# Supplementary material for: Protein signatures of molecular pathways in non-small cell lung carcinoma (NSCLC): comparison of glycoproteomics and global proteomics
Source: Clin Proteomics. 2017 Aug 15;14:31. doi: 10.1186/s12014-017-9166-9 (PMC5557576; doi:10.1186/s12014-017-9166-9)
Supplement: Supplementary file 1 — Additional file 1. Experiments on LC-MS analysis. [file 12014_2017_9166_MOESM1_ESM.xlsx]

## Sheet: Sheet1
Supporting Information Table S1. The regulation of upstream transcriptional regulators on oncogenes and TSGs in lung SqCC and ADC. The upstream regulator is analyzed using ingenuity pathway analysis (IPA). The value in SqCC or ADC indicates their z-score, positive value meaning activation or vice versa. Each transcriptional factor regulate its downstream oncogenes (upregulation) or TSGs (downregu…
List	Upstream regulators	SqCC	Activation	Inhibition	ADC	Activation	Inhibition
1	IL1B	1.87	LCP1, NFKB2, CD274, IL16, HMGA1	CXCL12, DCN, CAT, CTGF	-1.66	JUNB	CD82, ITGA5, ZYX, ARG1, FAS, CD44, ANXA1, ASS1, GJA1
2	CSF2	1.74	CD97, IL15, NFKB2, LCP1	CDKN1B, MME	-0.76	TOP2A	DOK2, ANXA1, FAS, CDKN2C, ARG1
3	IL4	1.72	TNC, IL16, NFKB2	PLCD1, CTGF, CDKN1B	-0.18	COL1A2, ST6GAL1, JUNB, BOP1	ARG1, FAS, CD44, ASS1, GJA1
4	TNF	1.68	TNC, IL15, CD274, TFRC, NFKB2, CARD8, EGFR	CTGF, CAT, CNN1, DMD, CDH5, DCN, PRKCDBP, CDH13, CXCL12, CAV1	-1.38	JUNB, ST5GAL1, COL1A2	CD82, ITGA5, ZYX, ARG1, CDKN2C, FAS, CD44, PTPN11, ANXA1, ASS1, GJA1
5	FGF2	1.51	GPNMB, EGFR	CDKN1B	-0.31	TOP2A, COL1A2, JUNB	ITGA5, FAS, GJA1
6	JUN	1.46	EGFR, CD74, TNC, HMGA1	CAV1, CYGB, CTGF, CDKN1B	-1.56	JUNB, COL1A2	FAS, CD44, ANXA1, GJA1
7	IFNG	1.4	HMGA1, CD274, TFRC, NFKB2	CDKN1B, CTGF, CAT, CDH13, PR4, CXCL12, CAV1	-1.99	JUNB, COL1A2	ARG1, ITGA5, ZYX
8	ERBB2	1.35	TNC, TPD52, NFKB2, EGFR	CXCL12, PRKCDBP, ILK, CADM1, AHNAK, CTGF, MME, CDKN1B	0.45	S100P, TOP2A, JUNB	CD82, ITGA5, CDKN2C, GJA1
9	LPS	1.21	HMGA1, TNC, TMSB10, C53, IL16, CD274, TFRC, NFKB2	MME, CTGF, CDH5, DCN, PR4, CXCL12, CAV1	-2.48	JUNB, ST6GAL1, COL1A2, TOP2A	DKK3, ITGA5, ZYX, ARG1, FAS, CD44
10	PDGF BB	1.12	TNC, EGFR	DCN, CNN1, CTGF, CDKN1B	-0.65	JUNB	CD44, GJA1, ITGA5
11	MYC	0.99	HMGA1, TNC, TPD52, TMSB10, CD274, TFRC	CAV1, CDKN1B	0.31	CDC34, ECM1, COL1A2, GGH, BOP1	NDRG2, ARG1, FAS, CD44, ASS1
12	EGF	0.94	TNC, CDK5, EGFR	CAV1, DCN, VIL1, CTGF, CDKN1B	-0.1	CDC34, COL1A2, JUNB	CD44, GJA1
13	ESR1	0.86	TPD52, CDK5, TFRC, NFKB2, EGFR	CDKN1B, ANHAK, CNN1, SPTBN1, CXCL12, CAV1	-1.98	JUNB, S100P	FAS, ASS1, GJA1
14	MGEA5	0.45	TNC, CD53, CDK5	CAV1, CNN1	0.82	FLNB	CDKN2C, FBP1, FAS, CD44, ASS1
15	phorbol myristate acetate	0.3	HMGA1, DEK, EGFR	CAV1, PF4, CTGF, CNN1, SELENBP1, DCN, CXCL12, GPRC5A, CAV1	-1.37	ST6GAL1, JUNB	ARG1, FAS, CD44, ANXA1, GJA1
16	8-bromo-cAMP	0.13	EGFR	DCN, CTGF, CDKN1B	-1.17		CD82, ARG1, FAS, GJA1
17	AGT	0.11	TFRC, NFKB2, EGFR	CAV1, CDH13, CAT, CTGF	-0.77	COL1A2	ITGA5, CD44, GJA1, COL1A2
18	TGFB1	-0.09	HMGA1, TNC, SRSF6, TFRC	CAV1, GPRC5A, CXCL12, DCN, CDH5, SELENBP1, CNN1, ILK, CAT, CADM1, AHNAK, CTGF, CDKN1B	-0.33	TOP2A, MCM2, FLNB, ECM1, COL1A2, JUNB	DNAJB4, DKK3, ZYX, ITGA5, ARG1, RNH1, CDKN2C, FAS, CD44, ASS1, GJA1
19	Vegf	-0.45	TNC, TACSTD2	CXCL12, CDH5, CNN1	-1.13	MCM2	CDKN2C, FAS, CD44
20	PD98059	-0.51	EGFR	CAV1, SELENBP1, CTGF, CDKN1B	1.19	TOP2A,COL1A2, ST6GAL1, JUNB	CD44, ANEA1, GJA1
21	IL6	-0.7	TNC, CD53, CD97, TFRC, EGFR	DCN, AHNAK, CTGF, CDKN1B	-0.66	TOP2A, JUNB	CD82, ARG1, FAS, CD44, ANXA1
22	TP53	-0.7	KSR1, TMSB10, CD97, IL16, PPP1R13L, NFKB2, EGFR	CAV1, CXCL12, CNN1, ILK, CAT, CTGF, CDKN1B	-2.32	TOP2A, MCM2, COL1A2, JUNB	NDRG2, CD82, DKK3, ZYX, FAS, PTPN11, CD44, ANXA1, ASS1
23	cyclic AMP	-0.81	CDK5	CTGF, MME, CDKN1B	-0.69	JUNB	ARG1, ASS1, GJA1
24	STAT3	-1.41	CD274	CXCL12, CDH5, CAT, CTGF, CDKN1B	0.69	COL1A2, JUNB	ARG1, FAS, GJA1
25	CD3	-1.44	CD53, IL16, CD2784, TFRC, LCP1	GPRC5A, CDKN1B	-0.04	EEF1A2, TOP2A, JUNB	FAS, CD44, ANXA1
26	NFKBIA	-1.49	HMGA1, TNC, CD97, TFRC, NFKB2	CXCL12, CDH13, DCN, SPTBN1	0.45	COL1A2, JUNB	NDRG2, CD82, FAS
