# Supplementary material for: Protein signatures of molecular pathways in non-small cell lung carcinoma (NSCLC): comparison of glycoproteomics and global proteomics
Source: Clin Proteomics. 2017 Aug 15;14:31. doi: 10.1186/s12014-017-9166-9 (PMC5557576; doi:10.1186/s12014-017-9166-9)
Supplement: Supplementary file 2 — Additional file 2. Raw data for glycopeptides from LC-MS. [file 12014_2017_9166_MOESM2_ESM.xlsx]

## Sheet: AllOnco
Supporting Information Table S2. Oncogene regulation in SqCC lung tissues. The change of protein level is determined by bottom-up proteomics-mass spectrometry (Q-exactive).
Accession	Protein	Gene	MW [kDa]	calc. pI	Fold Change
5902072	serpin B3	SERPINB3	44.5	6.81	23.9919
40317628	thrombospondin-2 precursor	THBS2	129.9	4.83	20.6107
368711292	collagen triple helix repeat-containing protein 1	CTHRC1	24.8	7.94	16.0667
530397056	pleckstrin homology domain-containing family B member 12	PLEKHB1	20.4	9.25	14.9644
110825984	malignant fibrous histiocytoma-amplified sequence 1	MFHAS1	116.9	7.88	13.3516
115298657	protein S100-A7	S100A7	11.5	6.77	8.98953
530396930	succinate dehydrogenase assembly factor 2, mitochondrial1	SDHAF2	19.6	6.35	7.4701
166158922	thymidine phosphorylase proprotein	TYMP	49.9	5.53	4.75094
22208975	high mobility group protein HMG-I/HMG-Y isoform b	HMGA1	10.7	10.32	4.42831
75677325	kinase suppressor of Ras 1	KSR1	84.6	8.59	4.38354
530391083	tenascin1	TNC	230.7	4.91	4.34414
109288012	monocarboxylate transporter 4	SLC16A3	49.4	7.96	4.15394
10190712	protein S100-A14	S100A14	11.7	5.24	4.12455
530384408	transmembrane glycoprotein NMB4	GPNMB	51.1	6.39	4.08471
4826834	matrix metalloproteinase-14 preproprotein	MMP14	65.9	7.77	3.89548
4758356	flap endonuclease 1	FEN1	42.6	8.62	3.88371
296010850	asparagine synthetase [glutamine-hydrolyzing] isoform c	ASNS	54.8	6.49	3.87767
28076869	serpin B4	SERPINB4	44.8	6.21	3.73021
5453790	nicotinamide N-methyltransferase	NNMT	29.6	5.74	3.71097
4507509	metalloproteinase inhibitor 1 precursor	TIMP1	23.2	8.1	3.60363
530388558	tumor protein D527	TPD52	16	5.05	3.3369
20162550	protein phosphatase 1 regulatory subunit 14B	PPP1R14B	15.9	4.86	3.17684
262073007	monocarboxylate transporter 1	SLC16A1	53.9	8.66	3.06477
299523086	mesencephalic astrocyte-derived neurotrophic factor precursor	MANF	20.7	8.69	2.91605
4503571	alpha-enolase	ENO1	47.1	7.39	2.82534
4505185	macrophage migration inhibitory factor	MIF	12.5	7.88	2.76084
5454034	protein S100-B	S100B	10.7	4.59	2.70439
10863895	thymosin beta-10	TMSB10	5	5.36	2.69821
530420093	DNA replication licensing factor MCM51	MCM5	77.5	8.6	2.64839
10834972	leukocyte surface antigen CD53	CD53	24.3	7.52	2.56869
530412779	DNA topoisomerase 2-alpha	TOP2A	172.938	8.77783	2.56018
4885381	histone H1.5	HIST1H1B	22.6	10.92	2.54096
4504577	indoleamine 2,3-dioxygenase 1	IDO1	45.3	7.3	2.49358
4507115	fascin	FSCN1	54.5	7.24	2.43731
4503117	cystatin-B	CSTB	11.1	7.56	2.41112
45593138	leucine-rich repeat-containing protein 25 precursor	LRRC25	33.2	5.05	2.40509
20127499	serine/arginine-rich splicing factor 6	SRSF6	39.6	11.43	2.39179
55925576	insulin-like growth factor-binding protein 2	IGFBP2	35.1144	7.50342	2.32362
530364994	ras-specific guanine nucleotide-releasing factor RalGPS22	RALGPS2	61.4792	8.35303	2.28524
87159832	four and a half LIM domains protein 2	FHL2	32.2	7.55	2.27345
4505135	midkine isoform a precursor	MDK	15.6	9.79	2.2651
93004088	ly6/PLAUR domain-containing protein 3	LYPD3	35.9476	7.75244	2.25803
530389864	stomatin (EPB72)-like 21	STOML2	33.3	8.25	2.25789
4503139	cathepsin B preproprotein	CTSB	37.8	6.3	2.24905
4506585	replication protein A 32 kDa subunit	RPA2	29.2	6.15	2.23436
28872796	CCAAT/enhancer-binding protein beta	CEBPB	36.1	8.31	2.21246
17978489	CD97 antigen preproprotein	CD97	81.7	7.05	2.17547
4506613	60S ribosomal protein L22 proprotein	RPL22	14.8	9.19	2.1754
255918077	versican core protein precursor	VCAN	264.9	4.54	2.16985
4505641	proliferating cell nuclear antigen	PCNA	28.8	4.69	2.13718
4502961	collagen alpha-1(VII) chain	COL7A1	295.041	6.26514	2.12179
530367920	proto-oncogene c-Rel3	REL	37.7	8.72	2.10752
27262655	pro-interleukin-16	IL16	66.6	5.97	2.10657
21624607	coactosin-like protein	COTL1	15.9	5.67	2.0639
390979639	programmed cell death 1 ligand 1 isoform b precursor	CD274	20.2	7.5	2.05785
4826675	cyclin-dependent kinase 5	CDK5	33.3	7.66	2.05525
4507909	wiskott-Aldrich syndrome protein	WAS	52.9	6.64	2.05409
54607033	integrin beta-4	ITGB4	194.889	6.1001	2.05008
29789090	protein RCC2	RCC2	56	8.78	2.04391
33356547	DNA replication licensing factor MCM2	MCM2	101.832	5.51611	2.04119
431822408	heat shock protein HSP 90-beta isoform c	HSP90AB1	82.3	5.06	2.02496
530382325	bromodomain-containing protein 23	BRD2	74.8	8.7	2.02065
42794769	serine/threonine-protein kinase PAK 1	PAK1	60.6	5.76	2.01895
16507237	78 kDa glucose-regulated protein precursor	HSPA5	72.3	5.16	1.96027
189458817	transferrin receptor protein 1	TFRC	84.8	6.61	1.94648
32129199	SAP domain-containing ribonucleoprotein	SARNP	23.7	6.42	1.93505
4503249	protein DEK	DEK	42.6	8.56	1.93062
530404461	protein sel-1 homolog 12	SEL1L	86.2	5.3	1.92298
4504517	heat shock protein beta-1	HSPB1	22.8	6.4	1.91226
28178832	isocitrate dehydrogenase [NADP], mitochondrial precursor	IDH2	50.9	8.69	1.90703
34098946	nuclease-sensitive element-binding protein 1	YBX1	35.9	9.88	1.89793
21618325	forkhead box protein E1	FOXE1	38.1	9.58	1.87916
62868213	Golgi-associated PDZ and coiled-coil motif-containing protein isoform b	GOPC	49.7	6.07	1.87158
21614544	protein S100-A8	S100A8	10.8	7.03	1.87029
4506773	protein S100-A9	S100A9	13.2	6.13	1.85854
25121993	RNA-binding protein Musashi homolog 2 isoform b	MSI2	28.4	8.5	1.85325
63003907	relA-associated inhibitor	PPP1R13L	89	6.81	1.84593
224028248	non-POU domain-containing octamer-binding protein	NONO	43.8	8.63	1.82425
117320527	nuclear factor NF-kappa-B p100 subunit isoform b	NFKB2	96.6	6.25	1.80441
5902134	coronin-1A	CORO1A	51	6.68	1.79687
116534898	desmoglein-2 preproprotein	DSG2	122.2	5.24	1.78884
13124881	core-binding factor subunit beta	CBFB	22	5.58	1.76699
300796343	retinoblastoma-binding protein 5	RBBP5	44.8	4.97	1.76649
530419347	splicing factor U2AF 35 kDa subunit2	U2AF1	27.5	8.76	1.76173
4502327	methylglutaconyl-CoA hydratase, mitochondrial precursor	AUH	35.6	9.48	1.75853
440309857	heat shock protein 75 kDa, mitochondrial	TRAP1	74.2	7.87	1.74553
4885409	vigilin isoform a	HDLBP	141.4	6.87	1.7454
42741655	hepatocyte growth factor receptor isoform b precursor	MET	155.4	7.33	1.74315
371121601	N-alpha-acetyltransferase 10	NAA10	24.8	5.52	1.72884
530367497	DNA mismatch repair protein Msh61	MSH6	142.8	6.51	1.71924
4504035	GMP synthase [glutamine-hydrolyzing]	GMPS	76.7	6.87	1.70573
4506621	60S ribosomal protein L26	RPL26	17.2	10.55	1.69887
296531359	caspase recruitment domain-containing protein 8 isoform b	CARD8	55.1	4.78	1.68806
32481209	MAP kinase-activated protein kinase 2	MAPKAPK2	45.5	8.68	1.6833
4506381	ras-related C3 botulinum toxin substrate 2	RAC2	21.4	7.61	1.6782
11386157	cytidine deaminase	CDA	16.2	6.92	1.67291
530390429	acidic leucine-rich nuclear phosphoprotein 32 family member B2	ANP32B	19.8	4.74	1.66257
39777608	semaphorin-4B	SEMA4B	92.707	7.04932	1.64163
156071465	rho GTPase-activating protein 4	ARHGAP4	105	6.34	1.63938
319996623	putative RNA-binding protein 15	RBM15	106.3	10.11	1.63162
4506901	serine/arginine-rich splicing factor 3	SRSF3	19.3	11.65	1.61944
530360805	protein-arginine deiminase type-21	PADI2	61.9	6.42	1.61199
166795236	tumor-associated calcium signal transducer 2 precursor	TACSTD2	35.7	8.87	1.59649
21914862	cat eye syndrome critical region protein 5	CECR5	43.6	6.9	1.58987
530402056	heat shock protein 105 kDa3	HSPH1	92.1	5.55	1.5846
4885165	cystatin-A	CSTA	10.9997	5.50342	1.58377
29725609	epidermal growth factor receptor isoform a precursor	EGFR	134.2	6.68	1.57938
7706278	endoplasmic reticulum-Golgi intermediate compartment protein 3 isoform b	ERGIC3	43.2	6.06	1.57519
4507903	serine/threonine-protein kinase VRK1	VRK1	45.4	8.91	1.57439
223555975	tropomyosin alpha-4 chain	TPM4	28.5	4.69	1.57051
73747915	antigen peptide transporter 2	TAP2	77.6	7.85	1.56909
4506675	dolichyl-diphosphooligosaccharide--protein glycosyltransferase subunit 1 precursor	RPN1	68.5	6.38	1.55965
5453754	cytoplasmic protein NCK1	NCK1	42.8	6.47	1.55837
167614506	plastin-2	LCP1	70.2	5.43	1.55061
229094128	active breakpoint cluster region-related protein isoform c	ABR	92.4	7.08	1.54902
347300410	BH3-interacting domain death agonist	BID	22	5.44	1.54435
10835073	glycylpeptide N-tetradecanoyltransferase 1	NMT1	56.8	7.8	1.54417
4502193	serine/threonine-protein kinase A-Raf	ARAF	67.5	9.01	1.54109
530416696	urokinase plasminogen activator surface receptor2	PLAUR	31.6	7.05	1.54095
410442528	thyroid adenoma-associated protein isoform c	THADA	100.62	6.354	1.53673
4758138	probable ATP-dependent RNA helicase DDX5	DDX5	69.1	8.92	1.51789
17402900	far upstream element-binding protein 1	FUBP1	67.5	7.61	1.51772
4503535	eukaryotic translation initiation factor 4E	EIF4E	25.1	6.15	1.50259
116734706	interferon regulatory factor 2-binding protein 2 isoform B	IRF2BP2	59.4	8.6	1.50077
56237027	insulin-like growth factor 2 mRNA-binding protein 1	IGF2BP1	63.4412	9.20264	1.48633
4502573	caspase-1 isoform beta precursor	CASP1	42.9	6.21	1.47694
530390795	formin-binding protein 120	FNBP1	64	5.24	1.47673
29150261	gamma-interferon-inducible lysosomal thiol reductase preproprotein	IFI30	27.9	4.88	1.47067
16933567	ras-related protein Rab-8A	RAB8A	23.7	9.07	1.46954
530360591	phosphatidylinositol 4,5-bisphosphate 3-kinase catalytic subunit delta isoform2	PIK3CD	119.3	7.18	1.4647
201023341	pre-mRNA 3'-end-processing factor FIP1	FIP1L1	58.3	5.55	1.46238
366039979	E3 ubiquitin-protein ligase RNF213	RNF213	591	6.48	1.46211
13514831	probable ATP-dependent RNA helicase DDX10	DDX10	100.825	8.63135	1.46206
23110942	proteasome subunit alpha type-5	PSMA5	26.4	4.79	1.44245
89276756	serine/threonine-protein kinase PRP4 homolog	PRPF4B	116.9	10.26	1.43953
530418373	DNA topoisomerase 11	TOP1	86.9	9.45	1.43679
4506085	mitogen-activated protein kinase 13	MAPK13	42.1	8.38	1.4353
21269877	cysteine--tRNA ligase, cytoplasmic isoform a	CARS	82.8	7.02	1.43473
4826998	splicing factor, proline- and glutamine-rich	SFPQ	76.1	9.44	1.43428
74027265	kunitz-type protease inhibitor 1 precursor	SPINT1	56.8	6.18	1.43215
530425249	protein ENL1	MLLT1	57.5	8.5	1.43151
4507353	TATA-binding protein-associated factor 2N	TAF15	61.5	8.02	1.42775
306774089	protein TFG	TFG	43	5.17	1.41878
4758040	cytochrome c oxidase subunit 6C proprotein	COX6C	8.8	10.39	1.41579
24234688	stress-70 protein, mitochondrial precursor	HSPA9	73.6	6.16	1.40701
530378766	nipped-B-like protein4	NIPBL	257.1	8.19	1.40164
27597059	dnaJ homolog subfamily C member 9	DNAJC9	29.9	5.73	1.40152
4503337	H/ACA ribonucleoprotein complex subunit 4	DKC1	57.6	9.42	1.39872
530372930	RAF proto-oncogene serine/threonine-protein kinase5	RAF1	60.5	9	1.39826
24234690	double-strand break repair protein MRE11A	MRE11A	77.6	5.82	1.39668
155030194	rap1 GTPase-GDP dissociation stimulator 1	RAP1GDS1	66.3	5.31	1.39165
302699239	eukaryotic translation initiation factor 4 gamma 1	EIF4G1	154.8	5.16	1.38983
530424095	protein VAC14 homolog3	VAC14	84.6	6.07	1.38766
345842445	transcription factor p65	RELA	49.5	7.4	1.383
45580723	haptoglobin-related protein precursor	HPR	39	7.09	1.37709
5031863	galectin-3-binding protein precursor	LGALS3BP	65.3	5.27	1.37207
530405983	1-phosphatidylinositol 4,5-bisphosphate phosphodiesterase beta-22	PLCB2	132.4	6.29	1.36706
14043022	methionine--tRNA ligase, cytoplasmic	MARS	101.1	6.16	1.36692
530363676	thyroid hormone receptor-associated protein 31	THRAP3	108.6	10.15	1.3644
5454096	serine/threonine-protein kinase 4	STK4	55.6	5.07	1.35379
41406084	glutathione peroxidase 1	GPX1	22.1	6.55	1.3515
10835071	HLA class II histocompatibility antigen gamma chain isoform b	CD74	26.4	9.14	1.34753
154146191	heat shock protein HSP 90-alpha	HSP90AA1	84.6	5.02	1.34219
530365782	RAB GTPase activating protein 1-like3	RABGAP1L	113	5.49	1.32923
4506753	ruvB-like 1	RUVBL1	50.2	6.42	1.31818
4503513	eukaryotic translation initiation factor 3 subunit I	EIF3I	36.5	5.64	1.31325
4504809	transcription factor jun-B	JUNB	35.8572	9.21729	1.31228
33620716	E3 ubiquitin-protein ligase RBBP6	RBBP6	197.2	9.63	1.31167
530367838	interferon-induced, double-stranded RNA-activated protein kinase1	EIF2AK2	61.5	8.29	1.30662
530382450	bullous pemphigoid antigen 17	DST	368.922	6.75635	1.30621
54112117	splicing factor 3B subunit 1	SF3B1	145.7	7.09	1.30366
21361602	sodium-coupled neutral amino acid transporter 2	SLC38A2	55.9895	8.00146	1.30311
530365026	proline-rich protein PRCC2	PRCC	48.9	5.5	1.30082
21327667	ribosome biogenesis protein BOP1	BOP1	83.6	6.19	1.29841
162287326	tyrosine-protein kinase Lyn isoform B	LYN	56	6.49	1.29233
4557679	protein jagged-1	JAG1	133.709	6.06201	1.28984
14165466	polypyrimidine tract-binding protein 1 isoform c	PTBP1	57.2	9.17	1.28596
530409302	eukaryotic translation initiation factor 3 subunit C2	EIF3C	104	5.63	1.27685
4505701	pyridoxal kinase	PDXK	35.1	6.13	1.27595
5730023	ruvB-like 2	RUVBL2	51.1	5.64	1.27276
32455266	peroxiredoxin-1	PRDX1	22.1	8.13	1.26874
396080285	midkine isoform b	MDK	9.50619	10.1401	1.26803
530365423	poliovirus receptor-related protein 4	PVRL4	52.7946	5.49072	1.26323
530368016	striatin1	STRN	81.6	5.12	1.26262
26051231	serine beta-lactamase-like protein LACTB, mitochondrial isoform a	LACTB	60.7	8.53	1.25421
71274109	NF-kappa-B inhibitor epsilon	NFKBIE	52.8	6.68	1.2532
13787217	protocadherin Fat 2	FAT2	479.018	5.16064	1.25276
19923497	echinoderm microtubule-associated protein-like 4 isoform a	EML4	108.8	6.32	1.24982
50592988	cytochrome b-c1 complex subunit 2, mitochondrial precursor	UQCRC2	48.4	8.63	1.24904
47271443	serine/arginine-rich splicing factor 2	SRSF2	25.5	11.85	1.24875
530391071	heterogeneous nuclear ribonucleoprotein K7	HNRNPK	48.5	5.92	1.24423
530387110	serine/threonine-protein kinase B-raf3	BRAF	78.5	7.39	1.24238
29029559	exportin-2	CSE1L	110.3	5.77	1.24166
19718762	ubiquitin-protein ligase E3A	UBE3A	97.9	5.22	1.23996
4503987	gamma-glutamyl hydrolase precursor	GGH	35.9	7.11	1.23951
15812180	zinc finger protein 36, C3H1 type-like 1	ZFP36L1	36.3	7.96	1.23808
253970504	RNA-binding protein EWS	EWSR1	62.5	9.39	1.22698
221136854	telomerase Cajal body protein 1	WRAP53	59.2721	4.57666	1.22612
9966799	something about silencing protein 10	UTP3	54.5	5.62	1.21852
5031711	eukaryotic translation initiation factor 1b	EIF1B	12.8	7.37	1.218
14591904	ATP-dependent DNA helicase Q1	RECQL	73.4	7.88	1.21743
20127454	bifunctional purine biosynthesis protein PURH	ATIC	64.6	6.71	1.21561
20986512	mitogen-activated protein kinase 14	MAPK14	41.3	5.78	1.21275
530399634	methionine aminopeptidase 23	METAP2	50.5	5.92	1.20695
5803191	transcription elongation factor A protein 1	TCEA1	33.9	8.38	1.20554
530366324	nuclear pore complex protein Nup1331	NUP133	124.7	4.97	1.2052
91823271	xanthine dehydrogenase/oxidase	XDH	146.33	7.66455	1.1991
530375776	xyloside xylosyltransferase 16	XXYLT1	22.2899	6.43018	1.19689
38201675	syndecan-4 precursor	SDC4	21.6	4.5	1.19319
530405002	Golgin subfamily A member 52	GOLGA5	73.1	5.52	1.19278
530396894	remodeling and spacing factor 11	RSF1	163.4	5	1.18979
530406178	dual specificity mitogen-activated protein kinase kinase 11	MAP2K1	41.4	6.62	1.18935
4757826	beta-2-microglobulin precursor	B2M	13.7	6.52	1.18391
93102364	switch-associated protein 70	SWAP70	69	5.87	1.18214
154146216	pleckstrin homology domain-containing family A member 2	PLEKHA2	47.2	8.66	1.18069
11386183	wiskott-Aldrich syndrome protein family member 2	WASF2	54.3	5.53	1.17947
4506007	serine/threonine-protein phosphatase PP1-gamma catalytic subunit	PPP1CC	37	6.54	1.17848
530389137	ectonucleotide pyrophosphatase/phosphodiesterase family member 23	ENPP2	98.5	7.37	1.17687
164664508	B-cell lymphoma 3 protein	BCL3	47.6	8.41	1.17674
530373073	ubiquitin-like modifier activating enzyme 71	UBA7	111.5	6.04	1.17315
530397480	phosphatidylinositol-binding clathrin assembly protein19	PICALM	59.7	8.7	1.16724
41393614	ras-related protein Rab-5C isoform a	RAB5C	23.5	8.41	1.1672
48762934	collagen alpha-2(I) chain precursor	COL1A2	129.2	8.95	1.16623
4503841	X-ray repair cross-complementing protein 6	XRCC6	69.8	6.64	1.16484
4885609	proto-oncogene tyrosine-protein kinase Src	SRC	59.8	7.42	1.16126
295789085	CDK-activating kinase assembly factor MAT1	MNAT1	31.1	5.74	1.16002
114155142	nucleoprotein TPR	TPR	267.1	5.02	1.1592
170763498	protein SET	SET	32.1	4.22	1.15909
100913206	ATP-dependent RNA helicase A	DHX9	140.9	6.84	1.15842
38201690	ras-related protein Rap-2b	RAP2B	20.5	4.81	1.15558
298919181	nuclear receptor corepressor 1	NCOR1	258.4	6.92	1.15453
530406996	A-kinase anchor protein 1310	AKAP13	305.1	5.2	1.15233
212276104	leucine-rich repeat flightless-interacting protein 1	LRRFIP1	82.6	4.61	1.15034
14043072	heterogeneous nuclear ribonucleoproteins A2/B1 isoform B1	HNRNPA2B1	37.4	8.95	1.14958
61742775	leucyl-cystinyl aminopeptidase	LNPEP	115.6	5.73	1.14952
5174663	protein S100-P	S100P	10.4	4.88	1.14368
14043026	vesicle-associated membrane protein 8	VAMP8	11.4	7.34	1.14337
4506749	ribonucleoside-diphosphate reductase large subunit	RRM1	90	7.15	1.13687
312922364	ubiquitin carboxyl-terminal hydrolase isozyme L5	UCHL5	36.1	5.22	1.13671
4826686	ATP-dependent RNA helicase DDX1	DDX1	82.4	7.23	1.13561
4885153	crk-like protein	CRKL	33.8	6.74	1.13458
16357477	ubiquitin-conjugating enzyme E2 R1	CDC34	26.7	4.54	1.13447
4504111	growth factor receptor-bound protein 2	GRB2	25.2	6.32	1.13432
378744165	RNA polymerase II-associated factor 1 homolog	PAF1	55.4	5.36	1.13426
29570791	casein kinase II subunit alpha isoform a	CSNK2A1	45.1	7.74	1.13391
7705467	TP53-regulated inhibitor of apoptosis 1	TRIAP1	8.8	5.48	1.1248
41327715	TP53-regulating kinase	TP53RK	28.1	9.54	1.12267
34452732	phosphatidylinositol 3,4,5-trisphosphate-dependent Rac exchanger 1 protein	PREX1	186.1	6.38	1.11907
4758988	ras-related protein Rab-1A	RAB1A	22.7	6.21	1.11825
4759276	U3 small nucleolar RNA-interacting protein 2	RRP9	51.8	7.85	1.11687
4758442	glia maturation factor beta	GMFB	16.7	5.29	1.11576
4502211	ADP-ribosylation factor 6	ARF6	20.1	8.95	1.11316
13129078	tether containing UBX domain for GLUT4	ASPSCR1	60.1	6.64	1.11314
530417955	microtubule-associated protein RP/EB family member 12	MAPRE1	26.6	5.29	1.11239
530427224	nuclear pore complex protein Nup2144	NUP214	209	8.1	1.10602
150418007	E3 SUMO-protein ligase RanBP2	RANBP2	358	6.2	1.10157
38201714	ELAV-like protein 1	ELAVL1	36.1	9.17	1.09926
34452173	integrin alpha-X precursor	ITGAX	127.7	6.64	1.09695
530362627	tyrosine-protein kinase Lck5	LCK	52.1	5.45	1.09299
46249393	rho-related GTP-binding protein RhoG precursor	RHOG	21.3	8.12	1.09237
4506265	prostaglandin G/H synthase 2	PTGS2	68.9517	7.38623	1.08599
5453555	GTP-binding nuclear protein Ran	RAN	24.4	7.49	1.08286
19913412	major vault protein	MVP	99.3	5.48	1.07816
530394571	eukaryotic translation initiation factor 3 subunit A1	EIF3A	165.3	6.79	1.07792
147904340	WD repeat-containing protein 82	WDR82	35.1	7.69	1.07717
389565483	programmed cell death protein 6	PDCD6	21.7	5.4	1.0739
13435402	C-C motif chemokine 7 precursor	CCL7	11.2	9.66	1.07242
13489087	leukocyte elastase inhibitor	SERPINB1	42.7	6.28	1.07241
21359854	geranylgeranyl transferase type-2 subunit beta	RABGGTB	36.9	5.03	1.0694
25777602	26S proteasome non-ATPase regulatory subunit 2	PSMD2	100.1	5.2	1.06342
19913408	DNA topoisomerase 2-beta	TOP2B	182.5	8.06	1.05526
19718731	bromodomain-containing protein 4 isoform long	BRD4	152.1	9.19	1.05437
530406976	chromodomain-helicase-DNA-binding protein 25	CHD2	144.7	5.99	1.05254
163965364	nascent polypeptide-associated complex subunit alpha isoform b	NACA	23.4	4.56	1.05201
25777713	S-phase kinase-associated protein 1 isoform b	SKP1	18.6	4.54	1.04713
4885375	histone H1.2	HIST1H1C	21.4	10.93	1.04679
4503475	elongation factor 1-alpha 2	EEF1A2	50.4383	9.02686	1.03432
530367065	syndecan-1	SDC1	30.3996	4.50049	1.03169
4505737	properdin	CFP	51.242	7.89893	1.02797
32455248	phosphatidylinositol 3-kinase regulatory subunit alpha	PIK3R1	83.5	6.16	1.02709
296011001	abl interactor 1 isoform k	ABI1	42.6	6.04	1.02282
530412457	breast carcinoma-amplified sequence 37	BCAS3	74.2	6.6	1.02256
13569840	O-acetyl-ADP-ribose deacetylase MACROD1	MACROD1	35.5	9.51	1.02229
83700235	eukaryotic initiation factor 4A-II	EIF4A2	46.4	5.48	1.01699
7705274	armadillo repeat-containing X-linked protein 3	ARMCX3	42.5	8.37	1.01119
4506929	endophilin-A2	SH3GL1	41.5	5.43	1.01052
22202629	apoptosis-inducing factor 1, mitochondrial precursor	AIFM1	66.3	8.94	1.01052
530409076	ubiquitin carboxyl-terminal hydrolase 71	USP7	126.2	5.71	1.01035
47132555	fibronectin preproprotein	FN1	256.4	5.8	1.0083
4502847	cold-inducible RNA-binding protein	CIRBP	18.6	9.51	1.00681
4504151	granulins precursor	GRN	63.5	6.83	1.00468
48527952	ADP-ribosylation factor-binding protein GGA1	GGA1	61.3	5.97	1.00344
530397502	FERM domain-containing protein 82	FRMD8	45.1	6.8	1.00341
119372312	beta-galactosidase isoform b	GLB1	72.7	6.25	0.998903
42794752	long-chain-fatty-acid--CoA ligase 3	ACSL3	80.4	8.38	0.998544
261399911	rho GTPase-activating protein 25 isoform d	ARHGAP25	69	6.52	0.993122
58761520	coiled-coil-helix-coiled-coil-helix domain-containing protein 7 isoform f	CHCHD7	10.1	8.82	0.993074
530372496	microtubule-associated protein 422	MAP4	118.7	5.45	0.992692
304434690	serine/threonine-protein phosphatase 6 regulatory ankyrin repeat subunit B isoform A	ANKRD44	107.5	6.3	0.99178
530383643	histone deacetylase 21	HDAC2	52	5.74	0.989905
46852390	coiled-coil domain-containing protein 6	CCDC6	53.3	7.34	0.985288
530373812	cohesin subunit SA-11	STAG1	140	5.45	0.983092
530394628	BAG family molecular chaperone regulator 31	BAG3	61.4	6.95	0.982953
4507361	mitogen-activated protein kinase kinase kinase 7 isoform A	MAP3K7	64.2	6.67	0.975988
4503499	eukaryotic translation initiation factor 1A, X-chromosomal	EIF1AX	16.5	5.24	0.974924
20357552	src substrate cortactin isoform a	CTTN	61.5485	5.40186	0.972095
7657013	protein AATF	AATF	63.0943	4.94482	0.971731
4505585	platelet-activating factor acetylhydrolase IB subunit beta isoform a	PAFAH1B2	25.6	5.92	0.969181
343478201	cytospin-B	SPECC1	79	5.34	0.966041
530403364	nesprin-27	SYNE2	795.9	5.39	0.965796
4505257	moesin	MSN	67.8	6.4	0.963413
40795667	ubiquitin carboxyl-terminal hydrolase 4 isoform b	USP4	103.9	5.52	0.961489
530362258	ubiquitin carboxyl-terminal hydrolase 241	USP24	275.5	6.51	0.957443
209693439	gamma-synuclein	SNCG	13.3	4.86	0.955907
530364931	cytosolic phospholipase A22	PLA2G4A	78.2	5.26	0.951432
28395033	rho-related GTP-binding protein RhoC precursor	RHOC	22	6.58	0.951086
530369994	heterogeneous nuclear ribonucleoprotein A33	HNRNPA3	35.9	8.95	0.950282
45827701	protein dopey-2	DOPEY2	258.068	6.29053	0.943818
530386954	thiamin pyrophosphokinase 15	TPK1	21	5.08	0.938359
12545406	ras GTPase-activating protein 1	RASA1	100.3	7.58	0.93575
110349772	collagen alpha-1(I) chain preproprotein	COL1A1	138.8	5.8	0.933582
372266129	protein flightless-1 homolog	FLII	138.4	6.07	0.933236
530414086	mucosa-associated lymphoid tissue lymphoma translocation protein 1	MALT1	52.7297	5.5415	0.928519
336176066	RNA-binding protein 39 isoform d	RBM39	56.332	10.0376	0.922474
32698686	polypeptide N-acetylgalactosaminyltransferase 5	GALNT5	106.199	9.46631	0.920353
5453860	cyclin-dependent kinase 16	CDK16	55.681	7.62061	0.919807
71040111	fibromodulin precursor	FMOD	43.2	6.04	0.915821
345498499	lipopolysaccharide-responsive and beige-like anchor protein	LRBA	317.5	5.57	0.913988
4826908	phosphatidylinositol 3-kinase regulatory subunit beta	PIK3R2	81.6	6.52	0.913288
443929385	nucleolar protein 3 isoform MYP	NOL3	22.6	4.18	0.910085
288915527	BAG family molecular chaperone regulator 1 isoform BAG-1S	BAG1	26	5.24	0.909657
5453710	LIM and SH3 domain protein 1 isoform a	LASP1	29.7	7.05	0.909345
4757926	RNA-binding protein 39 isoform b	RBM39	58.6	10.13	0.908906
15011974	rho guanine nucleotide exchange factor 2	ARHGEF2	108.2	6.87	0.906243
4504425	high mobility group protein B1	HMGB1	24.9	5.74	0.906139
530382460	antigen peptide transporter 11	TAP1	60	5.59	0.905421
21618344	signal transducer and activator of transcription 5B	STAT5B	89.8	6.05	0.905106
4501915	disintegrin and metalloproteinase domain-containing protein 9 precursor	ADAM9	90.5	7.52	0.904047
27501446	density-regulated protein	DENR	22.0781	5.30029	0.899696
238859597	RNA-binding protein 34	RBM34	48.5	10.11	0.897667
19923748	dihydrolipoyllysine-residue succinyltransferase component of 2-oxoglutarate dehydrogenase complex, mitochondrial precursor	DLST	48.7	8.95	0.897111
118498356	kinectin isoform a	KTN1	156.2	5.64	0.895624
14149627	ubiquitin carboxyl-terminal hydrolase 15	USP15	109.2	5.15	0.890044
18426915	drebrin isoform a	DBN1	71.4	4.45	0.887046
82546830	exocyst complex component 4 isoform a	EXOC4	110.4	6.49	0.885344
50959085	THO complex subunit 5 homolog	THOC5	78.5	6.87	0.881984
530363303	methylosome protein 502	WDR77	22.7	5.24	0.880708
21361399	serine/threonine-protein phosphatase 2A 65 kDa regulatory subunit A alpha isoform	PPP2R1A	65.3	5.11	0.87801
297139703	AT-rich interactive domain-containing protein 1B	ARID1B	236	6.73	0.876732
5453682	protein HEXIM1	HEXIM1	40.5985	4.89404	0.876532
530367885	baculoviral IAP repeat-containing protein 6	BIRC6	527.974	6.12549	0.874014
530361302	ribosomal protein S6 kinase alpha-11	RPS6KA1	81.1	8.41	0.873019
530408149	multidrug resistance-associated protein 14	ABCC1	164.9	7.56	0.868036
8922536	fas apoptotic inhibitory molecule 1 isoform c	FAIM	20.2022	5.8335	0.865887
11386147	proactivator polypeptide isoform a preproprotein	PSAP	58.1	5.17	0.865086
4503593	epidermal growth factor receptor substrate 15 isoform A	EPS15	98.6	4.64	0.863309
530400293	NGFI-A-binding protein 2	NAB2	49.7173	6.34131	0.863032
22538393	A-kinase anchor protein 9	AKAP9	451.8	4.98	0.862786
333033787	nascent polypeptide-associated complex subunit alpha isoform a	NACA	94.6222	5.13525	0.860471
18765700	engulfment and cell motility protein 1	ELMO1	83.8	6.28	0.86042
530402637	zinc finger MYM-type protein 26	ZMYM2	145.7	6.71	0.858492
530383226	stromal membrane-associated protein 11	SMAP1	29	9.09	0.857032
530432201	myomegalin9	PDE4DIP	275	5.59	0.856078
530421378	histone deacetylase 67	HDAC6	90.8	5.96	0.855359
530399630	methionine aminopeptidase 2	METAP2	52.7871	5.8208	0.85509
197276654	myeloid differentiation primary response protein MyD88	MYD88	34.6	6.16	0.851309
9961252	multidrug resistance protein 3 isoform C	ABCB4	135.174	8.38232	0.85091
4503899	N-acetylgalactosamine-6-sulfatase	GALNS	57.9891	6.7417	0.849723
148005039	mast/stem cell growth factor receptor Kit	KIT	109.381	6.88818	0.849438
442535518	homocysteine-responsive endoplasmic reticulum-resident ubiquitin-like domain member 1 protein	HERPUD1	30.6	8.05	0.845342
14165274	protein Hook homolog 3	HOOK3	83.1	5.17	0.843232
219842230	tyrosine-protein kinase Fes/Fps	FES	86.6	6.64	0.8402
530387816	pericentriolar material 1 protein16	PCM1	225.4	4.94	0.83731
27765093	beta-galactoside alpha-2,6-sialyltransferase 1 isoform b	ST6GAL1	20.8	6.09	0.836962
27502409	membrane cofactor protein precursor	CD46	40.8	6.18	0.836118
5803225	14-3-3 protein epsilon	YWHAE	29.2	4.74	0.835499
530426881	ras GTPase-activating protein 31	RASA3	92.2	7.06	0.833514
530422103	transcriptional regulator ATRX5	ATRX	274.8	6.4	0.833234
38524616	long-chain fatty acid transport protein 1	SLC27A1	71.1	8.53	0.832906
66932916	mitogen-activated protein kinase 1	MAPK1	41.4	6.98	0.830792
530427214	bromodomain-containing protein 31	BRD3	79.4	9.36	0.827694
194097354	eukaryotic peptide chain release factor GTP-binding subunit ERF3A	GSPT1	68.529	5.32568	0.821658
119874201	protein furry homolog-like	FRYL	339.4	5.58	0.818677
7657599	sorting nexin-5	SNX5	46.8	6.76	0.817323
4758012	clathrin heavy chain 1	CLTC	191.5	5.69	0.814388
37577148	NCK-interacting protein with SH3 domain	NCKIPSD	78.1877	6.37939	0.812434
11321593	insulin-like growth factor-binding protein 6 precursor	IGFBP6	25.3	7.81	0.809625
530415992	RAC-beta serine/threonine-protein kinase6	AKT2	53.2	6.34	0.804787
4826776	tyrosine-protein kinase JAK2	JAK2	130.6	7.21	0.803727
23397678	signal transducer and activator of transcription 6	STAT6	94.1	6.23	0.802396
4757952	cell division control protein 42 homolog precursor	CDC42	21.2	6.55	0.802365
390608639	baculoviral IAP repeat-containing protein 2	BIRC2	64.1	6.42	0.800957
530388032	transforming acidic coiled-coil-containing protein 18	TACC1	85.4	5.02	0.793836
26667186	calcium/calmodulin-dependent protein kinase type II subunit delta	CAMK2D	54.1	7.25	0.790528
24797103	RAS guanyl-releasing protein 2	RASGRP2	69.2	7.8	0.787331
28416940	ribosome maturation protein SBDS	SBDS	28.7	8.75	0.786277
189217853	72 kDa type IV collagenase isoform b	MMP2	68.8	5.34	0.783814
299473742	coronin-2B	CORO2B	54.4	8.15	0.782851
4507511	metalloproteinase inhibitor 2 precursor	TIMP2	24.4	7.49	0.78095
530361430	mitogen-activated protein kinase kinase kinase 6	MAP3K6	141.559	7.18115	0.780819
530407102	insulin-like growth factor 1 receptor	IGF1R	141.095	5.73193	0.779375
530426806	histone-lysine N-methyltransferase EHMT17	EHMT1	99.7	5.88	0.778897
322302755	SHC-transforming protein 1	SHC1	46.6384	6.53662	0.77831
528881309	protein kinase C-binding protein 1 isoform n	ZMYND8	97.726	6.11279	0.776507
27597078	tyrosine-protein kinase receptor TYRO3	TYRO3	96.8434	5.66846	0.771154
4503131	catenin beta-1	CTNNB1	85.4	5.86	0.77042
530427337	cyclin-G-associated kinase3	GAK	135.3	5.47	0.769123
530422132	ribose-phosphate pyrophosphokinase 11	PRPS1	31.4	6.86	0.769058
218505670	epithelial cell adhesion molecule precursor	EPCAM	34.9	7.46	0.764081
4885245	fos-related antigen 2	FOSL2	35.1717	7.48877	0.761835
13540580	protein FAM49A	FAM49A	37.3	6.01	0.760311
530399081	epidermal growth factor receptor kinase substrate 82	EPS8	91.8	7.5	0.759158
530397818	probable ATP-dependent RNA helicase DDX62	DDX6	49.1	8.75	0.759132
8392875	UPF0468 protein C16orf80	C16orf80	22.8	9.76	0.758424
530388214	nuclear receptor coactivator 2	NCOA2	151.948	6.59521	0.757698
530396824	nuclear mitotic apparatus protein 11	NUMA1	236.4	5.8	0.757441
392996951	UV excision repair protein RAD23 homolog A	RAD23A	33.4	4.72	0.755502
7706735	transcription initiation factor IIA subunit 1	GTF2A1	41.4885	4.55127	0.754481
530365154	tyrosine-protein phosphatase non-receptor type 71	PTPN7	35.1	5.94	0.753413
33188447	SRSF protein kinase 2 isoform b	SRPK2	77.4782	4.97021	0.752306
530366322	protein enabled homolog9	ENAH	61.7	7.9	0.750762
385648257	epidermal growth factor receptor substrate 15-like 1	EPS15L1	83.2	5.08	0.747846
15826840	inactive tyrosine-protein kinase 7 isoform a precursor	PTK7	118.3	7.09	0.745585
23397516	GTPase IMAP family member 7	GIMAP7	34.5	6.46	0.744314
4885425	GTPase HRas	HRAS	21.3	5.31	0.744181
530365218	DNA-binding protein RFX55	RFX5	60.5	9.57	0.743731
167900478	POU domain class 2-associating factor 1	POU2AF1	27.4	4.94	0.741593
4502381	bcl-2-like protein 1	BCL2L1	18.8822	5.07178	0.739747
28610147	interleukin-6 receptor subunit beta precursor	IL6ST	103.5	5.95	0.738036
51477708	heterogeneous nuclear ribonucleoprotein D0 isoform d	HNRNPD	30.7	8.41	0.736808
54792098	receptor tyrosine-protein kinase erbB-2 isoform b	ERBB2	134.769	5.94775	0.733968
530386330	sorcin2	SRI	17.6	5.6	0.73375
530404929	thyroid receptor-interacting protein 11	TRIP11	224.065	5.26221	0.733267
50592994	thioredoxin	TXN	11.7297	4.91943	0.732393
7656991	coronin-1C isoform b	CORO1C	53.2	7.08	0.73205
21735584	oxysterol-binding protein-related protein 3 isoform d	OSBPL3	93.7291	6.50732	0.73198
354459354	ras-related protein Rap-1b	RAP1B	18.8	8.53	0.731278
55770844	catenin alpha-1	CTNNA1	100	6.29	0.729343
530418630	regulator of G-protein signaling 19	RGS19	22.2215	6.1001	0.728157
58696422	beta-1,3-N-acetylglucosaminyltransferase lunatic fringe isoform d	LFNG	28.133	7.28369	0.726391
7706687	ena/VASP-like protein	EVL	44.8	8.84	0.726224
115529484	CD109 antigen precursor	CD109	161.6	5.85	0.72487
47132519	ras-associated and pleckstrin homology domains-containing protein 1	RAPH1	135.2	8.85	0.724694
530399581	cyclin-dependent kinase 41	CDK4	25.9	6.06	0.724001
47933379	alpha-soluble NSF attachment protein	NAPA	33.2	5.36	0.721393
530410723	growth arrest-specific protein 76	GAS7	34.2	7.15	0.717926
4503521	eukaryotic translation initiation factor 3 subunit E	EIF3E	52.1874	6.03662	0.7141
167466198	intercellular adhesion molecule 1 precursor	ICAM1	57.8	7.99	0.713093
68303549	argininosuccinate lyase	ASL	48.7	6.13	0.712819
530401836	nuclear receptor corepressor 26	NCOR2	205.211	7.50342	0.709888
16554585	coronin-2A	CORO2A	59.7	8.05	0.709863
376319203	U4/U6.U5 tri-snRNP-associated protein 2	USP39	56.4	8.38	0.709751
20149560	syntaxin-4	STX4	34.2	6.28	0.708929
14110414	heterogeneous nuclear ribonucleoprotein D0 isoform c	HNRNPD	32.8141	8.1626	0.708374
322506112	metastasis-associated protein MTA1 isoform MTA1s	MTA1	48.9865	5.50342	0.708304
45439359	triple functional domain protein	TRIO	346.683	6.3667	0.706879
37693993	nucleoside diphosphate kinase 3 precursor	NME3	19	7.84	0.706102
40549448	guanine nucleotide exchange factor VAV2	VAV2	97	6.9	0.704632
287326622	tyrosine-protein kinase HCK isoform d	HCK	57.2	6.86	0.700871
530368301	BRCA1-A complex subunit BRE2	BRE	37.6	5.26	0.69488
19923653	PC4 and SFRS1-interacting protein	PSIP1	60.1	9.13	0.693295
530395424	solute carrier family 22 member 18	SLC22A18	29.8029	8.66064	0.691065
41327712	adapter molecule crk isoform a	CRK	22.9	5.48	0.69023
4504041	guanine nucleotide-binding protein G(i) subunit alpha-2	GNAI2	40.4	5.54	0.6899
19924145	V-type proton ATPase 116 kDa subunit a isoform a	TCIRG1	92.9	7.12	0.689738
23510451	acylamino-acid-releasing enzyme	APEH	81.2	5.48	0.688741
530414810	intercellular adhesion molecule 11	ICAM1	57.8	7.99	0.68655
74272287	matrix metalloproteinase-9 preproprotein	MMP9	78.4	6.06	0.678482
112789530	cohesin subunit SA-2 isoform b	STAG2	141.2	5.43	0.678428
384551649	proto-oncogene vav	VAV1	94.4324	6.69775	0.674726
530413319	cell division cycle protein 27 homolog	CDC27	84.8349	7.31299	0.673368
530365645	immunoglobulin superfamily member 8	IGSF8	62.6831	7.84033	0.672308
115430223	galectin-3	LGALS3	26.1	8.56	0.66905
4506405	ras-related protein Ral-B	RALB	23.4	6.62	0.668055
4505245	macrophage mannose receptor 1 precursor	MRC1	165.9	6.54	0.666855
47419930	chondroitin sulfate proteoglycan 4 precursor	CSPG4	250.4	5.47	0.66484
530422567	cullin-4B3	CUL4B	84	6.79	0.662996
4504279	histone H3.3	H3F3A	15.3	11.27	0.662814
530402934	gephyrin6	GPHN	76.3	5.69	0.66223
102469034	tyrosine-protein kinase JAK1	JAK1	133.2	7.55	0.661408
4505117	methyl-CpG-binding domain protein 2	MBD2	43.2279	10.0376	0.661013
171184400	ATP-binding cassette sub-family B member 10, mitochondrial	ABCB10	79.0979	9.84717	0.658584
5174659	protein S100-A13	S100A13	11.5	6.16	0.65589
530412059	homeobox protein Hox-B8	HOXB8	27.4854	8.27979	0.654111
530425091	secretory carrier-associated membrane protein 4	SCAMP4	12.7543	9.979	0.652721
530410746	rab GTPase-binding effector protein 11	RABEP1	94.1	4.97	0.651278
91718899	mitogen-activated protein kinase 3	MAPK3	43.1	6.74	0.651207
4507775	ubiquitin-conjugating enzyme E2 D2	UBE2D2	16.7244	7.82568	0.649826
358438315	neural cell adhesion molecule L1-like protein	CHL1	130.713	5.79541	0.646125
84875541	cytochrome b5 reductase 4	CYB5R4	59.4	7.72	0.64458
18860859	receptor-type tyrosine-protein phosphatase epsilon	PTPRE	74.5476	7.53271	0.637407
530418204	extracellular sulfatase Sulf-22	SULF2	57.2615	8.79248	0.636229
4502857	cyclin-dependent kinases regulatory subunit 1	CKS1B	9.65394	8.93896	0.635261
7706643	pleckstrin-2	PLEK2	39.9458	9.40771	0.634381
23510448	DNA replication licensing factor MCM5	MCM5	82.2332	8.36768	0.629345
4557231	medium-chain specific acyl-CoA dehydrogenase, mitochondrial isoform a	ACADM	46.5586	8.36768	0.628027
150456463	gasdermin-A	GSDMA	49.3	5.29	0.627937
530370295	sp110 nuclear body protein	SP110	58.4671	9.0708	0.626743
4758104	25-hydroxycholesterol 7-alpha-hydroxylase	CYP7B1	58.2185	8.01611	0.624577
530423653	NAD(P)H dehydrogenase [quinone] 11	NQO1	22.8	8.5	0.622589
7661882	rho GTPase-activating protein 25 isoform b	ARHGAP25	72.3852	6.07471	0.621242
4505451	GTPase NRas	NRAS	21.2	5.17	0.620555
4502703	cell division control protein 6 homolog	CDC6	62.7	9.58	0.620171
7330335	chloride intracellular channel protein 4	CLIC4	28.8	5.59	0.619025
530372121	filamin-B2	FLNB	279	5.77	0.617606
108796063	insulin-like growth factor II preproprotein	IGF2	20.1273	9.31982	0.615594
38202205	zinc finger FYVE domain-containing protein 26	ZFYVE26	284.422	6.39209	0.612145
530393108	vesicle transport through interaction with t-SNAREs homolog 1A	VTI1A	21.793	5.42725	0.61028
530414153	3-ketodihydrosphingosine reductase	KDSR	32.7051	7.95752	0.609737
4885235	tyrosine-protein kinase Fgr	FGR	59.4405	5.59229	0.609687
13699859	prostacyclin synthase precursor	PTGIS	57.1	7.31	0.605709
530362515	medium-chain specific acyl-CoA dehydrogenase, mitochondrial1	ACADM	42.4	6.43	0.60453
19923359	5'-AMP-activated protein kinase subunit beta-1	PRKAB1	30.3633	6.40479	0.603576
530403242	RAC-alpha serine/threonine-protein kinase2	AKT1	54.7	6.23	0.602889
530383162	PH-interacting protein	PHIP	206.473	8.85107	0.601173
530372918	receptor-type tyrosine-protein phosphatase gamma2	PTPRG	158.7	6.21	0.599519
25777732	aldehyde dehydrogenase, mitochondrial precursor	ALDH2	56.3	7.05	0.597825
530420517	myotubularin-related protein 3	MTMR3	118.444	5.71924	0.597026
4505011	lysyl oxidase homolog 2	LOXL2	86.6683	6.37939	0.596635
27734935	sodium/hydrogen exchanger 9	SLC9A9	72.5179	6.21436	0.595905
530404933	thyroid receptor-interacting protein 113	TRIP11	109.7	5.25	0.590224
38201625	eukaryotic translation initiation factor 4 gamma 1	EIF4G1	158.419	5.21143	0.588947
530410410	inositol polyphosphate 5-phosphatase K3	INPP5K	40.9	6.24	0.587146
530397175	signal-induced proliferation-associated protein 1	SIPA1	112.08	6.59521	0.583077
54792082	phosphatidylinositol 4,5-bisphosphate 3-kinase catalytic subunit alpha isoform	PIK3CA	124.203	7.2251	0.582981
4757886	pituitary tumor-transforming gene 1 protein-interacting protein	PTTG1IP	20.3102	8.79248	0.581617
170932516	paxillin	PXN	60.9273	6.354	0.57991
4502693	CD9 antigen	CD9	25.4	7.15	0.574775
15718761	GTPase KRas isoform b precursor	KRAS	21.4	8.12	0.572354
530418074	protein ALEX1	GNAS	43.8	6.87	0.57108
221316614	extracellular matrix protein 1 precursor	ECM1	60.6	6.71	0.569569
270265893	tetratricopeptide repeat protein 39B	TTC39B	59.4267	7.57666	0.567797
4885217	DNA repair endonuclease XPF	ERCC4	104.4	6.93	0.567359
530405429	pro-cathepsin H2	CTSH	33.2	8.19	0.565179
31377806	polymeric immunoglobulin receptor precursor	PIGR	83.2	5.74	0.564068
5031887	lipoma-preferred partner isoform a	LPP	65.7	7.37	0.563587
530380588	platelet-derived growth factor receptor beta1	PDGFRB	117.2	4.98	0.560253
14318424	apoptosis-inducing factor 2	AIFM2	40.5013	9.11475	0.559693
530396748	phosphatidylinositol 3,4,5-trisphosphate 5-phosphatase 24	INPPL1	113.1	7.06	0.559252
41327710	adapter molecule crk isoform b	CRK	22.9	5.48	0.558804
29540562	armadillo repeat-containing X-linked protein 2	ARMCX2	65.6427	8.52881	0.558379
530405525	integrin alpha-112	ITGA11	122.044	6.46826	0.557765
323276675	neuroblastoma suppressor of tumorigenicity 1	NBL1	19.3952	5.2876	0.554025
192447438	vitamin K-dependent protein S preproprotein	PROS1	75.1	5.67	0.553611
110611906	sodium-dependent phosphate transport protein 2B isoform a	SLC34A2	75.6516	8.20654	0.552991
342307096	huntingtin-interacting protein 1	HIP1	110.6	5.27	0.55234
13124873	core-binding factor subunit beta	CBFB	21.4947	6.59521	0.549319
237649009	arylamine N-acetyltransferase 1 isoform a	NAT1	33.8772	6.53662	0.548643
42794758	long-chain-fatty-acid--CoA ligase 5 isoform b	ACSL5	75.9	6.92	0.548447
189083849	delta-aminolevulinic acid dehydratase	ALAD	36.3	6.79	0.547844
126091152	cubilin	CUBN	398.48	5.35107	0.541547
117606357	gamma-secretase subunit APH-1A	APH1A	26.8223	7.89893	0.54101
530407733	ATP-binding cassette sub-family A member 31	ABCA3	184.7	7.43	0.539558
4826876	osteomodulin	OMD	49.4602	5.59229	0.539054
530414883	nuclear factor 1 X-type7	NFIX	44.6	7.56	0.53857
530362230	latrophilin-210	LPHN2	132.2	7.4	0.537399
530417546	dual specificity tyrosine-phosphorylation-regulated kinase 1B5	DYRK1B	43.1	9.16	0.535144
24307971	serine/threonine-protein kinase 38-like	STK38L	53.9684	6.81494	0.531762
530403153	prostaglandin reductase 22	PTGR2	31	5.67	0.531413
102469037	transcription factor jun-D	JUND	35.1523	7.37158	0.531403
530395644	ribonucleoside-diphosphate reductase large subunit	RRM1	79.1688	6.78564	0.527857
530382303	bcl-2 homologous antagonist/killer2	BAK1	17	9.61	0.526381
78499633	1-phosphatidylinositol 4,5-bisphosphate phosphodiesterase eta-2	PLCH2	154.572	7.84033	0.52575
300797215	midline-1	MID1	25.6396	5.74463	0.522622
530414657	nuclear receptor subfamily 2 group F member 61	NR2F6	40.3946	8.23584	0.522583
164664518	probable ATP-dependent RNA helicase DDX6	DDX6	54.3823	8.66064	0.522095
530396844	serine/threonine-protein kinase PAK 13	PAK1	58.1663	5.49072	0.521122
30410726	alpha-(1,6)-fucosyltransferase isoform a	FUT8	66.474	7.66455	0.521074
530399268	activating transcription factor 7-interacting protein 14	ATF7IP	136.2	4.7	0.521014
23238226	cdc42 effector protein 1	CDC42EP1	40.27	7.15186	0.520012
530362278	microtubule-actin cross-linking factor 16	MACF1	856.7	5.36	0.51934
530403964	Enah/Vasp-like	EVL	43.1494	7.53271	0.515006
530410739	transmembrane protein 11, mitochondrial1	ENO1	47.1	7.39	0.511303
530410479	mitogen-activated protein kinase 7	MAPK7	73.172	5.69385	0.511172
260166619	zinc phosphodiesterase ELAC protein 2	ELAC2	87.508	7.97217	0.509139
530395161	formin-binding protein 42	FNBP4	74.9464	4.60205	0.508282
530412699	band 3 anion transport protein1	SLC4A1	101.7	5.19	0.507055
224809302	DNA repair protein complementing XP-C cells	XPC	101.784	9.1001	0.506482
62234461	notchless protein homolog 1 isoform a	NLE1	53.2871	7.34229	0.504764
284413746	zinc finger E-box-binding homeobox 2	ZEB2	133.7	6.47	0.503623
51988900	DNA repair protein complementing XP-G cells	ERCC5	133.2	5.26	0.501184
94681046	metal transporter CNNM4	CNNM4	86.5519	6.07471	0.500575
148747351	protein kinase C and casein kinase substrate in neurons protein 2 isoform A	PACSIN2	55.7039	5.19873	0.499405
126012571	basement membrane-specific heparan sulfate proteoglycan core protein precursor	HSPG2	468.5	6.51	0.498924
62912453	gamma-adducin isoform b	ADD3	75.6	6.81	0.494412
24497583	aldo-keto reductase family 1 member C3	AKR1C3	36.8298	7.94287	0.492953
530399461	liprin-beta-10	PPFIBP1	112.797	5.59229	0.490101
115334679	AT-rich interactive domain-containing protein 4A isoform III	ARID4A	134.868	4.98291	0.487328
20127528	beta-parvin isoform b	PARVB	41.6881	6.72705	0.483932
38045896	ELKS/Rab6-interacting/CAST family member 1 isoform delta	ERC1	124.8	6.06	0.483704
530408646	E3 ubiquitin-protein ligase RBBP63	RBBP6	105.971	9.0415	0.4827
50363217	alpha-1-antitrypsin precursor	SERPINA1	46.7	5.59	0.480203
4502057	arachidonate 5-lipoxygenase	ALOX5	77.9333	5.77002	0.478924
33946329	ras-related protein Ral-A precursor	RALA	23.6	7.11	0.474805
62420880	NADP-dependent malic enzyme, mitochondrial	ME3	67.0256	7.97217	0.469347
21237748	CD151 antigen	CD151	28.3	7.47	0.467332
306966132	spectrin alpha chain, non-erythrocytic 1	SPTAN1	284.9	5.35	0.464002
351721324	protein SET	SET	31.1053	4.23389	0.460307
530411056	notchless protein homolog 1	NLE1	43.2236	9.12939	0.460202
4557313	angiogenin precursor	ANG	16.5	9.64	0.459876
530400977	formin-like 3	FMNL3	117.139	6.65381	0.459008
40254462	guanine nucleotide-binding protein G(q) subunit alpha	GNAQ	42.1	5.68	0.458839
46370073	GRB2-associated-binding protein 1 isoform b	GAB1	76.5685	5.96045	0.455108
5454028	ras-related protein R-Ras precursor	RRAS	23.5	6.93	0.45252
530370297	insulin-like growth factor binding protein 2, 36kDa	IGFBP2	20.2679	8.00146	0.449809
530360717	short-chain dehydrogenase/reductase 32	DHRS3	23.9	7.12	0.449275
66932975	gephyrin	GPHN	79.698	5.42725	0.447867
530392536	aldo-keto reductase family 1 member C31	AKR1C3	34.3	8.19	0.447748
5803000	AP-3 complex subunit mu-2	AP3M2	46.9474	7.56201	0.447011
349732256	thioredoxin	TXN	9.4	6.04	0.439317
4504211	guanylate cyclase soluble subunit alpha-2	GUCY1A2	81.7	7.66	0.438455
71361682	nuclear mitotic apparatus protein 1	NUMA1	238.115	5.78271	0.438291
156104876	vascular endothelial growth factor receptor 1	FLT1	150.673	8.38232	0.437528
530360517	serine/threonine-protein kinase mTOR1	MTOR	288.7	7.17	0.435696
4507877	vinculin isoform VCL	VCL	116.6	6.09	0.434539
27437023	calcium/calmodulin-dependent protein kinase kinase 2	CAMKK2	54.1	7.2	0.433179
332205965	abnormal spindle-like microcephaly-associated protein	ASPM	217.7	9.76	0.433091
151101404	prothymosin alpha	PTMA	12.0669	3.78955	0.433089
4885365	general transcription factor IIH subunit 1	GTF2H1	61.9926	8.66064	0.428712
256017124	latent-transforming growth factor beta-binding protein 3	LTBP3	122.514	5.90967	0.42798
10518344	ras-related protein Rap-2a	RAP2A	20.6023	4.81787	0.427497
20357556	src substrate cortactin isoform b	CTTN	57.4	5.33	0.427025
284813531	DNA mismatch repair protein Msh3	MSH3	127.332	8.01611	0.426344
121114302	cullin-4B	CUL4B	102.235	7.94287	0.424326
9966885	endosialin	CD248	80.8073	5.35107	0.421009
530382444	bullous pemphigoid antigen 14	DST	864.197	5.24951	0.419238
224586855	sorbin and SH3 domain-containing protein 2	SORBS2	71.6	9.48	0.41904
4506761	protein S100-A10	S100A10	11.2	7.37	0.414022
530410565	sex hormone-binding globulin	SHBG	37.4643	6.22705	0.412526
16332372	cyclin-dependent kinase 11B	CDK11B	89.9919	5.36377	0.409116
530360402	cyclin-dependent kinase 11A10	CDK11A	45.2	9.25	0.403805
530389004	eukaryotic translation initiation factor 3 subunit E1	EIF3E	46.4	6.46	0.401891
530370371	microtubule-associated protein 21	MAP2	198.962	4.90674	0.40062
4503823	tyrosine-protein kinase Fyn isoform a	FYN	60.7	6.67	0.399366
4502403	biglycan preproprotein	BGN	41.6	7.52	0.396576
27262659	macrophage colony-stimulating factor 1 receptor	CSF1R	107.915	6.3667	0.396238
530360571	methylenetetrahydrofolate reductase6	MTHFR	65.3559	5.18604	0.395576
189181722	proteoglycan 4 isoform C precursor	PRG4	141	9.39	0.39547
530398336	sortilin-related receptor1	SORL1	125.721	5.61768	0.394285
530416698	urokinase plasminogen activator surface receptor	PLAUR	30.7063	6.49365	0.393388
530360577	arginine-glutamic acid dipeptide repeats protein3	RERE	141.453	7.81104	0.392796
530420501	THO complex subunit 5 homolog	THOC5	38.9798	7.37158	0.391341
13124879	myosin-11 isoform SM1A	MYH11	227.2	5.5	0.389535
47078229	cyclin-dependent kinase 18 isoform b	CDK18	54.4	8.66	0.386161
21361416	ras-related protein R-Ras2 isoform a	RRAS2	23.4	6.01	0.383534
115511049	guanine nucleotide-binding protein subunit alpha-11	GNA11	42.1	5.69	0.381814
118582262	equilibrative nucleoside transporter 1	SLC29A1	50.2	8.29	0.381659
530379374	cAMP-specific 3',5'-cyclic phosphodiesterase 4D	PDE4D	67.8624	4.86865	0.379773
530384688	guanine nucleotide-binding protein subunit alpha-121	GNA12	42.3	9.94	0.378128
4507923	WNT1-inducible-signaling pathway protein 2 precursor	WISP2	26.8	7.88	0.376257
530383735	afadin6	MLLT4	181.9	6.52	0.375759
67190736	B-cell CLL/lymphoma 7 protein family member A isoform b	BCL7A	22.7958	5.13525	0.375727
9665248	antigen peptide transporter 1	TAP1	87.1627	8.01611	0.374943
4557565	DNA excision repair protein ERCC-6	ERCC6	168.311	8.08936	0.373962
530380901	fibroblast growth factor receptor 43	FGFR4	80.4	6.28	0.37273
339895853	RAC-beta serine/threonine-protein kinase	AKT2	48.4714	6.15088	0.372115
530384539	BRCA1-associated ATM activator 13	BRAT1	75.6614	6.13818	0.371692
224586844	sorbin and SH3 domain-containing protein 2	SORBS2	71.6	9.48	0.371259
530425424	proto-oncogene vav1	VAV1	94.8	7.11	0.3709
4503057	alpha-crystallin B chain	CRYAB	20.1	7.33	0.368258
4503049	cysteine-rich protein 2	CRIP2	22.5	8.72	0.368205
19913392	regulator of G-protein signaling 3	RGS3	19.4431	9.39307	0.363752
357933594	thrombospondin-3	THBS3	103.186	4.64014	0.360653
289546653	myeloid differentiation primary response protein MyD88	MYD88	22.1094	5.13525	0.360174
530375989	transforming acidic coiled-coil-containing protein 3	TACC3	44.2517	5.61768	0.359972
4502735	cyclin-dependent kinase 4	CDK4	33.7084	7.00537	0.359418
32967287	ubiquitin-conjugating enzyme E2 C	UBE2C	15.7549	5.8335	0.359164
4507937	DNA repair protein complementing XP-A cells	XPA	31.3478	6.72705	0.35902
324715046	LIM domain kinase 1	LIMK1	68.6845	7.78174	0.357955
530376779	cysteine-rich hydrophobic domain 2 protein1	CHIC2	15.1406	8.80713	0.356129
4503509	eukaryotic translation initiation factor 3 subunit A	EIF3A	166.468	6.78564	0.354941
530410539	zinc phosphodiesterase ELAC protein 2	ELAC2	50.5827	7.21045	0.354848
5031701	follistatin-related protein 3	FSTL3	27.6448	6.771	0.353889
530364279	CREB-regulated transcription coactivator 24	CRTC2	61.6	6.6	0.352288
530369765	collagen alpha-3(IV) chain3	COL4A3	158.5	9.22	0.352197
530383164	PH-interacting protein2	PHIP	166.5	7.85	0.351109
4557563	TFIIH basal transcription factor complex helicase XPB subunit	ERCC3	89.221	7.2251	0.350625
530364851	pre-B-cell leukemia transcription factor 13	PBX1	35.1722	8.49951	0.348942
70995396	NAD(P)H dehydrogenase [quinone] 1 isoform b	NQO1	27.2782	8.71924	0.348387
530397177	signal-induced proliferation-associated protein 12	SIPA1	101.8	6.48	0.347013
4758258	eukaryotic translation initiation factor 4E-binding protein 1	EIF4EBP1	12.5721	5.47803	0.34691
530360520	serine/threonine-protein kinase mTOR2	MTOR	263.662	7.21045	0.346454
14269566	MKL/myocardin-like protein 1	MKL1	98.8578	5.85889	0.346307
29171740	lipid phosphate phosphohydrolase 3	PPAP2B	35.093	9.14404	0.344592
148763345	cyclin-dependent kinase 11A	CDK11A	89.9898	5.33838	0.340757
13899317	SH3 domain-binding glutamic acid-rich-like protein 2	SH3BGRL2	12.3	6.71	0.339203
52485941	integrin alpha-9 precursor	ITGA9	114.4	6.14	0.338638
7305503	stomatin-like protein 2, mitochondrial	STOML2	38.5102	7.38623	0.338095
530404407	DNA repair protein RAD51 homolog 23	RAD51B	37.9	6.1	0.337078
262118263	55 kDa erythrocyte membrane protein	MPP1	49.044	7.31299	0.332897
530371439	S-arrestin3	SAG	25.9797	7.04932	0.3316
308736985	mucin-13	MUC13	54.5693	5.07178	0.331311
343432588	beta-parvin isoform d	PARVB	33.2	5.9	0.330539
194018522	eukaryotic peptide chain release factor GTP-binding subunit ERF3A	GSPT1	55.7	5.62	0.329569
530402381	LIM domain only protein 73	LMO7	146.441	7.60596	0.328409
530403151	prostaglandin reductase 21	PTGR2	32.9125	5.2749	0.328318
312596944	cyclin-H	CCNH	31.4011	6.41748	0.328179
10835203	advanced glycosylation end product-specific receptor precursor	AGER	42.8	6.13	0.327629
195947407	TFIIH basal transcription factor complex helicase XPD subunit	ERCC2	46.2452	8.63135	0.326052
530426667	histone deacetylase 42	HDAC4	84.838	8.70459	0.32399
530398338	alpha-tectorin1	TECTA	238.835	5.38916	0.323768
10835069	bcl2 antagonist of cell death	BAD	18.3807	7.15186	0.322478
22027642	kelch-like ECH-associated protein 1	KEAP1	69.6207	6.44287	0.320676
62241011	RAC-alpha serine/threonine-protein kinase	AKT1	55.6508	6.07471	0.315389
530414285	serpin B32	SERPINB3	38.5254	6.7417	0.315313
33359215	ALS2 C-terminal-like protein	ALS2CL	107.68	6.15088	0.314187
530405854	mothers against decapentaplegic homolog 31	SMAD3	43.2243	7.86963	0.309867
525314478	elastin isoform f precursor	ELN	61.1	10.45	0.30928
530362037	UDP-N-acetylglucosamine transferase subunit ALG14 homolog1	ALG14	17.3	7.11	0.308242
530418123	PHD finger protein 201	PHF20	69.3774	6.50732	0.304266
42518070	tight junction protein ZO-2	TJP2	133.9	7.4	0.303934
31377798	rab GTPase-binding effector protein 1	RABEP1	99.2294	5.0083	0.303028
168693643	complement decay-accelerating factor precursor	CD55	48.7	8.37	0.302452
300193032	tumor necrosis factor ligand superfamily member 10	TNFSF10	11.7378	8.14795	0.302068
4507157	sortilin-related receptor preproprotein	SORL1	248.282	5.52881	0.300796
22902130	inactive tyrosine-protein kinase 7 isoform d	PTK7	112.19	7.04932	0.300473
58533167	hepatocyte growth factor	HGF	24.1004	9.40771	0.298628
306482667	myeloid leukemia factor 1	MLF1	23.1	9.82	0.297472
18765756	dual specificity tyrosine-phosphorylation-regulated kinase 1A	DYRK1A	60.2915	9.12939	0.296727
530413168	ATP-dependent DNA helicase Q55	RECQL5	63.8047	8.41162	0.296391
371877598	arachidonate 5-lipoxygenase	ALOX5	71.5	5.85	0.295873
526253066	zinc finger protein 281	ZNF281	93.1749	8.36768	0.295142
530427343	cyclin-G-associated kinase6	GAK	123.824	5.52881	0.294966
4759238	tetraspanin-8	TSPAN8	26.0265	5.60498	0.294149
47078278	choline kinase alpha isoform b	CHKA	50.1226	6.7417	0.294021
530364759	mucin-1	MUC1	26.4683	6.17627	0.293988
321400059	epithelial discoidin domain-containing receptor 1	DDR1	56.0613	7.10791	0.293685
530397082	mitogen-activated protein kinase kinase kinase kinase 23	MAP4K2	90.7517	6.34131	0.292508
46852178	E3 ubiquitin-protein ligase KCMF1	KCMF1	41.9189	5.65576	0.289202
530364707	aryl hydrocarbon receptor nuclear translocator10	ARNT	75.2298	6.78564	0.288842
32307172	dermatopontin precursor	DPT	24	4.82	0.288668
7657508	E3 ubiquitin-protein ligase RBX1	RBX1	12.2657	6.96143	0.28839
530401782	density-regulated protein1	DENR	21.6	8.78	0.287618
530396746	phosphatidylinositol 3,4,5-trisphosphate 5-phosphatase 2	INPPL1	132.798	6.99072	0.286409
530369873	cyclic AMP-responsive element-binding protein 12	CREB1	25.4289	6.02393	0.28611
530383733	afadin	MLLT4	206.564	6.43018	0.286095
56550051	U4/U6.U5 tri-snRNP-associated protein 2	USP39	65.3397	8.90967	0.284014
20986519	mitogen-activated protein kinase 8 isoform beta1	MAPK8	43.9935	7.48877	0.283327
308387378	cAMP-specific 3',5'-cyclic phosphodiesterase 4D isoform PDE4D2	PDE4D	57.7554	4.85596	0.28267
530386658	calcium-dependent secretion activator 215	CADPS2	141.169	6.20166	0.2817
530362276	microtubule-actin cross-linking factor 15	MACF1	866.395	5.30029	0.280598
23097308	nesprin-1	SYNE1	1004.6	5.52	0.278932
12669915	transcription factor E2F4	E2F4	43.9333	4.75439	0.277112
122939159	protein-arginine deiminase type-2	PADI2	75.5153	5.59229	0.276824
530355398	mucin-5AC, partial	MUC5AC	222.064	6.55127	0.276328
530409383	sorting nexin-293	SNX29	48.7243	7.38623	0.272385
530424931	tyrosine-protein kinase Yes	YES1	55.8429	6.23975	0.264836
4505237	55 kDa erythrocyte membrane protein	MPP1	52.3	7.37	0.261613
530365978	serologically defined colon cancer antigen 813	SDCCAG8	40.9093	5.59229	0.26107
225735619	mesoderm induction early response protein 1 isoform i	MIER1	42.1	4.5	0.259581
442734443	regulator of G-protein signaling 3	RGS3	66.4359	8.68994	0.258862
296841095	protein kinase C and casein kinase substrate in neurons protein 2 isoform B	PACSIN2	51.3	5.39	0.256369
4505073	transcription factor MafG	MAFG	17.8	10.04	0.256133
530365923	RAC-gamma serine/threonine-protein kinase4	AKT3	48.5501	5.69385	0.254017
224809295	DNA repair protein complementing XP-C cells	XPC	105.9	8.9	0.25353
27765091	beta-galactoside alpha-2,6-sialyltransferase 1 isoform a	ST6GAL1	46.5746	9.01221	0.25282
194595509	spectrin alpha chain, non-erythrocytic 1	SPTAN1	284.9	5.35	0.249944
31543615	short-chain dehydrogenase/reductase 3	DHRS3	33.5266	8.83643	0.24948
45505149	nuclear factor 1 C-type	NFIC	47.599	8.1626	0.247624
530390477	centriolin4	CNTRL	205.046	5.32568	0.245408
38045898	ELKS/Rab6-interacting/CAST family member 1 isoform epsilon	ERC1	128.008	5.97314	0.241627
4502139	baculoviral IAP repeat-containing protein 3	BIRC3	68.3276	6.03662	0.241189
343478184	transcriptional regulator ERG	ERG	35.3	6.54	0.240311
530424711	N-acetylgalactosamine-6-sulfatase3	GALNS	37.6	6.46	0.240126
4885661	tyrosine-protein kinase Yes	YES1	60.8	6.74	0.240001
530413323	cell division cycle protein 27 homolog7	CDC27	77.5	7.06	0.239587
530380462	rho GTPase-activating protein 266	ARHGAP26	69.9	8.9	0.238482
530432932	transcriptional regulator ATRX	ATRX	274.816	6.37939	0.237461
530391267	B box and SPRY domain-containing protein2	BSPRY	21.3999	7.1665	0.231373
118130872	mesoderm induction early response protein 1 isoform f	MIER1	49.0676	4.37354	0.231236
530369093	TFIIH basal transcription factor complex helicase XPB subunit1	ERCC3	81.9316	7.86963	0.230997
530371509	leucine-rich repeat flightless-interacting protein 125	LRRFIP1	83.9212	4.64014	0.228274
7110697	PRKCA-binding protein	PICK1	46.5706	5.30029	0.22673
530409853	chromodomain-helicase-DNA-binding protein 34	CHD3	194.253	6.49365	0.225769
530398809	tumor necrosis factor receptor superfamily member 1A	TNFRSF1A	25.5601	6.78564	0.224904
7706143	armadillo repeat-containing X-linked protein 1	ARMCX1	49.1496	9.21729	0.218465
78711824	succinate dehydrogenase cytochrome b560 subunit, mitochondrial	SDHC	12.4656	8.98291	0.217676
4504431	high mobility group protein HMGI-C isoform a	HMGA2	11.8251	10.6235	0.216759
530425650	1-phosphatidylinositol 4,5-bisphosphate phosphodiesterase beta-11	PLCB1	99.3281	5.59229	0.209338
530383729	afadin3	MLLT4	214.06	6.7417	0.208298
530361539	inaD-like protein	INADL	167.057	4.91943	0.202679
530401802	scavenger receptor class B member 1	SCARB1	53.812	7.85498	0.201069
4758230	receptor-binding cancer antigen expressed on SiSo cells	EBAG9	24.3623	6.29053	0.200997
530401383	paxillin8	PXN	44.5	7.55	0.198391
282165800	tight junction protein ZO-2	TJP2	115.098	6.7124	0.193258
530383487	nesprin-11	SYNE1	1013.59	5.51611	0.192625
530411584	collagen alpha-1(I) chain1	COL1A1	138.8	5.8	0.191782
153285461	fibroblast growth factor 2	FGF2	30.8	11.18	0.188744
530431009	platelet endothelial cell adhesion molecule4	PECAM1	80.1	7.33	0.188351
4507463	transforming growth factor beta-2	TGFB2	47.7172	8.52881	0.185461
530370345	low-density lipoprotein receptor-related protein 21	LRP2	436.688	5.14795	0.184155
4507927	protein Wnt-2 precursor	WNT2	40.4	8.7	0.183772
282165804	tight junction protein ZO-2	TJP2	130.367	7.56201	0.183281
530431011	platelet endothelial cell adhesion molecule5	PECAM1	78.9843	7.59131	0.180898
38016957	rho-related GTP-binding protein RhoF	RHOF	23.6102	8.646	0.171009
114155144	tropomyosin alpha-3 chain	TPM3	28.8527	4.75439	0.169567
530374689	OX-2 membrane glycoprotein9	CD200	17.0461	9.56885	0.165065
530364769	mucin-113	MUC1	19.6	6.37	0.160133
11967975	myeloid leukemia factor 1	MLF1	30.608	9.45166	0.147485
530363182	SCL-interrupting locus protein	STIL	140.98	6.45557	0.146233
34577049	bullous pemphigoid antigen 1eA precursor	DST	590.7	5.68	0.146028
225735617	mesoderm induction early response protein 1 isoform h	MIER1	55.2576	4.4624	0.145756
112382257	inaD-like protein	INADL	196.265	4.94482	0.14408
312032473	liprin-beta-1	PPFIBP1	110.2	5.41	0.142846
62177129	NEDD4-binding protein 3	N4BP3	60.4327	8.104	0.138808
4826740	bone morphogenetic protein 3B precursor	GDF10	53.1	9.51	0.133854
6005928	ubiquitin-like protein 3	UBL3	13.1487	6.771	0.127918
530390085	endophilin-A12	SH3GL2	34.7774	5.17334	0.127665
530361545	inaD-like protein7	INADL	143	4.87	0.121116
530406916	ADAMTS-like 34	ADAMTSL3	143.84	6.96143	0.118611
212276088	leucine-rich repeat flightless-interacting protein 1	LRRFIP1	44.8801	5.60498	0.11805
530399087	serine/threonine kinase 38 like2	STK38L	48	7.87	0.108373
256222415	filamin-B	FLNB	275.496	5.78271	0.107513
530410567	sex hormone-binding globulin2	SHBG	31.5	6.1	0.105084
530390111	angiopoietin-1 receptor3	TEK	120.9	6.95	0.0941954
530419355	pituitary tumor-transforming gene 1 protein-interacting protein3	PTTG1IP	11.6	8.12	0.0887712
375151549	deoxyribonuclease gamma precursor	DNASE1L3	31.8	8.91	0.0877512
240255478	extracellular sulfatase Sulf-2 isoform b precursor	SULF2	100.1	9.16	0.0873556
530376239	sodium-dependent phosphate transport protein 2B1	SLC34A2	75.7	8.15	0.0838574
530361827	collagen alpha-1(XVI) chain2	COL16A1	151.29	7.84033	0.0817045
87578392	microtubule-associated protein 2	MAP2	49.6	9.45	0.0789054
40254808	perforin-1	PRF1	61.3387	7.82568	0.0780292
530396209	NADP-dependent malic enzyme, mitochondrial3	ME3	35.1	8.37	0.0757954
530402361	LIM domain only protein 713	LMO7	190.7	7.4	0.0595307
217272859	polyribonucleotide 5'-hydroxyl-kinase Clp1	CLP1	40.7	6.55	0.0440883
4826698	deoxyribonuclease gamma	DNASE1L3	35.4814	9.29053	0.0419194
530372502	microtubule-associated protein 425	MAP4	118.7	5.45	0.0295453
