# Supplementary material for: Protein signatures of molecular pathways in non-small cell lung carcinoma (NSCLC): comparison of glycoproteomics and global proteomics
Source: Clin Proteomics. 2017 Aug 15;14:31. doi: 10.1186/s12014-017-9166-9 (PMC5557576; doi:10.1186/s12014-017-9166-9)
Supplement: Supplementary file 3 — Additional file 3. Raw data for global peptides from LC-MS. [file 12014_2017_9166_MOESM3_ESM.xlsx]

## Sheet: AllOnco
Supporting Information Table S3. Oncogene regulation in ADC lung tissues. The change of protein level is determined by bottom-up proteomics-mass spectrometry (Thermo Q-exactive LC-MS).
Accession	Protein	Gene	MW [kDa]	calc. pI	Fold Change
4503475	elongation factor 1-alpha 2	EEF1A2	50.4383	9.02686	7.58411
40317628	thrombospondin-2	THBS2	129.908	4.83057	5.855
530395424	solute carrier family 22 member 182	SLC22A18	29.8029	8.66064	5.05451
5174663	protein S100-P	S100P	10.3932	4.88135	4.55593
368711292	collagen triple helix repeat-containing protein 1	CTHRC1	24.7541	7.94287	4.41105
530412779	DNA topoisomerase 2-alpha1	TOP2A	172.938	8.77783	4.35484
164698438	thymidine kinase, cytosolic	TK1	25.452	8.51416	3.65869
5453790	nicotinamide N-methyltransferase	NNMT	29.5551	5.74463	3.14401
308736985	mucin-13	MUC13	54.5693	5.07178	3.01332
299523253	collagen alpha-1(XI) chain isoform C preproprotein	COL11A1	167.649	5.73193	2.90189
87159832	four and a half LIM domains protein 2	FHL2	32.1706	7.54736	2.87988
4885381	histone H1.5	HIST1H1B	22.5665	10.9165	2.83733
299523086	mesencephalic astrocyte-derived neurotrophic factor	MANF	20.6868	8.68994	2.76646
109288012	monocarboxylate transporter 4	SLC16A3	49.4369	7.95752	2.73473
530355398	mucin-5AC, partial	MUC5AC	222.064	6.55127	2.71973
33356547	DNA replication licensing factor MCM2	MCM2	101.832	5.51611	2.62426
530372121	filamin-B2	FLNB	278.965	5.77002	2.56167
16357477	ubiquitin-conjugating enzyme E2 R1	CDC34	26.72	4.53857	2.49549
221316614	extracellular matrix protein 1	ECM1	60.6353	6.7124	2.38975
4758356	flap endonuclease 1	FEN1	42.5661	8.6167	2.34318
70995396	NAD(P)H dehydrogenase [quinone] 1 isoform b	NQO1	27.2782	8.71924	2.34194
20162550	protein phosphatase 1 regulatory subunit 14B	PPP1R14B	15.901	4.85596	2.2757
7706278	endoplasmic reticulum-Golgi intermediate compartment protein 3 isoform b	ERGIC3	43.1945	6.06201	2.27128
10190712	protein S100-A14	S100A14	11.6548	5.23682	2.26604
440309857	heat shock protein 75 kDa, mitochondrial	TRAP1	74.2207	7.86963	2.22231
32967287	ubiquitin-conjugating enzyme E2 C	UBE2C	15.7549	5.8335	2.07047
52485853	integrin alpha-11	ITGA11	133.386	6.69775	1.97471
296010850	asparagine synthetase [glutamine-hydrolyzing] isoform c	ASNS	54.783	6.49365	1.96594
4505185	macrophage migration inhibitory factor	MIF	12.4682	7.88428	1.94107
16507237	78 kDa glucose-regulated protein	HSPA5	72.2884	5.16064	1.93606
4826834	matrix metalloproteinase-14 preproprotein	MMP14	65.852	7.76709	1.92455
4503139	cathepsin B preproprotein	CTSB	37.7968	6.30322	1.92354
48762934	collagen alpha-2(I) chain	COL1A2	129.235	8.95361	1.87636
530411518	soluble calcium-activated nucleotidase 16	CANT1	38.9217	5.32568	1.86324
4505641	proliferating cell nuclear antigen	PCNA	28.7503	4.69092	1.84217
34098946	nuclease-sensitive element-binding protein 1	YBX1	35.9027	9.87646	1.8411
116534898	desmoglein-2 preproprotein	DSG2	122.218	5.23682	1.82245
21264578	tetraspanin-1	TSPAN1	26.2832	5.24951	1.80897
151301154	mucin-6	MUC6	256.887	7.38623	1.7873
530396930	succinate dehydrogenase assembly factor 2, mitochondrial1	SDHAF2	19.58	6.354	1.78718
4826876	osteomodulin	OMD	49.4602	5.59229	1.778
27765091	beta-galactoside alpha-2,6-sialyltransferase 1 isoform a	ST6GAL1	46.5746	9.01221	1.77564
4504809	transcription factor jun-B	JUNB	35.8572	9.21729	1.76375
32129199	SAP domain-containing ribonucleoprotein	SARNP	23.6564	6.41748	1.7602
530375989	transforming acidic coiled-coil-containing protein 33	TACC3	44.2517	5.61768	1.75377
28178832	isocitrate dehydrogenase [NADP], mitochondrial	IDH2	50.8769	8.68994	1.75138
4502709	cyclin-dependent kinase 1	CDK1	34.0739	8.39697	1.74909
4503571	alpha-enolase	ENO1	47.1393	7.38623	1.74467
4507509	metalloproteinase inhibitor 1	TIMP1	23.1555	8.104	1.74177
166158922	thymidine phosphorylase proprotein	TYMP	49.9242	5.52881	1.72741
4885409	vigilin isoform a	HDLBP	141.352	6.87354	1.72431
4503987	gamma-glutamyl hydrolase	GGH	35.9412	7.10791	1.72272
4827038	tumor protein D52	TPD52	19.8512	4.95752	1.71731
4506675	dolichyl-diphosphooligosaccharide--protein glycosyltransferase subunit 1	RPN1	68.5268	6.37939	1.71063
42794758	long-chain-fatty-acid--CoA ligase 5 isoform b	ACSL5	75.9422	6.91748	1.70512
21327667	ribosome biogenesis protein BOP1	BOP1	83.5772	6.18896	1.67986
42741655	hepatocyte growth factor receptor isoform b	MET	155.441	7.32764	1.67862
281485608	trefoil factor 3	TFF3	10.1739	6.91748	1.67333
10863895	thymosin beta-10	TMSB10	5.02255	5.36377	1.66991
4506621	60S ribosomal protein L26	RPL26	17.2475	10.5503	1.66128
24234688	stress-70 protein, mitochondrial	HSPA9	73.6348	6.16357	1.65113
20357552	src substrate cortactin isoform a	CTTN	61.5485	5.40186	1.63175
530436796	mucin-5AC	MUC5AC	220.259	6.40479	1.61434
75677325	kinase suppressor of Ras 1	KSR1	84.6437	8.5874	1.61417
530411584	collagen alpha-1(I) chain1	COL1A1	130.803	5.65576	1.61347
530365423	poliovirus receptor-related protein 42	PVRL4	52.7946	5.49072	1.6036
530386883	ATP-binding cassette sub-family B member 8, mitochondrial5	ABCB8	68.0236	8.49951	1.59608
45827701	protein dopey-2	DOPEY2	258.068	6.29053	1.59154
7657013	protein AATF	AATF	63.0943	4.94482	1.59057
21914862	cat eye syndrome critical region protein 5	CECR5	43.5603	6.90283	1.58722
22208975	high mobility group protein HMG-I/HMG-Y isoform b	HMGA1	10.6726	10.3159	1.58585
530402056	heat shock protein 105 kDa3	HSPH1	92.0574	5.5542	1.58305
119372312	beta-galactosidase isoform b	GLB1	72.7045	6.25244	1.57936
22208967	high mobility group protein HMG-I/HMG-Y isoform a	HMGA1	11.6691	10.3159	1.56956
19923497	echinoderm microtubule-associated protein-like 4 isoform a	EML4	108.835	6.31592	1.55801
396080285	midkine isoform b	MDK	9.50619	10.1401	1.55735
25121993	RNA-binding protein Musashi homolog 2 isoform b	MSI2	28.4021	8.49951	1.54472
530412515	alpha-N-acetylgalactosaminide alpha-2,6-sialyltransferase 11	ST6GALNAC1	53.4686	9.81787	1.53364
11386157	cytidine deaminase	CDA	16.1739	6.91748	1.53239
431822408	heat shock protein HSP 90-beta isoform c	HSP90AB1	82.2687	5.05908	1.53173
50592994	thioredoxin	TXN	11.7297	4.91943	1.5108
14043026	vesicle-associated membrane protein 8	VAMP8	11.431	7.34229	1.50135
5031863	galectin-3-binding protein	LGALS3BP	65.2893	5.2749	1.49089
7705274	armadillo repeat-containing X-linked protein 3	ARMCX3	42.4739	8.36768	1.49065
20127499	serine/arginine-rich splicing factor 6	SRSF6	39.5634	11.4292	1.48999
13514831	probable ATP-dependent RNA helicase DDX10	DDX10	100.825	8.63135	1.48688
22202629	apoptosis-inducing factor 1, mitochondrial	AIFM1	66.2536	8.93896	1.484
366039979	E3 ubiquitin-protein ligase RNF213	RNF213	591.03	6.48096	1.48159
4503337	H/ACA ribonucleoprotein complex subunit 4	DKC1	57.6378	9.42236	1.4801
4502857	cyclin-dependent kinases regulatory subunit 1	CKS1B	9.65394	8.93896	1.47764
530390429	acidic leucine-rich nuclear phosphoprotein 32 family member B2	ANP32B	19.8211	4.7417	1.46798
319996623	putative RNA-binding protein 15	RBM15	106.302	10.1108	1.46409
4758138	probable ATP-dependent RNA helicase DDX5	DDX5	69.1047	8.92432	1.45711
4503117	cystatin-B	CSTB	11.1326	7.56201	1.45144
14042980	regenerating islet-derived protein 4	REG4	18.2178	9.17334	1.45139
30410726	alpha-(1,6)-fucosyltransferase isoform a	FUT8	66.474	7.66455	1.44851
62868213	Golgi-associated PDZ and coiled-coil motif-containing protein isoform b	GOPC	49.6904	6.07471	1.44679
4506901	serine/arginine-rich splicing factor 3	SRSF3	19.3179	11.6489	1.44415
4504035	GMP synthase [glutamine-hydrolyzing]	GMPS	76.667	6.87354	1.43701
4759276	U3 small nucleolar RNA-interacting protein 2	RRP9	51.8085	7.85498	1.41414
17402900	far upstream element-binding protein 1	FUBP1	67.5185	7.60596	1.40932
47271443	serine/arginine-rich splicing factor 2	SRSF2	25.4612	11.854	1.40222
255918077	versican core protein	VCAN	264.886	4.53857	1.40198
530402637	zinc finger MYM-type protein 26	ZMYM2	145.717	6.7124	1.39856
171184400	ATP-binding cassette sub-family B member 10, mitochondrial	ABCB10	79.0979	9.84717	1.3879
345498499	lipopolysaccharide-responsive and beige-like anchor protein	LRBA	317.501	5.56689	1.37097
4757886	pituitary tumor-transforming gene 1 protein-interacting protein	PTTG1IP	20.3102	8.79248	1.35496
19913412	major vault protein	MVP	99.2659	5.47803	1.35209
7305503	stomatin-like protein 2, mitochondrial	STOML2	38.5102	7.38623	1.34752
29789090	protein RCC2	RCC2	56.0492	8.77783	1.34678
14043022	methionine--tRNA ligase, cytoplasmic	MARS	101.052	6.16357	1.34236
46852390	coiled-coil domain-containing protein 6	CCDC6	53.2578	7.34229	1.33986
4506613	60S ribosomal protein L22 proprotein	RPL22	14.7778	9.18799	1.33858
295789085	CDK-activating kinase assembly factor MAT1	MNAT1	31.1288	5.74463	1.32965
4507451	trefoil factor 1	TFF1	9.1432	4.34814	1.32432
63003907	relA-associated inhibitor	PPP1R13L	89.0357	6.81494	1.31817
54792098	receptor tyrosine-protein kinase erbB-2 isoform b	ERBB2	134.769	5.94775	1.31664
13489087	leukocyte elastase inhibitor	SERPINB1	42.7147	6.27783	1.31569
156104876	vascular endothelial growth factor receptor 1	FLT1	150.673	8.38232	1.30785
94681046	metal transporter CNNM4	CNNM4	86.5519	6.07471	1.30729
530391083	tenascin1	TNC	230.72	4.90674	1.30171
218505670	epithelial cell adhesion molecule	EPCAM	34.9097	7.45947	1.30127
21735584	oxysterol-binding protein-related protein 3 isoform d	OSBPL3	93.7291	6.50732	1.30037
34452173	integrin alpha-X	ITGAX	127.749	6.63916	1.29605
23510448	DNA replication licensing factor MCM5	MCM5	82.2332	8.36768	1.29553
5902134	coronin-1A	CORO1A	50.9938	6.68311	1.29508
194097354	eukaryotic peptide chain release factor GTP-binding subunit ERF3A	GSPT1	68.529	5.32568	1.29365
73747915	antigen peptide transporter 2	TAP2	77.6458	7.85498	1.29143
530393108	vesicle transport through interaction with t-SNAREs homolog 1A6	VTI1A	21.793	5.42725	1.29024
530367885	baculoviral IAP repeat-containing protein 67	BIRC6	527.974	6.12549	1.29015
74027265	kunitz-type protease inhibitor 1	SPINT1	56.8485	6.17627	1.28938
201023341	pre-mRNA 3'-end-processing factor FIP1	FIP1L1	58.3407	5.5542	1.28665
27501446	density-regulated protein	DENR	22.0781	5.30029	1.28352
18426915	drebrin isoform a	DBN1	71.3955	4.44971	1.28297
530364759	mucin-18	MUC1	26.4683	6.17627	1.28045
4507909	wiskott-Aldrich syndrome protein	WAS	52.8799	6.63916	1.27649
42794769	serine/threonine-protein kinase PAK 1	PAK1	60.6087	5.75732	1.27169
224028248	non-POU domain-containing octamer-binding protein	NONO	43.8381	8.63135	1.26842
11386147	proactivator polypeptide isoform a preproprotein	PSAP	58.0739	5.17334	1.26644
4504517	heat shock protein beta-1	HSPB1	22.7685	6.40479	1.26523
21624607	coactosin-like protein	COTL1	15.935	5.66846	1.26496
378744165	RNA polymerase II-associated factor 1 homolog	PAF1	55.4377	5.36377	1.26386
312922364	ubiquitin carboxyl-terminal hydrolase isozyme L5	UCHL5	36.0562	5.22412	1.26191
530405000	Golgin subfamily A member 51	GOLGA5	78.0611	5.5415	1.26187
100913206	ATP-dependent RNA helicase A	DHX9	140.869	6.84424	1.25948
4826998	splicing factor, proline- and glutamine-rich	SFPQ	76.1016	9.43701	1.25945
45593138	leucine-rich repeat-containing protein 25	LRRC25	33.1574	5.04639	1.25641
530363676	thyroid hormone receptor-associated protein 31	THRAP3	108.601	10.1548	1.25587
150418007	E3 SUMO-protein ligase RanBP2	RANBP2	357.974	6.20166	1.25585
530364994	ras-specific guanine nucleotide-releasing factor RalGPS22	RALGPS2	61.4792	8.35303	1.25188
4759238	tetraspanin-8	TSPAN8	26.0265	5.60498	1.24646
5803191	transcription elongation factor A protein 1	TCEA1	33.948	8.38232	1.24636
4826675	cyclin-dependent kinase 5	CDK5	33.2832	7.66455	1.24533
322302755	SHC-transforming protein 1	SHC1	46.6384	6.53662	1.24195
54112117	splicing factor 3B subunit 1	SF3B1	145.738	7.09326	1.24183
32481209	MAP kinase-activated protein kinase 2	MAPKAPK2	45.5385	8.67529	1.24004
4503535	eukaryotic translation initiation factor 4E	EIF4E	25.0815	6.15088	1.23959
4505011	lysyl oxidase homolog 2	LOXL2	86.6683	6.37939	1.23804
14043072	heterogeneous nuclear ribonucleoproteins A2/B1 isoform B1	HNRNPA2B1	37.4067	8.95361	1.23427
29029559	exportin-2	CSE1L	110.346	5.77002	1.23421
526253066	zinc finger protein 281	ZNF281	93.1749	8.36768	1.2325
4502735	cyclin-dependent kinase 4	CDK4	33.7084	7.00537	1.23039
4503899	N-acetylgalactosamine-6-sulfatase	GALNS	57.9891	6.7417	1.22563
8922536	fas apoptotic inhibitory molecule 1 isoform c	FAIM	20.2022	5.8335	1.22553
27262655	pro-interleukin-16	IL16	66.6058	5.97314	1.2218
10835069	bcl2 antagonist of cell death	BAD	18.3807	7.15186	1.21904
20127454	bifunctional purine biosynthesis protein PURH	ATIC	64.5753	6.7124	1.21714
530418373	DNA topoisomerase 11	TOP1	86.8783	9.45166	1.21577
4505117	methyl-CpG-binding domain protein 2	MBD2	43.2279	10.0376	1.21448
13124881	core-binding factor subunit beta	CBFB	21.9778	5.57959	1.21445
530382325	bromodomain-containing protein 23	BRD2	74.8352	8.70459	1.21057
9966799	something about silencing protein 10	UTP3	54.5251	5.61768	1.20757
4758988	ras-related protein Rab-1A	RAB1A	22.6634	6.21436	1.20739
89276756	serine/threonine-protein kinase PRP4 homolog	PRPF4B	116.916	10.2573	1.20394
27597059	dnaJ homolog subfamily C member 9	DNAJC9	29.8911	5.73193	1.20189
13787217	protocadherin Fat 2	FAT2	479.018	5.16064	1.2014
24234690	double-strand break repair protein MRE11A	MRE11A	77.5939	5.8208	1.19828
347300410	BH3-interacting domain death agonist	BID	21.981	5.43994	1.19755
4503513	eukaryotic translation initiation factor 3 subunit I	EIF3I	36.4786	5.64307	1.19753
4507903	serine/threonine-protein kinase VRK1	VRK1	45.4474	8.90967	1.19513
530391071	heterogeneous nuclear ribonucleoprotein K7	HNRNPK	48.4802	5.92236	1.19178
41327715	TP53-regulating kinase	TP53RK	28.1428	9.53955	1.19109
530396894	remodeling and spacing factor 11	RSF1	163.406	4.99561	1.18577
530404929	thyroid receptor-interacting protein 111	TRIP11	224.065	5.26221	1.18357
38201690	ras-related protein Rap-2b	RAP2B	20.4912	4.80518	1.18281
25777602	26S proteasome non-ATPase regulatory subunit 2	PSMD2	100.136	5.19873	1.18156
4507353	TATA-binding protein-associated factor 2N	TAF15	61.521	8.01611	1.18113
28872796	CCAAT/enhancer-binding protein beta	CEBPB	36.0832	8.30908	1.18112
4758040	cytochrome c oxidase subunit 6C proprotein	COX6C	8.77569	10.3892	1.18043
114155142	nucleoprotein TPR	TPR	267.131	5.021	1.17456
10835073	glycylpeptide N-tetradecanoyltransferase 1	NMT1	56.7699	7.79639	1.17389
39777608	semaphorin-4B	SEMA4B	92.707	7.04932	1.17295
530400694	rho GTPase-activating protein 97	ARHGAP9	59.924	8.45557	1.17034
530367838	interferon-induced, double-stranded RNA-activated protein kinase1	EIF2AK2	61.4723	8.29443	1.1633
530409302	eukaryotic translation initiation factor 3 subunit C2	EIF3C	104.036	5.63037	1.16137
32455266	peroxiredoxin-1	PRDX1	22.0963	8.1333	1.16097
17978489	CD97 antigen preproprotein	CD97	81.6897	7.04932	1.15806
4504111	growth factor receptor-bound protein 2	GRB2	25.1904	6.31592	1.15558
530365218	DNA-binding protein RFX55	RFX5	60.4757	9.56885	1.15392
18860859	receptor-type tyrosine-protein phosphatase epsilon	PTPRE	74.5476	7.53271	1.14723
4506085	mitogen-activated protein kinase 13	MAPK13	42.0627	8.38232	1.14354
71274109	NF-kappa-B inhibitor epsilon	NFKBIE	52.8309	6.68311	1.1411
10835071	HLA class II histocompatibility antigen gamma chain isoform b	CD74	26.3814	9.14404	1.13864
4503841	X-ray repair cross-complementing protein 6	XRCC6	69.7991	6.63916	1.13685
33188447	SRSF protein kinase 2 isoform b	SRPK2	77.4782	4.97021	1.13637
7705467	TP53-regulated inhibitor of apoptosis 1	TRIAP1	8.78011	5.47803	1.13404
306774089	protein TFG	TFG	42.994	5.17334	1.13377
4501915	disintegrin and metalloproteinase domain-containing protein 9	ADAM9	90.4971	7.51807	1.13228
530366324	nuclear pore complex protein Nup1331	NUP133	124.654	4.97021	1.13217
21361602	sodium-coupled neutral amino acid transporter 2	SLC38A2	55.9895	8.00146	1.13118
162287326	tyrosine-protein kinase Lyn isoform B	LYN	55.9975	6.49365	1.13052
4885165	cystatin-A	CSTA	10.9997	5.50342	1.12953
530424095	protein VAC14 homolog3	VAC14	84.6432	6.07471	1.12868
4885375	histone H1.2	HIST1H1C	21.3517	10.9312	1.1283
38202205	zinc finger FYVE domain-containing protein 26	ZFYVE26	284.422	6.39209	1.12718
21614544	protein S100-A8	S100A8	10.8276	7.03467	1.12718
530387110	serine/threonine-protein kinase B-raf3	BRAF	78.5316	7.38623	1.12365
530409383	sorting nexin-293	SNX29	48.7243	7.38623	1.12359
530396824	nuclear mitotic apparatus protein 11	NUMA1	236.372	5.79541	1.11902
42794752	long-chain-fatty-acid--CoA ligase 3	ACSL3	80.3683	8.38232	1.11693
20986512	mitogen-activated protein kinase 14	MAPK14	41.267	5.78271	1.11639
29570791	casein kinase II subunit alpha isoform a	CSNK2A1	45.1148	7.73779	1.11467
41406084	glutathione peroxidase 1	GPX1	22.0751	6.55127	1.11334
5174659	protein S100-A13	S100A13	11.4641	6.16357	1.11171
229094128	active breakpoint cluster region-related protein isoform c	ABR	92.3669	7.07861	1.11
51477708	heterogeneous nuclear ribonucleoprotein D0 isoform d	HNRNPD	30.6531	8.41162	1.1042
38201714	ELAV-like protein 1	ELAVL1	36.0692	9.17334	1.10389
71040111	fibromodulin	FMOD	43.1515	6.03662	1.10338
4506585	replication protein A 32 kDa subunit	RPA2	29.2285	6.15088	1.10327
83367077	mucin-16	MUC16	1518.24	5.26221	1.09932
530395644	ribonucleoside-diphosphate reductase large subunit2	RRM1	79.1688	6.78564	1.09893
14318424	apoptosis-inducing factor 2	AIFM2	40.5013	9.11475	1.09849
530399634	methionine aminopeptidase 23	METAP2	50.4649	5.92236	1.09292
7110697	PRKCA-binding protein	PICK1	46.5706	5.30029	1.09227
530405525	integrin alpha-112	ITGA11	122.044	6.46826	1.09225
4503249	protein DEK	DEK	42.6479	8.55811	1.09154
289547757	prostate stem cell antigen preproprotein	PSCA	11.9509	4.94482	1.08687
4506773	protein S100-A9	S100A9	13.2335	6.12549	1.08587
50592988	cytochrome b-c1 complex subunit 2, mitochondrial	UQCRC2	48.4129	8.63135	1.08548
530399081	epidermal growth factor receptor kinase substrate 82	EPS8	91.8244	7.50342	1.08426
156071465	rho GTPase-activating protein 4	ARHGAP4	104.96	6.34131	1.08398
47132555	fibronectin preproprotein	FN1	256.351	5.79541	1.08227
14165466	polypyrimidine tract-binding protein 1 isoform c	PTBP1	57.1856	9.17334	1.07946
4507157	sortilin-related receptor preproprotein	SORL1	248.282	5.52881	1.07896
530408149	multidrug resistance-associated protein 14	ABCC1	164.865	7.56201	1.07803
4502381	bcl-2-like protein 1	BCL2L1	18.8822	5.07178	1.07588
5730023	ruvB-like 2	RUVBL2	51.1246	5.64307	1.07504
14591904	ATP-dependent DNA helicase Q1	RECQL	73.41	7.88428	1.07432
13129078	tether containing UBX domain for GLUT4	ASPSCR1	60.1458	6.63916	1.07386
116734706	interferon regulatory factor 2-binding protein 2 isoform B	IRF2BP2	59.4439	8.60205	1.0737
38201625	eukaryotic translation initiation factor 4 gamma 1	EIF4G1	158.419	5.21143	1.07367
530386330	sorcin2	SRI	17.5935	5.60498	1.06914
530384408	transmembrane glycoprotein NMB4	GPNMB	51.0997	6.39209	1.06889
530399630	methionine aminopeptidase 21	METAP2	52.7871	5.8208	1.06787
40795667	ubiquitin carboxyl-terminal hydrolase 4 isoform b	USP4	103.892	5.51611	1.06692
237649009	arylamine N-acetyltransferase 1 isoform a	NAT1	33.8772	6.53662	1.06616
4503521	eukaryotic translation initiation factor 3 subunit E	EIF3E	52.1874	6.03662	1.06485
19923748	dihydrolipoyllysine-residue succinyltransferase component of 2-oxoglutarate dehydrogenase complex, mitochondrial	DLST	48.7245	8.95361	1.06408
443929385	nucleolar protein 3 isoform MYP	NOL3	22.6157	4.18311	1.06338
28395033	rho-related GTP-binding protein RhoC	RHOC	21.9923	6.58057	1.06113
115430223	galectin-3	LGALS3	26.1361	8.55811	1.05691
530387816	pericentriolar material 1 protein16	PCM1	225.405	4.94482	1.05667
10835051	cysteine--tRNA ligase, cytoplasmic isoform b	CARS	85.4192	6.75635	1.05649
4826686	ATP-dependent RNA helicase DDX1	DDX1	82.3798	7.2251	1.05646
530364929	cytosolic phospholipase A21	PLA2G4A	80.941	5.22412	1.05487
5453555	GTP-binding nuclear protein Ran	RAN	24.4076	7.48877	1.05449
5031561	cell surface A33 antigen	GPA33	35.6095	4.93213	1.05242
93102364	switch-associated protein 70	SWAP70	68.9545	5.87158	1.05175
530427214	bromodomain-containing protein 31	BRD3	79.421	9.36377	1.05085
530406178	dual specificity mitogen-activated protein kinase kinase 11	MAP2K1	41.3523	6.62451	1.05041
19913408	DNA topoisomerase 2-beta	TOP2B	182.548	8.06006	1.04964
4506381	ras-related C3 botulinum toxin substrate 2	RAC2	21.4151	7.60596	1.04714
530397502	FERM domain-containing protein 82	FRMD8	45.1059	6.80029	1.0471
32698686	polypeptide N-acetylgalactosaminyltransferase 5	GALNT5	106.199	9.46631	1.04615
4885217	DNA repair endonuclease XPF	ERCC4	104.42	6.93213	1.04564
5454096	serine/threonine-protein kinase 4	STK4	55.5949	5.07178	1.04491
20986519	mitogen-activated protein kinase 8 isoform beta1	MAPK8	43.9935	7.48877	1.04419
4885609	proto-oncogene tyrosine-protein kinase Src	SRC	59.797	7.41553	1.04388
530406973	chromodomain-helicase-DNA-binding protein 24	CHD2	197.812	8.39697	1.04198
345842445	transcription factor p65	RELA	49.538	7.40088	1.04171
343478201	cytospin-B	SPECC1	78.9667	5.33838	1.03695
4502743	cyclin-dependent kinase 7	CDK7	39.0135	8.47021	1.03337
312596944	cyclin-H	CCNH	31.4011	6.41748	1.03314
4504151	granulins	GRN	63.4998	6.82959	1.03269
223555975	tropomyosin alpha-4 chain	TPM4	32.7026	4.729	1.03204
530394628	BAG family molecular chaperone regulator 31	BAG3	61.4288	6.94678	1.03059
530370371	microtubule-associated protein 211	MAP2	198.962	4.90674	1.02365
296010848	asparagine synthetase [glutamine-hydrolyzing] isoform b	ASNS	62.1287	7.06396	1.02259
530412457	breast carcinoma-amplified sequence 37	BCAS3	74.1927	6.59521	1.02249
442535518	homocysteine-responsive endoplasmic reticulum-resident ubiquitin-like domain member 1 protein	HERPUD1	30.6155	8.04541	1.01917
530394571	eukaryotic translation initiation factor 3 subunit A1	EIF3A	165.313	6.78564	1.01791
147904340	WD repeat-containing protein 82	WDR82	35.0565	7.69385	1.01612
23110942	proteasome subunit alpha type-5	PSMA5	26.3942	4.79248	1.01541
530409076	ubiquitin carboxyl-terminal hydrolase 71	USP7	126.189	5.70654	1.01324
189458817	transferrin receptor protein 1	TFRC	84.8179	6.60986	1.01303
117320527	nuclear factor NF-kappa-B p100 subunit isoform b	NFKB2	96.6179	6.25244	1.01291
4758012	clathrin heavy chain 1	CLTC	191.493	5.69385	1.01183
28076869	serpin B4	SERPINB4	44.8255	6.21436	1.00425
530360591	phosphatidylinositol 4,5-bisphosphate 3-kinase catalytic subunit delta isoform2	PIK3CD	119.274	7.18115	1.00329
21361116	versican core protein	VCAN	372.59	4.51318	1.00325
16332372	cyclin-dependent kinase 11B	CDK11B	89.9919	5.36377	0.999837
530405983	1-phosphatidylinositol 4,5-bisphosphate phosphodiesterase beta-22	PLCB2	132.426	6.29053	0.998482
48527952	ADP-ribosylation factor-binding protein GGA1	GGA1	61.3406	5.97314	0.99783
41393614	ras-related protein Rab-5C isoform a	RAB5C	23.4678	8.41162	0.997769
530362627	tyrosine-protein kinase Lck5	LCK	52.097	5.45264	0.996164
209693439	gamma-synuclein	SNCG	13.3228	4.85596	0.995491
4506929	endophilin-A2	SH3GL1	41.464	5.42725	0.994536
19923359	5'-AMP-activated protein kinase subunit beta-1	PRKAB1	30.3633	6.40479	0.993743
333609286	kallikrein-7	KLK7	19.8738	8.80713	0.993192
12545406	ras GTPase-activating protein 1	RASA1	100.334	7.57666	0.992006
4506753	ruvB-like 1	RUVBL1	50.1963	6.41748	0.991416
530423653	NAD(P)H dehydrogenase [quinone] 11	NQO1	22.7789	8.49951	0.983215
170763498	protein SET	SET	32.0837	4.22119	0.981946
296531359	caspase recruitment domain-containing protein 8 isoform b	CARD8	55.0744	4.77979	0.979214
530367920	proto-oncogene c-Rel3	REL	37.7024	8.71924	0.975085
530419347	splicing factor U2AF 35 kDa subunit2	U2AF1	27.5373	8.76318	0.974719
253970504	RNA-binding protein EWS	EWSR1	62.469	9.39307	0.974506
19718762	ubiquitin-protein ligase E3A	UBE3A	97.9052	5.22412	0.972613
5453682	protein HEXIM1	HEXIM1	40.5985	4.89404	0.971596
4885153	crk-like protein	CRKL	33.7559	6.7417	0.969095
530367497	DNA mismatch repair protein Msh61	MSH6	142.764	6.50732	0.96888
19718731	bromodomain-containing protein 4 isoform long	BRD4	152.124	9.18799	0.968207
15011974	rho guanine nucleotide exchange factor 2	ARHGEF2	108.175	6.87354	0.967609
530365026	proline-rich protein PRCC2	PRCC	48.93	5.50342	0.961266
4505701	pyridoxal kinase	PDXK	35.0799	6.12549	0.960527
10834972	leukocyte surface antigen CD53	CD53	24.3245	7.51807	0.960236
61742775	leucyl-cystinyl aminopeptidase	LNPEP	115.562	5.73193	0.959219
226509740	splicing factor, arginine/serine-rich 19	SCAF1	139.186	9.24658	0.958438
389565483	programmed cell death protein 6	PDCD6	21.6507	5.40186	0.957939
26051231	serine beta-lactamase-like protein LACTB, mitochondrial isoform a	LACTB	60.655	8.52881	0.957685
167614506	plastin-2	LCP1	70.2439	5.42725	0.956518
287326622	tyrosine-protein kinase HCK isoform d	HCK	57.2047	6.85889	0.954267
189217853	72 kDa type IV collagenase isoform b	MMP2	68.787	5.33838	0.954148
40549448	guanine nucleotide exchange factor VAV2	VAV2	96.9698	6.90283	0.952597
530397480	phosphatidylinositol-binding clathrin assembly protein19	PICALM	59.7006	8.70459	0.950908
4505585	platelet-activating factor acetylhydrolase IB subunit beta isoform a	PAFAH1B2	25.5531	5.92236	0.950174
530383643	histone deacetylase 21	HDAC2	51.9653	5.74463	0.948421
530365782	RAB GTPase activating protein 1-like3	RABGAP1L	112.988	5.49072	0.945713
530397175	signal-induced proliferation-associated protein 11	SIPA1	112.08	6.59521	0.945031
530395161	formin-binding protein 42	FNBP4	74.9464	4.60205	0.944878
310750378	xin actin-binding repeat-containing protein 1	XIRP1	122.059	5.26221	0.944392
118498356	kinectin isoform a	KTN1	156.179	5.64307	0.944258
530373073	ubiquitin-like modifier activating enzyme 71	UBA7	111.511	6.03662	0.943865
530422103	transcriptional regulator ATRX5	ATRX	274.815	6.40479	0.943674
262073007	monocarboxylate transporter 1	SLC16A1	53.9089	8.66064	0.942009
530390795	formin-binding protein 120	FNBP1	64.0315	5.23682	0.938038
54607033	integrin beta-4	ITGB4	194.889	6.1001	0.936254
16554585	coronin-2A	CORO2A	59.7253	8.04541	0.935566
5454034	protein S100-B	S100B	10.7061	4.58936	0.935338
4502193	serine/threonine-protein kinase A-Raf	ARAF	67.5423	9.01221	0.931825
24497583	aldo-keto reductase family 1 member C3	AKR1C3	36.8298	7.94287	0.930508
21359854	geranylgeranyl transferase type-2 subunit beta	RABGGTB	36.9003	5.03369	0.928059
68303542	argininosuccinate lyase	ASL	51.6253	6.48096	0.924507
112789530	cohesin subunit SA-2 isoform b	STAG2	141.235	5.42725	0.917898
34452732	phosphatidylinositol 3,4,5-trisphosphate-dependent Rac exchanger 1 protein	PREX1	186.086	6.37939	0.916707
371121601	N-alpha-acetyltransferase 10	NAA10	24.768	5.51611	0.915068
45439359	triple functional domain protein	TRIO	346.683	6.3667	0.911624
22538393	A-kinase anchor protein 9	AKAP9	451.831	4.98291	0.9104
530404461	protein sel-1 homolog 12	SEL1L	86.2313	5.30029	0.909132
530417955	microtubule-associated protein RP/EB family member 12	MAPRE1	26.5656	5.2876	0.906172
5453710	LIM and SH3 domain protein 1 isoform a	LASP1	29.6982	7.04932	0.902605
29150261	gamma-interferon-inducible lysosomal thiol reductase preproprotein	IFI30	27.945	4.88135	0.902147
299473742	coronin-2B	CORO2B	54.3579	8.14795	0.901826
11386183	wiskott-Aldrich syndrome protein family member 2	WASF2	54.2504	5.52881	0.901015
296011001	abl interactor 1 isoform k	ABI1	42.6413	6.03662	0.900758
308387378	cAMP-specific 3',5'-cyclic phosphodiesterase 4D isoform PDE4D2	PDE4D	57.7554	4.85596	0.89801
530382460	antigen peptide transporter 11	TAP1	59.9621	5.59229	0.89774
530410539	zinc phosphodiesterase ELAC protein 22	ELAC2	50.5827	7.21045	0.89703
31377798	rab GTPase-binding effector protein 1	RABEP1	99.2294	5.0083	0.894231
288915527	BAG family molecular chaperone regulator 1 isoform BAG-1S	BAG1	25.9725	5.23682	0.891168
358438315	neural cell adhesion molecule L1-like protein	CHL1	130.713	5.79541	0.889912
323276675	neuroblastoma suppressor of tumorigenicity 1	NBL1	19.3952	5.2876	0.887773
4758442	glia maturation factor beta	GMFB	16.7025	5.2876	0.88773
4502847	cold-inducible RNA-binding protein	CIRBP	18.6367	9.51025	0.882891
16933567	ras-related protein Rab-8A	RAB8A	23.6532	9.0708	0.882726
304434690	serine/threonine-protein phosphatase 6 regulatory ankyrin repeat subunit B isoform A	ANKRD44	107.535	6.30322	0.881375
4503593	epidermal growth factor receptor substrate 15 isoform A	EPS15	98.5948	4.64014	0.876149
4885235	tyrosine-protein kinase Fgr	FGR	59.4405	5.59229	0.875246
25777713	S-phase kinase-associated protein 1 isoform b	SKP1	18.6462	4.53857	0.874927
5453754	cytoplasmic protein NCK1	NCK1	42.8374	6.46826	0.870175
82546830	exocyst complex component 4 isoform a	EXOC4	110.429	6.49365	0.869823
4757826	beta-2-microglobulin	B2M	13.7059	6.52197	0.86546
154146191	heat shock protein HSP 90-alpha	HSP90AA1	84.6067	5.021	0.862734
66932916	mitogen-activated protein kinase 1	MAPK1	41.3632	6.97607	0.862151
221136854	telomerase Cajal body protein 1	WRAP53	59.2721	4.57666	0.8583
238859597	RNA-binding protein 34	RBM34	48.5351	10.1108	0.857068
530361659	glomulin2	GLMN	63.2081	5.70654	0.854615
4759166	osteopontin isoform OPN-b	SPP1	33.8226	4.61475	0.854148
528881309	protein kinase C-binding protein 1 isoform n	ZMYND8	97.726	6.11279	0.853069
530403964	Enah/Vasp-like2	EVL	43.1494	7.53271	0.852718
4507511	metalloproteinase inhibitor 2	TIMP2	24.3831	7.48877	0.847068
38045898	ELKS/Rab6-interacting/CAST family member 1 isoform epsilon	ERC1	128.008	5.97314	0.845268
530389137	ectonucleotide pyrophosphatase/phosphodiesterase family member 23	ENPP2	98.4763	7.37158	0.844933
14165274	protein Hook homolog 3	HOOK3	83.0744	5.17334	0.844519
62234461	notchless protein homolog 1 isoform a	NLE1	53.2871	7.34229	0.844011
56237027	insulin-like growth factor 2 mRNA-binding protein 1	IGF2BP1	63.4412	9.20264	0.841362
46249393	rho-related GTP-binding protein RhoG	RHOG	21.2949	8.11865	0.840031
115334679	AT-rich interactive domain-containing protein 4A isoform III	ARID4A	134.868	4.98291	0.838806
530372496	microtubule-associated protein 422	MAP4	118.708	5.45264	0.837682
41327712	adapter molecule crk isoform a	CRK	33.81	5.5542	0.837185
83700235	eukaryotic initiation factor 4A-II	EIF4A2	46.3728	5.47803	0.836634
34740329	heterogeneous nuclear ribonucleoprotein A3	HNRNPA3	39.5706	9.01221	0.834403
333033787	nascent polypeptide-associated complex subunit alpha isoform a	NACA	94.6222	5.13525	0.832111
4758104	25-hydroxycholesterol 7-alpha-hydroxylase	CYP7B1	58.2185	8.01611	0.830807
37693993	nucleoside diphosphate kinase 3	NME3	19.0029	7.84033	0.829931
4504425	high mobility group protein B1	HMGB1	24.8782	5.74463	0.82919
4502211	ADP-ribosylation factor 6	ARF6	20.0694	8.95361	0.828847
23510451	acylamino-acid-releasing enzyme	APEH	81.1726	5.47803	0.826603
164664518	probable ATP-dependent RNA helicase DDX6	DDX6	54.3823	8.66064	0.817423
13569840	O-acetyl-ADP-ribose deacetylase MACROD1	MACROD1	35.4827	9.51025	0.816964
530422567	cullin-4B3	CUL4B	83.9636	6.78564	0.815126
530402381	LIM domain only protein 723	LMO7	146.441	7.60596	0.813703
38524616	long-chain fatty acid transport protein 1	SLC27A1	71.0629	8.52881	0.812758
28416940	ribosome maturation protein SBDS	SBDS	28.7453	8.74854	0.812305
119874201	protein furry homolog-like	FRYL	339.383	5.57959	0.808208
50959085	THO complex subunit 5 homolog	THOC5	78.4579	6.87354	0.807519
8392875	UPF0468 protein C16orf80	C16orf80	22.76	9.75928	0.806638
4557231	medium-chain specific acyl-CoA dehydrogenase, mitochondrial isoform a	ACADM	46.5586	8.36768	0.806278
6912460	GRB2-associated-binding protein 2 isoform b	GAB2	69.9249	7.02002	0.803654
5803225	14-3-3 protein epsilon	YWHAE	29.1554	4.7417	0.799634
26667186	calcium/calmodulin-dependent protein kinase type II subunit delta	CAMK2D	54.0935	7.25439	0.798549
21361399	serine/threonine-protein phosphatase 2A 65 kDa regulatory subunit A alpha isoform	PPP2R1A	65.2669	5.10986	0.796754
530431640	NACHT, LRR and PYD domains-containing protein 25	NLRP2	117.598	6.12549	0.794713
108796063	insulin-like growth factor II preproprotein	IGF2	20.1273	9.31982	0.794645
20149560	syntaxin-4	STX4	34.1589	6.27783	0.79462
224809302	DNA repair protein complementing XP-C cells	XPC	101.784	9.1001	0.794425
74027251	E3 ubiquitin-protein ligase TRIM33 isoform beta	TRIM33	120.465	6.66846	0.794279
530401681	protein strawberry notch homolog 18	SBNO1	150.567	8.1626	0.791253
4757952	cell division control protein 42 homolog	CDC42	21.245	6.55127	0.790115
4502573	caspase-1 isoform beta	CASP1	42.8605	6.21436	0.78979
530410723	growth arrest-specific protein 76	GAS7	34.1844	7.15186	0.789499
530363303	methylosome protein 502	WDR77	22.6913	5.23682	0.788385
4503499	eukaryotic translation initiation factor 1A, X-chromosomal	EIF1AX	16.4502	5.23682	0.78806
530403364	nesprin-27	SYNE2	795.874	5.38916	0.787745
4505067	mitotic spindle assembly checkpoint protein MAD2A	MAD2L1	23.4952	5.08447	0.785148
4505257	moesin	MSN	67.7778	6.40479	0.784907
4507115	fascin	FSCN1	54.4961	7.23975	0.784761
530388214	nuclear receptor coactivator 26	NCOA2	151.948	6.59521	0.783938
24307971	serine/threonine-protein kinase 38-like	STK38L	53.9684	6.81494	0.782812
23346418	bifunctional lysine-specific demethylase and histidyl-hydroxylase MINA isoform b	MINA	52.639	6.69775	0.7814
530366322	protein enabled homolog9	ENAH	61.7376	7.89893	0.780836
38373675	rap guanine nucleotide exchange factor 1 isoform a	RAPGEF1	120.472	5.92236	0.778185
166795236	tumor-associated calcium signal transducer 2	TACSTD2	35.6866	8.86572	0.77743
32455248	phosphatidylinositol 3-kinase regulatory subunit alpha	PIK3R1	83.5465	6.16357	0.776376
372266129	protein flightless-1 homolog	FLII	138.405	6.07471	0.77532
4506405	ras-related protein Ral-B	RALB	23.3939	6.62451	0.76954
13540580	protein FAM49A	FAM49A	37.2887	6.01123	0.768381
530399268	activating transcription factor 7-interacting protein 14	ATF7IP	136.239	4.70361	0.765506
47132519	ras-associated and pleckstrin homology domains-containing protein 1	RAPH1	135.171	8.85107	0.764665
295789158	sodium-dependent phosphate transport protein 2B isoform b	SLC34A2	75.5496	8.26514	0.764374
62420880	NADP-dependent malic enzyme, mitochondrial	ME3	67.0256	7.97217	0.764308
530367902	metastasis-associated protein MTA38	MTA3	58.6894	8.20654	0.763749
530416696	urokinase plasminogen activator surface receptor2	PLAUR	31.6169	7.04932	0.762494
298919181	nuclear receptor corepressor 1	NCOR1	258.443	6.91748	0.759004
530418630	regulator of G-protein signaling 191	RGS19	22.2215	6.1001	0.757602
530379436	zinc transporter 51	SLC30A5	79.2659	7.09326	0.755344
18765700	engulfment and cell motility protein 1	ELMO1	83.7756	6.27783	0.754572
530405854	mothers against decapentaplegic homolog 31	SMAD3	43.2243	7.86963	0.75267
392996951	UV excision repair protein RAD23 homolog A	RAD23A	33.4127	4.71631	0.751612
530421378	histone deacetylase 67	HDAC6	90.7952	5.96045	0.750969
530414810	intercellular adhesion molecule 11	ICAM1	48.021	8.1626	0.749047
300796343	retinoblastoma-binding protein 5	RBBP5	44.7906	4.97021	0.748116
376319203	U4/U6.U5 tri-snRNP-associated protein 2	USP39	56.3641	8.38232	0.747171
7706735	transcription initiation factor IIA subunit 1	GTF2A1	41.4885	4.55127	0.745256
530426881	ras GTPase-activating protein 31	RASA3	92.1693	7.06396	0.744711
297139703	AT-rich interactive domain-containing protein 1B	ARID1B	235.974	6.72705	0.743898
530378766	nipped-B-like protein4	NIPBL	257.094	8.19189	0.742567
115529463	serine/threonine-protein kinase D1	PRKD1	101.639	6.62451	0.73975
47933379	alpha-soluble NSF attachment protein	NAPA	33.2113	5.36377	0.738614
530413319	cell division cycle protein 27 homolog5	CDC27	84.8349	7.31299	0.738016
21618344	signal transducer and activator of transcription 5B	STAT5B	89.8096	6.04932	0.737816
7656991	coronin-1C isoform b	CORO1C	53.2151	7.07861	0.737406
102469037	transcription factor jun-D	JUND	35.1523	7.37158	0.737338
530388032	transforming acidic coiled-coil-containing protein 18	TACC1	85.3863	5.021	0.737219
530385284	growth factor receptor-bound protein 108	GRB10	46.9158	8.6167	0.737001
335892792	nuclear receptor coactivator 6	NCOA6	115.266	9.61279	0.735845
530373812	cohesin subunit SA-11	STAG1	140.001	5.45264	0.731683
74272287	matrix metalloproteinase-9 preproprotein	MMP9	78.4084	6.06201	0.728047
530414657	nuclear receptor subfamily 2 group F member 61	NR2F6	40.3946	8.23584	0.726644
31377806	polymeric immunoglobulin receptor	PIGR	83.2317	5.74463	0.726268
530384688	guanine nucleotide-binding protein subunit alpha-121	GNA12	42.3034	9.93506	0.725481
530364707	aryl hydrocarbon receptor nuclear translocator10	ARNT	75.2298	6.78564	0.723037
225735617	mesoderm induction early response protein 1 isoform h	MIER1	55.2576	4.4624	0.7221
23397678	signal transducer and activator of transcription 6	STAT6	94.0752	6.22705	0.719796
530384831	actin-binding protein anillin2	ANLN	119.813	8.22119	0.719199
332078497	alpha-(1,6)-fucosyltransferase isoform b	FUT8	47.2248	7.10791	0.716649
530427343	cyclin-G-associated kinase6	GAK	123.824	5.52881	0.716542
4826740	bone morphogenetic protein 3B	GDF10	53.0884	9.51025	0.714984
530400293	NGFI-A-binding protein 21	NAB2	49.7173	6.34131	0.71469
267844813	neuron navigator 1	NAV1	160.674	8.45557	0.713087
4504279	histone H3.3	H3F3A	15.3185	11.2681	0.711069
13899317	SH3 domain-binding glutamic acid-rich-like protein 2	SH3BGRL2	12.3182	6.7124	0.710258
530410410	inositol polyphosphate 5-phosphatase K3	INPP5K	40.9475	6.23975	0.70946
55770844	catenin alpha-1	CTNNA1	100.009	6.29053	0.709084
530385078	caspase recruitment domain-containing protein 114	CARD11	98.5829	5.50342	0.708923
530369873	cyclic AMP-responsive element-binding protein 12	CREB1	25.4289	6.02393	0.707178
197276654	myeloid differentiation primary response protein MyD88	MYD88	34.5577	6.16357	0.704872
71979925	cytochrome c oxidase assembly protein COX19	COX19	10.3871	8.71924	0.704582
155030194	rap1 GTPase-GDP dissociation stimulator 1	RAP1GDS1	66.2745	5.31299	0.702829
91718899	mitogen-activated protein kinase 3	MAPK3	43.1081	6.7417	0.700336
7657599	sorting nexin-5	SNX5	46.7872	6.75635	0.699345
27502427	membrane cofactor protein2	CD46	39.7776	5.79541	0.697871
530406996	A-kinase anchor protein 1310	AKAP13	305.091	5.19873	0.69768
15718761	GTPase KRas isoform b	KRAS	21.4109	8.11865	0.696286
530411056	notchless protein homolog 11	NLE1	43.2236	9.12939	0.695633
530425249	protein ENL1	MLLT1	57.5407	8.49951	0.693348
14149627	ubiquitin carboxyl-terminal hydrolase 15	USP15	109.227	5.14795	0.691737
4758258	eukaryotic translation initiation factor 4E-binding protein 1	EIF4EBP1	12.5721	5.47803	0.689181
530420517	myotubularin-related protein 37	MTMR3	118.444	5.71924	0.688203
56117844	protein SSXT	SS18	42.1887	7.10791	0.687339
13699859	prostacyclin synthase	PTGIS	57.0678	7.31299	0.682894
530422132	ribose-phosphate pyrophosphokinase 11	PRPS1	31.3721	6.85889	0.68054
527122088	stromal membrane-associated protein 1 isoform C	SMAP1	47.8311	8.42627	0.680345
4757926	RNA-binding protein 39 isoform b	RBM39	58.6203	10.1255	0.679636
5031711	eukaryotic translation initiation factor 1b	EIF1B	12.8157	7.37158	0.679384
11321593	insulin-like growth factor-binding protein 6	IGFBP6	25.3062	7.81104	0.678901
530396748	phosphatidylinositol 3,4,5-trisphosphate 5-phosphatase 24	INPPL1	113.106	7.06396	0.678397
4505737	properdin	CFP	51.242	7.89893	0.677579
4503131	catenin beta-1	CTNNB1	85.4422	5.85889	0.677138
4504041	guanine nucleotide-binding protein G(i) subunit alpha-2	GNAI2	40.4251	5.5415	0.673735
52630322	chromodomain-helicase-DNA-binding protein 3	CHD3	222.721	7.51807	0.670602
530365645	immunoglobulin superfamily member 83	IGSF8	62.6831	7.84033	0.669929
530430929	histo-blood group ABO system transferase3	ABO	24.8415	7.95752	0.667508
530427224	nuclear pore complex protein Nup2144	NUP214	209.032	8.104	0.666622
284813531	DNA mismatch repair protein Msh3	MSH3	127.332	8.01611	0.663485
355330276	ubiquitin carboxyl-terminal hydrolase 15	USP15	112.348	5.22412	0.661076
58761520	coiled-coil-helix-coiled-coil-helix domain-containing protein 7 isoform f	CHCHD7	10.0889	8.82178	0.658982
530411802	protein CASC32	CASC3	70.035	6.23975	0.658693
261399911	rho GTPase-activating protein 25 isoform d	ARHGAP25	68.9738	6.52197	0.655519
4506265	prostaglandin G/H synthase 2	PTGS2	68.9517	7.38623	0.655125
14110414	heterogeneous nuclear ribonucleoprotein D0 isoform c	HNRNPD	32.8141	8.1626	0.654781
530383162	PH-interacting protein1	PHIP	206.473	8.85107	0.653901
4504191	DNA mismatch repair protein Msh6	MSH6	152.689	6.90283	0.650006
102469034	tyrosine-protein kinase JAK1	JAK1	133.191	7.54736	0.649868
45505149	nuclear factor 1 C-type	NFIC	47.599	8.1626	0.648851
530362278	microtubule-actin cross-linking factor 16	MACF1	856.73	5.36377	0.648562
530399274	activating transcription factor 7-interacting protein 17	ATF7IP	76.7464	4.33545	0.64793
530404897	metastasis-associated protein MTA13	MTA1	79.1426	9.40771	0.645635
19923653	PC4 and SFRS1-interacting protein	PSIP1	60.0667	9.12939	0.644295
4507463	transforming growth factor beta-2	TGFB2	47.7172	8.52881	0.642187
7706643	pleckstrin-2	PLEK2	39.9458	9.40771	0.639693
336176066	RNA-binding protein 39 isoform d	RBM39	56.332	10.0376	0.636335
256222415	filamin-B	FLNB	275.496	5.78271	0.634749
270265893	tetratricopeptide repeat protein 39B	TTC39B	59.4267	7.57666	0.626816
530404407	DNA repair protein RAD51 homolog 23	RAD51B	37.9256	6.1001	0.625145
4502703	cell division control protein 6 homolog	CDC6	62.6805	9.5835	0.624971
5031887	lipoma-preferred partner isoform a	LPP	65.7038	7.37158	0.624939
5902072	serpin B3	SERPINB3	44.5365	6.81494	0.624581
52485941	integrin alpha-9	ITGA9	114.415	6.13818	0.621103
167466198	intercellular adhesion molecule 1	ICAM1	57.789	7.98682	0.620678
58331148	stromelysin-3 preproprotein	MMP11	54.5556	6.87354	0.618778
530365154	tyrosine-protein phosphatase non-receptor type 71	PTPN7	35.0745	5.93506	0.618326
530414883	nuclear factor 1 X-type7	NFIX	44.6273	7.56201	0.618208
530366401	histone-lysine N-methyltransferase SMYD32	SMYD3	41.1644	6.65381	0.617609
530360571	methylenetetrahydrofolate reductase6	MTHFR	65.3559	5.18604	0.615778
530364931	cytosolic phospholipase A22	PLA2G4A	78.2388	5.26221	0.615762
4504431	high mobility group protein HMGI-C isoform a	HMGA2	11.8251	10.6235	0.61429
7330335	chloride intracellular channel protein 4	CLIC4	28.7537	5.59229	0.612863
163965364	nascent polypeptide-associated complex subunit alpha isoform b	NACA	23.3697	4.56396	0.612452
530380588	platelet-derived growth factor receptor beta1	PDGFRB	117.175	4.98291	0.610979
14249682	ubiquitin-like protein 7	UBL7	40.4853	5.07178	0.609444
530386658	calcium-dependent secretion activator 215	CADPS2	141.169	6.20166	0.607781
5032193	TNF receptor-associated factor 1 isoform a	TRAF1	46.1339	6.11279	0.607581
212276104	leucine-rich repeat flightless-interacting protein 1	LRRFIP1	82.6386	4.61475	0.604833
530416694	urokinase plasminogen activator surface receptor1	PLAUR	36.5118	6.44287	0.604591
4502693	CD9 antigen	CD9	25.399	7.15186	0.604446
4502327	methylglutaconyl-CoA hydratase, mitochondrial	AUH	35.5862	9.48096	0.60303
4504577	indoleamine 2,3-dioxygenase 1	IDO1	45.2972	7.29834	0.601409
530380462	rho GTPase-activating protein 266	ARHGAP26	69.8748	8.89502	0.599864
267844811	neuron navigator 1	NAV1	202.347	8.07471	0.599719
530401836	nuclear receptor corepressor 216	NCOR2	205.211	7.50342	0.599653
530388558	tumor protein D527	TPD52	16.0103	5.04639	0.596723
19924145	V-type proton ATPase 116 kDa subunit a isoform a	TCIRG1	92.9084	7.12256	0.596498
530410479	mitogen-activated protein kinase 72	MAPK7	73.172	5.69385	0.588723
7662112	CBP80/20-dependent translation initiation factor	CTIF	67.5444	6.53662	0.588586
38201675	syndecan-4	SDC4	21.628	4.50049	0.587741
530362258	ubiquitin carboxyl-terminal hydrolase 241	USP24	275.482	6.50732	0.586883
25777732	aldehyde dehydrogenase, mitochondrial	ALDH2	56.3456	7.04932	0.586216
4826908	phosphatidylinositol 3-kinase regulatory subunit beta	PIK3R2	81.574	6.52197	0.583453
530417546	dual specificity tyrosine-phosphorylation-regulated kinase 1B5	DYRK1B	43.1136	9.15869	0.582714
192447438	vitamin K-dependent protein S preproprotein	PROS1	75.0739	5.66846	0.581803
324715046	LIM domain kinase 1	LIMK1	68.6845	7.78174	0.579964
284413746	zinc finger E-box-binding homeobox 2	ZEB2	133.722	6.46826	0.57847
530383725	afadin1	MLLT4	216.845	6.69775	0.575997
27262659	macrophage colony-stimulating factor 1 receptor	CSF1R	107.915	6.3667	0.575495
148747351	protein kinase C and casein kinase substrate in neurons protein 2 isoform A	PACSIN2	55.7039	5.19873	0.571437
530361302	ribosomal protein S6 kinase alpha-11	RPS6KA1	81.096	8.41162	0.568573
530425424	proto-oncogene vav1	VAV1	94.8156	7.10791	0.568568
530418074	protein ALEX1	GNAS	43.8262	6.87354	0.568257
530427337	cyclin-G-associated kinase3	GAK	135.318	5.46533	0.563821
530381483	death domain-associated protein 62	DAXX	75.517	4.89404	0.563681
530401702	E1A-binding protein p4003	EP400	335.597	9.17334	0.563326
10518344	ras-related protein Rap-2a	RAP2A	20.6023	4.81787	0.563228
18497288	latent-transforming growth factor beta-binding protein 3	LTBP3	134.203	6.15088	0.562823
530368016	striatin1	STRN	81.6374	5.12256	0.562291
5902024	paired mesoderm homeobox protein 1 isoform pmx-1a	PRRX1	24.3813	9.0708	0.559177
4507877	vinculin isoform VCL	VCL	116.649	6.0874	0.55822
4557313	angiogenin	ANG	16.5394	9.64209	0.558065
15826840	inactive tyrosine-protein kinase 7 isoform a	PTK7	118.317	7.09326	0.557733
154146216	pleckstrin homology domain-containing family A member 2	PLEKHA2	47.215	8.66064	0.556921
62912453	gamma-adducin isoform b	ADD3	75.6235	6.81494	0.553724
4505245	macrophage mannose receptor 1	MRC1	165.905	6.53662	0.54931
390979639	programmed cell death 1 ligand 1 isoform b	CD274	20.2334	7.50342	0.539709
530427226	nuclear pore complex protein Nup2145	NUP214	135.558	8.52881	0.536542
530361430	mitogen-activated protein kinase kinase kinase 61	MAP3K6	141.559	7.18115	0.535824
530397082	mitogen-activated protein kinase kinase kinase kinase 23	MAP4K2	90.7517	6.34131	0.535534
530384539	BRCA1-associated ATM activator 13	BRAT1	75.6614	6.13818	0.534095
189083849	delta-aminolevulinic acid dehydratase	ALAD	36.2714	6.78564	0.533915
530414086	mucosa-associated lymphoid tissue lymphoma translocation protein 11	MALT1	52.7297	5.5415	0.533879
68448544	HLA class II histocompatibility antigen gamma chain isoform a	CD74	33.4937	8.44092	0.533457
37577148	NCK-interacting protein with SH3 domain	NCKIPSD	78.1877	6.37939	0.533219
530364410	ral guanine nucleotide dissociation stimulator-like 14	RGL1	83.4597	6.45557	0.532403
4758230	receptor-binding cancer antigen expressed on SiSo cells	EBAG9	24.3623	6.29053	0.528868
28610147	interleukin-6 receptor subunit beta	IL6ST	103.471	5.94775	0.526216
33946329	ras-related protein Ral-A	RALA	23.552	7.10791	0.525718
50363217	alpha-1-antitrypsin	SERPINA1	46.707	5.59229	0.524466
4507937	DNA repair protein complementing XP-A cells	XPA	31.3478	6.72705	0.523219
170932516	paxillin	PXN	60.9273	6.354	0.520038
11225260	DNA topoisomerase 1	TOP1	90.6689	9.30518	0.517678
13124879	myosin-11 isoform SM1A	MYH11	227.199	5.50342	0.516389
321400059	epithelial discoidin domain-containing receptor 1	DDR1	56.0613	7.10791	0.515456
302699239	eukaryotic translation initiation factor 4 gamma 1	EIF4G1	154.837	5.16064	0.514638
41327710	adapter molecule crk isoform b	CRK	22.8915	5.47803	0.5123
530401802	scavenger receptor class B member 14	SCARB1	53.812	7.85498	0.510751
530425650	1-phosphatidylinositol 4,5-bisphosphate phosphodiesterase beta-11	PLCB1	99.3281	5.59229	0.50998
40254462	guanine nucleotide-binding protein G(q) subunit alpha	GNAQ	42.1153	5.68115	0.509412
51988900	DNA repair protein complementing XP-G cells	ERCC5	133.225	5.26221	0.507656
296040495	SLAM family member 6	SLAMF6	24.9604	5.56689	0.507096
27734935	sodium/hydrogen exchanger 9	SLC9A9	72.5179	6.21436	0.506561
4503053	hyaluronan and proteoglycan link protein 1	HAPLN1	40.14	7.41553	0.504912
530382319	zinc finger protein RFP1	TRIM27	41.4126	5.8208	0.50397
530432201	myomegalin9	PDE4DIP	275.025	5.59229	0.503113
4507923	WNT1-inducible-signaling pathway protein 2	WISP2	26.8067	7.88428	0.501182
45580723	haptoglobin-related protein	HPR	39.0047	7.09326	0.500253
47419930	chondroitin sulfate proteoglycan 4	CSPG4	250.382	5.46533	0.499256
530405429	pro-cathepsin H2	CTSH	33.227	8.19189	0.497834
38016957	rho-related GTP-binding protein RhoF	RHOF	23.6102	8.646	0.497408
530360805	protein-arginine deiminase type-21	PADI2	61.8521	6.41748	0.497206
23943920	cytosolic phospholipase A2	PLA2G4A	85.1562	5.37646	0.496208
118582262	equilibrative nucleoside transporter 1	SLC29A1	50.1864	8.29443	0.496124
530394023	zinc finger MIZ domain-containing protein 15	ZMIZ1	107.224	7.85498	0.495424
46370073	GRB2-associated-binding protein 1 isoform b	GAB1	76.5685	5.96045	0.493722
67190736	B-cell CLL/lymphoma 7 protein family member A isoform b	BCL7A	22.7958	5.13525	0.492883
530420093	DNA replication licensing factor MCM51	MCM5	77.5437	8.60205	0.491296
442734443	regulator of G-protein signaling 3	RGS3	66.4359	8.68994	0.488243
530412777	thymidine kinase, cytosolic1	TK1	18.0063	8.73389	0.488087
530402934	gephyrin6	GPHN	76.2833	5.69385	0.48672
530360717	short-chain dehydrogenase/reductase 32	DHRS3	23.9443	7.12256	0.485212
530407102	insulin-like growth factor 1 receptor2	IGF1R	141.095	5.73193	0.485009
530390403	semaphorin-4D1	SEMA4D	96.0887	7.95752	0.484184
22902130	inactive tyrosine-protein kinase 7 isoform d	PTK7	112.19	7.04932	0.482617
530367065	syndecan-13	SDC1	30.3996	4.50049	0.482566
530360715	short-chain dehydrogenase/reductase 31	DHRS3	26.9809	7.72314	0.481875
331284176	nuclear receptor corepressor 2	NCOR2	267.878	7.82568	0.481775
71361682	nuclear mitotic apparatus protein 1	NUMA1	238.115	5.78271	0.4805
530371985	deoxyribonuclease gamma1	DNASE1L3	32.4207	8.45557	0.479478
15812180	zinc finger protein 36, C3H1 type-like 1	ZFP36L1	36.2908	7.95752	0.477541
530375776	xyloside xylosyltransferase 16	XXYLT1	22.2899	6.43018	0.476238
23238226	cdc42 effector protein 1	CDC42EP1	40.27	7.15186	0.475563
22027622	TNF receptor-associated factor 4	TRAF4	53.5074	8.14795	0.475461
54792082	phosphatidylinositol 4,5-bisphosphate 3-kinase catalytic subunit alpha isoform	PIK3CA	124.203	7.2251	0.47468
530414153	3-ketodihydrosphingosine reductase1	KDSR	32.7051	7.95752	0.474394
110349772	collagen alpha-1(I) chain preproprotein	COL1A1	138.827	5.79541	0.474014
530367916	proto-oncogene c-Rel1	REL	65.1836	6.20166	0.472353
530396746	phosphatidylinositol 3,4,5-trisphosphate 5-phosphatase 23	INPPL1	132.798	6.99072	0.471411
23397516	GTPase IMAP family member 7	GIMAP7	34.4867	6.45557	0.471055
291463280	NACHT, LRR and PYD domains-containing protein 2	NLRP2	117.807	6.20166	0.470839
10835057	N-alpha-acetyltransferase 10	NAA10	26.4419	5.64307	0.468964
4885365	general transcription factor IIH subunit 1	GTF2H1	61.9926	8.66064	0.467058
27886566	mucosa-associated lymphoid tissue lymphoma translocation protein 1 isoform b	MALT1	91.0226	5.90967	0.46456
29540562	armadillo repeat-containing X-linked protein 2	ARMCX2	65.6427	8.52881	0.460432
170014703	SH3 domain-binding protein 2 isoform a	SH3BP2	62.2041	7.78174	0.460232
27437023	calcium/calmodulin-dependent protein kinase kinase 2	CAMKK2	54.0895	7.1958	0.460112
530360517	serine/threonine-protein kinase mTOR1	MTOR	288.707	7.1665	0.459972
5453860	cyclin-dependent kinase 16	CDK16	55.681	7.62061	0.454676
7657508	E3 ubiquitin-protein ligase RBX1	RBX1	12.2657	6.96143	0.452881
4507361	mitogen-activated protein kinase kinase kinase 7 isoform A	MAP3K7	64.1887	6.66846	0.448101
530398809	tumor necrosis factor receptor superfamily member 1A2	TNFRSF1A	25.5601	6.78564	0.447332
62241011	RAC-alpha serine/threonine-protein kinase	AKT1	55.6508	6.07471	0.447008
4506749	ribonucleoside-diphosphate reductase large subunit	RRM1	90.0125	7.15186	0.445349
342307096	huntingtin-interacting protein 1	HIP1	110.594	5.2749	0.444335
19923669	protein sel-1 homolog 1	SEL1L	88.6985	5.38916	0.443722
385428859	epidermal growth factor receptor substrate 15-like 1	EPS15L1	99.5448	5.08447	0.4409
66932975	gephyrin	GPHN	79.698	5.42725	0.440292
4506761	protein S100-A10	S100A10	11.1955	7.37158	0.438484
530410739	transmembrane protein 11, mitochondrial1	ENO1	19.4619	6.25244	0.437493
115511049	guanine nucleotide-binding protein subunit alpha-11	GNA11	42.0965	5.69385	0.437402
530360520	serine/threonine-protein kinase mTOR2	MTOR	263.662	7.21045	0.434628
530369093	TFIIH basal transcription factor complex helicase XPB subunit1	ERCC3	81.9316	7.86963	0.434168
530396209	NADP-dependent malic enzyme, mitochondrial3	ME3	35.13	8.36768	0.434071
4557565	DNA excision repair protein ERCC-6	ERCC6	168.311	8.08936	0.433324
126012571	basement membrane-specific heparan sulfate proteoglycan core protein	HSPG2	468.532	6.50732	0.433297
530400977	formin-like 31	FMNL3	117.139	6.65381	0.432797
122939159	protein-arginine deiminase type-2	PADI2	75.5153	5.59229	0.431541
53829381	urokinase plasminogen activator surface receptor	PLAUR	31.995	6.25244	0.431181
525314478	elastin isoform f	ELN	61.1157	10.4478	0.429614
530382444	bullous pemphigoid antigen 114	DST	864.197	5.24951	0.428837
29725609	epidermal growth factor receptor isoform a	EGFR	134.19	6.68311	0.42774
47078229	cyclin-dependent kinase 18 isoform b	CDK18	54.39	8.66064	0.427547
24797103	RAS guanyl-releasing protein 2	RASGRP2	69.2044	7.79639	0.427088
530407733	ATP-binding cassette sub-family A member 31	ABCA3	184.746	7.43018	0.426563
4502403	biglycan preproprotein	BGN	41.6275	7.51807	0.426268
28077093	E3 ubiquitin-protein ligase RBBP6	RBBP6	13.2268	8.89502	0.425805
530403242	RAC-alpha serine/threonine-protein kinase2	AKT1	54.739	6.22705	0.425574
530397056	pleckstrin homology domain-containing family B member 12	PLEKHB1	20.3633	9.24658	0.421666
530399461	liprin-beta-110	PPFIBP1	112.797	5.59229	0.421377
4505451	GTPase NRas	NRAS	21.2155	5.17334	0.420974
530415992	RAC-beta serine/threonine-protein kinase6	AKT2	53.2018	6.34131	0.420952
530383729	afadin3	MLLT4	214.06	6.7417	0.42095
4505135	midkine isoform a	MDK	15.575	9.78857	0.420949
9665248	antigen peptide transporter 1	TAP1	87.1627	8.01611	0.419034
40788015	NLR family CARD domain-containing protein 4	NLRC4	116.085	6.771	0.418446
7661962	arf-GAP with GTPase, ANK repeat and PH domain-containing protein 2 isoform PIKE-A	AGAP2	90.4815	8.77783	0.418439
7110593	Friend leukemia integration 1 transcription factor	FLI1	50.9496	7.06396	0.418121
29171740	lipid phosphate phosphohydrolase 3	PPAP2B	35.093	9.14404	0.418033
4504211	guanylate cyclase soluble subunit alpha-2	GUCY1A2	81.6975	7.66455	0.417134
40353755	BRCA1-A complex subunit BRE	BRE	42.6703	5.43994	0.416151
47132553	fibronectin preproprotein	FN1	252.662	5.93506	0.413647
530362230	latrophilin-210	LPHN2	132.179	7.40088	0.411032
21237748	CD151 antigen	CD151	28.2763	7.47412	0.408187
4502057	arachidonate 5-lipoxygenase	ALOX5	77.9333	5.77002	0.407101
33620769	E3 ubiquitin-protein ligase RBBP6	RBBP6	201.442	9.64209	0.406728
354459354	ras-related protein Rap-1b	RAP1B	18.7666	8.52881	0.405599
148005039	mast/stem cell growth factor receptor Kit	KIT	109.381	6.88818	0.405589
330688408	nesprin-1	SYNE1	1010.46	5.52881	0.40067
352962174	osteopontin	SPP1	30.757	4.58936	0.400502
224586844	sorbin and SH3 domain-containing protein 2	SORBS2	71.642	9.48096	0.398097
530417983	nuclear receptor coactivator 67	NCOA6	213.404	9.23193	0.39775
530368301	BRCA1-A complex subunit BRE2	BRE	37.5947	5.26221	0.397513
32307172	dermatopontin	DPT	23.9888	4.81787	0.396368
4506007	serine/threonine-protein phosphatase PP1-gamma catalytic subunit	PPP1CC	36.9597	6.53662	0.395935
168693643	complement decay-accelerating factor	CD55	48.6862	8.36768	0.395583
530370295	sp110 nuclear body protein3	SP110	58.4671	9.0708	0.394156
530388039	Werner syndrome ATP-dependent helicase1	WRN	159.209	6.65381	0.393881
376319201	U4/U6.U5 tri-snRNP-associated protein 2	USP39	56.3231	9.37842	0.392895
206597477	palmitoyltransferase ZDHHC3	ZDHHC3	34.1472	8.17725	0.392823
530423542	nuclear factor of activated T-cells 51	NFAT5	137.2	5.21143	0.392772
4503049	cysteine-rich protein 2	CRIP2	22.478	8.71924	0.390588
110227857	thiamin pyrophosphokinase 1 isoform b	TPK1	21.8718	5.40186	0.389915
4504969	LIM domain-binding protein 1	LDB1	42.7817	6.53662	0.387949
10092619	NF-kappa-B inhibitor alpha	NFKBIA	35.5865	4.67822	0.38318
530413168	ATP-dependent DNA helicase Q55	RECQL5	63.8047	8.41162	0.38275
530397472	phosphatidylinositol-binding clathrin assembly protein15	PICALM	65.7896	8.99756	0.382395
155030196	rap1 GTPase-GDP dissociation stimulator 1	RAP1GDS1	66.2745	5.31299	0.378928
385648257	epidermal growth factor receptor substrate 15-like 1	EPS15L1	83.1967	5.08447	0.378909
530371509	leucine-rich repeat flightless-interacting protein 125	LRRFIP1	83.9212	4.64014	0.378323
530383733	afadin5	MLLT4	206.564	6.43018	0.377509
4507715	homeobox protein Nkx-2.1	NKX2-1	38.5719	9.68604	0.376687
390608639	baculoviral IAP repeat-containing protein 2	BIRC2	64.0565	6.41748	0.374836
530395272	GTPase HRas1	HRAS	18.1631	5.23682	0.373089
530395826	acid trehalase-like protein 12	ATHL1	61.3054	5.69385	0.372125
530418204	extracellular sulfatase Sulf-22	SULF2	57.2615	8.79248	0.372003
530362276	microtubule-actin cross-linking factor 15	MACF1	866.395	5.30029	0.371906
53759148	retinoblastoma-binding protein 5	RBBP5	59.1157	5.09717	0.371688
530412699	band 3 anion transport protein1	SLC4A1	101.727	5.18604	0.370639
121114302	cullin-4B	CUL4B	102.235	7.94287	0.368578
115298657	protein S100-A7	S100A7	11.4636	6.771	0.368182
530418429	nuclear receptor coactivator 34	NCOA3	132.891	7.98682	0.366588
530406342	transcription factor 123	TCF12	48.1279	7.23975	0.366208
23065544	glutathione S-transferase Mu 1	GSTM1	25.6951	6.69775	0.366021
7661678	ras-related protein Rap-1b	RAP1B	20.8116	5.78271	0.365283
339895853	RAC-beta serine/threonine-protein kinase	AKT2	48.4714	6.15088	0.361273
51242945	striatin	STRN	86.0788	5.2749	0.360935
530382303	bcl-2 homologous antagonist/killer2	BAK1	17.026	9.61279	0.360503
4502631	C-C chemokine receptor type 1	CCR1	41.1459	8.1626	0.3599
47578105	nipped-B-like protein isoform A	NIPBL	315.854	7.91357	0.35457
530372930	RAF proto-oncogene serine/threonine-protein kinase5	RAF1	60.4555	8.99756	0.354004
270132935	ras-responsive element-binding protein 1	RREB1	159.23	8.14795	0.352593
153792590	heat shock protein HSP 90-alpha	HSP90AA1	98.0995	5.16064	0.352137
164664508	B-cell lymphoma 3 protein	BCL3	47.5536	8.41162	0.351803
153946395	tenascin	TNC	240.7	4.89404	0.350475
530398940	condensin complex subunit 11	NCAPD2	152.079	6.69775	0.349784
21281679	protein phosphatase PTC7 homolog	PPTC7	32.6251	5.18604	0.349561
21361416	ras-related protein R-Ras2 isoform a	RRAS2	23.3847	6.01123	0.349206
5454028	ras-related protein R-Ras	RRAS	23.4659	6.93213	0.348903
209529734	mitogen-activated protein kinase 7	MAPK7	88.3311	5.88428	0.348805
115529484	CD109 antigen	CD109	161.587	5.84619	0.348076
530426667	histone deacetylase 42	HDAC4	84.838	8.70459	0.346107
21040351	hereditary hemochromatosis protein	HFE	28.1325	6.68311	0.342784
530420270	megakaryoblastic leukemia (translocation) 12	MKL1	102.051	6.0874	0.339636
90193619	zinc finger protein 384 isoform c	ZNF384	50.5055	8.47021	0.339259
530369765	collagen alpha-3(IV) chain3	COL4A3	158.538	9.21729	0.339035
530421531	transcription factor E31	TFE3	50.5991	6.22705	0.338349
530385241	epidermal growth factor receptor2	EGFR	128.596	6.56592	0.337698
530420501	THO complex subunit 5 homolog5	THOC5	38.9798	7.37158	0.337525
401015111	tumor necrosis factor receptor superfamily member 11A	TNFRSF11A	28.9452	8.23584	0.336179
530397818	probable ATP-dependent RNA helicase DDX62	DDX6	49.1176	8.74854	0.336059
530408646	E3 ubiquitin-protein ligase RBBP63	RBBP6	105.971	9.0415	0.335463
384551646	proto-oncogene vav	VAV1	95.6949	6.44287	0.333446
8051599	GA-binding protein subunit beta-1 isoform gamma 2	GABPB1	36.9268	4.86865	0.329843
530390680	ATP-binding cassette sub-family A member 17	ABCA1	223.147	6.58057	0.328721
4885661	tyrosine-protein kinase Yes	YES1	60.7625	6.7417	0.325884
7661882	rho GTPase-activating protein 25 isoform b	ARHGAP25	72.3852	6.07471	0.324405
530398336	sortilin-related receptor1	SORL1	125.721	5.61768	0.323076
530403153	prostaglandin reductase 22	PTGR2	31.0077	5.66846	0.322924
207113130	putative tRNA pseudouridine synthase Pus10	PUS10	60.206	6.53662	0.321908
530386954	thiamin pyrophosphokinase 15	TPK1	20.9666	5.08447	0.321399
262118263	55 kDa erythrocyte membrane protein	MPP1	49.044	7.31299	0.321239
27502388	nuclear factor of activated T-cells, cytoplasmic 1 isoform D	NFATC1	38.602	8.83643	0.316719
27502409	membrane cofactor protein	CD46	40.8412	6.17627	0.315596
4503057	alpha-crystallin B chain	CRYAB	20.1464	7.32764	0.314808
306966132	spectrin alpha chain, non-erythrocytic 1	SPTAN1	282.108	5.33838	0.31419
13128864	histone deacetylase 6	HDAC6	131.336	5.30029	0.311986
154354992	B box and SPRY domain-containing protein	BSPRY	44.3533	6.41748	0.309848
530415303	rho GTPase-activating protein SYDE11	SYDE1	72.8661	8.71924	0.309832
4826776	tyrosine-protein kinase JAK2	JAK2	130.59	7.21045	0.30965
530369054	tubulin--tyrosine ligase1	TTL	42.1735	6.90283	0.308944
530413323	cell division cycle protein 27 homolog7	CDC27	77.5194	7.06396	0.307426
530403151	prostaglandin reductase 21	PTGR2	32.9125	5.2749	0.30648
4502023	RAC-beta serine/threonine-protein kinase	AKT2	55.7331	6.3667	0.305582
359843219	death domain-associated protein 6 isoform c	DAXX	73.5443	4.91943	0.304173
530372624	palmitoyltransferase ZDHHC35	ZDHHC3	28.9512	6.59521	0.301264
357933596	thrombospondin-3	THBS3	91.2388	4.51318	0.300921
530372918	receptor-type tyrosine-protein phosphatase gamma2	PTPRG	158.671	6.21436	0.299834
530391279	methylglutaconyl-CoA hydratase, mitochondrial4	AUH	31.2678	9.65674	0.297752
84875541	cytochrome b5 reductase 4	CYB5R4	59.436	7.72314	0.297525
126091152	cubilin	CUBN	398.48	5.35107	0.296562
282165804	tight junction protein ZO-2	TJP2	130.367	7.56201	0.296232
59889564	metallophosphoesterase 1	MPPE1	45.112	7.15186	0.293805
530364736	myocyte-specific enhancer factor 2D5	MEF2D	55.2331	8.57275	0.292341
219842236	tyrosine-protein kinase Fes/Fps	FES	78.5833	6.80029	0.292286
74027249	E3 ubiquitin-protein ligase TRIM33 isoform alpha	TRIM33	122.456	6.66846	0.291693
530419417	radial spoke head 1 homolog2	RSPH1	27.1585	4.32275	0.291368
238859599	RNA-binding protein 34	RBM34	25.5615	9.68604	0.291246
18765750	dual specificity tyrosine-phosphorylation-regulated kinase 1A	DYRK1A	66.0572	9.02686	0.290868
410442528	thyroid adenoma-associated protein isoform c	THADA	100.62	6.354	0.290839
4557563	TFIIH basal transcription factor complex helicase XPB subunit	ERCC3	89.221	7.2251	0.288414
530431009	platelet endothelial cell adhesion molecule4	PECAM1	80.1417	7.32764	0.286243
525313663	myomegalin	PDE4DIP	128.437	5.12256	0.285658
530421334	ralBP1-associated Eps domain-containing protein 25	REPS2	51.0428	6.7417	0.284827
530410811	arf-GAP with coiled-coil, ANK repeat and PH domain-containing protein 11	ACAP1	73.2925	8.04541	0.284425
256017124	latent-transforming growth factor beta-binding protein 3	LTBP3	122.514	5.90967	0.283102
530383226	stromal membrane-associated protein 11	SMAP1	29.0031	9.08545	0.281699
110431352	CREB-regulated transcription coactivator 3 isoform b	CRTC3	66.7892	6.94678	0.280088
530426806	histone-lysine N-methyltransferase EHMT17	EHMT1	99.7328	5.88428	0.279844
224586855	sorbin and SH3 domain-containing protein 2	SORBS2	55.5939	9.40771	0.278505
19913392	regulator of G-protein signaling 3	RGS3	19.4431	9.39307	0.27831
530396844	serine/threonine-protein kinase PAK 13	PAK1	58.1663	5.49072	0.277885
528881103	protein kinase C-binding protein 1 isoform e	ZMYND8	117.334	6.16357	0.276757
530362515	medium-chain specific acyl-CoA dehydrogenase, mitochondrial1	ACADM	42.3995	6.43018	0.276081
154759259	spectrin alpha chain, non-erythrocytic 1	SPTAN1	284.364	5.35107	0.275424
530362260	ubiquitin carboxyl-terminal hydrolase 242	USP24	228.558	6.46826	0.273909
530406747	ubiquitin carboxyl-terminal hydrolase 31	USP3	56.6121	8.30908	0.273779
20127528	beta-parvin isoform b	PARVB	41.6881	6.72705	0.273541
13124873	core-binding factor subunit beta	CBFB	21.4947	6.59521	0.272162
371877598	arachidonate 5-lipoxygenase	ALOX5	71.5182	5.84619	0.270317
530381730	zinc finger protein 3181	ZNF318	231.852	6.40479	0.267407
332205965	abnormal spindle-like microcephaly-associated protein	ASPM	217.657	9.75928	0.266969
4505073	transcription factor MafG	MAFG	17.8387	10.0376	0.266706
530364851	pre-B-cell leukemia transcription factor 13	PBX1	35.1722	8.49951	0.264717
530372480	microtubule-associated protein 414	MAP4	241.12	6.34131	0.260604
7706143	armadillo repeat-containing X-linked protein 1	ARMCX1	49.1496	9.21729	0.25958
530370533	phospholipase C-like 12	PLCL1	114.977	5.73193	0.259221
530424931	tyrosine-protein kinase Yes1	YES1	55.8429	6.23975	0.257953
150418005	tyrosine-protein phosphatase non-receptor type 21	PTPN21	133.197	7.89893	0.257886
55743134	ribosomal protein S6 kinase alpha-1 isoform b	RPS6KA1	83.8796	8.77783	0.25763
262118255	55 kDa erythrocyte membrane protein	MPP1	50.1805	7.1665	0.256035
530414155	3-ketodihydrosphingosine reductase2	KDSR	29.1399	5.32568	0.255309
343432588	beta-parvin isoform d	PARVB	33.2366	5.89697	0.255149
68303549	argininosuccinate lyase	ASL	48.7016	6.12549	0.254472
4758576	checkpoint protein HUS1	HUS1	31.6704	6.84424	0.25365
530407000	A-kinase anchor protein 1312	AKAP13	282.626	5.22412	0.252576
13129110	methylosome protein 50	WDR77	36.7011	5.17334	0.248814
14589854	protein tyrosine phosphatase type IVA 3	PTP4A3	16.7656	9.37842	0.244062
530370293	sp110 nuclear body protein2	SP110	61.7007	9.53955	0.242703
4759022	cell cycle checkpoint control protein RAD9A	RAD9A	42.5204	5.65576	0.241028
530400979	formin-like 32	FMNL3	104.95	6.43018	0.239074
15022801	hyaluronidase-2	HYAL2	53.826	8.19189	0.237866
530396189	V-type proton ATPase 116 kDa subunit a2	TCIRG1	52.9654	8.52881	0.233787
4885425	GTPase HRas	HRAS	21.2846	5.31299	0.233684
9961252	multidrug resistance protein 3 isoform C	ABCB4	135.174	8.38232	0.233139
14269566	MKL/myocardin-like protein 1	MKL1	98.8578	5.85889	0.232893
298919179	nuclear receptor corepressor 1	NCOR1	103.855	5.42725	0.232079
530376239	sodium-dependent phosphate transport protein 2B1	SLC34A2	75.7096	8.14795	0.231041
304555614	BRCA1-associated ATM activator 1	BRAT1	88.0629	5.2749	0.229734
51173735	ras-responsive element-binding protein 1	RREB1	181.306	6.97607	0.229489
351721324	protein SET	SET	31.1053	4.23389	0.228261
78711824	succinate dehydrogenase cytochrome b560 subunit, mitochondrial	SDHC	12.4656	8.98291	0.225855
530365923	RAC-gamma serine/threonine-protein kinase4	AKT3	48.5501	5.69385	0.225428
4503687	tyrosine-protein kinase Fes/Fps	FES	93.4382	6.72705	0.22504
530392114	disco-interacting protein 2 homolog C5	DIP2C	100.975	6.80029	0.223941
47078278	choline kinase alpha isoform b	CHKA	50.1226	6.7417	0.223922
189181722	proteoglycan 4 isoform C	PRG4	141.018	9.39307	0.221789
530391265	B box and SPRY domain-containing protein1	BSPRY	35.5757	6.66846	0.221395
530370347	low-density lipoprotein receptor-related protein 22	LRP2	369.483	5.09717	0.220438
58533167	hepatocyte growth factor	HGF	24.1004	9.40771	0.217276
530369994	heterogeneous nuclear ribonucleoprotein A33	HNRNPA3	35.853	8.95361	0.217169
224465235	histone-lysine N-methyltransferase EHMT1	EHMT1	86.6494	6.30322	0.21452
4557679	protein jagged-1	JAG1	133.709	6.06201	0.209932
7108367	proto-oncogene vav	VAV1	98.2511	6.62451	0.209294
157694526	Fc receptor-like protein 5	FCRL5	106.371	7.13721	0.208416
151101404	prothymosin alpha	PTMA	12.0669	3.78955	0.208168
10835203	advanced glycosylation end product-specific receptor	AGER	42.7761	6.12549	0.207541
530410565	sex hormone-binding globulin1	SHBG	37.4643	6.22705	0.207402
4507593	tumor necrosis factor ligand superfamily member 10	TNFSF10	32.4881	7.41553	0.20643
326320048	pre-B-cell leukemia transcription factor 1	PBX1	38.4031	8.39697	0.204931
42518070	tight junction protein ZO-2	TJP2	133.876	7.40088	0.203858
93004092	nuclear factor 1 B-type	NFIB	47.412	8.86572	0.203199
530361545	inaD-like protein7	INADL	142.993	4.86865	0.203186
375151549	deoxyribonuclease gamma	DNASE1L3	31.8395	8.90967	0.201485
14210524	bcl-2-related ovarian killer protein	BOK	23.2654	9.11475	0.201454
530380901	fibroblast growth factor receptor 43	FGFR4	80.4145	6.27783	0.199352
38045919	huntingtin-interacting protein 1	HIP1	116.148	5.30029	0.197488
7661880	arf-GAP with coiled-coil, ANK repeat and PH domain-containing protein 1	ACAP1	81.4848	7.66455	0.195459
530417786	serine incorporator 32	SERINC3	46.7908	7.03467	0.195161
4507927	protein Wnt-2	WNT2	40.3914	8.70459	0.193661
530360577	arginine-glutamic acid dipeptide repeats protein3	RERE	141.453	7.81104	0.193549
27597078	tyrosine-protein kinase receptor TYRO3	TYRO3	96.8434	5.66846	0.192377
68800138	splicing factor U2AF 35 kDa subunit isoform c	U2AF1	19.7025	9.05615	0.192246
530391267	B box and SPRY domain-containing protein2	BSPRY	21.3999	7.1665	0.192009
340545545	forkhead box protein M1	FOXM1	82.5625	8.35303	0.191259
189181724	proteoglycan 4 isoform D	PRG4	136.463	9.53955	0.189734
322506112	metastasis-associated protein MTA1 isoform MTA1s	MTA1	48.9865	5.50342	0.189502
296841095	protein kinase C and casein kinase substrate in neurons protein 2 isoform B	PACSIN2	51.321	5.38916	0.189362
530413907	ectopic P granules protein 5 homolog2	EPG5	252.426	6.59521	0.189281
530376779	cysteine-rich hydrophobic domain 2 protein1	CHIC2	15.1406	8.80713	0.189098
384551649	proto-oncogene vav	VAV1	94.4324	6.69775	0.188319
530426201	cat eye syndrome critical region protein 51	CECR5	38.9778	7.47412	0.18644
195947407	TFIIH basal transcription factor complex helicase XPD subunit	ERCC2	46.2452	8.63135	0.186235
58533165	hepatocyte growth factor	HGF	33.2124	8.70459	0.186146
530380863	homeobox protein Nkx-2.51	NKX2-5	31.067	9.96436	0.18595
217272859	polyribonucleotide 5'-hydroxyl-kinase Clp1	CLP1	40.6697	6.55127	0.18581
343478184	transcriptional regulator ERG	ERG	35.2633	6.53662	0.185801
530360575	arginine-glutamic acid dipeptide repeats protein2	RERE	168.101	7.72314	0.184373
4503509	eukaryotic translation initiation factor 3 subunit A	EIF3A	166.468	6.78564	0.183706
62177129	NEDD4-binding protein 3	N4BP3	60.4327	8.104	0.183402
530410577	sex hormone-binding globulin7	SHBG	25.4126	5.43994	0.18184
106507204	uncharacterized protein KIAA0895-like	KIAA0895L	53.4122	9.17334	0.181221
21269877	cysteine--tRNA ligase, cytoplasmic isoform a	CARS	82.7939	7.02002	0.180543
125625322	ralBP1-associated Eps domain-containing protein 2	REPS2	71.3611	7.6499	0.180445
300797215	midline-1	MID1	25.6396	5.74463	0.17985
530371439	S-arrestin3	SAG	25.9797	7.04932	0.179488
530412997	ubiquitin carboxyl-terminal hydrolase 322	USP32	111.809	6.84424	0.17829
306482667	myeloid leukemia factor 1	MLF1	23.1025	9.81787	0.177586
308522773	B-cell CLL/lymphoma 7 protein family member B	BCL7B	16.0351	5.14795	0.173673
530406976	chromodomain-helicase-DNA-binding protein 25	CHD2	144.715	5.98584	0.17291
530405002	Golgin subfamily A member 52	GOLGA5	73.1197	5.51611	0.172826
289546653	myeloid differentiation primary response protein MyD88	MYD88	22.1094	5.13525	0.172779
4503823	tyrosine-protein kinase Fyn isoform a	FYN	60.7234	6.66846	0.172464
530396782	latent-transforming growth factor beta-binding protein 31	LTBP3	127.579	5.8335	0.17161
12669915	transcription factor E2F4	E2F4	43.9333	4.75439	0.171299
530383515	tyrosine-protein kinase Fyn5	FYN	54.6343	7.02002	0.169439
530425091	secretory carrier-associated membrane protein 43	SCAMP4	12.7543	9.979	0.169193
18765756	dual specificity tyrosine-phosphorylation-regulated kinase 1A	DYRK1A	60.2915	9.12939	0.169089
7019485	programmed cell death protein 6	PDCD6	21.8548	5.40186	0.168175
122937185	protein LCHN	KIAA1147	51.4126	5.31299	0.167985
16332362	cyclin-dependent kinase 11B	CDK11B	85.8536	5.31299	0.167823
530383164	PH-interacting protein2	PHIP	166.516	7.85498	0.166445
289546581	myeloid differentiation primary response protein MyD88	MYD88	29.6072	8.27979	0.166068
112382257	inaD-like protein	INADL	196.265	4.94482	0.16591
530407064	tyrosine-protein kinase Fes/Fps3	FES	91.3821	6.72705	0.165652
23510362	tyrosine-protein kinase Fyn isoform b	FYN	60.1029	6.23975	0.16544
4502139	baculoviral IAP repeat-containing protein 3	BIRC3	68.3276	6.03662	0.165409
5031701	follistatin-related protein 3	FSTL3	27.6448	6.771	0.165126
357933594	thrombospondin-3	THBS3	103.186	4.64014	0.164996
530417953	microtubule-associated protein RP/EB family member 11	MAPRE1	29.9802	5.13525	0.164754
4507775	ubiquitin-conjugating enzyme E2 D2	UBE2D2	16.7244	7.82568	0.164489
390190209	G-protein coupled receptor 161	GPR161	43.8781	8.26514	0.164323
530374693	OX-2 membrane glycoprotein11	CD200	17.1185	6.26514	0.163021
170763500	protein SET	SET	33.4687	4.32275	0.162488
260166619	zinc phosphodiesterase ELAC protein 2	ELAC2	87.508	7.97217	0.162394
58696422	beta-1,3-N-acetylglucosaminyltransferase lunatic fringe isoform d	LFNG	28.133	7.28369	0.162013
31543615	short-chain dehydrogenase/reductase 3	DHRS3	33.5266	8.83643	0.161928
31542331	protein CYR61	CYR61	41.9983	8.20654	0.160542
260763906	stAR-related lipid transfer protein 3	STARD3	48.5704	8.36768	0.159485
312032473	liprin-beta-1	PPFIBP1	110.241	5.41455	0.159065
6005928	ubiquitin-like protein 3	UBL3	13.1487	6.771	0.158117
22538387	A-kinase anchor protein 9	AKAP9	452.708	4.98291	0.156067
530390477	centriolin4	CNTRL	205.046	5.32568	0.154976
530397020	protein EMSY8	C11orf30	130.613	9.27588	0.153552
55925576	insulin-like growth factor-binding protein 2	IGFBP2	35.1144	7.50342	0.153299
530376467	arf-GAP with Rho-GAP domain, ANK repeat and PH domain-containing protein 26	ARAP2	103.998	6.85889	0.153266
222136583	phosphatidylinositol 3,4,5-trisphosphate 5-phosphatase 2	INPPL1	138.513	6.53662	0.15214
530418275	syndecan-41	SDC4	13.9014	5.96045	0.151811
368710110	kallikrein-2	KLK2	17.2896	6.16357	0.150353
194595509	spectrin alpha chain, non-erythrocytic 1	SPTAN1	284.919	5.35107	0.148704
118130872	mesoderm induction early response protein 1 isoform f	MIER1	49.0676	4.37354	0.148459
530412059	homeobox protein Hox-B81	HOXB8	27.4854	8.27979	0.1483
530357552	mitogen-activated protein kinase 121	MAPK12	29.3276	4.95752	0.14644
255683390	MDS1 and EVI1 complex locus protein EVI1 isoform e	MECOM	117.03	6.7417	0.145806
117606357	gamma-secretase subunit APH-1A	APH1A	26.8223	7.89893	0.145351
27262665	macrophage colony-stimulating factor 1 isoform c	CSF1	29.1366	5.35107	0.141749
530361539	inaD-like protein4	INADL	167.057	4.91943	0.140628
530414285	serpin B32	SERPINB3	38.5254	6.7417	0.140099
530361829	collagen alpha-1(XVI) chain3	COL16A1	106.636	7.18115	0.139855
530365978	serologically defined colon cancer antigen 813	SDCCAG8	40.9093	5.59229	0.137568
219842230	tyrosine-protein kinase Fes/Fps	FES	86.6086	6.63916	0.136825
148833499	midline-1	MID1	75.2026	6.80029	0.133109
530390682	ATP-binding cassette sub-family A member 18	ABCA1	186.521	6.40479	0.13194
9966885	endosialin	CD248	80.8073	5.35107	0.130031
530418123	PHD finger protein 201	PHF20	69.3774	6.50732	0.129303
530392536	aldo-keto reductase family 1 member C31	AKR1C3	34.3177	8.19189	0.128555
93004088	ly6/PLAUR domain-containing protein 3	LYPD3	35.9476	7.75244	0.12647
401871076	Friend leukemia integration 1 transcription factor	FLI1	43.621	7.60596	0.126462
530398338	alpha-tectorin1	TECTA	238.835	5.38916	0.125906
6912276	cysteine-rich hydrophobic domain 2 protein	CHIC2	19.2416	6.72705	0.125409
47778938	FXYD domain-containing ion transport regulator 5	FXYD5	19.4598	5.84619	0.123963
269847552	ventricular zone-expressed PH domain-containing protein homolog 1	VEPH1	89.6273	6.72705	0.123769
530390085	endophilin-A12	SH3GL2	34.7774	5.17334	0.121551
4885241	proto-oncogene c-Fos	FOS	40.6697	4.86865	0.119574
21265101	transmembrane 4 L6 family member 1	TM4SF1	21.6175	4.98291	0.119495
4757950	M-phase inducer phosphatase 2	CDC25B	63.4026	6.31592	0.118315
34577047	bullous pemphigoid antigen 1	DST	629.396	5.71924	0.115794
212276088	leucine-rich repeat flightless-interacting protein 1	LRRFIP1	44.8801	5.60498	0.115591
530372667	plexin-B13	PLXNB1	135.08	6.32861	0.115547
530378248	calcium/calmodulin-dependent protein kinase type II subunit delta12	CAMK2D	54.0945	7.25439	0.115214
530419328	folate transporter 12	SLC19A1	51.4869	9.34912	0.115069
530410537	zinc phosphodiesterase ELAC protein 21	ELAC2	89.9792	8.00146	0.11498
4505237	55 kDa erythrocyte membrane protein	MPP1	52.2636	7.37158	0.114249
530383487	nesprin-11	SYNE1	1013.59	5.51611	0.112074
11967975	myeloid leukemia factor 1	MLF1	30.608	9.45166	0.109004
209364623	N-chimaerin	CHN1	50.0012	6.62451	0.108318
16357472	cell division control protein 42 homolog	CDC42	21.2969	6.03662	0.107069
34328899	tyrosine-protein phosphatase non-receptor type 14	PTPN14	135.175	8.30908	0.106964
4502961	collagen alpha-1(VII) chain	COL7A1	295.041	6.26514	0.106465
525314504	elastin isoform l	ELN	53.5966	10.3599	0.103206
530386265	pleiotrophin2	PTN	18.8586	9.59814	0.100478
530397838	protein C-ets-11	ETS1	47.8573	5.10986	0.100208
23097308	nesprin-1	SYNE1	1004.55	5.51611	0.0999715
530361078	basement membrane-specific heparan sulfate proteoglycan core protein3	HSPG2	483.921	6.53662	0.0966913
93141005	beta-1,3-N-acetylglucosaminyltransferase lunatic fringe isoform b preproprotein	LFNG	39.5626	9.27588	0.0955597
153285461	fibroblast growth factor 2	FGF2	30.751	11.1802	0.0947081
157384973	tenascin-R	TNR	149.467	4.81787	0.0921891
530409853	chromodomain-helicase-DNA-binding protein 34	CHD3	194.253	6.49365	0.0914392
33356544	1-phosphatidylinositol 4,5-bisphosphate phosphodiesterase beta-1 isoform b	PLCB1	133.619	6.41748	0.0892604
358356428	tyrosine-protein kinase receptor Tie-1	TIE1	120.109	7.02002	0.0879485
528524620	serine/threonine-protein kinase SIK3	SIK3	121.67	6.46826	0.0862807
114155144	tropomyosin alpha-3 chain	TPM3	28.8527	4.75439	0.0848135
530371521	leucine-rich repeat flightless-interacting protein 131	LRRFIP1	46.1628	5.71924	0.0844569
282165706	tight junction protein ZO-2	TJP2	111.594	7.45947	0.0817832
21314654	E3 ubiquitin-protein ligase RNF139	RNF139	75.9439	6.44287	0.0809892
282165800	tight junction protein ZO-2	TJP2	115.098	6.7124	0.0802005
530367607	homeobox protein Meis15	MEIS1	35.9905	6.53662	0.0772395
530406916	ADAMTS-like 34	ADAMTSL3	143.84	6.96143	0.0700232
10835143	complement decay-accelerating factor preproprotein	CD55	41.3736	7.59131	0.0691787
530370345	low-density lipoprotein receptor-related protein 21	LRP2	436.688	5.14795	0.0689801
530431011	platelet endothelial cell adhesion molecule5	PECAM1	78.9843	7.59131	0.0683772
403501448	obscurin isoform a	OBSCN	721.095	5.74463	0.0640293
530374689	OX-2 membrane glycoprotein9	CD200	17.0461	9.56885	0.0634582
530390111	angiopoietin-1 receptor3	TEK	120.871	6.94678	0.0587881
391224440	interleukin-3 receptor subunit alpha	IL3RA	34.4436	8.63135	0.0547094
110611906	sodium-dependent phosphate transport protein 2B isoform a	SLC34A2	75.6516	8.20654	0.0540522
530361827	collagen alpha-1(XVI) chain2	COL16A1	151.29	7.84033	0.0528499
530390107	angiopoietin-1 receptor1	TEK	125.65	6.88818	0.0432075
197333868	T-box transcription factor TBX2	TBX2	75.0192	9.05615	0.0418736
530364769	mucin-113	MUC1	19.6249	6.3667	0.0414757
4826698	deoxyribonuclease gamma	DNASE1L3	35.4814	9.29053	0.0271654
