# Supplementary material for: Protein signatures of molecular pathways in non-small cell lung carcinoma (NSCLC): comparison of glycoproteomics and global proteomics
Source: Clin Proteomics. 2017 Aug 15;14:31. doi: 10.1186/s12014-017-9166-9 (PMC5557576; doi:10.1186/s12014-017-9166-9)
Supplement: Supplementary file 4 — Additional file 4. Regulation of upstream transcriptional regulators on oncogenes and TSGs in lung SqCC and ADC. [file 12014_2017_9166_MOESM4_ESM.xlsx]

## Sheet: AllTSG
Supporting Information Table S4. Tumor-supressor gene (TSG) regulation in ADC lung tissues. The change of protein level is determined by bottom-up proteomics-mass spectrometry (Q-exactive).
Accession	Protein	Gene	MW [kDa]	calc. pI	Fold Change
4501919	double-stranded RNA-specific editase 1	ADARB1	76.5854	9.01221	0.165726
50897850	actin filament-associated protein 1-like 2	AFAP1L2	91.2431	5.31299	0.329675
116734717	alkaline phosphatase, tissue-nonspecific isozyme	ALPL	57.2686	6.66846	0.52834
530369326	anaphase-promoting complex subunit 11	ANAPC1	205.226	6.44287	0.28543
41349437	bone morphogenetic protein receptor type-1A	BMPR1A	60.1581	7.57666	0.273635
221316593	cadherin-17	CDH17	92.1619	5.13525	1.65851
530385503	protein CASP4	CUX1	163.777	5.80811	0.499937
365812517	CXXC-type zinc finger protein 4	CXXC4	36.4907	9.0708	0.279669
530390565	disabled homolog 2-interacting protein6	DAB2IP	124.34	7.40088	0.315288
5032281	dystrophin Dp427c isoform	DMD	425.318	5.90967	0.158574
217035105	dnaJ homolog subfamily C member 11	DNAJC11	63.2387	8.39697	0.289332
530410013	diphthamide biosynthesis protein 14	DPH1	47.5706	8.17725	0.571604
530402134	endothelin B receptor1	EDNRB	47.1828	9.46631	0.0610262
530360908	ephrin type-B receptor 24	EPHB2	61.4558	5.88428	0.283382
170763533	epithelial splicing regulatory protein 1	ESRP1	67.18	6.63916	0.236972
46370066	exostosin-1	EXT1	86.1998	9.0415	0.407712
530380215	protein FAM172A9	FAM172A	32.7222	8.63135	0.51482
530385619	F-box/LRR-repeat protein 136	FBXL13	80.6863	8.71924	0.645748
189083780	gelsolin isoform c	GSN	81.8901	5.84619	0.121995
530381864	zinc finger protein 402	HIVEP1	222.121	8.30908	0.275299
21614538	serine protease HTRA2, mitochondrial	HTRA2	38.4695	10.7114	0.439461
116089337	ras GTPase-activating-like protein IQGAP2	IQGAP2	180.466	5.57959	0.424492
308199456	interferon regulatory factor 3	IRF3	16.7194	4.90674	0.569057
530400202	integrin alpha-712	ITGA7	106.952	5.80811	0.146245
54607120	lactotransferrin	LTF	78.1319	8.11865	0.199399
21704265	protein max isoform c	MAX	12.0919	6.02393	0.411066
384871676	DNA mismatch repair protein Mlh1	MLH1	76.6611	6.20166	0.348321
530372538	macrophage-stimulating protein receptor2	MST1R	140.637	6.56592	0.217891
32451486	merlin	NF2	69.0456	6.72705	0.268539
530383379	parkin coregulated gene protein3	PACRG	24.0457	9.40771	0.154212
14277675	protocadherin gamma-C3	PCDHGC3	101.016	5.21143	0.277905
530406586	E3 SUMO-protein ligase PIAS12	PIAS1	70.8169	7.40088	0.375645
530419273	homeobox protein PKNOX11	PKNOX1	34.4976	6.29053	0.145431
530382619	platelet-activating factor acetylhydrolase2	PLA2G7	30.8905	8.1626	0.53739
530405992	protein PML1	PML	92.5053	6.32861	0.294615
63003905	protein phosphatase 1L	PPM1L	41.027	5.87158	0.403221
31415880	protein phosphatase 1 regulatory subunit 1B	PPP1R1B	18.7266	4.27197	0.869142
375364517	PR domain-containing protein 11	PRDM11	53.8309	5.92236	0.652603
530367834	protein kinase C epsilon type3	PRKCE	66.6585	7.94287	0.149813
530426241	proline dehydrogenase 1, mitochondrial1	PRODH	46.1584	8.01611	0.193946
530383940	receptor-type tyrosine-protein phosphatase kappa7	PTPRK	97.3892	6.50732	0.228893
224809578	rap1 GTPase-activating protein 1 isoform a	RAP1GAP	80.595	6.17627	0.486849
30039698	ras association domain-containing protein 3	RASSF3	27.545	7.44482	0.343985
23510360	ras association domain-containing protein 4	RASSF4	36.7248	7.75244	0.755153
530390212	reversion-inducing cysteine-rich protein with Kazal motifs1	RECK	92.6599	6.69775	0.175861
530384108	reticulon-4-interacting protein 1, mitochondrial1	RTN4IP1	25.019	9.5835	0.35414
50363226	secretoglobin family 3A member 1	SCGB3A1	10.0936	8.32373	0.0652257
29789379	phosphatidylcholine:ceramide cholinephosphotransferase 1	SGMS1	48.5847	8.39697	0.656746
530415106	transcription activator BRG17	SMARCA4	184.443	7.88428	0.455439
343478281	stAR-related lipid transfer protein 13	STARD13	120.594	6.90283	0.312429
530366444	apoptosis-stimulating of p53 protein 21	TP53BP2	125.179	6.07471	0.230602
530394932	protein TSSC43	TSSC4	27.9178	7.10791	0.521671
6005760	tumor suppressor candidate 2	TUSC2	12.0663	9.68604	0.419874
530407726	epithelial membrane protein 21	EMP2	19.1858	7.62061	0.0164921
228480205	four and a half LIM domains protein 1	FHL1	33.5556	8.41162	0.088613
338827676	protein NDRG4	NDRG4	37.0653	5.89697	0.153868
530360994	alkaline phosphatase, tissue-nonspecific isozyme3	ALPL	43.0146	7.73779	0.117862
4503113	cystatin-M	CST6	16.5004	8.08936	0.0794567
530400186	integrin alpha-74	ITGA7	123.554	5.97314	0.0344023
530394972	protein MRVI112	MRVI1	54.774	7.38623	0.114189
372626419	15-hydroxyprostaglandin dehydrogenase [NAD(+)]	HPGD	21.512	5.84619	0.0531171
530409942	TOM1-like protein 26	TOM1L2	48.2902	4.7417	0.118186
110618244	lysine-specific demethylase 5A	KDM5A	191.972	6.49365	0.153089
365733629	unconventional myosin-Ia	MYO1A	118.326	9.30518	0.0603337
195976811	retinol-binding protein 1 isoform c	RBP1	17.0935	5.8335	0.135916
31324543	calcium/calmodulin-dependent protein kinase II inhibitor 1	CAMK2N1	8.54728	5.45264	0.0620681
190341024	SPARC-like protein 1	SPARCL1	75.1613	4.80518	0.06252
33188437	rho GTPase-activating protein 7	DLC1	122.75	7.62061	0.0667766
530412763	signal transducer and activator of transcription 5A4	STAT5A	87.5809	6.93213	0.0724482
530422935	zinc finger protein 18517	ZNF185	64.3474	6.11279	0.185992
171184421	thioredoxin-interacting protein	TXNIP	43.6331	7.50342	0.340782
47519490	reticulon-4 isoform D	RTN4	42.2479	4.7417	0.0762855
11386139	1-phosphatidylinositol 4,5-bisphosphate phosphodiesterase beta-3	PLCB3	138.713	5.89697	0.19516
530395697	suppression of tumorigenicity 5 protein9	ST5	74.9888	9.15869	0.385163
5902016	reticulon-4 isoform C	RTN4	22.3813	9.30518	0.0797046
193083183	synaptopodin-2 isoform a	SYNPO2	136.258	8.79248	0.545081
349585060	disabled homolog 2	DAB2	80.179	5.89697	0.852818
112382237	synemin isoform A	SYNM	172.763	5.14795	0.256053
170932481	N-acyl-phosphatidylethanolamine-hydrolyzing phospholipase D	NAPEPLD	45.5665	6.06201	0.409764
112382252	spectrin beta chain, non-erythrocytic 1	SPTBN1	251.241	5.52881	0.0841117
42764683	dual specificity protein phosphatase 6 isoform a	DUSP6	42.2929	4.88135	0.319459
4758274	protein 4.1	EPB41	66.3573	7.25439	0.258421
283484022	receptor-type tyrosine-protein phosphatase delta	PTPRD	168.559	6.7124	0.210568
5454030	ras-like protein family member 10A	RASL10A	22.5268	9.72998	0.0891983
530410214	arachidonate 15-lipoxygenase2	ALOX15	70.063	6.53662	0.118223
31542939	15-hydroxyprostaglandin dehydrogenase [NAD(+)]	HPGD	28.9589	5.85889	0.45448
236460752	Krueppel-like factor 6 isoform C	KLF6	26.0936	5.32568	0.0916934
268607694	four and a half LIM domains protein 1	FHL1	31.8728	8.32373	0.0917863
530383908	E3 ubiquitin-protein ligase HACE11	HACE1	84.0099	5.97314	0.0925046
530376413	slit homolog 2 protein4	SLIT2	155.741	6.55127	0.244255
7706435	headcase protein homolog	HECA	58.7986	8.54346	0.261735
28872798	CCAAT/enhancer-binding protein delta	CEBPD	28.4494	8.27979	0.243277
530368014	spectrin beta chain, non-erythrocytic 12	SPTBN1	272.746	5.64307	0.0941758
530393346	NAD-dependent protein deacetylase sirtuin-12	SIRT1	61.9178	4.84326	0.0946981
46249349	homer protein homolog 2	HOMER2	39.4431	6.58057	0.0968633
15451856	caveolin-1 isoform alpha	CAV1	20.4585	6.02393	0.201957
188595697	protein sprouty homolog 4	SPRY4	32.5197	7.88428	0.236309
303523627	yorkie homolog	YAP1	36.2094	4.80518	0.208239
189083832	inhibitor of growth protein 4	ING4	20.4695	8.74854	0.502246
59858535	gastrokine-2	GKN2	20.4736	7.45947	0.105538
530380205	protein FAM172A4	FAM172A	39.1168	5.69385	0.171092
4885643	apoptosis-stimulating of p53 protein 2	TP53BP2	111.362	5.96045	0.106805
530397941	rho guanine nucleotide exchange factor 122	ARHGEF12	161.808	5.65576	0.465475
395394049	serine/threonine-protein kinase LATS1	LATS1	76.1451	9.81787	0.108675
530367308	docking protein 11	DOK1	51.0366	6.46826	0.382448
530413041	beclin-14	BECN1	32.3382	4.98291	0.572011
301500675	ubiquitin carboxyl-terminal hydrolase 12	USP12	42.8303	6.59521	0.109817
112382250	spectrin beta chain, non-erythrocytic 1	SPTBN1	274.439	5.56689	0.343501
205277383	hepatocyte growth factor-like protein	MST1	81.9454	7.79639	0.110734
14277679	protocadherin gamma-C3	PCDHGC3	14.0628	9.5249	0.111677
54144629	protein numb homolog	NUMB	64.4862	8.36768	0.517288
323639472	SEC14-like protein 2	SEC14L2	36.6128	8.57275	0.33718
195972883	1-phosphatidylinositol 4,5-bisphosphate phosphodiesterase delta-1	PLCD1	88.0795	7.2251	0.115789
116256329	neprilysin	MME	85.4599	5.73193	0.242462
530402303	protocadherin-173	PCDH17	92.6659	5.23682	0.300986
530402267	integrator complex subunit 63	INTS6	51.8698	9.24658	0.860698
40254439	endothelial PAS domain-containing protein 1	EPAS1	96.3972	6.27783	0.119195
530397216	UV radiation resistance-associated gene protein1	UVRAG	61.5945	7.78174	0.123446
530378271	SPARC-like protein 12	SPARCL1	61.7217	4.84326	0.397709
62241001	inhibitor of nuclear factor kappa-B kinase subunit alpha	CHUK	84.585	6.72705	0.288846
25777728	retinal dehydrogenase 2	ALDH1A2	46.1075	6.29053	0.386454
166362713	cadherin-5 preproprotein	CDH5	87.474	5.42725	0.261056
530389912	S-methyl-5'-thioadenosine phosphorylase4	MTAP	28.5505	7.15186	0.12773
55770846	catenin alpha-2	CTNNA2	100.384	5.96045	0.127913
296010977	zinc finger protein 185	ZNF185	49.9408	5.04639	0.128221
301129290	serine/threonine-protein phosphatase 2A activator isoform e	PPP2R4	32.9148	6.93213	0.128327
394582075	protein lin-9 homolog	LIN9	56.2291	9.15869	0.12927
530370701	BRCA1-associated RING domain protein 12	BARD1	75.4265	8.92432	0.129373
351721595	tripartite motif-containing protein 3	TRIM3	67.6838	8.63135	0.129961
530389898	very-long-chain (3R)-3-hydroxyacyl-[acyl-carrier protein] dehydratase 41	PTPLAD2	23.029	7.85498	0.418926
34577105	RNA-binding protein 38 isoform b	RBM38	12.9056	9.17334	0.130874
13775602	NAD-dependent protein deacetylase sirtuin-2	SIRT2	39.4899	6.44287	0.425844
530395950	MAP kinase-activating death domain protein20	MADD	136.075	6.1001	0.257898
530396234	phospholipase A2, group XVI2	PLA2G16	12.5275	8.42627	0.133275
7657202	heat shock protein beta-7	HSPB7	18.599	6.52197	0.182515
530388008	BCL2/adenovirus E1B 19kDa interacting protein 3-like2	BNIP3L	19.5465	6.44287	0.135912
226958575	ras GTPase-activating protein nGAP	RASAL2	143.809	7.54736	0.137109
21389403	folliculin	FLCN	37.7175	6.52197	0.281346
21687212	UV radiation resistance-associated gene protein	UVRAG	78.1022	8.29443	0.137134
530397751	yorkie homolog8	YAP1	49.9573	5.18604	0.137973
56549668	AT-rich interactive domain-containing protein 2	ARID2	197.268	7.41553	0.507832
25777680	ras association domain-containing protein 1 isoform B	RASSF1	21.8858	9.94971	0.13805
15451779	protein PML0	PML	64.9957	5.30029	0.310114
9910432	dual specificity protein phosphatase 22	DUSP22	20.8967	8.104	0.138883
303523511	yorkie homolog	YAP1	48.2445	5.04639	0.442035
22208982	kallikrein-10 preproprotein	KLK10	30.1503	8.5874	0.140566
61742817	krev interaction trapped protein 1	KRIT1	78.5998	8.83643	0.44169
530395102	DNA damage-binding protein 21	DDB2	40.7457	9.27588	0.140639
27735047	DCN1-like protein 3	DCUN1D3	34.2696	5.12256	0.389289
7110715	SEC14-like protein 2	SEC14L2	46.1156	7.84033	0.577134
47132587	protein kinase C delta-binding protein	PRKCDBP	27.6845	6.43018	0.296925
112382239	synemin isoform B	SYNM	140.078	5.07178	0.208872
530375796	disks large homolog 19	DLG1	97.9718	6.15088	0.653788
530413125	STE20-related kinase adapter protein alpha7	STRADA	26.0912	6.84424	0.325854
22907034	folliculin	FLCN	64.432	6.22705	0.142549
296010968	zinc finger protein 185	ZNF185	67.24	7.00537	0.693173
530372237	tyrosine-protein phosphatase non-receptor type 233	PTPN23	164.464	6.91748	0.145333
530390871	frataxin, mitochondrial1	FXN	18.0953	8.80713	0.605398
32454739	tripartite motif-containing protein 3	TRIM3	80.779	7.82568	0.452142
530423825	bromodomain-containing protein 72	BRD7	70.1342	6.13818	0.146283
148833508	neurogenic locus notch homolog protein 1 preproprotein	NOTCH1	272.323	5.12256	0.147759
23510377	KN motif and ankyrin repeat domain-containing protein 1 isoform b	KANK1	129.701	5.13525	0.512485
530373071	nuclear receptor subfamily 2 group C member 21	NR2C2	65.3731	6.27783	0.304378
41393559	kinesin-like protein KIF1B isoform alpha	KIF1B	130.282	8.42627	0.315602
20127450	protein kinase C beta type	PRKCB	76.9622	7.02002	0.600182
90193624	integrator complex subunit 6 isoform c	INTS6	12.8456	7.41553	0.148783
530379104	IQ motif containing GTPase activating protein 21	IQGAP2	179.287	5.61768	0.149592
40316937	arachidonate 15-lipoxygenase	ALOX15	74.7565	6.58057	0.246521
312032409	aminoacylase-1 isoform d	ACY1	42.1681	6.27783	0.151205
18375648	tyrosine-protein phosphatase non-receptor type 13	PTPN13	255.766	6.22705	0.151277
7705773	endophilin-B1	SH3GLB1	40.7708	6.03662	0.514432
530402176	sister chromatid cohesion protein PDS5 homolog B2	PDS5B	164.308	8.42627	0.381489
530372912	WD repeat-containing protein 485	WDR48	56.5975	6.27783	0.329626
4757918	runt-related transcription factor 3	RUNX3	44.3277	9.46631	0.155645
530397973	cell adhesion molecule 15	CADM1	42.7098	5.71924	0.323539
4507483	thrombomodulin	THBD	60.2892	4.91943	0.240156
45594240	limbic system-associated membrane protein preproprotein	LSAMP	37.3702	6.97607	0.327033
40316924	stromal cell-derived factor 1 isoform alpha	CXCL12	10.0965	9.64209	0.352124
19923193	hsc70-interacting protein	ST13	41.3055	5.2749	0.156468
530410472	vacuolar protein sorting-associated protein 53 homolog2	VPS53	72.3847	7.82568	0.156765
303522479	T-cell surface glycoprotein CD4	CD4	31.2507	9.78857	0.158121
15812178	zinc finger protein 36, C3H1 type-like 2	ZFP36L2	51.0308	8.1626	0.53719
530377659	inhibitor of growth protein 21	ING2	27.9667	8.1333	0.644643
4505229	protein FADD	FADD	23.2648	5.69385	0.462546
530407639	CREB-binding protein2	CREBBP	251.435	8.52881	0.401129
13376431	protein FAM188A	FAM188A	49.6925	4.76709	0.449345
530370840	bone morphogenetic protein receptor type-21	BMPR2	115.046	6.20166	0.35597
31077081	frataxin, mitochondrial preproprotein	FXN	23.1209	8.68994	0.161886
61676186	hypermethylated in cancer 1 protein	HIC1	74.4672	6.99072	0.163234
334085223	DNA-binding protein Ikaros	IKZF1	27.8321	5.66846	0.679008
7657056	EH domain-containing protein 3	EHD3	60.8487	6.56592	0.274103
530381195	docking protein 32	DOK3	47.572	7.60596	0.72973
4502719	cadherin-13 preproprotein	CDH13	78.2379	4.98291	0.324137
16306532	cadherin-11 preproprotein	CDH11	87.9108	4.90674	0.466698
530412761	signal transducer and activator of transcription 5A3	STAT5A	87.3077	6.55127	0.472892
61743954	neuroblast differentiation-associated protein AHNAK	AHNAK	628.699	6.15088	0.478779
148664211	cell adhesion molecule 1	CADM1	45.5949	5.12256	0.239534
530391157	tyrosine-protein kinase transmembrane receptor ROR22	ROR2	60.1759	5.99854	0.455269
4503271	decorin isoform a preproprotein	DCN	39.7218	8.54346	0.389517
530385987	neuronal cell adhesion molecule14	NRCAM	124.438	6.15088	0.541894
7657387	CCR4-NOT transcription complex subunit 3	CNOT3	81.8217	6.20166	0.332549
530389034	nibrin1	NBN	75.9214	7.02002	0.47734
4506403	retinoic acid-induced protein 3	GPRC5A	40.2249	8.14795	0.344633
4502123	apoptotic protease-activating factor 1 isoform b	APAF1	135.893	6.44287	0.172934
4502003	aryl hydrocarbon receptor	AHR	96.0862	6.37939	0.172983
530385854	interferon regulatory factor 55	IRF5	38.7671	6.03662	0.174042
90265805	1-phosphatidylinositol 4,5-bisphosphate phosphodiesterase delta-1	PLCD1	85.611	6.69775	0.398135
16936528	cyclin-dependent kinase 2	CDK2	33.908	8.67529	0.346172
93102371	protein polybromo-1	PBRM1	180.97	6.87354	0.647837
109948279	galectin-7	LGALS7	15.0658	7.62061	0.177856
530409938	TOM1-like protein 24	TOM1L2	53.3347	4.79248	0.444379
193083185	synaptopodin-2 isoform b	SYNPO2	117.441	8.57275	0.476851
4758808	ras GTPase-activating protein nGAP	RASAL2	128.477	8.23584	0.462861
530380015	lysine-specific demethylase 3B1	KDM3B	170.992	6.85889	0.529679
321400116	protein CASP isoform g	CUX1	72.7966	5.45264	0.181039
282721079	sushi repeat-containing protein SRPX	SRPX	41.7228	8.68994	0.27388
328927005	transcription termination factor 1	TTF1	45.5936	9.14404	0.182552
29725611	serine/threonine-protein phosphatase 2A activator isoform b	PPP2R4	36.7517	6.29053	0.526927
41393563	kinesin-like protein KIF1B isoform b	KIF1B	199.138	5.5542	1.00627
530410979	polycomb protein SUZ121	SUZ12	80.2712	8.76318	0.808735
221554541	docking protein 3	DOK3	24.7215	8.26514	0.184359
24041023	polycomb protein EED isoform b	EED	45.4953	6.7124	0.992422
38372909	lysine-specific demethylase 3B	KDM3B	191.491	7.18115	0.304825
530365222	2-5A-dependent ribonuclease1	RNASEL	73.3705	6.43018	0.479021
530380017	lysine-specific demethylase 3B2	KDM3B	154.571	7.18115	0.187311
530425516	scaffold attachment factor B23	SAFB2	95.1049	6.48096	0.187594
530425281	NAD-dependent protein deacetylase sirtuin-64	SIRT6	26.9174	6.99072	0.187612
530387446	PIN2/TERF1-interacting telomerase inhibitor 12	PINX1	19.7016	8.82178	0.501997
321400107	protein CASP isoform d	CUX1	165.587	5.85889	0.188491
67782324	TGF-beta receptor type-2 isoform B	TGFBR2	64.5259	5.89697	0.231287
34335200	cAMP-responsive element modulator0	CREM	11.528	9.34912	0.188611
21361091	ubiquitin carboxyl-terminal hydrolase isozyme L1	UCHL1	24.8085	5.47803	1.51919
4507513	metalloproteinase inhibitor 3	TIMP3	24.1288	8.71924	0.553205
311771542	RNA-binding protein 4	RBM4	19.7749	7.38623	0.418948
4557014	catalase	CAT	59.7188	7.38623	0.414206
530386281	RAD50-interacting protein 11	RINT1	51.9406	5.52881	0.192293
4757836	ubiquitin carboxyl-terminal hydrolase BAP1	BAP1	80.3121	6.84424	0.656079
114520609	E3 ubiquitin-protein ligase NEDD4	NEDD4	104.152	5.97314	0.422405
40353734	nucleophosmin	NPM1	29.4462	4.61475	0.695638
13324688	WD repeat-containing protein 11	WDR11	136.598	6.91748	0.196982
530365294	E3 ubiquitin-protein ligase RFWD22	RFWD2	80.0494	6.84424	0.317626
530411048	neurofibromin3	NF1	316.351	7.15186	0.43675
22129776	serine protease HTRA3	HTRA3	48.5771	7.09326	0.842329
321400114	protein CASP isoform f	CUX1	71.9802	5.5542	0.433392
47132600	DNA fragmentation factor subunit alpha	DFFA	29.3927	4.61475	0.201753
15718708	caspase-8 isoform C	CASP8	53.7339	5.19873	0.578158
355594753	clusterin preproprotein	CLU	52.461	6.26514	0.516413
530398472	E3 ubiquitin-protein ligase CBL1	CBL	94.3485	6.43018	0.736821
530371672	inhibitor of growth protein 53	ING5	23.3077	8.20654	0.638265
209863002	MAP kinase-activating death domain protein isoform j	MADD	170.898	6.25244	0.558597
63054862	NAD-dependent protein deacetylase sirtuin-3, mitochondrial isoform b	SIRT3	28.5488	5.80811	0.674581
29294651	endoribonuclease Dicer	DICER1	218.542	5.68115	0.618061
4504813	CD82 antigen	CD82	29.6058	5.23682	0.459101
530428844	mediator of DNA damage checkpoint protein 16	MDC1	116.563	4.91943	0.56918
530395171	NAD-dependent protein deacetylase sirtuin-3, mitochondrial3	SIRT3	37.6156	9.40771	0.207824
4758606	integrin-linked protein kinase	ILK	51.3859	8.07471	0.411457
5174729	TSC22 domain family protein 1	TSC22D1	15.6699	5.19873	0.584502
530362813	tRNA dimethylallyltransferase, mitochondrial2	TRIT1	44.2779	7.63525	0.211384
71902540	serine-protein kinase ATM	ATM	350.462	6.81494	0.211699
148539844	deleted in malignant brain tumors 1 protein isoform c	DMBT1	259.547	5.42725	0.450987
338753412	transcription factor IIIB 90 kDa subunit	BRF1	47.9487	4.83057	0.212872
530385044	mitotic spindle assembly checkpoint protein MAD12	MAD1L1	77.4117	5.70654	0.735098
42544213	protein NDRG2 isoform b	NDRG2	39.2644	5.37646	0.422139
56549681	CTD small phosphatase-like protein	CTDSPL	29.9182	5.52881	0.216225
27881482	probable ATP-dependent RNA helicase DDX58	DDX58	106.531	6.40479	0.218585
25777724	retinal dehydrogenase 2	ALDH1A2	56.6879	6.04932	0.219033
530425372	serine/threonine-protein kinase STK112	STK11	45.358	5.66846	0.470075
134304853	rho GTPase-activating protein 29	ARHGAP29	141.974	6.7417	0.416976
4503183	cytochrome b5	CYB5A	11.2615	5.13525	0.593756
530411772	histone-lysine N-methyltransferase EZH16	EZH1	68.9161	7.38623	0.221231
85067503	arachidonate 15-lipoxygenase B isoform b	ALOX15B	67.3023	6.30322	0.608522
530369665	abl interactor 212	ABI2	43.3946	5.32568	0.22579
330864753	gamma-interferon-inducible protein 16	IFI16	82.5356	9.1001	0.226977
29570782	putative Polycomb group protein ASXL1	ASXL1	165.329	6.21436	0.230428
41281683	disabled homolog 2-interacting protein	DAB2IP	117.578	6.78564	0.282677
530363113	60S ribosomal protein L52	RPL5	28.0262	9.12939	0.970261
10440566	leucine zipper putative tumor suppressor 1	LZTS1	66.5719	7.09326	0.355731
530404794	protein numb homolog9	NUMB	51.6999	8.54346	0.238056
19743823	integrin beta-1A	ITGB1	88.357	5.38916	0.495913
4557515	DNA damage-binding protein 2	DDB2	47.8334	9.46631	0.658865
148728166	oxidoreductase HTATIP2 isoform a	HTATIP2	30.1116	8.38232	0.912689
345842414	serine/threonine-protein phosphatase 2B catalytic subunit gamma isoform	PPP3CC	57.0368	7.2251	0.239992
530410454	XIAP-associated factor 13	XAF1	27.6695	8.76318	0.24016
40548389	dickkopf-related protein 3	DKK3	38.3651	4.65283	0.550855
530424182	retinoblastoma-like protein 21	RBL2	120.376	8.57275	0.341017
4504489	histidine-rich glycoprotein	HRG	59.5409	7.50342	0.58529
6912590	pleckstrin homology-like domain family A member 3	PHLDA3	13.8824	9.67139	0.323197
296531339	1-phosphatidylinositol 4,5-bisphosphate phosphodiesterase beta-3	PLCB3	131.124	5.88428	0.501921
530385577	ephrin type-B receptor 41	EPHB4	102.493	7.03467	0.476557
374253774	CDK5 and ABL1 enzyme substrate 1	CABLES1	34.5711	9.24658	0.244594
11863156	reversion-inducing cysteine-rich protein with Kazal motifs	RECK	106.386	6.7417	0.285066
530379106	IQ motif containing GTPase activating protein 22	IQGAP2	177.331	5.71924	0.398294
24308073	tyrosine-protein phosphatase non-receptor type 23	PTPN23	178.861	6.91748	0.663534
165932370	protocadherin Fat 4	FAT4	542.351	4.94482	0.39541
17975768	ephrin type-B receptor 3	EPHB3	110.259	6.31592	0.54921
13699813	histone-lysine N-methyltransferase NSD3 isoform short	WHSC1L1	72.577	9.0708	0.253184
148539848	desmocollin-3 isoform Dsc3b preproprotein	DSC3	93.3952	6.31592	0.253642
530393348	NAD-dependent protein deacetylase sirtuin-13	SIRT1	49.207	4.75439	0.665217
530360894	protein 4.119	EPB41	89.5368	6.37939	0.334932
5032315	dystrophin Dp427p2 isoform	DMD	412.144	5.8335	0.328233
384081602	cip1-interacting zinc finger protein	CIZ1	88.4648	6.03662	0.40893
530384249	A-kinase anchor protein 123	AKAP12	180.881	4.43701	0.532905
7657307	LIM domain-containing protein 1	LIMD1	72.1439	6.65381	0.532129
530402178	sister chromatid cohesion protein PDS5 homolog B3	PDS5B	160.734	8.30908	0.384077
321267473	scaffold attachment factor B1	SAFB	95.1232	6.45557	0.484163
530373023	CUB domain-containing protein 11	CDCP1	85.9554	7.63525	0.259856
4505733	platelet factor 4	PF4	10.8379	8.6167	0.446632
16306550	selenium-binding protein 1	SELENBP1	52.3576	6.3667	0.415769
530389817	probable ATP-dependent RNA helicase DDX581	DDX58	97.995	6.66846	0.655286
4758154	non-syndromic hearing impairment protein 5 isoform a	DFNA5	54.5204	5.17334	0.878145
515869342	hsc70-interacting protein	ST13	40.1359	5.30029	0.689437
156104895	type II inositol 3,4-bisphosphate 4-phosphatase	INPP4B	104.671	6.26514	0.962746
530384149	ribonuclease T21	RNASET2	25.2925	6.06201	0.264202
530423521	cadherin-117	CDH11	61.965	5.36377	0.403698
89363047	death-associated protein kinase 1	DAPK1	159.945	6.82959	0.55188
310832410	rho guanine nucleotide exchange factor 12	ARHGEF12	171.009	5.74463	0.270007
6006001	glutathione peroxidase 3	GPX3	25.5369	8.1333	0.585171
73765544	phosphatidylinositol 3,4,5-trisphosphate 3-phosphatase and dual-specificity protein phosphatase PTEN	PTEN	47.1361	6.3667	0.5688
6631085	dnaJ homolog subfamily B member 4	DNAJB4	37.7831	8.49951	0.49114
167466164	glutathione S-transferase theta-1	GSTT1	27.3176	7.48877	0.861678
4508047	zyxin	ZYX	61.2382	6.66846	0.619151
530409697	myb-binding protein 1A1	MYBBP1A	126.61	6.87354	0.663381
47419909	transcription intermediary factor 1-alpha isoform b	TRIM24	112.946	6.82959	0.276446
16579888	fructose-1,6-bisphosphatase 1	FBP1	36.8188	6.99072	0.727395
530373679	forkhead box protein P114	FOXP1	64.6083	6.62451	0.727649
195976807	retinol-binding protein 1 isoform a	RBP1	22.2961	6.12549	0.466577
19549331	cytoglobin	CYGB	21.391	6.80029	0.792617
530372910	WD repeat-containing protein 484	WDR48	66.6645	6.49365	0.433895
166362719	cyclin-dependent kinase 2	CDK2	30.0161	9.14404	0.280387
188536094	non-syndromic hearing impairment protein 5 isoform b	DFNA5	36.0196	4.81787	0.281438
296010940	protein-lysine 6-oxidase	LOX	21.6039	6.58057	0.459868
134304846	RB1-inducible coiled-coil protein 1	RB1CC1	182.732	5.42725	0.963535
116063573	filamin-A	FLNA	279.843	6.04932	0.599905
4557263	ADP-ribosylarginine hydrolase	ADPRH	39.4814	6.52197	0.640734
4503787	tyrosine-protein kinase FRK	FRK	58.2173	6.66846	0.62426
321400140	CD44 antigen	CD44	37.2542	5.51611	0.743995
21361120	calponin-1	CNN1	33.1496	9.0708	0.473525
4826772	insulin-like growth factor-binding protein complex acid labile subunit	IGFALS	65.9938	6.78564	0.607647
334883190	interferon regulatory factor 5 isoform e	IRF5	47.0047	6.37939	0.969713
530383884	decaprenyl-diphosphate synthase subunit 22	PDSS2	29.0378	6.60986	0.289145
530383716	mitogen-activated protein kinase kinase kinase 42	MAP3K4	176.455	6.23975	0.563837
4502101	annexin A1	ANXA1	38.69	7.02002	0.751545
4502337	zinc-alpha-2-glycoprotein	AZGP1	34.2371	6.04932	0.537164
34734062	fibulin-1 isoform C	FBLN1	74.412	5.2876	0.453568
56237029	integrin alpha-5	ITGA5	114.465	5.77002	0.620187
23510421	tumor necrosis factor receptor superfamily member 6	FAS	35.3637	7.86963	0.730097
530385048	mitotic spindle assembly checkpoint protein MAD14	MAD1L1	72.2415	6.81494	0.292607
21389401	CKLF-like MARVEL transmembrane domain-containing protein 3	CMTM3	19.7008	4.56396	0.548346
530360855	ephrin type-A receptor 22	EPHA2	102.614	6.31592	0.58759
309384261	transcription factor 7-like 22	TCF7L2	45.3509	8.89502	0.478656
530413037	beclin-12	BECN1	43.7695	4.77979	0.295547
4505621	phosphatidylethanolamine-binding protein 1 preproprotein	PEBP1	21.0437	7.53271	0.567728
530380217	protein FAM172A10	FAM172A	31.3519	7.25439	0.29869
294660772	alkaline phosphatase, tissue-nonspecific isozyme	ALPL	48.878	6.59521	0.302876
32483361	apoptotic protease-activating factor 1 isoform d	APAF1	136.988	6.44287	0.788088
4506413	ras-related protein Rap-1A	RAP1A	20.9737	6.66846	0.614492
349585210	netrin receptor UNC5B	UNC5B	102.368	5.89697	0.965717
31543415	growth arrest and DNA damage-inducible proteins-interacting protein 1	GADD45GIP1	25.3682	10.0229	1.0843
24431933	reticulon-4 isoform B	RTN4	40.2929	4.77979	0.775787
47132622	S-methyl-5'-thioadenosine phosphorylase	MTAP	31.2158	7.18115	0.694903
530375800	disks large homolog 111	DLG1	95.1074	5.97314	0.307952
530419714	SEC14-like protein 22	SEC14L2	37.4311	7.84033	0.309814
530378720	disabled homolog 21	DAB2	58.8245	5.70654	0.310369
4758148	DNA fragmentation factor subunit alpha	DFFA	36.4995	4.79248	0.871367
62414289	vimentin	VIM	53.6191	5.12256	0.826901
189491744	vacuolar protein sorting-associated protein 53 homolog	VPS53	94.3451	6.69775	0.819706
47157322	protein kinase C beta type	PRKCB	76.8191	7.00537	0.315678
10835167	T-cell surface glycoprotein CD4	CD4	51.0782	9.53955	0.866263
4505849	phospholipase A2, membrane associated	PLA2G2A	16.0718	9.23193	0.592522
528281421	band 4.1-like protein 3	EPB41L3	96.4543	5.42725	0.762025
237681091	double-stranded RNA-specific editase 1	ADARB1	73.6188	9.02686	0.404032
112789562	gamma-interferon-inducible protein 16	IFI16	82.0435	9.31982	0.818653
530378375	type II inositol 3,4-bisphosphate 4-phosphatase4	INPP4B	85.3656	6.22705	0.317903
38195080	von Willebrand factor A domain-containing protein 5A	VWA5A	86.434	6.58057	0.655696
530362723	endophilin-B11	SH3GLB1	26.8511	8.82178	0.487574
312032405	aminoacylase-1 isoform b	ACY1	37.5728	5.90967	1.27324
530398139	serine-protein kinase ATM1	ATM	350.489	6.81494	0.784659
530367312	docking protein 13	DOK1	19.3579	9.5249	0.718157
68161541	carcinoembryonic antigen-related cell adhesion molecule 1	CEACAM1	50.4894	6.07471	0.762655
34734066	fibulin-1 isoform D	FBLN1	77.1904	5.26221	0.619894
4504001	gap junction alpha-1 protein	GJA1	42.9809	8.76318	0.791566
55769533	PRKC apoptosis WT1 regulator protein	PAWR	36.5454	5.41455	0.6983
41406050	docking protein 2	DOK2	45.3507	6.02393	0.820052
4502751	cyclin-dependent kinase 4 inhibitor C	CDKN2C	18.1163	6.52197	0.710496
57222565	serine/threonine-protein phosphatase 2A catalytic subunit beta isoform	PPP2CB	35.5523	5.42725	0.667035
111125011	wnt inhibitory factor 1	WIF1	41.4998	7.57666	0.332395
530381090	BRCA1-A complex subunit RAP803	UIMC1	48.7742	5.8335	0.865904
530372630	zinc finger MYND domain-containing protein 103	ZMYND10	41.5741	7.09326	0.336021
530405614	death-associated protein kinase 26	DAPK2	35.9552	5.47803	0.722127
21361559	visinin-like protein 1	VSNL1	22.128	5.14795	0.526947
530360906	ephrin type-B receptor 23	EPHB2	103.413	5.57959	0.337933
30065645	serine/threonine-protein phosphatase 2A activator isoform a	PPP2R4	40.6414	5.93506	0.338458
31083243	serine/threonine-protein phosphatase 2A 56 kDa regulatory subunit gamma isoform isoform c	PPP2R5C	52.5915	7.18115	0.521822
54607089	semaphorin-3B	SEMA3B	82.9822	8.90967	0.536184
10835230	metallothionein-1G	MT1G	6.06526	7.95752	0.561288
5453898	peptidyl-prolyl cis-trans isomerase NIMA-interacting 1	PIN1	18.232	8.82178	0.780023
21361547	ribonuclease inhibitor	RNH1	49.9411	4.81787	0.714564
10947139	arginase-1	ARG1	34.7133	7.21045	0.688059
40316910	serum amyloid A-1 protein preproprotein	SAA1	13.5235	6.78564	0.756764
93277122	RNA-binding protein 4	RBM4	40.2887	7.07861	0.961576
13489073	egl nine homolog 1	EGLN1	45.9918	8.52881	1.00874
530368679	neuronal PAS domain-containing protein 28	NPAS2	87.0634	7.04932	0.351725
383792178	serine/threonine-protein kinase Chk2 isoform d	CHEK2	36.1339	7.03467	1.17263
530367006	probable E3 ubiquitin-protein ligase RNF144A5	RNF144A	30.5103	5.97314	4.49582
154091334	protein MRVI1 isoform c	MRVI1	65.8374	5.42725	0.617609
47078292	integrin beta-3	ITGB3	87.0004	5.23682	0.690672
530383382	connective tissue growth factor1	CTGF	33.2246	8.06006	0.425018
530369158	myc box-dependent-interacting protein 17	BIN1	43.1385	5.32568	0.852619
4504165	gelsolin isoform a	GSN	85.6442	6.27783	0.837307
307133775	endoribonuclease Dicer	DICER1	208.315	5.73193	0.67768
33356172	nibrin	NBN	84.906	6.90283	0.552962
10863929	2-5A-dependent ribonuclease	RNASEL	83.4805	6.65381	0.529516
196114951	tyrosine-protein phosphatase non-receptor type 12	PTPN12	88.0514	5.61768	0.879939
33356177	tyrosine-protein phosphatase non-receptor type 11	PTPN11	67.9681	7.29834	0.736146
4502575	caspase-2	CASP2	34.844	6.52197	1.04359
6005764	gamma-aminobutyric acid receptor-associated protein	GABARAP	13.9093	8.79248	1.26917
62243290	insulin-like growth factor-binding protein 4	IGFBP4	27.9155	7.15186	0.818323
294774574	serine/threonine-protein phosphatase 2A 65 kDa regulatory subunit A beta isoform isoform d	PPP2R1B	61.2749	4.93213	1.05574
148728164	oxidoreductase HTATIP2 isoform b	HTATIP2	27.032	8.38232	0.378506
38045906	von Hippel-Lindau disease tumor suppressor	VHL	19.6416	4.71631	0.378509
530365535	astrocytic phosphoprotein PEA-152	PEA15	15.0308	5.021	0.829473
4757764	rho-related GTP-binding protein RhoB	RHOB	22.1091	5.23682	0.599877
530410327	lethal(2) giant larvae protein homolog 12	LLGL1	115.104	6.29053	0.692975
530433534	CCR4-NOT transcription complex subunit 337	CNOT3	76.467	5.84619	0.926215
530414885	neurogenic locus notch homolog protein 31	NOTCH3	238.219	5.43994	0.388001
18104989	tyrosine-protein phosphatase non-receptor type 6	PTPN6	67.5191	7.78174	0.89923
4557741	platelet-activating factor acetylhydrolase IB subunit alpha	PAFAH1B1	46.6082	7.37158	0.845711
530371047	caspase-812	CASP8	32.4667	6.02393	0.662044
530372789	protein polybromo-117	PBRM1	183.977	7.04932	0.395958
22035620	apoptosis-associated speck-like protein containing a CARD isoform b	PYCARD	19.9564	5.94775	1.02079
21264343	scaffold attachment factor B1	SAFB	102.58	5.46533	0.979998
5453992	tyrosine-protein phosphatase non-receptor type 13	PTPN13	274.761	6.40479	1.65905
23238188	testin	TES	46.8783	7.59131	0.88043
454544715	cellular tumor antigen p53 isoform j	TP53	26.5521	8.52881	0.400352
20357522	lysine-specific demethylase 3A	KDM3A	147.248	8.07471	0.636886
7705373	LIM domain and actin-binding protein 1	LIMA1	85.1734	6.84424	1.00912
4502741	cyclin-dependent kinase 6	CDK6	36.915	6.45557	0.850447
530393966	WD repeat-containing protein 113	WDR11	84.5841	6.34131	1.0533
300797705	NAD-dependent protein deacetylase sirtuin-2	SIRT2	26.6944	6.52197	0.525158
48255905	transgelin	TAGLN	22.5964	8.83643	0.817913
40254446	cullin-5	CUL5	90.8974	7.94287	0.831208
39812378	ran-binding protein 9	RANBP9	77.798	6.78564	0.911646
224994173	roundabout homolog 1 isoform d	ROBO1	169.556	6.21436	0.865144
530425512	scaffold attachment factor B21	SAFB2	105.885	6.07471	1.06655
4885457	mothers against decapentaplegic homolog 4	SMAD4	60.4009	6.99072	0.768427
146231938	catenin delta-1A	CTNND1	104.092	6.94678	0.793573
9910460	omega-amidase NIT2	NIT2	30.5886	7.21045	0.813921
313760537	programmed cell death protein 4	PDCD4	50.2114	5.46533	0.81355
345478677	E3 ubiquitin-protein ligase NEDD4-like	NEDD4L	104.856	5.57959	0.784945
126362971	serine/threonine-protein kinase 10	STK10	112.065	6.94678	0.872559
163659901	insulin-like growth factor 1 preproprotein	IGF1	15.1674	9.27588	0.582936
530396800	menin4	MEN1	63.7078	6.62451	0.539259
530393506	annexin A73	ANXA7	41.4165	7.18115	0.887047
48255898	probable global transcription activator SNF2L2 isoform b	SMARCA2	179.169	7.26904	0.790071
530383485	SAM and SH3 domain-containing protein 13	SASH1	109.517	7.29834	0.718456
124028517	transcription factor PU.1	SPI1	31.0633	6.80029	0.953542
21264587	homeodomain-only protein isoform b	HOPX	8.255	4.80518	0.766733
242117893	apoptosis regulator BAX isoform sigma	BAX	19.7051	5.40186	0.875859
32967264	merlin	NF2	59.0585	7.1665	0.584857
4885413	histidine triad nucleotide-binding protein 1	HINT1	13.7931	6.94678	0.771164
9910390	beta-catenin-interacting protein 1	CTNNBIP1	9.16454	5.41455	0.51872
38569495	ELL-associated factor 1	EAF1	29.0241	5.40186	0.423434
68299795	chromodomain-helicase-DNA-binding protein 1	CHD1	196.567	7.13721	0.765549
426214085	DENN domain-containing protein 2D isoform b	DENND2D	53.1144	7.81104	0.924535
241666464	hamartin	TSC1	123.937	6.21436	0.71581
510025468	cAMP-dependent protein kinase type I-alpha regulatory subunit isoform a	PRKAR1A	42.955	5.35107	0.903165
7662342	zinc fingers and homeoboxes protein 2	ZHX2	92.2498	6.85889	0.674383
4557377	tyrosine-protein kinase BTK	BTK	76.2324	7.76709	0.970446
19482174	cullin-2 isoform c	CUL2	86.9268	6.91748	0.929077
194473714	latexin	LXN	25.7339	5.78271	0.830806
239787829	glioma tumor suppressor candidate region gene 2 protein	GLTSCR2	54.3564	10.3159	0.677539
4759264	COP9 signalosome complex subunit 2	COPS2	51.5641	5.52881	0.84958
13128862	histone deacetylase 3	HDAC3	48.8164	5.16064	0.732367
34147513	ras-related protein Rab-7a	RAB7A	23.4748	6.69775	0.934192
153070260	myristoylated alanine-rich C-kinase substrate	MARCKS	31.5359	4.44971	0.962195
67089149	protein PML	PML	97.4889	6.21436	0.783748
359465608	insulin-like growth factor-binding protein 7	IGFBP7	28.8413	8.11865	0.944257
259155302	nuclear factor NF-kappa-B p105 subunit	NFKB1	105.29	5.40186	0.863642
530394536	actin filament associated protein 1-like 211	AFAP1L2	76.2489	6.40479	0.530849
238776799	armadillo repeat-containing protein 10 isoform d	ARMC10	27.3727	7.45947	0.897515
385137144	nuclear factor of activated T-cells, cytoplasmic 2 isoform F	NFATC2	76.6518	8.45557	1.16517
7657373	tetraspanin-13	TSPAN13	22.1325	7.92822	0.574484
4504183	glutathione S-transferase P	GSTP1	23.341	5.64307	1.00249
32996735	ras association domain-containing protein 5 isoform C	RASSF5	30.3398	8.08936	0.906535
94557301	5'-AMP-activated protein kinase catalytic subunit alpha-1	PRKAA1	63.9686	8.11865	0.890366
51339291	sterile alpha motif domain-containing protein 9-like	SAMD9L	184.415	8.01611	0.859203
4759140	Na(+)/H(+) exchange regulatory cofactor NHE-RF1	SLC9A3R1	38.8446	5.77002	1.07082
4557511	death-associated protein kinase 3	DAPK3	52.5034	6.88818	1.05045
10835049	transforming protein RhoA	RHOA	21.7541	6.1001	0.899175
225903437	glycogen synthase kinase-3 beta	GSK3B	46.7149	8.77783	0.856548
5174764	metallothionein-2	MT2A	6.0372	7.82568	0.820684
5032223	plexin-C1	PLXNC1	175.63	7.60596	0.862152
4757962	cyclin-dependent kinase inhibitor 1B	CDKN1B	22.0597	7.02002	0.860136
5453690	dnaJ homolog subfamily B member 1	DNAJB1	38.0204	8.63135	1.06754
23312364	E3 ubiquitin-protein ligase UHRF2	UHRF2	89.9279	8.20654	0.715438
63252913	macrophage-capping protein	CAPG	38.4745	6.18896	1.30736
109637776	ubiquitin carboxyl-terminal hydrolase CYLD	CYLD	106.976	5.59229	0.900446
201860300	AH receptor-interacting protein	AIP	37.6121	6.29053	0.960049
5453704	PRA1 family protein 3	ARL6IP5	21.6004	9.77393	0.977314
14591909	60S ribosomal protein L5	RPL5	34.3407	9.71533	0.457608
530395742	tumor susceptibility gene 101 protein1	TSG101	43.2609	5.32568	1.04453
530376219	serine protease HTRA31	HTRA3	37.9155	7.97217	0.893841
530367771	MOB kinase activator 1A1	MOB1A	24.9766	6.94678	1.05421
32313593	olfactomedin-4	OLFM4	57.2438	5.69385	1.0415
65787265	lipopolysaccharide-induced tumor necrosis factor-alpha factor	LITAF	17.0951	6.44287	1.02079
4506387	UV excision repair protein RAD23 homolog B	RAD23B	43.1446	4.84326	0.985127
300388142	transcriptional repressor CTCF	CTCF	45.9683	8.42627	0.87501
10834982	insulin-like growth factor-binding protein 5	IGFBP5	30.55	8.20654	1.06636
116256350	tuberin	TSC2	193.127	7.06396	0.634566
530362699	neurogenic locus notch homolog protein 21	NOTCH2	261.009	5.12256	0.938823
10337595	protein phosphatase 1A	PPM1A	42.4207	5.36377	0.91152
63025222	transforming growth factor beta-1	TGFB1	44.2968	8.52881	1.01711
12667788	myosin-9	MYH9	226.392	5.60498	1.03079
148728162	receptor-type tyrosine-protein phosphatase eta	PTPRJ	145.851	5.57959	1.12321
7661964	ras association domain-containing protein 2	RASSF2	37.7665	8.83643	0.89176
110825980	glioma pathogenesis-related protein 1	GLIPR1	30.3461	8.48486	1.05126
530385993	nuclear respiratory factor 13	NRF1	51.3108	5.46533	0.932869
5174661	protein S100-A2	S100A2	10.9783	4.77979	1.89036
4506289	tyrosine-protein phosphatase non-receptor type 1	PTPN1	49.9348	6.26514	1.00369
304766647	proline dehydrogenase 1, mitochondrial	PRODH	56.1611	6.34131	0.617143
530429522	allograft inflammatory factor 14	AIF1	16.5916	7.23975	1.42539
47458820	signal transducer and activator of transcription 3	STAT3	83.0733	7.12256	0.90549
24432106	DBIRD complex subunit KIAA1967	CCAR2	102.838	5.22412	0.996845
4507467	transforming growth factor-beta-induced protein ig-h3	TGFBI	74.634	7.7085	0.946111
530366273	egl nine homolog 11	EGLN1	41.0903	8.47021	0.494235
4557036	beta-microseminoprotein isoform a	MSMB	12.8561	5.50342	0.497098
261278358	bis(5'-adenosyl)-triphosphatase	FHIT	16.8476	7.07861	0.936606
512749778	RING finger and CHY zinc finger domain-containing protein 1	RCHY1	27.6567	6.66846	0.639011
153792582	E3 ubiquitin-protein ligase TRIM32	TRIM32	71.9424	6.97607	0.956234
32307161	cullin-1	CUL1	89.622	8.00146	0.937614
530399152	lymphoid-restricted membrane protein5	LRMP	50.3936	6.25244	0.868833
53759107	argininosuccinate synthase	ASS1	46.501	8.01611	0.768003
47157325	protein kinase C delta type	PRKCD	77.4549	7.75244	0.991548
530361320	phosphatase and actin regulator 46	PHACTR4	76.3894	7.43018	0.983687
530367486	serine protease HTRA2, mitochondrial2	HTRA2	45.329	10.2427	0.727375
156627581	tetratricopeptide repeat protein 4	TTC4	44.6503	5.60498	0.919967
166706903	interferon-induced guanylate-binding protein 1	GBP1	67.8877	6.31592	1.11817
4502049	aldose reductase	AKR1B1	35.8305	6.97607	1.05245
108773787	retinoblastoma-associated protein	RB1	106.092	7.94287	1.08895
18104982	tyrosine-protein phosphatase non-receptor type 2	PTPN2	40.9643	6.40479	0.697179
530360487	protein DJ-11	PARK7	19.8785	6.78564	0.948004
4504253	histone H2A.x	H2AFX	15.1354	10.7407	1.10942
21237739	mitogen-activated protein kinase 9 isoform alpha1	MAPK9	44.0223	6.39209	0.863452
530384753	insulin-like growth factor binding protein 31	IGFBP3	21.8299	9.43701	1.11798
414144878	casein kinase I isoform alpha	CSNK1A1	37.5432	9.48096	0.983587
4506003	serine/threonine-protein phosphatase PP1-alpha catalytic subunit	PPP1CA	37.4878	6.32861	1.02339
82546845	breakpoint cluster region protein	BCR	137.642	7.21045	1.02011
4826898	profilin-1	PFN1	15.0446	8.26514	1.11574
4506017	serine/threonine-protein phosphatase 2A catalytic subunit alpha isoform	PPP2CA	35.5714	5.5415	0.923102
312433953	TRAF family member-associated NF-kappa-B activator isoform a	TANK	47.7859	5.68115	1.22943
530410216	arachidonate 15-lipoxygenase B1	ALOX15B	74.4401	6.17627	0.682446
7019333	nuclear receptor-binding protein	NRBP1	59.8071	5.08447	1.0908
157694492	myb-binding protein 1A	MYBBP1A	148.762	9.27588	0.877272
19923236	nuclear autoantigen Sp-100	SP100	100.354	8.22119	1.04983
205277435	tyrosine-protein kinase SYK	SYK	69.4659	7.56201	1.22407
194272176	phospholipase D1 isoform b	PLD1	119.618	8.73389	1.3201
46877068	5'-AMP-activated protein kinase catalytic subunit alpha-2	PRKAA2	62.2796	7.75244	0.751727
6912292	chromobox protein homolog 5	CBX5	22.2111	5.85889	1.13069
5174529	S-adenosylmethionine synthase isoform type-2	MAT2A	43.6333	6.48096	1.07687
116812567	ras-related protein Rab-25	RAB25	23.481	5.96045	1.34012
63478060	PHD finger protein 6	PHF6	35.3063	9.0415	1.1473
4506439	histone-binding protein RBBP7	RBBP7	47.7902	5.04639	1.16894
223468595	integrin alpha-V	ITGAV	111.075	5.61768	1.20846
4503351	DNA (cytosine-5)-methyltransferase 1 isoform b	DNMT1	183.05	7.75244	1.14248
10863945	X-ray repair cross-complementing protein 5	XRCC5	82.6523	5.80811	1.11452
530406520	acidic leucine-rich nuclear phosphoprotein 32 family member A1	ANP32A	25.082	4.27197	1.101
262050666	microtubule-associated tumor suppressor 1	MTUS1	48.02	7.76709	1.13166
155030244	vezatin	VEZT	88.6091	5.19873	0.82103
530395471	NADH-cytochrome b5 reductase 24	CYB5R2	28.7513	10.0669	1.00363
530395955	eukaryotic translation initiation factor 3 subunit F1	EIF3F	33.249	5.59229	1.14252
321117053	zinc finger MYND domain-containing protein 11 isoform f	ZMYND11	60.0145	9.17334	0.981372
4757960	cadherin-1 preproprotein	CDH1	97.3959	4.729	1.18281
4506889	dual specificity mitogen-activated protein kinase kinase 4	MAP2K4	44.2594	8.07471	1.16214
271398239	cytosolic non-specific dipeptidase	CNDP2	52.8449	5.97314	1.10496
88900491	neutral alpha-glucosidase AB	GANAB	109.369	6.23975	1.03808
4506141	serine protease HTRA1	HTRA1	51.2546	7.82568	1.256
530372452	lactotransferrin1	LTF	77.9198	8.11865	0.910193
392307009	receptor-type tyrosine-protein phosphatase C	PTPRC	131.047	6.32861	1.14142
21264365	nuclear pore complex protein Nup98-Nup96	NUP98	195.696	6.3667	1.08733
530381066	nucleophosmin2	NPM1	25.2741	4.53857	0.71229
208022641	transcription elongation factor B polypeptide 3	TCEB3	89.8533	9.56885	1.17317
355390315	protein scribble homolog isoform b	SCRIB	174.808	5.07178	1.11614
4557797	nucleoside diphosphate kinase A isoform b	NME1	17.1377	6.18896	1.2703
67782307	superoxide dismutase [Mn], mitochondrial isoform A	SOD2	24.7346	8.25049	1.44299
209693426	mothers against decapentaplegic homolog 2	SMAD2	48.9243	7.09326	0.994724
301129165	death-inducer obliterator 1 isoform c	DIDO1	243.723	7.88428	1.12312
528281407	prohibitin	PHB	29.7859	5.75732	1.24227
56699409	RNA-binding motif protein, X chromosome	RBMX	42.3063	10.0522	1.22871
12056468	junction plakoglobin	JUP	81.6927	6.13818	1.27407
119964726	cation-independent mannose-6-phosphate receptor	IGF2R	274.1	5.90967	1.14355
56181387	E3 ubiquitin-protein ligase CHIP	STUB1	34.8342	5.87158	1.03845
452405678	succinate dehydrogenase [ubiquinone] cytochrome b small subunit, mitochondrial isoform c	SDHD	12.6066	8.49951	0.9915
291621647	membrane-associated progesterone receptor component 2	PGRMC2	26.1539	5.31299	1.25841
24308039	E3 UFM1-protein ligase 1	UFL1	89.5398	6.78564	1.22128
402794203	protein max isoform h	MAX	8.52021	6.78564	0.822063
21361647	putative adenosylhomocysteinase 2 isoform a	AHCYL1	58.9134	6.88818	1.1471
4506583	replication protein A 70 kDa DNA-binding subunit	RPA1	68.0953	7.21045	1.12266
530418236	nuclear receptor coactivator 52	NCOA5	48.194	9.5542	1.20792
530383936	receptor-type tyrosine-protein phosphatase kappa5	PTPRK	161.998	5.89697	0.710917
5032031	RNA-binding protein 5	RBM5	92.097	6.27783	1.21373
5231228	ribonuclease T2	RNASET2	29.4618	7.07861	1.39632
40018640	parafibromin	CDC73	60.5391	9.61279	1.42345
33356174	pinin	PNN	81.565	7.13721	1.31838
4758328	fatty acid-binding protein, heart	FABP3	14.8487	6.80029	1.36021
530362469	histone deacetylase 11	HDAC1	51.6962	5.35107	1.31685
530407873	RNA-binding protein FUS2	FUS	33.156	9.17334	1.14706
55956768	etoposide-induced protein 2.4 homolog	EI24	30.0879	9.68604	1.46169
24234699	keratin, type I cytoskeletal 19	KRT19	44.0791	5.13525	1.70982
157389001	tumor necrosis factor alpha-induced protein 8-like protein 2	TNFAIP8L2	20.5429	8.44092	1.56285
530393975	cell division cycle and apoptosis regulator protein 13	CCAR1	130.962	5.75732	1.26702
530371716	RNA-binding protein 61	RBM6	113.859	6.34131	1.44111
66346693	protocadherin Fat 1	FAT1	505.958	4.99561	1.27291
530397038	N-terminal kinase-like protein5	SCYL1	85.0326	5.60498	1.34248
47519420	reticulon-4-interacting protein 1, mitochondrial	RTN4IP1	43.5616	9.11475	0.839341
530363554	B-cell lymphoma/leukemia 101	BCL10	25.0868	5.73193	1.54208
55956801	SWI/SNF-related matrix-associated actin-dependent regulator of chromatin subfamily B member 1 isoform b	SMARCB1	43.1306	5.64307	1.20702
30795231	brain acid soluble protein 1	BASP1	22.68	4.62744	1.39815
38202257	neutral alpha-glucosidase AB	GANAB	106.807	6.13818	1.78876
5454064	RNA-binding protein 14	RBM14	69.4489	9.67139	1.27366
45006986	aminoacyl tRNA synthase complex-interacting multifunctional protein 1 isoform a	AIMP1	34.3311	8.42627	1.32472
530388678	protein NDRG12	NDRG1	38.5789	6.22705	1.21566
4507171	SPARC	SPARC	34.6097	4.84326	1.18329
13569843	nucleolar protein 7	NOL7	29.4085	9.67139	1.74108
110611908	mitogen-activated protein kinase kinase kinase kinase 1	MAP4K1	90.3678	8.1626	1.11499
38327034	ubiquitin conjugation factor E4 B	UBE4B	133.19	6.07471	1.14866
508083035	diablo homolog, mitochondrial	DIABLO	21.2195	4.80518	1.46313
28178825	isocitrate dehydrogenase [NADP] cytoplasmic	IDH1	46.6295	7.00537	1.41578
4758862	eukaryotic translation elongation factor 1 epsilon-1	EEF1E1	19.7983	8.54346	1.33114
315221152	60S ribosomal protein L11	RPL11	20.1116	9.59814	1.39523
224809582	rap1 GTPase-activating protein 1 isoform c	RAP1GAP	73.3154	5.8208	0.909995
530406380	tumor suppressor p53-binding protein 11	TP53BP1	213.443	4.70361	1.22184
301171475	ATP-dependent RNA helicase DDX3X	DDX3X	71.3109	6.62451	1.30669
530360613	dnaJ homolog subfamily C member 111	DNAJC11	57.1615	7.53271	0.968217
148839305	structural maintenance of chromosomes flexible hinge domain-containing protein 1	SMCHD1	226.231	7.29834	1.1759
530375171	helicase-like transcription factor1	HLTF	113.786	8.60205	1.58574
19743875	fumarate hydratase, mitochondrial	FH	54.6022	8.76318	1.44955
156416003	succinate dehydrogenase [ubiquinone] flavoprotein subunit, mitochondrial	SDHA	72.6453	7.38623	1.31863
21264575	AT-rich interactive domain-containing protein 1A isoform b	ARID1A	218.197	6.52197	1.33433
22748937	exportin-5	XPO5	136.222	5.79541	1.53122
5032057	protein S100-A11	S100A11	11.7328	7.12256	1.58544
530369972	dipeptidyl peptidase 41	DPP4	88.1205	6.11279	1.48347
75677355	polyadenylate-binding protein-interacting protein 2	PAIP2	14.9749	4.11963	1.35059
115387094	succinate dehydrogenase [ubiquinone] iron-sulfur subunit, mitochondrial	SDHB	31.6088	8.76318	1.38825
530367625	DNA mismatch repair protein Msh22	MSH2	99.0938	5.98584	1.58172
5174447	guanine nucleotide-binding protein subunit beta-2-like 1	GNB2L1	35.0546	7.69385	1.48269
4503471	elongation factor 1-alpha 1	EEF1A1	50.1091	9.01221	1.45383
11125770	aminoacyl tRNA synthase complex-interacting multifunctional protein 2	AIMP2	35.3263	8.22119	1.39536
48475052	secreted frizzled-related protein 2	SFRP2	33.4678	7.41553	1.59654
156523968	poly [ADP-ribose] polymerase 1	PARP1	113.012	8.88037	1.70836
223890243	60S ribosomal protein L10 isoform a	RPL10	24.5879	10.0815	1.58773
4759224	programmed cell death protein 5	PDCD5	14.2763	6.03662	1.43787
4826774	ubiquitin-like protein ISG15	ISG15	17.8763	7.44482	1.76906
5454052	14-3-3 protein sigma	SFN	27.7567	4.7417	2.49429
530385729	transducin (beta)-like 22	TBL2	45.9062	9.48096	1.59207
192807320	transcription activator BRG1 isoform F	SMARCA4	181.147	7.98682	1.12589
6274552	signal transducer and activator of transcription 1-alpha/beta isoform alpha	STAT1	87.2795	6.04932	1.72893
4503611	transcription factor ETV6	ETV6	52.9666	7.43018	1.75466
55953087	nucleolar GTP-binding protein 1	GTPBP4	73.9178	9.49561	1.68722
170763525	epithelial splicing regulatory protein 1	ESRP1	75.0959	6.58057	1.21769
205360838	dnaJ homolog subfamily A member 3, mitochondrial	DNAJA3	52.4555	9.26123	1.60522
40317626	thrombospondin-1	THBS1	129.3	4.94482	2.52675
19923181	PDZ and LIM domain protein 4	PDLIM4	35.3757	7.91357	2.00273
4507677	endoplasmin	HSP90B1	92.4113	4.84326	1.90086
31542947	60 kDa heat shock protein, mitochondrial	HSPD1	61.0164	5.87158	2.01029
305632828	interferon regulatory factor 4	IRF4	51.6114	6.85889	2.80704
188536047	SWI/SNF complex subunit SMARCC1	SMARCC1	122.79	5.75732	1.73523
169790837	runt-related transcription factor 1 isoform AML1a	RUNX1	27.41	9.75928	2.52233
530376706	ubiquitin carboxyl-terminal hydrolase isozyme L11	UCHL1	24.3222	5.33838	1.21943
167860126	serpin B5	SERPINB5	42.0734	6.04932	4.813
19923362	thy-1 membrane glycoprotein preproprotein	THY1	17.9233	8.73389	2.46207
530389655	cyclin-dependent kinase inhibitor 2A3	CDKN2A	11.2077	6.06201	1.71142
20149565	C-X-C motif chemokine 14	CXCL14	13.0691	10.0815	2.27633
7019349	gremlin-1	GREM1	20.6835	9.39307	2.3941
194394237	villin-1	VIL1	92.6367	6.39209	3.2408
58530840	desmoplakin isoform I	DSP	331.569	6.81494	3.98848
10863909	kunitz-type protease inhibitor 2 isoform a	SPINT2	28.2098	8.29443	3.02929
170784838	secreted frizzled-related protein 4	SFRP4	39.8003	8.82178	5.5552
117938314	marginal zone B- and B1-cell-specific protein	MZB1	20.6812	5.56689	4.40944
530426623	glycodelin2	PAEP	18.2674	5.18604	4.82531
530394810	transcription factor COE35	EBF3	57.7361	8.32373	3.3561
