# Supplementary material for: Protein signatures of molecular pathways in non-small cell lung carcinoma (NSCLC): comparison of glycoproteomics and global proteomics
Source: Clin Proteomics. 2017 Aug 15;14:31. doi: 10.1186/s12014-017-9166-9 (PMC5557576; doi:10.1186/s12014-017-9166-9)
Supplement: Supplementary file 5 — Additional file 5. Oncogene regulation in SqCC lung tissues. [file 12014_2017_9166_MOESM5_ESM.xlsx]

## Sheet: AllTSG
Supporting Information Table S5. Tumor-supressor gene (TSG) regulation in SqCC lung tissues. The change of protein level is determined by bottom-up proteomics-mass spectrometry (Thermo Q-exactive LC-MS).
Accession	Protein	Gene	MW [kDa]	calc. pI	Fold Change
4501901	aminoacylase-1 isoform a	ACY1	45.9	6.18	0.778084
4502003	aryl hydrocarbon receptor	AHR	96.0862	6.37939	1.11087
4502049	aldose reductase	AKR1B1	35.8	6.98	0.995736
4502101	annexin A1	ANXA1	38.7	7.02	0.979667
4502337	zinc-alpha-2-glycoprotein precursor	AZGP1	34.2	6.05	0.622584
4502575	caspase-2	CASP2	34.844	6.52197	0.635996
4502719	cadherin-13 preproprotein	CDH13	78.2	4.98	0.288399
4502741	cyclin-dependent kinase 6	CDK6	36.915	6.45557	0.88306
4502751	cyclin-dependent kinase 4 inhibitor C	CDKN2C	18.1	6.52	0.763318
4503113	cystatin-M	CST6	16.5004	8.08936	0.145436
4503183	cytochrome b5	CYB5A	11.3	5.14	0.487365
4503271	decorin isoform a preproprotein	DCN	39.7	8.54	0.336136
4503351	DNA (cytosine-5)-methyltransferase 1 isoform b	DNMT1	183	7.75	1.79466
4503471	elongation factor 1-alpha 1	EEF1A1	50.1	9.01	1.9476
4503611	transcription factor ETV6	ETV6	53	7.43	2.02823
4504001	gap junction alpha-1 protein	GJA1	43	8.76	2.33399
4504165	gelsolin isoform a precursor	GSN	85.6	6.28	0.923804
4504183	glutathione S-transferase P	GSTP1	23.3	5.64	0.959851
4504253	histone H2A.x	H2AFX	15.1	10.74	0.882014
4504489	histidine-rich glycoprotein precursor	HRG	59.5	7.5	0.512753
4504813	CD82 antigen	CD82	29.6058	5.23682	0.178154
4505229	protein FADD	FADD	23.2648	5.69385	0.493424
4505621	phosphatidylethanolamine-binding protein 1 preproprotein	PEBP1	21	7.53	0.575198
4505733	platelet factor 4 precursor	PF4	10.8	8.62	0.288841
4505849	phospholipase A2, membrane associated precursor	PLA2G2A	16.1	9.23	0.372065
4506003	serine/threonine-protein phosphatase PP1-alpha catalytic subunit	PPP1CA	37.5	6.33	1.11579
4506017	serine/threonine-protein phosphatase 2A catalytic subunit alpha isoform	PPP2CA	35.6	5.54	1.0229
4506141	serine protease HTRA1 precursor	HTRA1	51.3	7.83	1.83935
4506289	tyrosine-protein phosphatase non-receptor type 1	PTPN1	49.9	6.27	1.19124
4506387	UV excision repair protein RAD23 homolog B	RAD23B	43.1	4.84	1.11153
4506403	retinoic acid-induced protein 3	GPRC5A	40.2	8.15	0.243461
4506413	ras-related protein Rap-1A	RAP1A	21	6.67	0.531417
4506439	histone-binding protein RBBP7	RBBP7	47.8	5.05	1.21973
4506583	replication protein A 70 kDa DNA-binding subunit	RPA1	68.1	7.21	1.13746
4506889	dual specificity mitogen-activated protein kinase kinase 4	MAP2K4	44.3	8.07	0.929918
4507171	SPARC precursor	SPARC	34.6	4.84	1.15359
4507467	transforming growth factor-beta-induced protein ig-h3 precursor	TGFBI	74.6	7.71	1.59139
4507483	thrombomodulin precursor	THBD	60.3	4.92	0.854512
4507513	metalloproteinase inhibitor 3 precursor	TIMP3	24.1	8.72	0.344196
4507677	endoplasmin precursor	HSP90B1	92.4	4.84	2.95698
4508047	zyxin	ZYX	61.2	6.67	0.705791
4557014	catalase	CAT	59.7	7.39	0.42276
4557036	beta-microseminoprotein isoform a	MSMB	12.8561	5.50342	0.104459
4557263	ADP-ribosylarginine hydrolase	ADPRH	39.5	6.52	0.941733
4557377	tyrosine-protein kinase BTK	BTK	76.2	7.77	1.24676
4557511	death-associated protein kinase 3	DAPK3	52.5	6.89	0.750622
4557515	DNA damage-binding protein 2	DDB2	47.8334	9.46631	0.307955
4557741	platelet-activating factor acetylhydrolase IB subunit alpha	PAFAH1B1	46.6	7.37	0.778824
4557797	nucleoside diphosphate kinase A isoform b	NME1	17.1	6.19	1.02178
4757764	rho-related GTP-binding protein RhoB precursor	RHOB	22.1	5.24	0.398881
4757960	cadherin-1 preproprotein	CDH1	97.4	4.73	0.907534
4757962	cyclin-dependent kinase inhibitor 1B	CDKN1B	22.1	7.02	0.646819
4758148	DNA fragmentation factor subunit alpha	DFFA	36.5	4.79	0.621098
4758154	non-syndromic hearing impairment protein 5 isoform a	DFNA5	54.5	5.17	1.43469
4758274	protein 4.1	EPB41	66.4	7.25	0.0359844
4758328	fatty acid-binding protein, heart	FABP3	14.8	6.8	0.878742
4758606	integrin-linked protein kinase	ILK	51.4	8.07	0.411636
4758808	ras GTPase-activating protein nGAP	RASAL2	128.477	8.23584	0.2426
4758862	eukaryotic translation elongation factor 1 epsilon-1	EEF1E1	19.7983	8.54346	0.970103
4759140	Na(+)/H(+) exchange regulatory cofactor NHE-RF1	SLC9A3R1	38.8	5.77	1.30257
4759224	programmed cell death protein 5	PDCD5	14.3	6.04	1.80013
4759264	COP9 signalosome complex subunit 2	COPS2	51.6	5.53	0.856273
4826772	insulin-like growth factor-binding protein complex acid labile subunit precursor	IGFALS	66	6.79	0.547374
4826774	ubiquitin-like protein ISG15 precursor	ISG15	17.9	7.44	1.44835
4826898	profilin-1	PFN1	15	8.27	1.79773
4885413	histidine triad nucleotide-binding protein 1	HINT1	13.8	6.95	0.965856
4885457	mothers against decapentaplegic homolog 4	SMAD4	60.4	6.99	0.790135
5032031	RNA-binding protein 5	RBM5	92.097	6.27783	0.714318
5032057	protein S100-A11	S100A11	11.7	7.12	2.58217
5032223	plexin-C1 precursor	PLXNC1	175.6	7.61	0.806035
5032315	dystrophin Dp427p2 isoform	DMD	412.1	5.83	0.374596
5174447	guanine nucleotide-binding protein subunit beta-2-like 1	GNB2L1	35.1	7.69	1.61809
5174529	S-adenosylmethionine synthase isoform type-2	MAT2A	43.6	6.48	1.29267
5174661	protein S100-A2	S100A2	11	4.78	47.5229
5174729	TSC22 domain family protein 1	TSC22D1	15.6699	5.19873	0.280044
5174764	metallothionein-2	MT2A	6.0372	7.82568	0.373407
5231228	ribonuclease T2	RNASET2	29.4618	7.07861	0.623383
5453690	dnaJ homolog subfamily B member 1	DNAJB1	38	8.63	1.35394
5453704	PRA1 family protein 3	ARL6IP5	21.6	9.77	0.881372
5453872	platelet-derived growth factor receptor-like protein precursor	PDGFRL	41.8	8.5	0.122508
5453898	peptidyl-prolyl cis-trans isomerase NIMA-interacting 1	PIN1	18.2	8.82	0.927213
5454030	ras-like protein family member 10A	RASL10A	22.5268	9.72998	0.166686
5454052	14-3-3 protein sigma	SFN	27.8	4.74	9.32845
5454064	RNA-binding protein 14	RBM14	69.4	9.67	1.18189
5454132	tumor necrosis factor alpha-induced protein 3	TNFAIP3	89.5558	8.22119	0.486435
5902016	reticulon-4 isoform C	RTN4	22.4	9.31	0.178242
6005764	gamma-aminobutyric acid receptor-associated protein	GABARAP	13.9	8.79	1.38634
6006001	glutathione peroxidase 3 precursor	GPX3	25.5	8.13	0.431938
6274552	signal transducer and activator of transcription 1-alpha/beta isoform alpha	STAT1	87.3	6.05	2.97279
6631085	dnaJ homolog subfamily B member 4	DNAJB4	37.7831	8.49951	0.443846
6912292	chromobox protein homolog 5	CBX5	22.2	5.86	1.03397
6912590	pleckstrin homology-like domain family A member 3	PHLDA3	13.8824	9.67139	0.803514
7019333	nuclear receptor-binding protein	NRBP1	59.8071	5.08447	0.48441
7657056	EH domain-containing protein 3	EHD3	60.8	6.57	0.336294
7657307	LIM domain-containing protein 1	LIMD1	72.1	6.65	0.519829
7657373	tetraspanin-13	TSPAN13	22.1325	7.92822	0.632146
7661964	ras association domain-containing protein 2	RASSF2	37.8	8.84	1.387
7662342	zinc fingers and homeoboxes protein 2	ZHX2	92.2498	6.85889	0.447633
7705373	LIM domain and actin-binding protein 1	LIMA1	85.2	6.84	1.23668
7705773	endophilin-B1	SH3GLB1	40.7708	6.03662	0.400617
7706186	tumor necrosis factor receptor superfamily member 12A	TNFRSF12A	13.9022	8.95361	0.553816
7706435	headcase protein homolog	HECA	58.7986	8.54346	0.193124
9910390	beta-catenin-interacting protein 1	CTNNBIP1	9.2	5.41	1.19829
9910432	dual specificity protein phosphatase 22	DUSP22	20.8967	8.104	0.233428
9910460	omega-amidase NIT2	NIT2	30.6	7.21	1.42472
10337595	protein phosphatase 1A	PPM1A	42.4207	5.36377	0.29795
10440566	leucine zipper putative tumor suppressor 1	LZTS1	66.5719	7.09326	0.516145
10834982	insulin-like growth factor-binding protein 5 precursor	IGFBP5	30.6	8.21	1.31814
10835049	transforming protein RhoA precursor	RHOA	21.8	6.1	0.865865
10835167	T-cell surface glycoprotein CD4	CD4	51.0782	9.53955	0.361983
10835230	metallothionein-1G	MT1G	6.1	7.96	4.18596
10863909	kunitz-type protease inhibitor 2 isoform a precursor	SPINT2	28.2	8.29	3.08405
10863929	2-5A-dependent ribonuclease	RNASEL	83.4805	6.65381	0.440365
10863945	X-ray repair cross-complementing protein 5	XRCC5	82.7	5.81	1.08112
10947139	arginase-1	ARG1	34.7133	7.21045	0.721041
11125770	aminoacyl tRNA synthase complex-interacting multifunctional protein 2	AIMP2	35.3	8.22	0.705701
11863156	reversion-inducing cysteine-rich protein with Kazal motifs	RECK	106.386	6.7417	0.243374
12056468	junction plakoglobin	JUP	81.7	6.14	2.55451
12667788	myosin-9	MYH9	226.4	5.6	0.735691
13128862	histone deacetylase 3	HDAC3	48.8	5.16	1.57294
13324688	WD repeat-containing protein 11	WDR11	136.598	6.91748	0.742743
13489073	egl nine homolog 1	EGLN1	45.9918	8.52881	0.543701
13569843	nucleolar protein 7	NOL7	29.4	9.67	2.01433
13699813	histone-lysine N-methyltransferase NSD3 isoform short	WHSC1L1	72.6	9.07	0.71992
13775602	NAD-dependent protein deacetylase sirtuin-2	SIRT2	39.5	6.44	0.815089
14277677	protocadherin gamma-C3	PCDHGC3	94.3996	5.16064	0.183664
14277679	protocadherin gamma-C3	PCDHGC3	14.0628	9.5249	0.28256
14591909	60S ribosomal protein L5	RPL5	34.3	9.72	1.54826
15451856	caveolin-1 isoform alpha	CAV1	20.5	6.02	0.225353
16306532	cadherin-11 preproprotein	CDH11	87.9108	4.90674	0.196343
16306550	selenium-binding protein 1	SELENBP1	52.4	6.37	0.384206
16579888	fructose-1,6-bisphosphatase 1	FBP1	36.8	6.99	1.90451
17975768	ephrin type-B receptor 3	EPHB3	110.259	6.31592	1.09617
18104982	tyrosine-protein phosphatase non-receptor type 2	PTPN2	41	6.4	1.38383
18104989	tyrosine-protein phosphatase non-receptor type 6	PTPN6	67.5	7.78	1.4418
18375619	death-inducer obliterator 1 isoform a	DIDO1	61.3	7.27	0.371003
18375648	tyrosine-protein phosphatase non-receptor type 13	PTPN13	255.766	6.22705	0.59556
18860884	WW domain-containing oxidoreductase	WWOX	21.5457	6.65381	0.340315
19482174	cullin-2 isoform c	CUL2	86.9	6.92	0.944964
19549331	cytoglobin	CYGB	21.4	6.8	0.487388
19743823	integrin beta-1A precursor	ITGB1	88.4	5.39	0.512805
19743875	fumarate hydratase, mitochondrial	FH	54.6	8.76	1.18669
19923181	PDZ and LIM domain protein 4	PDLIM4	35.4	7.91	3.93455
19923193	hsc70-interacting protein	ST13	41.3055	5.2749	0.321236
19923236	nuclear autoantigen Sp-100	SP100	100.4	8.22	1.50872
19923362	thy-1 membrane glycoprotein preproprotein	THY1	17.9	8.73	1.4008
20149626	pleckstrin homology domain-containing family O member 1	PLEKHO1	46.2	8.82	0.667432
20357522	lysine-specific demethylase 3A	KDM3A	147.248	8.07471	0.617115
21237739	mitogen-activated protein kinase 9 isoform alpha1	MAPK9	44	6.39	0.91059
21264343	scaffold attachment factor B1	SAFB	102.6	5.47	1.53339
21264365	nuclear pore complex protein Nup98-Nup96	NUP98	195.7	6.37	1.13263
21264575	AT-rich interactive domain-containing protein 1A isoform b	ARID1A	218.2	6.52	1.21685
21264587	homeodomain-only protein isoform b	HOPX	8.255	4.80518	0.460292
21361120	calponin-1	CNN1	33.1	9.07	0.382153
21361547	ribonuclease inhibitor	RNH1	49.9	4.82	0.755243
21361559	visinin-like protein 1	VSNL1	22.128	5.14795	2.30665
21361647	putative adenosylhomocysteinase 2 isoform a	AHCYL1	58.9	6.89	1.08577
21536301	signal transducer and activator of transcription 1-alpha/beta isoform beta	STAT1	82.9905	6.41748	0.77303
21687212	UV radiation resistance-associated gene protein	UVRAG	78.1	8.29	1.11131
22035620	apoptosis-associated speck-like protein containing a CARD isoform b	PYCARD	20	5.95	2.57707
22129776	serine protease HTRA3 precursor	HTRA3	48.6	7.09	4.26921
22208982	kallikrein-10 preproprotein	KLK10	30.1503	8.5874	0.286349
22748937	exportin-5	XPO5	136.2	5.8	1.9439
23238188	testin	TES	46.9	7.59	0.936736
23312364	E3 ubiquitin-protein ligase UHRF2	UHRF2	89.9	8.21	0.587243
23510421	tumor necrosis factor receptor superfamily member 6 precursor	FAS	35.4	7.87	0.702393
24234699	keratin, type I cytoskeletal 19	KRT19	44.1	5.14	2.5039
24308039	E3 UFM1-protein ligase 1	UFL1	89.5	6.79	1.02633
24308073	tyrosine-protein phosphatase non-receptor type 23	PTPN23	178.9	6.92	0.498511
24308089	chromodomain-helicase-DNA-binding protein 5	CHD5	222.909	6.15088	0.358262
24431933	reticulon-4 isoform B	RTN4	40.2929	4.77979	0.543112
24431935	reticulon-4 isoform A	RTN4	129.851	4.50049	0.147485
24432106	DBIRD complex subunit KIAA1967	CCAR2	102.8	5.22	0.989571
25777724	retinal dehydrogenase 2	ALDH1A2	56.6879	6.04932	0.283653
25777728	retinal dehydrogenase 2	ALDH1A2	46.1	6.29	0.092859
27735047	DCN1-like protein 3	DCUN1D3	34.2696	5.12256	0.355699
28178825	isocitrate dehydrogenase [NADP] cytoplasmic	IDH1	46.6	7.01	1.70856
28866947	metallothionein-1F	MT1F	6.08122	7.82568	0.595814
29557855	protein phosphatase 1A	PPM1A	35.9	5.78	0.603364
29570782	putative Polycomb group protein ASXL1	ASXL1	165.329	6.21436	0.810813
29725611	serine/threonine-protein phosphatase 2A activator isoform b	PPP2R4	36.7517	6.29053	0.186462
30065645	serine/threonine-protein phosphatase 2A activator isoform a	PPP2R4	40.6414	5.93506	0.635029
30795231	brain acid soluble protein 1	BASP1	22.7	4.63	2.82602
31542939	15-hydroxyprostaglandin dehydrogenase [NAD(+)]	HPGD	28.9589	5.85889	0.160119
31542947	60 kDa heat shock protein, mitochondrial	HSPD1	61	5.87	2.15204
31543415	growth arrest and DNA damage-inducible proteins-interacting protein 1	GADD45GIP1	25.3682	10.0229	0.600491
32307161	cullin-1	CUL1	89.6	8	1.10649
32313593	olfactomedin-4	OLFM4	57.2438	5.69385	2.54486
32455246	serine/threonine-protein phosphatase 2A 65 kDa regulatory subunit A beta isoform isoform a	PPP2R1B	66.1715	4.94482	0.404919
32483361	apoptotic protease-activating factor 1 isoform d	APAF1	137	6.44	0.646447
32483363	apoptotic protease-activating factor 1 isoform e	APAF1	37.9518	8.25049	0.294598
32967264	merlin	NF2	59.1	7.17	1.27848
32996735	ras association domain-containing protein 5 isoform C	RASSF5	30.3	8.09	1.89398
33356172	nibrin	NBN	84.9	6.9	0.361524
33356174	pinin	PNN	81.6	7.14	1.20243
33356177	tyrosine-protein phosphatase non-receptor type 11	PTPN11	68	7.3	0.834608
34147513	ras-related protein Rab-7a	RAB7A	23.5	6.7	1.11635
34335200	cAMP-responsive element modulator0	CREM	11.5	9.35	0.490394
34734062	fibulin-1 isoform C precursor	FBLN1	77.2	5.26	0.496031
34734066	fibulin-1 isoform D precursor	FBLN1	77.2	5.26	0.418237
37577142	protein max isoform f	MAX	9.6	6.52	1.97637
38045906	von Hippel-Lindau disease tumor suppressor	VHL	19.6416	4.71631	0.336454
38195080	von Willebrand factor A domain-containing protein 5A	VWA5A	86.4	6.58	0.663798
38201665	inhibitor of growth protein 1 isoform B	ING1	23.7	8.43	0.35919
38202257	neutral alpha-glucosidase AB	GANAB	106.807	6.13818	0.846017
38327034	ubiquitin conjugation factor E4 B	UBE4B	133.2	6.07	1.47435
38569495	ELL-associated factor 1	EAF1	29.0241	5.40186	0.941716
39812378	ran-binding protein 9	RANBP9	77.798	6.78564	0.391477
40018640	parafibromin	CDC73	60.5	9.61	1.09064
40254446	cullin-5	CUL5	90.8974	7.94287	0.627383
40316910	serum amyloid A-1 protein preproprotein	SAA1	13.5	6.79	0.776433
40316924	stromal cell-derived factor 1 isoform alpha precursor	CXCL12	10.1	9.64	0.236828
40316937	arachidonate 15-lipoxygenase	ALOX15	74.8	6.58	1.41467
40317626	thrombospondin-1 precursor	THBS1	129.3	4.94	1.336
40353734	nucleophosmin	NPM1	29.4462	4.61475	0.390623
40548389	dickkopf-related protein 3	DKK3	38.3651	4.65283	0.549848
41281683	disabled homolog 2-interacting protein	DAB2IP	117.6	6.79	0.690648
41406050	docking protein 2	DOK2	45.4	6.02	0.697576
42544213	protein NDRG2 isoform b	NDRG2	39.3	5.38	0.746006
42558283	gap junction beta-2 protein	GJB2	26.1976	8.88037	1.94187
45006986	aminoacyl tRNA synthase complex-interacting multifunctional protein 1 isoform a precursor	AIMP1	34.3	8.43	1.65505
45594240	limbic system-associated membrane protein preproprotein	LSAMP	37.4	6.98	0.384953
46249349	homer protein homolog 2	HOMER2	39.4431	6.58057	0.356641
46877068	5'-AMP-activated protein kinase catalytic subunit alpha-2	PRKAA2	62.3	7.75	0.256046
47078292	integrin beta-3 precursor	ITGB3	87	5.24	0.368812
47132587	protein kinase C delta-binding protein	PRKCDBP	27.7	6.43	0.333762
47132600	DNA fragmentation factor subunit alpha	DFFA	29.3927	4.61475	0.562456
47132622	S-methyl-5'-thioadenosine phosphorylase	MTAP	31.2	7.18	0.505249
47157322	protein kinase C beta type	PRKCB	76.8	7.01	1.11383
47157325	protein kinase C delta type	PRKCD	77.5	7.75	0.838388
47419909	transcription intermediary factor 1-alpha isoform b	TRIM24	112.946	6.82959	1.02955
47458820	signal transducer and activator of transcription 3	STAT3	83.1	7.12	0.859436
47519420	reticulon-4-interacting protein 1, mitochondrial	RTN4IP1	43.5616	9.11475	0.829444
47519490	reticulon-4 isoform D	RTN4	42.2479	4.7417	0.23128
47778923	NADH-cytochrome b5 reductase 2	CYB5R2	31.4384	8.49951	1.04524
48255898	probable global transcription activator SNF2L2 isoform b	SMARCA2	179.2	7.27	1.07419
48255905	transgelin	TAGLN	22.6	8.84	0.684179
48475052	secreted frizzled-related protein 2	SFRP2	33.4678	7.41553	1.79344
51339291	sterile alpha motif domain-containing protein 9-like	SAMD9L	184.4	8.02	1.2257
53759107	argininosuccinate synthase	ASS1	46.5	8.02	0.727143
54607089	semaphorin-3B	SEMA3B	82.9822	8.90967	0.292816
55769533	PRKC apoptosis WT1 regulator protein	PAWR	36.5	5.41	0.698107
55770846	catenin alpha-2	CTNNA2	100.384	5.96045	0.61739
55953087	nucleolar GTP-binding protein 1	GTPBP4	73.9178	9.49561	0.890247
55956768	etoposide-induced protein 2.4 homolog	EI24	30.0879	9.68604	0.345044
55956801	SWI/SNF-related matrix-associated actin-dependent regulator of chromatin subfamily B member 1 isoform b	SMARCB1	43.1306	5.64307	0.635621
56181387	E3 ubiquitin-protein ligase CHIP	STUB1	34.8	5.87	0.868952
56237029	integrin alpha-5 precursor	ITGA5	114.5	5.77	0.921561
56549681	CTD small phosphatase-like protein	CTDSPL	29.9182	5.52881	0.253296
56699409	RNA-binding motif protein, X chromosome	RBMX	42.3	10.05	1.1021
57222565	serine/threonine-protein phosphatase 2A catalytic subunit beta isoform	PPP2CB	35.6	5.43	0.555817
58530840	desmoplakin isoform I	DSP	331.6	6.81	5.31748
61742817	krev interaction trapped protein 1	KRIT1	78.5998	8.83643	0.231624
61743954	neuroblast differentiation-associated protein AHNAK	AHNAK	628.7	6.15	0.53303
62241001	inhibitor of nuclear factor kappa-B kinase subunit alpha	CHUK	84.6	6.73	0.0182617
62243290	insulin-like growth factor-binding protein 4 precursor	IGFBP4	27.9	7.15	1.66825
62414289	vimentin	VIM	53.6	5.12	0.721789
63025222	transforming growth factor beta-1 precursor	TGFB1	44.3	8.53	1.73813
63252913	macrophage-capping protein	CAPG	38.4745	6.18896	0.280633
63478060	PHD finger protein 6	PHF6	35.3	9.04	1.45265
65787265	lipopolysaccharide-induced tumor necrosis factor-alpha factor	LITAF	17.1	6.44	1.12564
66346693	protocadherin Fat 1	FAT1	505.958	4.99561	0.852328
67089149	protein PML	PML	97.5	6.21	1.32987
67782307	superoxide dismutase [Mn], mitochondrial isoform A precursor	SOD2	24.7	8.25	3.91312
67782324	TGF-beta receptor type-2 isoform B precursor	TGFBR2	64.5	5.9	0.323577
67782354	CD82 antigen	CD82	26.8	5.11	0.954839
68299795	chromodomain-helicase-DNA-binding protein 1	CHD1	196.567	7.13721	0.396641
71902540	serine-protein kinase ATM	ATM	350.462	6.81494	0.288948
73765544	phosphatidylinositol 3,4,5-trisphosphate 3-phosphatase and dual-specificity protein phosphatase PTEN	PTEN	47.1361	6.3667	0.293379
75677355	polyadenylate-binding protein-interacting protein 2	PAIP2	14.9749	4.11963	1.14037
82546845	breakpoint cluster region protein	BCR	137.642	7.21045	0.768641
85067503	arachidonate 15-lipoxygenase B isoform b	ALOX15B	67.3	6.3	0.684441
88900491	neutral alpha-glucosidase AB precursor	GANAB	106.8	6.14	0.409961
89363047	death-associated protein kinase 1	DAPK1	159.9	6.83	1.0726
90265805	1-phosphatidylinositol 4,5-bisphosphate phosphodiesterase delta-1	PLCD1	85.6	6.7	0.426464
93102371	protein polybromo-1	PBRM1	181	6.87	0.585974
93277122	RNA-binding protein 4	RBM4	40.2887	7.07861	1.14423
94557301	5'-AMP-activated protein kinase catalytic subunit alpha-1	PRKAA1	64	8.12	0.759033
108773787	retinoblastoma-associated protein	RB1	106.092	7.94287	0.647643
109637776	ubiquitin carboxyl-terminal hydrolase CYLD	CYLD	107	5.59	1.80911
109948279	galectin-7	LGALS7	15.1	7.62	6.89181
110611908	mitogen-activated protein kinase kinase kinase kinase 1	MAP4K1	90.3678	8.1626	0.902169
111125011	wnt inhibitory factor 1	WIF1	41.4998	7.57666	0.419884
112382237	synemin isoform A	SYNM	172.8	5.15	0.131478
112382239	synemin isoform B	SYNM	140.078	5.07178	0.360733
112382252	spectrin beta chain, non-erythrocytic 1	SPTBN1	251.241	5.52881	0.0854858
112789562	gamma-interferon-inducible protein 16	IFI16	82	9.32	1.34126
114520609	E3 ubiquitin-protein ligase NEDD4	NEDD4	104.152	5.97314	0.474107
115387094	succinate dehydrogenase [ubiquinone] iron-sulfur subunit, mitochondrial precursor	SDHB	31.6	8.76	1.41669
116063573	filamin-A	FLNA	279.8	6.05	0.544458
116256329	neprilysin	MME	85.5	5.73	0.597335
116256350	tuberin	TSC2	193.127	7.06396	0.583125
116734717	alkaline phosphatase, tissue-nonspecific isozyme	ALPL	57.2686	6.66846	0.304074
116812567	ras-related protein Rab-25	RAB25	23.5	5.96	0.851182
117938314	marginal zone B- and B1-cell-specific protein precursor	MZB1	20.7	5.57	18.7357
119964726	cation-independent mannose-6-phosphate receptor precursor	IGF2R	274.1	5.91	1.27672
124028517	transcription factor PU.1	SPI1	31.1	6.8	1.53506
126362971	serine/threonine-protein kinase 10	STK10	112.1	6.95	1.25032
134304853	rho GTPase-activating protein 29	ARHGAP29	141.974	6.7417	0.348873
146231938	catenin delta-1A	CTNND1	104.1	6.95	0.514608
148539844	deleted in malignant brain tumors 1 protein isoform c	DMBT1	259.547	5.42725	1.24026
148539848	desmocollin-3 isoform Dsc3b preproprotein	DSC3	93.3952	6.31592	9.08705
148728162	receptor-type tyrosine-protein phosphatase eta precursor	PTPRJ	145.9	5.58	1.72726
148728164	oxidoreductase HTATIP2 isoform b	HTATIP2	27.032	8.38232	0.331304
148728166	oxidoreductase HTATIP2 isoform a precursor	HTATIP2	30.1	8.38	0.913781
148839305	structural maintenance of chromosomes flexible hinge domain-containing protein 1	SMCHD1	226.2	7.3	1.15726
153070260	myristoylated alanine-rich C-kinase substrate	MARCKS	31.5	4.45	1.77984
153792582	E3 ubiquitin-protein ligase TRIM32	TRIM32	71.9424	6.97607	0.762325
154091334	protein MRVI1 isoform c	MRVI1	65.8374	5.42725	0.100059
155030244	vezatin	VEZT	88.6091	5.19873	0.799347
156416003	succinate dehydrogenase [ubiquinone] flavoprotein subunit, mitochondrial	SDHA	72.6	7.39	1.2383
156523968	poly [ADP-ribose] polymerase 1	PARP1	113	8.88	1.42201
156627581	tetratricopeptide repeat protein 4	TTC4	44.6503	5.60498	0.776559
157389001	tumor necrosis factor alpha-induced protein 8-like protein 2	TNFAIP8L2	20.5	8.44	2.54218
157694492	myb-binding protein 1A	MYBBP1A	148.762	9.27588	0.429382
163659901	insulin-like growth factor 1 preproprotein	IGF1	15.2	9.28	0.713621
165932370	protocadherin Fat 4	FAT4	542.351	4.94482	0.293608
166362713	cadherin-5 preproprotein	CDH5	87.5	5.43	0.356608
166362719	cyclin-dependent kinase 2	CDK2	30.0161	9.14404	0.524195
166706903	interferon-induced guanylate-binding protein 1	GBP1	67.9	6.32	2.98786
167466164	glutathione S-transferase theta-1	GSTT1	27.3	7.49	0.351241
167860126	serpin B5	SERPINB5	42.1	6.05	8.33276
169234661	tumor protein 63	TP63	65.7144	7.6792	2.97191
169790837	runt-related transcription factor 1 isoform AML1a	RUNX1	27.41	9.75928	1.13437
170763525	epithelial splicing regulatory protein 1	ESRP1	75.0959	6.58057	0.388571
170763533	epithelial splicing regulatory protein 1	ESRP1	67.18	6.63916	0.388365
170784838	secreted frizzled-related protein 4	SFRP4	39.8003	8.82178	0.383899
171184421	thioredoxin-interacting protein	TXNIP	43.6331	7.50342	0.31971
188536047	SWI/SNF complex subunit SMARCC1	SMARCC1	122.8	5.76	2.17569
188536094	non-syndromic hearing impairment protein 5 isoform b	DFNA5	36.0196	4.81787	0.461837
189083832	inhibitor of growth protein 4	ING4	20.5	8.75	0.941072
189491744	vacuolar protein sorting-associated protein 53 homolog	VPS53	94.3	6.7	0.850734
190341024	SPARC-like protein 1	SPARCL1	75.1613	4.80518	0.129448
192807320	transcription activator BRG1 isoform F	SMARCA4	181.147	7.98682	0.998113
193083183	synaptopodin-2 isoform a	SYNPO2	136.258	8.79248	0.167477
193083185	synaptopodin-2 isoform b	SYNPO2	117.4	8.57	0.313024
194272176	phospholipase D1 isoform b	PLD1	119.6	8.73	1.47465
194394237	villin-1	VIL1	92.6	6.39	0.451181
194473714	latexin	LXN	25.7	5.78	0.769777
195976807	retinol-binding protein 1 isoform a	RBP1	22.3	6.13	2.70416
196114951	tyrosine-protein phosphatase non-receptor type 12	PTPN12	88.0514	5.61768	0.701037
196114970	tyrosine-protein phosphatase non-receptor type 12	PTPN12	72.7	5.22	0.450156
201860300	AH receptor-interacting protein	AIP	37.6	6.29	1.0804
205277383	hepatocyte growth factor-like protein precursor	MST1	81.9	7.8	0.328696
205277435	tyrosine-protein kinase SYK	SYK	69.5	7.56	1.61189
205360838	dnaJ homolog subfamily A member 3, mitochondrial	DNAJA3	52.4555	9.26123	0.778199
205360840	dnaJ homolog subfamily A member 3, mitochondrial	DNAJA3	49.6	9.39	1.01847
208022641	transcription elongation factor B polypeptide 3	TCEB3	89.9	9.57	1.11948
208879470	eukaryotic translation elongation factor 1 epsilon-1	EEF1E1	15.5	8.34	0.542006
209693426	mothers against decapentaplegic homolog 2	SMAD2	48.9	7.09	0.693681
223468595	integrin alpha-V precursor	ITGAV	111.1	5.62	1.23304
223890243	60S ribosomal protein L10 isoform a	RPL10	24.6	10.08	1.82255
224809582	rap1 GTPase-activating protein 1 isoform c	RAP1GAP	73.3	5.82	0.649572
224994173	roundabout homolog 1 isoform d	ROBO1	169.6	6.21	1.04879
225903437	glycogen synthase kinase-3 beta	GSK3B	46.7	8.78	0.877888
227500367	cyclin-D1-binding protein 1	CCNDBP1	40.2365	4.81787	0.326866
228480205	four and a half LIM domains protein 1	FHL1	33.6	8.41	0.0197537
237681091	double-stranded RNA-specific editase 1	ADARB1	73.6	9.03	0.675405
238776799	armadillo repeat-containing protein 10 isoform d	ARMC10	27.4	7.46	1.10907
241666464	hamartin	TSC1	123.937	6.21436	0.335767
242117893	apoptosis regulator BAX isoform sigma	BAX	19.7	5.4	1.42394
259155302	nuclear factor NF-kappa-B p105 subunit	NFKB1	105.3	5.4	1.10615
259490234	dachshund homolog 1 isoform c	DACH1	52	8.79	0.764378
261278358	bis(5'-adenosyl)-triphosphatase	FHIT	16.8476	7.07861	0.594408
262050666	microtubule-associated tumor suppressor 1	MTUS1	48.02	7.76709	0.329451
268607694	four and a half LIM domains protein 1	FHL1	31.8728	8.32373	0.160149
271398239	cytosolic non-specific dipeptidase	CNDP2	52.8	5.97	1.46098
282721079	sushi repeat-containing protein SRPX precursor	SRPX	41.7	8.69	0.174162
291621647	membrane-associated progesterone receptor component 2	PGRMC2	26.2	5.31	1.13188
294660772	alkaline phosphatase, tissue-nonspecific isozyme	ALPL	48.878	6.59521	0.620528
294774574	serine/threonine-protein phosphatase 2A 65 kDa regulatory subunit A beta isoform isoform d	PPP2R1B	61.2749	4.93213	0.427699
296010977	zinc finger protein 185	ZNF185	49.9	5.05	1.08504
296531339	1-phosphatidylinositol 4,5-bisphosphate phosphodiesterase beta-3	PLCB3	131.1	5.88	0.853452
300388142	transcriptional repressor CTCF	CTCF	46	8.43	1.06486
301129165	death-inducer obliterator 1 isoform c	DIDO1	243.723	7.88428	0.674303
301129290	serine/threonine-protein phosphatase 2A activator isoform e	PPP2R4	32.9	6.93	0.386371
301171475	ATP-dependent RNA helicase DDX3X	DDX3X	71.3	6.62	1.30736
303522479	T-cell surface glycoprotein CD4	CD4	31.2507	9.78857	0.285589
303523511	yorkie homolog	YAP1	48.2445	5.04639	0.343128
303523627	yorkie homolog	YAP1	36.2	4.81	0.0452881
304766647	proline dehydrogenase 1, mitochondrial	PRODH	56.2	6.34	1.31681
307133775	endoribonuclease Dicer	DICER1	208.315	5.73193	1.24204
308199450	interferon regulatory factor 3	IRF3	33.1497	5.31299	0.399123
310832410	rho guanine nucleotide exchange factor 12	ARHGEF12	171.009	5.74463	0.299303
312032405	aminoacylase-1 isoform b	ACY1	37.5728	5.90967	0.253522
312032409	aminoacylase-1 isoform d	ACY1	42.1681	6.27783	0.465932
312433953	TRAF family member-associated NF-kappa-B activator isoform a	TANK	47.8	5.68	1.08491
313760537	programmed cell death protein 4	PDCD4	50.2	5.47	1.58827
315221152	60S ribosomal protein L11	RPL11	20.1	9.6	1.84416
321117053	zinc finger MYND domain-containing protein 11 isoform f	ZMYND11	60	9.17	0.496134
321400107	protein CASP isoform d	CUX1	165.587	5.85889	0.370042
321400114	protein CASP isoform f	CUX1	72	5.55	0.233049
321400116	protein CASP isoform g	CUX1	72.7966	5.45264	0.409254
321400140	CD44 antigen precursor	CD44	37.3	5.52	1.24461
330864753	gamma-interferon-inducible protein 16	IFI16	82.5356	9.1001	0.451969
332688222	catenin delta-1A	CTNND1	97.9886	7.45947	0.368589
334085223	DNA-binding protein Ikaros	IKZF1	27.8	5.67	0.401943
334883190	interferon regulatory factor 5 isoform e	IRF5	47.0047	6.37939	0.6505
338753412	transcription factor IIIB 90 kDa subunit	BRF1	47.9487	4.83057	0.410548
345090981	TSC22 domain family protein 1	TSC22D1	9.36277	4.77979	0.22983
345478677	E3 ubiquitin-protein ligase NEDD4-like	NEDD4L	104.856	5.57959	0.199329
345842414	serine/threonine-protein phosphatase 2B catalytic subunit gamma isoform	PPP3CC	57.0368	7.2251	0.274273
349585060	disabled homolog 2	DAB2	80.2	5.9	0.595597
351721595	tripartite motif-containing protein 3	TRIM3	67.6838	8.63135	0.400466
355390315	protein scribble homolog isoform b	SCRIB	174.8	5.07	0.869898
355594753	clusterin preproprotein	CLU	52.5	6.27	0.365129
359465608	insulin-like growth factor-binding protein 7 precursor	IGFBP7	28.8	8.12	1.36944
372626419	15-hydroxyprostaglandin dehydrogenase [NAD(+)]	HPGD	21.5	5.85	0.200088
374253774	CDK5 and ABL1 enzyme substrate 1	CABLES1	34.5711	9.24658	0.252381
385137144	nuclear factor of activated T-cells, cytoplasmic 2 isoform F	NFATC2	76.7	8.46	1.24339
392307009	receptor-type tyrosine-protein phosphatase C precursor	PTPRC	131	6.33	1.6111
402794203	protein max isoform h	MAX	8.52021	6.78564	0.77359
414144878	casein kinase I isoform alpha	CSNK1A1	37.5	9.48	1.44047
426214085	DENN domain-containing protein 2D isoform b	DENND2D	53.1144	7.81104	0.578793
452405678	succinate dehydrogenase [ubiquinone] cytochrome b small subunit, mitochondrial isoform c precursor	SDHD	12.6	8.5	1.06157
454544715	cellular tumor antigen p53 isoform j	TP53	26.5521	8.52881	3.14384
508083035	diablo homolog, mitochondrial	DIABLO	21.2	4.81	1.53189
510025468	cAMP-dependent protein kinase type I-alpha regulatory subunit isoform a	PRKAR1A	43	5.35	0.90192
512749778	RING finger and CHY zinc finger domain-containing protein 1	RCHY1	27.6567	6.66846	0.559288
515869342	hsc70-interacting protein	ST13	40.1	5.3	0.477138
528281407	prohibitin	PHB	29.8	5.76	1.04234
528281421	band 4.1-like protein 3	EPB41L3	96.5	5.43	0.841665
530360487	protein DJ-11	PARK7	19.9	6.79	0.985253
530360613	dnaJ homolog subfamily C member 111	DNAJC11	57.2	7.53	0.652878
530360615	dnaJ homolog subfamily C member 11	DNAJC11	52.6256	9.33447	0.357752
530360855	ephrin type-A receptor 2	EPHA2	102.614	6.31592	0.928029
530360860	protein 4.1	EPB41	112.8	5.47803	0.102961
530360880	protein 4.12	EPB41	93.1813	5.52881	0.10251
530360894	protein 4.119	EPB41	89.5368	6.37939	0.432426
530360908	ephrin type-B receptor 2	EPHB2	61.4558	5.88428	0.317208
530360994	alkaline phosphatase, tissue-nonspecific isozyme3	ALPL	43	7.74	0.179911
530361320	phosphatase and actin regulator 46	PHACTR4	76.4	7.43	0.734465
530361651	dnaJ homolog subfamily B member 41	DNAJB4	24.9	8.95	0.0374699
530362469	histone deacetylase 11	HDAC1	51.7	5.35	1.14436
530362699	neurogenic locus notch homolog protein 2	NOTCH2	261.009	5.12256	0.605697
530362723	endophilin-B11	SH3GLB1	26.9	8.82	0.512469
530363554	B-cell lymphoma/leukemia 101	BCL10	25.1	5.73	1.97192
530365222	2-5A-dependent ribonuclease1	RNASEL	73.3705	6.43018	0.295982
530365535	astrocytic phosphoprotein PEA-152	PEA15	15	5.02	1.0513
530366273	egl nine homolog 11	EGLN1	41.0903	8.47021	0.563911
530367006	probable E3 ubiquitin-protein ligase RNF144A	RNF144A	30.5103	5.97314	0.303864
530367312	docking protein 13	DOK1	19.3579	9.5249	0.334982
530367486	serine protease HTRA2, mitochondrial2	HTRA2	45.3	10.24	1.06488
530367625	DNA mismatch repair protein Msh22	MSH2	99.1	5.99	1.5606
530367771	MOB kinase activator 1A1	MOB1A	25	6.95	1.46298
530368014	spectrin beta chain, non-erythrocytic 12	SPTBN1	272.7	5.64	0.380923
530368152	macrophage-capping protein3	CAPG	36.2	6.25	1.68999
530368679	neuronal PAS domain-containing protein 28	NPAS2	87.0634	7.04932	0.323963
530368681	neuronal PAS domain-containing protein 29	NPAS2	77.6	7.11	0.0628591
530369158	myc box-dependent-interacting protein 17	BIN1	43.1	5.33	0.783119
530369330	anaphase-promoting complex subunit 1	ANAPC1	120.235	5.70654	0.336822
530369665	abl interactor 212	ABI2	43.4	5.33	0.440794
530369972	dipeptidyl peptidase 41	DPP4	88.1	6.11	0.968016
530370701	BRCA1-associated RING domain protein 12	BARD1	75.4265	8.92432	0.279641
530370840	bone morphogenetic protein receptor type-2	BMPR2	115.046	6.20166	0.401534
530371047	caspase-812	CASP8	32.5	6.02	1.28522
530371716	RNA-binding protein 6	RBM6	113.859	6.34131	0.660319
530372237	tyrosine-protein phosphatase non-receptor type 233	PTPN23	164.464	6.91748	0.260328
530372452	lactotransferrin1	LTF	77.9	8.12	1.07852
530372630	zinc finger MYND domain-containing protein 103	ZMYND10	41.5741	7.09326	0.291096
530372789	protein polybromo-117	PBRM1	183.977	7.04932	0.383206
530372906	WD repeat-containing protein 48	WDR48	75.301	7.15186	0.226934
530372910	WD repeat-containing protein 484	WDR48	66.6645	6.49365	0.273304
530372912	WD repeat-containing protein 485	WDR48	56.6	6.28	0.239771
530373023	CUB domain-containing protein 1	CDCP1	85.9554	7.63525	1.83084
530373071	nuclear receptor subfamily 2 group C member 2	NR2C2	65.3731	6.27783	0.265802
530375171	helicase-like transcription factor	HLTF	113.786	8.60205	1.11353
530375796	disks large homolog 1	DLG1	97.9718	6.15088	0.431644
530375800	disks large homolog 111	DLG1	95.1	5.97	0.925988
530376219	serine protease HTRA31	HTRA3	37.9155	7.97217	0.444446
530376411	slit homolog 2 protein	SLIT2	168.783	7.06396	0.182995
530376706	ubiquitin carboxyl-terminal hydrolase isozyme L11	UCHL1	24.3	5.34	1.69588
530377659	inhibitor of growth protein 21	ING2	28	8.13	0.432484
530377923	F-box/WD repeat-containing protein 7	FBXW7	59.6855	8.06006	0.247808
530378271	SPARC-like protein 12	SPARCL1	61.7	4.84	0.354487
530378375	type II inositol 3,4-bisphosphate 4-phosphatase	INPP4B	85.3656	6.22705	0.436821
530378720	disabled homolog 2	DAB2	58.8245	5.70654	0.585165
530379104	IQ motif containing GTPase activating protein 2	IQGAP2	179.287	5.61768	0.229126
530379106	IQ motif containing GTPase activating protein 22	IQGAP2	177.331	5.71924	0.230762
530379112	IQ motif containing GTPase activating protein 25	IQGAP2	173.8	5.78	0.479035
530380017	lysine-specific demethylase 3B2	KDM3B	154.6	7.18	1.22451
530380215	protein FAM172A9	FAM172A	32.7	8.63	0.559793
530380217	protein FAM172A10	FAM172A	31.3519	7.25439	0.237984
530381066	nucleophosmin2	NPM1	25.3	4.54	1.14758
530381090	BRCA1-A complex subunit RAP803	UIMC1	48.8	5.83	0.976748
530381195	docking protein 32	DOK3	47.6	7.61	1.81284
530383379	parkin coregulated gene protein	PACRG	24.0457	9.40771	0.109598
530383382	connective tissue growth factor1	CTGF	33.2	8.06	0.557767
530383485	SAM and SH3 domain-containing protein 13	SASH1	109.5	7.3	0.737905
530383716	mitogen-activated protein kinase kinase kinase 4	MAP3K4	176.455	6.23975	1.11109
530383936	receptor-type tyrosine-protein phosphatase kappa5	PTPRK	161.998	5.89697	0.323931
530383954	PR domain zinc finger protein 1	PRDM1	73.8383	8.89502	0.301133
530384149	ribonuclease T21	RNASET2	25.3	6.06	0.782725
530384249	A-kinase anchor protein 123	AKAP12	180.9	4.44	0.484003
530384753	insulin-like growth factor binding protein 31	IGFBP3	21.8	9.44	2.44929
530384983	aminoacyl tRNA synthase complex-interacting multifunctional protein 2	AIMP2	31.1061	7.38623	0.492069
530385048	mitotic spindle assembly checkpoint protein MAD14	MAD1L1	72.2415	6.81494	0.448682
530385577	ephrin type-B receptor 4	EPHB4	102.493	7.03467	0.448336
530385729	transducin (beta)-like 22	TBL2	45.9	9.48	1.44826
530385987	neuronal cell adhesion molecule14	NRCAM	124.438	6.15088	0.253408
530385993	nuclear respiratory factor 13	NRF1	51.3	5.47	1.25554
530388137	docking protein 2	DOK2	34.9904	5.59229	0.30557
530388678	protein NDRG12	NDRG1	38.6	6.23	3.78301
530389034	nibrin	NBN	75.9214	7.02002	0.608667
530389655	cyclin-dependent kinase inhibitor 2A3	CDKN2A	11.2077	6.06201	1.65545
530389817	probable ATP-dependent RNA helicase DDX581	DDX58	98	6.67	1.19058
530389898	very-long-chain (3R)-3-hydroxyacyl-[acyl-carrier protein] dehydratase 41	PTPLAD2	23.029	7.85498	0.273437
530389912	S-methyl-5'-thioadenosine phosphorylase4	MTAP	28.5505	7.15186	0.297444
530390212	reversion-inducing cysteine-rich protein with Kazal motifs	RECK	92.6599	6.69775	0.226543
530390871	frataxin, mitochondrial1	FXN	18.1	8.81	1.15036
530392129	nucleolar GTP-binding protein 11	GTPBP4	60	9.39	0.987498
530392459	protein FAM188A2	FAM188A	30.5	4.77	0.328426
530393346	NAD-dependent protein deacetylase sirtuin-12	SIRT1	61.9178	4.84326	0.134454
530393506	annexin A73	ANXA7	41.4	7.18	0.931024
530393975	cell division cycle and apoptosis regulator protein 13	CCAR1	131	5.76	1.10198
530394536	actin filament associated protein 1-like 211	AFAP1L2	76.2	6.4	0.654201
530394810	transcription factor COE35	EBF3	57.7361	8.32373	0.358134
530395102	DNA damage-binding protein 21	DDB2	40.7	9.28	0.668732
530395171	NAD-dependent protein deacetylase sirtuin-3, mitochondrial	SIRT3	37.6156	9.40771	0.406603
530395471	NADH-cytochrome b5 reductase 24	CYB5R2	28.8	10.07	1.61828
530395742	tumor susceptibility gene 101 protein1	TSG101	43.3	5.33	1.06783
530395955	eukaryotic translation initiation factor 3 subunit F1	EIF3F	33.2	5.59	1.16311
530396800	menin4	MEN1	63.7078	6.62451	0.208696
530397038	N-terminal kinase-like protein5	SCYL1	85	5.6	1.06928
530397216	UV radiation resistance-associated gene protein1	UVRAG	61.5945	7.78174	0.303557
530397751	yorkie homolog8	YAP1	49.9573	5.18604	0.287944
530397941	rho guanine nucleotide exchange factor 122	ARHGEF12	161.8	5.66	0.844836
530397973	cell adhesion molecule 15	CADM1	42.7	5.72	0.436389
530398139	serine-protein kinase ATM1	ATM	350.489	6.81494	0.526573
530398145	serine-protein kinase ATM4	ATM	310	6.34	0.288186
530398397	cullin-51	CUL5	84.1	7.5	0.144491
530398472	E3 ubiquitin-protein ligase CBL1	CBL	94.3	6.43	0.788628
530399152	lymphoid-restricted membrane protein5	LRMP	50.4	6.25	1.45137
530400186	integrin alpha-74	ITGA7	123.6	5.97	0.686334
530400202	integrin alpha-72	ITGA7	106.952	5.80811	0.20931
530402176	sister chromatid cohesion protein PDS5 homolog B2	PDS5B	164.3	8.43	0.713746
530402303	protocadherin-173	PCDH17	92.6659	5.23682	0.245025
530404794	protein numb homolog9	NUMB	51.7	8.54	0.927581
530405614	death-associated protein kinase 2	DAPK2	35.9552	5.47803	0.365211
530406380	tumor suppressor p53-binding protein 11	TP53BP1	213.4	4.7	1.01224
530406520	acidic leucine-rich nuclear phosphoprotein 32 family member A1	ANP32A	25.1	4.27	1.37749
530407639	CREB-binding protein	CREBBP	251.435	8.52881	0.385025
530407873	RNA-binding protein FUS2	FUS	33.2	9.17	1.10112
530409697	myb-binding protein 1A1	MYBBP1A	126.6	6.87	0.876035
530409938	TOM1-like protein 24	TOM1L2	53.3347	4.79248	0.304907
530409942	TOM1-like protein 2	TOM1L2	48.2902	4.7417	0.189919
530409944	TOM1-like protein 27	TOM1L2	42.9	4.79	0.235248
530410327	lethal(2) giant larvae protein homolog 1	LLGL1	115.104	6.29053	0.619424
530411048	neurofibromin	NF1	316.351	7.15186	0.291944
530412761	signal transducer and activator of transcription 5A	STAT5A	87.3077	6.55127	0.608457
530413037	beclin-1	BECN1	43.7695	4.77979	0.595374
530413041	beclin-14	BECN1	32.3	4.98	0.209882
530414885	neurogenic locus notch homolog protein 3	NOTCH3	238.219	5.43994	0.850879
530418236	nuclear receptor coactivator 52	NCOA5	48.2	9.55	0.94952
530419714	SEC14-like protein 2	SEC14L2	37.4311	7.84033	1.13531
530421217	histone-binding protein RBBP7	RBBP7	46.9088	5.07178	0.358496
530422927	zinc finger protein 1853	ZNF185	70.3837	7.02002	0.775102
530423521	cadherin-117	CDH11	62	5.36	0.335692
530423730	ATM interactor1	ATMIN	72.3	4.72	0.650533
530425512	scaffold attachment factor B2	SAFB2	105.885	6.07471	0.585632
530425514	scaffold attachment factor B22	SAFB2	98.6	6.79	1.69964
530429522	allograft inflammatory factor 14	AIF1	16.6	7.24	1.51323
530433534	CCR4-NOT transcription complex subunit 37	CNOT3	76.467	5.84619	0.903559
