# Supplementary material for: Protein signatures of molecular pathways in non-small cell lung carcinoma (NSCLC): comparison of glycoproteomics and global proteomics
Source: Clin Proteomics. 2017 Aug 15;14:31. doi: 10.1186/s12014-017-9166-9 (PMC5557576; doi:10.1186/s12014-017-9166-9)
Supplement: Supplementary file 6 — Additional file 6. Oncogene regulation in ADC lung tissues. [file 12014_2017_9166_MOESM6_ESM.xlsx]

## Sheet: Common
Supporting Information Table S6. Identified glycoproteins from ADC and SqCC cancer tissues. The chemoenzymatic enrichment, solid-phase extraction of glycopeptides (SPEG), was used for analysis of formerly glycosite-containing peptides. Glycopeptides were labeled with 4-plex iTRAQ and fractionationzed for twelve factions. Samples were conducted by LC-MS/MS (Thermo Q-Exactive MS).
Accession	Protein	Gene	MW (kDa)	calc. pI	SqCC		ADC
					Fold	# Peptide per protein	Fold	# Peptide per protein
530374786	procollagen-lysine,2-oxoglutarate 5-dioxygenase 2 isoform X2	PLOD2	62.3648	7.09326	6.46951	1	14.193	1
345461076	major histocompatibility complex, class II, DR beta 1	HLA-DRB1	30.1011	8.04541	1.08098	1	7.1677	2.25
4502951	collagen alpha-1(III) chain preproprotein	COL3A1	138.47	6.56592	3.29652	1	7.01395	3.5
530369988	seprase isoform X2	FAP	54.675	6.78564	2.98155	3	6.0822	2.25
530363138	prolyl 3-hydroxylase 1 isoform X1	LEPRE1	45.1895	5.16064	2.60815	1	5.24595	1
314122181	calumenin isoform e	CALU	26.3095	4.66553	1.17966	1	5.06826	3
530402050	periostin isoform X5	POSTN	80.3061	8.07471	1.67422	2	4.89668	1
116534898	desmoglein-2 preproprotein	DSG2	122.218	5.23682	3.55302	3	4.58321	2.25
530391227	Golgi membrane protein 1 isoform X4	GOLM1	43.0705	4.88135	1.29854	1	4.49351	2.5
31077094	ceramide synthase 2	CERS2	44.8473	8.98291	0.85509		4.35952	1.75
32307144	procollagen-lysine,2-oxoglutarate 5-dioxygenase 1	PLOD1	83.4974	6.94678	3.62846	2	4.08233	1
192449445	cartilage intermediate layer protein 1 preproprotein	CILP	132.481	8.33838	0.719626	1	3.94839	3.75
530397771	hypoxia up-regulated protein 1 isoform X7	HYOU1	101.71	5.09717	1.65966	6	3.85134	1.75
7657069	ERO1-like protein alpha	ERO1L	54.3581	5.68115	3.63711	1	3.8342	2
530364560	glucosylceramidase isoform X1	GBA	47.5342	7.28369	1.84797	2	3.47119	2
192448443	peptidyl-prolyl cis-trans isomerase FKBP10	FKBP10	64.2042	5.61768	1.75205	4.5	3.38899	1
530413667	desmocollin-2 isoform X1	DSC2	83.764	4.90674	4.14163	1	3.32107	2.5
530411586	collagen alpha-1(I) chain isoform X2	COL1A1	112.047	5.49072	1.61679	1	3.26326	1
21071008	transcobalamin-1	TCN1	48.176	5.03369	1.56906	1	3.21616	1
6005715	sodium- and chloride-dependent neutral and basic amino acid transporter B(0+)	SLC6A14	72.1052	8.19189	1.26597	1	3.21156	1
61744483	4F2 cell-surface antigen heavy chain isoform f	SLC3A2	57.9089	5.35107	1.9245	3.5	3.17287	1
530380237	prolyl 4-hydroxylase subunit alpha-2 isoform X7	P4HA2	53.1768	5.38916	3.40945	1.5	3.13562	1.75
19923362	thy-1 membrane glycoprotein preproprotein	THY1	17.9233	8.73389	1.67452	1.5	3.1262	1
530428630	HLA class I histocompatibility antigen, B-44 alpha chain isoform X1	HLA-B	44.6131	6.21436	0.979508	1	3.11617	1
38454326	ADP-ribosyl cyclase 1	CD38	34.3061	7.66455	0.891661	1	3.09781	2.75
530358015	cartilage-associated protein-like	CRTAP	26.1725	4.60205	1.1038	1	2.96277	2.5
530404200	legumain isoform X2	LGMN	41.9807	6.20166	1.26722	1.5	2.95886	1.25
217272851	prolyl 4-hydroxylase subunit alpha-1 isoform 3	P4HA1	58.921	6.02393	2.96794	1	2.92445	1.25
40255013	carcinoembryonic antigen-related cell adhesion molecule 6	CEACAM6	37.1717	5.8208	0.98305	2	2.90167	3.25
4507509	metalloproteinase inhibitor 1	TIMP1	23.1555	8.104	2.80011	2	2.85783	1
24797067	HLA class I histocompatibility antigen, A-1 alpha chain	HLA-A	40.8152	5.99854	0.531879	1	2.77174	1.66667
71040111	fibromodulin	FMOD	43.1515	6.03662	1.89757	2	2.7155	1
530364099	lysosomal protein NCU-G1 isoform X2	C1orf85	24.6124	7.07861	1.5323	1	2.7114	2
321267600	sialate O-acetylesterase isoform 2	SIAE	54.5371	7.32764	1.29289	1.5	2.70014	1
406719590	ER membrane protein complex subunit 1 isoform 4	EMC1	109.352	7.92822	1.44633	1	2.69355	0
190194386	transmembrane 9 superfamily member 3	TM9SF3	67.8431	7.21045	1.81803	1	2.68091	1
187607300	versican core protein isoform 2	VCAN	74.2446	7.37158	3.67721	2.5	2.66296	1
530378978	CLPTM1-like isoform X2	CLPTM1L	58.3179	8.82178	1.2809	2	2.62743	1.75
4505891	procollagen-lysine,2-oxoglutarate 5-dioxygenase 3	PLOD3	84.7315	6.04932	2.45994	2	2.49848	1.5
4759238	tetraspanin-8	TSPAN8	26.0265	5.60498	0.319294		2.47957	1
4506675	dolichyl-diphosphooligosaccharide--protein glycosyltransferase subunit 1	RPN1	68.5268	6.37939	1.47731	2	2.43686	1
530385805	beta-glucuronidase isoform X3	GUSB	53.1007	7.41553	1.26976	1.5	2.42809	1
530384408	transmembrane glycoprotein NMB isoform X4	GPNMB	51.0997	6.39209	1.86586	4	2.4084	3.5
68161541	carcinoembryonic antigen-related cell adhesion molecule 1 isoform 2	CEACAM1	50.4894	6.07471	1.84063	2	2.40542	1.75
4758754	napsin-A preproprotein	NAPSA	45.3578	6.60986	0.463646	1	2.4031	1
34452173	integrin alpha-X	ITGAX	127.749	6.63916	0.92364	3	2.37428	1
48762934	collagen alpha-2(I) chain	COL1A2	129.235	8.95361	1.48785	1	2.36825	3.5
28626510	reticulocalbin-3	RCN3	37.47	4.89404	1.54849	1	2.33413	1
4504957	lysosome-associated membrane glycoprotein 2 isoform A	LAMP2	44.9323	5.63037	1.54253	7	2.31727	1
315138990	carboxypeptidase D isoform 2	CPD	126.408	6.0874	1.55627	2	2.27579	2.75
5803023	vesicular integral-membrane protein VIP36	LMAN2	40.2031	6.94678	0.946552	1	2.27308	1
160333222	transmembrane protein 87A isoform 2	TMEM87A	20.5156	8.39697	1.73678	2	2.24808	1
148539848	desmocollin-3 isoform Dsc3b preproprotein	DSC3	93.3952	6.31592	88.3292		2.24341	2
511630717	dolichyl-diphosphooligosaccharide--protein glycosyltransferase subunit STT3A isoform b	STT3A	69.5432	7.81104	1.25335	1	2.24201	1
530391083	tenascin isoform X1	TNC	230.72	4.90674	2.42145	5.5	2.22955	1
189083844	dipeptidyl peptidase 1 isoform a preproprotein	CTSC	51.8083	6.99072	1.73611	2	2.22749	1
4507239	translocon-associated protein subunit beta	SSR2	20.1225	8.35303	1.39634	1.5	2.2212	1
149158700	HLA class I histocompatibility antigen, alpha chain F isoform 3	HLA-F	28.5703	5.70654	1.56609	2	2.19604	3.5
208022658	beta-galactosidase isoform c preproprotein	GLB1	60.4976	6.99072	2.07396		2.1914	1.5
224586817	Golgi apparatus protein 1 isoform 3	GLG1	134.464	6.90283	1.26755	2.5	2.19086	2
5454038	synaptonemal complex protein SC65	LEPREL4	50.3492	4.76709	1.89555	1	2.17999	1
83641874	probable serine carboxypeptidase CPVL	CPVL	54.1291	5.61768	1.31669	2.5	2.16151	2
33469985	peptidyl-prolyl cis-trans isomerase FKBP9	FKBP9	63.0435	5.08447	2.26323	2	2.15386	2.75
5032247	myelin protein zero-like protein 2	MPZL2	24.4687	7.02002	3.63115		2.13126	1.25
291045220	lysosomal alpha-mannosidase isoform 2	MAN2B1	113.544	7.28369	2.47821		2.10504	1
5453914	phospholipid transfer protein isoform a	PLTP	54.7045	7.00537	1.60048	3.5	2.09352	1
530406518	CD276 antigen isoform X3	CD276	51.6935	4.91943	2.0512	2	2.08634	2.75
10835133	high affinity immunoglobulin gamma Fc receptor I	FCGR1A	42.605	7.97217	1.52734	2	2.08234	1
30578410	dolichyl-diphosphooligosaccharide--protein glycosyltransferase subunit STT3B	STT3B	93.6137	8.90967	1.01796	2	2.0753	1
39725636	transmembrane emp24 domain-containing protein 9	TMED9	27.2602	8.01611	1.29609	1	2.03468	1
56711308	protein GPR107 isoform 3	GPR107	61.9364	7.1958	0.918935	1	2.03235	2
530395491	lysosomal acid phosphatase isoform X5	ACP2	25.0946	7.12256	1.08479	2	2.02039	3.75
189181666	beta-hexosaminidase subunit alpha preproprotein	HEXA	60.6643	5.16064	1.14031	1.5	2.00819	1.5
530386130	serum paraoxonase/arylesterase 2 isoform X2	PON2	31.9751	5.35107	1.05904	1	2.00256	1
256017259	aggrecan core protein isoform 1	ACAN	250.22	4.08154	1.06482	1	1.99686	15.75
530379144	embigin isoform X1	EMB	31.5518	6.30322	1.43334		1.98753	1.5
530400096	N-acetylglucosamine-6-sulfatase isoform X2	GNS	59.9499	8.11865	1.24978	3.5	1.98369	1
157266300	aminopeptidase N	ANPEP	109.471	5.47803	1.346	5	1.97266	4
530398336	sortilin-related receptor isoform X1	SORL1	125.721	5.61768	1.32535	2	1.96322	1
530404459	protein sel-1 homolog 1 isoform X1	SEL1L	86.4464	5.38916	1.13948	2	1.93543	1
530369972	dipeptidyl peptidase 4 isoform X1	DPP4	88.1205	6.11279	1.36259	1.5	1.91133	1.66667
4507677	endoplasmin	HSP90B1	92.4113	4.84326	1.11814	3.5	1.89894	1
40317626	thrombospondin-1	THBS1	129.3	4.94482	1.37127	1	1.8974	1
89191865	integrin beta-2	ITGB2	84.7261	6.94678	0.904112	3	1.89392	1.25
530364488	nicastrin isoform X2	NCSTN	63.2711	5.78271	1.3661	3.5	1.89318	1
5031863	galectin-3-binding protein	LGALS3BP	65.2893	5.2749	1.87859	5.5	1.88761	1
11386147	proactivator polypeptide isoform a preproprotein	PSAP	58.0739	5.17334	0.597614	8	1.87788	1
31377697	procollagen galactosyltransferase 1	COLGALT1	71.5905	7.31299	1.80993	1	1.87257	3
530384554	transmembrane emp24 domain-containing protein 4 isoform X1	TMED4	20.1053	8.90967	1.39264	1	1.86359	1
4557759	myeloperoxidase	MPO	83.8148	8.96826	1.85169	5.5	1.86304	1
4502897	cleft lip and palate transmembrane protein 1	CLPTM1	76.0485	6.30322	1.43207	1	1.85712	4.5
530429128	HLA class II histocompatibility antigen, DQ alpha 1 chain isoform X4	HLA-DQA1	23.4087	5.21143	1.58159	2	1.85293	2
530421416	cytochrome b-245 heavy chain isoform X1	CYBB	61.2864	8.42627	1.14827	2	1.83841	4
296010912	tissue factor isoform 2	F3	27.1286	7.12256	2.03638	1	1.8229	2.75
88501734	integrin alpha-M isoform 2	ITGAM	127.099	7.2251	1.29516	10	1.82161	1
339882741	HLA class I histocompatibility antigen, Cw-1 alpha chain	HLA-C	40.6849	5.87158	1.39966	1.5	1.8187	1
4505259	macrophage scavenger receptor types I and II isoform type 2	MSR1	39.5589	5.57959	1.03604	1.5	1.8115	1
9910280	UDP-glucose:glycoprotein glucosyltransferase 1	UGGT1	177.078	5.63037	1.54306	1.5	1.80632	1
119964726	cation-independent mannose-6-phosphate receptor	IGF2R	274.1	5.90967	1.45772	3.5	1.80152	1
72534684	phospholipase D3	PLD3	54.6705	6.46826	1.01694	1	1.79176	1.5
167466207	intercellular adhesion molecule 3	ICAM3	59.5028	5.42725	1.60545	3.5	1.78701	2
530360994	alkaline phosphatase, tissue-nonspecific isozyme isoform X3	ALPL	43.0146	7.73779	1.23381	1	1.77914	3.75
41152506	prostaglandin F2 receptor negative regulator	PTGFRN	98.4946	6.60986	1.36706	3	1.77044	1.5
148005039	mast/stem cell growth factor receptor Kit isoform 2	KIT	109.381	6.88818	0.608926	1	1.76106	1
223468595	integrin alpha-V isoform 2	ITGAV	111.075	5.61768	1.65339	3.5	1.76041	2
22902126	inactive tyrosine-protein kinase 7 isoform b	PTK7	113.734	7.02002	1.88518	3.5	1.74541	2
383872538	CD63 antigen isoform D	CD63	17.2596	7.88428	1.29853	3	1.74153	2.5
53829381	urokinase plasminogen activator surface receptor isoform 3	PLAUR	31.995	6.25244	1.65292	2	1.7294	1
4504373	beta-hexosaminidase subunit beta preproprotein	HEXB	63.0712	6.75635	1.45674	1	1.72818	2.5
110227598	phospholipase B-like 1	PLBD1	63.2142	9.05615	0.936459	1	1.71928	1
344179112	scavenger receptor cysteine-rich type 1 protein M130 isoform b	CD163	121.53	6.11279	1.57644	3.5	1.70798	3
530370349	lymphocyte antigen 75 isoform X1	LY75	187.037	6.62451	1.05622	1.5	1.68258	1
91199550	macrosialin isoform B	CD68	34.6325	8.82178	1.12192	2	1.6672	2
530388457	aspartyl/asparaginyl beta-hydroxylase isoform X16	ASPH	78.6986	5.52881	1.25367	1	1.66411	2
530414232	protein disulfide-isomerase TMX3 isoform X4	TMX3	35.9649	4.66553	1.00011	1	1.64358	1
24797074	HLA class II histocompatibility antigen, DP alpha 1 chain	HLA-DPA1	29.3619	5.21143	1.0226	1	1.64261	1.75
530425819	adipocyte plasma membrane-associated protein isoform X1	APMAP	32.1407	5.84619	1.22491	2	1.64062	4.5
38455402	neutrophil gelatinase-associated lipocalin	LCN2	22.5737	8.90967	1.7257	2	1.63443	1.25
22902128	inactive tyrosine-protein kinase 7 isoform c	PTK7	103.515	7.09326	1.34685	3.5	1.63287	2
11342670	azurocidin preproprotein	AZU1	26.8687	9.49561	1.93992	2	1.62376	2.75
255918077	versican core protein isoform 3	VCAN	264.886	4.53857	1.44251	2.5	1.61752	1
6912618	glutaminyl-peptide cyclotransferase	QPCT	40.8508	6.60986	1.07209		1.60862	1
13376852	CD276 antigen isoform b	CD276	33.7698	4.85596	1.41654	2	1.60604	2.75
68448544	HLA class II histocompatibility antigen gamma chain isoform a	CD74	33.4937	8.44092	0.965329	2	1.60575	2
384081596	cathepsin L1 isoform 2	CTSL	16.8277	4.57666	0.770787	1.5	1.59209	3.5
530398133	neutrophil collagenase isoform X3	MMP8	41.8399	6.01123	1.24308	1	1.58647	1
229091322	putative phospholipase B-like 2 isoform 2	PLBD2	61.8452	6.80029	0.966325	1	1.58579	2
30025026	osteopetrosis-associated transmembrane protein 1	OSTM1	37.2326	6.01123	1.62873	1.5	1.58408	1.5
392307009	receptor-type tyrosine-protein phosphatase C isoform 2	PTPRC	131.047	6.32861	1.19049	5	1.58149	1
312433998	lactotransferrin isoform 2	LTF	73.1142	7.85498	1.56973	1.5	1.57981	1
27734709	nodal modulator 2 isoform 2	NOMO2	134.107	5.75732	1.29793	1	1.57936	1.5
24797076	HLA class II histocompatibility antigen, DP beta 1 chain	HLA-DPB1	29.1408	8.57275	0.923743	1	1.57094	1.75
5032045	ribonuclease K6	RNASE6	17.1847	8.76318	1.22278	1	1.55457	1
530372117	stabilin-1 isoform X4	STAB1	271.655	6.49365	1.11608	2.5	1.54935	1
530367595	latent-transforming growth factor beta-binding protein 1 isoform X5	LTBP1	134.017	7.50342	1.169	1	1.54399	1.5
530380071	endoplasmic reticulum aminopeptidase 2 isoform X1	ERAP2	105.459	6.84424	1.54555	1	1.53481	4
5729770	tripeptidyl-peptidase 1 preproprotein	TPP1	61.2096	6.48096	0.762692	2.5	1.51571	1
40317628	thrombospondin-2	THBS2	129.908	4.83057	2.11221	1	1.5058	1
51873055	fibulin-2 isoform b	FBLN2	126.489	4.81787	1.18095	1	1.50449	2
20302168	toll-like receptor 8	TLR8	119.752	6.65381	1.22285	1.5	1.49048	1
119393891	lysosomal alpha-glucosidase preproprotein	GAA	105.257	5.99854	1.09526	4.5	1.48196	2
358438315	neural cell adhesion molecule L1-like protein isoform 3	CHL1	130.713	5.79541	1.39682	1	1.47275	1.75
4503143	cathepsin D preproprotein	CTSD	44.5236	6.53662	0.838885	2	1.47046	4
17136148	V-type proton ATPase subunit S1	ATP6AP1	51.9926	6.13818	1.21631	1.5	1.46555	2
21314600	carcinoembryonic antigen-related cell adhesion molecule 8	CEACAM8	38.1301	7.38623	1.683	1	1.46367	1
530426969	lysosome-associated membrane glycoprotein 1 isoform X1	LAMP1	38.9609	8.86572	0.979995	7	1.46222	1.33333
5453613	T-cell antigen CD7	CD7	25.3929	7.26904	1.13188	1	1.45769	4.5
530372153	nuclear pore membrane glycoprotein 210 isoform X1	NUP210	113.597	6.60986	1.28372	1.5	1.45594	1
5032223	plexin-C1	PLXNC1	175.63	7.60596	1.25478	2.5	1.45556	1
530420893	lipase maturation factor 2 isoform X1	LMF2	76.8659	9.99365	1.71181	1	1.45069	1
38348322	membrane protein FAM174A	FAM174A	19.9412	6.32861	1.17413	1	1.44217	1.5
21489959	immunoglobulin J chain	IGJ	18.087	5.23682	1.10283	2	1.44085	1
46358426	myelin protein zero-like protein 1 isoform b	MPZL1	22.7468	8.70459	1.12881	1.5	1.44052	1.25
530413818	Niemann-Pick C1 protein isoform X4	NPC1	127.386	5.42725	1.34139	1	1.43232	1
189458817	transferrin receptor protein 1	TFRC	84.8179	6.60986	1.82682	2	1.42493	1
4506455	reticulocalbin-1	RCN1	38.8662	4.99561	1.12168	2	1.42436	1
333440434	cation-dependent mannose-6-phosphate receptor isoform 2	M6PR	21.5247	6.66846	1.04401	2	1.42387	1.25
530431903	leukocyte-associated immunoglobulin-like receptor 1 isoform X12	LAIR1	16.2869	4.65283	1.21092	1	1.41965	1
530377346	coagulation factor XI isoform X6	F11	42.4756	7.95752	0.604861	1	1.41673	2
4503549	neutrophil elastase preproprotein	ELANE	28.4998	9.34912	2.54681	2	1.41655	5
119395742	integrin alpha-6 isoform b	ITGA6	119.402	6.771	1.57651	1	1.41489	1.75
530426225	adenosine deaminase CECR1 isoform X3	CECR1	54.3248	8.14795	0.729354		1.41351	2
66864913	neuropilin-1 isoform c	NRP1	68.3038	6.16357	0.947366	2	1.39698	1
6631081	carboxypeptidase M	CPM	50.4815	7.35693	0.719907	1.5	1.39168	1
51242966	erlin-2 isoform 2	ERLIN2	16.8033	5.38916	1.3431	1	1.39133	2.25
5031631	lysosome membrane protein 2 isoform 1	SCARB2	54.2555	5.13525	1.11344	5.5	1.38519	1
110624774	C-type mannose receptor 2	MRC2	166.568	5.8335	0.838689	2.5	1.36578	1
5730075	fibroleukin	FGL2	50.1968	7.38623	0.886605	2	1.35771	3.25
530384753	insulin-like growth factor binding protein 3 isoform X1	IGFBP3	21.8299	9.43701	1.52684	2	1.35374	1
530425235	insulin receptor isoform X3	INSR	152.78	6.13818	1.24757	1	1.34774	1
21361571	CD48 antigen isoform 1	CD48	27.6652	8.07471	1.07227	1	1.34547	6
4503037	protein CREG1	CREG1	24.0593	7.59131	0.503384	1.5	1.34186	2.5
209529703	signal-regulatory protein beta-1 isoform 3	SIRPB1	43.3323	7.82568	1.22205	2	1.34012	1
530397802	KDEL motif-containing protein 2 isoform X1	KDELC2	42.7371	8.70459	0.994459		1.34006	1.5
530390989	torsin-1B isoform X1	TOR1B	32.6062	8.95361	1.10036	1	1.33995	1
530389313	collagen alpha-1(XIV) chain isoform X1	COL14A1	191.783	5.37646	0.668495	5.5	1.33953	2.5
217272890	palmitoyl-protein thioesterase 1 isoform 2	PPT1	23.0787	5.97314	0.865309	3	1.33153	1
7705753	complement C1q subcomponent subunit A	C1QA	26.0002	9.11475	1.10332	2	1.3306	5.75
62420888	dipeptidyl peptidase 2 preproprotein	DPP7	54.3072	6.31592	1.24826	1	1.31951	1
530425322	nicalin isoform X1	NCLN	62.8065	6.88818	0.780955		1.29146	1
530364817	sodium/potassium-transporting ATPase subunit beta-1 isoform X1	ATP1B1	34.1424	8.47021	1.23113	2.5	1.26767	6
270483821	tetraspanin-3 isoform 3	TSPAN3	21.1697	6.84424	1.02497	1	1.26119	1
530429119	HLA class I histocompatibility antigen, A-2 alpha chain isoform X2	HLA-A	40.595	6.99072	1.60417	1	1.25792	1.66667
530363118	sortilin isoform X1	SORT1	91.9114	5.69385	0.784866	3.5	1.25358	1
366039949	contactin-1 isoform 3	CNTN1	70.5584	6.11279	1.19161	1	1.25202	2.5
530376359	ADP-ribosyl cyclase 2 isoform X4	BST1	29.3075	6.771	0.90225	2	1.24847	2.75
5453676	granzyme A	GZMA	28.95	8.90967	0.942542	2	1.24847	1
40807482	BPI fold-containing family B member 1	BPIFB1	52.4085	7.2251	0.97034	1.5	1.24616	2.25
530409253	protein ITFG3 isoform X7	ITFG3	57.511	6.20166	1.03778	1	1.23568	1.75
50959176	endoplasmic reticulum-Golgi intermediate compartment protein 2	ERGIC2	42.5215	6.771	1.22685	1	1.23553	1
530399844	transmembrane and TPR repeat-containing protein 3 isoform X3	TMTC3	58.0776	9.08545	1.49104	1	1.23366	1
145275213	coagulation factor XII	F12	67.7479	7.73779	1.30407	1	1.23331	1.75
52485941	integrin alpha-9	ITGA9	114.415	6.13818	0.700729	1	1.22971	1
485836818	stromal interaction molecule 1 isoform 3	STIM1	62.0945	6.48096	1.23133	1	1.22415	1
53692189	adipocyte enhancer-binding protein 1	AEBP1	130.847	5.10986	1.19261	1	1.22229	3
22538440	dipeptidyl peptidase 1 isoform b	CTSC	15.1587	5.79541	1.14452	2	1.22067	1
386869362	P2X purinoceptor 4 isoform 4	P2RX4	37.9441	7.72314	1.05983	2	1.21612	1
116295258	integrin alpha-2	ITGA2	129.215	5.24951	2.26501	3.5	1.21315	1.75
52426774	HLA class II histocompatibility antigen, DR alpha chain	HLA-DRA	28.6027	4.99561	0.793217	4	1.21161	1.25
73747889	disintegrin and metalloproteinase domain-containing protein 17 preproprotein	ADAM17	92.9613	5.75732	1.18428	1	1.20961	4.5
157419140	laminin subunit gamma-2 isoform b	LAMC2	121.526	6.37939	2.41625	1	1.20527	1
109148548	N-acylethanolamine-hydrolyzing acid amidase isoform 2	NAAA	35.9407	7.53271	0.701205	1	1.20009	1
530370317	integrin beta-6 isoform X2	ITGB6	74.9089	5.97314	2.26454	1	1.19354	1
530372402	inter-alpha-trypsin inhibitor heavy chain H3 isoform X3	ITIH3	75.7364	5.89697	0.800412	2	1.18838	1
88702793	vasorin	VASN	71.6675	7.38623	0.780728	1	1.17629	1
530415537	leukocyte immunoglobulin-like receptor, subfamily B (with TM and ITIM domains), member 5 isoform X2	LILRB5	49.2179	7.06396	1.1548	1	1.16945	1
530364291	coagulation factor XIII B chain isoform X3	F13B	66.2125	6.07471	1.16084	1	1.16192	2
112380628	lysosome-associated membrane glycoprotein 1	LAMP1	44.8538	8.74854	1.27882	7	1.15709	1.33333
530396980	lysosomal Pro-X carboxypeptidase isoform X1	PRCP	43.9056	6.30322	1.41894		1.14596	1
38372925	basigin isoform 2	BSG	29.2027	5.64307	1.62449	2	1.12996	1
530387589	heparan-alpha-glucosaminide N-acetyltransferase isoform X4	HGSNAT	55.0329	7.40088	0.916541	1	1.12599	1.66667
5453678	epididymal secretory protein E1	NPC2	16.5595	7.6499	1.02795	1	1.12368	1
27477039	ICOS ligand	ICOSLG	33.3277	5.31299	0.90803	1	1.12002	1
23510423	tumor necrosis factor receptor superfamily member 6 isoform 3	FAS	24.7642	8.07471	1.25655	1	1.11992	1
225637524	semaphorin-7A isoform 3	SEMA7A	57.0409	6.75635	1.28833	1	1.11942	1
5901944	EMILIN-1	EMILIN1	106.63	5.17334	0.588986	5.5	1.11759	2
149363636	plexin-B2	PLXNB2	204.997	6.23975	1.10904	5.5	1.11056	1
530366462	C4b-binding protein beta chain isoform X3	C4BPB	25.3113	7.32764	0.903562	1	1.10838	2
48255943	CD44 antigen isoform 5	CD44	15.6246	8.48486	1.11369	1	1.10676	3.75
530416698	urokinase plasminogen activator surface receptor isoform X3	PLAUR	30.7063	6.49365	0.85188	2	1.10501	1
530363076	receptor-type tyrosine-protein phosphatase F isoform X5	PTPRF	200.377	6.56592	1.38788	1	1.1047	1
327315343	sortilin isoform 2	SORT1	77.3257	5.38916	1.81171	3.5	1.10309	1
295849303	complement C2 isoform 3	C2	60.2791	8.17725	1.08328	2.5	1.0964	4.5
17986005	major histocompatibility complex, class II, DR beta 3	HLA-DRB3	29.9432	8.55811	1.16491	1	1.09284	3.5
530424711	N-acetylgalactosamine-6-sulfatase isoform X3	GALNS	37.5548	6.45557	1.28677	1	1.07751	3
226423950	neutral cholesterol ester hydrolase 1 isoform c	NCEH1	31.1481	6.68311	0.769333	2	1.07341	1
530429221	HLA class I histocompatibility antigen, B-18 alpha chain isoform X2	HLA-B	40.25	6.75635	7.13628	1	1.06911	1
530364297	high affinity immunoglobulin gamma Fc receptor I isoform X2	FCGR1A	32.515	8.66064	1.00991	2	1.06748	1
31377806	polymeric immunoglobulin receptor	PIGR	83.2317	5.74463	0.873118	6.5	1.06476	1
33239443	synaptophysin-like protein 1 isoform b	SYPL1	26.3945	7.2251	1.53121	1	1.05565	1
4557733	latent-transforming growth factor beta-binding protein 2	LTBP2	194.923	5.18604	0.501916	1	1.05483	1
21717816	solute carrier family 15 member 4	SLC15A4	61.9934	8.99756	1.10059	1	1.05411	1
126012562	prolow-density lipoprotein receptor-related protein 1	LRP1	504.276	5.38916	0.95311	15	1.05135	1
261878614	inter-alpha-trypsin inhibitor heavy chain H1 isoform b	ITIH1	86.1377	6.48096	1.02895	2.5	1.05125	1
13775238	plasmalemma vesicle-associated protein	PLVAP	50.5621	8.79248	0.820297	2.5	1.03154	7
530414810	intercellular adhesion molecule 1 isoform X1	ICAM1	48.021	8.1626	0.841908	3	1.02945	1
4507531	toll-like receptor 3	TLR3	103.763	7.18115	1.04145	1	1.02909	1
7657373	tetraspanin-13	TSPAN13	22.1325	7.92822	0.766331		1.01592	1
167001141	glypican-1	GPC1	61.641	7.29834	3.95479	1	1.01308	1
522838254	EGF domain-specific O-linked N-acetylglucosamine transferase isoform a	EOGT	61.9708	7.04932	1.25242	1	1.01262	1.75
110681719	transmembrane protein 245	TMEM245	97.2952	8.90967	1.40009		0.99018	1
530360851	endothelin-converting enzyme 1 isoform X1	ECE1	83.5204	5.73193	0.962298	2	0.985074	1
337752170	HLA class I histocompatibility antigen, A-1 alpha chain	HLA-A	40.8202	6.53662	0.873424	1	0.982304	1.66667
62739186	complement factor H isoform a	CFH	138.979	6.62451	1.12788	4	0.974938	2.25
18641360	collectin-12	COLEC12	81.4747	5.69385	1.01871	2	0.96685	2.5
284925165	SUN domain-containing protein 1 isoform c	SUN1	76.3545	6.63916	1.15364	1	0.9614	1.5
56237029	integrin alpha-5	ITGA5	114.465	5.77002	1.21003	6	0.960901	1
221139888	cell cycle control protein 50A isoform 2	TMEM30A	36.6899	9.27588	0.956171	1	0.960281	1
530360334	matrix-remodeling-associated protein 8 isoform X4	MXRA8	38.0465	6.96143	1.15238	1	0.960103	2.66667
281485550	fibrillin-1	FBN1	312.083	4.93213	0.667009	4.5	0.956731	1.5
5031809	immunoglobulin superfamily containing leucine-rich repeat protein	ISLR	45.9684	5.14795	1.5697	1	0.955858	1
110735433	CD177 antigen	CD177	46.3504	6.01123	0.914043	1	0.954567	2
530363189	solute carrier family 2, facilitated glucose transporter member 1 isoform X1	SLC2A1	50.1976	8.74854	3.34188	1	0.953776	1
530387778	acid ceramidase isoform X2	ASAH1	41.7694	8.11865	0.457243	3	0.953635	5.5
47132549	fibronectin isoform 6 preproprotein	FN1	239.486	5.88428	1.23267	5.5	0.945444	1
4557417	monocyte differentiation antigen CD14	CD14	40.0507	6.22705	0.901121		0.944784	5.25
343168772	CD166 antigen isoform 3	ALCAM	61.8716	6.18896	0.728105	4.5	0.942496	4
157694524	plexin-D1	PLXND1	211.917	7.1958	0.976498	2	0.928303	1
189083851	lysosomal acid lipase/cholesteryl ester hydrolase	LIPA	45.3897	6.91748	0.585995	1.5	0.927198	2.25
119964718	desmoglein-3 preproprotein	DSG3	107.465	4.99561	16.3874	2	0.920717	2.25
4502163	apolipoprotein D	APOD	21.2618	5.14795	0.794557	2.5	0.920654	5.75
118442839	complement factor H-related protein 1	CFHR1	37.626	7.38623	1.72954	2	0.918621	5.25
209862839	IgG receptor FcRn large subunit p51	FCGRT	39.7183	6.53662	1.03065	1	0.911855	1.25
530414805	egf-like module containing, mucin-like, hormone receptor-like 2 isoform X4	EMR2	49.6803	6.13818	1.61206		0.905914	2
262050538	inter-alpha-trypsin inhibitor heavy chain H4 isoform 2	ITIH4	99.7952	6.46826	1.02091	2.5	0.903926	1.5
166795236	tumor-associated calcium signal transducer 2	TACSTD2	35.6866	8.86572	1.82275	2	0.899572	1
530381440	butyrophilin subfamily 2 member A1 isoform X4	BTN2A1	35.0663	6.99072	0.981742	1	0.893966	4.5
530377649	complement factor I isoform X3	CFI	59.1097	7.86963	1.16982	2.5	0.893771	3.5
4503635	prothrombin preproprotein	F2	69.9921	5.89697	0.887275	1.5	0.892781	1
530378934	complement component C6 isoform X3	C6	90.1252	6.62451	0.765561	1	0.892644	4.25
4505529	alpha-1-acid glycoprotein 2	ORM2	23.5876	5.10986	1.43207	2.5	0.891742	1
62530391	selenoprotein P isoform 1	SEPP1	43.1563	7.86963	0.912439	1	0.890484	1
167857790	alpha-1-acid glycoprotein 1	ORM1	23.5248	5.10986	1.49921	2.5	0.890181	1
4557389	complement component C8 alpha chain	C8A	65.121	6.46826	0.943097	1	0.885617	4.75
93141049	collagen alpha-1(XII) chain short isoform	COL12A1	205.363	5.99854	0.913012	2.5	0.882404	2.5
530380588	platelet-derived growth factor receptor beta isoform X1	PDGFRB	117.175	4.98291	0.832374	2	0.880921	1
325651886	5'-nucleotidase isoform 2 preproprotein	NT5E	57.9117	6.97607	1.03124	2	0.87674	2.25
514239920	complement component C8 beta chain isoform 3	C8B	60.101	7.76709	0.670253	1	0.876053	6.5
530397973	cell adhesion molecule 1 isoform X5	CADM1	42.7098	5.71924	0.784312	5	0.875511	3
50363217	alpha-1-antitrypsin	SERPINA1	46.707	5.59229	0.852443	4.5	0.873966	1
21361302	kallistatin	SERPINA4	48.5112	7.75244	0.798725	2.5	0.871678	1
371873523	apolipoprotein M isoform 2	APOM	13.0424	7.75244	1.08897	1	0.866665	5.25
88853069	vitronectin	VTN	54.2712	5.79541	0.855441	3	0.864375	1
530390553	cathepsin L2 isoform X2	CTSV	37.2061	8.76318	1.77187		0.859917	2.5
153266841	beta-2-glycoprotein 1	APOH	38.2727	7.97217	0.85614	3	0.858992	8.25
14277677	protocadherin gamma-C3 isoform 2	PCDHGC3	94.3996	5.16064	0.69459		0.857566	1
530425806	major prion protein isoform X1	PRNP	24.9758	9.02686	1.26906	2	0.857505	2
40255005	plexin domain-containing protein 2	PLXDC2	59.5455	6.45557	0.731793	1.5	0.853915	1
5729718	trophoblast glycoprotein	TPBG	46.0028	6.82959	1.39606	1.5	0.846001	1
380503846	laminin subunit alpha-4 isoform 2	LAMA4	201.693	6.29053	0.802097	6.5	0.844673	1
238624149	neuroplastin isoform d	NPTN	30.8157	7.84033	0.979546	4.5	0.840535	1.5
530426021	attractin isoform X2	ATRN	122.884	7.2251	1.0378	3	0.839446	2.25
229892302	vascular endothelial growth factor receptor 1 isoform 4	FLT1	60.8783	9.26123	1.49866		0.838723	2
115298678	complement C3	C3	187.03	6.40479	0.981073	1	0.834927	5.25
4502511	complement component C9	C9	63.1327	5.59229	0.971463	1	0.834154	5.5
189163485	lysosomal protective protein isoform b	CTSA	54.4311	6.60986	1.36141	1	0.83165	1.75
530386387	voltage-dependent calcium channel subunit alpha-2/delta-1 isoform X7	CACNA2D1	120.56	5.36377	0.848394	3	0.831637	4.25
530390843	solute carrier family 44 (choline transporter), member 1 isoform X3	SLC44A1	69.7765	8.63135	0.881289		0.830812	1
4506041	prolargin	PRELP	43.7822	9.37842	0.472004	3	0.828117	5.5
154759291	protein Z-dependent protease inhibitor	SERPINA10	50.6742	8.26514	0.709261	1	0.823007	1
530371359	collagen alpha-3(VI) chain isoform X1	COL6A3	321.802	6.88818	0.869277	6	0.819088	3
4557485	ceruloplasmin	CP	122.128	5.71924	1.08699	6	0.813763	2
4504151	granulins	GRN	63.4998	6.82959	0.702944	1	0.809789	1
530375558	leukocyte surface antigen CD47 isoform X2	CD47	31.8511	6.7417	0.940849	3	0.801995	4.5
530374400	fetuin-B isoform X3	FETUB	34.5343	6.02393	1.52165		0.798585	2
67782358	complement factor B preproprotein	CFB	85.4785	7.06396	0.90579	2	0.796999	2
530422150	thyroxine-binding globulin isoform X1	SERPINA7	41.4349	6.78564	0.966906	2	0.796013	1
70778918	inter-alpha-trypsin inhibitor heavy chain H2	ITIH2	106.397	6.85889	0.832781	1	0.793082	1
530398119	cell surface glycoprotein MUC18 isoform X2	MCAM	45.3662	5.18604	0.789015	1	0.792022	1
530377669	plasma kallikrein isoform X1	KLKB1	70.3294	8.19189	0.975691	2	0.787096	1
41327734	epidermal growth factor receptor isoform c	EGFR	44.6345	7.00537	2.56123	1.5	0.783292	1.75
4502067	protein AMBP preproprotein	AMBP	38.974	6.25244	1.52659	2	0.780631	1.75
530436569	macrophage mannose receptor 1-like	MRC1	117.303	7.1665	1.21916	1	0.779646	1
153082696	intercellular adhesion molecule 2	ICAM2	30.6346	7.43018	0.827033	3.5	0.778737	1
530410577	sex hormone-binding globulin isoform X7	SHBG	25.4126	5.43994	0.754383	1	0.777072	1
205277383	hepatocyte growth factor-like protein	MST1	81.9454	7.79639	0.950187	1	0.774308	1
10835143	complement decay-accelerating factor isoform 1 preproprotein	CD55	41.3736	7.59131	0.646515	1	0.773942	4
530402101	carboxypeptidase B2 isoform X3	CPB2	25.5131	7.2251	0.833144	1.5	0.77283	2.75
356582273	complement C4-A isoform 2 preproprotein	C4A	187.586	7.12256	1.14704	2.5	0.771261	4.5
4557251	disintegrin and metalloproteinase domain-containing protein 10	ADAM10	84.0877	7.76709	0.722305	3	0.770697	11.5
530360313	agrin isoform X3	AGRN	205.435	6.53662	0.244627	2	0.766924	9
530381426	butyrophilin subfamily 3 member A2 isoform X5	BTN3A2	28.8397	5.65576	0.767107	1	0.759511	4
153792110	protein HEG homolog 1	HEG1	147.369	6.17627	0.72341		0.757681	1
296080754	fibrinogen beta chain isoform 2 preproprotein	FGB	49.9232	8.01611	0.809605	1	0.756348	1
530392152	integrin beta-1 isoform X1	ITGB1	88.8252	5.47803	0.908505	6.5	0.749372	1
530419875	SUN domain-containing protein 2 isoform X4	SUN2	79.0371	6.84424	0.781385	1	0.748622	1
34734068	fibulin-1 isoform A	FBLN1	61.5383	4.97021	0.605052	1.5	0.747974	1.75
4505047	lumican	LUM	38.4048	6.60986	0.626798	5	0.747959	1
4502337	zinc-alpha-2-glycoprotein	AZGP1	34.2371	6.04932	0.999463	2	0.743663	2.75
4504893	kininogen-1 isoform 2	KNG1	47.8527	6.65381	0.970022	3	0.740552	1
4502503	C4b-binding protein alpha chain	C4BPA	66.9894	7.29834	0	1	0.737958	5.75
67782354	CD82 antigen isoform 2	CD82	26.8003	5.10986	1.13695	2	0.733343	1
21071039	beta-Ala-His dipeptidase	CNDP1	56.6561	5.30029	0.927091	1	0.732514	2
355594753	clusterin preproprotein	CLU	52.461	6.26514	0.613215	6	0.726365	3.25
301069322	asporin isoform 1 preproprotein	ASPN	43.2743	7.28369	0.503252	1	0.723547	5.25
21071030	alpha-1B-glycoprotein	A1BG	54.2195	5.85889	0.702612	3	0.718421	7.75
209447096	transmembrane protein 2 isoform b	TMEM2	147.346	8.38232	1.03985	3	0.717873	1
530377475	nephronectin isoform X3	NPNT	50.2187	8.25049	0.289827		0.714696	1
50659080	alpha-1-antichymotrypsin	SERPINA3	47.6205	5.51611	0.708414	5.5	0.712112	1
70906437	fibrinogen gamma chain isoform gamma-A	FGG	49.465	6.0874	0.654529	2	0.708064	2
4504489	histidine-rich glycoprotein	HRG	59.5409	7.50342	0.792876	2.5	0.708018	1
4557287	angiotensinogen preproprotein	AGT	53.1205	6.31592	1.0315	1	0.707355	3.5
19743803	fibulin-5	FBLN5	50.1467	4.729	0.441814	2	0.706667	1
530377406	multimerin-1 isoform X1	MMRN1	134.312	8.1626	0.661083	3.5	0.705208	1
530364612	complement factor H-related protein 2 isoform X1	CFHR2	22.94	6.50732	0.903125	1	0.700577
16418467	leucine-rich alpha-2-glycoprotein	LRG1	38.1541	6.94678	1.80197	2	0.698725	1
118572606	hemicentin-1	HMCN1	613.001	6.49365	0.763912	3	0.696369	2
73858568	plasma protease C1 inhibitor	SERPING1	55.1194	6.55127	0.711944	4	0.695629	1
156616294	N-acetylmuramoyl-L-alanine amidase	PGLYRP2	62.1779	7.54736	0.932762	2	0.693156	1
126012571	basement membrane-specific heparan sulfate proteoglycan core protein	HSPG2	468.532	6.50732	0.743446	5.5	0.687697	1
315434240	angiopoietin-1 isoform 2	ANGPT1	57.4192	6.75635	0.998776	1.5	0.682546	6
530375183	serotransferrin isoform X1	TF	63.3798	7.21045	0.915367	2	0.680156	1
530376036	epididymis-specific alpha-mannosidase isoform X1	MAN2B2	108.08	7.21045	0.988262	1	0.679018	1
530367688	prenylcysteine oxidase 1 isoform X1	PCYOX1	54.5186	5.73193	0.738235	2	0.675293	1
256217721	carboxypeptidase N subunit 2	CPN2	60.5462	6.1001	0.676799	2	0.669803	3
530394626	ectonucleoside triphosphate diphosphohydrolase 1 isoform X2	ENTPD1	55.8156	6.65381	0.575469	3.5	0.667956	1.25
167614504	laminin subunit beta-1	LAMB1	197.909	4.94482	0.719654	5.5	0.667131	1.66667
530396058	CD59 glycoprotein isoform X2	CD59	13.0321	7.60596	0.865972	1	0.666221	2.25
4504383	hepatocyte growth factor activator preproprotein	HGFAC	70.6361	7.23975	1.05223	1	0.661443	2
105990532	apolipoprotein B-100	APOB	515.209	7.04932	0.878957	6.5	0.658378	3
4501987	afamin	AFM	69.024	5.89697	0.688653	2.5	0.65801	2.25
528524486	biotinidase isoform 4	BTD	58.8751	5.84619	0.844598	2.5	0.656496	2
73858566	heparin cofactor 2	SERPIND1	57.0342	6.90283	0.842008	3	0.648399	1
530425349	receptor-type tyrosine-protein phosphatase S isoform X8	PTPRS	211.925	6.7417	0.952002	1.5	0.641078	1
4506115	vitamin K-dependent protein C preproprotein	PROC	52.0375	6.27783	0.790023	1	0.639827	2.5
530426772	prostaglandin-H2 D-isomerase isoform X1	PTGDS	17.1444	7.88428	1.49694	1	0.636899	1
530374424	lysosome-associated membrane glycoprotein 3 isoform X2	LAMP3	41.8702	8.41162	1.07547	1.5	0.629656	1
156523970	alpha-2-HS-glycoprotein preproprotein	AHSG	39.3157	5.71924	0.827516	2.5	0.628312	6.25
11321561	hemopexin	HPX	51.6433	7.02002	0.840323	3.5	0.622485	2
73858564	corticosteroid-binding globulin	SERPINA6	45.0959	6.03662	0.964355	1	0.616624	1
530423847	haptoglobin isoform X2	HP	25.4418	6.52197	0.665148	3	0.6011	2
530398199	SID1 transmembrane family member 2 isoform X3	SIDT2	94.0051	6.96143	0.699331	1	0.596269	1
110347437	latent-transforming growth factor beta-binding protein 4 isoform c	LTBP4	165.631	5.07178	0.456828	1.5	0.592136	1
23111005	microfibril-associated glycoprotein 4 isoform 2	MFAP4	28.6299	5.63037	0.497669	2.5	0.588926	1
21264602	laminin subunit alpha-5	LAMA5	399.479	7.02002	0.735687	8.5	0.5863	1
93004088	ly6/PLAUR domain-containing protein 3	LYPD3	35.9476	7.75244	3.1417	1	0.585648	2
300244535	interleukin-6 receptor subunit beta isoform 3	IL6ST	96.2157	5.89697	0.658384	1.5	0.578076	1
530381557	probable G-protein coupled receptor 116 isoform X5	GPR116	148.703	6.78564	0.734029	1	0.572935	2
4503273	angiotensin-converting enzyme isoform 1	ACE	149.62	6.39209	0.989251	4	0.57288	5.75
530389137	ectonucleotide pyrophosphatase/phosphodiesterase family member 2 isoform X3	ENPP2	98.4763	7.37158	0.818777		0.565963	2
19743848	decorin isoform b	DCN	27.3359	7.43018	0.588914	2.5	0.56319	4
4502907	chymase preproprotein	CMA1	27.3072	9.29053	0.403438	1	0.561541	4.25
189181724	proteoglycan 4 isoform D	PRG4	136.463	9.53955	0.286907		0.558079	1
530398185	neurotrimin isoform X4	NTM	38.2255	8.54346	0.887348	1	0.555246	1
530402303	protocadherin-17 isoform X3	PCDH17	92.6659	5.23682	0.59434	1	0.551369	1
119703755	laminin subunit beta-2	LAMB2	195.854	6.52197	0.572162	4.5	0.546597	1
530415490	carcinoembryonic antigen-related cell adhesion molecule 5 isoform X2	CEACAM5	57.4946	5.51611	1.5875	1	0.544976	4
116734685	transmembrane protein 231 isoform 2	TMEM231	36.0359	7.94287	1.31203	1	0.542257	1
530386598	epsilon-sarcoglycan isoform X5	SGCE	45.0397	6.12549	0.452665	1	0.537142	2
119466532	laminin subunit alpha-2 isoform b	LAMA2	343.294	6.39209	1.0944	1.5	0.534626	1
311893321	HLA class II histocompatibility antigen, DQ beta 2 chain	HLA-DQB2	26.015	5.63037	2.06066	1	0.531776	1.5
530364684	laminin subunit gamma-1 isoform X1	LAMC1	164.52	5.18604	0.631279	11	0.515898	1
4502133	serum amyloid P-component	APCS	25.3711	6.53662	0.406657	1	0.504166	8.5
4501873	tartrate-resistant acid phosphatase type 5	ACP5	36.5757	8.70459	0.659443		0.499736	7
33598950	podocalyxin isoform 2	PODXL	55.3514	5.57959	0.74579	1	0.497788	1
310124854	HLA class II histocompatibility antigen, DRB1-7 beta chain-like isoformX1	HLA-DRB3	29.803	7.44482	1.78183	1	0.495804	3.5
148664205	endothelial cell-selective adhesion molecule	ESAM	41.1506	9.31982	0.679619	1	0.494326	1.75
4504747	integrin alpha-3 isoform a	ITGA3	116.538	6.771	0.977939	8	0.493985	1
530399906	anoctamin-6 isoform X2	ANO6	102.527	8.70459	0.933313	2.5	0.492478	5.75
333944020	cadherin-13 isoform 4	CDH13	49.9361	4.67822	0.568636	3.5	0.48751	3
530422893	biglycan isoform X3	BGN	33.4871	6.93213	0.587316	2	0.484461	4.25
40549451	lymphatic vessel endothelial hyaluronic acid receptor 1	LYVE1	35.191	8.27979	0.42543	1	0.483664	1
530366666	hematopoietic progenitor cell antigen CD34 isoform X1	CD34	27.0416	7.63525	0.583971	1	0.475894	1
66932947	alpha-2-macroglobulin	A2M	163.189	6.41748	0.825531	4	0.472031	3
17986001	major histocompatibility complex, class I, B	HLA-B	40.435	5.84619	0.439357	1	0.470523	1
31657142	integrin alpha-1	ITGA1	130.765	6.29053	0.539696	11	0.464444	1
115527062	collagen alpha-2(VI) chain isoform 2C2	COL6A2	108.512	6.21436	0.682314	5	0.459446	2
20665034	tenascin-X isoform 2	TNXB	73.9838	6.03662	0.743384	2	0.433937	1
27754771	protocadherin-1 isoform 1	PCDH1	114.673	5.03369	0.944744	1	0.433305	1
530403254	nidogen-2 isoform X4	NID2	106.975	5.69385	0.708502	1	0.433286	1
47419930	chondroitin sulfate proteoglycan 4	CSPG4	250.382	5.46533	1.11182	2	0.431197	2
227430301	CD109 antigen isoform 2	CD109	159.595	5.79541	1.37556	5.5	0.428506	3
45594240	limbic system-associated membrane protein preproprotein	LSAMP	37.3702	6.97607	0.606452	2.5	0.423301	1
4758248	ephrin-B1	EFNB1	37.9825	8.93896	1.08596	2	0.415624	2.75
4757876	bone marrow stromal antigen 2	BST2	19.7563	5.60498	0.917889	2	0.412597	5.75
87196339	collagen alpha-1(VI) chain	COL6A1	108.462	5.42725	0.649812	4.5	0.408888	1
530431011	platelet endothelial cell adhesion molecule isoform X5	PECAM1	78.9843	7.59131	0.554771	4	0.406964	1
166362713	cadherin-5 preproprotein	CDH5	87.474	5.42725	0.76424	1.5	0.401379	2.25
333944018	cadherin-13 isoform 3	CDH13	73.7404	4.83057	0.575965	3.5	0.397649	3
530394351	multimerin-2 isoform X1	MMRN2	97.8887	5.89697	0.525238	6	0.393518	1
189217428	laminin subunit alpha-3 isoform 4	LAMA3	183.939	8.14795	0.37499	6	0.379149	1
89191868	von Willebrand factor preproprotein	VWF	309.086	5.49072	0.495728	3.5	0.378244	1
530411342	ATP-binding cassette sub-family A member 8 isoform X4	ABCA8	135.634	7.21045	0.534842	2	0.366354	5
530374338	target of Nesh-SH3 isoform X39	ABI3BP	70.2474	9.59814	0.354622	1.5	0.360972	8.25
222831610	choline transporter-like protein 2 isoform 2	SLC44A2	79.7934	8.52881	0.642119	3.5	0.353841	1
132814467	glutamyl aminopeptidase	ENPEP	109.176	5.46533	0.624711	3	0.338735	2
257467612	pulmonary surfactant-associated protein A1 isoform 4	SFTPA1	21.6684	4.99561	0.530848	1	0.316062	1
480306390	membrane primary amine oxidase isoform 2	AOC3	70.6298	7.53271	0.301385	4	0.314887	7.25
118582275	extracellular superoxide dismutase [Cu-Zn]	SOD3	25.8347	6.60986	0.585096	2	0.311341	1
530364787	antithrombin-III isoform X1	SERPINC1	47.3212	6.1001	0.752624	4	0.305047	1
10092665	sushi domain-containing protein 2	SUSD2	90.1497	6.27783	0.324159	3	0.302437	1
284172520	olfactomedin-like protein 1	OLFML1	45.9214	8.08936	0.325372	2	0.296978	1
530363012	olfactomedin-like 3 isoform X2	OLFML3	38.9577	6.11279	0.374129	1	0.269665	1
61742797	basal cell adhesion molecule isoform 2	BCAM	63.654	6.1001	0.398243	2.5	0.241371	1.75
116256329	neprilysin	MME	85.4599	5.73193	1.03348	3	0.234747	1
14916498	mimecan preproprotein	OGN	33.9009	5.63037	0.288349	2	0.207172	2.25
4507483	thrombomodulin	THBD	60.2892	4.91943	2.11068	1	0.179735	1
5031621	calcitonin gene-related peptide type 1 receptor	CALCRL	52.9437	6.7417	0.660244	1	0.169611	4.5
7657023	dickkopf-related protein 2	DKK2	28.4278	9.0708	0.365104	1	0.167464	1.75
183583553	collagen alpha-5(VI) chain isoform 2	COL6A5	279.756	7.35693	0.700137	3	0.157854	3
156616290	collagen alpha-6(VI) chain	COL6A6	247.019	6.88818	0.352695	8.5	0.153808	1
530386666	platelet glycoprotein 4 isoform X1	CD36	53.0193	7.95752	0.665191	3	0.137133	2.5
332800985	advanced glycosylation end product-specific receptor isoform 8	AGER	35.3005	9.92041	0.292104	1	0.0985039	3
