# Supplementary material for: Protein signatures of molecular pathways in non-small cell lung carcinoma (NSCLC): comparison of glycoproteomics and global proteomics
Source: Clin Proteomics. 2017 Aug 15;14:31. doi: 10.1186/s12014-017-9166-9 (PMC5557576; doi:10.1186/s12014-017-9166-9)
Supplement: Supplementary file 7 — Additional file 7. Tumor-supressor gene (TSG) regulation in ADC lung tissues. [file 12014_2017_9166_MOESM7_ESM.xlsx]

## Sheet: Lung Cancer
Supporting Information Table S7. Diseases and biofunctions of lung cancers by ingenuity pathway analysis (IPA).
List	Diseases and Bio Functions	Symbol	SqCC	ADC
1	development of cytoplasm	DC	-2.03015	2.23607
2	formation of actin stress fibers	FASF	-1.50111	1.95083
3	survival of organism	SO	-1.58043	1.04839
4	necrosis	Ne	0.78328	-1.80649
5	apoptosis	Ap	1.01776	-1.51583
6	colony formation of tumor cell lines	CFTC	2.59516	0.104828
7	cell death of connective tissue cells	CDCTC	0.962953	-1.39584
8	proliferation of fibroblasts	PF	1.40516	-0.872872
9	proliferation of T lymphocytes	PTL	-0.834884	1.40588
10	cell death of tumor cell lines	CDTC	0.423759	-1.61756
11	organization of cytoskeleton	OC	-0.618669	1.41396
12	apoptosis of leukocytes	AL	0.440378	-1.44898
13	cell movement of neutrophils	CMN	-1.17945	0.633247
14	apoptosis of tumor cell lines	ATC	0.663835	-1.14195
15	metastasis of cells	MC	0.218218	1.97028
16	proliferation of connective tissue cells	PCTC	0.803267	-0.774781
17	vasculogenesis	Va	-0.021283	1.55562
18	cell movement of cancer cells	CMCC	-1.10265	0.447214
19	proliferation of lymphocytes	PL	-0.313301	1.2029
20	invasion of tumor cell lines	ITC	2.20165	0.709105
21	activation of lymphocytes	AL	-0.905677	0.501765
22	inflammation of organ	IO	-0.750761	0.651425
23	cellular infiltration by leukocytes	CIL	-0.374667	0.996116
24	cell movement of connective tissue cells	CMCTC	0.745194	-0.542654
25	activation of cells	AC	-0.819692	0.282773
26	colony formation of cells	CFC	1.59161	0.489494
27	inflammation of body region	IBR	-0.362702	0.723106
28	cell death of sarcoma cell lines	CDSC	0.0532911	-1.02219
29	activation of leukocytes	AL	-0.9004	0.172409
30	mammary tumor	MT	-0.0246108	1
31	development of epithelial tissue	DET	0.687484	-0.235611
32	incidence of malignant tumor	IMT	1.04591	1.92961
33	migration of tumor cell lines	MTC	0.0131914	0.879822
34	organismal death	OD	1.90025	2.75521
35	cell movement of myeloid cells	CMMC	-0.668171	0.135896
36	differentiation of cells	DC	-1.25224	-0.453431
37	cell viability	CV	-1.27113	-0.555969
38	binding of tumor cell lines	BTC	-0.047407	-0.761609
39	invasion of cells	IC	2.07007	1.36342
40	cell movement of fibroblasts	CMF	1.05974	0.421825
41	neoplasia of cells	NC	1.60064	2.13953
42	proliferation of tumor cell lines	PTC	2.61689	2.14577
43	cell movement	CMO	2.1724	1.71455
44	inflammatory response	IR	0.489694	0.0592869
45	adhesion of tumor cell lines	ATC	-0.818102	-0.484566
46	migration of carcinoma cell lines	MCC	0.830455	0.50549
47	migration of cells	MIC	1.61302	1.30524
48	chemotaxis of cells	CHC	-0.474849	-0.777778
49	connective or soft tissue tumor	CSTT	1.97738	1.71499
50	cell movement of tumor cell lines	CMTC	1.30513	1.15463
51	interphase	INT	0.443144	0.57735
52	migration of connective tissue cells	MCTC	-0.2	-0.075271
53	proliferation of carcinoma cell lines	PCC	1.15254	1.03702
54	growth of organism	GO	0.960741	0.859331
55	metastasis	MET	1.52866	1.62487
56	growth of epithelial tissue	GET	-0.164647	-0.0809087
57	cell cycle progression	CCP	0.305247	0.240722
58	proliferation of tumor cells	PTC	0.689256	0.746729
59	proliferation of cells	PC	2.32967	2.38014
60	sarcoma	SAR	1.70588	1.71499
61	proliferation of blood cells	PBC	1.1605	1.1585
