# Supplementary material for: Protein signatures of molecular pathways in non-small cell lung carcinoma (NSCLC): comparison of glycoproteomics and global proteomics
Source: Clin Proteomics. 2017 Aug 15;14:31. doi: 10.1186/s12014-017-9166-9 (PMC5557576; doi:10.1186/s12014-017-9166-9)
Supplement: Supplementary file 9 — Additional file 9. Identified glycoproteins from ADC and SqCC cancer tissues. [file 12014_2017_9166_MOESM9_ESM.zip › New folder/Raw Data Glyco Set1.xlsx]

## Sheet: GlycoSet1
A3	Sequence	# PSMs	# Proteins	# Protein Groups	Accession	Modifications	ΔCn	115/114	116/114	117/114	XCorr	Probability	Charge	MH+ [Da]	ΔM [ppm]	RT [min]	# Missed Cleavages
High	dIENFnSTQk	1	1	1	4501987	N-Term(iTRAQ4plex); N6(Deamidated); K10(iTRAQ4plex)	0	0.584878	1.07902	0.467178	4.56427	0	2	1484.75	1.21614	32.6639	0
High	yAEDkFnETTEk	2	1	1	4501987	N-Term(iTRAQ4plex); K5(iTRAQ4plex); N7(Deamidated); K12(iTRAQ4plex)	0	0.519536	1.08798	0.115626	4.35863	0	2	1907.96	1.34365	30.8233	1
High	wnITmESYVVHTNYDEYAIFLTk	1	1	1	4502067	N-Term(iTRAQ4plex); N2(Deamidated); M5(Oxidation); K23(iTRAQ4plex)	0	0.340259	0.713849	0.338265	4.78235	0	3	3142.56	9.08044	69.6964	0
High	eSVTDHVnLITPLEkPLQnFTLcFR	3	1	1	4502133	N-Term(iTRAQ4plex); N8(Deamidated); K15(iTRAQ4plex); N19(Deamidated); C23(Carbamidomethyl)	0	0.455739	1.75294	0.267847	6.87237	0	3	3261.72	3.21826	71.5919	0
High	eSVTDHVNLITPLEkPLQnFTLcFR	2	1	1	4502133	N-Term(iTRAQ4plex); K15(iTRAQ4plex); N19(Deamidated); C23(Carbamidomethyl)	0	0.397566	1.56076	0.257209	6.83728	0	5	3260.73	3.06345	69.8042	0
High	aDGTVNQIEGEATPVnLTEPAkLEVk	1	1	1	4502163	N-Term(iTRAQ4plex); N16(Deamidated); K22(iTRAQ4plex); K26(iTRAQ4plex)	0	0.665452	1.16344	0.0617538	7.16143	0	3	3156.71	2.21754	52.2805	1
High	aDGTVnQIEGEATPVnLTEPAkLEVk	3	1	1	4502163	N-Term(iTRAQ4plex); N6(Deamidated); N16(Deamidated); K22(iTRAQ4plex); K26(iTRAQ4plex)	0	0.700925	1.30488	0.983404	7.06792	0	3	3157.69	2.33054	50.9819	1
High	aDGTVnQIEGEATPVnLTEPAk	3	1	1	4502163	N-Term(iTRAQ4plex); N6(Deamidated); N16(Deamidated); K22(iTRAQ4plex)	0	0.809528	1.22209	1.4373	5.37554	0	3	2544.29	-1.36461	47.3422	0
High	aDGTVNQIEGEATPVnLTEPAk	2	1	1	4502163	N-Term(iTRAQ4plex); N16(Deamidated); K22(iTRAQ4plex)	0	0.767298	1.29824	1.03217	4.36876	0	3	2543.32	4.54127	49.6213	0
High	eDIFmETLkDIVEYYnDSnGSHVLQGR	1	1	1	4502337	N-Term(iTRAQ4plex); M5(Oxidation); K9(iTRAQ4plex); N16(Deamidated); N19(Deamidated)	0	0.477448	1.05631	0.251736	6.76632	0	4	3478.65	-1.53583	77.4458	1
High	dIVEYYnDSnGSHVLQGR	4	1	1	4502337	N-Term(iTRAQ4plex); N7(Deamidated); N10(Deamidated)	0	0.456239	1.03521	0.924656	6.47075	0	3	2212.03	0.677908	46.7555	0
High	dIVEYYNDSnGSHVLQGR	1	1	1	4502337	N-Term(iTRAQ4plex); N10(Deamidated)	0	0.804309	0.906859	1.27497	4.66601	0	3	2211.04	0.515843	44.8732	0
High	lSVDkDQYVEPEnVTIQcDSGYGVVGPQSITcSGnR	1	1	1	4502503	N-Term(iTRAQ4plex); K5(iTRAQ4plex); N13(Deamidated); C18(Carbamidomethyl); C32(Carbamidomethyl); N35(Deamidated)	0		0.870948		4.04999	0	3	4262.04	6.17246	55.446	1
High	aVnITSENLIDDVVSLIR	1	1	1	4502511	N-Term(iTRAQ4plex); N3(Deamidated)	0	0.408382	1.20187	0.836617	6.25225	0	3	2116.16	1.08091	81.8264	0
High	dYYPInESLASLPLR	2	1	1	4502897	N-Term(iTRAQ4plex); N6(Deamidated)	0	1.85064	0.944384	1.56502	3.90933	0	2	1895.99	3.64234	68.2661	0
High	ynTSTLHHDImLLk	1	1	1	4502907	N-Term(iTRAQ4plex); N2(Deamidated); M11(Oxidation); K14(iTRAQ4plex)	0	0.600577	1.4739	0.418461	3.85649	0	4	1991.05	1.83315	43.9719	0
High	aSQnITYHck	1	1	1	4502951	N-Term(iTRAQ4plex); N4(Deamidated); C9(Carbamidomethyl); K10(iTRAQ4plex)	0	5.34284	0.797113	4.74092	4.28583	0	3	1510.75	-1.34518	19.9727	0
High	vnETEmDIAk	1	1	1	4503037	N-Term(iTRAQ4plex); N2(Deamidated); M6(Oxidation); K10(iTRAQ4plex)	0	0.906413	0.680839	0.351969	3.18921	0	2	1454.73	2.31312	28.6481	0
High	gSLSYLnVTR	4	1	1	4503143	N-Term(iTRAQ4plex); N7(Deamidated)	0	1.12326	0.790749	0.97597	4.28214	0	2	1254.68	1.86255	44.9575	0
High	eDFVLTAAHcWGSNInVTLGAHNIQR	1	1	1	4503149	N-Term(iTRAQ4plex); C10(Carbamidomethyl); N16(Deamidated)	0	0.836731	1.03074	0.980148	6.90522	0	4	3068.52	0.747982	62.5908	0
High	kFDVnQLQnTTIk	1	4	1	4503273	N-Term(iTRAQ4plex); K1(iTRAQ4plex); N5(Deamidated); N9(Deamidated); K13(iTRAQ4plex)	0	1.12972	0.846183	1.26526	4.94709	0	3	1983.12	2.99879	38.7451	1
High	rQQYNALLSnmSR	1	1	1	4503273	N-Term(iTRAQ4plex); N10(Deamidated); M11(Oxidation)	0	0.951317	1.00987	3.5315	3.95994	0	3	1741.87	-1.40383	28.9851	1
High	nmQIAnHTLk	1	4	1	4503273	N-Term(iTRAQ4plex); M2(Oxidation); N6(Deamidated); K10(iTRAQ4plex)	0	1.05175	0.667196	0.42294	3.93507	0	3	1474.8	2.05462	21.4981	0
High	nmQIAnHTLk	1	4	1	4503273	N-Term(iTRAQ4plex); N1(Deamidated); M2(Oxidation); N6(Deamidated); K10(iTRAQ4plex)	0	1.25726	0.691492	1.14022	3.65687	0	3	1475.78	3.47521	25.4066	0
High	eLYEPIWQnFTDPQLR	1	1	1	4503273	N-Term(iTRAQ4plex); N9(Deamidated)	0	0.991867	0.5628	0.34095	2.93195	0	2	2194.09	-1.54536	74.3978	0
High	gIASVLQELnVTVVTSLcR	1	1	1	4503549	N-Term(iTRAQ4plex); N10(Deamidated); C18(Carbamidomethyl)	0				5.53132	0	3	2204.21	1.28442	81.856	0
High	vVLGAHnLSR	2	1	1	4503549	N-Term(iTRAQ4plex); N7(Deamidated)	0	0.29852	0.826187	0.755915	4.04035	0	3	1210.71	2.57722	30.2594	0
High	gFVncSR	1	1	1	4503595	N-Term(iTRAQ4plex); N4(Deamidated); C5(Carbamidomethyl)	0	1.32299	1.2254	11.1121	2.83766	0	2	984.47	0.884635	24.013	0
High	yPHkPEInSTTHPGADLQENFcR	2	1	1	4503635	N-Term(iTRAQ4plex); K4(iTRAQ4plex); N8(Deamidated); C22(Carbamidomethyl)	0	0.498803	0.879227	0.520395	4.58458	0	3	3000.46	1.53258	35.7841	0
High	yPHkPEInSTTHPGADLQEnFcR	1	1	1	4503635	N-Term(iTRAQ4plex); K4(iTRAQ4plex); N8(Deamidated); N20(Deamidated); C22(Carbamidomethyl)	0	0.643485	1.09132	0.652821	4.55237	0	4	3001.45	4.18911	36.3521	0
High	dVEcGEGHFcHDnQTccR	2	1	1	4504151	N-Term(iTRAQ4plex); C4(Carbamidomethyl); C10(Carbamidomethyl); N13(Deamidated); C16(Carbamidomethyl); C17(Carbamidomethyl)	0	0.822656	0.866776	0.882836	7.01255	0	4	2425.92	1.78122	20.8427	0
High	mTPNLLHLAPENFYISHSPnSTAGPScTLLEEAFR	1	1	1	4504373	M1(Oxidation); N-Term(iTRAQ4plex); N20(Deamidated); C27(Carbamidomethyl)	0	1.56178	0.474635	1.65815	7.14725	0	4	4075.97	1.93178	68.7404	0
High	vIDFncTTSSVSSALANTk	2	2	1	4504489	N-Term(iTRAQ4plex); N5(Deamidated); C6(Carbamidomethyl); K19(iTRAQ4plex)	0	0.611483	0.709484	0.381892	5.08927	0	3	2304.17	2.34182	57.9685	0
High	sLDAYPILNQAQALEnHTEVQFQk	1	3	1	4504747	N-Term(iTRAQ4plex); N16(Deamidated); K24(iTRAQ4plex)	0	0.443494	1.26565	1.24021	6.1013	0	4	3046.59	6.54982	64.5791	0
High	rnITLAYTLEADRDR	1	3	1	4504747	N-Term(iTRAQ4plex); N2(Deamidated)	0	0.706558	1.24878	2.29026	5.96174	0	4	1952.03	0.708764	38.3339	2
High	kLLLSInVTNTR	1	3	1	4504747	N-Term(iTRAQ4plex); K1(iTRAQ4plex); N7(Deamidated)	0	0.470473	1.16577	0.901007	5.2208	0	3	1661.03	3.1784	46.6702	1
High	lRPIIISmnYSLPLR	1	3	1	4504747	N-Term(iTRAQ4plex); M8(Oxidation); N9(Deamidated)	0	0.494517	1.17318	0.700535	5.22016	0	3	1947.12	1.44965	57.5534	0
High	lLLSInVTNTR	1	3	1	4504747	N-Term(iTRAQ4plex); N6(Deamidated)	0	0.305297	1.0603	0.58383	4.12798	0	2	1388.83	3.02826	58.7942	0
High	vWnSTFIEDYRDFDR	1	3	1	4504747	N-Term(iTRAQ4plex); N3(Deamidated)	0	0.363642	1.08076	0.562002	3.31264	0	3	2107.97	-4.57207	62.5731	1
High	nITIVTGAPR	1	2	1	4504747	N-Term(iTRAQ4plex); N1(Deamidated)	0	0.34488	1.09561	0.51612	3.18946	0	2	1186.69	1.71452	39.2873	0
High	hGIQYFnnNTQHSSLFmLNEVk	1	3	1	4504893	N-Term(iTRAQ4plex); N7(Deamidated); N8(Deamidated); M17(Oxidation); K22(iTRAQ4plex)	0	0.223262	0.962782	0.492379	5.7998	0	4	2927.43	0.681686	50.1894	0
High	lNAENnATFYFk	1	3	1	4504893	N-Term(iTRAQ4plex); N6(Deamidated); K12(iTRAQ4plex)	0	0.486684	0.692642	0.236465	5.70586	0	2	1720.88	2.89221	51.4882	0
High	lNAEnnATFYFk	1	3	1	4504893	N-Term(iTRAQ4plex); N5(Deamidated); N6(Deamidated); K12(iTRAQ4plex)	0	0.478323	0.723482	0.283662	5.47107	0	2	1721.87	3.80799	53.2956	0
High	hGIQYFNnNTQHSSLFmLNEVk	1	3	1	4504893	N-Term(iTRAQ4plex); N8(Deamidated); M17(Oxidation); K22(iTRAQ4plex)	0	0.109847	0.604885	0.283703	5.08597	0	3	2926.47	9.97	47.4497	0
High	iTYSIVQTncSk	1	2	1	4504893	N-Term(iTRAQ4plex); N9(Deamidated); C10(Carbamidomethyl); K12(iTRAQ4plex)	0	0.658647	0.449381	0.326945	4.89686	0	2	1702.9	2.84638	41.5838	0
High	vASVININPnTTHSTGScR	1	4	1	4504957	N-Term(iTRAQ4plex); N10(Deamidated); C18(Carbamidomethyl)	0	1.38903	0.864038	1.95673	6.05037	0	3	2173.08	0.152986	37.8988	0
High	aASTYSIDSVSFSYNTGDnTTFPDAEDk	1	3	1	4504957	N-Term(iTRAQ4plex); N19(Deamidated); K28(iTRAQ4plex)	0	1.06758	0.79371	1.03708	5.08588	0	3	3292.48	-2.87187	59.6462	0
High	tVTISDHGTVTYnGSIcGDDQnGPk	1	3	1	4504957	N-Term(iTRAQ4plex); N13(Deamidated); C17(Carbamidomethyl); N22(Deamidated); K25(iTRAQ4plex)	0	1.58693	0.921642	1.43254	4.66531	0	3	2926.36	1.061	41.0473	0
High	vQPFnVTQGk	2	4	1	4504957	N-Term(iTRAQ4plex); N5(Deamidated); K10(iTRAQ4plex)	0	1.6998	0.926471	1.50024	3.44753	0	2	1406.79	-0.584442	38.7713	0
High	lGSFEGLVnLTFIHLQHNR	3	1	1	4505047	N-Term(iTRAQ4plex); N9(Deamidated)	0	2.16685	2.73374	0.78691	7.45515	0	3	2340.26	2.5001	70.7724	0
High	kLHInHnnLTESVGPLPk	2	1	1	4505047	K1(iTRAQ4plex); N-Term(iTRAQ4plex); N5(Deamidated); N7(Deamidated); N8(Deamidated); K18(iTRAQ4plex)	0	1.27653	1.59841	1.48543	6.92874	0	3	2446.36	-2.9841	39.8286	1
High	kLHINHnnLTESVGPLPk	8	1	1	4505047	N-Term(iTRAQ4plex); K1(iTRAQ4plex); N7(Deamidated); N8(Deamidated); K18(iTRAQ4plex)	0	1.59868	1.90209	1.35774	6.57899	0	3	2445.38	-1.11039	35.6352	1
High	lGSFEGLVnLTFIHLQHnR	2	1	1	4505047	N-Term(iTRAQ4plex); N9(Deamidated); N18(Deamidated)	0	1.78207	2.41286	1.0472	6.39451	0	4	2341.25	2.15133	73.9009	0
High	lHINHnnLTESVGPLPk	6	1	1	4505047	N-Term(iTRAQ4plex); N6(Deamidated); N7(Deamidated); K17(iTRAQ4plex)	0	1.43103	2.12568	0.812208	5.65976	0	3	2173.19	1.84524	40.7322	0
High	lHINHNnLTESVGPLPk	3	1	1	4505047	N-Term(iTRAQ4plex); N7(Deamidated); K17(iTRAQ4plex)	0	1.47423	2.15411	1.04606	5.45907	0	3	2172.2	0.163497	38.9861	0
High	aFEnVTDLQWLILDHNLLEnSk	2	1	1	4505047	N-Term(iTRAQ4plex); N4(Deamidated); N20(Deamidated); K22(iTRAQ4plex)	0	1.71472	2.7515	0.538302	5.14158	0	4	2902.52	2.50681	77.3609	0
High	aFEnVTDLQWLILDHNLLENSk	3	1	1	4505047	N-Term(iTRAQ4plex); N4(Deamidated); K22(iTRAQ4plex)	0	1.73149	2.48264	0.598152	4.22665	0	3	2901.54	5.01799	76.7326	0
High	lHInHnnLTESVGPLPk	1	1	1	4505047	N-Term(iTRAQ4plex); N4(Deamidated); N6(Deamidated); N7(Deamidated); K17(iTRAQ4plex)	0	1.02746	1.32837	0.927643	3.71183	0	4	2174.17	-0.467072	45.7611	0
High	lSHNELADSGIPGNSFnVSSLVELDLSYNk	4	1	1	4505047	N-Term(iTRAQ4plex); N17(Deamidated); K30(iTRAQ4plex)	0	1.49875	1.73949		3.3779	0	3	3508.78	2.00544	71.4658	0
High	vLNnITNDLR	1	4	1	4505259	N-Term(iTRAQ4plex); N4(Deamidated)	0	1.01899	0.942489	1.24619	2.85588	0	2	1316.73	-0.956536	52.2992	0
High	qNQcFYnSSYLNVQR	2	1	1	4505529	N-Term(iTRAQ4plex); C4(Carbamidomethyl); N7(Deamidated)	0	0.410303	1.11004	0.62998	5.51259	0	3	2065.95	1.08443	46.4986	0
High	qnQcFYnSSYLNVQR	2	1	1	4505529	N-Term(iTRAQ4plex); N2(Deamidated); C4(Carbamidomethyl); N7(Deamidated)	0	0.473992	1.0263	1.03417	5.06811	0	3	2066.94	1.2576	48.8912	0
High	sAEFFnYTVR	1	1	1	4505891	N-Term(iTRAQ4plex); N6(Deamidated)	0	2.28648	0.747041	1.92348	4.0615	0	2	1378.68	-0.109853	50.6066	0
High	eQYIHEnYSR	1	1	1	4505891	N-Term(iTRAQ4plex); N7(Deamidated)	0	1.85682	0.963293	3.16207	3.35067	0	3	1483.69	0.879887	25.0743	0
High	iHYLYLQNNFITELPVESFQnATGLR	1	1	1	4506041	N-Term(iTRAQ4plex); N21(Deamidated)	0	1.27555	2.1053		7.66605	0	3	3225.69	4.75858	75.4182	0
High	iHYLYLQNnFITELPVESFQnATGLR	3	1	1	4506041	N-Term(iTRAQ4plex); N9(Deamidated); N21(Deamidated)	0	1.26156	2.20384	0.539931	7.0821	0	3	3226.66	3.16597	76.0158	0
High	iHYLYLQnnFITELPVESFQnATGLR	1	1	1	4506041	N-Term(iTRAQ4plex); N8(Deamidated); N9(Deamidated); N21(Deamidated)	0	1.1106	1.86398	0.526953	5.90145	0	3	3227.67	9.51651	75.9334	0
High	nSFnISNLLVLHLSHNR	2	1	1	4506041	N-Term(iTRAQ4plex); N4(Deamidated)	0	0.974372	1.77076	0.823516	4.49936	0	4	2123.15	0.224118	60.5448	0
High	inGTQIcPNDLVAFHDFSSDLENVPHLR	2	1	1	4506041	N-Term(iTRAQ4plex); N2(Deamidated); C7(Carbamidomethyl)	0	1.08325	1.95897	0.630658	4.17393	0	3	3353.65	5.86509	67.8894	0
High	nSFnISNLLVLHLSHnR	1	1	1	4506041	N-Term(iTRAQ4plex); N1(Deamidated); N4(Deamidated); N16(Deamidated)	0	0.726081	1.50631		3.60378	0	4	2125.12	0.676657	68.0136	0
High	nSFnISNLLVLHLSHNR	3	1	1	4506041	N-Term(iTRAQ4plex); N1(Deamidated); N4(Deamidated)	0	0.948296	2.03219	1.17752	3.43709	0	3	2124.14	1.86479	63.7654	0
High	eVFVHPnYSk	1	4	1	4506115	N-Term(iTRAQ4plex); N7(Deamidated); K10(iTRAQ4plex)	0	0.532322	1.01943	0.766734	3.48511	0	3	1508.8	2.52659	32.3642	0
High	vVRPDSELGERPPEDnQSFQYDHEAFLGk	2	1	1	4506455	N-Term(iTRAQ4plex); N16(Deamidated); K29(iTRAQ4plex)	0	1.71985	1.01172	0.622689	7.5522	0	5	3648.78	0.652324	44.7351	0
High	dEIGnVSTSHLLILDDSVEmEIRPR	2	1	1	4506675	N-Term(iTRAQ4plex); N5(Deamidated); M20(Oxidation)	0	2.45246	0.936753	1.64451	6.87966	0	4	2999.51	0.338224	60.271	0
High	lTIVnSSVLDRPR	1	1	1	4507157	N-Term(iTRAQ4plex); N5(Deamidated)	0	1.54838	0.96466	0.992745	4.54623	0	3	1614.93	0.226321	45.9983	0
High	aASnFTEIk	1	2	1	4507157	N-Term(iTRAQ4plex); N4(Deamidated); K9(iTRAQ4plex)	0	1.07025	0.922064	0.96169	3.42038	0	2	1269.7	2.30376	36.0585	0
High	iAPASnVSHTVVLRPLk	2	1	1	4507239	N-Term(iTRAQ4plex); N6(Deamidated); K17(iTRAQ4plex)	0	2.5325	0.881866	1.53421	7.40586	0	3	2091.25	-0.905001	39.9382	0
High	aNcEYQcQPLnQTSYLcVcAEGFAPIPHEPHR	1	1	1	4507483	N-Term(iTRAQ4plex); C3(Carbamidomethyl); C7(Carbamidomethyl); N11(Deamidated); C17(Carbamidomethyl); C19(Carbamidomethyl)	0	0.565736	0.761444	1.40063	5.14584	0	4	3991.8	5.78076	55.2823	0
High	sHnRSEEFLIAGk	1	1	1	4507509	N-Term(iTRAQ4plex); N3(Deamidated); K13(iTRAQ4plex)	0	3.17328	0.941801	2.28151	5.09526	0	3	1776.95	0.0766175	30.0108	1
High	lTQVPDDLPTnITVLnLTHNQLR	1	1	1	4507531	N-Term(iTRAQ4plex); N11(Deamidated); N16(Deamidated)	0	0.628555	0.765489	0.944579	5.07649	0	3	2761.5	4.96878	68.0558	0
High	tDDEVVQREEEAIQLDGLnASQIR	5	1	1	4507677	N-Term(iTRAQ4plex); N19(Deamidated)	0	3.04404	0.963908	1.77762	6.92147	0	3	2873.43	0.585845	54.9992	1
High	hnnDTQHIWESDSNEFSVIADPR	1	1	1	4507677	N-Term(iTRAQ4plex); N2(Deamidated); N3(Deamidated)	0	2.95829	1.21814	1.9603	5.77427	0	3	2857.27	-2.12314	52.8469	0
High	eEEAIQLDGLnASQIR	1	1	1	4507677	N-Term(iTRAQ4plex); N11(Deamidated)	0	3.45939	0.887916	0.931345	4.32315	0	2	1930.98	-0.0456	53.0334	0
High	inTTADEkDPTNPFR	1	1	1	4557251	N-Term(iTRAQ4plex); N2(Deamidated); K8(iTRAQ4plex)	0	0.830108	0.985041	0.412953	4.3118	0	3	2008.02	0.999998	38.2199	1
High	nISQVLEk	1	3	1	4557251	N-Term(iTRAQ4plex); N1(Deamidated); K8(iTRAQ4plex)	0	0.810259	0.863458	0.330084	3.80006	0	2	1219.72	1.21519	41.144	0
High	vYIHPFHLVIHnESTcEQLAk	3	1	1	4557287	N-Term(iTRAQ4plex); N12(Deamidated); C16(Carbamidomethyl); K21(iTRAQ4plex)	0	0.495286	1.10759	0.801428	8.15852	0	4	2824.48	2.28912	44.8964	0
High	eLHHLQEQnVSNAFLDkGEFYIGSk	2	1	1	4557485	N-Term(iTRAQ4plex); N9(Deamidated); K17(iTRAQ4plex); K25(iTRAQ4plex)	0	0.38324	0.9132	0.268252	10.1059	0	4	3336.73	3.43845	51.6902	1
High	eLHHLQEQnVSnAFLDk	1	1	1	4557485	N-Term(iTRAQ4plex); N9(Deamidated); N12(Deamidated); K17(iTRAQ4plex)	0	0.559996	1.03652	0.63926	6.21525	0	3	2312.18	0.801568	36.8825	0
High	eWEkELHHLQEQnVSNAFLDk	1	1	1	4557485	N-Term(iTRAQ4plex); K4(iTRAQ4plex); N13(Deamidated); K21(iTRAQ4plex)	0	0.755018	1.14676	1.43078	5.99613	0	4	3027.55	-0.431844	51.1023	1
High	eHEGAIYPDnTTDFQR	3	1	1	4557485	N-Term(iTRAQ4plex); N10(Deamidated)	0	1.01386	0.908438	0.642951	5.15104	0	2	2037.93	0.0998036	34.8649	0
High	enLTAPGSDSAVFFEQGTTR	2	1	1	4557485	N-Term(iTRAQ4plex); N2(Deamidated)	0	0.304766	1.02525	0.42829	5.113	0	2	2272.09	0.828032	54.2255	0
High	eLHHLQEQnVSNAFLDk	3	1	1	4557485	N-Term(iTRAQ4plex); N9(Deamidated); K17(iTRAQ4plex)	0	0.402522	1.01794	0.475791	2.67425	0	2	2311.2	4.34957	40.1065	0
High	dGTQQAVPLEHPSSPWGLnLTEk	1	1	1	4557733	N-Term(iTRAQ4plex); N19(Deamidated); K23(iTRAQ4plex)	0	0.879816	1.08945	0.673327	5.35335	0	3	2793.43	0.546389	54.2805	0
High	nmSNQLGLLAVNQR	2	1	1	4557759	N-Term(iTRAQ4plex); N1(Deamidated); M2(Oxidation)	0	0.574022	1.01086	1.29579	4.53165	0	2	1718.89	-1.8608	46.0902	0
High	scPAcPGSnITIR	1	1	1	4557759	N-Term(iTRAQ4plex); C2(Carbamidomethyl); C5(Carbamidomethyl); N9(Deamidated)	0	0.436763	0.813022	1.01764	3.92926	0	2	1577.75	1.04079	33.359	0
High	sYnDSVDPR	1	1	1	4557759	N-Term(iTRAQ4plex); N3(Deamidated)	0	0.238831	0.919334	1.53916	2.95113	0	2	1197.55	2.36311	24.3182	0
High	nVTHLLQQELTEAQk	1	2	1	4757876	N-Term(iTRAQ4plex); N1(Deamidated); K15(iTRAQ4plex)	0	0.53528	0.611153	0.656718	5.80754	0	3	2041.12	3.62418	56.1166	0
High	gFQDVEAQAATcnHTVmALmASLDAEk	3	2	1	4757876	N-Term(iTRAQ4plex); C12(Carbamidomethyl); N13(Deamidated); M17(Oxidation); M20(Oxidation); K27(iTRAQ4plex)	0	0.651136	0.889826	0.870736	5.67927	0	3	3229.51	2.13871	60.0622	0
High	hHDYYITSTSnGSLEGLENR	1	1	1	4758248	N-Term(iTRAQ4plex); N11(Deamidated)	0	1.06992	0.981153	1.23305	3.84426	0	3	2438.13	0.207688	38.078	0
High	aSSSFQAnGTk	2	1	1	4758754	N-Term(iTRAQ4plex); N8(Deamidated); K11(iTRAQ4plex)	0	0.214025	1.19343	0.169046	4.87807	0	2	1386.72	3.52939	21.7686	0
High	tmVFPVmYLnESVHIDkETASR	1	2	1	5031631	N-Term(iTRAQ4plex); M2(Oxidation); M7(Oxidation); N10(Deamidated); K17(iTRAQ4plex)	0	1.12054	0.77824	0.574192	7.44004	0	4	2888.44	-0.266869	52.3334	1
High	aNIQFGDnGTTISAVSNk	2	1	1	5031631	N-Term(iTRAQ4plex); N8(Deamidated); K18(iTRAQ4plex)	0	1.14809	0.786245	1.02058	5.85074	0	2	2126.1	0.285221	45.7087	0
High	tmVFPVmYLnESVHIDk	1	2	1	5031631	N-Term(iTRAQ4plex); M2(Oxidation); M7(Oxidation); N10(Deamidated); K17(iTRAQ4plex)	0	0.909855	0.89691	0.699697	5.49559	0	3	2344.18	0.480175	57.7889	0
High	cNmInGTDGDSFHPLITk	1	2	1	5031631	N-Term(iTRAQ4plex); C1(Carbamidomethyl); M3(Oxidation); N5(Deamidated); K18(iTRAQ4plex)	0	1.14995	0.852569	0.921215	5.19702	0	3	2325.11	0.808108	42.2774	0
High	dLESVPPGFPAnVTTLSLSANR	1	1	1	5031809	N-Term(iTRAQ4plex); N12(Deamidated)	0	1.31353	0.933457	1.58166	4.08968	0	3	2430.27	4.55007	67.6898	0
High	gLnLTEDTYkPR	2	2	1	5031863	N-Term(iTRAQ4plex); N3(Deamidated); K10(iTRAQ4plex)	0	1.31086	0.905319	1.33982	5.57251	0	3	1695.92	1.01315	36.6064	0
High	dAGVVcTnETR	1	1	1	5031863	N-Term(iTRAQ4plex); C6(Carbamidomethyl); N8(Deamidated)	0	1.24713	0.746882	1.55414	4.32287	0	2	1366.64	-1.69761	23.3379	0
High	aAIPSALDTnSSk	1	2	1	5031863	N-Term(iTRAQ4plex); N10(Deamidated); K13(iTRAQ4plex)	0	1.15318	0.637695	1.59052	4.01454	0	2	1563.85	0.140805	37.3874	0
High	ePGSnVTmSVDAEcVPmVR	1	2	1	5031863	N-Term(iTRAQ4plex); N5(Deamidated); M8(Oxidation); C14(Carbamidomethyl); M17(Oxidation)	0	1.40211	1.2637	2.31739	3.90548	0	3	2255.01	1.23985	42.5715	0
High	tVIRPFYLTnSSGVD	1	2	1	5031863	N-Term(iTRAQ4plex); N10(Deamidated)	0	1.02733	0.770469	0.974553	3.82111	0	2	1813.95	3.39773	57.178	0
High	amSGINnYTQHck	1	1	1	5032045	N-Term(iTRAQ4plex); M2(Oxidation); N7(Deamidated); C12(Carbamidomethyl); K13(iTRAQ4plex)	0	1.58636	0.866163	1.79914	3.93742	0	3	1828.85	-2.27491	22.6696	0
High	gAcEVRPLGnLSR	1	1	1	5032223	N-Term(iTRAQ4plex); C3(Carbamidomethyl); N10(Deamidated)	0	1.94892	0.88646	2.87056	3.70204	0	3	1573.82	0.310455	32.7182	0
High	sNVIVTGAnFTR	1	1	1	5032223	N-Term(iTRAQ4plex); N9(Deamidated)	0	1.40048	0.909873	1.04449	3.43571	0	2	1423.77	0.99414	42.5847	0
High	eVnITIIDRk	1	1	1	5453676	N-Term(iTRAQ4plex); N3(Deamidated); K10(iTRAQ4plex)	0	4.04048	0.514909	2.01328	5.1662	0	3	1489.88	-2.34626	40.8441	1
High	eVnITIIDR	1	1	1	5453676	N-Term(iTRAQ4plex); N3(Deamidated)	0	2.19854	0.935234	1.5226	2.93832	0	2	1217.69	0.909057	48.4941	0
High	gQSYSVnVTFTSNIQSk	3	2	1	5453678	N-Term(iTRAQ4plex); N7(Deamidated); K17(iTRAQ4plex)	0	1.19339	0.772256	1.15913	3.50831	0	3	2149.1	-1.72156	48.8727	0
High	iYSnHSALESLALIPLQAPLk	1	5	1	5453914	N-Term(iTRAQ4plex); N4(Deamidated); K21(iTRAQ4plex)	0	1.21933	0.897658	1.8553	3.93066	0	3	2567.47	2.07243	70.2856	0
High	vSnVScQASVSR	1	3	1	5453914	N-Term(iTRAQ4plex); N3(Deamidated); C6(Carbamidomethyl)	0	2.09062	0.913317	2.03143	3.7676	0	2	1438.7	-2.13168	24.762	0
High	eGHFYYnISEVk	1	3	1	5453914	N-Term(iTRAQ4plex); N7(Deamidated); K12(iTRAQ4plex)	0	1.42303	0.75652	1.45586	3.56395	0	3	1774.89	-1.53116	42.6962	0
High	gkEGHFYYnISEVk	1	3	1	5453914	N-Term(iTRAQ4plex); K2(iTRAQ4plex); N9(Deamidated); K14(iTRAQ4plex)	0	1.72966	1.00704	3.84017	3.46033	0	4	2104.11	1.05299	36.5576	1
High	eEAmLYHnQTAELR	1	3	1	5454038	N-Term(iTRAQ4plex); M4(Oxidation); N8(Deamidated)	0	1.86449	1.06579	2.93641	4.49352	0	3	1865.88	-2.2582	32.0595	0
High	rPPLAELAALnLSGSR	1	1	1	5729718	N-Term(iTRAQ4plex); N11(Deamidated)	0	1.03353	1.81629	3.40075	4.31865	0	3	1810.03	1.4662	56.8851	0
High	fLSSSPHLPPSSYFnASGR	3	1	1	5729770	N-Term(iTRAQ4plex); N15(Deamidated)	0	0.922246	1.05819	0.734309	5.36749	0	3	2196.08	0.0566637	51.0764	0
High	rYnLTSQDVGSGTSnnSQAcAQFLEQYFHDSDLAQFmR	1	1	1	5729770	N-Term(iTRAQ4plex); N3(Deamidated); N15(Deamidated); N16(Deamidated); C20(Carbamidomethyl); M37(Oxidation)	0	1.186	0.874204	1.49838	4.7666	0	4	4549.05	9.08828	65.4831	1
High	ynLTSQDVGSGTSNnSQAcAQFLEQYFHDSDLAQFmR	2	1	1	5729770	N-Term(iTRAQ4plex); N2(Deamidated); N15(Deamidated); C19(Carbamidomethyl); M36(Oxidation)	0	1.58802	0.865301		4.17642	0	4	4391.93	1.22618	70.5445	0
High	nIETnYTR	1	1	1	5729772	N-Term(iTRAQ4plex); N5(Deamidated)	0	1.83724	0.87278	1.24475	2.86824	0	2	1155.58	-0.0266761	26.2176	0
High	vFPYISVmVNnGSLSYDHSk	1	1	1	5803023	N-Term(iTRAQ4plex); M8(Oxidation); N11(Deamidated); K20(iTRAQ4plex)	0	2.20444	0.898429	0.72179	6.90569	0	3	2562.28	-1.3119	56.5837	0
High	vDnFTQNPGmFR	1	1	1	5803080	N-Term(iTRAQ4plex); N3(Deamidated); M10(Oxidation)	0	1.46859	0.885398	1.03285	2.68571	0	2	1586.73	-2.74687	42.329	0
High	gRLEQLGGLLAnVSGELGGR	1	1	1	5901944	N-Term(iTRAQ4plex); N12(Deamidated)	0	1.25179	1.50064	1.47864	8.04829	0	3	2141.19	3.01656	68.5229	1
High	lGALnSSLQLLEDR	1	1	1	5901944	N-Term(iTRAQ4plex); N5(Deamidated)	0	1.15058	1.78094	0.222084	5.3352	0	2	1673.92	3.50915	68.0854	0
High	eTnTTSQmQAALLEk	2	1	1	5901944	N-Term(iTRAQ4plex); N3(Deamidated); M8(Oxidation); K15(iTRAQ4plex)	0	1.34749	1.9146	0.568239	4.6219	0	2	1970	0.538766	35.3454	0
High	lEQLGGLLAnVSGELGGR	1	1	1	5901944	N-Term(iTRAQ4plex); N10(Deamidated)	0	1.11809	1.67313		3.65185	0	3	1928.06	2.16335	77.2849	0
High	sPIVTHcnVSTVNk	1	1	1	6005715	N-Term(iTRAQ4plex); C7(Carbamidomethyl); N8(Deamidated); K14(iTRAQ4plex)	0	0.511067	0.624191	0.711336	5.51575	0	3	1844.98	0.849876	27.4586	0
High	tVAQnYSSVTHLHSIGk	1	1	1	6631081	N-Term(iTRAQ4plex); N5(Deamidated); K17(iTRAQ4plex)	0	1.68593	0.962926	0.544647	4.84632	0	4	2131.14	-1.28492	36.6043	0
High	wGHnITEFQQR	1	1	1	7657069	N-Term(iTRAQ4plex); N4(Deamidated)	0	2.76863	0.995597	2.95208	4.0196	0	3	1560.77	-1.55656	39.3365	0
High	rNPPmGGNVVIFDTVITNQEEPYQnHSGR	2	1	1	7705753	N-Term(iTRAQ4plex); M5(Oxidation); N25(Deamidated)	0	1.31374	0.928008	1.22288	7.00224	0	4	3430.66	1.67052	47.9395	1
High	rNPPmGGNVVIFDTVITnQEEPYQnHSGR	1	1	1	7705753	N-Term(iTRAQ4plex); M5(Oxidation); N18(Deamidated); N25(Deamidated)	0	1.02955	1.10545	1.70157	6.21988	0	4	3431.66	4.76268	48.5131	1
High	nPPmGGNVVIFDTVITnQEEPYQnHSGR	1	1	1	7705753	N-Term(iTRAQ4plex); M4(Oxidation); N17(Deamidated); N24(Deamidated)	0	1.14268	0.865245	1.38335	6.195	0	3	3275.54	1.22514	54.8063	0
High	rNPPmGGnVVIFDTVITnQEEPYQnHSGR	1	1	1	7705753	N-Term(iTRAQ4plex); M5(Oxidation); N8(Deamidated); N18(Deamidated); N25(Deamidated)	0	1.55698	1.14513	2.87078	6.01681	0	4	3432.65	6.35948	47.6093	1
High	nPPmGGNVVIFDTVITNQEEPYQnHSGR	3	1	1	7705753	N-Term(iTRAQ4plex); M4(Oxidation); N24(Deamidated)	0	1.17174	1.08391	1.18641	5.64101	0	4	3274.56	2.80793	55.6432	0
High	gTEVnTTVIGENDPIDEVQGFLFGk	1	1	1	9910280	N-Term(iTRAQ4plex); N5(Deamidated); K25(iTRAQ4plex)	0	3.10394	0.801912	2.15306	5.87231	0	3	2968.51	3.69846	79.0013	0
High	lASAFGDPHFVTFDGTnFTFnGR	1	1	1	10092665	N-Term(iTRAQ4plex); N17(Deamidated); N21(Deamidated)	0	0.392345	1.06426	0.0924206	5.29524	0	3	2664.26	3.64519	72.5395	0
High	sELVnETR	1	1	1	10092665	N-Term(iTRAQ4plex); N5(Deamidated)	0	0.366433	1.00483	0.193676	3.38513	0	2	1092.57	1.43866	24.4767	0
High	aQPGTmSnGTETR	1	1	1	10092665	N-Term(iTRAQ4plex); M6(Oxidation); N8(Deamidated)	0	0.354029	0.754756	0.0726637	2.84168	0	2	1510.7	4.66353	17.5137	0
High	iTSASVnDSGEYR	1	4	1	10835133	N-Term(iTRAQ4plex); N7(Deamidated)	0	4.06099	0.631093	1.92907	4.71346	0	2	1543.73	-1.29564	32.2907	0
High	gRnTSSEYQILTAR	1	3	1	10835133	N-Term(iTRAQ4plex); N3(Deamidated)	0	1.51371	1.18887	5.31685	3.87845	0	3	1740.89	-4.62036	34.0573	1
High	aLPQPQnVTSLLGcTH	3	1	1	11321561	N-Term(iTRAQ4plex); N7(Deamidated); C14(Carbamidomethyl)	0	0.635967	1.03309	1.13921	5.79148	0	2	1880.97	0.530633	62.1921	0
High	sWPAVGncSSALR	2	1	1	11321561	N-Term(iTRAQ4plex); N7(Deamidated); C8(Carbamidomethyl)	0	0.529371	1.03404	0.631004	4.26266	0	2	1549.76	0.976299	43.5241	0
High	fVnVTVTPEDQcRPnNVcTGVLTR	1	1	1	11342670	N-Term(iTRAQ4plex); N3(Deamidated); C12(Carbamidomethyl); N15(Deamidated); C18(Carbamidomethyl)	0	0.22812	0.711321	1.01802	5.19392	0	3	2922.43	4.45713	50.3615	0
High	fVnVTVTPEDQcRPnnVcTGVLTR	1	1	1	11342670	N-Term(iTRAQ4plex); N3(Deamidated); C12(Carbamidomethyl); N15(Deamidated); N16(Deamidated); C18(Carbamidomethyl)	0	0.423731	0.921518	1.19475	4.65108	0	3	2923.42	3.88946	50.6891	0
High	eAnLTSSVTILPLPLQnATVEAGTR	1	1	1	11342670	N-Term(iTRAQ4plex); N3(Deamidated); N17(Deamidated)	0		0.799		4.35714	0	2	2741.48	2.49551	73.0977	0
High	fVnVTVTPEDQcRPNNVcTGVLTR	2	1	1	11342670	N-Term(iTRAQ4plex); N3(Deamidated); C12(Carbamidomethyl); C18(Carbamidomethyl)	0	0.331491	0.989439	1.25349	3.44129	0	4	2921.44	0.487006	48.4908	0
High	tnSTFVQALVEHVkEEcDR	1	3	1	11386147	N-Term(iTRAQ4plex); N2(Deamidated); K14(iTRAQ4plex); C17(Carbamidomethyl)	0	1.79909	0.630267	0.53861	8.09697	0	4	2551.27	1.34167	60.8145	1
High	dVVTAAGDmLkDnATEEEILVYLEk	1	3	1	11386147	N-Term(iTRAQ4plex); M9(Oxidation); K11(iTRAQ4plex); N13(Deamidated); K25(iTRAQ4plex)	0	1.56244	0.500878	0.259147	7.28793	0	3	3215.68	5.76582	70.5732	1
High	lIDNnkTEkEILDAFDk	2	3	1	11386147	N-Term(iTRAQ4plex); N5(Deamidated); K6(iTRAQ4plex); K9(iTRAQ4plex); K17(iTRAQ4plex)	0	1.7239	0.518204	0.159226	6.12226	0	3	2583.44	-0.328351	55.1064	2
High	tnSTFVQALVEHVk	1	3	1	11386147	N-Term(iTRAQ4plex); N2(Deamidated); K14(iTRAQ4plex)	0	1.58705	0.688501	0.296687	5.51242	0	3	1862.03	1.07361	58.6692	0
High	lIDnnkTEkEILDAFDk	1	3	1	11386147	N-Term(iTRAQ4plex); N4(Deamidated); N5(Deamidated); K6(iTRAQ4plex); K9(iTRAQ4plex); K17(iTRAQ4plex)	0	1.32353	0.633375	0.381616	4.78578	0	3	2584.42	0.164932	60.2002	2
High	nSTkQEILAALEk	2	3	1	11386147	N-Term(iTRAQ4plex); N1(Deamidated); K4(iTRAQ4plex); K13(iTRAQ4plex)	0	0.998633	0.89055	0.48757	4.73485	0	3	1878.09	-0.813441	51.2909	1
High	nLEknSTkQEILAALEk	1	3	1	11386147	N-Term(iTRAQ4plex); K4(iTRAQ4plex); N5(Deamidated); K8(iTRAQ4plex); K17(iTRAQ4plex)	0	1.12952	0.742045	0.266785	4.7163	0	2	2506.46	0.225861	48.2525	2
High	dnATEEEILVYLEk	2	3	1	11386147	N-Term(iTRAQ4plex); N2(Deamidated); K14(iTRAQ4plex)	0	1.68684	0.715096	0.704916	4.48388	0	2	1955.01	1.59888	68.9705	0
High	lIDnnkTEk	2	3	1	11386147	N-Term(iTRAQ4plex); N4(Deamidated); N5(Deamidated); K6(iTRAQ4plex); K9(iTRAQ4plex)	0	1.4522	0.568405	0.334776	3.64931	0	3	1508.85	0.109281	24.1593	1
High	lIDNnkTEk	2	3	1	11386147	N-Term(iTRAQ4plex); N5(Deamidated); K6(iTRAQ4plex); K9(iTRAQ4plex)	0	1.44462	0.495667	0.235181	3.21428	0	3	1507.87	2.05706	22.421	1
High	tALFPDLLAQGnASLR	1	4	1	13376852	N-Term(iTRAQ4plex); N12(Deamidated)	0	1.67908	0.887623	1.61349	4.29239	0	2	1832.01	3.84023	68.9169	0
High	rAEGLYSQLLGLTASQSnLTk	1	1	1	13775238	N-Term(iTRAQ4plex); N18(Deamidated); K21(iTRAQ4plex)	0	0.820024	1.96155	1.81465	7.56348	0	3	2539.4	1.51601	60.1145	1
High	rDLDRInASFR	1	1	1	13775238	N-Term(iTRAQ4plex); N7(Deamidated)	0	1.01971	1.62696	1.90544	4.09998	0	3	1507.81	2.28561	31.3966	2
High	dLDRInASFR	1	1	1	13775238	N-Term(iTRAQ4plex); N6(Deamidated)	0	0.997937	2.55595	0.824218	4.09825	0	3	1351.71	0.416042	39.2386	1
High	eLnFTTR	1	1	1	13775238	N-Term(iTRAQ4plex); N3(Deamidated)	0	1.15783	3.34103	0.635529	2.89487	0	2	1025.54	0.43456	36.9659	0
High	vIHLQFNNIASITDDTFckAnDTSYIR	2	2	1	14916498	N-Term(iTRAQ4plex); C18(Carbamidomethyl); K19(iTRAQ4plex); N21(Deamidated)	0	1.08198	2.29922	0.564383	5.01461	0	4	3445.73	0.423942	62.3755	1
High	anDTSYIR	1	2	1	14916498	N-Term(iTRAQ4plex); N2(Deamidated)	0	1.07049	2.99542	0.8636	2.79656	0	2	1084.54	1.43537	25.9927	0
High	kLPPGLLAnFTLLR	2	1	1	16418467	N-Term(iTRAQ4plex); K1(iTRAQ4plex); N9(Deamidated)	0	0.166651	0.753097	0.609774	5.38741	0	3	1842.15	3.65527	66.8166	1
High	qPVSPVIHPPVSYnDTAPR	1	1	1	17136148	N-Term(iTRAQ4plex); N14(Deamidated)	0	1.5121	0.992963	1.41029	5.06033	0	3	2219.16	1.20056	41.1733	0
High	gYYnQSEAGSHTLQSmYGcDVGPDGR	2	3	1	17986001	N-Term(iTRAQ4plex); N4(Deamidated); M16(Oxidation); C19(Carbamidomethyl)	0	3.96933	0.764268	2.07974	4.47509	0	4	3010.26	-2.07777	37.798	0
High	sEcHFFnGTER	1	3	1	17986005	N-Term(iTRAQ4plex); C3(Carbamidomethyl); N7(Deamidated)	0	0.504323	3.21599	4.66655	3.39094	0	3	1528.66	1.12839	30.0002	0
High	kLDnGNLQHLSGnATLTLIAmR	1	3	1	18201909	K1(iTRAQ4plex); N-Term(iTRAQ4plex); N4(Deamidated); N13(Deamidated); M21(Oxidation)	0	1.59237	1.14947	1.90706	6.80819	0	4	2686.45	1.37137	50.8838	1
High	rYnSTAATNEVPEVTVFSk	1	1	1	18426975	N-Term(iTRAQ4plex); N3(Deamidated); K19(iTRAQ4plex)	0	1.50767	1.16381	0.612314	5.81802	0	3	2402.24	-2.79796	45.6262	1
High	ynSTAATNEVPEVTVFSk	1	1	1	18426975	N-Term(iTRAQ4plex); N2(Deamidated); K18(iTRAQ4plex)	0	1.90719	1.12484	1.81147	3.24656	0	3	2246.14	-1.83074	53.0926	0
High	fLQQDkYEcHFFnGTER	1	1	1	18641375	N-Term(iTRAQ4plex); K6(iTRAQ4plex); C9(Carbamidomethyl); N13(Deamidated)	0	7.73414	1.1578	1.7817	4.8928	0	3	2508.18	-3.95624	44.7098	1
High	lGLSFnSISAVDnGSLANTPHLR	3	3	1	19743848	N-Term(iTRAQ4plex); N6(Deamidated); N13(Deamidated)	0	0.880559	1.10885	0.53021	8.01894	0	3	2529.31	1.09716	61.2282	0
High	yIQVVYLHNnnISVVGSSDFcPPGHNTk	1	3	1	19743848	N-Term(iTRAQ4plex); N10(Deamidated); N11(Deamidated); C21(Carbamidomethyl); K28(iTRAQ4plex)	0	1.54504	1.75204	0.693514	7.48224	0	4	3449.71	1.94181	54.8449	0
High	yIQVVYLHNNnISVVGSSDFcPPGHNTk	1	3	1	19743848	N-Term(iTRAQ4plex); N11(Deamidated); C21(Carbamidomethyl); K28(iTRAQ4plex)	0	1.20511	1.43278	0.800725	7.09434	0	4	3448.72	0.139275	53.1403	0
High	iADTnITSIPQGLPPSLTELHLDGNk	4	2	1	19743848	N-Term(iTRAQ4plex); N5(Deamidated); K26(iTRAQ4plex)	0	1.60846	1.87992	0.624147	6.72384	0	4	3033.65	5.68125	64.8665	0
High	yIQVVYLHnnnISVVGSSDFcPPGHNTk	1	3	1	19743848	N-Term(iTRAQ4plex); N9(Deamidated); N10(Deamidated); N11(Deamidated); C21(Carbamidomethyl); K28(iTRAQ4plex)	0	1.30726	1.35901	0.811856	6.06391	0	4	3450.73	10.8891	57.5275	0
High	lGLSFNSISAVDnGSLANTPHLR	2	3	1	19743848	N-Term(iTRAQ4plex); N13(Deamidated)	0	1.17712	1.6297	1.18555	4.44271	0	4	2528.32	-0.474015	60.2736	0
High	vTQVYAEnGTVLQGSTVASVYk	1	1	1	19923106	N-Term(iTRAQ4plex); N8(Deamidated); K22(iTRAQ4plex)	0	0.857255	1.08994	1.47513	4.82654	0	3	2603.38	1.32755	53.1	0
High	dEGTYTcALHHSGHSPPISSQnVTVLR	3	1	1	19923362	N-Term(iTRAQ4plex); C7(Carbamidomethyl); N22(Deamidated)	0	1.82043	0.760798	2.81235	7.91321	0	4	3108.49	-0.16991	36.9183	0
High	gSYPQHInISR	1	2	1	20302168	N-Term(iTRAQ4plex); N8(Deamidated)	0	1.57746	0.782694	2.05665	3.84061	0	3	1416.73	-0.63717	28.0517	0
High	gPnLTSPASITFTTGLEAPR	2	2	1	20665034	N-Term(iTRAQ4plex); N3(Deamidated)	0	0.608802	1.19741	0.737221	5.48817	0	2	2175.14	-1.37691	61.6133	0
High	aDEGSLknISIYTk	1	1	1	21071008	N-Term(iTRAQ4plex); K7(iTRAQ4plex); N8(Deamidated); K14(iTRAQ4plex)	0	0.712693	0.99148	1.32169	3.45682	0	3	1972.1	4.21991	42.6419	1
High	eGDHEFLEVPEAQEDVEATFPVHQPGnYScSYR	1	2	1	21071030	N-Term(iTRAQ4plex); N27(Deamidated); C30(Carbamidomethyl)	0	0.619722	0.6479		5.80969	0	4	3981.77	0.474929	56.3165	0
High	rEGDHEFLEVPEAQEDVEATFPVHQPGnYScSYR	1	2	1	21071030	N-Term(iTRAQ4plex); N28(Deamidated); C31(Carbamidomethyl)	0	0.6564	1.14334	1.19105	4.38664	0	4	4137.86	-0.321073	52.0565	1
High	lVPHmnVSAVEk	1	1	1	21071039	N-Term(iTRAQ4plex); M5(Oxidation); N6(Deamidated); K12(iTRAQ4plex)	0	0.599384	0.635662	0.706446	4.09011	0	3	1628.9	3.41265	31.0198	0
High	tLSELmSQTGHLGLAnASAPSGEQLLR	1	1	1	21264602	N-Term(iTRAQ4plex); M6(Oxidation); N16(Deamidated)	0	0.413766	1.91833	0.578749	6.4213	0	3	2942.51	1.71363	55.2514	0
High	rLnTTGVSAGcTADLLVGR	1	1	1	21264602	N-Term(iTRAQ4plex); N3(Deamidated); C11(Carbamidomethyl)	0	1.33327	1.09398	1.69894	6.19231	0	3	2106.11	0.263616	46.1822	1
High	kQELSRDnATLQATLHAAR	1	1	1	21264602	N-Term(iTRAQ4plex); K1(iTRAQ4plex); N8(Deamidated)	0	1.1757	1.39789	1.41168	5.98195	0	4	2412.33	2.79211	32.5634	2
High	aQQLLAnSTALEEAmLQEQQR	1	1	1	21264602	N-Term(iTRAQ4plex); N7(Deamidated); M15(Oxidation)	0	0.951605	1.4564	1.08796	5.53708	0	3	2533.27	0.0614266	58.0982	0
High	gVHnASLALSASIGR	2	1	1	21264602	N-Term(iTRAQ4plex); N4(Deamidated)	0	0.785907	1.51972	1.10025	5.43721	0	2	1597.88	2.49282	39.6729	0
High	dnATLQATLHAAR	1	1	1	21264602	N-Term(iTRAQ4plex); N2(Deamidated)	0	0.51679	2.17797	0.647705	5.12423	0	3	1526.8	0.0171447	33.9811	0
High	vFDLQQNLGSVnVSTGcAPALQAQTPGLGPR	1	1	1	21264602	N-Term(iTRAQ4plex); N12(Deamidated); C17(Carbamidomethyl)	0	1.2119	1.56091	2.17198	4.65054	0	3	3340.72	2.26025	65.6751	0
High	lnASIADLQSQLR	1	1	1	21264602	N-Term(iTRAQ4plex); N2(Deamidated)	0	0.622618	2.10615	0.969289	3.80552	0	3	1573.87	1.32618	59.0001	0
High	gInASSmAWAR	1	1	1	21264602	N-Term(iTRAQ4plex); N3(Deamidated); M7(Oxidation)	0	0.836786	1.92722	0.805628	2.99159	0	2	1324.64	0.413196	35.7737	0
High	sQILEGLGFnLTELSESDVHR	1	2	1	21361302	N-Term(iTRAQ4plex); N10(Deamidated)	0	0.667949	1.24015	0.623099	6.03601	0	3	2489.27	1.16164	72.1191	0
High	dFYVDEnTTVR	1	2	1	21361302	N-Term(iTRAQ4plex); N7(Deamidated)	0	0.789412	1.10255	0.71432	4.05533	0	2	1503.71	0.900503	41.5799	0
High	eLQNSVLETTLmPHnYSR	2	2	1	21361571	N-Term(iTRAQ4plex); M12(Oxidation); N15(Deamidated)	0	1.92122	0.989774	1.661	6.38495	0	3	2293.13	0.084613	47.8607	0
High	iIVPLnNREnISDPTSPLR	3	1	1	21489959	N-Term(iTRAQ4plex); N6(Deamidated); N10(Deamidated)	0	2.42046	1.1857	1.89904	4.36944	0	3	2294.25	0.830073	55.3582	1
High	enISDPTSPLR	1	1	1	21489959	N-Term(iTRAQ4plex); N2(Deamidated)	0	1.93677	1.27181	2.13262	4.00155	0	2	1373.7	-3.20767	36.6139	0
High	iIVPLnnREnISDPTSPLR	1	1	1	21489959	N-Term(iTRAQ4plex); N6(Deamidated); N7(Deamidated); N10(Deamidated)	0	1.8888	0.97861	1.6992	3.22253	0	3	2295.23	-0.130741	56.7491	1
High	iIVPLNNREnISDPTSPLR	2	1	1	21489959	N-Term(iTRAQ4plex); N10(Deamidated)	0	2.60978	1.33991	2.05766	2.92838	0	2	2293.27	4.21952	51.2506	1
High	dVncSVmGPQEk	2	3	1	22538440	N-Term(iTRAQ4plex); N3(Deamidated); C4(Carbamidomethyl); M7(Oxidation); K12(iTRAQ4plex)	0	2.0611	0.53821	0.925603	4.06832	0	3	1668.78	-0.932476	24.7918	0
High	aTVFAnGSLLLTQVRPR	1	5	1	22902128	N-Term(iTRAQ4plex); N6(Deamidated)	0	1.1869	0.930998	1.31754	7.44189	0	3	1988.14	0.560169	58.963	0
High	mHIFQnGSLVIHDVAPEDSGR	2	4	1	22902128	N-Term(iTRAQ4plex); M1(Oxidation); N6(Deamidated)	0	1.25607	0.868703	1.3743	6.71389	0	3	2483.21	-2.15444	44.2122	0
High	dGTPLSDGQSnHTVSSk	1	5	1	22902128	N-Term(iTRAQ4plex); N11(Deamidated); K17(iTRAQ4plex)	0	1.34058	0.87882	1.29039	6.3498	0	3	2018.98	-1.3508	23.2818	0
High	sAnASFNIk	1	5	1	22902128	N-Term(iTRAQ4plex); N3(Deamidated); K9(iTRAQ4plex)	0	1.06299	0.855463	1.16759	3.94501	0	2	1240.68	1.32469	33.932	0
High	vDLEDFEnnTAYAk	1	2	1	23111005	N-Term(iTRAQ4plex); N8(Deamidated); N9(Deamidated); K14(iTRAQ4plex)	0	0.711952	2.53967	0.29106	5.41851	0	2	1918.92	3.10871	53.21	0
High	rFnGSVSFFR	2	2	1	23111005	N-Term(iTRAQ4plex); N3(Deamidated)	0	0.461168	1.18864	0.632284	4.44048	0	3	1361.71	1.26702	44.0638	1
High	vDLEDFEnNTAYAk	3	2	1	23111005	N-Term(iTRAQ4plex); N8(Deamidated); K14(iTRAQ4plex)	0	0.720434	2.3671	0.415919	3.48514	0	3	1917.94	2.82064	53.4477	0
High	fnGSVSFFR	2	2	1	23111005	N-Term(iTRAQ4plex); N2(Deamidated)	0	0.578081	2.36414	0.379769	3.14137	0	2	1205.61	1.04987	55.4284	0
High	lcDEGHGLEVEIncTR	1	3	1	23510423	N-Term(iTRAQ4plex); C2(Carbamidomethyl); N13(Deamidated); C14(Carbamidomethyl)	0	1.17108	0.970956	1.83976	5.23266	0	3	2046.94	1.24693	42.9455	0
High	gYYnQSEAGSHTIQImYGcDVGSDGR	1	1	1	24797067	N-Term(iTRAQ4plex); N4(Deamidated); M16(Oxidation); C19(Carbamidomethyl)	0	7.83491	0.573279	2.23607	3.46939	0	3	3026.26	-14.1396	36.6748	0
High	snHTQATNDPPEVTVFPk	1	1	1	24797074	N-Term(iTRAQ4plex); N2(Deamidated); K18(iTRAQ4plex)	0	0.441628	1.43531	1.50845	6.46373	0	3	2271.15	-0.0189397	37.7489	0
High	qEcYAFnGTQR	1	1	1	24797076	N-Term(iTRAQ4plex); C3(Carbamidomethyl); N7(Deamidated)	0	2.31171	0.506895	0.533455	4.3954	0	2	1518.68	-0.131193	30.853	0
High	lEnITTGTYTIHAQk	1	5	1	27734709	N-Term(iTRAQ4plex); N3(Deamidated); K15(iTRAQ4plex)	0	1.60365	0.951496	1.23886	6.79114	0	3	1979.07	-1.63076	41.8476	0
High	anDSDQGANAEIEYTFHQAPEVVR	1	6	1	27754771	N-Term(iTRAQ4plex); N2(Deamidated)	0	0.502172	1.02993	0.972117	8.20907	0	3	2806.31	0.824616	49.709	0
High	nATYGHYAPGEEFHDVEDAETYkk	1	1	1	28626510	N-Term(iTRAQ4plex); N1(Deamidated); K23(iTRAQ4plex); K24(iTRAQ4plex)	0	2.68951	1.05604	2.62452	7.37278	0	5	3204.52	1.01229	38.4427	1
High	aEPGTHLcIDVEDAmnITR	2	1	1	30025026	N-Term(iTRAQ4plex); C8(Carbamidomethyl); M15(Oxidation); N16(Deamidated)	0	1.31846	1.04765	1.63964	4.49029	0	3	2303.08	1.21556	46.5603	0
High	eLLLDFAnSSAELTGcLVR	1	2	1	30025026	N-Term(iTRAQ4plex); N8(Deamidated); C16(Carbamidomethyl)	0	1.47893	1.38484	2.47993	4.44981	0	3	2253.16	0.819479	78.0785	0
High	tTLVDNNTWnNSHIALVGk	1	1	1	30578410	N-Term(iTRAQ4plex); N10(Deamidated); K19(iTRAQ4plex)	0	2.1757	0.930983	0.840143	7.23316	0	3	2386.26	-0.345544	49.4624	0
High	amSSnETAAYk	1	1	1	30578410	N-Term(iTRAQ4plex); M2(Oxidation); N5(Deamidated); K11(iTRAQ4plex)	0	2.68804	0.976715	0.592417	3.96819	0	2	1477.71	-0.756159	20.6934	0
High	lSLLEEPGnGTFTVILNQLTSR	2	2	1	31377806	N-Term(iTRAQ4plex); N9(Deamidated)	0	0.294323	0.956686	0.130303	4.91127	0	3	2547.39	4.91452	80.9645	0
High	gLSFDVSLEVSQGPGLLnDTk	1	2	1	31377806	N-Term(iTRAQ4plex); N18(Deamidated); K21(iTRAQ4plex)	0	0.92109	1.16132	1.01212	3.74035	0	3	2465.31	4.44519	69.2153	0
High	qTQVGIVQYGEnVTHEFNLNk	2	1	1	31657142	N-Term(iTRAQ4plex); N12(Deamidated); K21(iTRAQ4plex)	0	0.381904	1.30482	0.399937	7.68268	0	3	2707.4	2.63993	59.3673	0
High	hFFnVSDELALVTIVk	1	1	1	31657142	N-Term(iTRAQ4plex); N4(Deamidated); K16(iTRAQ4plex)	0	0.402351	1.49119	0.336239	5.48983	0	3	2121.19	1.19036	71.435	0
High	sQnDkFnVSLTVk	1	1	1	31657142	N-Term(iTRAQ4plex); N3(Deamidated); K5(iTRAQ4plex); N7(Deamidated); K13(iTRAQ4plex)	0	0.405406	1.36701	0.170704	5.17402	0	3	1914.06	2.04877	41.6154	1
High	sQNDkFnVSLTVk	1	1	1	31657142	N-Term(iTRAQ4plex); K5(iTRAQ4plex); N7(Deamidated); K13(iTRAQ4plex)	0	0.48659	1.67976	0.351935	5.15338	0	3	1913.07	1.09647	39.234	1
High	dScESNHnITck	1	1	1	31657142	N-Term(iTRAQ4plex); C3(Carbamidomethyl); N8(Deamidated); C11(Carbamidomethyl); K12(iTRAQ4plex)	0	0.705556	1.15516	0.647047	4.56926	0	3	1753.77	-0.288841	17.9725	0
High	ynHTGQVIIYR	2	1	1	31657142	N-Term(iTRAQ4plex); N2(Deamidated)	0	0.42824	1.46868	0.435421	4.44935	0	3	1508.8	1.10176	33.1946	0
High	sEnASLVLSSSNQk	1	1	1	31657142	N-Term(iTRAQ4plex); N3(Deamidated); K14(iTRAQ4plex)	0	0.514955	1.48732	0.696114	4.42044	0	2	1752.93	4.16528	34.7208	0
High	sYFSSLnLTIR	1	1	1	31657142	N-Term(iTRAQ4plex); N7(Deamidated)	0	0.366903	1.56526	0.26725	4.20567	0	2	1445.78	1.76759	61.3422	0
High	nTTFNVESTk	1	1	1	31657142	N-Term(iTRAQ4plex); N1(Deamidated); K10(iTRAQ4plex)	0	0.474406	1.52163	0.36944	4.19909	0	2	1429.75	3.11373	31.5337	0
High	vYVYALnQTR	1	1	1	31657142	N-Term(iTRAQ4plex); N7(Deamidated)	0	0.407825	1.38569	0.36262	3.89135	0	2	1371.74	1.71916	46.6544	0
High	sEnASLVLSSSnQk	1	1	1	31657142	N-Term(iTRAQ4plex); N3(Deamidated); N12(Deamidated); K14(iTRAQ4plex)	0	0.704483	1.43835	1.23486	3.30203	0	2	1753.91	1.16609	36.4311	0
High	lDLPVnTSIPNVTEVk	1	1	1	31657142	N-Term(iTRAQ4plex); N6(Deamidated); K16(iTRAQ4plex)	0	0.627832	1.32184	0.864735	3.13495	0	3	2028.15	3.55077	62.6499	0
High	eQInITLDHR	1	2	1	32307144	N-Term(iTRAQ4plex); N4(Deamidated)	0	2.21155	0.626644	5.98182	3.62177	0	3	1383.74	0.174364	35.6766	0
High	yIHQnYTk	1	2	1	32307144	N-Term(iTRAQ4plex); N5(Deamidated); K8(iTRAQ4plex)	0	2.61776	0.754276	2.42439	3.15195	0	3	1355.72	-0.29454	23.7319	0
High	sLGSGGSVSQLFSnFTGSVDDR	1	1	1	32313593	N-Term(iTRAQ4plex); N14(Deamidated)	0	0.252383	1.64825	0.993295	3.10286	0	2	2362.13	1.94979	72.5483	0
High	yHYnGTLLDGTLFDSSYSR	1	3	1	33469985	N-Term(iTRAQ4plex); N4(Deamidated)	0	1.22393	0.897478	1.82793	6.0632	0	3	2354.11	0.746254	60.9152	0
High	yHYnGTFLDGTLFDSSHNR	1	2	1	33469985	N-Term(iTRAQ4plex); N4(Deamidated)	0	1.28454	0.752489	1.65836	5.8856	0	4	2389.1	0.19518	53.0894	0
High	qLVLnLTGNTLcAGGASDEk	1	2	1	33598950	N-Term(iTRAQ4plex); N5(Deamidated); C12(Carbamidomethyl); K20(iTRAQ4plex)	0	0.561893	1.04315	0.800995	5.15743	0	3	2350.23	4.36526	57.8746	0
High	yLnFSESEEkESHVAmHR	2	2	1	34452173	N-Term(iTRAQ4plex); N3(Deamidated); K10(iTRAQ4plex); M16(Oxidation)	0	2.29661	0.858455	1.9934	4.91504	0	4	2498.18	-3.47831	33.2595	1
High	lnFTLVGkPLLAFR	1	2	1	34452173	N-Term(iTRAQ4plex); N2(Deamidated); K8(iTRAQ4plex)	0	3.60247	0.743975	0.40737	4.86238	0	3	1878.15	1.34289	70.1798	0
High	yLnFSESEEk	1	2	1	34452173	N-Term(iTRAQ4plex); N3(Deamidated); K10(iTRAQ4plex)	0	2.94216	0.797006	0.547988	3.83292	0	2	1534.75	-0.662922	44.5835	0
High	cATPHGDnASLEATFVk	1	4	1	34734068	N-Term(iTRAQ4plex); C1(Carbamidomethyl); N8(Deamidated); K17(iTRAQ4plex)	0	0.981179	1.02624	0.60878	5.93066	0	3	2107.04	0.696205	38.479	0
High	ncQDIDEcVTGIHncSInETcFNIQGGFR	1	4	1	34734068	N-Term(iTRAQ4plex); C2(Carbamidomethyl); C8(Carbamidomethyl); N14(Deamidated); C15(Carbamidomethyl); N18(Deamidated); C21(Carbamidomethyl)	0	1.09305	1.03883	0.280169	4.77971	0	3	3604.54	2.01285	56.3752	0
High	gSEGGnGSNPVAGLETDDHGGk	1	2	1	38348322	N-Term(iTRAQ4plex); N6(Deamidated); K22(iTRAQ4plex)	0	1.41983	1.11456	1.62304	5.23243	0	3	2344.09	0.248953	31.1406	0
High	iLLTcSLnDSATEVTGHR	1	2	1	38372925	N-Term(iTRAQ4plex); C5(Carbamidomethyl); N8(Deamidated)	0	0.964572	1.56142	1.21627	6.13148	0	3	2132.08	0.263959	50.0137	0
High	iTDSEDkALmnGSESR	1	4	1	38372925	N-Term(iTRAQ4plex); K7(iTRAQ4plex); M10(Oxidation); N11(Deamidated)	0	2.07585	0.938375	1.86507	3.2991	0	3	2057.98	-2.54761	28.9807	1
High	hPcnITEEDYQPLmk	1	1	1	38454326	N-Term(iTRAQ4plex); C3(Carbamidomethyl); N4(Deamidated); M14(Oxidation); K15(iTRAQ4plex)	0	4.64638	1.19461	1.89008	4.53808	0	3	2180.02	-2.38309	35.7234	0
High	eDkSYnVTSVLFR	1	1	1	38455402	N-Term(iTRAQ4plex); K3(iTRAQ4plex); N6(Deamidated)	0	0.303292	0.681192	0.525025	4.53562	0	3	1846.98	3.09152	50.712	1
High	sYnVTSVLFR	1	1	1	38455402	N-Term(iTRAQ4plex); N3(Deamidated)	0	0.249114	0.784993	0.619639	3.82935	0	2	1330.72	2.81935	58.7769	0
High	fTFTSHTPGEHQIcLHSnSTk	3	1	1	39725636	N-Term(iTRAQ4plex); C14(Carbamidomethyl); N18(Deamidated); K21(iTRAQ4plex)	0	2.40964	0.973246	1.41332	8.13471	0	5	2718.32	-0.287697	33.5825	0
High	sFTDLLLDDGQDnNTQIEEDTDHNYYISR	3	1	1	40255005	N-Term(iTRAQ4plex); N13(Deamidated)	0	0.912218	1.31056	0.971597	5.66215	0	3	3576.6	-0.880986	65.0104	0
High	sFTDLLLDDGQDnnTQIEEDTDHNYYISR	1	1	1	40255005	N-Term(iTRAQ4plex); N13(Deamidated); N14(Deamidated)	0	0.970133	0.774522		3.65122	0	3	3577.6	4.23535	64.7573	0
High	iTnISAVEmTPLPTcLQFNR	1	2	1	40255005	N-Term(iTRAQ4plex); N3(Deamidated); M9(Oxidation); C15(Carbamidomethyl)	0	0.517795	1.08779	1.15933	3.36156	0	3	2466.26	3.26563	65.9869	0
High	lQLSnGnmTLTLLSVk	1	1	1	40255013	N-Term(iTRAQ4plex); N5(Deamidated); N7(Deamidated); M8(Oxidation); K16(iTRAQ4plex)	0	0.256501	0.855329	0.828504	4.4287	0	3	2038.14	3.0596	65.5691	0
High	vVnSTTGPGEHLR	2	1	1	40317626	N-Term(iTRAQ4plex); N3(Deamidated)	0	0.698116	1.14532	0.776703	4.58346	0	3	1511.79	0.141889	24.6874	0
High	vVnSTTGTGEHLR	1	1	1	40317628	N-Term(iTRAQ4plex); N3(Deamidated)	0	3.59469	1.03413	4.88853	4.84318	0	3	1515.78	-4.21151	22.9698	0
High	vGnNTIHVHR	1	2	1	40548389	N-Term(iTRAQ4plex); N3(Deamidated)	0	0.618032	0.818192	1.527	3.29632	0	3	1291.7	3.64987	18.5022	0
High	kANQQLnFTEAk	1	1	1	40549451	N-Term(iTRAQ4plex); K1(iTRAQ4plex); N7(Deamidated); K12(iTRAQ4plex)	0	0.663967	1.42957	0.516889	5.06785	0	3	1825.02	3.62462	28.77	1
High	dHnATSILQQLPLLSAmR	1	1	1	40807482	N-Term(iTRAQ4plex); N3(Deamidated); M17(Oxidation)	0	0.665959	0.613119	1.17626	4.55896	0	3	2169.16	4.74404	65.5645	0
High	aAVPknVSVAEGk	1	1	1	41152506	N-Term(iTRAQ4plex); K5(iTRAQ4plex); N6(Deamidated); K13(iTRAQ4plex)	0	1.41754	0.953343	0.985553	4.8311	0	3	1703.01	-0.731175	28.3322	1
High	eLDLTcnITTDR	1	1	1	41152506	N-Term(iTRAQ4plex); C6(Carbamidomethyl); N7(Deamidated)	0	1.59519	0.897748	1.90618	4.30772	0	2	1595.77	1.33743	47.7528	0
High	nVSVAEGk	1	1	1	41152506	N-Term(iTRAQ4plex); N1(Deamidated); K8(iTRAQ4plex)	0	1.15097	1.08746	0.620067	3.24524	0	2	1092.62	1.44865	22.337	0
High	dSLSInATNIk	1	7	1	41327734	N-Term(iTRAQ4plex); N6(Deamidated); K11(iTRAQ4plex)	0	0.77366	1.03571	1.8038	5.07634	0	2	1464.82	2.35634	42.0523	0
High	lGVTnASLVLFRPGSVR	1	1	1	45594240	N-Term(iTRAQ4plex); N5(Deamidated)	0	0.551915	1.06969	0.298114	5.13423	0	3	1931.12	2.77651	58.4069	0
High	sTEGQSSLTVTnVTEEHYGnYTcVAANk	2	2	1	45594240	N-Term(iTRAQ4plex); N12(Deamidated); N20(Deamidated); C23(Carbamidomethyl); K28(iTRAQ4plex)	0	0.864292	1.03537	0.895343	4.32046	0	4	3350.56	-0.531435	45.5816	0
High	gTDnITVR	1	2	1	45594240	N-Term(iTRAQ4plex); N4(Deamidated)	0	0.682689	1.13226	0.679241	3.53284	0	2	1020.55	2.44888	23.6643	0
High	dASINIEnmQFIHnGTYIcDVk	1	2	1	46358426	N-Term(iTRAQ4plex); N8(Deamidated); M9(Oxidation); N14(Deamidated); C19(Carbamidomethyl); K22(iTRAQ4plex)	0	1.41862	0.930061	1.34215	3.89668	0	3	2888.4	9.34209	52.0089	0
High	dTGkDAVncTYkNEDDcVVR	1	1	1	47078292	N-Term(iTRAQ4plex); K4(iTRAQ4plex); N8(Deamidated); C9(Carbamidomethyl); K12(iTRAQ4plex); C17(Carbamidomethyl)	0	0.491971	0.779093	0.548241	4.83009	0	4	2792.32	1.7595	28.4669	2
High	gGNSnGALcHFPFLYNNHnYTDcTSEGR	1	27	1	47132549	N-Term(iTRAQ4plex); N5(Deamidated); C9(Carbamidomethyl); N19(Deamidated); C23(Carbamidomethyl)	0	1.38594	1.06996	1.96137	7.16716	0	4	3348.42	-0.0317198	51.6514	0
High	gGNSnGALcHFPFLYnNHnYTDcTSEGR	3	27	1	47132549	N-Term(iTRAQ4plex); N5(Deamidated); C9(Carbamidomethyl); N16(Deamidated); N19(Deamidated); C23(Carbamidomethyl)	0	1.28276	1.16488	1.80966	7.10474	0	4	3349.41	1.60618	53.6682	0
High	gGnSnGALcHFPFLYNnHnYTDcTSEGR	2	27	1	47132549	N-Term(iTRAQ4plex); N3(Deamidated); N5(Deamidated); C9(Carbamidomethyl); N17(Deamidated); N19(Deamidated); C23(Carbamidomethyl)	0	1.18359	1.34466	1.88957	7.04382	0	4	3350.42	10.2385	56.3539	0
High	rHEEGHmLncTcFGQGR	2	27	1	47132549	N-Term(iTRAQ4plex); M7(Oxidation); N9(Deamidated); C10(Carbamidomethyl); C12(Carbamidomethyl)	0	1.2609	1.23672	1.62424	5.07453	0	3	2249.97	1.2864	19.6383	1
High	lDAPTNLQFVnETDSTVLVR	1	26	1	47132549	N-Term(iTRAQ4plex); N11(Deamidated)	0	1.13504	1.18296	0.643886	5.06687	0	2	2377.24	3.19785	64.5187	0
High	dQcIVDDITYNVnDTFHk	3	27	1	47132549	N-Term(iTRAQ4plex); C3(Carbamidomethyl); N13(Deamidated); K18(iTRAQ4plex)	0	1.27069	1.28081	1.19511	4.80437	0	4	2486.18	0.338908	58.4606	0
High	hEEGHmLncTcFGQGR	1	27	1	47132549	N-Term(iTRAQ4plex); M6(Oxidation); N8(Deamidated); C9(Carbamidomethyl); C11(Carbamidomethyl)	0	1.25274	1.3259	1.35405	2.99714	0	2	2093.86	-3.71972	23.0846	0
High	aGQPATAFSQQDLLDGAVLYSHnGSLSPR	2	1	1	47419930	N-Term(iTRAQ4plex); N23(Deamidated)	0	0.798642	1.10356	1.66344	6.08605	0	3	3145.58	3.42886	61.5238	0
High	aFnSTLPTmAQmEk	2	20	1	48255943	N-Term(iTRAQ4plex); N3(Deamidated); M9(Oxidation); M12(Oxidation); K14(iTRAQ4plex)	0	1.93825	0.906989	1.3328	3.62135	0	3	1889.92	-0.333351	37.6529	0
High	yLGnATAIFFLPDEGkLQHLEnELTHDIITk	1	1	1	50363217	N-Term(iTRAQ4plex); N4(Deamidated); K16(iTRAQ4plex); N22(Deamidated); K31(iTRAQ4plex)	0	0.892953	0.966222	0.3996	9.11431	0	5	3975.13	5.48883	70.5284	1
High	yLGnATAIFFLPDEGk	2	1	1	50363217	N-Term(iTRAQ4plex); N4(Deamidated); K16(iTRAQ4plex)	0	0.429142	1.70885	0.631265	5.69054	0	2	2045.09	2.7997	73.9503	0
High	qLAHQSnSTNIFFSPVSIATAFAmLSLGTk	2	1	1	50363217	N-Term(iTRAQ4plex); N7(Deamidated); M24(Oxidation); K30(iTRAQ4plex)	0	0.312563	1.27125	0.443628	4.86825	0	3	3486.83	3.42288	81.5551	0
High	aDTHDEILEGLNFnLTEIPEAQIHEGFQELLR	16	1	1	50363217	N-Term(iTRAQ4plex); N14(Deamidated)	0	0.664177	1.29418	1.40918	4.71672	0	4	3836.93	4.76296	75.8211	0
High	aDTHDEILEGLnFnLTEIPEAQIHEGFQELLR	1	1	1	50363217	N-Term(iTRAQ4plex); N12(Deamidated); N14(Deamidated)	0				3.5045	0	4	3837.93	9.6262	83.2597	0
High	gLkFnLTETSEAEIHQSFQHLLR	2	2	1	50659080	N-Term(iTRAQ4plex); K3(iTRAQ4plex); N5(Deamidated)	0	0.455297	1.58903	1.35334	9.503	0	5	2987.59	1.9923	60.4849	1
High	fnLTETSEAEIHQSFQHLLR	5	2	1	50659080	N-Term(iTRAQ4plex); N2(Deamidated)	0	0.45223	1.50011	0.832475	7.96288	0	3	2545.29	3.67649	61.2899	0
High	yTGnASALFILPDQDkmEEVEAmLLPETLkR	1	2	1	50659080	N-Term(iTRAQ4plex); N4(Deamidated); K16(iTRAQ4plex); M17(Oxidation); M23(Oxidation); K30(iTRAQ4plex)	0	0.446843	2.17801	0.520796	5.59264	0	4	3988.07	1.15673	66.6937	2
High	tLnQSSDELQLSmGNAmFVk	2	2	1	50659080	N-Term(iTRAQ4plex); N3(Deamidated); M13(Oxidation); M17(Oxidation); K20(iTRAQ4plex)	0	0.562549	1.49291	0.733554	4.74504	0	2	2534.24	1.97572	49.4273	0
High	yTGnASALFILPDQDkmEEVEAmLLPETLk	2	2	1	50659080	N-Term(iTRAQ4plex); N4(Deamidated); K16(iTRAQ4plex); M17(Oxidation); M23(Oxidation); K30(iTRAQ4plex)	0	0.218316	1.9711	0.418518	4.73617	0	4	3831.98	3.82796	71.6169	1
High	yTGnASALFILPDQDk	2	2	1	50659080	N-Term(iTRAQ4plex); N4(Deamidated); K16(iTRAQ4plex)	0	0.371185	2.11283	0.415975	4.71824	0	3	2042.08	3.68234	61.9413	0
High	tLnQSSDELQLSmGnAmFVk	3	2	1	50659080	N-Term(iTRAQ4plex); N3(Deamidated); M13(Oxidation); N15(Deamidated); M17(Oxidation); K20(iTRAQ4plex)	0	0.287625	1.41444	0.507236	4.27563	0	3	2535.22	0.907514	51.1795	0
High	gHAHLAALVNHESYnFSHR	1	1	1	50959176	N-Term(iTRAQ4plex); N15(Deamidated)	0	1.3287	1.2639	1.63838	5.28825	0	4	2305.13	-0.596505	30.3357	0
High	nYTADYDk	1	5	1	51242966	N-Term(iTRAQ4plex); N1(Deamidated); K8(iTRAQ4plex)	0	0.938675	0.975621	0.356927	4.00475	0	2	1278.61	2.06529	26.9169	0
High	dVDEcALGTHncSEAETcHNIQGSFR	1	3	1	51873055	N-Term(iTRAQ4plex); C5(Carbamidomethyl); N11(Deamidated); C12(Carbamidomethyl); C18(Carbamidomethyl)	0	1.90272	1.20036	2.04364	8.19698	0	4	3152.32	-0.119924	35.6804	0
High	dVLQNHLTEVLTLVAmELPHnVSSAEAVLR	1	4	1	52145310	N-Term(iTRAQ4plex); M16(Oxidation); N21(Deamidated)	0	3.25291	0.738378		5.19075	0	3	3459.83	2.13847	81.4792	0
High	rSnYTPITNVPPEVTVLTNSPVELR	2	1	1	52426774	N-Term(iTRAQ4plex); N3(Deamidated)	0	1.55735	1.45048	1.76155	5.98733	0	4	2941.58	0.787011	61.5551	1
High	rSnYTPITNVPPEVTVLTnSPVELREPNVLIcFIDk	1	1	1	52426774	N-Term(iTRAQ4plex); N3(Deamidated); N19(Deamidated); C32(Carbamidomethyl); K36(iTRAQ4plex)	0	2.03489	0.800512	1.34351	5.2127	0	4	4415.39	11.6632	73.4909	2
High	fTPPVVnVTWLR	1	3	1	52426774	N-Term(iTRAQ4plex); N7(Deamidated)	0	2.92718	0.666111	0.512927	3.51136	0	2	1573.89	1.06776	69.0745	0
High	snYTPITNVPPEVTVLTNSPVELR	3	1	1	52426774	N-Term(iTRAQ4plex); N2(Deamidated)	0	2.55958	0.7844	1.166	2.96473	0	2	2785.47	-2.25429	68.7017	0
High	iAQknQTVFER	1	1	1	52485941	N-Term(iTRAQ4plex); K4(iTRAQ4plex); N5(Deamidated)	0	0.630214	0.954687	0.643165	3.15429	0	3	1622.91	1.89415	29.4214	1
High	gVVTDEQGIPIAnATISVSGINHGVk	1	1	1	53692189	N-Term(iTRAQ4plex); N13(Deamidated); K26(iTRAQ4plex)	0	1.5013	0.907376	1.51259	8.3838	0	3	2865.55	-0.915129	53.7087	0
High	gVVTDEQGIPIAnATISVSGInHGVk	1	1	1	53692189	N-Term(iTRAQ4plex); N13(Deamidated); N22(Deamidated); K26(iTRAQ4plex)	0	1.277	0.884453	1.52069	6.64538	0	3	2866.55	2.72364	55.5775	0
High	gnSTHGcSSEETFLIDcR	1	5	1	53829381	N-Term(iTRAQ4plex); N2(Deamidated); C7(Carbamidomethyl); C17(Carbamidomethyl)	0	1.98606	1.01548	3.38201	7.60389	0	3	2214.95	-0.450484	38.9902	0
High	gPmNQcLVATGTHEPknQSYmVR	1	3	1	53829381	N-Term(iTRAQ4plex); M3(Oxidation); C6(Carbamidomethyl); K16(iTRAQ4plex); N17(Deamidated); M21(Oxidation)	0	1.83928	1.04129	2.42873	4.57772	0	4	2939.4	-0.710468	28.3962	1
High	gPTFAPLPPVAPLHcAQTPYGccQDnITAAR	1	4	1	54873613	N-Term(iTRAQ4plex); C15(Carbamidomethyl); C22(Carbamidomethyl); C23(Carbamidomethyl); N26(Deamidated)	0	0.75307	1.52395	1.57775	3.44677	0	3	3525.69	2.74786	55.7311	0
High	nELmLnSSLmR	1	3	1	54873613	N-Term(iTRAQ4plex); M4(Oxidation); N6(Deamidated); M10(Oxidation)	0	0.605652	1.5225	0.503695	2.60087	0	2	1484.73	3.63666	40.5186	0
High	gnLTYGYVTILnGSDIR	2	1	1	56237029	N-Term(iTRAQ4plex); N2(Deamidated); N12(Deamidated)	0	0.927978	0.965123	0.879123	6.33351	0	2	2002.03	4.30094	66.8033	0
High	tEkEPLSDPVGTcYLSTDnFTR	1	1	1	56237029	N-Term(iTRAQ4plex); K3(iTRAQ4plex); C13(Carbamidomethyl); N19(Deamidated)	0	1.24322	1.05287	0.941062	6.07313	0	3	2819.37	1.21018	50.4675	1
High	hPGnFSSLScDYFAVnQSR	1	1	1	56237029	N-Term(iTRAQ4plex); N4(Deamidated); C10(Carbamidomethyl); N16(Deamidated)	0	1.31752	0.858289	1.66232	5.36506	0	3	2332.05	1.36444	51.3328	0
High	nLnNSQSDVVSFR	1	1	1	56237029	N-Term(iTRAQ4plex); N3(Deamidated)	0	1.46013	1.23095	1.04709	5.12425	0	2	1624.8	-0.0278195	39.7682	0
High	vTGLncTTNHPINPk	1	1	1	56237029	N-Term(iTRAQ4plex); N5(Deamidated); C6(Carbamidomethyl); K15(iTRAQ4plex)	0	1.38273	1.13812	1.32291	4.80899	0	3	1955.03	-0.0333891	30.3796	0
High	nkTPVQLDLGDMLAALEk	1	2	1	60685227	N-Term(iTRAQ4plex); K2(iTRAQ4plex); K18(iTRAQ4plex)	0	1.14305	0.746633	0.974204	3.157	0	3	2388.33	-9.41896	58.3814	1
High	vLSLPLnSSAVVncSVHGLPTPALR	2	2	1	61742797	N-Term(iTRAQ4plex); N7(Deamidated); N13(Deamidated); C14(Carbamidomethyl)	0	0.48947	1.64949	0.780998	6.33478	0	3	2747.5	4.21539	66.3676	0
High	tQnFTLLVQGSPELk	2	2	1	61742797	N-Term(iTRAQ4plex); N3(Deamidated); K15(iTRAQ4plex)	0	0.493327	1.72411	0.240065	4.09466	0	2	1964.09	-0.51626	58.4326	0
High	sLVTQYLnATGNR	1	4	1	61744483	N-Term(iTRAQ4plex); N8(Deamidated)	0	2.09623	0.78719	2.48395	4.5553	0	2	1581.84	0.484797	51.9838	0
High	hGLESASDHHGnFSITmR	1	1	1	62339432	N-Term(iTRAQ4plex); N12(Deamidated); M17(Oxidation)	0	1.13647	1.48257	1.2477	4.76631	0	4	2156.99	0.149213	25.0661	0
High	aLAGLVYnASGSEHcYDIYR	1	2	1	62420888	N-Term(iTRAQ4plex); N8(Deamidated); C15(Carbamidomethyl)	0	1.30558	0.622725	1.24562	6.24413	0	3	2404.14	2.02525	55.0714	0
High	eGYSnISYIVVNHQGISSR	1	2	1	62530391	N-Term(iTRAQ4plex); N5(Deamidated)	0	0.8226	1.19839	0.82405	6.8309	0	3	2268.14	-0.0316869	48.1328	0
High	eGYSnISYIVVnHQGISSR	1	2	1	62530391	N-Term(iTRAQ4plex); N5(Deamidated); N12(Deamidated)	0	0.801108	1.06803	1.52775	6.13217	0	3	2269.13	5.69442	48.4401	0
High	iPcSQPPQIEHGTInSSR	2	1	1	62739186	N-Term(iTRAQ4plex); C3(Carbamidomethyl); N15(Deamidated)	0	0.627573	1.01663	0.62068	6.24731	0	3	2166.08	1.68046	34.6671	0
High	mDGASnVTcINSR	1	1	1	62739186	M1(Oxidation); N-Term(iTRAQ4plex); N6(Deamidated); C9(Carbamidomethyl)	0	0.534977	0.857656	0.504756	3.57319	0	2	1585.71	0.137149	26.1596	0
High	iSEEnETTcYmGk	1	1	1	62739186	N-Term(iTRAQ4plex); N5(Deamidated); C9(Carbamidomethyl); M11(Oxidation); K13(iTRAQ4plex)	0	0.555016	1.11171	0.39956	3.17002	0	2	1866.83	-0.114883	29.6398	0
High	mDGASnVTcInSR	1	1	1	62739186	M1(Oxidation); N-Term(iTRAQ4plex); N6(Deamidated); C9(Carbamidomethyl); N11(Deamidated)	0	0.583663	0.975257	1.04235	2.97535	0	2	1586.69	0.74799	27.1831	0
High	gYYnQSEAGSHTLQWmHGcELGPDGR	1	1	1	62912479	N-Term(iTRAQ4plex); N4(Deamidated); M16(Oxidation); C19(Carbamidomethyl)	0	1.83504	0.961905	1.03865	5.98761	0	4	3111.34	-2.23323	39.2514	0
High	vSnQTLSLFFTVLQDVPVR	2	1	1	66932947	N-Term(iTRAQ4plex); N3(Deamidated)	0	0.290844	0.539555		6.01985	0	2	2308.27	2.069	81.8067	0
High	sLGNVnFTVSAEALESQELcGTEVPSVPEHGR	6	1	1	66932947	N-Term(iTRAQ4plex); N6(Deamidated); C20(Carbamidomethyl)	0	0.537283	0.885042	0.970811	5.2058	0	4	3558.72	2.05408	63.8354	0
High	gcVLLSYLnETVTVSASLESVR	2	1	1	66932947	N-Term(iTRAQ4plex); C2(Carbamidomethyl); N9(Deamidated)	0	0.31717	0.98569	0.703566	4.79736	0	3	2542.33	4.06227	79.919	0
High	gNEAnYYSnATTDEHGLVQFSINTTnVmGTSLTVR	1	1	1	66932947	N-Term(iTRAQ4plex); N5(Deamidated); N9(Deamidated); N26(Deamidated); M28(Oxidation)	0	0.305893	0.762164		4.70146	0	3	3967.83	0.404404	63.2957	0
High	gNEANYYSnATTDEHGLVQFSINTTnVmGTSLTVR	5	1	1	66932947	N-Term(iTRAQ4plex); N9(Deamidated); N26(Deamidated); M28(Oxidation)	0	0.318221	0.741128	0.327485	3.1846	0	3	3966.85	2.80658	63.7891	0
High	dYnSSREDSLQDAWDYVQAQVk	1	2	1	67782354	N-Term(iTRAQ4plex); N3(Deamidated); K22(iTRAQ4plex)	0	0.893158	1.34136	1.0292	3.50543	0	3	2906.4	9.23221	65.1017	1
High	kIVLDPSGSmNIYLVLDGSDSIGASnFTGAk	1	1	1	67782358	N-Term(iTRAQ4plex); K1(iTRAQ4plex); M10(Oxidation); N26(Deamidated); K31(iTRAQ4plex)	0	0.327058	0.890869	0.310728	6.82011	0	3	3618.9	1.43405	66.7747	1
High	sPYYnVSDEISFHcYDGYTLR	1	1	1	67782358	N-Term(iTRAQ4plex); N5(Deamidated); C14(Carbamidomethyl)	0	0.469596	0.920149	0.654587	6.25371	0	3	2731.22	2.74723	59.0341	0
High	tTVTGDkDSVnLTcSTnDTGISIR	1	3	1	68161541	N-Term(iTRAQ4plex); K7(iTRAQ4plex); N11(Deamidated); C14(Carbamidomethyl); N17(Deamidated)	0	0.892799	0.99232	1.1621	6.07803	0	3	2845.4	0.773573	43.0973	1
High	gHHncSESLELEDPSSGLGVTk	1	1	1	68448544	N-Term(iTRAQ4plex); N4(Deamidated); C5(Carbamidomethyl); K22(iTRAQ4plex)	0	2.44743	0.825272	1.68665	6.33756	0	3	2642.26	-0.0469543	38.059	0
High	yGnmTEDHVmHLLQnADPLk	3	3	1	68448544	N-Term(iTRAQ4plex); N3(Deamidated); M4(Oxidation); M10(Oxidation); N15(Deamidated); K20(iTRAQ4plex)	0	2.55979	1.05435	0.823341	5.49137	0	4	2648.26	-0.0310789	45.1582	0
High	yGnmTEDHVmHLLQNADPLk	2	3	1	68448544	N-Term(iTRAQ4plex); N3(Deamidated); M4(Oxidation); M10(Oxidation); K20(iTRAQ4plex)	0	2.64671	0.821595	0.668909	4.97478	0	4	2647.27	-0.0744783	48.686	0
High	tFknESENTcQDVDEcQQNPR	1	9	1	68508955	N-Term(iTRAQ4plex); K3(iTRAQ4plex); N4(Deamidated); C10(Carbamidomethyl); C16(Carbamidomethyl)	0	2.34823	0.855849	0.756517	4.98559	0	3	2888.26	-0.942493	27.1052	1
High	gDknVTmGQSSAR	1	6	1	68508955	N-Term(iTRAQ4plex); K3(iTRAQ4plex); N4(Deamidated); M7(Oxidation)	0	0.194553	0.672545	1.20799	4.17352	0	3	1655.83	3.672	17.5652	1
High	gAFISnFSmTVDGk	1	1	1	70778918	N-Term(iTRAQ4plex); N6(Deamidated); M9(Oxidation); K14(iTRAQ4plex)	0	0.53588	0.90926	0.459344	4.18402	0	2	1778.89	1.44015	53.9249	0
High	vPNNALEGLEnLTALYLQHNEIQEVGSSmR	3	1	1	71040111	N-Term(iTRAQ4plex); N11(Deamidated); M29(Oxidation)	0	1.48011	0.962285	1.03399	4.55844	0	4	3500.75	0.237934	78.0156	0
High	lYLDHNnLTR	1	1	1	71040111	N-Term(iTRAQ4plex); N7(Deamidated)	0	1.85549	1.17845	1.12531	4.27468	0	3	1403.74	0.125491	37.1281	0
High	lYLDHnnLTR	1	1	1	71040111	N-Term(iTRAQ4plex); N6(Deamidated); N7(Deamidated)	0	1.6541	1.05094	1.46165	3.52348	0	3	1404.72	-0.466304	39.4526	0
High	dnHTHSDIQVk	1	1	1	72534684	N-Term(iTRAQ4plex); N2(Deamidated); K11(iTRAQ4plex)	0	1.75395	0.801392	0.972556	4.65374	0	3	1582.8	-1.43543	17.9065	0
High	aQLLQGLGFnLTER	2	1	1	73858564	N-Term(iTRAQ4plex); N10(Deamidated)	0	0.523844	0.841108	0.763154	4.86498	0	2	1704.94	1.75521	68.1922	0
High	gETHEQVHSILHFkDFVnASSk	1	2	1	73858566	N-Term(iTRAQ4plex); K14(iTRAQ4plex); N18(Deamidated); K22(iTRAQ4plex)	0	0.583726	1.03966	0.637582	8.67498	0	4	2943.54	3.50295	41.0647	1
High	dFVnASSk	1	2	1	73858566	N-Term(iTRAQ4plex); N4(Deamidated); K8(iTRAQ4plex)	0	0.193212	1.34205	0.198096	3.32046	0	2	1156.61	1.86425	28.0497	0
High	vLSnNSDANLELINTWVAk	1	2	1	73858568	N-Term(iTRAQ4plex); N4(Deamidated); K19(iTRAQ4plex)	0	0.608036	1.30978	0.74055	4.66765	0	3	2390.29	4.86433	68.7106	0
High	vGQLQLSHnLSLVILVPQNLk	1	2	1	73858568	N-Term(iTRAQ4plex); N9(Deamidated); K21(iTRAQ4plex)	0	0.813016	1.33719		3.86447	0	4	2602.56	3.50788	70.8705	0
High	dTFVnASR	1	2	1	73858568	N-Term(iTRAQ4plex); N5(Deamidated)	0	0.814535	1.06957	0.767497	2.8339	0	2	1054.53	-0.558164	27.9978	0
High	qAIHVGnQTFnDGTIVEk	1	1	1	83641874	N-Term(iTRAQ4plex); N7(Deamidated); N11(Deamidated); K18(iTRAQ4plex)	0	1.39838	0.959478	0.970009	6.49001	0	3	2261.17	1.42488	42.3159	0
High	nVTAQIcIDkk	1	1	1	87196339	N1(Deamidated); N-Term(iTRAQ4plex); C7(Carbamidomethyl); K10(iTRAQ4plex); K11(iTRAQ4plex)	0	0.634305	1.34089	0.347303	5.35608	0	3	1722.98	2.88586	32.9352	1
High	nVTAQIcIDk	1	1	1	87196339	N-Term(iTRAQ4plex); N1(Deamidated); C7(Carbamidomethyl); K10(iTRAQ4plex)	0	0.730252	1.52024	0.230349	4.5967	0	2	1450.78	1.50928	39.7167	0
High	rnFTAADWGQSR	2	1	1	87196339	N-Term(iTRAQ4plex); N2(Deamidated)	0	0.969923	1.15251	2.02349	4.47817	0	3	1553.76	0.789067	33.0922	1
High	nFTAADWGQSR	1	1	1	87196339	N-Term(iTRAQ4plex); N1(Deamidated)	0	0.733207	1.46614	0.357506	4.38957	0	2	1397.66	1.22526	42.7142	0
High	tnkTEFQLELPVk	1	2	1	88501734	N-Term(iTRAQ4plex); N2(Deamidated); K3(iTRAQ4plex); K13(iTRAQ4plex)	0	2.73979	1.05901	0.797237	5.61797	0	3	1980.13	-2.01152	48.6351	1
High	kAPVVncSIAVcQR	1	2	1	88501734	K1(iTRAQ4plex); N-Term(iTRAQ4plex); N6(Deamidated); C7(Carbamidomethyl); C12(Carbamidomethyl)	0	2.28839	1.03214	2.38817	5.4457	0	3	1891.01	0.493391	31.5908	1
High	aVFnETknSTR	2	2	1	88501734	N-Term(iTRAQ4plex); N4(Deamidated); K7(iTRAQ4plex); N8(Deamidated)	0	3.822	0.744043	1.26491	4.79399	0	3	1556.81	-2.31838	24.7454	1
High	iQcDIPFFGIQEEFnATLk	1	2	1	88501734	N-Term(iTRAQ4plex); C3(Carbamidomethyl); N15(Deamidated); K19(iTRAQ4plex)	0	2.2554	1.07581	0.877177	4.70079	0	3	2559.31	2.59523	77.4859	0
High	yLnFTASEnTSR	1	2	1	88501734	N-Term(iTRAQ4plex); N3(Deamidated); N9(Deamidated)	0	3.03084	0.877629	2.46013	4.13333	0	2	1548.74	4.04542	47.8518	0
High	eLFnITnGAR	1	2	1	88501734	N-Term(iTRAQ4plex); N4(Deamidated); N7(Deamidated)	0	3.0049	0.774804	1.47588	3.96751	0	2	1280.66	-0.111233	51.1845	0
High	eFnVTVTVR	1	2	1	88501734	N-Term(iTRAQ4plex); N3(Deamidated)	0	2.97695	0.95047	1.49659	3.36865	0	2	1209.66	0.288848	44.0031	0
High	aVFnETk	1	2	1	88501734	N-Term(iTRAQ4plex); N4(Deamidated); K7(iTRAQ4plex)	0	3.52806	0.994145	1.3292	2.99927	0	2	1097.61	-2.70877	29.0238	0
High	anVTSENNmPR	1	2	1	88501734	N-Term(iTRAQ4plex); N2(Deamidated); M9(Oxidation)	0	3.4834	0.902559	1.88654	2.97115	0	2	1393.65	-2.3918	18.0165	0
High	anVTSENnmPR	1	2	1	88501734	N-Term(iTRAQ4plex); N2(Deamidated); N8(Deamidated); M9(Oxidation)	0	3.75716	0.876385	1.94365	2.9402	0	2	1394.63	0.0555211	18.5451	0
High	lHEITnETFR	1	1	1	88702793	N-Term(iTRAQ4plex); N6(Deamidated)	0	0.658131	1.03253	0.642065	3.59193	0	3	1404.72	-1.4539	35.9551	0
High	nnATVHEQVGGPSLTSDLQAQSk	2	1	1	88853069	N-Term(iTRAQ4plex); N2(Deamidated); K23(iTRAQ4plex)	0	0.449656	1.04657	0.551599	8.66607	0	3	2670.36	0.754899	36.9163	0
High	nnATVHEQVGGPSLTSDLQAQSk	1	1	1	88853069	N-Term(iTRAQ4plex); N1(Deamidated); N2(Deamidated); K23(iTRAQ4plex)	0	0.753576	1.22738	1.11394	8.29018	0	3	2671.35	2.39698	39.4569	0
High	nISDGFDGIPDnVDAALALPAHSYSGR	1	1	1	88853069	N-Term(iTRAQ4plex); N1(Deamidated); N12(Deamidated)	0	0.632193	1.63268	1.21538	5.3032	0	3	2918.39	0.322611	67.6809	0
High	nISDGFDGIPDNVDAALALPAHSYSGR	6	1	1	88853069	N-Term(iTRAQ4plex); N1(Deamidated)	0	0.674068	1.19776	1.04539	4.44939	0	3	2917.42	3.02399	64.9938	0
High	nISDGFDGIPDNVDAALALPAHSYSGR	1	1	1	88853069	N-Term(iTRAQ4plex)	0	0.614533	1.2747	2.07371	3.18036	0	3	2916.44	3.78089	64.285	0
High	nGSLFAFR	1	1	1	88853069	N-Term(iTRAQ4plex); N1(Deamidated)	0	0.34221	1.21763	0.259107	2.66825	0	2	1056.56	1.38221	51.3042	0
High	vTLYLRPGQAAAFnVTFR	1	2	1	89191865	N-Term(iTRAQ4plex); N14(Deamidated)	0	3.10608	0.849307	1.04658	5.9883	0	3	2169.19	-0.455065	60.4957	0
High	lnFTGPGDPDSIR	1	2	1	89191865	N-Term(iTRAQ4plex); N2(Deamidated)	0	3.62315	0.808196	1.55813	4.56922	0	2	1533.77	-0.379126	48.844	0
High	lTnnSNQFQTEVGk	1	3	1	89191865	N-Term(iTRAQ4plex); N3(Deamidated); N4(Deamidated); K14(iTRAQ4plex)	0	1.51557	0.99745	1.45978	3.61993	0	3	1869.94	-0.956106	41.0045	0
High	lTnNSNQFQTEVGk	2	3	1	89191865	N-Term(iTRAQ4plex); N3(Deamidated); K14(iTRAQ4plex)	0	2.5201	0.789455	0.938906	3.54139	0	3	1868.96	-0.952751	37.9529	0
High	gQVYLQcGTPcnLTcR	1	1	1	89191868	N-Term(iTRAQ4plex); C7(Carbamidomethyl); C11(Carbamidomethyl); N12(Deamidated); C15(Carbamidomethyl)	0	1.08981	1.5671	0.487792	4.12797	0	2	2071.96	4.95051	42.1151	0
High	gLQPTLTNPGEcRPnFTcAcR	1	1	1	89191868	N-Term(iTRAQ4plex); C12(Carbamidomethyl); N15(Deamidated); C18(Carbamidomethyl); C20(Carbamidomethyl)	0	1.00705	1.62261	0.660724	3.74989	0	3	2594.2	-0.860168	42.0805	0
High	dLQAPLGQSFScSnSSIILSPAVHLDLLSLR	2	2	1	91199550	N-Term(iTRAQ4plex); C12(Carbamidomethyl); N14(Deamidated)	0	1.63633	0.462027	0.950334	8.72698	0	4	3483.84	2.24567	76.0201	0
High	eTIGDYTWTnGSQPcVHLQAQIQIR	1	2	1	91199550	N-Term(iTRAQ4plex); N10(Deamidated); C15(Carbamidomethyl)	0	1.16313	0.671815	0.814827	4.57207	0	3	3060.5	0.329842	56.3894	0
High	mLEAYnLTEk	1	2	1	93141049	N-Term(iTRAQ4plex); M1(Oxidation); N6(Deamidated); K10(iTRAQ4plex)	0	1.06111	1.3508	0.584277	3.69188	0	2	1516.78	2.36755	41.2827	0
High	eAGnITTDGYEILGk	1	2	1	93141049	N-Term(iTRAQ4plex); N4(Deamidated); K15(iTRAQ4plex)	0	1.08035	1.26502	0.609012	3.3718	0	3	1869.97	1.25404	52.7843	0
High	qVLFLDTVYGncSTHFTVk	1	1	1	105990532	N-Term(iTRAQ4plex); N11(Deamidated); C12(Carbamidomethyl); K19(iTRAQ4plex)	0	0.27398	0.827639	0.29961	7.03809	0	3	2518.3	3.10998	59.8453	0
High	fVEGSHnSTVSLTTk	2	1	1	105990532	N-Term(iTRAQ4plex); N7(Deamidated); K15(iTRAQ4plex)	0	0.262059	0.836067	0.392868	5.68845	0	2	1896	1.84789	34.0439	0
High	fEVDSPVYnATWSASLk	1	1	1	105990532	N-Term(iTRAQ4plex); N9(Deamidated); K17(iTRAQ4plex)	0	0.293977	0.914671	0.438567	5.39059	0	3	2203.12	3.49104	63.2781	0
High	yDFnSSmLYSTAk	1	1	1	105990532	N-Term(iTRAQ4plex); N4(Deamidated); M7(Oxidation); K13(iTRAQ4plex)	0	0.341868	0.812813	0.452428	3.35074	0	2	1831.87	1.86051	47.0329	0
High	fnVSLDSVPELR	1	6	1	109148548	N-Term(iTRAQ4plex); N2(Deamidated)	0	1.70402	0.788835	0.747345	4.51205	0	2	1520.81	1.38857	61.2936	0
High	nVmDkNGDAYGFYnNSVk	1	1	1	110227598	N-Term(iTRAQ4plex); M3(Oxidation); K5(iTRAQ4plex); N14(Deamidated); K18(iTRAQ4plex)	0	1.17506	0.749386	0.917154	3.52723	0	3	2485.19	-7.08735	37.7217	1
High	nATSVDSGAPGGAAPGGPGFR	1	1	1	110347437	N-Term(iTRAQ4plex); N1(Deamidated)	0	0.717806	1.12903	0.414044	5.07665	0	2	1987.96	0.0834093	35.6024	0
High	fQVnNTRPPHVQLLR	1	2	1	110611239	N-Term(iTRAQ4plex); N4(Deamidated)	0	1.34811	1.10733	1.15481	5.37097	0	4	1964.09	-1.03774	39.3486	0
High	vTPAcnTSLPAQR	1	1	1	110624774	N-Term(iTRAQ4plex); C5(Carbamidomethyl); N6(Deamidated)	0	1.43163	0.946321	0.775534	4.57956	0	2	1559.8	0.115636	30.6096	0
High	tSnISkPGTLER	1	1	1	110624774	N-Term(iTRAQ4plex); N3(Deamidated); K6(iTRAQ4plex)	0	1.29123	0.970571	0.538512	4.16423	0	3	1591.89	1.40237	24.9624	0
High	tVLTPATnHmGnVTFTIPAnR	1	1	1	115298678	N-Term(iTRAQ4plex); N8(Deamidated); M10(Oxidation); N12(Deamidated); N20(Deamidated)	0	0.5472	1.16084	0.858517	5.30369	0	3	2418.21	0.389087	50.3649	0
High	tVLTPATNHmGnVTFTIPAnR	5	1	1	115298678	N-Term(iTRAQ4plex); M10(Oxidation); N12(Deamidated); N20(Deamidated)	0	0.55105	1.27945	0.555065	3.22103	0	3	2417.22	-3.16804	49.9608	0
High	hAELSFVFLTDGVTGnDSLHESAHSmR	3	1	1	115527062	N-Term(iTRAQ4plex); N16(Deamidated); M26(Oxidation)	0	0.875669	1.47012	0.636007	6.93582	0	4	3118.47	0.768023	51.6935	0
High	rHAELSFVFLTDGVTGnDSLHESAHSmR	1	1	1	115527062	N-Term(iTRAQ4plex); N17(Deamidated); M27(Oxidation)	0	1.14313	1.20424	1.23319	5.90594	0	4	3274.56	-1.2956	46.3514	1
High	rGTFTDcALAnmTEQIR	1	3	1	115527062	N-Term(iTRAQ4plex); C7(Carbamidomethyl); N11(Deamidated); M12(Oxidation)	0	1.13468	1.0043	1.50985	4.88343	0	3	2145.01	-2.36659	38.4824	1
High	gTFTDcALAnmTEQIR	2	3	1	115527062	N-Term(iTRAQ4plex); C6(Carbamidomethyl); N10(Deamidated); M11(Oxidation)	0	0.888704	1.23901	0.583184	4.79742	0	2	1988.92	-0.773359	45.6749	0
High	nmTLFSDLVAEk	2	3	1	115527062	N-Term(iTRAQ4plex); N1(Deamidated); M2(Oxidation); K12(iTRAQ4plex)	0	0.745467	1.54617	0.0661685	4.65312	0	2	1672.87	1.52925	60.7518	0
High	eIAnATAkPEDR	2	1	1	116256329	N-Term(iTRAQ4plex); N4(Deamidated); K8(iTRAQ4plex)	0	0.490574	1.40315	0.551809	5.7616	0	3	1603.86	1.23535	22.0404	0
High	eIAnATAkPEDRNDPmLLYNk	1	1	1	116256329	N-Term(iTRAQ4plex); N4(Deamidated); K8(iTRAQ4plex); M16(Oxidation); K21(iTRAQ4plex)	0	0.350944	1.35582	0.737824	5.21593	0	4	2852.48	-0.241569	35.4366	1
High	scInESAIDSR	1	1	1	116256329	N-Term(iTRAQ4plex); C2(Carbamidomethyl); N4(Deamidated)	0	0.363649	1.43872	1.68014	4.21592	0	2	1396.65	0.479564	29.8896	0
High	gEYFVnVTTR	1	1	1	116295258	N-Term(iTRAQ4plex); N6(Deamidated)	0	0.484536	1.13282	2.28434	3.85445	0	2	1330.68	1.44569	43.9421	0
High	ynISVINGTSPFAYDYDLTHIVAAYQER	1	2	1	116734685	N-Term(iTRAQ4plex); N2(Deamidated)	0	0.742488	0.928079	1.53755	3.16557	0	3	3365.67	6.09865	76.1048	0
High	sPEnISVVEk	1	1	1	118572606	N-Term(iTRAQ4plex); N4(Deamidated); K10(iTRAQ4plex)	0	0.883062	1.28843	1.01372	4.22555	0	2	1390.77	2.50794	35.835	0
High	sQHSDSGnYTcIASNmEGk	1	1	1	118572606	N-Term(iTRAQ4plex); N8(Deamidated); C11(Carbamidomethyl); M16(Oxidation); K19(iTRAQ4plex)	0	1.08737	1.45785	0.857846	3.92909	0	3	2391.04	-1.52586	24.7709	0
High	lDAFFALEGFPTEPnSSSR	1	1	1	118582275	N-Term(iTRAQ4plex); N15(Deamidated)	0	0.797432	0.614166	0.0692573	5.68098	0	2	2230.08	1.36778	76.6195	0
High	akLDAFFALEGFPTEPnSSSR	1	1	1	118582275	N-Term(iTRAQ4plex); K2(iTRAQ4plex); N17(Deamidated)	0	0.760019	0.870894	1.02062	5.02478	0	3	2573.32	3.09271	66.4217	1
High	gnHTQSALLAGLR	1	1	1	119220552	N-Term(iTRAQ4plex); N2(Deamidated)	0	1.24943	1.41377	2.56955	4.81636	0	3	1482.81	-0.831319	37.5078	0
High	gVFITnETGQPLIGk	2	1	1	119393891	N-Term(iTRAQ4plex); N6(Deamidated); K15(iTRAQ4plex)	0	1.10364	0.859582	1.17143	5.4614	0	2	1863.05	0.6032	53.9134	0
High	lEnLSSSEmGYTATLTR	1	1	1	119393891	N-Term(iTRAQ4plex); N3(Deamidated); M9(Oxidation)	0	1.019	0.65185	0.633691	3.92937	0	2	2033.98	0.971958	49.6705	0
High	nNTIVNELVR	1	1	1	119393891	N-Term(iTRAQ4plex); N1(Deamidated)	0	1.06884	0.769939	0.711392	3.7436	0	2	1316.73	1.17573	49.0612	0
High	vTVLGVATAPQQVLSnGVPVSnFTYSPDTk	1	1	1	119393891	N-Term(iTRAQ4plex); N16(Deamidated); N22(Deamidated); K30(iTRAQ4plex)	0	0.678283	0.990055	1.49015	3.28502	0	3	3379.82	8.17839	71.4821	0
High	anHSGAVVLLk	1	3	1	119395742	N-Term(iTRAQ4plex); N2(Deamidated); K11(iTRAQ4plex)	0	1.32812	1.45425	1.12406	4.78786	0	3	1397.84	0.218741	32.0762	0
High	aIkLnETLGTR	1	4	1	119466532	N-Term(iTRAQ4plex); K3(iTRAQ4plex); N5(Deamidated)	0	0.730342	1.39779	0.585075	4.48025	0	3	1504.9	1.08052	35.476	1
High	nTSAASTAQLVEATEELRR	1	1	1	119703755	N-Term(iTRAQ4plex); N1(Deamidated)	0	0.624321	1.77894	0.463214	8.22044	0	3	2192.13	2.11027	49.6252	1
High	rAnTSALAVPSPVSNSASAR	1	1	1	119703755	N-Term(iTRAQ4plex); N3(Deamidated)	0	0.855558	1.14569	1.54836	5.82594	0	3	2101.11	0.0344241	34.605	1
High	anTSALAVPSPVSnSASAR	1	1	1	119703755	N-Term(iTRAQ4plex); N2(Deamidated); N14(Deamidated)	0	0.965396	1.54147	1.45308	5.1152	0	2	1945.99	-0.814308	43.0928	0
High	rAnTSALAVPSPVSnSASAR	1	1	1	119703755	N-Term(iTRAQ4plex); N3(Deamidated); N15(Deamidated)	0	1.09924	1.10203	1.63428	4.9118	0	3	2102.08	-5.54385	35.9389	1
High	aQAALDkAnASR	2	1	1	119703755	N-Term(iTRAQ4plex); K7(iTRAQ4plex); N9(Deamidated)	0	0.75133	2.06459	0.285933	4.67364	0	2	1504.83	-2.53621	23.0394	1
High	anTSALAVPSPVSNSASAR	2	1	1	119703755	N-Term(iTRAQ4plex); N2(Deamidated)	0	1.1911	1.34612	1.63717	4.26025	0	2	1945.01	-0.999296	41.5477	0
High	lALnLTLR	1	1	1	119703755	N-Term(iTRAQ4plex); N4(Deamidated)	0	0.500517	1.88448	0.0725536	3.16553	0	2	1058.67	1.21415	57.4235	0
High	sLLEFnTTVScDQQGTnHR	1	1	1	119964726	N-Term(iTRAQ4plex); N6(Deamidated); C11(Carbamidomethyl); N17(Deamidated)	0	0.900879	1.0087	1.49034	4.21323	0	3	2353.08	-1.88898	49.1765	0
High	dAGVGFPEYQEEDnSTYNFR	1	1	1	119964726	N-Term(iTRAQ4plex); N14(Deamidated)	0	1.12465	1.00561	1.98133	3.69227	0	3	2483.07	-2.0501	54.1467	0
High	aFInGTGVETVVSADLPNAHGLAVDWVSR	1	1	1	126012562	N-Term(iTRAQ4plex); N4(Deamidated)	0	1.33578	0.983024	1.16997	8.14984	0	3	3140.63	5.07139	71.3159	0
High	aFInGTGVETVVSADLPnAHGLAVDWVSR	1	1	1	126012562	N-Term(iTRAQ4plex); N4(Deamidated); N18(Deamidated)	0	1.47947	0.997218	0.773973	7.15838	0	3	3141.61	4.60123	71.282	0
High	kLNLDGSnYTLLk	1	1	1	126012562	N-Term(iTRAQ4plex); K1(iTRAQ4plex); N8(Deamidated); K13(iTRAQ4plex)	0	1.23941	1.08043	0.344255	6.50079	0	3	1912.12	2.02673	46.4474	1
High	fGHSPLVnLTGGLSHASDVVLYHQHk	1	1	1	126012562	N-Term(iTRAQ4plex); N8(Deamidated); K26(iTRAQ4plex)	0	1.29617	0.945498	0.839946	6.00946	0	6	3102.64	0.886558	53.2427	0
High	mHLnGSNVQVLHR	2	1	1	126012562	N-Term(iTRAQ4plex); M1(Oxidation); N4(Deamidated)	0	1.14794	0.962435	0.828964	5.00057	0	4	1665.86	-1.08028	24.5866	0
High	lnGTDPIVAADSk	1	1	1	126012562	N-Term(iTRAQ4plex); N2(Deamidated); K13(iTRAQ4plex)	0	1.27709	1.11595	0.61221	4.88872	0	2	1589.86	-0.651318	41.2055	0
High	fnSTEYQVVTR	1	1	1	126012562	N-Term(iTRAQ4plex); N2(Deamidated)	0	1.33601	1.0752	0.495517	4.53985	0	2	1488.75	0.439859	41.5183	0
High	gSkDnATDSVPLR	2	1	1	126012562	N-Term(iTRAQ4plex); K3(iTRAQ4plex); N5(Deamidated)	0	1.45369	1.02424	1.44277	4.4788	0	3	1648.87	0.290997	24.2253	1
High	dnATDSVPLR	1	1	1	126012562	N-Term(iTRAQ4plex); N2(Deamidated)	0	1.47368	1.04938	0.678192	4.15765	0	2	1232.62	0.684035	30.5841	0
High	dnTTcYEFk	1	1	1	126012562	N-Term(iTRAQ4plex); N2(Deamidated); C5(Carbamidomethyl); K9(iTRAQ4plex)	0	1.14375	0.904095	0.530414	4.13528	0	2	1466.67	-1.08002	34.4527	0
High	rmHLnGSNVQVLHR	1	1	1	126012562	N-Term(iTRAQ4plex); M2(Oxidation); N5(Deamidated)	0	1.16913	0.948664	6.23837	3.92837	0	4	1821.97	3.0741	20.3551	1
High	iETILLnGTDR	1	1	1	126012562	N-Term(iTRAQ4plex); N7(Deamidated)	0	1.20751	1.14133	0.424208	3.79211	0	2	1389.77	0.121784	56.4297	0
High	gVTHLnISGLk	1	1	1	126012562	N-Term(iTRAQ4plex); N6(Deamidated); K11(iTRAQ4plex)	0	1.45229	1.25062	1.20403	3.7406	0	3	1427.85	-0.384948	39.8981	0
High	lNLDGSnYTLLk	1	1	1	126012562	N-Term(iTRAQ4plex); N7(Deamidated); K12(iTRAQ4plex)	0	1.14907	0.954547	0.992629	3.31851	0	2	1639.92	0.92683	56.6147	0
High	wTGHnVTVVQR	1	1	1	126012562	N-Term(iTRAQ4plex); N5(Deamidated)	0	0.70014	0.933731	0.510239	3.20583	0	3	1441.77	1.19197	31.2698	0
High	sQGLNLHTLLYLGGVEPSVPLSPATnmSAHFR	2	7	1	126012571	N-Term(iTRAQ4plex); N26(Deamidated); M27(Oxidation)	0	1.19292	1.32183	0.961274	8.05122	0	4	3567.83	-2.5289	65.7321	0
High	iQGEEIVFHDLnLTAHGISHcPTcR	2	8	1	126012571	N-Term(iTRAQ4plex); N12(Deamidated); C21(Carbamidomethyl); C24(Carbamidomethyl)	0	0.981208	1.4911	0.66193	6.84242	0	5	3049.48	1.15433	53.3495	0
High	gVnVTmPAQPGTPPLSSTQLQIDPSLHEFQLVDLSR	1	8	1	126012571	N-Term(iTRAQ4plex); N3(Deamidated); M6(Oxidation)	0	0.954231	2.40613	0.889612	6.49754	0	3	4034.07	-0.218761	68.9124	0
High	sLTQGSLIVGDLAPVnGTSQGk	2	8	1	126012571	N-Term(iTRAQ4plex); N16(Deamidated); K22(iTRAQ4plex)	0	0.775273	1.81249	0.94443	6.40107	0	3	2431.33	0.857207	57.5635	0
High	aLVnFTR	1	7	1	126012571	N-Term(iTRAQ4plex); N4(Deamidated)	0	0.702275	1.73791	0.5287	2.91618	0	2	965.555	1.21885	42.7123	0
High	eGITLnSSNPSGNAFLk	2	1	1	132814467	N-Term(iTRAQ4plex); N6(Deamidated); K17(iTRAQ4plex)	0	0.287356	0.917712	0.424539	4.48849	0	3	2038.07	1.93672	49.6638	0
High	eGITLnSSNPSGnAFLk	1	1	1	132814467	N-Term(iTRAQ4plex); N6(Deamidated); N13(Deamidated); K17(iTRAQ4plex)	0	0.67011	1.14527	1.0211	4.05403	0	3	2039.06	3.45883	50.7689	0
High	nVTLLSR	1	1	1	132814467	N-Term(iTRAQ4plex); N1(Deamidated)	0	0.15897	1.15161	0.448058	2.83642	0	2	947.566	1.56309	36.2398	0
High	rnHScEPcQTLAVR	1	1	1	145275213	N-Term(iTRAQ4plex); N2(Deamidated); C5(Carbamidomethyl); C8(Carbamidomethyl)	0	1.38021	1.02597	2.49265	4.64831	0	3	1872.9	1.38687	20.7614	1
High	sLYGkEDnDTLVR	1	5	1	148005039	N-Term(iTRAQ4plex); K5(iTRAQ4plex); N8(Deamidated)	0	0.849183	1.16483	0.728477	4.04321	0	3	1798.95	5.38109	33.6564	1
High	iHVAGETDSSNLnVSEPR	1	3	1	148728160	N-Term(iTRAQ4plex); N13(Deamidated)	0	1.53595	0.932229	2.24239	6.53736	0	3	2070.02	0.470577	34.66	0
High	rYnQSEAGSHTLQGmnGcDmGPDGR	1	11	1	149158700	N-Term(iTRAQ4plex); N3(Deamidated); M15(Oxidation); N16(Deamidated); C18(Carbamidomethyl); M20(Oxidation)	0	1.41958	1.04962	3.81853	5.85891	0	4	2916.2	-1.09475	22.4943	1
High	ynQSEAGSHTLQGmnGcDmGPDGR	1	11	1	149158700	N-Term(iTRAQ4plex); N2(Deamidated); M14(Oxidation); N15(Deamidated); C17(Carbamidomethyl); M19(Oxidation)	0	4.31432	0.716533	2.92718	4.1184	0	3	2760.1	-1.15732	26.4936	0
High	gGLnLTAVTVAAENnHTVAFLGTSDGR	1	2	1	149363636	N-Term(iTRAQ4plex); N4(Deamidated); N15(Deamidated)	0	1.32145	0.982034	1.43271	7.70387	0	3	2831.44	3.66036	64.9229	0
High	eAESLQPmTVVGTDYVFHnDTk	1	2	1	149363636	N-Term(iTRAQ4plex); M8(Oxidation); N19(Deamidated); K22(iTRAQ4plex)	0	1.34883	0.956499	0.861358	6.29556	0	3	2786.33	-3.29704	48.5914	0
High	gGLnLTAVTVAAEnnHTVAFLGTSDGR	1	2	1	149363636	N-Term(iTRAQ4plex); N4(Deamidated); N14(Deamidated); N15(Deamidated)	0	1.15589	1.0545	1.58169	6.00858	0	3	2832.44	8.89284	65.1391	0
High	lSHDAnETLPLHLYVk	1	2	1	149363636	N-Term(iTRAQ4plex); N6(Deamidated); K16(iTRAQ4plex)	0	1.29656	0.886697	0.831083	5.56967	0	4	2139.17	0.899308	46.9106	0
High	sInVTGQGFSLIQR	1	2	1	149363636	N-Term(iTRAQ4plex); N3(Deamidated)	0	1.2243	0.912601	1.60433	3.6638	0	3	1664.91	0.835563	56.0058	0
High	aAPAPQEATATFnSTADREDGHR	2	1	1	153082696	N-Term(iTRAQ4plex); N13(Deamidated)	0	0.874956	0.95225	1.02438	4.71259	0	4	2558.2	-1.15579	30.9817	1
High	gnETLHYETFGk	1	1	1	153082696	N-Term(iTRAQ4plex); N2(Deamidated); K12(iTRAQ4plex)	0	0.877375	0.771638	0.712394	4.19467	0	3	1684.84	-0.704992	35.2124	0
High	vYkPSAGnnSLYR	1	1	1	153266841	N-Term(iTRAQ4plex); K3(iTRAQ4plex); N8(Deamidated); N9(Deamidated)	0	0.479581	1.21093	0.728918	4.64513	0	3	1758.93	3.9487	31.7035	0
High	dTAVFEcLPQHAmFGnDTITcTTHGnWTk	1	1	1	153266841	N-Term(iTRAQ4plex); C7(Carbamidomethyl); M13(Oxidation); N16(Deamidated); C21(Carbamidomethyl); N26(Deamidated); K29(iTRAQ4plex)	0	0.456754	0.659562	0.3093	4.30057	0	3	3658.66	2.15251	52.8101	0
High	vYkPSAGnNSLYR	2	1	1	153266841	N-Term(iTRAQ4plex); K3(iTRAQ4plex); N8(Deamidated)	0	0.44174	1.05621	0.34313	4.1982	0	3	1757.95	1.87184	30.3133	0
High	lGnWSAmPSck	1	2	1	153266841	N-Term(iTRAQ4plex); N3(Deamidated); M7(Oxidation); C10(Carbamidomethyl); K11(iTRAQ4plex)	0	0.716147	1.10052	1.29026	3.15282	0	3	1555.75	0.503661	38.6814	0
High	eTFFnLSk	1	1	1	154759291	N-Term(iTRAQ4plex); N5(Deamidated); K8(iTRAQ4plex)	0	0.558845	1.03963	0.407553	3.33876	0	2	1274.69	1.68926	51.4454	0
High	ecHFFnGTER	2	1	1	155030211	N-Term(iTRAQ4plex); C2(Carbamidomethyl); N6(Deamidated)	0	12.5115	1.0163	2.16709	3.5894	0	2	1441.63	1.26001	30.126	0
High	rEcHFFnGTER	3	1	1	155030211	N-Term(iTRAQ4plex); C3(Carbamidomethyl); N7(Deamidated)	0	2.62734	0.987708	2.24525	3.37463	0	2	1597.73	-1.10742	23.3538	1
High	vcQDcPLLAPLnDTR	1	1	1	156523970	N-Term(iTRAQ4plex); C2(Carbamidomethyl); C5(Carbamidomethyl); N12(Deamidated)	0	0.594602	0.797207	0.414452	5.48388	0	2	1916.93	-2.64402	57.0693	0
High	aALAAFnAQnnGSNFQLEEISR	1	1	1	156523970	N-Term(iTRAQ4plex); N7(Deamidated); N10(Deamidated); N11(Deamidated)	0	0.743229	0.892436	1.19231	5.24432	0	3	2512.22	3.80531	63.0576	0
High	aALAAFNAQnnGSNFQLEEISR	3	1	1	156523970	N-Term(iTRAQ4plex); N10(Deamidated); N11(Deamidated)	0	0.682819	0.94395	0.36032	5.13848	0	2	2511.22	-0.729985	61.6044	0
High	gVPQVLIVITDGESHDADkLnATAk	2	1	1	156616290	N-Term(iTRAQ4plex); K19(iTRAQ4plex); N21(Deamidated); K25(iTRAQ4plex)	0	0.510443	1.5905	0.458443	8.41452	0	4	3024.66	2.01835	56.7963	1
High	dLSmFSQnmTHIIkDVIk	2	1	1	156616290	N-Term(iTRAQ4plex); M4(Oxidation); N8(Deamidated); M9(Oxidation); K14(iTRAQ4plex); K18(iTRAQ4plex)	0	0.648645	1.5363	0.39579	6.35803	0	4	2585.38	2.85862	51.2466	1
High	tFADLAAHnQTFLk	1	1	1	156616290	N-Term(iTRAQ4plex); N9(Deamidated); K14(iTRAQ4plex)	0	0.389547	2.05588	0.0713764	5.35927	0	3	1866	0.954378	50.1166	0
High	vInSLSmGInkSEVLQHIQNLSPR	1	1	1	156616290	N-Term(iTRAQ4plex); N3(Deamidated); M7(Oxidation); N10(Deamidated); K11(iTRAQ4plex)	0	0.541968	1.77266	0.569921	5.27169	0	4	2983.62	2.08164	62.3241	1
High	gIFSDVTASVcnSSk	2	1	1	156616290	N-Term(iTRAQ4plex); C11(Carbamidomethyl); N12(Deamidated); K15(iTRAQ4plex)	0	0.711096	1.31623	0.729836	5.12258	0	2	1860.93	2.36749	52.7079	0
High	dLSmFSQnmTHIIk	2	1	1	156616290	N-Term(iTRAQ4plex); M4(Oxidation); N8(Deamidated); M9(Oxidation); K14(iTRAQ4plex)	0	0.513464	1.73683	0.493917	4.73915	0	3	1985.99	1.11996	40.9364	0
High	vGLVAYSnETk	1	1	1	156616290	N-Term(iTRAQ4plex); N8(Deamidated); K11(iTRAQ4plex)	0	0.412001	2.09768	0.0812345	4.66531	0	2	1469.81	1.32492	38.715	0
High	qmGGnTNTGAALnFTLSLLQk	1	1	1	156616290	N-Term(iTRAQ4plex); M2(Oxidation); N5(Deamidated); N13(Deamidated); K21(iTRAQ4plex)	0	0.665272	1.38889	0.764965	4.62492	0	3	2485.29	0.175474	75.8299	0
High	aEFnLTTYR	1	1	1	156616290	N-Term(iTRAQ4plex); N4(Deamidated)	0	0.343061	1.91377	0.204104	3.75393	0	2	1259.64	0.85729	46.0255	0
High	gFGVAIVGnYTAALPTEAALR	2	1	1	156616294	N-Term(iTRAQ4plex); N9(Deamidated)	0	0.637935	0.741001	0.409462	6.63883	0	2	2236.22	4.04842	71.0967	0
High	lEPVHLQLQcmSQEQLAQVAAnATk	2	1	1	156616294	N-Term(iTRAQ4plex); C10(Carbamidomethyl); M11(Oxidation); N22(Deamidated); K25(iTRAQ4plex)	0	0.598094	0.885391	1.17691	4.82854	0	3	3112.61	2.00174	55.5861	0
High	nATLVNEADkLR	1	1	1	157266300	N-Term(iTRAQ4plex); N1(Deamidated); K10(iTRAQ4plex)	0	1.98801	1.14393	1.36381	5.52717	0	3	1632.92	0.95003	37.2531	1
High	gPSTPLPEDPNWnVTEFHTTPk	1	1	1	157266300	N-Term(iTRAQ4plex); N13(Deamidated); K22(iTRAQ4plex)	0	1.91347	1.00079	3.17498	5.08861	0	3	2753.37	1.48912	51.5902	0
High	kLnYTLSQGHR	2	1	1	157266300	N-Term(iTRAQ4plex); K1(iTRAQ4plex); N3(Deamidated)	0	1.56367	0.920491	1.97314	4.59035	0	3	1605.89	-0.201605	24.2845	1
High	aEFnITLIHPk	1	1	1	157266300	N-Term(iTRAQ4plex); N4(Deamidated); K11(iTRAQ4plex)	0	2.70908	1.02867	1.85726	3.86063	0	3	1571.9	-1.58861	49.3238	0
High	aQEALSmGnATFYEVESILk	1	3	1	157419140	N-Term(iTRAQ4plex); M7(Oxidation); N9(Deamidated); K20(iTRAQ4plex)	0	0.298373	1.70936	0.942788	4.62101	0	3	2506.26	0.896711	71.9938	0
High	gnISAVAVR	1	1	1	157694524	N-Term(iTRAQ4plex); N2(Deamidated)	0	1.35868	0.985723	1.42041	3.72551	0	2	1031.6	-0.0146221	29.9049	0
High	aQVIInITDVDEPPIFQQPFYHFQLk	1	1	1	166362713	N-Term(iTRAQ4plex); N6(Deamidated); K26(iTRAQ4plex)	0	0.405344	0.631974	0.519285	5.61286	0	3	3389.82	4.56455	76.0827	0
High	hRPTAGAFnHSDLDAELR	2	1	1	166795236	N-Term(iTRAQ4plex); N9(Deamidated)	0	0.726681	0.726582	1.71855	5.7395	0	3	2152.07	1.70187	30.5076	0
High	hRPTAGAFnHSDLDAELRR	1	1	1	166795236	N-Term(iTRAQ4plex); N9(Deamidated)	0	0.528796	0.743296	2.08504	4.73976	0	5	2308.17	-0.295729	28.0606	1
High	sFDDHFQHLLnDSER	2	1	1	167001141	N-Term(iTRAQ4plex); N11(Deamidated)	0	1.00971	1.01356	5.1004	4.9333	0	3	2004.92	-0.221611	46.3246	0
High	eVPVGIPFFVnVTHnGTYQcQASSSR	1	1	1	167466207	N-Term(iTRAQ4plex); N11(Deamidated); N15(Deamidated); C20(Carbamidomethyl)	0	2.87977	0.898667	2.66149	6.60905	0	3	3040.46	1.60638	66.8121	0
High	eIVcnVTLGGER	1	1	1	167466207	N-Term(iTRAQ4plex); C4(Carbamidomethyl); N5(Deamidated)	0	2.4849	0.773775	2.41685	4.24942	0	2	1491.76	0.915352	43.7848	0
High	lSDTTSQSnSTAk	1	2	1	167614504	N-Term(iTRAQ4plex); N9(Deamidated); K13(iTRAQ4plex)	0	0.69292	1.52346	0.330093	5.39073	0	2	1628.82	1.68661	20.8469	0
High	qSAEDILLkTnATk	1	2	1	167614504	N-Term(iTRAQ4plex); K9(iTRAQ4plex); N11(Deamidated); K14(iTRAQ4plex)	0	0.689207	1.27636	0.341897	5.11985	0	3	1965.13	1.27934	39.5551	1
High	gTnYTVR	1	2	1	167614504	N-Term(iTRAQ4plex); N3(Deamidated)	0	0.637549	1.38088	0.792416	2.60872	0	2	955.498	1.69044	20.0766	0
High	qDQcIYnTTYLNVQR	2	1	1	167857790	N-Term(iTRAQ4plex); C4(Carbamidomethyl); N7(Deamidated)	0	0.281098	1.19664	0.96801	5.41798	0	3	2060.99	1.66712	47.3753	0
High	qDQcIYnTTYLnVQR	3	1	1	167857790	N-Term(iTRAQ4plex); C4(Carbamidomethyl); N7(Deamidated); N12(Deamidated)	0	0.580546	1.3513	1.6557	4.02129	0	2	2061.97	1.07734	48.7457	0
High	yPQDYQFYIQnFTALPLNTVVPPQR	2	2	1	169404009	N-Term(iTRAQ4plex); N11(Deamidated)	0	4.55708	0.782689	9.12634	3.15294	0	2	3157.62	2.0228	77.7534	0
High	hLQTFLEnITSSmDVk	1	2	1	183583553	N-Term(iTRAQ4plex); N8(Deamidated); M13(Oxidation); K16(iTRAQ4plex)	0	0.616585	1.18833	0.875863	3.98512	0	3	2168.13	6.26475	56.5062	0
High	tQIQnVSk	1	2	1	183583553	N-Term(iTRAQ4plex); N5(Deamidated); K8(iTRAQ4plex)	0	0.495407	1.42995	0.551593	3.70179	0	2	1206.7	2.5635	23.4988	0
High	dLSTFSQnmTQIIk	1	2	1	183583553	N-Term(iTRAQ4plex); N8(Deamidated); M9(Oxidation); K14(iTRAQ4plex)	0	1.03742	1.25906	0.940279	3.28481	0	3	1931	0.407704	48.2835	0
High	lnDTVGVTk	1	4	1	189217425	N-Term(iTRAQ4plex); N2(Deamidated); K9(iTRAQ4plex)	0	0.412373	2.3126	0.756056	3.9423	0	2	1235.71	2.24811	33.0491	0
High	kIESINQQLLPLGnISDNmDR	2	4	1	189217425	K1(iTRAQ4plex); N-Term(iTRAQ4plex); N14(Deamidated); M19(Oxidation)	0	0.633134	1.20868	0.93053	3.83008	0	4	2703.43	1.74984	54.2577	1
High	nFTFSHTLR	1	2	1	189217425	N-Term(iTRAQ4plex); N1(Deamidated)	0	0.362342	2.20192	0.208215	3.35978	0	3	1267.66	1.20782	36.9281	0
High	nASGDELVR	1	4	1	189217425	N-Term(iTRAQ4plex); N1(Deamidated)	0	0.581924	1.5264	0.88294	3.19066	0	2	1105.56	1.18216	24.9756	0
High	fnISTPAFR	1	4	1	189217425	N-Term(iTRAQ4plex); N2(Deamidated)	0	0.273871	1.97192	0.252003	2.98766	0	2	1197.64	2.13629	51.0338	0
High	kQNnGAFnETLFR	1	1	1	189458817	K1(iTRAQ4plex); N-Term(iTRAQ4plex); N4(Deamidated); N8(Deamidated)	0	2.04301	0.795867	2.42578	5.11146	0	3	1828.95	3.72184	42.3246	1
High	dFEDLYTPVnGSIVIVR	2	1	1	189458817	N-Term(iTRAQ4plex); N10(Deamidated)	0	1.67585	0.775418	2.81379	4.58406	0	2	2082.09	2.25852	68.7516	0
High	yHYnGTLLDGTSFDTSYSk	1	2	1	192448443	N-Term(iTRAQ4plex); N4(Deamidated); K19(iTRAQ4plex)	0	2.26011	0.98785	2.358	5.38143	0	3	2458.16	-0.457908	50.8284	0
High	yHYncSLLDGTQLFTSHDYGAPQEATLGANk	1	2	1	192448443	N-Term(iTRAQ4plex); N4(Deamidated); C5(Carbamidomethyl); K31(iTRAQ4plex)	0	1.91647	1.13598	1.72262	5.20933	0	4	3760.79	2.84259	57.5231	0
High	yHYnGSLmDGTLFDSSYSR	1	2	1	192448443	N-Term(iTRAQ4plex); N4(Deamidated); M8(Oxidation)	0	1.48576	1.01172	1.64161	4.72026	0	3	2374.04	1.39746	49.2301	0
High	eQRPGQncSNYTVR	1	1	1	192449445	N-Term(iTRAQ4plex); N7(Deamidated); C8(Carbamidomethyl)	0	5.74625	1.10655	2.46572	4.72273	0	3	1853.87	-1.57337	19.5414	0
High	gTAnTTTAGVPcQR	1	1	1	205277383	N-Term(iTRAQ4plex); N4(Deamidated); C12(Carbamidomethyl)	0	0.940874	1.01291	0.771388	4.38631	0	2	1578.76	-1.63091	22.1142	0
High	gDPSVISVnGTDFTFR	1	2	1	209447096	N-Term(iTRAQ4plex); N9(Deamidated)	0	0.618104	0.998705	1.25711	4.61318	0	2	1856.91	-0.673458	60.7136	0
High	fDTHEYRnESR	1	2	1	209447096	N-Term(iTRAQ4plex); N8(Deamidated)	0	0.689898	1.05416	1.59406	3.37239	0	4	1598.73	1.97757	21.1117	1
High	aENQVnVTcQVR	1	4	1	209529703	N-Term(iTRAQ4plex); N6(Deamidated); C9(Carbamidomethyl)	0	2.14046	0.83335	1.21228	4.45511	0	2	1562.77	0.491451	27.7274	0
High	gTAnLSETIR	1	4	1	209529703	N-Term(iTRAQ4plex); N4(Deamidated)	0	2.20297	0.965404	2.84287	3.96299	0	2	1206.65	0.514626	31.8784	0
High	dmSDGFISnLTIQR	2	3	1	217272851	N-Term(iTRAQ4plex); M2(Oxidation); N9(Deamidated)	0	2.6995	1.02197	3.79678	4.66989	0	2	1757.85	0.458609	56.4177	0
High	nHSIFLADINQER	1	4	1	217272890	N-Term(iTRAQ4plex); N1(Deamidated)	0	0.958165	0.836672	1.15099	4.95476	0	3	1701.87	0.1015	44.4172	0
High	gInESYkk	2	4	1	217272890	N-Term(iTRAQ4plex); N3(Deamidated); K7(iTRAQ4plex); K8(iTRAQ4plex)	0	1.15257	0.7813	1.08021	3.13538	0	3	1371.79	0.860798	20.5833	1
High	gInESYk	1	4	1	217272890	N-Term(iTRAQ4plex); N3(Deamidated); K7(iTRAQ4plex)	0	1.2542	0.874051	0.937676	2.88014	0	2	1099.59	2.401	25.1173	0
High	ySLnVTYNYPVHYFDGR	1	2	1	221139888	N-Term(iTRAQ4plex); N4(Deamidated)	0	0.917898	1.01692	0.874451	6.37669	0	3	2253.08	2.55401	57.6657	0
High	gVLmVGnETTYEDGHGSRknITDLVEGAk	1	4	1	222831610	N-Term(iTRAQ4plex); M4(Oxidation); N7(Deamidated); K19(iTRAQ4plex); N20(Deamidated); K29(iTRAQ4plex)	0	0.581472	1.04424	0.512857	7.27739	0	4	3540.79	1.09241	45.8312	2
High	gVLmVGnETTYEDGHGSR	2	4	1	222831610	N-Term(iTRAQ4plex); M4(Oxidation); N7(Deamidated)	0	0.562325	1.10471	0.7785	6.39254	0	3	2082.95	0.260431	33.9843	0
High	knITDLVEGAk	1	4	1	222831610	N-Term(iTRAQ4plex); K1(iTRAQ4plex); N2(Deamidated); K11(iTRAQ4plex)	0	0.539908	1.42838	0.804261	4.42702	0	3	1620.95	0.404891	40.7994	1
High	tcNPETFPSSnESR	1	4	1	222831610	N-Term(iTRAQ4plex); C2(Carbamidomethyl); N11(Deamidated)	0	0.459735	0.974469	0.191149	4.34201	0	2	1770.77	0.125463	28.8718	0
High	tAADTTGLQPILNQFTPAnISR	1	4	1	223468595	N-Term(iTRAQ4plex); N19(Deamidated)	0	0.860361	0.93021	1.56756	4.51333	0	3	2474.3	1.27669	68.0431	0
High	anTTQPGIVEGGQVLk	2	4	1	223468595	N-Term(iTRAQ4plex); N2(Deamidated); K16(iTRAQ4plex)	0	1.19544	1.09477	1.55368	4.10989	0	3	1901.06	1.24076	39.711	0
High	eNQnHSYSLk	1	4	1	223468595	N-Term(iTRAQ4plex); N4(Deamidated); K10(iTRAQ4plex)	0	1.18126	1.04512	1.83283	4.02152	0	3	1508.76	0.614862	20.8153	0
High	gnITEYQcHQYITk	1	3	1	224586817	N-Term(iTRAQ4plex); N2(Deamidated); C8(Carbamidomethyl); K14(iTRAQ4plex)	0	2.79986	0.91261	1.6213	5.24557	0	3	2044	-1.77274	33.8817	0
High	lnLTTDPk	1	3	1	224586817	N-Term(iTRAQ4plex); N2(Deamidated); K8(iTRAQ4plex)	0	1.87169	0.775399	0.656922	2.99682	0	2	1190.69	0.578186	36.6587	0
High	eDNPDkNPEAPLnVSR	1	5	1	225637524	N-Term(iTRAQ4plex); K6(iTRAQ4plex); N13(Deamidated)	0	0.820353	1.01945	0.779888	6.32549	0	3	2084.05	0.491434	29.9136	1
High	gNYDFVQAmIVNnHTSLDVEEAAAVR	1	4	1	226423950	N-Term(iTRAQ4plex); M9(Oxidation); N13(Deamidated)	0	1.17317	1.00672	0.773239	5.48605	0	3	3024.45	1.6596	57.0264	0
High	lnWTSLLPASFTk	1	4	1	226423950	N-Term(iTRAQ4plex); N2(Deamidated); K13(iTRAQ4plex)	0	1.58302	0.929449		2.84291	0	2	1767	1.48944	76.2939	0
High	tQDEILFSnSTR	1	2	1	227430301	N-Term(iTRAQ4plex); N9(Deamidated)	0	0.425586	0.772465	0.575317	4.62381	0	2	1555.77	1.76605	43.6975	0
High	inGSAnFSFNDEEmk	1	4	1	227430301	N-Term(iTRAQ4plex); N2(Deamidated); N6(Deamidated); M14(Oxidation); K15(iTRAQ4plex)	0	0.73237	1.11785	1.10487	4.03702	0	3	2008.91	0.970263	46.874	0
High	inYTVPQSGTFk	1	4	1	227430301	N-Term(iTRAQ4plex); N2(Deamidated); K12(iTRAQ4plex)	0	0.573277	0.881357	0.711697	3.35496	0	2	1643.89	1.2806	44.7141	0
High	tASnLTVSVLEAEGVFEk	1	3	1	227430301	N-Term(iTRAQ4plex); N4(Deamidated); K18(iTRAQ4plex)	0	0.481195	1.06403	0.999608	3.3421	0	3	2183.18	4.63168	69.7909	0
High	hLnGTITAk	1	4	1	227430301	N-Term(iTRAQ4plex); N3(Deamidated); K9(iTRAQ4plex)	0	0.440902	0.784381	0.674411	2.73145	0	2	1243.73	2.56619	22.3325	0
High	kkEnGmPmDIVnTSGR	3	6	1	238624149	K1(iTRAQ4plex); N-Term(iTRAQ4plex); K2(iTRAQ4plex); N4(Deamidated); M6(Oxidation); M8(Oxidation); N12(Deamidated)	0	0.848763	0.999223	1.14513	5.15926	0	4	2243.14	1.99365	20.954	2
High	anATIEVk	1	5	1	238624149	N-Term(iTRAQ4plex); N2(Deamidated); K8(iTRAQ4plex)	0	1.1423	1.16989	0.52633	3.77202	0	2	1134.66	1.54403	27.8323	0
High	gQFESVAPSQnFSDSSESDTHPFVIAk	2	2	1	255918077	N-Term(iTRAQ4plex); N11(Deamidated); K27(iTRAQ4plex)	0	0.635769	0.956567	1.66985	5.5248	0	3	3200.52	-3.04908	51.0846	0
High	fEnQTGFPPPDSR	2	4	1	255918077	N-Term(iTRAQ4plex); N3(Deamidated)	0	1.23408	0.922536	1.6777	4.75982	0	2	1636.78	2.06145	40.4516	0
High	tVYVHAnQTGYPDPSSR	1	2	1	256017259	N-Term(iTRAQ4plex); N7(Deamidated)	0	0.78123	0.743896	1.28426	4.96304	0	3	2036.98	0.461729	31.5539	0
High	lYLGSNnLTALHPALFQnLSk	1	2	1	256217721	N-Term(iTRAQ4plex); N7(Deamidated); N18(Deamidated); K21(iTRAQ4plex)	0	0.427955	0.703932	0.484574	5.97694	0	3	2604.44	3.68589	67.4189	0
High	lYLGSnnLTALHPALFQnLSk	1	2	1	256217721	N-Term(iTRAQ4plex); N6(Deamidated); N7(Deamidated); N18(Deamidated); K21(iTRAQ4plex)	0	0.442525	0.732087	0.602663	5.07811	0	3	2605.43	7.54703	69.8637	0
High	aFGSNPnLTk	1	2	1	256217721	N-Term(iTRAQ4plex); N7(Deamidated); K10(iTRAQ4plex)	0	0.420439	1.13289	0.316181	4.19432	0	2	1337.73	2.02322	32.9888	0
High	ySDGTPVnYTnWYR	1	14	1	257467612	N-Term(iTRAQ4plex); N8(Deamidated); N11(Deamidated)	0	0.620578	1.30172	0.5622	4.44001	0	2	1881.85	2.74453	52.5452	0
High	dkIcDLLVANNHFAHFFAPQnLTNmNk	1	2	1	261878614	N-Term(iTRAQ4plex); K2(iTRAQ4plex); C4(Carbamidomethyl); N21(Deamidated); M25(Oxidation); K27(iTRAQ4plex)	0	0.817888	1.04852	1.27295	7.98047	0	4	3621.82	-2.37754	60.34	1
High	aFITnFSmIIDGmTYPGIIk	1	2	1	262050538	N-Term(iTRAQ4plex); N5(Deamidated); M8(Oxidation); M13(Oxidation); K20(iTRAQ4plex)	0	0.596357	0.815906	0.870487	3.48718	0	3	2553.33	2.66454	76.873	0
High	tYnGTNPDAASR	1	3	1	270483821	N-Term(iTRAQ4plex); N3(Deamidated)	0	1.11376	0.803953	0.982798	3.33725	0	2	1411.66	0.0791913	20.6386	0
High	cDSGFALDSEERncTDIDEcR	1	1	1	281485550	N-Term(iTRAQ4plex); C1(Carbamidomethyl); N13(Deamidated); C14(Carbamidomethyl); C20(Carbamidomethyl)	0	0.889662	0.904662	0.466438	5.59482	0	3	2694.09	1.87591	40.0977	1
High	aWGTPcEmcPAVnTSEYk	2	1	1	281485550	N-Term(iTRAQ4plex); C6(Carbamidomethyl); M8(Oxidation); C9(Carbamidomethyl); N13(Deamidated); K18(iTRAQ4plex)	0	1.00324	1.20194	1.69568	4.75212	0	3	2406.07	1.83416	43.0765	0
High	nYYADnQTcDGELLFnmTk	1	1	1	281485550	N1(Deamidated); N-Term(iTRAQ4plex); N6(Deamidated); C9(Carbamidomethyl); N16(Deamidated); M17(Oxidation); K19(iTRAQ4plex)	0	1.03547	1.34488	0.985707	4.7306	0	3	2604.13	-1.21599	56.5803	0
High	vLPVnVTDYcQLVR	2	1	1	281485550	N-Term(iTRAQ4plex); N5(Deamidated); C10(Carbamidomethyl)	0	0.850316	1.23168	0.267291	4.3388	0	2	1820.97	1.8934	63.7625	0
High	cTDLDEcSnGTHmcSQHADck	1	1	1	281485550	N-Term(iTRAQ4plex); C1(Carbamidomethyl); C7(Carbamidomethyl); N9(Deamidated); M13(Oxidation); C14(Carbamidomethyl); C20(Carbamidomethyl); K21(iTRAQ4plex)	0	1.15177	0.769149	0.935257	3.43156	0	4	2831.11	2.34892	18.791	0
High	nYYADnQTcDGELLFnmTk	2	1	1	281485550	N-Term(iTRAQ4plex); N6(Deamidated); C9(Carbamidomethyl); N16(Deamidated); M17(Oxidation); K19(iTRAQ4plex)	0	0.804465	1.43573	0.600209	3.19662	0	2	2603.15	0.972018	53.6756	0
High	tLLnAScDNmLmGIk	1	1	1	284172520	N-Term(iTRAQ4plex); N4(Deamidated); C7(Carbamidomethyl); M10(Oxidation); M12(Oxidation); K15(iTRAQ4plex)	0	0.706371	1.23411	0.485102	5.00531	0	3	2001.98	-2.55395	48.5346	0
High	aYIQEFQEFSknISVmLGR	1	1	1	284172520	N-Term(iTRAQ4plex); K11(iTRAQ4plex); N12(Deamidated); M16(Oxidation)	0	0.755478	1.17796	0.133144	4.59761	0	3	2565.33	0.732778	71.4305	1
High	nVTHHVSVTk	1	9	1	284925165	N-Term(iTRAQ4plex); N1(Deamidated); K10(iTRAQ4plex)	0	0.87607	1.21933	1.2011	3.75141	0	3	1410.8	1.76837	17.9894	0
High	qSVPAHFVALnGSk	1	3	1	295849303	N-Term(iTRAQ4plex); N11(Deamidated); K14(iTRAQ4plex)	0	1.10085	1.00591	1.37446	4.58078	0	3	1743.96	0.972289	36.9684	0
High	tmFPnLTDVR	1	3	1	295849303	N-Term(iTRAQ4plex); M2(Oxidation); N5(Deamidated)	0	1.04501	0.923756	0.611422	2.91999	0	2	1354.68	0.355707	49.3133	0
High	vnVTVEDER	1	2	1	296010912	N-Term(iTRAQ4plex); N2(Deamidated)	0	0.826313	1.11846	1.57767	2.82689	0	2	1205.61	-0.486013	30.6386	0
High	eTHLETnFTLk	1	4	1	300244535	N-Term(iTRAQ4plex); N7(Deamidated); K11(iTRAQ4plex)	0	0.809678	1.20426	0.695033	4.36721	0	3	1621.87	2.40513	39.9338	0
High	lTVnLTNDR	1	2	1	300244535	N-Term(iTRAQ4plex); N4(Deamidated)	0	0.749775	1.08553	0.736687	2.93142	0	2	1190.65	1.79126	41.5	0
High	iTDIEnGSLANIPR	1	1	1	301069322	N-Term(iTRAQ4plex); N6(Deamidated)	0	1.47921	1.38453	0.720592	4.0056	0	2	1657.89	1.29072	53.9421	0
High	cHFFnGTER	1	1	1	310124854	N-Term(iTRAQ4plex); C1(Carbamidomethyl); N5(Deamidated)	0	0.311921	0.843831	1.09548	2.61828	0	2	1312.59	0.0799486	28.2961	0
High	gmcYFTnGTER	1	10	1	311893321	N-Term(iTRAQ4plex); M2(Oxidation); C3(Carbamidomethyl); N7(Deamidated)	0	0.19144	0.783437	1.4375	2.98549	0	2	1496.63	-0.845562	31.1184	0
High	tAGWNVPIGTLRPFLnWTGPPEPIEAAVAR	1	3	1	312433998	N-Term(iTRAQ4plex); N16(Deamidated)	0	0.243884	0.905708	0.914199	4.60948	0	3	3375.81	2.83059	76.6113	0
High	kLTDVETQVLnQTSR	1	2	1	315434240	N-Term(iTRAQ4plex); K1(iTRAQ4plex); N11(Deamidated)	0	1.02837	1.17111	1.59234	5.19997	0	3	2021.12	5.23734	45.0236	1
High	gLLnLTYYQQIQVQk	1	2	1	321267600	N-Term(iTRAQ4plex); N4(Deamidated); K15(iTRAQ4plex)	0	0.982946	0.693912	0.959338	4.40659	0	3	2098.18	1.97368	63.7847	0
High	gNVISSHGNPILLnSSIPEDPSIk	1	2	1	325651886	N-Term(iTRAQ4plex); N14(Deamidated); K24(iTRAQ4plex)	0	0.850421	1.31506	1.10481	6.91702	0	3	2777.5	3.1505	52.0134	0
High	ikLDnYSTQELGk	1	2	1	325651886	N-Term(iTRAQ4plex); K2(iTRAQ4plex); N5(Deamidated); K13(iTRAQ4plex)	0	0.844292	1.31086	0.980338	5.73323	0	3	1942.09	-0.171962	39.9892	1
High	nFkDITDLInNTFIR	1	4	1	327315343	N-Term(iTRAQ4plex); K3(iTRAQ4plex); N10(Deamidated)	0	0.796653	1.1085	0.271915	4.7978	0	3	2113.16	1.09241	71.7034	1
High	dITDLInNTFIR	1	4	1	327315343	N-Term(iTRAQ4plex); N7(Deamidated)	0	0.760099	1.23523	7.32202	4.78397	0	2	1579.85	1.95442	74.0631	0
High	hLYTTTGGETDFTnVTSLR	1	4	1	327315343	N-Term(iTRAQ4plex); N14(Deamidated)	0	0.835727	1.24919	0.90217	4.36667	0	3	2258.11	1.49891	46.6017	0
High	vLPnGSLFLPAVGIQDEGIFR	3	8	1	332800985	N-Term(iTRAQ4plex); N4(Deamidated)	0	0.205981	0.592506	0.117934	5.31126	0	3	2387.32	2.63667	78.2233	0
High	eAGnHTSGAGLVQInk	1	2	1	333440434	N-Term(iTRAQ4plex); N4(Deamidated); N15(Deamidated); K16(iTRAQ4plex)	0	1.40588	0.981896	1.92871	6.09672	0	3	1885.99	-0.33759	31.2535	0
High	eAGnHTSGAGLVQINk	3	2	1	333440434	N-Term(iTRAQ4plex); N4(Deamidated); K16(iTRAQ4plex)	0	1.58586	0.924814	1.35371	3.94029	0	4	1885	0.792203	30.3718	0
High	qEDLSVGSVLLTVnATDPDSLQHQTIR	2	4	1	333944020	N-Term(iTRAQ4plex); N14(Deamidated)	0	0.593504	0.924165	0.551366	7.52273	0	3	3081.59	2.8775	64.96	0
High	inNTHALVSLLQNLNk	1	4	1	333944020	N-Term(iTRAQ4plex); N2(Deamidated); K16(iTRAQ4plex)	0	0.560563	1.07186	0.698221	4.19483	0	3	2081.2	3.52432	64.9894	0
High	aNYNLPImVTDSGkPPmTnITDLR	2	4	1	333944020	N-Term(iTRAQ4plex); M8(Oxidation); K14(iTRAQ4plex); M17(Oxidation); N19(Deamidated)	0	0.51323	1.0201	0.631852	3.93332	0	3	2982.52	1.78536	52.2396	0
High	gYYnQSEDGSHTIQImYGcDVGPDGR	4	1	1	337752170	N-Term(iTRAQ4plex); N4(Deamidated); M16(Oxidation); C19(Carbamidomethyl)	0	2.32241	0.884869	1.00005	6.57022	0	3	3080.31	-1.21372	43.3298	0
High	gYYnQSEDGSHTLQR	3	2	1	339882741	N-Term(iTRAQ4plex); N4(Deamidated)	0	1.62753	0.229281	1.04678	6.1747	0	3	1899.86	0.0650978	25.4475	0
High	iIISPEEnVTLTcTAENQLER	2	3	1	343168772	N-Term(iTRAQ4plex); N8(Deamidated); C13(Carbamidomethyl)	0	0.71879	0.738285	0.52728	5.57509	0	3	2575.31	2.1921	63.4355	0
High	tVnSLnVSAISIPEHDEADEISDEnR	1	2	1	343168772	N-Term(iTRAQ4plex); N3(Deamidated); N6(Deamidated); N25(Deamidated)	0	0.843899	0.93878	0.608139	4.96825	0	3	3001.4	4.9283	54.6138	0
High	lNLSEnYTLSISNAR	2	4	1	343168772	N-Term(iTRAQ4plex); N6(Deamidated)	0	0.854151	1.00981	0.619502	4.48059	0	2	1839.97	4.99561	55.6894	0
High	nAIkEGDnITLk	1	3	1	343168772	N-Term(iTRAQ4plex); K4(iTRAQ4plex); N8(Deamidated); K12(iTRAQ4plex)	0	1.13054	1.09044	0.538207	4.47097	0	3	1749.01	1.15084	31.9967	1
High	tVnSLnVSAISIPEHDEADEISDENR	1	2	1	343168772	N-Term(iTRAQ4plex); N3(Deamidated); N6(Deamidated)	0	0.832524	1.11299	0.871715	4.1124	0	3	3000.41	2.55229	54.7714	0
High	eGDnITLk	1	3	1	343168772	N-Term(iTRAQ4plex); N4(Deamidated); K8(iTRAQ4plex)	0	0.973038	1.11044	0.419243	3.41232	0	2	1178.65	1.72592	31.0153	0
High	hSncTHQQDAGVTcSDGSNLEmR	1	5	1	344179112	N-Term(iTRAQ4plex); N3(Deamidated); C4(Carbamidomethyl); C14(Carbamidomethyl); M22(Oxidation)	0	2.08042	0.653607	1.50645	6.03019	0	4	2765.15	1.53926	19.6423	0
High	aPGWAnSSAGSGR	1	5	1	344179112	N-Term(iTRAQ4plex); N6(Deamidated)	0	2.16538	0.827517	3.19233	3.6533	0	2	1362.65	-1.44597	28.1108	0
High	fLEYSTSEcHFFnGTER	1	1	1	345461076	N-Term(iTRAQ4plex); C9(Carbamidomethyl); N13(Deamidated)	0	0.0342662	0.948321	1.04312	5.66732	0	3	2269	1.50646	53.4527	0
High	lAnLTQGEDQYYLR	2	1	1	355594753	N-Term(iTRAQ4plex); N3(Deamidated)	0	0.677847	1.15503	0.581983	5.27101	0	2	1828.92	1.02692	54.4836	0
High	kEDALnETRESETk	1	1	1	355594753	N-Term(iTRAQ4plex); K1(iTRAQ4plex); N6(Deamidated); K14(iTRAQ4plex)	0	0.807018	0.885821	0.876181	4.53505	0	3	2083.1	4.1407	20.8241	2
High	kkEDALnETR	3	1	1	355594753	N-Term(iTRAQ4plex); K1(iTRAQ4plex); K2(iTRAQ4plex); N7(Deamidated)	0	0.620953	1.32899	0.501171	4.43744	0	4	1636.92	-0.485291	17.7192	2
High	eDALnETRESETk	2	1	1	355594753	N-Term(iTRAQ4plex); N5(Deamidated); K13(iTRAQ4plex)	0	0.723279	1.07805	0.453901	3.83753	0	3	1810.9	2.71349	24.21	1
High	fSDGLESnSSTQFEVk	2	5	1	356582273	N-Term(iTRAQ4plex); N8(Deamidated); K16(iTRAQ4plex)	0	0.46577	0.963739	0.311165	5.73474	0	2	2064.01	2.7472	48.0353	0
High	gLnVTLSSTGR	2	6	1	356582273	N-Term(iTRAQ4plex); N3(Deamidated)	0	0.6535	1.04357	1.00651	4.13204	0	2	1249.69	1.01437	38.9748	0
High	tELFSSScPGGImLnETGQGYQR	1	2	1	371873523	N-Term(iTRAQ4plex); C8(Carbamidomethyl); M13(Oxidation); N15(Deamidated)	0	0.809729	1.05867	1.16023	5.61868	0	3	2693.24	3.91783	53.3651	0
High	lSnLSNLSHDLVQEAIDHAQDLQQEANELSR	1	3	1	380503846	N-Term(iTRAQ4plex); N3(Deamidated)	0	0.788607	2.09025	1.03897	6.58134	0	4	3632.81	4.67787	78.8494	0
High	rPASnVSASIQR	2	3	1	380503846	N-Term(iTRAQ4plex); N5(Deamidated)	0	0.892655	1.25293	1.61615	4.71768	0	3	1430.78	0.581129	20.8514	0
High	eQmEVVnmSLSTSADSLTTPR	1	3	1	380503846	N-Term(iTRAQ4plex); M3(Oxidation); N7(Deamidated); M8(Oxidation)	0	1.01572	1.21865	2.08339	3.72515	0	3	2473.16	2.29168	47.0644	0
High	nLTEVVPQLLDQLR	2	3	1	380503846	N-Term(iTRAQ4plex); N1(Deamidated)	0	0.628226	1.44904	0.17086	3.72176	0	2	1783.01	3.13584	77.2719	0
High	hVNEInATIYLLk	1	3	1	380503846	N-Term(iTRAQ4plex); N6(Deamidated); K13(iTRAQ4plex)	0	0.548347	1.61029	1.32976	3.18991	0	3	1817.04	2.06472	54.9263	0
High	qQmENYPknnHTASILDR	2	4	1	383872538	N-Term(iTRAQ4plex); M3(Oxidation); K8(iTRAQ4plex); N9(Deamidated); N10(Deamidated)	0	1.26554	0.927431	1.27029	6.11312	0	4	2465.19	-1.01233	30.0571	1
High	vPDSccInVTVGcGINFNEk	1	4	1	383872538	N-Term(iTRAQ4plex); C5(Carbamidomethyl); C6(Carbamidomethyl); N8(Deamidated); C13(Carbamidomethyl); K20(iTRAQ4plex)	0	1.07064	0.819761	1.31713	4.72004	0	3	2572.21	0.416974	56.3821	0
High	nnHTASILDR	3	4	1	383872538	N-Term(iTRAQ4plex); N1(Deamidated); N2(Deamidated)	0	1.44016	0.933413	2.97487	3.69666	0	3	1286.64	-1.27359	28.6007	0
High	nnHTASILDR	2	4	1	383872538	N-Term(iTRAQ4plex); N2(Deamidated)	0	1.16188	0.811395	1.3052	3.58204	0	2	1285.66	1.28134	24.1051	0
High	ySVAnDTGFVDIPk	2	2	1	384081596	N-Term(iTRAQ4plex); N5(Deamidated); K14(iTRAQ4plex)	0	0.826942	0.517962	0.437135	4.93243	0	2	1814.95	2.86486	53.2991	0
High	gVAVTnTSk	1	4	1	386869362	N-Term(iTRAQ4plex); N6(Deamidated); K9(iTRAQ4plex)	0	0.939525	0.758694	1.09533	3.39802	0	2	1165.67	4.4775	21.2891	0
High	yHLEVEAGNTLVRnESHk	2	2	1	392307009	N-Term(iTRAQ4plex); N14(Deamidated); K18(iTRAQ4plex)	0	3.66368	0.878894	0.916379	5.91796	0	5	2385.24	-0.193264	34.5504	1
High	yHLEVEAGnTLVRnESHk	1	2	1	392307009	N-Term(iTRAQ4plex); N9(Deamidated); N14(Deamidated); K18(iTRAQ4plex)	0	2.95179	0.959472	1.0504	5.40366	0	4	2386.22	-2.51819	33.7611	1
High	nIETFTcDTQnITYR	2	2	1	392307009	N-Term(iTRAQ4plex); C7(Carbamidomethyl); N11(Deamidated)	0	2.65487	0.970142	1.47352	5.07989	0	2	2020.94	1.06194	48.8638	0
High	sFHnFTLcYIk	1	2	1	392307009	N-Term(iTRAQ4plex); N4(Deamidated); C8(Carbamidomethyl); K11(iTRAQ4plex)	0	4.20317	1.09349	1.99104	4.22994	0	3	1718.88	-2.74258	50.0671	0
High	sAPPSQVWnmTVSmTSDNSmHVk	2	2	1	392307009	N-Term(iTRAQ4plex); N9(Deamidated); M10(Oxidation); M14(Oxidation); M20(Oxidation); K23(iTRAQ4plex)	0	2.6307	0.917703	1.68479	3.504	0	4	2871.32	-0.0979706	39.0325	0
High	qPQPnVSELVVGPLPHPSYmR	2	2	1	480306390	N-Term(iTRAQ4plex); N5(Deamidated); M20(Oxidation)	0	0.527236	1.31796	0.303699	5.20634	0	3	2506.29	-0.598516	52.2517	0
High	yLYLASnHSnk	1	3	1	480306390	N-Term(iTRAQ4plex); N7(Deamidated); N10(Deamidated); K11(iTRAQ4plex)	0	0.386919	1.76575	0.140919	5.14025	0	3	1599.83	1.88093	37.6498	0
High	yLYLASnHSNk	2	3	1	480306390	N-Term(iTRAQ4plex); N7(Deamidated); K11(iTRAQ4plex)	0	0.440669	1.54972	0.618255	4.79991	0	3	1598.84	1.65755	34.7551	0
High	iQmLSFAGEPLPQnSSmAR	2	3	1	480306390	N-Term(iTRAQ4plex); M3(Oxidation); N14(Deamidated); M17(Oxidation)	0	0.565922	1.69072	0.0953616	3.62191	0	3	2254.1	0.514664	51.6427	0
High	dFLQLAGAQPQAGLSQAnFTLGPVSR	1	16	1	508772614	N-Term(iTRAQ4plex); N18(Deamidated)	0	1.05838	0.902635	1.68145	3.1582	0	3	2831.49	2.04069	71.6989	0
High	tILVDNnTWnNTHISR	1	2	1	511630717	N-Term(iTRAQ4plex); N7(Deamidated); N10(Deamidated)	0	2.00681	1.06362	1.80739	5.38082	0	3	2044.02	0.20134	45.0627	0
High	tILVDNNTWnNTHISR	1	2	1	511630717	N-Term(iTRAQ4plex); N10(Deamidated)	0	1.78467	0.934771	1.16323	4.84992	0	3	2043.04	0.204967	43.5413	0
High	dVQIIVFPEDGIHGFnFTR	1	5	1	528524486	N-Term(iTRAQ4plex); N16(Deamidated)	0	0.966916	1.07075	0.950095	5.98999	0	3	2349.21	2.52862	69.3443	0
High	fnDTEVLQR	1	4	1	528524486	N-Term(iTRAQ4plex); N2(Deamidated)	0	0.833527	0.963542	0.796524	3.14354	0	2	1266.65	2.70682	40.3011	0
High	gSPGnGSSHSGAPGPDPTLAR	1	5	1	530360334	N-Term(iTRAQ4plex); N5(Deamidated)	0	1.26719	1.16514	2.17735	5.36596	0	3	2063.99	1.09026	24.2756	0
High	dYYLnkTENEk	1	5	1	530360851	N-Term(iTRAQ4plex); N5(Deamidated); K6(iTRAQ4plex); K11(iTRAQ4plex)	0	0.498752	0.883018	0.275247	4.58853	0	3	1849.96	1.4152	29.8381	1
High	hLLEnSTASVSEAER	2	5	1	530360851	N-Term(iTRAQ4plex); N5(Deamidated)	0	0.683247	0.880179	1.07721	4.23708	0	3	1787.89	1.91455	31.7673	0
High	nkTDVEYESDEk	1	5	1	530360994	N-Term(iTRAQ4plex); N1(Deamidated); K2(iTRAQ4plex); K12(iTRAQ4plex)	0	0.800957	0.95088	0.810847	4.19058	0	3	1889.94	3.96635	22.4487	1
High	sILTVTnVTQEHFGnYTcVAANk	1	2	1	530362327	N-Term(iTRAQ4plex); N7(Deamidated); N15(Deamidated); C18(Carbamidomethyl); K23(iTRAQ4plex)	0	0.855796	1.21868	1.37729	3.90863	0	4	2857.43	1.45879	56.0235	0
High	iYVLDGTQnDTAFVFPR	2	3	1	530363012	N-Term(iTRAQ4plex); N9(Deamidated)	0	0.781214	1.23337	0.21178	5.29228	0	2	2101.09	8.59998	69.6743	0
High	vPLQSAHLYYnVTEk	1	4	1	530363138	N-Term(iTRAQ4plex); N11(Deamidated); K15(iTRAQ4plex)	0	2.4981	0.809555	2.41442	5.50405	0	3	2051.1	-1.09886	46.1264	0
High	vIEEFYnQTWVHR	1	2	1	530363189	N-Term(iTRAQ4plex); N7(Deamidated)	0	0.305627	1.66773	1.07619	4.91217	0	3	1865.93	1.22191	57.5501	0
High	tFAnGSLAFR	1	7	1	530364099	N-Term(iTRAQ4plex); N4(Deamidated)	0	1.4684	0.681862	0.917954	3.15909	0	2	1228.64	-1.16424	46.9748	0
High	hGVIISSTVDTYEnGSSVEYR	1	4	1	530364291	N-Term(iTRAQ4plex); N14(Deamidated)	0	0.913974	1.09952	1.24785	5.37458	0	3	2458.19	2.34603	42.4039	0
High	nISGVVLADHSGAFHNk	1	3	1	530364488	N-Term(iTRAQ4plex); N1(Deamidated); K17(iTRAQ4plex)	0	1.32348	0.826778	1.07276	6.12162	0	4	2055.09	0.643194	37.6758	0
High	aLYELAGGTnFSDTVQADPQTVTR	1	3	1	530364488	N-Term(iTRAQ4plex); N10(Deamidated)	0	0.866216	1.11002	1.67999	3.60884	0	3	2699.35	8.40718	60.4463	0
High	rPnQSQPLPPSSLQR	1	3	1	530364488	N-Term(iTRAQ4plex); N3(Deamidated)	0	1.38489	1.12207	2.82074	3.30522	0	3	1850	1.92214	27.8614	0
High	dLGPTLAnSTHHNVR	2	5	1	530364560	N-Term(iTRAQ4plex); N8(Deamidated)	0	1.705	0.848224	2.22725	5.93812	0	3	1776.91	0.688983	26.0005	0
High	tYTYADTPDDFQLHnFSLPEEDTk	1	5	1	530364560	N-Term(iTRAQ4plex); N15(Deamidated); K24(iTRAQ4plex)	0	1.76389	0.943935	0.921008	3.81999	0	3	3136.45	-0.977515	59.4395	0
High	lQNNENnIScVER	1	3	1	530364612	N-Term(iTRAQ4plex); N7(Deamidated); C10(Carbamidomethyl)	0	0.48571	0.661693	0.351481	4.75168	0	2	1734.82	0.82446	32.0241	0
High	lQNNEnnIScVER	2	3	1	530364612	N-Term(iTRAQ4plex); N6(Deamidated); N7(Deamidated); C10(Carbamidomethyl)	0	0.776222	0.834129	1.14818	4.46202	0	2	1735.81	1.52309	32.6169	0
High	tLAGEnQTAFEIEELNRk	1	2	1	530364684	N-Term(iTRAQ4plex); N6(Deamidated); K18(iTRAQ4plex)	0	0.665569	1.70983	0.575631	8.39845	0	3	2352.23	0.25842	48.0092	1
High	rVNDnkTAAEEALR	2	2	1	530364684	N-Term(iTRAQ4plex); N5(Deamidated); K6(iTRAQ4plex)	0	1.15687	1.35337	0.889901	6.50337	0	4	1876.02	2.13806	26.1182	2
High	tLAGEnQTAFEIEELNR	2	2	1	530364684	N-Term(iTRAQ4plex); N6(Deamidated)	0	0.634887	1.53005	0.628216	5.97155	0	3	2080.04	1.85297	55.3028	0
High	kYEQAknISQDLEk	1	2	1	530364684	K1(iTRAQ4plex); N-Term(iTRAQ4plex); K6(iTRAQ4plex); N7(Deamidated); K14(iTRAQ4plex)	0	0.8471	1.60316	0.812944	5.24255	0	4	2271.27	2.9444	31.5584	2
High	vNDnkTAAEEALR	1	2	1	530364684	N-Term(iTRAQ4plex); N4(Deamidated); K5(iTRAQ4plex)	0	0.670789	1.85882	0.681756	4.78851	0	3	1719.91	0.982547	30.9011	1
High	qVLSYGQnLSFSFR	1	2	1	530364684	N-Term(iTRAQ4plex); N8(Deamidated)	0	0.620261	1.91812	0.374806	4.58193	0	2	1790.92	1.94808	62.0479	0
High	kIPAInQTITEANEk	2	2	1	530364684	N-Term(iTRAQ4plex); K1(iTRAQ4plex); N6(Deamidated); K15(iTRAQ4plex)	0	0.757268	1.9688	0.850945	4.25778	0	4	2103.2	0.504695	39.1381	1
High	iASAVQknATSTk	1	2	1	530364684	N-Term(iTRAQ4plex); K7(iTRAQ4plex); N8(Deamidated); K13(iTRAQ4plex)	0	0.709979	1.49207	0.528078	4.0378	0	3	1752.02	1.09933	25.7313	1
High	lLnnLTSIk	2	2	1	530364684	N-Term(iTRAQ4plex); N3(Deamidated); N4(Deamidated); K9(iTRAQ4plex)	0	0.589288	2.06642	0.175826	3.8869	0	2	1305.79	-0.863212	52.8433	0
High	nISQDLEk	1	2	1	530364684	N-Term(iTRAQ4plex); N1(Deamidated); K8(iTRAQ4plex)	0	0.523851	2.02854	0.472466	3.74186	0	2	1235.68	3.24661	32.2584	0
High	lLNnLTSIk	1	2	1	530364684	N-Term(iTRAQ4plex); N4(Deamidated); K9(iTRAQ4plex)	0	0.686969	2.31676	0.277379	3.74103	0	2	1304.8	1.10631	54.8108	0
High	vnnTLSSQISR	1	2	1	530364684	N-Term(iTRAQ4plex); N2(Deamidated); N3(Deamidated)	0	0.959115	1.53345	1.23023	3.42396	0	2	1364.72	1.76434	35.8099	0
High	tAnDTSTEAYNLLLR	2	2	1	530364684	N-Term(iTRAQ4plex); N3(Deamidated)	0	0.6696	1.48439	0.653306	3.31144	0	3	1826.93	1.59036	57.1293	0
High	vnDnkTAAEEALR	1	2	1	530364684	N-Term(iTRAQ4plex); N2(Deamidated); N4(Deamidated); K5(iTRAQ4plex)	0	0.655814	1.44994	1.57656	3.14168	0	3	1720.9	0.658591	32.4146	1
High	sLTFnETYQDISELVYGAk	2	2	1	530364787	N-Term(iTRAQ4plex); N5(Deamidated); K19(iTRAQ4plex)	0	0.227462	1.47486	0.20412	5.47356	0	3	2467.26	4.33397	77.91	0
High	lGAcnDTLQQLmEVFk	2	2	1	530364787	N-Term(iTRAQ4plex); C4(Carbamidomethyl); N5(Deamidated); M12(Oxidation); K16(iTRAQ4plex)	0	0.918742	1.39608	0.980636	4.29319	0	3	2172.1	4.0048	68.685	0
High	lGHcPDPVLVNGEFSSSGPVnVSDk	1	3	1	530366462	N-Term(iTRAQ4plex); C4(Carbamidomethyl); N21(Deamidated); K25(iTRAQ4plex)	0	0.448186	0.778517	0.533309	6.15502	0	3	2900.42	-5.22716	49.8803	0
High	gnTTTLISEnGHAADTLTATNFR	1	10	1	530367595	N-Term(iTRAQ4plex); N2(Deamidated); N10(Deamidated)	0	1.1166	1.07985	1.44123	6.34715	0	3	2551.24	0.0983211	48.3283	0
High	gELnTSIFSSRPIDk	1	2	1	530367688	N-Term(iTRAQ4plex); N4(Deamidated); K15(iTRAQ4plex)	0	0.807189	1.11659	0.771347	5.45199	0	3	1953.06	1.34506	46.1768	0
High	kLDFIILnETk	1	2	1	530369972	N-Term(iTRAQ4plex); K1(iTRAQ4plex); N8(Deamidated); K11(iTRAQ4plex)	0	2.31344	0.943227	0.61694	4.40515	0	3	1767.06	-1.69643	53.4009	1
High	ymGLPTPEDNLDHYRnSTVmSR	1	2	1	530369972	N-Term(iTRAQ4plex); M2(Oxidation); N16(Deamidated); M20(Oxidation)	0	1.46563	1.07495	2.11276	3.72259	0	4	2773.26	-2.9662	41.2095	1
High	qTLQnASETVk	1	4	1	530370349	N-Term(iTRAQ4plex); N5(Deamidated); K11(iTRAQ4plex)	0	2.54555	0.85091	1.14302	3.61358	0	2	1507.82	-1.56411	28.3543	0
High	iAnISGDGQk	1	4	1	530370349	N-Term(iTRAQ4plex); N3(Deamidated); K10(iTRAQ4plex)	0	1.81473	0.893169	1.2852	2.74053	0	2	1291.71	-1.5128	29.7658	0
High	qLINALQInNTAVGHALVLPAGR	1	5	1	530371359	N-Term(iTRAQ4plex); N9(Deamidated)	0	0.942492	1.16693	0.34386	8.69304	0	3	2528.44	0.264354	63.2869	0
High	eIASEPLNmHmFNLEnFTSLHDIVGNLVScVHSSVSPER	1	2	1	530371359	N-Term(iTRAQ4plex); M9(Oxidation); M11(Oxidation); N16(Deamidated); C30(Carbamidomethyl)	0	0.77723	0.96872	0.648288	7.28304	0	5	4587.18	2.97098	74.6189	0
High	vAVVQHAPSESVDnASmPPVk	1	5	1	530371359	N-Term(iTRAQ4plex); N14(Deamidated); M17(Oxidation); K21(iTRAQ4plex)	0	0.995256	1.42906	1.41096	4.74623	0	4	2467.28	2.32225	33.4935	0
High	tkQEVLSHISnmSYIGGTnQTGk	1	2	1	530371359	N-Term(iTRAQ4plex); K2(iTRAQ4plex); N11(Deamidated); M12(Oxidation); N19(Deamidated); K23(iTRAQ4plex)	0	1.08256	0.90766	1.02502	4.72802	0	3	2943.51	0.413442	40.1021	1
High	qLINALQInnTAVGHALVLPAGR	4	5	1	530371359	N-Term(iTRAQ4plex); N9(Deamidated); N10(Deamidated)	0	0.928873	1.19362	0.498026	4.25916	0	3	2529.43	1.78159	63.037	0
High	gPPGVnGTQGFQGcPGQR	2	5	1	530371359	N-Term(iTRAQ4plex); N6(Deamidated); C14(Carbamidomethyl)	0	0.989707	1.10426	0.898322	4.25349	0	2	1958.93	0.0922749	33.9495	0
High	qnLTVTDR	1	5	1	530371359	N-Term(iTRAQ4plex); N2(Deamidated)	0	2.47506	0.896792	1.4307	2.92053	0	2	1091.58	-0.00354818	24.1017	0
High	sLEAQGnSSHLDADTVR	1	5	1	530372117	N-Term(iTRAQ4plex); N7(Deamidated)	0	1.38902	1.13149	1.50518	6.46936	0	3	1944.94	3.40058	29.3585	0
High	gDGPFTIFVPHADLmSnLSQDELAR	1	5	1	530372117	N-Term(iTRAQ4plex); M15(Oxidation); N17(Deamidated)	0	1.27555	1.09052	1.62731	4.50172	0	3	2891.42	5.50166	67.4012	0
High	lPnSTIYVVEPGYLGFTVHPGDR	1	2	1	530372153	N-Term(iTRAQ4plex); N3(Deamidated)	0	1.33774	0.991165	1.6439	4.64646	0	3	2676.39	2.50563	66.4833	0
High	nAHGEEkEnLTAR	2	3	1	530372402	N-Term(iTRAQ4plex); N1(Deamidated); K7(iTRAQ4plex); N9(Deamidated)	0	0.423067	0.770275	0.811243	4.73431	0	4	1758.89	3.40626	19.0428	1
High	nAHGEEkEnLTAR	2	3	1	530372402	N-Term(iTRAQ4plex); K7(iTRAQ4plex); N9(Deamidated)	0	0.330573	0.846084	0.586585	4.71217	0	3	1757.91	3.80184	17.7255	1
High	qVIQnVTHk	2	39	1	530374338	N-Term(iTRAQ4plex); N5(Deamidated); K9(iTRAQ4plex)	0	1.1917	1.09319	0.409241	4.95128	0	3	1355.79	2.11883	25.0638	0
High	tQLAknETLALPAESk	1	40	1	530374338	N-Term(iTRAQ4plex); K5(iTRAQ4plex); N6(Deamidated); K16(iTRAQ4plex)	0	0.748631	1.26665	0.500398	3.63411	0	3	2147.24	3.98015	38.7237	1
High	rYFNIDPnATQASGNcGTR	1	3	1	530374424	N-Term(iTRAQ4plex); N8(Deamidated); C16(Carbamidomethyl)	0	1.46865	1.13185	1.78823	4.82798	0	3	2287.06	-2.04622	37.1961	1
High	kPDPAEQQnVTQVAHSPQGYNTAR	1	4	1	530374434	N-Term(iTRAQ4plex); K1(iTRAQ4plex); N9(Deamidated)	0	1.29081	1.05292	2.12187	4.75266	0	4	2925.47	1.4111	28.9895	0
High	eAInITLDHk	1	4	1	530374786	N-Term(iTRAQ4plex); N4(Deamidated); K10(iTRAQ4plex)	0	8.59264	0.568084	11.6122	4.32607	0	3	1442.81	-2.08913	37.4443	0
High	qQQHLFGSnVTDcSGnFcLFR	1	2	1	530375183	N-Term(iTRAQ4plex); N9(Deamidated); C13(Carbamidomethyl); N16(Deamidated); C18(Carbamidomethyl)	0	0.915644	0.967229	1.68944	4.18641	0	3	2661.19	-0.372693	58.4485	0
High	qQQHLFGSnVTDcSGNFcLFR	3	2	1	530375183	N-Term(iTRAQ4plex); N9(Deamidated); C13(Carbamidomethyl); C18(Carbamidomethyl)	0	0.758175	0.950833	0.846681	3.80731	0	4	2660.22	1.85036	57.146	0
High	mDkSDAVSHTGnYTcEVTELTR	2	4	1	530375558	N-Term(iTRAQ4plex); M1(Oxidation); K3(iTRAQ4plex); N12(Deamidated); C15(Carbamidomethyl)	0	1.06395	0.933803	0.971281	6.74214	0	3	2819.31	2.22717	38.4897	1
High	sDAVSHTGnYTcEVTELTR	2	4	1	530375558	N-Term(iTRAQ4plex); N9(Deamidated); C12(Carbamidomethyl)	0	1.0913	1.07855	1.10068	6.37734	0	3	2285.05	0.156353	41.7711	0
High	dSSGVIHVmLnGSEPTGAYPIk	1	5	1	530376359	N-Term(iTRAQ4plex); M9(Oxidation); N11(Deamidated); K22(iTRAQ4plex)	0	1.11806	1.15651	1.02634	6.5839	0	3	2577.31	0.323372	47.6282	0
High	vALDkDPcSVLPSDYDLFInLSR	1	5	1	530376359	N-Term(iTRAQ4plex); K5(iTRAQ4plex); C8(Carbamidomethyl); N20(Deamidated)	0	1.07152	0.957115	0.755993	5.24631	0	3	2926.52	1.94139	71.5313	1
High	dEkLnQSNFQk	1	2	1	530377406	N-Term(iTRAQ4plex); K3(iTRAQ4plex); N5(Deamidated); K11(iTRAQ4plex)	0	1.05511	1.82164	0.648257	6.00864	0	3	1783.96	1.49134	26.6417	1
High	kPTVnLTTVLIGR	1	2	1	530377406	N-Term(iTRAQ4plex); K1(iTRAQ4plex); N5(Deamidated)	0	1.02285	1.46725	0.481406	5.70016	0	3	1701.05	0.161994	51.4914	0
High	kIDnISLTVNDVR	1	3	1	530377406	N-Term(iTRAQ4plex); K1(iTRAQ4plex); N4(Deamidated)	0	0.972222	1.39601	1.23502	4.89655	0	3	1776.01	1.64955	43.0421	1
High	hPFTGDncTIk	1	3	1	530377406	N-Term(iTRAQ4plex); N7(Deamidated); C8(Carbamidomethyl); K11(iTRAQ4plex)	0	1.57528	1.98757	1.24479	3.64978	0	3	1578.78	-2.50176	26.1774	0
High	lSDLSInSTEcLHVHcR	1	4	1	530377649	N-Term(iTRAQ4plex); N7(Deamidated); C11(Carbamidomethyl); C16(Carbamidomethyl)	0	0.694233	0.966179	1.19035	5.06172	0	4	2186.04	-0.247904	41.7356	0
High	lISncSk	1	4	1	530377649	N-Term(iTRAQ4plex); N4(Deamidated); C5(Carbamidomethyl); K7(iTRAQ4plex)	0	0.441559	1.01799	0.427282	2.8199	0	2	1110.61	2.7476	26.1268	0
High	iYPGVDFGGEELnVTFVk	1	2	1	530377669	N-Term(iTRAQ4plex); N13(Deamidated); K18(iTRAQ4plex)	0	0.609075	1.05135	0.634533	4.19911	0	3	2273.21	5.49445	70.1886	0
High	vLnFTTk	1	4	1	530378934	N-Term(iTRAQ4plex); N3(Deamidated); K7(iTRAQ4plex)	0	0.341432	1.36743	0.274156	2.84648	0	2	1111.66	2.79069	43.1356	0
High	tVnVSVPk	1	3	1	530378978	N-Term(iTRAQ4plex); N3(Deamidated); K8(iTRAQ4plex)	0	3.52622	1.09131	1.23018	3.23671	0	2	1132.68	-1.99034	32.5216	0
High	dLEITnATLQSEEDSR	2	2	1	530380071	N-Term(iTRAQ4plex); N6(Deamidated)	0	0.367203	0.911378	1.40713	5.31684	0	2	1965.95	5.61833	47.33	0
High	tLTnQTEAELATPEGIYERPVDYLPER	1	3	1	530380237	N-Term(iTRAQ4plex); N4(Deamidated)	0	1.94039	0.832207	2.48919	5.33404	0	3	3250.63	1.70591	59.7541	0
High	aInITVVESGYVR	1	2	1	530380588	N-Term(iTRAQ4plex); N3(Deamidated)	0	0.855645	1.1941	1.09726	3.98927	0	2	1565.87	0.660623	54.8152	0
High	iLmNEGGHYnASSGk	1	3	1	530380855	N-Term(iTRAQ4plex); M3(Oxidation); N10(Deamidated); K15(iTRAQ4plex)	0	0.767188	1.13012	1.0074	4.8653	0	3	1882.92	0.660103	26.401	0
High	iHnVTASDSGk	2	15	1	530381426	N-Term(iTRAQ4plex); N3(Deamidated); K11(iTRAQ4plex)	0	1.65575	1.16863	0.840167	3.94756	0	3	1417.75	0.777599	19.2535	0
High	gSVALVIHnITAQEnGTYR	1	7	1	530381440	N-Term(iTRAQ4plex); N9(Deamidated); N15(Deamidated)	0	1.20112	1.14907	1.50625	4.73367	0	3	2189.13	-0.7876	58.0546	0
High	yEEQQLEIQnSSR	1	5	1	530381557	N-Term(iTRAQ4plex); N10(Deamidated)	0	0.45367	0.802495	0.462631	5.01027	0	2	1768.85	3.14122	36.1628	0
High	nInYTER	1	4	1	530381810	N-Term(iTRAQ4plex); N3(Deamidated)	0	0.619669	0.946545	0.549711	2.59825	0	2	1054.53	1.54445	23.8457	0
High	dLPImFDVLIHDPSHFLnYSTInYk	1	6	1	530384408	N-Term(iTRAQ4plex); M5(Oxidation); N18(Deamidated); N23(Deamidated); K25(iTRAQ4plex)	0	1.8325	0.78067	2.80217	7.95578	0	4	3298.66	0.911106	74.6056	0
High	nDRnSSDETFLk	3	6	1	530384408	N-Term(iTRAQ4plex); N1(Deamidated); N4(Deamidated); K12(iTRAQ4plex)	0	1.78281	0.738402	2.21351	4.96951	0	3	1715.84	2.52352	31.4463	1
High	dLPImFDVLIHDPSHFLnYSTINYk	1	6	1	530384408	N-Term(iTRAQ4plex); M5(Oxidation); N18(Deamidated); K25(iTRAQ4plex)	0	1.96318	0.340673	3.45374	4.96444	0	4	3297.68	1.98706	74.0534	0
High	nDRnSSDETFLk	2	6	1	530384408	N-Term(iTRAQ4plex); N4(Deamidated); K12(iTRAQ4plex)	0	2.16574	0.715454	1.86857	4.43383	0	2	1714.85	0.793005	27.9065	1
High	nSSDETFLk	1	6	1	530384408	N-Term(iTRAQ4plex); N1(Deamidated); K9(iTRAQ4plex)	0	2.81284	0.588236	2.35628	4.14733	0	2	1329.68	0.548272	34.5135	0
High	vSVNTAnVTLGPQLmEVTVYR	2	6	1	530384408	N-Term(iTRAQ4plex); N7(Deamidated); M15(Oxidation)	0	1.24746	0.754494	2.47279	3.9494	0	2	2452.29	1.55857	60.3841	0
High	fTFTSHTPGDHQIcLHSnSTR	3	2	1	530384554	N-Term(iTRAQ4plex); C14(Carbamidomethyl); N18(Deamidated)	0	1.2918	1.08294	1.77061	7.39994	0	5	2588.21	0.708287	34.2614	0
High	ykVDYESQSTDTQnFSSESk	1	3	1	530384753	N-Term(iTRAQ4plex); K2(iTRAQ4plex); N14(Deamidated); K20(iTRAQ4plex)	0	0.932658	1.74669	1.54915	4.61197	0	3	2776.32	1.04405	34.6336	1
High	gLcVnASAVSR	1	3	1	530384753	N-Term(iTRAQ4plex); C3(Carbamidomethyl); N5(Deamidated)	0	0.690729	1.09757	1.41745	4.08434	0	2	1278.66	-0.82397	34.807	0
High	vVAnGTGTQGQLk	1	3	1	530385805	N-Term(iTRAQ4plex); N4(Deamidated); K13(iTRAQ4plex)	0	1.5044	0.640449	0.523921	5.12093	0	2	1561.88	0.696027	27.8891	0
High	dAVNnITAk	1	8	1	530386387	N-Term(iTRAQ4plex); N5(Deamidated); K9(iTRAQ4plex)	0	1.05583	0.886062	0.913708	4.30502	0	2	1234.69	-0.012432	28.9147	0
High	dDLDPEknDSEPGSQR	1	8	1	530386387	N-Term(iTRAQ4plex); K7(iTRAQ4plex); N8(Deamidated)	0	1.0471	0.796997	0.423888	3.66666	0	3	2090.97	1.25064	24.8478	1
High	iSDnNTEFLLNFNEFIDR	1	8	1	530386387	N-Term(iTRAQ4plex); N4(Deamidated)	0	0.747489	0.737668	0.70541	3.09516	0	2	2346.15	4.01581	77.9743	0
High	iISkncTSYGVLDISk	1	1	1	530386666	N-Term(iTRAQ4plex); K4(iTRAQ4plex); N5(Deamidated); C6(Carbamidomethyl); K16(iTRAQ4plex)	0	0.244885	0.537149	0.211647	6.36682	0	3	2231.24	3.14775	46.7238	1
High	vFnGkDnISk	1	1	1	530386666	N-Term(iTRAQ4plex); N3(Deamidated); K5(iTRAQ4plex); N7(Deamidated); K10(iTRAQ4plex)	0	0.239902	0.461643	0.139535	3.78047	0	3	1555.88	5.81454	30.1088	1
High	nYIVPILWLnETGTIGDEk	1	1	1	530386666	N-Term(iTRAQ4plex); N10(Deamidated); K19(iTRAQ4plex)	0	0.446707	0.673079	0.57946	3.73157	0	3	2464.33	3.19581	77.961	0
High	lVnGSGPHEGR	1	3	1	530387725	N-Term(iTRAQ4plex); N3(Deamidated)	0	1.15431	0.979607	1.46257	4.62393	0	3	1267.65	1.69104	19.3739	0
High	vLVSnASEDTR	1	2	1	530387725	N-Term(iTRAQ4plex); N5(Deamidated)	0	1.35668	1.03344	0.76118	3.24225	0	2	1335.69	-0.355714	30.2167	0
High	tVLEnSTSYEEAk	2	5	1	530387778	N-Term(iTRAQ4plex); N5(Deamidated); K13(iTRAQ4plex)	0	0.765543	1.05233	0.202805	5.55344	0	2	1759.89	2.17723	36.9804	0
High	iLAPAYFILGGnQSGEGcVITR	2	5	1	530387778	N-Term(iTRAQ4plex); N12(Deamidated); C18(Carbamidomethyl)	0	0.705416	0.946885	0.252233	4.67555	0	2	2481.29	-1.53316	74.9675	0
High	tSQEnISFETmYDVLSTkPVLNk	2	5	1	530387778	N-Term(iTRAQ4plex); N5(Deamidated); M11(Oxidation); K18(iTRAQ4plex); K23(iTRAQ4plex)	0	0.686709	0.908924	0.446627	3.76021	0	4	3093.61	3.94605	54.697	0
High	lVQLFPnDTSLk	1	18	1	530388457	N-Term(iTRAQ4plex); N7(Deamidated); K12(iTRAQ4plex)	0	1.38546	0.943438	0.663129	3.58506	0	2	1663.95	0.532783	60.9411	0
High	aIIQGLmPDQnYTVQIIAYnkDk	2	2	1	530389313	N-Term(iTRAQ4plex); M7(Oxidation); N11(Deamidated); N20(Deamidated); K21(iTRAQ4plex); K23(iTRAQ4plex)	0	1.6344	1.27912	1.34013	5.22097	0	4	3086.64	-1.20504	58.006	1
High	sFmVnWTHAPGNVEk	1	2	1	530389313	N-Term(iTRAQ4plex); M3(Oxidation); N5(Deamidated); K15(iTRAQ4plex)	0	2.89495	1.19985	0.632878	4.83169	0	3	2021.99	-2.24636	44.3145	0
High	vVDRGnGSRPSSPEEVk	2	2	1	530389313	N-Term(iTRAQ4plex); N6(Deamidated); K17(iTRAQ4plex)	0	3.04982	0.918991	1.06996	4.76567	0	4	2102.11	-0.488524	20.7866	1
High	gnGSRPSSPEEVk	1	2	1	530389313	N-Term(iTRAQ4plex); N2(Deamidated); K13(iTRAQ4plex)	0	2.07579	1.14304	0.361035	4.48239	0	3	1632.84	-1.46975	18.1139	0
High	amnASAnITSDGVEVLGk	1	2	1	530389313	N-Term(iTRAQ4plex); M2(Oxidation); N3(Deamidated); N7(Deamidated); K18(iTRAQ4plex)	0	1.48353	1.17165	1.25418	4.13649	0	2	2083.05	1.57564	45.7984	0
High	aIIQGLmPDQnYTVQIIAYNk	3	2	1	530389313	N-Term(iTRAQ4plex); M7(Oxidation); N11(Deamidated); K21(iTRAQ4plex)	0	3.51732	1.34032	0.935846	3.91699	0	2	2698.44	2.0211	64.4848	0
High	eAFnETNQAIR	1	8	1	530390682	N-Term(iTRAQ4plex); N4(Deamidated)	0	1.94201	1.12544	2.84431	3.44843	0	2	1437.71	0.63868	32.9635	0
High	eERPLnASALk	1	2	1	530390989	N-Term(iTRAQ4plex); N6(Deamidated); K11(iTRAQ4plex)	0	1.02104	0.598148	0.834534	4.59042	0	3	1516.86	1.51663	30.0609	0
High	qTGLAPGQEYEISLHIVknNTR	1	5	1	530391083	N-Term(iTRAQ4plex); K18(iTRAQ4plex); N19(Deamidated)	0	2.31302	0.863856	2.0354	6.73515	0	4	2757.47	-1.06448	47.2804	1
High	lLETVEYnISGAER	1	2	1	530391083	N-Term(iTRAQ4plex); N8(Deamidated)	0	4.97031	0.343326	3.99391	5.13423	0	2	1738.9	1.53089	65.7158	0
High	vEAAQnLTLPGSLR	1	2	1	530391083	N-Term(iTRAQ4plex); N6(Deamidated)	0	2.54074	0.879606	3.36569	4.81896	0	2	1613.9	-1.49631	51.2595	0
High	gPncSEPEcPGNcHLR	1	5	1	530391083	N-Term(iTRAQ4plex); N3(Deamidated); C4(Carbamidomethyl); C9(Carbamidomethyl); C13(Carbamidomethyl)	0	2.00981	0.886046	4.67585	4.70663	0	3	2028.85	1.05843	22.7061	0
High	gPncSEPEcPGncHLR	2	5	1	530391083	N-Term(iTRAQ4plex); N3(Deamidated); C4(Carbamidomethyl); C9(Carbamidomethyl); N12(Deamidated); C13(Carbamidomethyl)	0	1.70039	0.859417	3.64322	4.19875	0	3	2029.82	-2.01269	25.2594	0
High	nTTSYVLR	1	5	1	530391083	N-Term(iTRAQ4plex); N1(Deamidated)	0	2.67976	0.453879	1.96254	3.05449	0	2	1098.59	-0.608598	32.344	0
High	kDTcTQEcSYFnITk	1	2	1	530392152	K1(iTRAQ4plex); N-Term(iTRAQ4plex); C4(Carbamidomethyl); C8(Carbamidomethyl); N12(Deamidated); K15(iTRAQ4plex)	0	0.938668	1.34359	0.919007	6.63297	0	3	2328.13	2.73324	38.1875	1
High	kEnSSEIcSnNGEcVcGQcVcR	2	1	1	530392152	K1(iTRAQ4plex); N-Term(iTRAQ4plex); N3(Deamidated); C8(Carbamidomethyl); N10(Deamidated); C14(Carbamidomethyl); C16(Carbamidomethyl); C19(Carbamidomethyl); C21(Carbamidomethyl)	0	0.709315	1.14099	1.54426	5.21168	0	3	2937.21	-0.775206	27.9644	1
High	dTcTQEcSYFnITk	2	2	1	530392152	N-Term(iTRAQ4plex); C3(Carbamidomethyl); C7(Carbamidomethyl); N11(Deamidated); K14(iTRAQ4plex)	0	0.843049	1.19066	0.803507	5.01806	0	2	2055.93	3.99787	45.8926	0
High	nPcTSEQncTSPFSYk	2	2	1	530392152	N-Term(iTRAQ4plex); C3(Carbamidomethyl); N8(Deamidated); C9(Carbamidomethyl); K16(iTRAQ4plex)	0	0.688664	1.02751	0.705738	4.16426	0	2	2208.98	0.903932	38.6123	0
High	sYcknGVnGTGEnGRk	2	2	1	530392152	N-Term(iTRAQ4plex); C3(Carbamidomethyl); K4(iTRAQ4plex); N5(Deamidated); N8(Deamidated); N13(Deamidated); K16(iTRAQ4plex)	0	0.905201	1.04958	1.12031	3.78875	0	4	2176.07	1.81197	18.6694	2
High	aLPGnLTAAVmEAnQTGHEFPDR	2	2	1	530394351	N-Term(iTRAQ4plex); N5(Deamidated); M11(Oxidation); N14(Deamidated)	0	0.78427	1.43994	0.912398	7.10191	0	3	2601.24	2.81816	58.2469	0
High	aQEAPGTnGSLVLATPGAGARPEPDSLQAR	1	2	1	530394351	N-Term(iTRAQ4plex); N8(Deamidated)	0	0.533824	1.44907	0.365528	5.81876	0	3	3076.58	1.14018	44.1045	0
High	qVEELQVnHTALR	1	2	1	530394351	N-Term(iTRAQ4plex); N8(Deamidated)	0	0.668729	1.29708	0.759166	5.7864	0	3	1681.9	-0.14476	34.2891	0
High	sFnQSLHSLTQAIR	1	2	1	530394351	N-Term(iTRAQ4plex); N3(Deamidated)	0	0.494792	1.34254	0.387446	4.97787	0	3	1746.93	1.36888	51.2312	0
High	nLSLDVEANR	1	2	1	530394351	N-Term(iTRAQ4plex); N1(Deamidated)	0	0.498192	1.35323	0.439693	3.94732	0	2	1275.67	1.35927	40.2315	0
High	wPAEkEnDTGVVHQVEEcR	2	6	1	530394626	N-Term(iTRAQ4plex); K5(iTRAQ4plex); N7(Deamidated); C18(Carbamidomethyl)	0	1.19284	1.86941	1.14895	5.79143	0	3	2572.24	1.0626	37.9855	1
High	kVVnVSDLYk	1	7	1	530394626	N-Term(iTRAQ4plex); K1(iTRAQ4plex); N4(Deamidated); K10(iTRAQ4plex)	0	1.17985	2.02891	0.651694	4.95341	0	3	1597.95	0.95646	38.7789	1
High	vVnVSDLYk	1	7	1	530394626	N-Term(iTRAQ4plex); N3(Deamidated); K9(iTRAQ4plex)	0	1.14005	1.85721	0.402929	3.87809	0	2	1325.76	2.59884	47.9818	0
High	fLnLTSEk	1	8	1	530394626	N-Term(iTRAQ4plex); N3(Deamidated); K8(iTRAQ4plex)	0	0.917457	1.91464	0.276786	3.31481	0	2	1240.7	1.02667	47.7827	0
High	fNPnISWQPIPVHTVPITEDR	1	6	1	530395491	N-Term(iTRAQ4plex); N4(Deamidated)	0	1.64212	1.02598	1.35985	5.03469	0	3	2605.36	3.97612	60.6568	0
High	yEQLQnETR	1	4	1	530395491	N-Term(iTRAQ4plex); N6(Deamidated)	0	2.41105	0.781213	1.45245	3.34679	0	2	1325.64	-3.01385	28.8364	0
High	tAVncSSDFDAcLITk	2	3	1	530396058	N-Term(iTRAQ4plex); N4(Deamidated); C5(Carbamidomethyl); C12(Carbamidomethyl); K16(iTRAQ4plex)	0	0.808424	1.16935	0.694527	6.80095	0	2	2091	1.80829	49.4051	0
High	aEPPLnASASDQGEk	2	3	1	530397771	N-Term(iTRAQ4plex); N6(Deamidated); K15(iTRAQ4plex)	0	3.30156	0.911911	2.58264	5.34528	0	2	1802.9	-1.99943	28.8075	0
High	lSALDNLLnHSSmFLk	1	3	1	530397771	N-Term(iTRAQ4plex); N9(Deamidated); M13(Oxidation); K16(iTRAQ4plex)	0	3.43639	0.746264	1.57843	5.13702	0	3	2108.13	0.507259	67.9297	0
High	vFGSQnLTTVk	1	3	1	530397771	N-Term(iTRAQ4plex); N6(Deamidated); K11(iTRAQ4plex)	0	3.09542	0.886033	1.36447	4.71958	0	2	1482.84	-1.0901	43.3451	0
High	enGTDTVQEEEESPAEGSk	1	3	1	530397771	N-Term(iTRAQ4plex); N2(Deamidated); K19(iTRAQ4plex)	0	1.86752	1.03968	1.45737	4.35864	0	3	2325.05	0.264726	27.2052	0
High	nATLAEQAk	1	3	1	530397771	N-Term(iTRAQ4plex); N1(Deamidated); K9(iTRAQ4plex)	0	3.07994	0.890508	1.517	4.12529	0	2	1234.69	-1.29771	23.913	0
High	vDDEmPQHAVLSGPNLFINNLnkTDnGTYR	1	7	1	530397973	N-Term(iTRAQ4plex); M5(Oxidation); N22(Deamidated); K23(iTRAQ4plex); N26(Deamidated)	0	0.575723	0.94494	0.511496	8.41487	0	4	3678.81	5.14274	54.1896	1
High	vSLTnVSISDEGR	1	7	1	530397973	N-Term(iTRAQ4plex); N5(Deamidated)	0	0.560212	1.18752	0.397993	5.036	0	2	1521.79	0.579264	45.6122	0
High	dTAVEGEEIEVncTAmASkPATTIR	2	7	1	530397973	N-Term(iTRAQ4plex); N12(Deamidated); C13(Carbamidomethyl); M16(Oxidation); K19(iTRAQ4plex)	0	0.765069	1.11531	0.960973	4.88781	0	3	2998.46	0.0894785	41.1511	0
High	vDDEmPQHAVLSGPNLFINnLnkTDnGTYR	2	7	1	530397973	N-Term(iTRAQ4plex); M5(Oxidation); N20(Deamidated); N22(Deamidated); K23(iTRAQ4plex); N26(Deamidated)	0	0.889667	1.11174	1.01529	4.44759	0	4	3679.76	-4.64671	56.18	1
High	fQLLnFSSSELk	1	7	1	530397973	N-Term(iTRAQ4plex); N5(Deamidated); K12(iTRAQ4plex)	0	0.488899	1.21525	0.133065	3.37724	0	3	1701.94	3.94874	65.8188	0
High	knGTNVIVEk	1	3	1	530398133	N-Term(iTRAQ4plex); K1(iTRAQ4plex); N2(Deamidated); K10(iTRAQ4plex)	0	0.602379	1.14936	1.26915	3.34157	0	3	1534.92	5.03099	23.5794	1
High	tYVDEVNSELVNIYTFnHTVTR	1	4	1	530398199	N-Term(iTRAQ4plex); N17(Deamidated)	0	0.855876	0.88382	0.577235	5.89544	0	3	2759.38	6.86266	69.9055	0
High	aGHFQnTSSPSAR	1	4	1	530398654	N-Term(iTRAQ4plex); N6(Deamidated)	0	1.09146	1.20932	2.18671	4.81455	0	3	1504.72	-3.72604	17.9166	0
High	gNPYSDLGnHTTcR	1	6	1	530399906	N-Term(iTRAQ4plex); N9(Deamidated); C13(Carbamidomethyl)	0	1.1124	1.10829	1.2763	5.79657	0	3	1736.78	0.399766	26.984	0
High	skGNPYSDLGnHTTcR	1	6	1	530399906	N-Term(iTRAQ4plex); K2(iTRAQ4plex); N11(Deamidated); C15(Carbamidomethyl)	0	1.23668	1.07592	1.84424	4.78657	0	4	2096.01	1.05375	22.7555	1
High	lnITcESSk	1	6	1	530399906	N-Term(iTRAQ4plex); N2(Deamidated); C5(Carbamidomethyl); K9(iTRAQ4plex)	0	0.769734	1.48941	0.559109	3.5627	0	2	1340.7	0.767023	32.4605	0
High	tPmTnSSIQFLDNAFR	2	3	1	530400096	N-Term(iTRAQ4plex); M3(Oxidation); N5(Deamidated)	0	1.25267	0.816086	1.37312	4.09316	0	3	2002.97	0.194987	62.7342	0
High	gASnLTWR	1	3	1	530400096	N-Term(iTRAQ4plex); N4(Deamidated)	0	1.35317	0.836666	2.03987	2.98228	0	2	1049.55	-0.0496921	34.8605	0
High	eVnDTLLVnELk	1	9	1	530402050	N-Term(iTRAQ4plex); N3(Deamidated); N9(Deamidated); K12(iTRAQ4plex)	0	2.7651	2.59386	0.981835	5.41752	0	2	1676.92	-1.00956	51.9541	0
High	iFLkEVnDTLLVNELk	3	9	1	530402050	N-Term(iTRAQ4plex); K4(iTRAQ4plex); N7(Deamidated); K16(iTRAQ4plex)	0	3.03658	2.52671	0.717735	4.94467	0	4	2321.37	1.78665	66.041	1
High	eVnDTLLVNELk	2	9	1	530402050	N-Term(iTRAQ4plex); N3(Deamidated); K12(iTRAQ4plex)	0	3.57637	3.36794	1.22383	3.44162	0	3	1675.94	0.807054	55.5705	0
High	qVHFFVnASDVDNVk	1	5	1	530402101	N-Term(iTRAQ4plex); N7(Deamidated); K15(iTRAQ4plex)	0	0.784699	1.1579	0.60346	5.91048	0	3	2008.04	1.97702	47.3384	0
High	iHQnITYQVcR	1	5	1	530403254	N-Term(iTRAQ4plex); N4(Deamidated); C10(Carbamidomethyl)	0	0.579361	0.96584	0.708373	3.58807	0	3	1576.81	2.10669	30.1755	0
High	dLnETIHYmYk	2	3	1	530404200	N-Term(iTRAQ4plex); N3(Deamidated); M9(Oxidation); K11(iTRAQ4plex)	0	2.47817	0.852158	1.66549	4.04117	0	3	1731.85	-0.578583	37.6478	0
High	mYSEGSDIVPQSnETALHYFk	1	3	1	530404459	N-Term(iTRAQ4plex); M1(Oxidation); N13(Deamidated); K21(iTRAQ4plex)	0	1.84599	1.11254	1.17927	5.70911	0	3	2721.3	1.2112	50.4712	0
High	eASIVGEnETYPR	1	3	1	530404459	N-Term(iTRAQ4plex); N8(Deamidated)	0	2.08538	0.865131	1.07461	4.99433	0	2	1609.78	-4.25268	36.6098	0
High	fSVVYTPVTnTTQQImNk	1	4	1	530411342	N-Term(iTRAQ4plex); N10(Deamidated); M16(Oxidation); K18(iTRAQ4plex)	0	0.709598	1.23527	1.16066	5.41439	0	3	2376.24	2.08801	52.7462	0
High	vDTFnESR	1	4	1	530411342	N-Term(iTRAQ4plex); N5(Deamidated)	0	0.593374	1.37433	0.318581	3.30966	0	2	1112.53	0.0313842	28.4359	0
High	lmSTEASQnITYHck	1	3	1	530411586	N-Term(iTRAQ4plex); M2(Oxidation); N9(Deamidated); C14(Carbamidomethyl); K15(iTRAQ4plex)	0	3.51761	1.08664	2.99602	5.49644	0	3	2087.99	-3.02153	29.6978	0
High	lSVPDGFkVSnSSAR	1	2	1	530412701	N-Term(iTRAQ4plex); K8(iTRAQ4plex); N11(Deamidated)	0	0.299315	1.36757	0.547514	4.62713	0	3	1853.01	4.15201	42.3643	1
High	lVALAVIDEknTSVEHTR	2	4	1	530414232	N-Term(iTRAQ4plex); K10(iTRAQ4plex); N11(Deamidated)	0	1.2727	0.969719	0.921923	7.26074	0	3	2284.28	1.58405	47.4807	1
High	sFScSATLEVAGQLIHknQTR	1	3	1	530414810	N-Term(iTRAQ4plex); C4(Carbamidomethyl); K17(iTRAQ4plex); N18(Deamidated)	0	1.59256	0.799471	0.91692	7.79024	0	4	2636.37	0.357828	50.3062	1
High	lNPTVTYGnDSFSAk	2	3	1	530414810	N-Term(iTRAQ4plex); N9(Deamidated); K15(iTRAQ4plex)	0	1.36938	0.991623	0.596567	4.17298	0	3	1902.97	1.25657	44.9499	0
High	anLTVVLLR	1	2	1	530414810	N-Term(iTRAQ4plex); N2(Deamidated)	0	1.03244	0.775998	0.669	3.62069	0	2	1143.72	1.51963	56.9635	0
High	amnTSQVEALGIQmLPGYR	1	2	1	530415208	N-Term(iTRAQ4plex); M2(Oxidation); N3(Deamidated); M14(Oxidation)	0	1.00047	1.10419	1.57813	4.32713	0	3	2256.11	0.588715	54.5514	0
High	sYSTTYEERnITGTR	1	2	1	530417066	N-Term(iTRAQ4plex); N10(Deamidated)	0	1.91565	1.08841	2.56488	4.50558	0	3	1922.92	0.755261	29.5203	1
High	aLSPnSTISSAPk	1	4	1	530419875	N-Term(iTRAQ4plex); N5(Deamidated); K13(iTRAQ4plex)	0	1.46825	1.56701	0.742665	5.306	0	2	1561.87	0.702135	33.1736	0
High	sAnSTLAQALHWTR	1	2	1	530420893	N-Term(iTRAQ4plex); N3(Deamidated)	0	1.26451	0.817869	2.5607	5.31416	0	3	1700.88	-0.107157	50.7904	0
High	gQTAESLAVHnITVcEQk	1	2	1	530421416	N-Term(iTRAQ4plex); N11(Deamidated); C15(Carbamidomethyl); K18(iTRAQ4plex)	0	4.23473	0.72826	1.08289	7.13355	0	3	2274.16	-1.38406	39.8152	0
High	vnNSDPYSVALSELGDRQnESYLnFAR	2	2	1	530421416	N-Term(iTRAQ4plex); N2(Deamidated); N19(Deamidated); N24(Deamidated)	0	3.08972	0.754543	0.807136	4.16106	0	3	3205.5	-0.89357	67.5782	1
High	vNnSDPYSVALSELGDRQnESYLNFAR	2	2	1	530421416	N-Term(iTRAQ4plex); N3(Deamidated); N19(Deamidated)	0	2.03261	0.812756	1.19126	3.80538	0	4	3204.53	3.23731	67.8358	1
High	tLYETEVFSTDFSnISAAk	1	2	1	530422150	N-Term(iTRAQ4plex); N14(Deamidated); K19(iTRAQ4plex)	0	0.887214	1.05776	0.634152	5.24089	0	3	2412.22	4.64138	66.2027	0
High	vTAcHSSQPnATLYk	1	2	1	530422150	N-Term(iTRAQ4plex); C4(Carbamidomethyl); N10(Deamidated); K15(iTRAQ4plex)	0	0.657054	0.808172	0.764953	4.54114	0	3	1966	1.84671	27.0431	0
High	lLQVVYLHSNnITk	1	3	1	530422893	N-Term(iTRAQ4plex); N11(Deamidated); K14(iTRAQ4plex)	0	1.07951	1.99633	0.264263	5.34925	0	3	1931.12	1.07627	51.7833	0
High	lLQVVYLHSnnITk	1	3	1	530422893	N-Term(iTRAQ4plex); N10(Deamidated); N11(Deamidated); K14(iTRAQ4plex)	0	1.14678	2.19509	0.216791	4.66548	0	3	1932.11	1.73538	53.4496	0
High	mIEnGSLSFLPTLR	1	3	1	530422893	N-Term(iTRAQ4plex); M1(Oxidation); N4(Deamidated)	0	1.03884	1.76268	0.199374	4.59203	0	2	1738.93	5.12926	64.8512	0
High	vVLHPnYSQVDIGLIk	5	4	1	530423847	N-Term(iTRAQ4plex); N6(Deamidated); K16(iTRAQ4plex)	0	0.138677	1.85976	0.573934	6.30216	0	3	2084.2	1.48522	53.8766	0
High	nLFLnHSEnATAk	5	6	1	530423847	N-Term(iTRAQ4plex); N1(Deamidated); N5(Deamidated); N9(Deamidated); K13(iTRAQ4plex)	0	0.087291	1.72079	0.516956	5.94521	0	3	1749.89	2.86545	37.6563	0
High	nLFLNHSEnATAk	4	6	1	530423847	N-Term(iTRAQ4plex); N9(Deamidated); K13(iTRAQ4plex)	0	0.0919317	1.54357	0.368333	5.48017	0	3	1747.93	2.2484	32.7731	0
High	nLFLnHSEnATAk	7	6	1	530423847	N-Term(iTRAQ4plex); N5(Deamidated); N9(Deamidated); K13(iTRAQ4plex)	0	0.146294	1.63865	0.459136	5.0815	0	2	1748.9	-0.890213	35.8767	0
High	mVSHHnLTTGATLInEQWLLTTAk	2	6	1	530423847	N-Term(iTRAQ4plex); M1(Oxidation); N6(Deamidated); N15(Deamidated); K24(iTRAQ4plex)	0	0.467059	1.33731	0.937399	4.9235	0	4	2985.57	2.36964	56.6353	0
High	mVSHHnLTTGATLINEQWLLTTAk	2	6	1	530423847	N-Term(iTRAQ4plex); M1(Oxidation); N6(Deamidated); K24(iTRAQ4plex)	0	0.409303	1.71834	0.628023	4.32222	0	4	2984.59	3.31354	54.6937	0
High	anLSQVADHLDHIk	2	2	1	530424676	N-Term(iTRAQ4plex); N2(Deamidated); K14(iTRAQ4plex)	0	6.54439	1.00617	2.15208	6.21278	0	3	1849.99	-6.10979	44.2246	0
High	gLSPGnYSVR	1	5	1	530425235	N-Term(iTRAQ4plex); N6(Deamidated)	0	1.11532	1.2023	1.65203	2.63753	0	2	1194.63	3.3992	35.2768	0
High	kVEAEALnATAIR	1	8	1	530425349	N-Term(iTRAQ4plex); K1(iTRAQ4plex); N8(Deamidated)	0	0.789629	1.39863	1.23191	6.03186	0	3	1674.96	0.110201	36.1131	1
High	gHPQILEAAGnASAGTVLLR	1	8	1	530425349	N-Term(iTRAQ4plex); N11(Deamidated)	0	0.981804	1.07175	1.67312	4.8779	0	3	2120.16	-1.41773	49.0222	0
High	qHTVTTTTkGEnFTETDVk	1	2	1	530425806	N-Term(iTRAQ4plex); K9(iTRAQ4plex); N12(Deamidated); K19(iTRAQ4plex)	0	1.10191	1.10526	0.74998	5.57544	0	4	2570.34	1.95849	26.4361	1
High	gEnFTETDVk	1	2	1	530425806	N-Term(iTRAQ4plex); N3(Deamidated); K10(iTRAQ4plex)	0	0.985023	1.20059	1.66435	4.60651	0	2	1428.71	1.15349	30.9179	0
High	aGPnGTLFVADAYk	2	2	1	530425819	N-Term(iTRAQ4plex); N4(Deamidated); K14(iTRAQ4plex)	0	1.52269	1	0.627563	6.05574	0	2	1712.91	0.798122	50.3085	0
High	aATcINPLnGSVcERPAnHSAk	1	5	1	530426021	N-Term(iTRAQ4plex); C4(Carbamidomethyl); N9(Deamidated); C13(Carbamidomethyl); N18(Deamidated); K22(iTRAQ4plex)	0	0.774141	0.890581	1.03086	5.90456	0	4	2657.31	1.53366	32.938	0
High	iDSTGnVTNELR	1	5	1	530426021	N-Term(iTRAQ4plex); N6(Deamidated)	0	0.648122	1.07016	0.520213	5.20703	0	2	1463.75	0.602154	39.1268	0
High	vQnVTEFDDSLLR	1	2	1	530426225	N-Term(iTRAQ4plex); N3(Deamidated)	0	2.97369	0.746105	0.734246	4.82915	0	2	1680.86	1.21462	58.3507	0
High	nILDALmLnTTR	1	3	1	530426225	N-Term(iTRAQ4plex); M7(Oxidation); N9(Deamidated)	0	3.07745	0.617643	1.06318	2.80759	0	2	1535.83	2.09504	65.7846	0
High	sVVAPATDGGLnLTSTFLR	3	2	1	530426772	N-Term(iTRAQ4plex); N12(Deamidated)	0	1.48521	1.25151	1.66327	4.77375	0	3	2064.12	3.03058	66.8077	0
High	sScGkEnTSDPSLVIAFGR	1	2	1	530426969	N-Term(iTRAQ4plex); C3(Carbamidomethyl); K5(iTRAQ4plex); N7(Deamidated)	0	1.04035	0.556607	0.549561	6.02748	0	3	2314.16	0.725221	45.512	1
High	sPSVDkYnVSGTnGTcLLASmGLQLnLTYER	1	2	1	530426969	N-Term(iTRAQ4plex); K6(iTRAQ4plex); N8(Deamidated); N13(Deamidated); C16(Carbamidomethyl); M21(Oxidation); N26(Deamidated)	0	1.18851	0.558915	0.813316	5.66244	0	3	3695.81	2.92797	62.7563	1
High	sGPknmTFDLPSDATVVLnR	1	2	1	530426969	N-Term(iTRAQ4plex); K4(iTRAQ4plex); N5(Deamidated); M6(Oxidation); N19(Deamidated)	0	1.32992	0.751715	0.77439	5.08201	0	3	2468.26	-0.668239	52.3859	1
High	nmTFDLPSDATVVLnR	2	2	1	530426969	N-Term(iTRAQ4plex); N1(Deamidated); M2(Oxidation); N15(Deamidated)	0	0.723467	0.809825	0.931857	4.41079	0	2	1954.95	-0.0776423	61.5677	0
High	enTSDPSLVIAFGR	1	2	1	530426969	N-Term(iTRAQ4plex); N2(Deamidated)	0	0.824946	0.87006	0.990327	4.19826	0	2	1650.85	2.97493	56.0546	0
High	gHTLTLnFTR	2	2	1	530426969	N-Term(iTRAQ4plex); N7(Deamidated)	0	1.14924	0.782622	0.863134	3.59944	0	3	1304.71	0.888919	38.5189	0
High	ySVQLmSFVYnLSDTHLFPnASSk	1	2	1	530426969	N-Term(iTRAQ4plex); M6(Oxidation); N11(Deamidated); N20(Deamidated); K24(iTRAQ4plex)	0	0.990649	0.85458	1.6289	3.42945	0	4	3054.51	1.73907	74.4068	0
High	yYnQSEAGSHIIQR	2	2	1	530428630	N-Term(iTRAQ4plex); N3(Deamidated)	0	3.37028	0.152474	0.431659	6.65205	0	3	1810.88	0.33542	31.0116	0
High	gYYnQSEAGSHTVQR	3	3	1	530429119	N-Term(iTRAQ4plex); N4(Deamidated)	0	0.588983	0.880974	2.31481	6.90054	0	3	1841.85	-0.0062751	21.8255	0
High	snSTAATNEVPEVTVFSk	1	8	1	530429128	N-Term(iTRAQ4plex); N2(Deamidated); K18(iTRAQ4plex)	0	1.10984	1.10823	2.82043	3.90134	0	3	2170.12	1.75172	49.477	0
High	gYYnQSEAGSHTLQR	3	3	1	530429221	N-Term(iTRAQ4plex); N4(Deamidated)	0	0.133132	1.02958	4.54263	6.38805	0	3	1855.87	1.55891	25.4453	0
High	aVYSVmAmVEHSGnYTck	1	6	1	530431011	N-Term(iTRAQ4plex); M6(Oxidation); M8(Oxidation); N14(Deamidated); C17(Carbamidomethyl); K18(iTRAQ4plex)	0	0.726839	0.890177	0.802262	5.02783	0	3	2368.1	5.45921	36.7275	0
High	vncSVPEEk	1	6	1	530431011	N-Term(iTRAQ4plex); N2(Deamidated); C3(Carbamidomethyl); K9(iTRAQ4plex)	0	0.851409	1.05951	0.374968	3.74928	0	2	1350.68	1.58585	25.8954	0
High	vLEnSTk	1	6	1	530431011	N-Term(iTRAQ4plex); N4(Deamidated); K7(iTRAQ4plex)	0	0.544983	0.882038	0.223257	2.86704	0	2	1079.62	3.06824	23.2839	0
High	sTYnDTEDVSQASPSESEAR	2	20	1	530431903	N-Term(iTRAQ4plex); N4(Deamidated)	0	2.72985	0.954026	2.08623	5.59085	0	2	2318	-1.3784	29.586	0
