# Supplementary material for: Protein signatures of molecular pathways in non-small cell lung carcinoma (NSCLC): comparison of glycoproteomics and global proteomics
Source: Clin Proteomics. 2017 Aug 15;14:31. doi: 10.1186/s12014-017-9166-9 (PMC5557576; doi:10.1186/s12014-017-9166-9)
Supplement: Supplementary file 9 — Additional file 9. Identified glycoproteins from ADC and SqCC cancer tissues. [file 12014_2017_9166_MOESM9_ESM.zip › New folder/Raw Data Glyco Set2.xlsx]

## Sheet: GlycoSet2
A3	Sequence	# PSMs	# Proteins	# Protein Groups	Accession	Modifications	ΔCn	115/114	116/114	117/114	XCorr	Probability	Charge	MH+ [Da]	ΔM [ppm]	RT [min]	# Missed Cleavages
High	lGSFEGLVnLTFIHLQHNR	2	1	1	4505047	N-Term(iTRAQ4plex); N9(Deamidated)	0	0.673142	0.515306	0.399214	5.84024	0	4	2340.26	2.8334	69.5434	0
High	lHINHnnLTESVGPLPk	5	1	1	4505047	N-Term(iTRAQ4plex); N6(Deamidated); N7(Deamidated); K17(iTRAQ4plex)	0	0.727469	0.651206	0.619767	4.00671	0	3	2173.2	4.54143	40.4082	0
High	aFEnVTDLQWLILDHnLLEnSk	1	1	1	4505047	N-Term(iTRAQ4plex); N4(Deamidated); N16(Deamidated); N20(Deamidated); K22(iTRAQ4plex)	0	0.558033	0.666528	0.429222	3.31024	0	3	2903.54	16.1086	77.0567	0
High	aFEnVTDLQWLILDHnLLENSk	1	1	1	4505047	N-Term(iTRAQ4plex); N4(Deamidated); N16(Deamidated); K22(iTRAQ4plex)	0	0.477783	0.586348	0.382903	5.98754	0	3	2902.55	13.8456	75.4013	0
High	lSHnELADSGIPGnSFnVSSLVELDLSYNk	1	1	1	4505047	N-Term(iTRAQ4plex); N4(Deamidated); N14(Deamidated); N17(Deamidated); K30(iTRAQ4plex)	0	0.352695	0.372811	0.614852	3.35257	0	3	3510.75	4.7123	73.6101	0
High	aFEnVTDLQWLILDHNLLENSk	1	1	1	4505047	N-Term(iTRAQ4plex); N4(Deamidated); K22(iTRAQ4plex)	0	0.706194	0.697898	0.589219	4.74796	0	3	2901.57	14.4207	75.5145	0
High	lSHNELADSGIPGNSFnVSSLVELDLSYNk	1	1	1	4505047	N-Term(iTRAQ4plex); N17(Deamidated); K30(iTRAQ4plex)	0	0.929834	1.13789	0.657464	5.70199	0	4	3508.78	2.22775	69.5905	0
High	lSHNELADSGIPGnSFnVSSLVELDLSYNk	3	1	1	4505047	N-Term(iTRAQ4plex); N14(Deamidated); N17(Deamidated); K30(iTRAQ4plex)	0	0.595798	0.687781	0.475087	5.14552	0	3	3509.77	5.23737	71.4027	0
High	kLHINHnnLTESVGPLPk	5	1	1	4505047	N-Term(iTRAQ4plex); K1(iTRAQ4plex); N7(Deamidated); N8(Deamidated); K18(iTRAQ4plex)	0	0.751284	0.729761	0.630831	3.89925	0	4	2445.38	0.132076	35.4329	1
High	kLHInHnnLTESVGPLPk	3	1	1	4505047	K1(iTRAQ4plex); N-Term(iTRAQ4plex); N5(Deamidated); N7(Deamidated); N8(Deamidated); K18(iTRAQ4plex)	0	0.846647	0.697604	0.813885	4.94818	0	3	2446.38	5.84793	39.7145	1
High	nLFLNHSEnATAk	3	6	1	530423847	N-Term(iTRAQ4plex); N9(Deamidated); K13(iTRAQ4plex)	0	0.90337	0.461167	1.26182	4.62551	0	3	1747.92	1.61986	32.0678	0
High	vVLHPnYSQVDIGLIk	7	4	1	530423847	N-Term(iTRAQ4plex); N6(Deamidated); K16(iTRAQ4plex)	0	0.903434	0.505174	0.881238	6.14293	0	3	2084.2	0.167411	53.5761	0
High	nLFLnHSEnATAk	8	6	1	530423847	N-Term(iTRAQ4plex); N5(Deamidated); N9(Deamidated); K13(iTRAQ4plex)	0	0.928193	0.513811	0.871914	5.593	0	2	1748.9	-0.680818	35.4307	0
High	nLFLnHSEnATAk	5	6	1	530423847	N-Term(iTRAQ4plex); N1(Deamidated); N5(Deamidated); N9(Deamidated); K13(iTRAQ4plex)	0	0.902491	0.525543	0.918058	5.80404	0	3	1749.89	2.55154	37.3282	0
High	mVSHHnLTTGATLINEQWLLTTAk	2	6	1	530423847	N-Term(iTRAQ4plex); M1(Oxidation); N6(Deamidated); K24(iTRAQ4plex)	0	0.849081	0.64079	1.03123	3.0474	0	4	2984.57	-2.65791	55.9749	0
High	gNEANYYSnATTDEHGLVQFSINTTnVmGTSLTVR	9	1	1	66932947	N-Term(iTRAQ4plex); N9(Deamidated); N26(Deamidated); M28(Oxidation)	0	0.880039	0.379511	1.50387	2.9222	0	3	3966.86	4.00671	79.9923	0
High	gNEANYYSnATTDEHGLVQFSInTTnVmGTSLTVR	4	1	1	66932947	N-Term(iTRAQ4plex); N9(Deamidated); N23(Deamidated); N26(Deamidated); M28(Oxidation)	0	1.17412	0.521445	1.68534	6.29198	0	3	3967.88	14.5253	61.0927	0
High	gNEANYYSnATTDEHGLVQFSINTTNVmGTSLTVR	1	1	1	66932947	N-Term(iTRAQ4plex); N9(Deamidated); M28(Oxidation)	0	0.616567	0.352252	1.14661	3.10165	0	3	3965.87	3.64016	72.251	0
High	sLGNVnFTVSAEALESQELcGTEVPSVPEHGRk	1	1	1	66932947	N-Term(iTRAQ4plex); N6(Deamidated); C20(Carbamidomethyl); K33(iTRAQ4plex)	0	1.0661	0.763968	1.22856	9.54209	0	4	3830.93	3.94444	56.3995	1
High	sLGNVnFTVSAEALESQELcGTEVPSVPEHGR	6	1	1	66932947	N-Term(iTRAQ4plex); N6(Deamidated); C20(Carbamidomethyl)	0	0.895155	0.672683	1.17112	3.21743	0	3	3558.72	0.634333	60.6755	0
High	sLGnVnFTVSAEALESQELcGTEVPSVPEHGR	2	1	1	66932947	N-Term(iTRAQ4plex); N4(Deamidated); N6(Deamidated); C20(Carbamidomethyl)	0	1.00334	0.671278	1.24622	5.389	0	3	3559.74	10.4053	63.0588	0
High	vSnQTLSLFFTVLQDVPVR	2	1	1	66932947	N-Term(iTRAQ4plex); N3(Deamidated)	0	0.822403	0.484022	1.58684	6.42173	0	3	2308.27	2.80355	81.7107	0
High	lIDNnkTEk	2	3	1	11386147	N-Term(iTRAQ4plex); N5(Deamidated); K6(iTRAQ4plex); K9(iTRAQ4plex)	0	0.838105	0.831024	2.73137	3.45878	0	2	1507.87	2.16717	20.8582	1
High	lIDnnkTEkEILDAFDk	1	3	1	11386147	N-Term(iTRAQ4plex); N4(Deamidated); N5(Deamidated); K6(iTRAQ4plex); K9(iTRAQ4plex); K17(iTRAQ4plex)	0	0.928906	0.823877	2.62152	5.27579	0	4	2584.42	-0.619618	56.357	2
High	lIDnnkTEk	2	3	1	11386147	N-Term(iTRAQ4plex); N4(Deamidated); N5(Deamidated); K6(iTRAQ4plex); K9(iTRAQ4plex)	0	0.868181	0.841633	2.30685	3.01331	0	3	1508.85	-0.861552	22.7614	1
High	tnSTFVQALVEHVkEEcDR	2	3	1	11386147	N-Term(iTRAQ4plex); N2(Deamidated); K14(iTRAQ4plex); C17(Carbamidomethyl)	0	0.913303	0.979928	1.48194	6.79566	0	4	2551.28	2.29861	59.781	1
High	tnSTFVQALVEHVk	2	3	1	11386147	N-Term(iTRAQ4plex); N2(Deamidated); K14(iTRAQ4plex)	0	0.817884	0.912099	1.53219	6.30653	0	3	1862.03	0.975275	57.8779	0
High	dnATEEEILVYLEk	2	3	1	11386147	N-Term(iTRAQ4plex); N2(Deamidated); K14(iTRAQ4plex)	0	0.632587	0.904512	1.87493	3.89909	0	2	1955.02	4.6584	67.751	0
High	nLEknSTkQEILAALEk	3	3	1	11386147	N-Term(iTRAQ4plex); N1(Deamidated); K4(iTRAQ4plex); N5(Deamidated); K8(iTRAQ4plex); K17(iTRAQ4plex)	0	0.747969	0.729574	1.59892	5.80394	0	4	2507.44	0.796369	51.8083	2
High	nSTkQEILAALEk	1	3	1	11386147	N-Term(iTRAQ4plex); N1(Deamidated); K4(iTRAQ4plex); K13(iTRAQ4plex)	0	0.626517	0.769241	1.90384	6.06931	0	3	1878.09	1.23396	50.6712	1
High	dVVTAAGDmLkDnATEEEILVYLEk	2	3	1	11386147	N-Term(iTRAQ4plex); M9(Oxidation); K11(iTRAQ4plex); N13(Deamidated); K25(iTRAQ4plex)	0	0.703288	0.842425	2.76351	6.20264	0	4	3215.67	3.7687	69.8113	1
High	nLEknSTkQEILAALEk	1	3	1	11386147	N-Term(iTRAQ4plex); K4(iTRAQ4plex); N5(Deamidated); K8(iTRAQ4plex); K17(iTRAQ4plex)	0	0.670945	0.719184	1.84006	5.12118	0	2	2506.46	1.19991	47.887	2
High	qLAHQSnSTnIFFSPVSIATAFAmLSLGTk	1	1	1	50363217	N-Term(iTRAQ4plex); N7(Deamidated); N10(Deamidated); M24(Oxidation); K30(iTRAQ4plex)	0	0.684699	0.30081	0.817209	4.78788	0	4	3487.84	9.90826	81.1199	0
High	qLAHQSnSTNIFFSPVSIATAFAmLSLGTk	1	1	1	50363217	N-Term(iTRAQ4plex); N7(Deamidated); M24(Oxidation); K30(iTRAQ4plex)	0	0.690427	0.533698	1.0719	4.65006	0	3	3486.83	4.57817	81.1381	0
High	yLGnATAIFFLPDEGkLQHLEnELTHDIITk	1	1	1	50363217	N-Term(iTRAQ4plex); N4(Deamidated); K16(iTRAQ4plex); N22(Deamidated); K31(iTRAQ4plex)	0	1.08213	0.531784	1.0871	8.79214	0	5	3975.13	5.79592	69.3353	1
High	yLGnATAIFFLPDEGk	4	1	1	50363217	N-Term(iTRAQ4plex); N4(Deamidated); K16(iTRAQ4plex)	0	1.01111	0.583174	1.13922	5.4218	0	2	2045.09	3.81441	72.7671	0
High	aDTHDEILEGLNFnLTEIPEAQIHEGFQELLR	7	1	1	50363217	N-Term(iTRAQ4plex); N14(Deamidated)	0	1.07033	0.498496	1.08022	3.94759	0	4	3836.93	4.1903	75.0414	0
High	aDTHDEILEGLnFnLTEIPEAQIHEGFQELLR	2	1	1	50363217	N-Term(iTRAQ4plex); N12(Deamidated); N14(Deamidated)	0	0.898273	0.436262	1.01782	3.11125	0	3	3837.92	7.76905	75.0825	0
High	eLHHLQEQnVSnAFLDkGEFYIGSk	1	1	1	4557485	N-Term(iTRAQ4plex); N9(Deamidated); N12(Deamidated); K17(iTRAQ4plex); K25(iTRAQ4plex)	0	0.837003	0.677095	1.52157	4.20077	0	3	3337.72	3.7136	48.423	1
High	eLHHLQEQnVSnAFLDk	2	1	1	4557485	N-Term(iTRAQ4plex); N9(Deamidated); N12(Deamidated); K17(iTRAQ4plex)	0	0.959673	0.826457	1.54732	6.41232	0	3	2312.18	2.06863	36.6305	0
High	eLHHLQEQnVSNAFLDkGEFYIGSk	2	1	1	4557485	N-Term(iTRAQ4plex); N9(Deamidated); K17(iTRAQ4plex); K25(iTRAQ4plex)	0	0.801994	0.59208	1.47872	3.28027	0	5	3336.73	1.27598	51.9375	1
High	eLHHLQEQnVSNAFLDk	3	1	1	4557485	N-Term(iTRAQ4plex); N9(Deamidated); K17(iTRAQ4plex)	0	1.01966	0.694284	1.94832	3.82728	0	2	2311.19	0.969298	39.8608	0
High	enLTAPGSDSAVFFEQGTTR	2	1	1	4557485	N-Term(iTRAQ4plex); N2(Deamidated)	0	0.779157	0.676905	1.56547	5.68707	0	3	2272.08	-2.67009	53.8743	0
High	eHEGAIYPDnTTDFQR	2	1	1	4557485	N-Term(iTRAQ4plex); N10(Deamidated)	0	0.682429	0.506267	1.64746	4.98155	0	2	2037.93	1.23789	34.4047	0
High	eWEkELHHLQEQnVSNAFLDk	1	1	1	4557485	N-Term(iTRAQ4plex); K4(iTRAQ4plex); N13(Deamidated); K21(iTRAQ4plex)	0	0.962757	0.870511	1.84803	6.91995	0	4	3027.56	2.55181	51.064	1
High	yTGnASALFILPDQDkmEEVEAmLLPETLkR	1	2	1	50659080	N-Term(iTRAQ4plex); N4(Deamidated); K16(iTRAQ4plex); M17(Oxidation); M23(Oxidation); K30(iTRAQ4plex)	0	0.883898	0.410015	1.37255	4.51705	0	4	3988.07	1.21795	65.607	2
High	yTGnASALFILPDQDkmEEVEAmLLPETLk	1	2	1	50659080	N-Term(iTRAQ4plex); N4(Deamidated); K16(iTRAQ4plex); M17(Oxidation); M23(Oxidation); K30(iTRAQ4plex)	0	0.764116	0.505861	1.30134	4.83516	0	4	3831.98	3.89167	70.5201	1
High	yTGnASALFILPDQDk	2	2	1	50659080	N-Term(iTRAQ4plex); N4(Deamidated); K16(iTRAQ4plex)	0	0.620271	0.490495	1.60355	4.54451	0	3	2042.09	11.5729	61.075	0
High	tLnQSSDELQLSmGnAmFVk	2	2	1	50659080	N-Term(iTRAQ4plex); N3(Deamidated); M13(Oxidation); N15(Deamidated); M17(Oxidation); K20(iTRAQ4plex)	0	0.574902	0.338496	1.13474	4.8306	0	3	2535.23	2.56868	51.0492	0
High	tLnQSSDELQLSmGNAmFVk	2	2	1	50659080	N-Term(iTRAQ4plex); N3(Deamidated); M13(Oxidation); M17(Oxidation); K20(iTRAQ4plex)	0	0.781365	0.452709	1.36597	3.72327	0	2	2534.24	0.145323	49.1664	0
High	fnLTETSEAEIHQSFQHLLR	7	2	1	50659080	N-Term(iTRAQ4plex); N2(Deamidated)	0	0.859585	0.492562	1.58589	7.92126	0	3	2545.29	4.39588	60.2621	0
High	gLkFnLTETSEAEIHQSFQHLLR	2	2	1	50659080	N-Term(iTRAQ4plex); K3(iTRAQ4plex); N5(Deamidated)	0	0.872911	0.387866	1.54439	9.58374	0	5	2987.6	4.23955	59.1441	1
High	tVLTPATnHmGnVTFTIPAnR	1	1	1	115298678	N-Term(iTRAQ4plex); N8(Deamidated); M10(Oxidation); N12(Deamidated); N20(Deamidated)	0	1.03706	0.711405	1.14817	5.01679	0	3	2418.22	5.84085	49.8063	0
High	tVLTPATnHmGnVTFTIPANR	7	1	1	115298678	N-Term(iTRAQ4plex); N8(Deamidated); M10(Oxidation); N12(Deamidated)	0	1.06522	0.745562	1.12754	2.96742	0	2	2417.24	5.32153	48.3596	0
High	tVLTPATNHMGnVTFTIPANR	2	1	1	115298678	N-Term(iTRAQ4plex); N12(Deamidated)	0	1.06757	0.779007	0.99438	5.26909	0	3	2400.25	1.0512	51.2351	0
High	tVLTPATNHmGnVTFTIPANR	4	1	1	115298678	N-Term(iTRAQ4plex); M10(Oxidation); N12(Deamidated)	0	1.0727	0.726434	1.02721	5.41197	0	3	2416.24	0.698497	45.8078	0
High	qnQcFYnSSYLNVQR	2	1	1	4505529	N-Term(iTRAQ4plex); N2(Deamidated); C4(Carbamidomethyl); N7(Deamidated)	0	0.938547	0.694788	1.40446	4.85456	0	3	2066.94	0.903248	48.569	0
High	qNQcFYnSSYLNVQR	2	1	1	4505529	N-Term(iTRAQ4plex); C4(Carbamidomethyl); N7(Deamidated)	0	0.861591	0.551603	1.59143	5.09473	0	3	2065.95	1.17306	46.2408	0
High	nnATVHEQVGGPSLTSDLQAQSk	3	1	1	88853069	N-Term(iTRAQ4plex); N2(Deamidated); K23(iTRAQ4plex)	0	0.949175	0.948438	0.818865	6.9088	0	4	2670.36	1.34413	36.6271	0
High	nnATVHEQVGGPSLTSDLQAQSk	2	1	1	88853069	N-Term(iTRAQ4plex); N1(Deamidated); N2(Deamidated); K23(iTRAQ4plex)	0	0.988053	0.986022	0.915511	6.9721	0	3	2671.35	1.84863	39.3072	0
High	nISDGFDGIPDnVDAALALPAHSYSGR	1	1	1	88853069	N-Term(iTRAQ4plex); N1(Deamidated); N12(Deamidated)	0	1.12629	0.741156	1.11335	2.99254	0	3	2918.41	6.72224	68.2639	0
High	nGSLFAFR	1	1	1	88853069	N-Term(iTRAQ4plex); N1(Deamidated)	0	0.953328	1.0816	0.705593	2.87993	0	2	1056.56	1.84435	51.0596	0
High	nISDGFDGIPDNVDAALALPAHSYSGR	5	1	1	88853069	N-Term(iTRAQ4plex); N1(Deamidated)	0	0.889178	0.96232	0.871706	2.75218	0	2	2917.42	4.57675	64.6318	0
High	fGHSPLVnLTGGLSHASDVVLYHQHk	1	1	1	126012562	N-Term(iTRAQ4plex); N8(Deamidated); K26(iTRAQ4plex)	0	1.1229	0.817235	1.23072	9.90822	0	5	3102.64	-0.446806	52.708	0
High	gVTHLnISGLk	2	1	1	126012562	N-Term(iTRAQ4plex); N6(Deamidated); K11(iTRAQ4plex)	0	1.08647	0.82066	1.06658	4.24675	0	2	1427.85	0.201545	39.8245	0
High	wTGHnVTVVQR	1	1	1	126012562	N-Term(iTRAQ4plex); N5(Deamidated)	0	1.25353	0.737776	1.13044	3.35862	0	3	1441.77	2.20797	30.6718	0
High	aFInGTGVETVVSADLPNAHGLAVDWVSR	1	1	1	126012562	N-Term(iTRAQ4plex); N4(Deamidated)	0	1.11804	1.26189	1.44318	4.45066	0	3	3140.62	1.92308	70.0431	0
High	lnGTDPIVAADSk	1	1	1	126012562	N-Term(iTRAQ4plex); N2(Deamidated); K13(iTRAQ4plex)	0	1.04708	0.875633	1.05263	5.33366	0	2	1589.86	0.500388	40.8971	0
High	dnTTcYEFk	1	1	1	126012562	N-Term(iTRAQ4plex); N2(Deamidated); C5(Carbamidomethyl); K9(iTRAQ4plex)	0	1.13202	0.950409	1.10606	3.12031	0	2	1466.68	2.6653	33.9148	0
High	fnSTEYQVVTR	1	1	1	126012562	N-Term(iTRAQ4plex); N2(Deamidated)	0	1.03906	0.966217	1.07362	4.12163	0	2	1488.75	4.86759	41.1168	0
High	rmHLnGSNVQVLHR	1	1	1	126012562	N-Term(iTRAQ4plex); M2(Oxidation); N5(Deamidated)	0	0.954141	1.1777	1.3114	3.48418	0	4	1821.97	2.33711	18.7149	1
High	mHLnGSNVQVLHR	2	1	1	126012562	N-Term(iTRAQ4plex); M1(Oxidation); N4(Deamidated)	0	1.07323	1.00358	0.909409	4.26471	0	3	1665.86	0.723094	23.1807	0
High	lHkDnTTcYEFk	1	1	1	126012562	N-Term(iTRAQ4plex); K3(iTRAQ4plex); N5(Deamidated); C8(Carbamidomethyl); K12(iTRAQ4plex)	0	1.12843	1.07676	0.916467	4.04756	0	3	1989.01	-0.397268	27.4326	1
High	gSkDnATDSVPLR	1	1	1	126012562	N-Term(iTRAQ4plex); K3(iTRAQ4plex); N5(Deamidated)	0	1.11769	1.08136	1.16171	3.53623	0	3	1648.88	1.06834	22.9503	1
High	kLNLDGSnYTLLk	1	1	1	126012562	N-Term(iTRAQ4plex); K1(iTRAQ4plex); N8(Deamidated); K13(iTRAQ4plex)	0	1.03434	0.998571	1.09406	6.62117	0	3	1912.12	2.79281	46.056	1
High	qDQcIYnTTYLnVQR	2	1	1	167857790	N-Term(iTRAQ4plex); C4(Carbamidomethyl); N7(Deamidated); N12(Deamidated)	0	0.911277	0.711269	1.4285	2.75344	0	2	2061.98	4.03737	48.4274	0
High	qDQcIYnTTYLNVQR	2	1	1	167857790	N-Term(iTRAQ4plex); C4(Carbamidomethyl); N7(Deamidated)	0	0.724002	0.512456	1.46374	5.07192	0	3	2060.99	1.66712	47.1662	0
High	gGNSnGALcHFPFLYNNHnYTDcTSEGR	2	27	1	47132549	N-Term(iTRAQ4plex); N5(Deamidated); C9(Carbamidomethyl); N19(Deamidated); C23(Carbamidomethyl)	0	0.921432	1.03605	0.92761	3.90795	0	3	3348.43	4.40169	51.558	0
High	gGNSnGALcHFPFLYnNHnYTDcTSEGR	2	27	1	47132549	N-Term(iTRAQ4plex); N5(Deamidated); C9(Carbamidomethyl); N16(Deamidated); N19(Deamidated); C23(Carbamidomethyl)	0	0.839523	0.864719	0.934315	5.66537	0	4	3349.43	7.43739	51.7199	0
High	gGnSnGALcHFPFLYNnHnYTDcTSEGR	1	27	1	47132549	N-Term(iTRAQ4plex); N3(Deamidated); N5(Deamidated); C9(Carbamidomethyl); N17(Deamidated); N19(Deamidated); C23(Carbamidomethyl)	0	0.994833	1.26846	0.964001	5.23555	0	4	3350.42	10.6757	55.8856	0
High	lDAPTNLQFVnETDSTVLVR	2	26	1	47132549	N-Term(iTRAQ4plex); N11(Deamidated)	0	0.889108	1.32329	0.911215	5.03303	0	3	2377.24	2.62735	63.3076	0
High	rHEEGHmLncTcFGQGR	2	27	1	47132549	N-Term(iTRAQ4plex); M7(Oxidation); N9(Deamidated); C10(Carbamidomethyl); C12(Carbamidomethyl)	0	0.609	0.778519	0.818959	3.70921	0	3	2249.98	2.75126	17.9314	1
High	hEEGHmLncTcFGQGR	1	27	1	47132549	N-Term(iTRAQ4plex); M6(Oxidation); N8(Deamidated); C9(Carbamidomethyl); C11(Carbamidomethyl)	0	0.768762	1.32618	0.726685	4.11724	0	3	2093.87	-1.56908	21.5903	0
High	dQcIVDDITYNVnDTFHk	3	27	1	47132549	N-Term(iTRAQ4plex); C3(Carbamidomethyl); N13(Deamidated); K18(iTRAQ4plex)	0	0.832496	1.63425	0.737799	5.03066	0	4	2486.18	0.731705	57.7747	0
High	tLAGEnQTAFEIEELNRk	1	2	1	530364684	N-Term(iTRAQ4plex); N6(Deamidated); K18(iTRAQ4plex)	0	0.792779	0.670356	0.626568	6.24498	0	3	2352.23	2.04881	47.8959	1
High	tLAGEnQTAFEIEELNR	2	2	1	530364684	N-Term(iTRAQ4plex); N6(Deamidated)	0	0.821953	0.647946	0.61473	5.80982	0	3	2080.04	2.90933	54.9898	0
High	rVNDnkTAAEEALR	2	2	1	530364684	N-Term(iTRAQ4plex); N5(Deamidated); K6(iTRAQ4plex)	0	0.963018	0.823237	0.771993	2.84789	0	3	1876.01	0.97399	25.1175	2
High	lLNnLTSIk	1	2	1	530364684	N-Term(iTRAQ4plex); N4(Deamidated); K9(iTRAQ4plex)	0	0.741995	0.618542	0.451453	3.79161	0	2	1304.81	2.32252	54.5039	0
High	vNDnkTAAEEALR	1	2	1	530364684	N-Term(iTRAQ4plex); N4(Deamidated); K5(iTRAQ4plex)	0	0.861906	0.770014	0.582519	4.28982	0	3	1719.92	3.21824	30.2382	1
High	tAnDTSTEAYNLLLR	1	2	1	530364684	N-Term(iTRAQ4plex); N3(Deamidated)	0	0.872345	0.931459	0.7843	3.56468	0	3	1826.93	1.49013	56.7427	0
High	nISQDLEk	1	2	1	530364684	N-Term(iTRAQ4plex); N1(Deamidated); K8(iTRAQ4plex)	0	0.827621	0.692717	0.635793	3.41926	0	2	1235.68	3.64176	31.6108	0
High	iASAVQknATSTk	1	2	1	530364684	N-Term(iTRAQ4plex); K7(iTRAQ4plex); N8(Deamidated); K13(iTRAQ4plex)	0	0.860489	0.631663	0.541453	3.59367	0	3	1752.03	4.65268	24.7253	1
High	kIPAInQTITEAnEk	1	2	1	530364684	N-Term(iTRAQ4plex); K1(iTRAQ4plex); N6(Deamidated); N13(Deamidated); K15(iTRAQ4plex)	0	0.875725	0.821783	0.765393	5.27525	0	3	2104.19	2.04476	40.6835	1
High	kIPAInQTITEANEk	2	2	1	530364684	N-Term(iTRAQ4plex); K1(iTRAQ4plex); N6(Deamidated); K15(iTRAQ4plex)	0	0.873549	0.734012	0.670901	3.65716	0	4	2103.21	3.05846	39.3029	1
High	kYEQAknISQDLEk	1	2	1	530364684	K1(iTRAQ4plex); N-Term(iTRAQ4plex); K6(iTRAQ4plex); N7(Deamidated); K14(iTRAQ4plex)	0	0.96187	0.798322	0.77783	4.22346	0	4	2271.28	4.23428	31.0269	2
High	aALAAFnAQnnGSNFQLEEISR	3	1	1	156523970	N-Term(iTRAQ4plex); N7(Deamidated); N10(Deamidated); N11(Deamidated)	0	0.889859	0.699244	1.02074	2.97737	0	3	2512.21	2.71202	61.4038	0
High	aALAAFNAQnnGSNFQLEEISR	5	1	1	156523970	N-Term(iTRAQ4plex); N10(Deamidated); N11(Deamidated)	0	1.1661	0.670058	1.02164	5.05809	0	3	2511.23	1.9139	60.7503	0
High	vcQDcPLLAPLnDTR	2	1	1	156523970	N-Term(iTRAQ4plex); C2(Carbamidomethyl); C5(Carbamidomethyl); N12(Deamidated)	0	1.10288	0.684698	1.07214	5.68669	0	2	1916.93	-1.17937	56.6726	0
High	kVcQDcPLLAPLnDTR	1	1	1	156523970	K1(iTRAQ4plex); N-Term(iTRAQ4plex); C3(Carbamidomethyl); C6(Carbamidomethyl); N13(Deamidated)	0	1.09848	0.552409	0.938023	6.33636	0	3	2189.13	2.21794	46.8934	1
High	vYVYALnQTR	1	1	1	31657142	N-Term(iTRAQ4plex); N7(Deamidated)	0	0.787434	0.38679	0.885289	3.8047	0	2	1371.74	3.85489	46.3576	0
High	sYFSSLnLTIR	1	1	1	31657142	N-Term(iTRAQ4plex); N7(Deamidated)	0	0.693283	0.422323	0.675628	3.67172	0	2	1445.78	1.34543	60.544	0
High	iTLDFnLTDPENGPVLDDSLPNSVHEYIPFAk	1	1	1	31657142	N-Term(iTRAQ4plex); N6(Deamidated); K32(iTRAQ4plex)	0	1.01674	0.399262	0.758048	4.58294	0	3	3859.95	-0.0740646	75.9349	0
High	hFFnVSDELALVTIVk	1	1	1	31657142	N-Term(iTRAQ4plex); N4(Deamidated); K16(iTRAQ4plex)	0	0.675309	0.363247	0.835103	5.4547	0	3	2121.19	4.9022	70.1944	0
High	sQnDkFnVSLTVk	1	1	1	31657142	N-Term(iTRAQ4plex); N3(Deamidated); K5(iTRAQ4plex); N7(Deamidated); K13(iTRAQ4plex)	0	0.844073	0.494582	0.870411	4.11191	0	3	1914.06	3.67504	40.7519	1
High	sEnASLVLSSSNQk	1	1	1	31657142	N-Term(iTRAQ4plex); N3(Deamidated); K14(iTRAQ4plex)	0	0.935787	0.404259	0.813105	4.64331	0	2	1752.93	4.30456	34.2537	0
High	ynHTGQVIIYR	2	1	1	31657142	N-Term(iTRAQ4plex); N2(Deamidated)	0	0.792641	0.512699	0.878296	4.99979	0	3	1508.8	2.07262	32.6376	0
High	qTQVGIVQYGEnVTHEFNLNk	2	1	1	31657142	N-Term(iTRAQ4plex); N12(Deamidated); K21(iTRAQ4plex)	0	0.827826	0.517088	0.982242	5.16298	0	4	2707.4	1.05689	58.5391	0
High	nTTFNVESTk	1	1	1	31657142	N-Term(iTRAQ4plex); N1(Deamidated); K10(iTRAQ4plex)	0	0.792777	0.422855	0.867268	3.80296	0	2	1429.74	2.25994	30.7897	0
High	sQNDkFnVSLTVk	1	1	1	31657142	N-Term(iTRAQ4plex); K5(iTRAQ4plex); N7(Deamidated); K13(iTRAQ4plex)	0	0.848261	0.452613	0.897738	4.34296	0	3	1913.08	3.29785	39.0826	1
High	dScESNHnITck	1	1	1	31657142	N-Term(iTRAQ4plex); C3(Carbamidomethyl); N8(Deamidated); C11(Carbamidomethyl); K12(iTRAQ4plex)	0	0.849389	0.779084	1.09973	3.12313	0	3	1753.78	3.05216	14.6138	0
High	dScESnHnITck	1	1	1	31657142	N-Term(iTRAQ4plex); C3(Carbamidomethyl); N6(Deamidated); N8(Deamidated); C11(Carbamidomethyl); K12(iTRAQ4plex)	0	1.04734	0.430101	0.994161	3.18644	0	3	1754.77	5.55067	15.4579	0
High	vSVNTAnVTLGPQLmEVTVYR	2	6	1	530384408	N-Term(iTRAQ4plex); N7(Deamidated); M15(Oxidation)	0	0.722165	1.54739	1.23403	3.17526	0	3	2452.29	0.93086	60.0739	0
High	vSVnTAnVTLGPQLmEVTVYR	1	6	1	530384408	N-Term(iTRAQ4plex); N4(Deamidated); N7(Deamidated); M15(Oxidation)	0	0.593873	2.77823	1.50455	2.74344	0	2	2453.28	2.10234	61.0004	0
High	nDRnSSDETFLk	2	6	1	530384408	N-Term(iTRAQ4plex); N4(Deamidated); K12(iTRAQ4plex)	0	0.606194	2.9833	1.70187	4.82683	0	3	1714.85	2.8495	26.8145	1
High	nDRnSSDETFLk	2	6	1	530384408	N-Term(iTRAQ4plex); N1(Deamidated); N4(Deamidated); K12(iTRAQ4plex)	0	0.450019	1.07437	1.24987	4.98142	0	3	1715.84	3.16381	29.516	1
High	nSSDETFLk	1	6	1	530384408	N-Term(iTRAQ4plex); N1(Deamidated); K9(iTRAQ4plex)	0	0.781839	6.33108	2.2671	3.9422	0	2	1329.68	1.55812	33.7961	0
High	dLPImFDVLIHDPSHFLnYSTInYk	2	6	1	530384408	N-Term(iTRAQ4plex); M5(Oxidation); N18(Deamidated); N23(Deamidated); K25(iTRAQ4plex)	0	0.478984	2.2068	1.49264	4.7887	0	4	3298.66	-0.939197	73.8639	0
High	dLPImFDVLIHDPSHFLnYSTINYk	3	6	1	530384408	N-Term(iTRAQ4plex); M5(Oxidation); N18(Deamidated); K25(iTRAQ4plex)	0	0.6009	2.09792	1.73779	6.04431	0	3	3297.68	1.12124	72.9113	0
High	fEVDSPVYnATWSASLk	2	1	1	105990532	N-Term(iTRAQ4plex); N9(Deamidated); K17(iTRAQ4plex)	0	1.14062	0.64797	1.48749	5.84746	0	3	2203.12	2.90926	62.2128	0
High	fVEGSHnSTVSLTTk	3	1	1	105990532	N-Term(iTRAQ4plex); N7(Deamidated); K15(iTRAQ4plex)	0	1.17222	0.713465	1.3768	6.00684	0	2	1896	1.01091	33.4357	0
High	yDFnSSmLYSTAk	1	1	1	105990532	N-Term(iTRAQ4plex); N4(Deamidated); M7(Oxidation); K13(iTRAQ4plex)	0	1.08219	0.734312	1.53875	3.6152	0	2	1831.87	2.3936	46.6301	0
High	fnSSYLQGTNQITGR	2	1	1	105990532	N-Term(iTRAQ4plex); N2(Deamidated)	0	1.08724	0.738619	1.3028	3.22967	0	3	1830.91	0.340008	47.3438	0
High	vNQNLVYESGSLnFSk	1	1	1	105990532	N-Term(iTRAQ4plex); N13(Deamidated); K16(iTRAQ4plex)	0	0.939097	0.675378	1.15958	2.93841	0	3	2088.09	2.41408	51.9453	0
High	qVLFLDTVYGncSTHFTVk	1	1	1	105990532	N-Term(iTRAQ4plex); N11(Deamidated); C12(Carbamidomethyl); K19(iTRAQ4plex)	0	1.39492	0.712583	1.59883	6.88174	0	3	2518.29	0.274289	59.0111	0
High	eLcTISHIFIPAmGnITYDFSFk	1	1	1	105990532	N-Term(iTRAQ4plex); C3(Carbamidomethyl); M13(Oxidation); N15(Deamidated); K23(iTRAQ4plex)	0	1.10047	0.834221	1.21408	5.16255	0	3	3009.5	0.696115	70.741	0
High	lGLSFnSISAVDnGSLANTPHLR	2	3	1	19743848	N-Term(iTRAQ4plex); N6(Deamidated); N13(Deamidated)	0	0.920376	0.766911	0.593566	6.00387	0	3	2529.31	2.11067	61.2433	0
High	iADTnITSIPQGLPPSLTELHLDGnk	2	2	1	19743848	N-Term(iTRAQ4plex); N5(Deamidated); N25(Deamidated); K26(iTRAQ4plex)	0	0.832089	0.549927	0.77588	3.31467	0	3	3034.63	4.35402	66.4579	0
High	lGLSFNSISAVDnGSLANTPHLR	2	3	1	19743848	N-Term(iTRAQ4plex); N13(Deamidated)	0	1.00768	0.815817	0.909704	3.15691	0	4	2528.33	1.74692	59.4069	0
High	vQPFnVTQGk	2	4	1	4504957	N-Term(iTRAQ4plex); N5(Deamidated); K10(iTRAQ4plex)	0	0.96488	2.18472	1.68484	3.90528	0	2	1406.79	1.23778	38.5304	0
High	tVTISDHGTVTYnGSIcGDDQnGPk	2	3	1	4504957	N-Term(iTRAQ4plex); N13(Deamidated); C17(Carbamidomethyl); N22(Deamidated); K25(iTRAQ4plex)	0	0.955578	1.28079	1.11945	3.66372	0	4	2926.37	1.22326	40.5956	0
High	vASVININPnTTHSTGScR	2	4	1	4504957	N-Term(iTRAQ4plex); N10(Deamidated); C18(Carbamidomethyl)	0	1.05211	1.71437	1.24492	6.34762	0	3	2173.08	0.995593	37.5448	0
High	ekPEAGTYSVNnGnDTcLLATmGLQLnITQDk	2	4	1	4504957	N-Term(iTRAQ4plex); K2(iTRAQ4plex); N12(Deamidated); N14(Deamidated); C17(Carbamidomethyl); M22(Oxidation); N27(Deamidated); K32(iTRAQ4plex)	0	1.16404	1.53467	1.35405	6.79622	0	3	3946.93	1.92701	57.6609	0
High	gHTLTLnFTR	2	2	1	530426969	N-Term(iTRAQ4plex); N7(Deamidated)	0	1.1869	1.10855	1.39086	3.78641	0	3	1304.71	1.45029	38.1561	0
High	enTSDPSLVIAFGR	1	2	1	530426969	N-Term(iTRAQ4plex); N2(Deamidated)	0	0.704938	0.808671	1.24908	4.5603	0	2	1650.85	2.60521	55.749	0
High	nmTFDLPSDATVVLnR	2	2	1	530426969	N-Term(iTRAQ4plex); N1(Deamidated); M2(Oxidation); N15(Deamidated)	0	0.749196	0.837594	1.30113	4.48642	0	2	1954.96	2.10781	60.7554	0
High	ySVQLmSFVYnLSDTHLFPnASSk	1	2	1	530426969	N-Term(iTRAQ4plex); M6(Oxidation); N11(Deamidated); N20(Deamidated); K24(iTRAQ4plex)	0	0.893341	1.15661	1.48446	5.1169	0	3	3054.51	2.16309	73.3779	0
High	sPSVDkYnVSGTnGTcLLASmGLQLnLTYER	1	2	1	530426969	N-Term(iTRAQ4plex); K6(iTRAQ4plex); N8(Deamidated); N13(Deamidated); C16(Carbamidomethyl); M21(Oxidation); N26(Deamidated)	0	0.769377	1.00273	1.24943	2.98503	0	3	3695.82	4.3152	61.4744	1
High	sGPknmTFDLPSDATVVLnR	1	2	1	530426969	N-Term(iTRAQ4plex); K4(iTRAQ4plex); N5(Deamidated); M6(Oxidation); N19(Deamidated)	0	0.972682	1.05354	1.27743	5.5167	0	3	2468.26	0.815442	52.1316	1
High	sGPknmTFDLPSDATVVLNR	1	2	1	530426969	N-Term(iTRAQ4plex); K4(iTRAQ4plex); N5(Deamidated); M6(Oxidation)	0	1.10025	0.978565	1.25954	4.55805	0	3	2467.28	2.45139	50.5162	1
High	sScGkEnTSDPSLVIAFGR	3	2	1	530426969	N-Term(iTRAQ4plex); C3(Carbamidomethyl); K5(iTRAQ4plex); N7(Deamidated)	0	0.85925	1.08025	1.33323	6.23663	0	3	2314.15	-2.28149	44.9942	1
High	aDGTVnQIEGEATPVnLTEPAkLEVk	1	1	1	4502163	N-Term(iTRAQ4plex); N6(Deamidated); N16(Deamidated); K22(iTRAQ4plex); K26(iTRAQ4plex)	0	0.732291	0.473766	0.941464	5.73288	0	3	3157.7	3.60626	53.3719	1
High	aDGTVnQIEGEATPVnLTEPAk	2	1	1	4502163	N-Term(iTRAQ4plex); N6(Deamidated); N16(Deamidated); K22(iTRAQ4plex)	0	0.990221	0.789959	1.06406	3.6128	0	3	2544.3	2.80948	47.1123	0
High	aDGTVNQIEGEATPVnLTEPAkLEVk	3	1	1	4502163	N-Term(iTRAQ4plex); N16(Deamidated); K22(iTRAQ4plex); K26(iTRAQ4plex)	0	0.826439	0.549387	1.19325	7.48938	0	3	3156.71	1.86951	52.0243	1
High	aDGTVNQIEGEATPVnLTEPAk	2	1	1	4502163	N-Term(iTRAQ4plex); N16(Deamidated); K22(iTRAQ4plex)	0	0.600875	0.554026	1.35205	5.31702	0	3	2543.31	1.73348	49.1028	0
High	cIQAnYSLmEnGk	2	1	1	4502163	N-Term(iTRAQ4plex); C1(Carbamidomethyl); N5(Deamidated); M9(Oxidation); N11(Deamidated); K13(iTRAQ4plex)	0	0.908316	0.618856	1.17142	3.65563	0	3	1833.86	1.72156	37.3896	0
High	rNPPmGGNVVIFDTVITNQEEPYQnHSGR	4	1	1	7705753	N-Term(iTRAQ4plex); M5(Oxidation); N25(Deamidated)	0	0.992961	0.878182	1.20914	4.24812	0	4	3430.7	13.6971	49.6138	1
High	rNPPmGGNVVIFDTVITnQEEPYQnHSGR	1	1	1	7705753	N-Term(iTRAQ4plex); M5(Oxidation); N18(Deamidated); N25(Deamidated)	0	0.850413	0.619289	0.904339	3.93529	0	4	3431.65	2.13037	49.7333	1
High	nPPmGGnVVIFDTVITnQEEPYQnHSGR	1	1	1	7705753	N-Term(iTRAQ4plex); M4(Oxidation); N7(Deamidated); N17(Deamidated); N24(Deamidated)	0	0.820827	0.875348	1.16973	5.14181	0	3	3276.54	6.47563	54.3718	0
High	nPPmGGNVVIFDTVITNQEEPYQnHSGR	2	1	1	7705753	N-Term(iTRAQ4plex); M4(Oxidation); N24(Deamidated)	0	0.959114	1.03139	1.26819	6.89485	0	3	3274.55	-0.337986	54.7721	0
High	tFADLAAHnQTFLk	1	1	1	156616290	N-Term(iTRAQ4plex); N9(Deamidated); K14(iTRAQ4plex)	0	0.635168	0.166734	0.486159	5.40465	0	3	1866.01	3.01504	49.8196	0
High	vGLVAYSnETk	1	1	1	156616290	N-Term(iTRAQ4plex); N8(Deamidated); K11(iTRAQ4plex)	0	0.610638	0.158187	0.448554	4.85959	0	2	1469.81	2.40459	38.4761	0
High	aEFnLTTYR	1	1	1	156616290	N-Term(iTRAQ4plex); N4(Deamidated)	0	0.635593	0.167477	0.561204	3.85197	0	2	1259.64	0.954199	45.8619	0
High	dLSmFSQnmTHIIk	2	1	1	156616290	N-Term(iTRAQ4plex); M4(Oxidation); N8(Deamidated); M9(Oxidation); K14(iTRAQ4plex)	0	0.708462	0.292968	0.515148	4.14075	0	3	1986	2.59513	40.7816	0
High	gVPQVLIVITDGESHDADkLnATAk	1	1	1	156616290	N-Term(iTRAQ4plex); K19(iTRAQ4plex); N21(Deamidated); K25(iTRAQ4plex)	0	0.801546	0.474224	0.819736	7.22413	0	4	3024.66	1.37262	56.3447	1
High	gIFSDVTASVcnSSk	2	1	1	156616290	N-Term(iTRAQ4plex); C11(Carbamidomethyl); N12(Deamidated); K15(iTRAQ4plex)	0	0.978024	0.411777	0.754649	5.29181	0	2	1860.93	4.33537	52.4595	0
High	eDALnETRESETk	1	1	1	355594753	N-Term(iTRAQ4plex); N5(Deamidated); K13(iTRAQ4plex)	0	0.839123	0.623987	0.966835	4.04541	0	3	1810.89	1.70236	22.7269	1
High	eIRHnSTGcLR	1	1	1	355594753	N-Term(iTRAQ4plex); N5(Deamidated); C9(Carbamidomethyl)	0	1.23428	0.450618	0.617142	3.02239	0	3	1487.76	3.0215	12.7031	1
High	eDALnETR	1	1	1	355594753	N-Term(iTRAQ4plex); N5(Deamidated)	0	0.909116	0.719491	0.926155	3.31357	0	2	1092.53	-0.234482	21.571	0
High	lAnLTQGEDQYYLR	2	1	1	355594753	N-Term(iTRAQ4plex); N3(Deamidated)	0	0.896111	0.741006	1.0982	4.16475	0	3	1828.92	-0.682415	54.2055	0
High	mLnTSSLLEQLNEQFNWVSR	2	1	1	355594753	N-Term(iTRAQ4plex); M1(Oxidation); N3(Deamidated)	0	0.562718	0.612845	0.9457	3.07071	0	3	2570.26	-1.38505	78.4797	0
High	kEDALnETRESETk	1	1	1	355594753	N-Term(iTRAQ4plex); K1(iTRAQ4plex); N6(Deamidated); K14(iTRAQ4plex)	0	1.00109	0.727347	0.815811	3.20946	0	4	2083.1	5.77504	19.333	2
High	kkEDALnETR	5	1	1	355594753	N-Term(iTRAQ4plex); K1(iTRAQ4plex); K2(iTRAQ4plex); N7(Deamidated)	0	0.914742	0.68062	0.99762	3.48767	0	4	1636.93	3.9145	14.9601	2
High	nnHTASILDR	2	4	1	383872538	N-Term(iTRAQ4plex); N2(Deamidated)	0	1.11937	1.14794	0.833413	3.25759	0	2	1285.67	2.6106	22.5645	0
High	nnHTASILDR	3	4	1	383872538	N-Term(iTRAQ4plex); N1(Deamidated); N2(Deamidated)	0	1.05315	1.31214	0.836582	3.61634	0	2	1286.65	2.12863	27.7528	0
High	qQmENYPknnHTASILDR	4	4	1	383872538	N-Term(iTRAQ4plex); M3(Oxidation); K8(iTRAQ4plex); N9(Deamidated); N10(Deamidated)	0	1.18079	1.19328	0.855149	3.0678	0	3	2465.2	0.924308	27.4035	1
High	qQmENYPkNnHTASILDR	1	4	1	383872538	N-Term(iTRAQ4plex); M3(Oxidation); K8(iTRAQ4plex); N10(Deamidated)	0	1.42057	0.733087	0.700894	5.98676	0	4	2464.22	2.40826	25.6034	1
High	vPDSccInVTVGcGINFNEk	1	4	1	383872538	N-Term(iTRAQ4plex); C5(Carbamidomethyl); C6(Carbamidomethyl); N8(Deamidated); C13(Carbamidomethyl); K20(iTRAQ4plex)	0	1.22159	1.02918	0.87552	4.43159	0	3	2572.21	2.12544	55.8556	0
High	dIVEYYnDSnGSHVLQGR	5	1	1	4502337	N-Term(iTRAQ4plex); N7(Deamidated); N10(Deamidated)	0	0.8981	0.623836	1.23146	5.98786	0	3	2212.03	1.4229	48.9094	0
High	dIVEYYNDSnGSHVLQGR	1	1	1	4502337	N-Term(iTRAQ4plex); N10(Deamidated)	0	0.870029	0.590214	1.22944	5.72328	0	3	2211.05	1.26117	44.562	0
High	eDIFmETLkDIVEYYNDSnGSHVLQGR	1	1	1	4502337	N-Term(iTRAQ4plex); M5(Oxidation); K9(iTRAQ4plex); N19(Deamidated)	0	0.584163	0.581991	1.22255	4.16926	0	4	3477.69	6.15293	76.3264	1
High	eDIFmETLkDIVEYYnDSnGSHVLQGR	2	1	1	4502337	N-Term(iTRAQ4plex); M5(Oxidation); K9(iTRAQ4plex); N16(Deamidated); N19(Deamidated)	0	0.663008	0.686086	0.970124	4.99084	0	4	3478.65	-0.623456	74.6565	1
High	aLVnFTR	1	7	1	126012571	N-Term(iTRAQ4plex); N4(Deamidated)	0	1.01684	0.810917	0.323631	2.84048	0	2	965.555	0.90279	42.1677	0
High	gVnVTmPAQPGTPPLSSTQLQIDPSLHEFQLVDLSR	1	8	1	126012571	N-Term(iTRAQ4plex); N3(Deamidated); M6(Oxidation)	0	1.07752	0.580668		5.1264	0	3	4034.07	1.95995	67.576	0
High	sQGLNLHTLLYLGGVEPSVPLSPATnmSAHFR	1	7	1	126012571	N-Term(iTRAQ4plex); N26(Deamidated); M27(Oxidation)	0	0.886645	0.927771	0.828036	6.05501	0	4	3567.84	-0.0654787	64.4164	0
High	sLTQGSLIVGDLAPVnGTSQGk	3	8	1	126012571	N-Term(iTRAQ4plex); N16(Deamidated); K22(iTRAQ4plex)	0	0.839088	1.07902	0.401723	6.46992	0	3	2431.33	2.73997	56.9595	0
High	iQGEEIVFHDLnLTAHGISHcPTcR	1	8	1	126012571	N-Term(iTRAQ4plex); N12(Deamidated); C21(Carbamidomethyl); C24(Carbamidomethyl)	0	0.966258	0.878926	0.625471	7.16047	0	5	3049.48	0.754028	53.0033	0
High	rHAELSFVFLTDGVTGnDSLHESAHSmR	1	1	1	115527062	N-Term(iTRAQ4plex); N17(Deamidated); M27(Oxidation)	0	0.955892	0.864454	1.03637	5.36743	0	4	3274.58	5.33991	46.0063	1
High	hAELSFVFLTDGVTGnDSLHESAHSmR	3	1	1	115527062	N-Term(iTRAQ4plex); N16(Deamidated); M26(Oxidation)	0	0.884256	0.448578	0.821696	6.84891	0	4	3118.47	1.39433	51.5376	0
High	nmTLFSDLVAEk	2	3	1	115527062	N-Term(iTRAQ4plex); N1(Deamidated); M2(Oxidation); K12(iTRAQ4plex)	0	0.743892	0.43345	0.615192	4.72865	0	2	1672.87	1.8941	59.8828	0
High	rGTFTDcALAnmTEQIR	1	3	1	115527062	N-Term(iTRAQ4plex); C7(Carbamidomethyl); N11(Deamidated); M12(Oxidation)	0	1.06819	0.884772	1.02932	6.06929	0	3	2145.02	0.535756	38.3131	1
High	gTFTDcALAnmTEQIR	1	3	1	115527062	N-Term(iTRAQ4plex); C6(Carbamidomethyl); N10(Deamidated); M11(Oxidation)	0	1.14448	1.00154	1.15905	3.11698	0	3	1988.92	0.324635	45.5027	0
High	lSLLEEPGnGTFTVILNQLTSR	2	2	1	31377806	N-Term(iTRAQ4plex); N9(Deamidated)	0	1.0864	0.856074	0.284479	3.97355	0	3	2547.39	3.83633	80.428	0
High	vPGnVTAVLGETLk	1	2	1	31377806	N-Term(iTRAQ4plex); N4(Deamidated); K14(iTRAQ4plex)	0	1.48221	1.30102	0.389181	3.12563	0	3	1686.99	1.91633	60.9872	0
High	anLTNFPEnGTFVVNIAQLSQDDSGR	2	2	1	31377806	N-Term(iTRAQ4plex); N2(Deamidated); N9(Deamidated)	0	1.20647	1.287		3.09567	0	3	2953.44	4.01774	73.4251	0
High	wnNTGcQALPSQDEGPSk	1	2	1	31377806	N-Term(iTRAQ4plex); N2(Deamidated); C6(Carbamidomethyl); K18(iTRAQ4plex)	0	0.977144	1.18575	0.947986	3.15468	0	3	2278.07	0.565814	37.8866	0
High	qIGLYPVLVIDSSGYVNPnYTGR	1	2	1	31377806	N-Term(iTRAQ4plex); N19(Deamidated)	0	0.843399	0.85913	0.74913	3.80079	0	3	2670.4	2.67465	73.1658	0
High	gLSFDVSLEVSQGPGLLnDTk	1	2	1	31377806	N-Term(iTRAQ4plex); N18(Deamidated); K21(iTRAQ4plex)	0	1.02507	0.922421	0.521552	5.8788	0	3	2465.31	2.14274	67.7955	0
High	iTYSIVQTncSk	2	2	1	4504893	N-Term(iTRAQ4plex); N9(Deamidated); C10(Carbamidomethyl); K12(iTRAQ4plex)	0	1.08719	0.877652	1.33217	4.5508	0	2	1702.9	1.55607	41.1089	0
High	hGIQYFNnNTQHSSLFmLNEVk	2	3	1	4504893	N-Term(iTRAQ4plex); N8(Deamidated); M17(Oxidation); K22(iTRAQ4plex)	0	1.88062	1.06259	0.241598	5.07377	0	4	2926.44	1.31007	47.2169	0
High	hGIQYFnnNTQHSSLFmLNEVk	2	3	1	4504893	N-Term(iTRAQ4plex); N7(Deamidated); N8(Deamidated); M17(Oxidation); K22(iTRAQ4plex)	0	1.57304	1.14436	0.278676	4.08331	0	3	2927.43	1.33261	49.9751	0
High	lNAENnATFYFk	1	3	1	4504893	N-Term(iTRAQ4plex); N6(Deamidated); K12(iTRAQ4plex)	0	1.05079	0.722446	1.62071	5.18662	0	2	1720.88	2.11193	51.2683	0
High	lNAEnnATFYFk	2	3	1	4504893	N-Term(iTRAQ4plex); N5(Deamidated); N6(Deamidated); K12(iTRAQ4plex)	0	0.937695	0.629514	1.26791	5.10153	0	2	1721.87	1.68117	52.9268	0
High	nPcTSEQncTSPFSYk	2	2	1	530392152	N-Term(iTRAQ4plex); C3(Carbamidomethyl); N8(Deamidated); C9(Carbamidomethyl); K16(iTRAQ4plex)	0	0.988844	1.11963	0.934525	3.3817	0	2	2208.98	0.351323	38.283	0
High	sYcknGVnGTGEnGRk	2	2	1	530392152	N-Term(iTRAQ4plex); C3(Carbamidomethyl); K4(iTRAQ4plex); N5(Deamidated); N8(Deamidated); N13(Deamidated); K16(iTRAQ4plex)	0	0.960362	0.907335	0.769554	4.71366	0	4	2176.07	2.70952	15.7177	2
High	dTcTQEcSYFnITk	1	2	1	530392152	N-Term(iTRAQ4plex); C3(Carbamidomethyl); C7(Carbamidomethyl); N11(Deamidated); K14(iTRAQ4plex)	0	0.918516	0.945959	0.862328	4.021	0	2	2055.94	6.61034	45.6735	0
High	cHEGnGTFEcGAcR	1	2	1	530392152	N-Term(iTRAQ4plex); C1(Carbamidomethyl); N5(Deamidated); C10(Carbamidomethyl); C13(Carbamidomethyl)	0	0.828976	0.732159	0.963378	3.61866	0	3	1799.71	3.87841	17.8207	0
High	kEnSSEIcSNnGEcVcGQcVcR	4	1	1	530392152	K1(iTRAQ4plex); N-Term(iTRAQ4plex); N3(Deamidated); C8(Carbamidomethyl); N11(Deamidated); C14(Carbamidomethyl); C16(Carbamidomethyl); C19(Carbamidomethyl); C21(Carbamidomethyl)	0	1.09098	1.07229	0.948185	3.82313	0	3	2937.22	3.15219	26.7758	1
High	kDTcTQEcSYFnITk	1	2	1	530392152	K1(iTRAQ4plex); N-Term(iTRAQ4plex); C4(Carbamidomethyl); C8(Carbamidomethyl); N12(Deamidated); K15(iTRAQ4plex)	0	0.975808	1.01857	0.917145	6.31938	0	3	2328.12	1.3962	37.8778	1
High	lSHDAnETLPLHLYVk	2	2	1	149363636	N-Term(iTRAQ4plex); N6(Deamidated); K16(iTRAQ4plex)	0	0.981289	1.13322	1.04984	4.7475	0	4	2139.18	3.41013	46.6612	0
High	gGLnLTAVTVAAENnHTVAFLGTSDGR	1	2	1	149363636	N-Term(iTRAQ4plex); N4(Deamidated); N15(Deamidated)	0	1.21651	1.37349	1.14058	6.45653	0	3	2831.46	12.0025	63.6053	0
High	aLSnISLR	1	2	1	149363636	N-Term(iTRAQ4plex); N4(Deamidated)	0	0.95357	1.30341	0.791204	2.96672	0	2	1018.6	1.56349	41.295	0
High	sInVTGQGFSLIQR	2	2	1	149363636	N-Term(iTRAQ4plex); N3(Deamidated)	0	1.01735	1.04727	0.990756	4.04356	0	2	1664.91	2.56664	55.5886	0
High	tEAGAFEYVPDPTFEnFTGGVk	1	2	1	149363636	N-Term(iTRAQ4plex); N16(Deamidated); K22(iTRAQ4plex)	0	0.841214	0.873738	0.970132	4.27103	0	3	2665.3	3.34737	66.8615	0
High	ncSFQPER	1	2	1	149363636	N-Term(iTRAQ4plex); N1(Deamidated); C2(Carbamidomethyl)	0	0.919198	1.31187	0.935896	2.81236	0	2	1182.54	2.04957	22.2467	0
High	eAESLQPmTVVGTDYVFHnDTk	1	2	1	149363636	N-Term(iTRAQ4plex); M8(Oxidation); N19(Deamidated); K22(iTRAQ4plex)	0	1.08951	1.0532	0.865225	6.34286	0	3	2786.34	-1.39129	48.3086	0
High	hNnDTQHIWESDSNEFSVIADPR	2	1	1	4507677	N-Term(iTRAQ4plex); N3(Deamidated)	0	1.00391	1.62368	1.07055	4.60401	0	3	2856.3	3.45586	48.942	0
High	hnnDTQHIWESDSNEFSVIADPR	2	1	1	4507677	N-Term(iTRAQ4plex); N2(Deamidated); N3(Deamidated)	0	1.03663	1.57644	1.04814	5.34688	0	3	2857.28	1.97823	52.5268	0
High	tDDEVVQREEEAIQLDGLnASQIR	2	1	1	4507677	N-Term(iTRAQ4plex); N19(Deamidated)	0	1.06777	1.21717	0.932712	8.18717	0	3	2873.43	1.47798	54.6132	1
High	eEEAIQLDGLnASQIR	1	1	1	4507677	N-Term(iTRAQ4plex); N11(Deamidated)	0	1.0405	1.59071	0.852982	3.72539	0	2	1930.99	1.40838	52.7734	0
High	qQQHLFGSnVTDcSGnFcLFR	2	2	1	530375183	N-Term(iTRAQ4plex); N9(Deamidated); C13(Carbamidomethyl); N16(Deamidated); C18(Carbamidomethyl)	0	0.983579	0.811522	0.999341	5.4283	0	3	2661.2	0.797004	59.049	0
High	aNIQFGDnGTTISAVSNk	2	1	1	5031631	N-Term(iTRAQ4plex); N8(Deamidated); K18(iTRAQ4plex)	0	1.03482	1.71709	1.34232	5.58558	0	2	2126.1	0.0555604	45.5395	0
High	nGTNDGDYVFLTGEDSYLnFTk	1	1	1	5031631	N-Term(iTRAQ4plex); N1(Deamidated); N19(Deamidated); K22(iTRAQ4plex)	0	0.867848	1.00154	1.2377	3.15014	0	3	2760.29	4.34778	69.6072	0
High	tmVFPVmYLnESVHIDkETASR	1	2	1	5031631	N-Term(iTRAQ4plex); M2(Oxidation); M7(Oxidation); N10(Deamidated); K17(iTRAQ4plex)	0	1.02162	1.28469	1.09943	6.59956	0	4	2888.44	0.578363	52.0695	1
High	tmVFPVmYLnESVHIDk	1	2	1	5031631	N-Term(iTRAQ4plex); M2(Oxidation); M7(Oxidation); N10(Deamidated); K17(iTRAQ4plex)	0	1.11404	1.27766	1.17484	5.29839	0	3	2344.19	2.1986	57.0061	0
High	nkANIQFGDnGTTISAVSNk	1	1	1	5031631	N-Term(iTRAQ4plex); K2(iTRAQ4plex); N10(Deamidated); K20(iTRAQ4plex)	0	0.793953	1.09411	0.841841	3.96532	0	3	2512.35	4.44973	38.514	1
High	cNmInGTDGDSFHPLITkDEVLYVFPSDFcR	1	2	1	5031631	N-Term(iTRAQ4plex); C1(Carbamidomethyl); M3(Oxidation); N5(Deamidated); K18(iTRAQ4plex); C30(Carbamidomethyl)	0	0.972784	0.773022	0.834593	4.68319	0	4	3952.84	0.206119	65.6235	1
High	sTFInmTR	1	2	1	88501734	N-Term(iTRAQ4plex); N5(Deamidated); M6(Oxidation)	0	1.12402	1.67855	0.90011	2.51625	0	2	1130.56	0.444912	29.1438	0
High	eLFnITnGAR	1	2	1	88501734	N-Term(iTRAQ4plex); N4(Deamidated); N7(Deamidated)	0	1.36373	1.90634	1.00973	4.01763	0	2	1280.66	1.31854	50.9487	0
High	aVFnETknSTR	2	2	1	88501734	N-Term(iTRAQ4plex); N4(Deamidated); K7(iTRAQ4plex); N8(Deamidated)	0	1.02267	1.49651	0.977201	3.73395	0	3	1556.82	1.3277	23.5254	1
High	aVFnETk	1	2	1	88501734	N-Term(iTRAQ4plex); N4(Deamidated); K7(iTRAQ4plex)	0	1.25982	2.14949	0.859899	3.16485	0	2	1097.61	2.40711	28.1361	0
High	yLnFTASEnTSR	1	2	1	88501734	N-Term(iTRAQ4plex); N3(Deamidated); N9(Deamidated)	0	1.26215	1.80921	0.849691	3.95432	0	2	1548.73	1.44438	47.5954	0
High	eFnVTVTVR	1	2	1	88501734	N-Term(iTRAQ4plex); N3(Deamidated)	0	1.22777	1.85962	0.98526	3.19962	0	2	1209.66	3.61896	43.8093	0
High	tnkTEFQLELPVk	1	2	1	88501734	N-Term(iTRAQ4plex); N2(Deamidated); K3(iTRAQ4plex); K13(iTRAQ4plex)	0	1.08196	2.00002	0.938499	5.53748	0	3	1980.14	1.50238	48.3554	1
High	iQcDIPFFGIQEEFnATLk	1	2	1	88501734	N-Term(iTRAQ4plex); C3(Carbamidomethyl); N15(Deamidated); K19(iTRAQ4plex)	0	1.72427	1.59235	0.558438	2.95864	0	3	2559.31	1.02125	76.8281	0
High	kAPVVncSIAVcQR	1	2	1	88501734	K1(iTRAQ4plex); N-Term(iTRAQ4plex); N6(Deamidated); C7(Carbamidomethyl); C12(Carbamidomethyl)	0	1.18802	1.71479	0.922204	4.5035	0	3	1891.02	1.75217	31.0568	1
High	qLINALQInNTAVGHALVLPAGR	1	5	1	240255535	N-Term(iTRAQ4plex); N9(Deamidated)	0	0.908692	0.590406	0.680152	7.87295	0	3	2528.45	2.72657	62.1031	0
High	gPPGVnGTQGFQGcPGQR	2	5	1	240255535	N-Term(iTRAQ4plex); N6(Deamidated); C14(Carbamidomethyl)	0	1.00414	0.562286	0.687925	3.58119	0	3	1958.93	1.11361	33.427	0
High	qLInALQInNTAVGHALVLPAGR	2	5	1	240255535	N-Term(iTRAQ4plex); N4(Deamidated); N9(Deamidated)	0	0.875791	0.545109	0.781656	7.15047	0	3	2529.43	2.36071	65.0571	0
High	qnLTVTDR	1	5	1	240255535	N-Term(iTRAQ4plex); N2(Deamidated)	0	0.965224	1.67133	0.874547	2.87017	0	2	1091.58	2.1212	22.5094	0
High	vAVVQHAPSESVDnASmPPVk	1	5	1	240255535	N-Term(iTRAQ4plex); N14(Deamidated); M17(Oxidation); K21(iTRAQ4plex)	0	1.03558	1.07421	0.981101	4.16283	0	3	2467.27	0.299195	32.9376	0
High	gVHnASLALSASIGR	1	1	1	21264602	N-Term(iTRAQ4plex); N4(Deamidated)	0	1.13155	0.911356	0.843928	6.01037	0	3	1597.88	0.803717	39.4173	0
High	dnATLQATLHAAR	1	1	1	21264602	N-Term(iTRAQ4plex); N2(Deamidated)	0	0.671835	0.399551	0.451321	5.30997	0	3	1526.81	1.45627	33.4197	0
High	vFDLQQNLGSVnVSTGcAPALQAQTPGLGPR	1	1	1	21264602	N-Term(iTRAQ4plex); N12(Deamidated); C17(Carbamidomethyl)	0	0.860431	0.759597	0.508322	4.13713	0	3	3340.72	3.13721	64.5215	0
High	tLSELmSQTGHLGLAnASAPSGEQLLR	2	1	1	21264602	N-Term(iTRAQ4plex); M6(Oxidation); N16(Deamidated)	0	0.848213	0.550545	0.530976	7.0972	0	3	2942.51	4.01605	54.8225	0
High	sYnDSVDPR	1	1	1	4557759	N-Term(iTRAQ4plex); N3(Deamidated)	0	1.25413	1.59732	0.606825	2.81541	0	2	1197.55	2.36311	22.9483	0
High	nmSNQLGLLAVNQR	1	1	1	4557759	N-Term(iTRAQ4plex); N1(Deamidated); M2(Oxidation)	0	1.11353	1.21554	0.680447	4.61282	0	2	1718.9	3.96255	45.9296	0
High	scPAcPGSnITIR	1	1	1	4557759	N-Term(iTRAQ4plex); C2(Carbamidomethyl); C5(Carbamidomethyl); N9(Deamidated)	0	1.14819	1.30404	0.686346	3.85525	0	2	1577.76	1.65975	32.7721	0
High	rGVFITnETGQPLIGk	1	1	1	119393891	N-Term(iTRAQ4plex); N7(Deamidated); K16(iTRAQ4plex)	0	1.1027	1.08896	1.21228	4.88956	0	3	2019.15	0.0738113	44.5709	1
High	gVFITnETGQPLIGk	2	1	1	119393891	N-Term(iTRAQ4plex); N6(Deamidated); K15(iTRAQ4plex)	0	1.08977	1.50304	1.3717	5.38639	0	2	1863.04	-1.4935	53.5859	0
High	lEnLSSSEmGYTATLTR	2	1	1	119393891	N-Term(iTRAQ4plex); N3(Deamidated); M9(Oxidation)	0	1.0036	1.20284	1.21407	3.82486	0	2	2033.98	0.671881	49.3751	0
High	vTVLGVATAPQQVLSnGVPVSnFTYSPDTk	2	1	1	119393891	N-Term(iTRAQ4plex); N16(Deamidated); N22(Deamidated); K30(iTRAQ4plex)	0	0.739737	1.17072	1.32398	4.2768	0	3	3379.8	4.71113	68.9914	0
High	nNTIVNELVR	1	1	1	119393891	N-Term(iTRAQ4plex); N1(Deamidated)	0	0.872186	1.39042	1.25361	3.88632	0	2	1316.73	2.28821	48.7876	0
High	sLDAYPILnQAQALEnHTEVQFQk	1	3	1	4504747	N-Term(iTRAQ4plex); N9(Deamidated); N16(Deamidated); K24(iTRAQ4plex)	0	1.04607	0.98534	0.658927	4.70135	0	3	3047.58	8.77278	57.2971	0
High	lLLSInVTNTR	1	3	1	4504747	N-Term(iTRAQ4plex); N6(Deamidated)	0	0.88141	1.00516	0.502325	3.6382	0	2	1388.83	2.32511	58.149	0
High	vWnSTFIEDYRDFDR	1	3	1	4504747	N-Term(iTRAQ4plex); N3(Deamidated)	0	1.04959	1.1381	0.427578	3.71238	0	3	2107.99	2.81128	61.35	1
High	sLDAYPILNQAQALEnHTEVQFQk	1	3	1	4504747	N-Term(iTRAQ4plex); N16(Deamidated); K24(iTRAQ4plex)	0	1.10571	1.12435	0.780369	4.17202	0	4	3046.59	4.4663	63.2783	0
High	nITIVTGAPR	1	2	1	4504747	N-Term(iTRAQ4plex); N1(Deamidated)	0	0.973016	1.12179	0.534728	3.23165	0	2	1186.69	0.891588	39.0247	0
High	kLLLSInVTNTR	1	3	1	4504747	N-Term(iTRAQ4plex); K1(iTRAQ4plex); N7(Deamidated)	0	0.903383	1.04452	0.659304	5.04417	0	3	1661.02	2.07604	46.3753	1
High	aHcVWLEcPIPDAPVVTnVTVk	1	3	1	4504747	N-Term(iTRAQ4plex); C3(Carbamidomethyl); C8(Carbamidomethyl); N18(Deamidated); K22(iTRAQ4plex)	0	1.18527	1.05936	1.2552	4.78446	0	3	2794.46	1.7558	58.9774	0
High	yHLEVEAGnTLVRnESHk	1	2	1	392307009	N-Term(iTRAQ4plex); N9(Deamidated); N14(Deamidated); K18(iTRAQ4plex)	0	1.04976	1.33204	1.08234	4.70765	0	4	2386.23	2.69975	33.23	1
High	sAPPSQVWnmTVSmTSDNSmHVk	2	2	1	392307009	N-Term(iTRAQ4plex); N9(Deamidated); M10(Oxidation); M14(Oxidation); M20(Oxidation); K23(iTRAQ4plex)	0	0.920388	1.21381	1.16896	3.70236	0	4	2871.32	1.51755	38.7647	0
High	sFHnFTLcYIk	1	2	1	392307009	N-Term(iTRAQ4plex); N4(Deamidated); C8(Carbamidomethyl); K11(iTRAQ4plex)	0	1.19992	2.04038	0.735354	3.93072	0	3	1718.88	1.09236	49.8111	0
High	yHLEVEAGNTLVRnESHk	2	2	1	392307009	N-Term(iTRAQ4plex); N14(Deamidated); K18(iTRAQ4plex)	0	1.0558	1.69127	1.27798	5.2664	0	5	2385.24	0.638367	33.6091	1
High	nIETFTcDTQnITYR	1	2	1	392307009	N-Term(iTRAQ4plex); C7(Carbamidomethyl); N11(Deamidated)	0	1.02621	1.73333	1.20329	4.68145	0	2	2020.95	2.572	48.5779	0
High	fTPPVVnVTWLR	1	3	1	52426774	N-Term(iTRAQ4plex); N7(Deamidated)	0	1.03815	1.08375	1.07279	2.90077	0	2	1573.89	2.92919	67.8088	0
High	rSnYTPITNVPPEVTVLTnSPVELR	1	1	1	52426774	N-Term(iTRAQ4plex); N3(Deamidated); N19(Deamidated)	0	1.30177	1.14418	1.06588	5.19827	0	3	2942.52	-14.8095	60.007	1
High	rSnYTPITNVPPEVTVLTNSPVELREPNVLIcFIDk	1	1	1	52426774	N-Term(iTRAQ4plex); N3(Deamidated); C32(Carbamidomethyl); K36(iTRAQ4plex)	0	1.7463	1.21602	1.01434	5.98625	0	4	4414.37	3.95236	72.2422	2
High	rSnYTPITNVPPEVTVLTNSPVELR	2	1	1	52426774	N-Term(iTRAQ4plex); N3(Deamidated)	0	1.11409	0.914925	1.2281	5.87741	0	4	2941.58	1.20199	60.426	1
High	snYTPITNVPPEVTVLTNSPVELR	1	1	1	52426774	N-Term(iTRAQ4plex); N2(Deamidated)	0	1.03457	0.889285	1.13445	5.31012	0	3	2785.48	3.30651	67.1897	0
High	lLETVEYnISGAER	1	2	1	530391083	N-Term(iTRAQ4plex); N8(Deamidated)	0	0.962569	6.22406	0.645833	5.08544	0	2	1738.9	1.60109	64.5643	0
High	vEAAQnLTLPGSLR	1	2	1	530391083	N-Term(iTRAQ4plex); N6(Deamidated)	0	0.849636	2.33972	0.863923	4.43497	0	2	1613.9	0.394615	50.9083	0
High	gPncSEPEcPGNcHLR	1	5	1	530391083	N-Term(iTRAQ4plex); N3(Deamidated); C4(Carbamidomethyl); C9(Carbamidomethyl); C13(Carbamidomethyl)	0	0.859909	3.23868	1.05953	4.50527	0	3	2028.84	-3.00287	21.5734	0
High	nTTSYVLR	1	5	1	530391083	N-Term(iTRAQ4plex); N1(Deamidated)	0	0.765423	3.05331	0.883431	3.1571	0	2	1098.59	1.94705	31.5557	0
High	nLTVPGSLR	1	3	1	530391083	N-Term(iTRAQ4plex); N1(Deamidated)	0	1.08674	3.91285	0.486245	2.81963	0	2	1101.64	1.10357	39.6506	0
High	qTGLAPGQEYEISLHIVknNTR	2	5	1	530391083	N-Term(iTRAQ4plex); K18(iTRAQ4plex); N19(Deamidated)	0	0.979895	1.93591	1.07244	3.67416	0	3	2757.48	1.68506	46.9563	1
High	eSVTDHVnLITPLEkPLQnFTLcFR	3	1	1	4502133	N-Term(iTRAQ4plex); N8(Deamidated); K15(iTRAQ4plex); N19(Deamidated); C23(Carbamidomethyl)	0	0.873274	0.43866	0.473064	6.83751	0	4	3261.72	4.28075	71.1835	0
High	eSVTDHVNLITPLEkPLQnFTLcFR	3	1	1	4502133	N-Term(iTRAQ4plex); K15(iTRAQ4plex); N19(Deamidated); C23(Carbamidomethyl)	0	0.920404	0.487784	0.509198	4.29105	0	3	3260.73	1.98604	68.6111	0
High	gFGVAIVGnYTAALPTEAALR	2	1	1	156616294	N-Term(iTRAQ4plex); N9(Deamidated)	0	1.35704	0.924422	0.99713	6.14229	0	2	2236.22	3.39337	69.8654	0
High	lEPVHLQLQcmSQEQLAQVAAnATk	3	1	1	156616294	N-Term(iTRAQ4plex); C10(Carbamidomethyl); M11(Oxidation); N22(Deamidated); K25(iTRAQ4plex)	0	1.14122	1.1411	1.14764	6.07775	0	3	3112.61	2.94297	54.9494	0
High	gVLmVGnETTYEDGHGSRknITDLVEGAk	1	4	1	222831610	N-Term(iTRAQ4plex); M4(Oxidation); N7(Deamidated); K19(iTRAQ4plex); N20(Deamidated); K29(iTRAQ4plex)	0	0.978627	0.598242	0.787298	9.69269	0	4	3540.79	0.402896	45.6469	2
High	gVLmVGnETTYEDGHGSR	3	4	1	222831610	N-Term(iTRAQ4plex); M4(Oxidation); N7(Deamidated)	0	0.961924	0.745244	1.02183	6.36059	0	3	2082.96	3.07344	33.3745	0
High	tcNPETFPSSnESR	1	4	1	222831610	N-Term(iTRAQ4plex); C2(Carbamidomethyl); N11(Deamidated)	0	0.99888	0.608643	0.772522	3.915	0	2	1770.78	2.05567	27.9315	0
High	nVTHLLQQELTEAQk	1	2	1	4757876	N-Term(iTRAQ4plex); N1(Deamidated); K15(iTRAQ4plex)	0	0.896633	0.561684	1.00838	6.01282	0	3	2041.12	2.09914	55.4212	0
High	gFQDVEAQAATcnHTVmALmASLDAEk	4	2	1	4757876	N-Term(iTRAQ4plex); C12(Carbamidomethyl); N13(Deamidated); M17(Oxidation); M20(Oxidation); K27(iTRAQ4plex)	0	1.01079	0.600244	1.20121	6.34929	0	4	3229.52	4.30794	60.2069	0
High	yPHkPEInSTTHPGADLQEnFcR	1	1	1	4503635	N-Term(iTRAQ4plex); K4(iTRAQ4plex); N8(Deamidated); N20(Deamidated); C22(Carbamidomethyl)	0	0.975723	0.842419	1.28713	5.60897	0	4	3001.44	0.528765	37.5657	0
High	yPHkPEInSTTHPGADLQENFcR	5	1	1	4503635	N-Term(iTRAQ4plex); K4(iTRAQ4plex); N8(Deamidated); C22(Carbamidomethyl)	0	1.12681	0.677311	1.3303	3.93999	0	5	3000.44	-3.09402	35.7043	0
High	sDAVSHTGnYTcEVTELTR	2	4	1	530375558	N-Term(iTRAQ4plex); N9(Deamidated); C12(Carbamidomethyl)	0	0.9551	0.74436	0.687923	6.29982	0	3	2285.05	1.19807	41.5481	0
High	mDkSDAVSHTGnYTcEVTELTR	2	4	1	530375558	N-Term(iTRAQ4plex); M1(Oxidation); K3(iTRAQ4plex); N12(Deamidated); C15(Carbamidomethyl)	0	1.06415	0.829849	0.865374	7.14435	0	3	2819.31	-0.17586	38.3209	1
High	dkIcDLLVANNHFAHFFAPQnLTNmNk	2	2	1	261878614	N-Term(iTRAQ4plex); K2(iTRAQ4plex); C4(Carbamidomethyl); N21(Deamidated); M25(Oxidation); K27(iTRAQ4plex)	0	1.23511	0.847571	1.12583	8.04728	0	4	3621.84	2.07139	59.456	1
High	dkIcDLLVAnNHFAHFFAPQnLTNmNk	2	2	1	261878614	N-Term(iTRAQ4plex); K2(iTRAQ4plex); C4(Carbamidomethyl); N10(Deamidated); N21(Deamidated); M25(Oxidation); K27(iTRAQ4plex)	0	1.09253	0.835581	0.966067	4.08177	0	5	3622.82	0.414081	58.9907	1
High	dkIcDLLVAnnHFAHFFAPQnLTNmNk	1	2	1	261878614	N-Term(iTRAQ4plex); K2(iTRAQ4plex); C4(Carbamidomethyl); N10(Deamidated); N11(Deamidated); N21(Deamidated); M25(Oxidation); K27(iTRAQ4plex)	0	1.02816	0.832834	1.10996	4.90013	0	4	3623.8	0.516746	60.0292	1
High	icDLLVANNHFAHFFAPQnLTNmNk	1	2	1	261878614	N-Term(iTRAQ4plex); C2(Carbamidomethyl); N19(Deamidated); M23(Oxidation); K25(iTRAQ4plex)	0	0.922216	0.802451	1.11457	6.68979	0	4	3234.58	-9.49793	63.2916	0
High	qVEELQVnHTALR	1	2	1	530394351	N-Term(iTRAQ4plex); N8(Deamidated)	0	0.70953	0.324343	0.632222	5.69611	0	3	1681.9	2.14147	33.6888	0
High	aQEAPGTnGSLVLATPGAGARPEPDSLQAR	1	2	1	530394351	N-Term(iTRAQ4plex); N8(Deamidated)	0	0.905164	0.428415	0.644103	4.82055	0	3	3076.58	-0.0501379	43.9695	0
High	aLPGnLTAAVmEAnQTGHEFPDR	1	2	1	530394351	N-Term(iTRAQ4plex); N5(Deamidated); M11(Oxidation); N14(Deamidated)	0	0.778132	0.45281	0.665212	6.65491	0	3	2601.24	1.90307	57.5648	0
High	sFnQSLHSLTQAIR	1	2	1	530394351	N-Term(iTRAQ4plex); N3(Deamidated)	0	0.754943	0.299012	0.522577	4.74246	0	3	1746.93	1.47369	51.0238	0
High	nLSELHmTTAR	1	2	1	530394351	N-Term(iTRAQ4plex); N1(Deamidated); M7(Oxidation)	0	0.809789	0.783332	0.688912	2.8523	0	3	1433.72	2.1625	24.9422	0
High	nLSLDVEANR	1	2	1	530394351	N-Term(iTRAQ4plex); N1(Deamidated)	0	0.738048	0.440806	0.710354	3.79929	0	2	1275.67	3.84724	39.9684	0
High	iHYLYLQNnFITELPVESFQnATGLR	1	1	1	4506041	N-Term(iTRAQ4plex); N9(Deamidated); N21(Deamidated)	0	0.563661	0.396122	0.464495	6.08366	0	3	3226.66	2.485	75.4101	0
High	nSFnISNLLVLHLSHNR	1	1	1	4506041	N-Term(iTRAQ4plex); N4(Deamidated)	0	0.452658	0.296417	0.369341	5.65383	0	4	2123.15	1.94896	59.6668	0
High	iHYLYLQNNFITELPVESFQnATGLR	1	1	1	4506041	N-Term(iTRAQ4plex); N21(Deamidated)	0	0.482441	0.271219	0.301074	7.17775	0	3	3225.68	2.03388	74.7321	0
High	inGTQIcPNDLVAFHDFSSDLENVPHLR	1	1	1	4506041	N-Term(iTRAQ4plex); N2(Deamidated); C7(Carbamidomethyl)	0	0.622168	0.489045	0.60449	5.4315	0	4	3353.64	2.60336	66.6979	0
High	nSFnISNLLVLHLSHNR	1	1	1	4506041	N-Term(iTRAQ4plex); N1(Deamidated); N4(Deamidated)	0	0.659731	0.378527	0.638301	3.62634	0	4	2124.14	2.11707	61.6696	0
High	lSALDNLLnHSSmFLk	1	3	1	530397771	N-Term(iTRAQ4plex); N9(Deamidated); M13(Oxidation); K16(iTRAQ4plex)	0	1.03099	2.74528	1.01877	4.52383	0	3	2108.14	2.4181	66.537	0
High	aEPPLnASASDQGEk	2	3	1	530397771	N-Term(iTRAQ4plex); N6(Deamidated); K15(iTRAQ4plex)	0	1.19324	2.94983	1.27844	4.21578	0	3	1802.9	1.71704	27.9148	0
High	vFGSQnLTTVk	1	3	1	530397771	N-Term(iTRAQ4plex); N6(Deamidated); K11(iTRAQ4plex)	0	1.11057	2.39891	1.07898	4.40056	0	2	1482.84	1.62652	43.0895	0
High	enGTDTVQEEEESPAEGSk	2	3	1	530397771	N-Term(iTRAQ4plex); N2(Deamidated); K19(iTRAQ4plex)	0	1.45752	3.35859	0.955636	3.49168	0	3	2325.05	1.44603	26.4436	0
High	nATLAEQAk	1	3	1	530397771	N-Term(iTRAQ4plex); N1(Deamidated); K9(iTRAQ4plex)	0	1.20704	2.52853	1.03882	3.9512	0	2	1234.69	2.06378	22.4542	0
High	sWPAVGncSSALR	2	1	1	11321561	N-Term(iTRAQ4plex); N7(Deamidated); C8(Carbamidomethyl)	0	1.28946	0.891134	0.798536	4.5744	0	2	1549.76	1.52767	43.2993	0
High	aLPQPQnVTSLLGcTH	3	1	1	11321561	N-Term(iTRAQ4plex); N7(Deamidated); C14(Carbamidomethyl)	0	1.2161	0.68706	0.906932	5.45634	0	2	1880.97	2.28287	61.2904	0
High	nGTGHGnSTHHGPEYmR	1	1	1	11321561	N-Term(iTRAQ4plex); N1(Deamidated); N7(Deamidated); M16(Oxidation)	0	1.45319	0.576591	0.76013	3.64234	0	4	2013.87	3.58035	10.286	0
High	tSQEnISFETmYDVLSTkPVLNk	2	5	1	530387778	N-Term(iTRAQ4plex); N5(Deamidated); M11(Oxidation); K18(iTRAQ4plex); K23(iTRAQ4plex)	0	0.655635	0.587771	1.01297	6.60167	0	3	3093.6	0.616134	54.4517	0
High	tVLEnSTSYEEAk	1	5	1	530387778	N-Term(iTRAQ4plex); N5(Deamidated); K13(iTRAQ4plex)	0	0.643095	0.576269	1.21933	5.90524	0	2	1759.89	1.41424	36.738	0
High	iLAPAYFILGGnQSGEGcVITR	2	5	1	530387778	N-Term(iTRAQ4plex); N12(Deamidated); C18(Carbamidomethyl)	0	0.679717	0.533004	0.928821	4.9881	0	2	2481.3	3.68164	74.0288	0
High	yLYLASnHSnk	1	3	1	480306390	N-Term(iTRAQ4plex); N7(Deamidated); N10(Deamidated); K11(iTRAQ4plex)	0	1.21058	0.297099	0.363698	4.24436	0	3	1599.83	3.71218	37.1765	0
High	yLYLASnHSNk	2	3	1	480306390	N-Term(iTRAQ4plex); N7(Deamidated); K11(iTRAQ4plex)	0	1.06656	0.2476	0.368926	5.4188	0	3	1598.85	2.11565	34.0176	0
High	qPQPnVSELVVGPLPHPSYmR	1	2	1	480306390	N-Term(iTRAQ4plex); N5(Deamidated); M20(Oxidation)	0	1.11189	0.313232	0.666624	4.90342	0	3	2506.29	-0.598516	52.1738	0
High	iQmLSFAGEPLPQnSSmAR	2	3	1	480306390	N-Term(iTRAQ4plex); M3(Oxidation); N14(Deamidated); M17(Oxidation)	0	0.994632	0.320095	0.503076	5.29128	0	3	2254.1	2.87039	51.4903	0
High	fEnQTGFPPPDSR	3	4	1	255918077	N-Term(iTRAQ4plex); N3(Deamidated)	0	0.95343	1.06468	0.695713	4.27504	0	2	1636.77	1.31566	40.396	0
High	rGQFESVAPSQnFSDSSESDTHPFVIAk	1	2	1	255918077	N-Term(iTRAQ4plex); N12(Deamidated); K28(iTRAQ4plex)	0	1.03682	0.889653	0.945731	6.41985	0	4	3356.63	0.111726	45.1142	1
High	gQFESVAPSQnFSDSSESDTHPFVIAk	2	2	1	255918077	N-Term(iTRAQ4plex); N11(Deamidated); K27(iTRAQ4plex)	0	1.0783	1.17052	0.975924	3.94754	0	3	3200.52	-1.44716	50.9038	0
High	aEFnITLIHPk	1	1	1	157266300	N-Term(iTRAQ4plex); N4(Deamidated); K11(iTRAQ4plex)	0	1.32834	1.86156	1.0213	3.18183	0	3	1571.9	0.624636	49.0475	0
High	gPSTPLPEDPNWnVTEFHTTPk	1	1	1	157266300	N-Term(iTRAQ4plex); N13(Deamidated); K22(iTRAQ4plex)	0	1.23456	1.47156	1.23789	5.26212	0	3	2753.37	2.02114	51.4447	0
High	nATLVNEADkLR	1	1	1	157266300	N-Term(iTRAQ4plex); N1(Deamidated); K10(iTRAQ4plex)	0	1.38775	1.50749	1.10791	4.379	0	3	1632.92	0.837896	36.9218	1
High	kLnYTLSQGHR	2	1	1	157266300	N-Term(iTRAQ4plex); K1(iTRAQ4plex); N3(Deamidated)	0	0.891759	1.0255	0.804983	3.93888	0	3	1605.9	2.30685	23.0609	1
High	enGmPmDIVnTSGR	1	6	1	238624149	N-Term(iTRAQ4plex); N2(Deamidated); M4(Oxidation); M6(Oxidation); N10(Deamidated)	0	0.925122	1.09143	0.910271	2.72671	0	2	1698.75	1.44034	30.9043	0
High	anATIEVk	1	5	1	238624149	N-Term(iTRAQ4plex); N2(Deamidated); K8(iTRAQ4plex)	0	1.15241	1.47074	1.08686	3.31434	0	2	1134.66	2.72744	26.818	0
High	kEnGmPmDIVnTSGR	1	6	1	238624149	K1(iTRAQ4plex); N-Term(iTRAQ4plex); N3(Deamidated); M5(Oxidation); M7(Oxidation); N11(Deamidated)	0	0.854112	0.814217	0.964267	3.95417	0	3	1970.95	3.3655	24.0294	1
High	kkEnGmPmDIVnTSGR	4	6	1	238624149	K1(iTRAQ4plex); N-Term(iTRAQ4plex); K2(iTRAQ4plex); N4(Deamidated); M6(Oxidation); M8(Oxidation); N12(Deamidated)	0	0.885809	0.977012	1.0255	4.67502	0	4	2243.15	3.95274	19.3197	2
High	iSEEnETTcYmGk	1	1	1	62739186	N-Term(iTRAQ4plex); N5(Deamidated); C9(Carbamidomethyl); M11(Oxidation); K13(iTRAQ4plex)	0	1.14033	0.916973	1.73101	3.43279	0	2	1866.84	1.97756	28.9268	0
High	iPcSQPPQIEHGTInSSR	3	1	1	62739186	N-Term(iTRAQ4plex); C3(Carbamidomethyl); N15(Deamidated)	0	0.885229	0.834959	1.18955	5.49204	0	3	2166.07	-1.44727	34.832	0
High	mDGASnVTcInSR	2	1	1	62739186	M1(Oxidation); N-Term(iTRAQ4plex); N6(Deamidated); C9(Carbamidomethyl); N11(Deamidated)	0	1.04007	0.807381	1.27669	2.73625	0	2	1586.69	1.67119	26.2165	0
High	mDGASnVTcINSR	1	1	1	62739186	M1(Oxidation); N-Term(iTRAQ4plex); N6(Deamidated); C9(Carbamidomethyl)	0	1.14733	0.827297	1.70569	3.39483	0	2	1585.71	2.60056	25.0023	0
High	rEGDHEFLEVPEAQEDVEATFPVHQPGnYScSYR	1	2	1	21071030	N-Term(iTRAQ4plex); N28(Deamidated); C31(Carbamidomethyl)	0	0.632333	0.568228	0.952505	5.06464	0	4	4137.88	2.747	51.6673	1
High	eGDHEFLEVPEAQEDVEATFPVHQPGnYScSYR	1	2	1	21071030	N-Term(iTRAQ4plex); N27(Deamidated); C30(Carbamidomethyl)	0	1.70086	1.00277	1.73382	6.42991	0	4	3981.77	2.55962	55.9105	0
High	fQSPAGTEALFELHnISVADSAnYScVYVDLkPPFGGSAPSER	1	2	1	21071030	N-Term(iTRAQ4plex); N15(Deamidated); N23(Deamidated); C26(Carbamidomethyl); K32(iTRAQ4plex)	0	0.776676	0.47301	0.812893	9.23209	0	4	4918.37	-0.608666	70.7954	0
High	aTVFAnGSLLLTQVRPR	1	5	1	22902128	N-Term(iTRAQ4plex); N6(Deamidated)	0	1.20998	1.79566	1.26243	6.74266	0	3	1988.14	0.928564	58.2031	0
High	dGTPLSDGQSnHTVSSk	1	5	1	22902128	N-Term(iTRAQ4plex); N11(Deamidated); K17(iTRAQ4plex)	0	1.18158	1.95332	1.2288	5.99285	0	3	2018.99	2.27686	21.9615	0
High	mHIFQnGSLVIHDVAPEDSGR	2	4	1	22902128	N-Term(iTRAQ4plex); M1(Oxidation); N6(Deamidated)	0	0.967119	1.2326	0.952284	6.98384	0	3	2483.22	2.2698	44.0336	0
High	rLEFTGELnNTYIFYTSDnGYHTGQFSLPIDk	1	3	1	530400096	N-Term(iTRAQ4plex); N9(Deamidated); N19(Deamidated); K32(iTRAQ4plex)	0	1.04353	0.955695	0.781785	4.14362	0	4	4030.94	-5.35872	66.7146	1
High	yPHNHHVVnNTLEGNcSSk	1	3	1	530400096	N-Term(iTRAQ4plex); N9(Deamidated); C16(Carbamidomethyl); K19(iTRAQ4plex)	0	1.39439	1.04754	1.24068	3.06913	0	4	2496.19	-2.28861	19.7186	0
High	gASnLTWR	1	3	1	530400096	N-Term(iTRAQ4plex); N4(Deamidated)	0	0.902986	1.26355	1.1968	3.05513	0	2	1049.55	2.39276	34.1305	0
High	tPmTnSSIQFLDNAFR	3	3	1	530400096	N-Term(iTRAQ4plex); M3(Oxidation); N5(Deamidated)	0	0.926748	1.22177	1.25544	3.80495	0	3	2002.97	0.469238	61.6784	0
High	gPGIkPnQTSk	1	3	1	530400096	N-Term(iTRAQ4plex); K5(iTRAQ4plex); N7(Deamidated); K11(iTRAQ4plex)	0	0.989032	1.22957	1.20723	3.24527	0	3	1559.92	4.0827	17.0469	0
High	gHHncSESLELEDPSSGLGVTk	1	1	1	68448544	N-Term(iTRAQ4plex); N4(Deamidated); C5(Carbamidomethyl); K22(iTRAQ4plex)	0	1.03098	1.08627	1.12496	6.27531	0	3	2642.27	2.3092	37.768	0
High	yGnmTEDHVmHLLQnADPLk	2	3	1	68448544	N-Term(iTRAQ4plex); N3(Deamidated); M4(Oxidation); M10(Oxidation); N15(Deamidated); K20(iTRAQ4plex)	0	1.02933	1.25059	1.32155	5.18253	0	4	2648.26	2.36583	44.9394	0
High	yGnmTEDHVmHLLQNADPLk	2	3	1	68448544	N-Term(iTRAQ4plex); N3(Deamidated); M4(Oxidation); M10(Oxidation); K20(iTRAQ4plex)	0	0.921487	1.42319	1.33884	5.36034	0	4	2647.28	1.67776	48.4524	0
High	rLGALnSSLQLLEDR	1	1	1	5901944	N-Term(iTRAQ4plex); N6(Deamidated)	0	0.843628	0.833686	1.34011	4.98969	0	3	1830.03	3.1441	55.7579	1
High	eTnTTSQmQAALLEk	2	1	1	5901944	N-Term(iTRAQ4plex); N3(Deamidated); M8(Oxidation); K15(iTRAQ4plex)	0	1.06601	0.869907	0.996577	4.33109	0	2	1970	-2.06375	34.9116	0
High	lnLTAAR	1	1	1	5901944	N-Term(iTRAQ4plex); N2(Deamidated)	0	0.764774	0.807188	0.838396	2.54853	0	2	903.539	1.33018	34.4807	0
High	gRLEQLGGLLAnVSGELGGR	1	1	1	5901944	N-Term(iTRAQ4plex); N12(Deamidated)	0	0.856523	0.725308	0.931474	6.52024	0	3	2141.18	-1.51579	67.1424	1
High	lEQLGGLLAnVSGELGGR	1	1	1	5901944	N-Term(iTRAQ4plex); N10(Deamidated)	0	0.917713	0.563704	0.87976	2.8806	0	3	1928.06	3.30297	76.6764	0
High	lALnLTLR	1	1	1	119703755	N-Term(iTRAQ4plex); N4(Deamidated)	0	0.606132	0.280157	0.364061	2.90111	0	2	1058.67	4.67329	56.9041	0
High	rAnTSALAVPSPVSnSASAR	1	1	1	119703755	N-Term(iTRAQ4plex); N3(Deamidated); N15(Deamidated)	0	1.09406	1.0272	1.0296	4.81116	0	3	2102.09	-4.75988	35.6678	1
High	rAnTSALAVPSPVSNSASAR	1	1	1	119703755	N-Term(iTRAQ4plex); N3(Deamidated)	0	1.00201	0.860857	0.992578	3.89151	0	3	2101.12	1.69021	33.937	1
High	nTSAASTAQLVEATEELRR	1	1	1	119703755	N-Term(iTRAQ4plex); N1(Deamidated)	0	0.737072	0.495299	0.669228	5.9294	0	3	2192.13	1.44205	49.4344	1
High	aQAALDkAnASR	2	1	1	119703755	N-Term(iTRAQ4plex); K7(iTRAQ4plex); N9(Deamidated)	0	0.642323	0.270531	0.385684	4.28438	0	3	1504.84	3.64016	21.735	1
High	vTGLncTTNHPINPk	1	1	1	56237029	N-Term(iTRAQ4plex); N5(Deamidated); C6(Carbamidomethyl); K15(iTRAQ4plex)	0	0.934634	1.23353	0.982548	3.76084	0	3	1955.03	0.622222	29.7485	0
High	hPGnFSSLScDYFAVnQSR	1	1	1	56237029	N-Term(iTRAQ4plex); N4(Deamidated); C10(Carbamidomethyl); N16(Deamidated)	0	0.736734	1.75155	0.996782	4.83539	0	3	2332.05	1.44296	51.2174	0
High	nLnNSQSDVVSFR	1	1	1	56237029	N-Term(iTRAQ4plex); N3(Deamidated)	0	0.894016	1.32975	1.06935	5.07392	0	2	1624.81	1.39963	39.6294	0
High	gnLTYGYVTILnGSDIR	1	1	1	56237029	N-Term(iTRAQ4plex); N2(Deamidated); N12(Deamidated)	0	0.758894	1.10003	0.913604	4.78933	0	2	2002.04	6.06915	65.5643	0
High	tEkEPLSDPVGTcYLSTDnFTR	1	1	1	56237029	N-Term(iTRAQ4plex); K3(iTRAQ4plex); C13(Carbamidomethyl); N19(Deamidated)	0	0.919253	1.02284	0.943371	6.06251	0	3	2819.36	-0.67324	50.2706	1
High	aLGFEnATQALGR	1	1	1	5031863	N-Term(iTRAQ4plex); N6(Deamidated)	0	0.897578	1.64986	1.08079	3.41185	0	3	1492.79	1.67806	51.1638	0
High	gLnLTEDTYkPR	2	2	1	5031863	N-Term(iTRAQ4plex); N3(Deamidated); K10(iTRAQ4plex)	0	0.93415	1.862	1.1396	5.38712	0	3	1695.92	2.74064	36.3321	0
High	aAIPSALDTnSSk	1	2	1	5031863	N-Term(iTRAQ4plex); N10(Deamidated); K13(iTRAQ4plex)	0	0.739893	1.85903	1.00268	3.74701	0	2	1563.85	0.29692	36.9472	0
High	tVIRPFYLTnSSGVD	1	2	1	5031863	N-Term(iTRAQ4plex); N10(Deamidated)	0	0.806522	1.25073	0.820347	3.38079	0	2	1813.95	1.51346	56.6763	0
High	dAGVVcTnETR	1	1	1	5031863	N-Term(iTRAQ4plex); C6(Carbamidomethyl); N8(Deamidated)	0	0.832333	2.08681	1.06644	4.14342	0	2	1366.64	3.30438	21.7893	0
High	rQQYnALLSnmSR	1	1	1	4503273	N-Term(iTRAQ4plex); N5(Deamidated); N10(Deamidated); M11(Oxidation)	0	1.023	0.732202	0.952418	3.06824	0	3	1742.86	1.00922	27.7249	1
High	rQQYNALLSnmSR	1	1	1	4503273	N-Term(iTRAQ4plex); N10(Deamidated); M11(Oxidation)	0	1.23586	1.15412	1.15238	3.50297	0	3	1741.88	1.22417	27.9779	1
High	nmQIAnHTLk	1	4	1	4503273	N-Term(iTRAQ4plex); M2(Oxidation); N6(Deamidated); K10(iTRAQ4plex)	0	1.8485	0.743799	0.572646	3.3405	0	3	1474.8	3.10995	19.8077	0
High	kFDVnQLQnTTIk	1	4	1	4503273	N-Term(iTRAQ4plex); K1(iTRAQ4plex); N5(Deamidated); N9(Deamidated); K13(iTRAQ4plex)	0	1.40103	0.692007	0.593957	5.2547	0	3	1983.11	-1.98716	38.5007	1
High	fQLLnFSSSELk	1	7	1	530397973	N-Term(iTRAQ4plex); N5(Deamidated); K12(iTRAQ4plex)	0	0.794925	0.454772	0.449888	4.1361	0	2	1701.93	1.94836	64.7361	0
High	vSLTnVSISDEGR	1	7	1	530397973	N-Term(iTRAQ4plex); N5(Deamidated)	0	0.817571	0.510809	0.577093	5.10402	0	2	1521.79	-0.303101	45.4282	0
High	dTAVEGEEIEVncTAmASkPATTIR	2	7	1	530397973	N-Term(iTRAQ4plex); N12(Deamidated); C13(Carbamidomethyl); M16(Oxidation); K19(iTRAQ4plex)	0	0.876779	0.687191	0.830669	3.93683	0	3	2998.47	2.83746	40.9015	0
High	vDDEmPQHAVLSGPNLFINNLnkTDnGTYR	1	7	1	530397973	N-Term(iTRAQ4plex); M5(Oxidation); N22(Deamidated); K23(iTRAQ4plex); N26(Deamidated)	0	0.856678	0.576962	0.683693	7.37655	0	4	3678.82	6.20456	53.7985	1
High	vVDRGnGSRPSSPEEVk	1	2	1	530389313	N-Term(iTRAQ4plex); N6(Deamidated); K17(iTRAQ4plex)	0	0.88265	0.604753	0.723657	4.8775	0	4	2102.11	2.41499	19.0989	1
High	aIIQGLmPDQnYTVQIIAYNk	2	2	1	530389313	N-Term(iTRAQ4plex); M7(Oxidation); N11(Deamidated); K21(iTRAQ4plex)	0	0.998136	0.786551	1.01845	2.76188	0	2	2698.44	0.663984	63.3459	0
High	sFmVnWTHAPGNVEk	1	2	1	530389313	N-Term(iTRAQ4plex); M3(Oxidation); N5(Deamidated); K15(iTRAQ4plex)	0	0.978042	0.603287	0.767603	4.12014	0	3	2022	0.289227	44.1307	0
High	nYYADnQTcDGELLFnmTk	1	1	1	281485550	N-Term(iTRAQ4plex); N6(Deamidated); C9(Carbamidomethyl); N16(Deamidated); M17(Oxidation); K19(iTRAQ4plex)	0	0.971942	0.542048	0.870449	3.12755	0	2	2603.15	0.034154	53.4183	0
High	vLPVnVTDYcQLVR	2	1	1	281485550	N-Term(iTRAQ4plex); N5(Deamidated); C10(Carbamidomethyl)	0	1.09378	0.595247	0.926037	4.34233	0	2	1820.98	3.10004	62.7076	0
High	aWGTPcEmcPAVnTSEYk	1	1	1	281485550	N-Term(iTRAQ4plex); C6(Carbamidomethyl); M8(Oxidation); C9(Carbamidomethyl); N13(Deamidated); K18(iTRAQ4plex)	0	1.18857	0.980109	1.14721	3.72727	0	3	2406.07	0.236025	42.9216	0
High	cDSGFALDSEERncTDIDEcR	1	1	1	281485550	N-Term(iTRAQ4plex); C1(Carbamidomethyl); N13(Deamidated); C14(Carbamidomethyl); C20(Carbamidomethyl)	0	0.940819	0.560324	0.786647	4.97229	0	3	2694.09	1.87591	39.936	1
High	nYYADnQTcDGELLFnmTk	1	1	1	281485550	N1(Deamidated); N-Term(iTRAQ4plex); N6(Deamidated); C9(Carbamidomethyl); N16(Deamidated); M17(Oxidation); K19(iTRAQ4plex)	0	0.868704	0.779881	0.949201	3.27026	0	3	2604.14	1.9481	56.2016	0
High	hEnTSSSPIQYEFSLTR	2	1	1	19923362	N-Term(iTRAQ4plex); N3(Deamidated)	0	0.602032	1.28606	1.92941	5.08428	0	3	2141.03	1.69982	46.8957	0
High	dEGTYTcALHHSGHSPPISSQnVTVLR	2	1	1	19923362	N-Term(iTRAQ4plex); C7(Carbamidomethyl); N22(Deamidated)	0	0.584105	1.19199	1.70528	6.92576	0	4	3108.49	-0.95531	36.5021	0
High	tFNLnTTEVEPcR	1	4	1	189217425	N-Term(iTRAQ4plex); N5(Deamidated); C12(Carbamidomethyl)	0	0.877393	2.16711	0.614282	4.5556	0	2	1725.82	-0.106913	45.1096	0
High	lnDTVGVTk	1	4	1	189217425	N-Term(iTRAQ4plex); N2(Deamidated); K9(iTRAQ4plex)	0	0.858634	2.04155	0.388635	3.94606	0	2	1235.71	1.55661	32.4344	0
High	fnISTPAFR	1	4	1	189217425	N-Term(iTRAQ4plex); N2(Deamidated)	0	0.776706	1.12121	0.374099	2.79343	0	2	1197.64	2.23822	50.8326	0
High	nASGDELVR	1	4	1	189217425	N-Term(iTRAQ4plex); N1(Deamidated)	0	1.00842	1.95845	0.623498	3.01743	0	2	1105.56	2.83837	23.407	0
High	nFTFSHTLR	1	2	1	189217425	N-Term(iTRAQ4plex); N1(Deamidated)	0	0.691391	0.217272	0.386507	3.20906	0	3	1267.66	0.630042	36.6571	0
High	kIESINQQLLPLGnISDNmDR	1	4	1	189217425	K1(iTRAQ4plex); N-Term(iTRAQ4plex); N14(Deamidated); M19(Oxidation)	0	0.765055	1.12941	1.28429	5.12287	0	3	2703.42	0.648546	53.8457	1
High	gEYFVnVTTR	1	1	1	116295258	N-Term(iTRAQ4plex); N6(Deamidated)	0	0.97571	2.05202	1.09649	3.84803	0	2	1330.68	1.44569	43.648	0
High	yFFnVSDEAALLEk	2	1	1	116295258	N-Term(iTRAQ4plex); N4(Deamidated); K14(iTRAQ4plex)	0	1.01471	3.74796	1.49265	3.86746	0	2	1935.01	3.36819	69.7614	0
High	anYTGQIVLYSVNEnGnITVIQAHR	1	1	1	116295258	N-Term(iTRAQ4plex); N2(Deamidated); N15(Deamidated); N17(Deamidated)	0	1.12427	1.38659	1.1983	7.2998	0	3	2921.49	3.22355	57.5692	0
High	tnmSLGLILTR	1	1	1	116295258	N-Term(iTRAQ4plex); N2(Deamidated); M3(Oxidation)	0	1.03371	2.17536	1.14392	3.36012	0	2	1379.77	-1.35975	52.2107	0
High	eNQnHSYSLk	1	4	1	223468595	N-Term(iTRAQ4plex); N4(Deamidated); K10(iTRAQ4plex)	0	1.13212	2.57129	1.17001	2.96563	0	3	1508.76	2.73868	18.8993	0
High	yNnNTLLYILHYDIDGPmNcTSDmEINPLR	2	4	1	223468595	N-Term(iTRAQ4plex); N3(Deamidated); M18(Oxidation); C20(Carbamidomethyl); M24(Oxidation)	0	1.59906	4.41808	1.31253	2.9509	0	3	3776.77	10.0623	73.0261	0
High	anTTQPGIVEGGQVLk	2	4	1	223468595	N-Term(iTRAQ4plex); N2(Deamidated); K16(iTRAQ4plex)	0	1.09336	1.68651	0.879995	4.16979	0	3	1901.06	0.855492	39.4217	0
High	tAADTTGLQPILNQFTPAnISR	1	4	1	223468595	N-Term(iTRAQ4plex); N19(Deamidated)	0	0.910854	1.13823	0.911319	4.14758	0	3	2474.31	4.68081	66.8067	0
High	iSSLQTTEknDTVAGQGER	1	4	1	223468595	N-Term(iTRAQ4plex); K9(iTRAQ4plex); N10(Deamidated)	0	0.95825	2.97521	0.884627	3.79947	0	3	2323.17	-10.089	30.1283	1
High	fSDGLESnSSTQFEVk	2	5	1	356582273	N-Term(iTRAQ4plex); N8(Deamidated); K16(iTRAQ4plex)	0	1.23963	0.828646	1.65306	6.55064	0	2	2064	1.32778	47.8101	0
High	gLnVTLSSTGRnGFk	1	6	1	356582273	N-Term(iTRAQ4plex); N3(Deamidated); N12(Deamidated); K15(iTRAQ4plex)	0	1.86205	0.604699	1.18392	4.29317	0	3	1841	2.0926	41.8545	1
High	gLnVTLSSTGR	2	6	1	356582273	N-Term(iTRAQ4plex); N3(Deamidated)	0	1.14442	0.962835	1.38056	3.49068	0	2	1249.69	0.42829	38.6463	0
High	hTAEYAAnITk	1	1	1	132814467	N-Term(iTRAQ4plex); N8(Deamidated); K11(iTRAQ4plex)	0	0.591066	0.43128	0.584149	2.60425	0	2	1507.81	5.00802	24.3476	0
High	eGITLnSSNPSGNAFLk	2	1	1	132814467	N-Term(iTRAQ4plex); N6(Deamidated); K17(iTRAQ4plex)	0	0.756797	0.359885	0.70671	5.28037	0	3	2038.07	0.409401	49.2297	0
High	nVTLLSR	1	1	1	132814467	N-Term(iTRAQ4plex); N1(Deamidated)	0	0.64193	0.246768	0.585012	2.67188	0	2	947.563	-1.46431	35.739	0
High	sEkEGITLnSSNPSGNAFLk	1	1	1	132814467	N-Term(iTRAQ4plex); K3(iTRAQ4plex); N9(Deamidated); K20(iTRAQ4plex)	0	0.890148	0.511715	0.777373	4.87916	0	3	2526.34	-2.08391	41.7729	1
High	fTFTSHTPGEHQIcLHSnSTk	3	1	1	39725636	N-Term(iTRAQ4plex); C14(Carbamidomethyl); N18(Deamidated); K21(iTRAQ4plex)	0	1.05754	1.78198	1.04565	8.16081	0	4	2718.33	3.15259	33.0526	0
High	yVQnGTYTVk	1	1	1	116534898	N-Term(iTRAQ4plex); N4(Deamidated); K10(iTRAQ4plex)	0	1.25441	5.50263	0.886804	3.94778	0	2	1461.79	2.58131	32.8359	0
High	inATDADEPNTLnSk	1	1	1	116534898	N-Term(iTRAQ4plex); N2(Deamidated); N13(Deamidated); K15(iTRAQ4plex)	0	1.14113	4.99528	0.895304	3.42447	0	2	1892.94	2.6374	34.1481	0
High	inATDADEPNTLNSk	2	1	1	116534898	N-Term(iTRAQ4plex); N2(Deamidated); K15(iTRAQ4plex)	0	1.23629	3.5192	0.886022	2.94792	0	3	1891.95	1.73219	33.7578	0
High	rnFTAADWGQSR	2	1	1	87196339	N-Term(iTRAQ4plex); N2(Deamidated)	0	0.775899	0.77171	0.969716	4.22667	0	3	1553.76	1.49615	32.4931	1
High	nVTAQIcIDk	1	1	1	87196339	N-Term(iTRAQ4plex); N1(Deamidated); C7(Carbamidomethyl); K10(iTRAQ4plex)	0	0.77997	0.524445	0.62528	4.69464	0	2	1450.79	2.68725	39.5781	0
High	nFTAADWGQSR	1	1	1	87196339	N-Term(iTRAQ4plex); N1(Deamidated)	0	0.514151	0.382406	0.680917	4.03845	0	2	1397.66	2.62268	42.4867	0
High	iDSTGnVTNELR	1	5	1	530426021	N-Term(iTRAQ4plex); N6(Deamidated)	0	0.87384	0.624418	1.37392	5.27833	0	2	1463.75	0.435362	38.914	0
High	nHScSEGQISIFR	1	5	1	530426021	N-Term(iTRAQ4plex); N1(Deamidated); C4(Carbamidomethyl)	0	1.00214	0.817607	0.976465	3.09201	0	3	1679.8	1.33576	36.2726	0
High	aATcINPLnGSVcERPAnHSAk	2	5	1	530426021	N-Term(iTRAQ4plex); C4(Carbamidomethyl); N9(Deamidated); C13(Carbamidomethyl); N18(Deamidated); K22(iTRAQ4plex)	0	0.986549	0.730945	1.3402	5.65691	0	4	2657.3	0.706781	32.387	0
High	gIcnSSDVR	1	5	1	530426021	N-Term(iTRAQ4plex); C3(Carbamidomethyl); N4(Deamidated)	0	1.11333	0.810207	1.27196	2.96496	0	2	1152.55	3.20552	19.6452	0
High	ynLTSQDVGSGTSNnSQAcAQFLEQYFHDSDLAQFmR	2	1	1	5729770	N-Term(iTRAQ4plex); N2(Deamidated); N15(Deamidated); C19(Carbamidomethyl); M36(Oxidation)	0	1.16648	1.57544	1.42557	4.96613	0	4	4391.93	3.00501	69.3229	0
High	fLSSSPHLPPSSYFnASGR	3	1	1	5729770	N-Term(iTRAQ4plex); N15(Deamidated)	0	0.984835	0.898766	1.05517	5.39457	0	3	2196.09	2.39125	51.647	0
High	qAIHVGnQTFnDGTIVEk	1	1	1	83641874	N-Term(iTRAQ4plex); N7(Deamidated); N11(Deamidated); K18(iTRAQ4plex)	0	0.904415	0.941278	1.15929	5.34297	0	3	2261.17	2.23466	42.0115	0
High	qAIHVGnQTFNDGTIVEk	1	1	1	83641874	N-Term(iTRAQ4plex); N7(Deamidated); K18(iTRAQ4plex)	0	0.912978	1.42381	1.63473	6.44696	0	3	2260.18	0.618552	40.5139	0
High	lLDGDLTSDPSYFQnVTGcSNYYNFLR	1	1	1	83641874	N-Term(iTRAQ4plex); N15(Deamidated); C19(Carbamidomethyl)	0	0.908675	0.868936	0.645983	3.61084	0	3	3304.53	2.13704	75.9897	0
High	eVnDTLLVnELk	2	9	1	530402050	N-Term(iTRAQ4plex); N3(Deamidated); N9(Deamidated); K12(iTRAQ4plex)	0	0.749087	2.05153	0.700705	4.77459	0	2	1676.92	2.55736	51.8745	0
High	eVnDTLLVNELk	1	9	1	530402050	N-Term(iTRAQ4plex); N3(Deamidated); K12(iTRAQ4plex)	0	0.662934	3.3083	0.557016	5.77954	0	2	1675.94	1.2521	55.2566	0
High	iFLkEVnDTLLVNELk	1	9	1	530402050	N-Term(iTRAQ4plex); K4(iTRAQ4plex); N7(Deamidated); K16(iTRAQ4plex)	0	0.577775	2.44749	0.514202	6.71554	0	3	2321.38	4.05361	64.7121	1
High	eDAAVncTDISVQk	1	5	1	344179112	N-Term(iTRAQ4plex); N6(Deamidated); C7(Carbamidomethyl); K14(iTRAQ4plex)	0	0.924221	1.24265	1.36393	3.44793	0	2	1838.9	-2.86029	35.5545	0
High	aPGWAnSSAGSGR	1	5	1	344179112	N-Term(iTRAQ4plex); N6(Deamidated)	0	1.27089	1.5031	1.53789	3.42806	0	2	1362.65	-0.191812	27.1463	0
High	hSncTHQQDAGVTcSDGSNLEmR	1	5	1	344179112	N-Term(iTRAQ4plex); N3(Deamidated); C4(Carbamidomethyl); C14(Carbamidomethyl); M22(Oxidation)	0	1.29704	1.66749	1.42287	4.7778	0	4	2765.15	2.77534	18.1582	0
High	wGHSEcGHkEDAAVncTDISVQk	2	5	1	344179112	N-Term(iTRAQ4plex); C6(Carbamidomethyl); K9(iTRAQ4plex); N15(Deamidated); C16(Carbamidomethyl); K23(iTRAQ4plex)	0	1.24305	1.05265	1.14316	4.72753	0	4	3061.45	1.37066	29.1569	1
High	hRPTAGAFnHSDLDAELRR	2	1	1	166795236	N-Term(iTRAQ4plex); N9(Deamidated)	0	1.16281	2.15588	0.750288	5.74671	0	4	2308.17	1.69333	27.3138	1
High	hRPTAGAFnHSDLDAELR	2	1	1	166795236	N-Term(iTRAQ4plex); N9(Deamidated)	0	1.18671	2.49616	0.783226	5.73408	0	3	2152.07	0.851037	29.9013	0
High	vFnGkDnISk	3	1	1	530386666	N-Term(iTRAQ4plex); N3(Deamidated); K5(iTRAQ4plex); N7(Deamidated); K10(iTRAQ4plex)	0	1.52097	0.479319	0.63089	3.33135	0	3	1555.87	-2.30583	29.3777	1
High	qFWIFDVQNPQEVmmnSSNIQVk	1	1	1	530386666	N-Term(iTRAQ4plex); M14(Oxidation); M15(Oxidation); N16(Deamidated); K23(iTRAQ4plex)	0	1.64697	0.626068	0.849152	3.06695	0	3	3103.52	4.40659	68.0689	0
High	iISkncTSYGVLDISk	1	1	1	530386666	N-Term(iTRAQ4plex); K4(iTRAQ4plex); N5(Deamidated); C6(Carbamidomethyl); K16(iTRAQ4plex)	0	1.73655	0.370066	0.456726	7.70926	0	3	2231.24	2.16298	46.5175	1
High	eAnLTSSVTILPLPLQnATVEAGTR	1	1	1	11342670	N-Term(iTRAQ4plex); N3(Deamidated); N17(Deamidated)	0	0.497434	1.4883	0.362277	3.80032	0	2	2741.48	2.22835	71.9031	0
High	fVnVTVTPEDQcRPnNVcTGVLTR	2	1	1	11342670	N-Term(iTRAQ4plex); N3(Deamidated); C12(Carbamidomethyl); N15(Deamidated); C18(Carbamidomethyl)	0	1.14973	1.37841	0.498192	5.38398	0	3	2922.43	1.63766	50.1801	0
High	fVnVTVTPEDQcRPNNVcTGVLTR	2	1	1	11342670	N-Term(iTRAQ4plex); N3(Deamidated); C12(Carbamidomethyl); C18(Carbamidomethyl)	0	1.12967	1.43291	0.482459	5.24952	0	3	2921.45	4.27307	48.0355	0
High	vVLGAnGTYScLVR	1	4	1	530406518	N-Term(iTRAQ4plex); N6(Deamidated); C11(Carbamidomethyl)	0	0.998774	3.21724	1.03454	4.53047	0	2	1653.88	2.02631	50.4498	0
High	tALFPDLLAQGnASLR	2	4	1	530406518	N-Term(iTRAQ4plex); N12(Deamidated)	0	1.21971	2.84537	1.15203	4.34947	0	2	1832.01	3.04065	67.6272	0
High	aGPnGTLFVADAYk	2	2	1	530425819	N-Term(iTRAQ4plex); N4(Deamidated); K14(iTRAQ4plex)	0	1.13915	2.03394	1.08211	6.06304	0	2	1712.91	2.29468	49.9707	0
High	nmSFVnDLTVTQDGR	1	2	1	530425819	N-Term(iTRAQ4plex); N1(Deamidated); M2(Oxidation); N6(Deamidated)	0	0.96311	1.46094	0.884909	4.64784	0	2	1858.86	-0.0612512	45.3261	0
High	nmSFVNDLTVTQDGR	1	2	1	530425819	N-Term(iTRAQ4plex); N1(Deamidated); M2(Oxidation)	0	1.07719	1.82158	0.93306	5.10056	0	2	1857.88	0.533935	48.9958	0
High	vVRPDSELGERPPEDnQSFQYDHEAFLGkEDSk	1	1	1	4506455	N-Term(iTRAQ4plex); N16(Deamidated); K29(iTRAQ4plex); K33(iTRAQ4plex)	0	1.03568	2.19592	1.15504	4.8302	0	4	4252.09	2.20684	40.8509	1
High	vVRPDSELGERPPEDnQSFQYDHEAFLGk	2	1	1	4506455	N-Term(iTRAQ4plex); N16(Deamidated); K29(iTRAQ4plex)	0	1.13438	1.73525	1.03653	8.18772	0	5	3648.78	-1.10407	44.403	0
High	vnNSDPYSVALSELGDRQnESYLNFAR	1	2	1	530421416	N-Term(iTRAQ4plex); N2(Deamidated); N19(Deamidated)	0	0.937462	1.62559	1.2587	7.05338	0	3	3204.53	2.53679	66.5336	1
High	gQTAESLAVHnITVcEQk	2	2	1	530421416	N-Term(iTRAQ4plex); N11(Deamidated); C15(Carbamidomethyl); K18(iTRAQ4plex)	0	1.14051	1.70418	1.35385	7.21592	0	3	2274.17	1.83656	39.5822	0
High	eAGnHTSGAGLVQInk	1	2	1	333440434	N-Term(iTRAQ4plex); N4(Deamidated); N15(Deamidated); K16(iTRAQ4plex)	0	1.22118	1.41206	1.23292	5.15268	0	3	1885.99	1.50707	30.5614	0
High	eAGnHTSGAGLVQINk	2	2	1	333440434	N-Term(iTRAQ4plex); N4(Deamidated); K16(iTRAQ4plex)	0	1.0618	1.5039	0.979354	6.25979	0	3	1885.01	2.48306	29.5712	0
High	gYYnQSEAGSHTLQR	4	3	1	530429221	N-Term(iTRAQ4plex); N4(Deamidated)	0	0.0817896	0.159321	1.75598	5.88804	0	3	1855.87	0.572279	23.1762	0
High	hVNEInATIYLLk	1	3	1	380503846	N-Term(iTRAQ4plex); N6(Deamidated); K13(iTRAQ4plex)	0	0.929375	0.727772	0.710844	3.07587	0	3	1817.05	3.47551	54.5718	0
High	rPASnVSASIQR	2	3	1	380503846	N-Term(iTRAQ4plex); N5(Deamidated)	0	0.926542	0.943809	1.01157	3.88616	0	3	1430.79	3.3326	19.2025	0
High	dAVRnLTEVVPQLLDQLR	1	3	1	380503846	N-Term(iTRAQ4plex); N5(Deamidated)	0	1.81387	1.08436	0.756254	3.39797	0	3	2224.25	2.35773	76.1757	1
High	lSnLSNLSHDLVQEAIDHAQDLQQEANELSR	1	3	1	380503846	N-Term(iTRAQ4plex); N3(Deamidated)	0	0.764235	0.592096	0.615389	5.34564	0	4	3632.81	4.61067	78.4486	0
High	dITDLInNTFIR	1	4	1	530363118	N-Term(iTRAQ4plex); N7(Deamidated)	0	0.856605	0.728822	1.1915	4.73842	0	2	1579.85	3.42249	72.8847	0
High	lAnNTHQHVFDDLR	1	2	1	530363118	N-Term(iTRAQ4plex); N3(Deamidated)	0	0.844809	0.678478	0.941269	3.10641	0	3	1824.92	3.07893	34.2208	0
High	hLYTTTGGETDFTnVTSLR	1	4	1	530363118	N-Term(iTRAQ4plex); N14(Deamidated)	0	0.98601	0.888831	1.14424	6.24204	0	3	2258.11	0.931299	46.3532	0
High	nFkDITDLInNTFIR	1	4	1	530363118	N-Term(iTRAQ4plex); K3(iTRAQ4plex); N10(Deamidated)	0	0.867365	0.808451	1.07932	5.01351	0	3	2113.16	3.86521	70.4479	1
High	vGQLQLSHnLSLVILVPQNLk	1	2	1	73858568	N-Term(iTRAQ4plex); N9(Deamidated); K21(iTRAQ4plex)	0	0.79408	0.651076	0.94862	4.15227	0	4	2602.56	2.75742	69.6474	0
High	dTFVnASR	2	2	1	73858568	N-Term(iTRAQ4plex); N5(Deamidated)	0	0.894753	0.81685	1.23468	3.22073	0	2	1054.53	2.22003	26.9274	0
High	gVTSVSQIFHSPDLAIRDTFVnASR	1	2	1	73858568	N-Term(iTRAQ4plex); N22(Deamidated)	0	1.13645	0.676717	1.25856	6.16001	0	4	2862.5	4.33744	60.4437	1
High	yHYnGSLmDGTLFDSSYSR	1	2	1	192448443	N-Term(iTRAQ4plex); N4(Deamidated); M8(Oxidation)	0	0.988937	1.46602	1.10983	5.60594	0	3	2374.05	2.47725	48.8425	0
High	yHYnGTLLDGTSFDTSYSk	1	2	1	192448443	N-Term(iTRAQ4plex); N4(Deamidated); K19(iTRAQ4plex)	0	1.15656	2.37065	0.811626	6.03665	0	3	2458.17	0.808399	50.5615	0
High	yHYnGTFEDGkk	2	2	1	192448443	N-Term(iTRAQ4plex); N4(Deamidated); K11(iTRAQ4plex); K12(iTRAQ4plex)	0	1.12351	3.07152	1.11638	4.35899	0	4	1891.96	1.57097	24.951	1
High	gSLSYLnVTR	3	1	1	4503143	N-Term(iTRAQ4plex); N7(Deamidated)	0	0.671082	0.889374	1.38192	4.18053	0	2	1254.68	0.889632	43.1369	0
High	gLVmNYPHITnLTNLGQSTEYR	1	2	1	315138990	N-Term(iTRAQ4plex); M4(Oxidation); N11(Deamidated)	0	1.13004	1.32317	0.910927	5.52558	0	3	2682.34	2.57116	55.1547	0
High	gkDLDTDFTNnASQPETk	2	2	1	315138990	N-Term(iTRAQ4plex); K2(iTRAQ4plex); N11(Deamidated); K18(iTRAQ4plex)	0	1.09491	1.78882	0.891156	3.52536	0	4	2414.21	3.41192	32.3447	1
High	gkDLDTDFTnnASQPETk	1	2	1	315138990	N-Term(iTRAQ4plex); K2(iTRAQ4plex); N10(Deamidated); N11(Deamidated); K18(iTRAQ4plex)	0	0.949248	1.72986	0.917434	4.98667	0	3	2415.19	2.17482	31.9623	1
High	nAHGEEkEnLTAR	3	3	1	530372402	N-Term(iTRAQ4plex); N1(Deamidated); K7(iTRAQ4plex); N9(Deamidated)	0	0.61134	0.563391	1.66313	3.97561	0	3	1758.89	3.69151	17.0513	1
High	nAHGEEkEnLTAR	2	3	1	530372402	N-Term(iTRAQ4plex); K7(iTRAQ4plex); N9(Deamidated)	0	0.699257	0.52722	2.20459	4.20717	0	3	1757.91	4.32265	13.2353	1
High	vYIHPFHLVIHnESTcEQLAk	3	1	1	4557287	N-Term(iTRAQ4plex); N12(Deamidated); C16(Carbamidomethyl); K21(iTRAQ4plex)	0	0.968466	0.735153	1.24622	7.58908	0	4	2824.47	-0.304009	44.593	0
High	yHYnGTFLDGTLFDSSHNR	2	2	1	33469985	N-Term(iTRAQ4plex); N4(Deamidated)	0	0.968182	2.27592	0.861346	6.55271	0	3	2389.09	-1.45977	52.7867	0
High	yHYnGTLLDGTLFDSSYSR	1	3	1	33469985	N-Term(iTRAQ4plex); N4(Deamidated)	0	1.03669	2.15379	1.01461	5.84305	0	3	2354.11	0.979598	59.9434	0
High	vYkPSAGnnSLYR	1	1	1	153266841	N-Term(iTRAQ4plex); K3(iTRAQ4plex); N8(Deamidated); N9(Deamidated)	0	0.691288	0.507234	0.988822	4.45394	0	3	1758.93	3.5323	31.1757	0
High	vYkPSAGnNSLYR	1	1	1	153266841	N-Term(iTRAQ4plex); K3(iTRAQ4plex); N8(Deamidated)	0	0.652614	0.627116	1.12829	4.32378	0	3	1757.95	3.01759	29.6843	0
High	dTAVFEcLPQHAmFGnDTITcTTHGnWTk	2	1	1	153266841	N-Term(iTRAQ4plex); C7(Carbamidomethyl); M13(Oxidation); N16(Deamidated); C21(Carbamidomethyl); N26(Deamidated); K29(iTRAQ4plex)	0	0.927093	0.485037	1.27051	6.87355	0	4	3658.65	1.03112	52.4434	0
High	iIVPLnNREnISDPTSPLR	3	1	1	21489959	N-Term(iTRAQ4plex); N6(Deamidated); N10(Deamidated)	0	0.886173	1.21323	0.292122	4.26775	0	3	2294.25	0.271399	53.363	1
High	enISDPTSPLR	1	1	1	21489959	N-Term(iTRAQ4plex); N2(Deamidated)	0	0.997123	1.23597	0.330071	3.67021	0	2	1373.71	1.50204	36.3527	0
High	iIVPLNNREnISDPTSPLR	1	1	1	21489959	N-Term(iTRAQ4plex); N10(Deamidated)	0	0.90925	1.13484	0.65809	2.75538	0	2	2293.26	-1.20992	51.1224	1
High	tQDEILFSnSTR	1	2	1	227430301	N-Term(iTRAQ4plex); N9(Deamidated)	0	0.824411	1.878	0.759226	4.6757	0	2	1555.77	0.746033	43.4656	0
High	tASnLTVSVLEAEGVFEk	1	3	1	227430301	N-Term(iTRAQ4plex); N4(Deamidated); K18(iTRAQ4plex)	0	0.80412	1.69083	0.813488	3.76179	0	3	2183.18	4.71555	68.5041	0
High	hLnGTITAk	1	4	1	227430301	N-Term(iTRAQ4plex); N3(Deamidated); K9(iTRAQ4plex)	0	0.778237	1.86795	0.746082	2.71787	0	2	1243.73	2.1736	20.5306	0
High	inGSAnFSFNDEEmk	1	4	1	227430301	N-Term(iTRAQ4plex); N2(Deamidated); N6(Deamidated); M14(Oxidation); K15(iTRAQ4plex)	0	0.849519	1.43951	0.949826	3.38064	0	3	2008.91	4.16039	46.5765	0
High	inYTVPQSGTFk	1	4	1	227430301	N-Term(iTRAQ4plex); N2(Deamidated); K12(iTRAQ4plex)	0	0.895117	1.60127	0.868386	3.68219	0	2	1643.89	-1.16989	44.4617	0
High	vDLEDFEnnTAYAk	1	2	1	23111005	N-Term(iTRAQ4plex); N8(Deamidated); N9(Deamidated); K14(iTRAQ4plex)	0	0.592503	0.465922	0.440254	4.13672	0	2	1918.92	3.10871	52.9899	0
High	vDLEDFEnNTAYAk	2	2	1	23111005	N-Term(iTRAQ4plex); N8(Deamidated); K14(iTRAQ4plex)	0	0.634663	0.420305	0.513066	4.06843	0	3	1917.94	3.5844	53.2512	0
High	rFnGSVSFFR	1	2	1	23111005	N-Term(iTRAQ4plex); N3(Deamidated)	0	0.42082	0.47546	0.47633	4.50898	0	3	1361.71	1.06531	43.91	1
High	dIENFnSTQk	1	1	1	4501987	N-Term(iTRAQ4plex); N6(Deamidated); K10(iTRAQ4plex)	0	1.35403	0.838909	0.920641	4.02994	0	2	1484.75	1.05171	32.0511	0
High	dIEnFnSTQk	1	1	1	4501987	N-Term(iTRAQ4plex); N4(Deamidated); N6(Deamidated); K10(iTRAQ4plex)	0	1.04135	0.697798	0.906984	3.87085	0	2	1485.74	2.68939	34.0289	0
High	yAEDkFnETTEk	3	1	1	4501987	N-Term(iTRAQ4plex); K5(iTRAQ4plex); N7(Deamidated); K12(iTRAQ4plex)	0	1.38997	0.775027	0.954947	3.83367	0	3	1907.96	1.0487	30.1224	1
High	iIISPEEnVTLTcTAENQLER	1	3	1	343168772	N-Term(iTRAQ4plex); N8(Deamidated); C13(Carbamidomethyl)	0	0.909298	0.735492	0.718726	5.82347	0	3	2575.31	2.0499	62.2202	0
High	lNLSEnYTLSISNAR	1	4	1	343168772	N-Term(iTRAQ4plex); N6(Deamidated)	0	0.94221	0.677677	0.524744	4.90182	0	2	1839.97	6.58785	55.2598	0
High	eGDnITLk	1	3	1	343168772	N-Term(iTRAQ4plex); N4(Deamidated); K8(iTRAQ4plex)	0	1.06073	0.698441	0.503431	3.15495	0	2	1178.65	2.24376	30.2338	0
High	nAIkEGDnITLk	1	3	1	343168772	N-Term(iTRAQ4plex); K4(iTRAQ4plex); N8(Deamidated); K12(iTRAQ4plex)	0	1.2649	0.795743	0.598379	4.10363	0	3	1749.01	0.313313	31.3974	1
High	sLEAQGnSSHLDADTVR	2	5	1	530372117	N-Term(iTRAQ4plex); N7(Deamidated)	0	0.960211	1.66033	0.871225	6.09874	0	3	1944.94	2.27085	28.689	0
High	rnVTAAAQGFGYk	1	5	1	530372117	N-Term(iTRAQ4plex); N2(Deamidated); K13(iTRAQ4plex)	0	1.34279	1.44134	0.820122	4.5793	0	3	1671.91	3.65752	31.6914	1
High	gDGPFTIFVPHADLmSnLSQDELAR	1	5	1	530372117	N-Term(iTRAQ4plex); M15(Oxidation); N17(Deamidated)	0	1.13292	0.886649	0.779175	3.7626	0	3	2891.41	2.90525	66.0234	0
High	aFITnFSmIIDGmTYPGIIk	1	2	1	262050538	N-Term(iTRAQ4plex); N5(Deamidated); M8(Oxidation); M13(Oxidation); K20(iTRAQ4plex)	0	0.881172	0.644087	0.822801	3.96245	0	3	2553.33	2.80797	76.2054	0
High	lPTQnITFQTESSVAEQEAEFQSPk	2	2	1	262050538	N-Term(iTRAQ4plex); N5(Deamidated); K25(iTRAQ4plex)	0	1.05571	0.555455	1.50111	3.7861	0	2	3098.55	2.56973	59.6168	0
High	kAFITnFSmIIDGmTYPGIIk	2	2	1	262050538	K1(iTRAQ4plex); N-Term(iTRAQ4plex); N6(Deamidated); M9(Oxidation); M14(Oxidation); K21(iTRAQ4plex)	0	1.13693	0.765065	0.975581	3.16894	0	3	2825.54	7.09123	67.4854	1
High	fTFTSHTPGDHQIcLHSnSTR	3	2	1	530384554	N-Term(iTRAQ4plex); C14(Carbamidomethyl); N18(Deamidated)	0	1.00856	1.76248	0.978434	6.86828	0	4	2588.21	2.26989	33.7497	0
High	eIAnATAkPEDRNDPmLLYNk	1	1	1	116256329	N-Term(iTRAQ4plex); N4(Deamidated); K8(iTRAQ4plex); M16(Oxidation); K21(iTRAQ4plex)	0	1.03436	1.03693	0.394132	4.46341	0	4	2852.48	0.0151977	35.115	1
High	eIAnATAkPEDR	2	1	1	116256329	N-Term(iTRAQ4plex); N4(Deamidated); K8(iTRAQ4plex)	0	0.772004	1.03067	0.389206	4.65181	0	3	1603.86	1.23535	20.3822	0
High	scInESAIDSR	1	1	1	116256329	N-Term(iTRAQ4plex); C2(Carbamidomethyl); N4(Deamidated)	0	0.932298	1.18015	0.401786	3.80673	0	2	1396.65	1.52839	29.0207	0
High	gNVISSHGNPILLnSSIPEDPSIk	2	2	1	325651886	N-Term(iTRAQ4plex); N14(Deamidated); K24(iTRAQ4plex)	0	0.829828	1.0098	0.886837	6.71568	0	3	2777.5	1.83201	51.8791	0
High	ikLDnYSTQELGk	1	2	1	325651886	N-Term(iTRAQ4plex); K2(iTRAQ4plex); N5(Deamidated); K13(iTRAQ4plex)	0	0.73009	1.37459	0.704438	5.25783	0	3	1942.09	1.43085	39.7945	1
High	dLGPTLAnSTHHNVR	2	5	1	530364560	N-Term(iTRAQ4plex); N8(Deamidated)	0	1.12992	2.27975	1.06135	5.57207	0	3	1776.91	1.8225	24.8912	0
High	tYTYADTPDDFQLHnFSLPEEDTk	1	5	1	530364560	N-Term(iTRAQ4plex); N15(Deamidated); K24(iTRAQ4plex)	0	1.19118	4.35964	1.12333	5.81471	0	3	3136.46	1.94147	58.5018	0
High	lSDTTSQSnSTAk	1	2	1	167614504	N-Term(iTRAQ4plex); N9(Deamidated); K13(iTRAQ4plex)	0	0.78516	0.949786	0.616883	5.11404	0	2	1628.83	3.93491	19.091	0
High	gTnYTVR	1	2	1	167614504	N-Term(iTRAQ4plex); N3(Deamidated)	0	0.890592	0.9223	0.72273	2.60318	0	2	955.5	3.2235	17.489	0
High	mEmPSTPQQLQnLTEDIR	1	2	1	167614504	N-Term(iTRAQ4plex); M1(Oxidation); M3(Oxidation); N12(Deamidated)	0	1.118	0.938697	0.979699	3.48013	0	3	2308.1	4.28422	53.6583	0
High	qSAEDILLkTnATk	1	2	1	167614504	N-Term(iTRAQ4plex); K9(iTRAQ4plex); N11(Deamidated); K14(iTRAQ4plex)	0	0.965452	0.894261	0.700244	4.81232	0	3	1965.13	1.93158	39.2443	1
High	aVnITSENLIDDVVSLIR	2	1	1	4502511	N-Term(iTRAQ4plex); N3(Deamidated)	0	0.792679	0.585515	1.35732	5.97561	0	2	2116.16	1.17379	81.7356	0
High	inNTHALVSLLQNLNk	1	4	1	333944018	N-Term(iTRAQ4plex); N2(Deamidated); K16(iTRAQ4plex)	0	1.11726	0.399548	0.422047	4.25141	0	3	2081.2	4.0522	63.7672	0
High	qEDLSVGSVLLTVnATDPDSLQHQTIR	1	4	1	333944018	N-Term(iTRAQ4plex); N14(Deamidated)	0	1.17963	0.636845	0.629409	4.78629	0	3	3081.59	4.06588	63.6989	0
High	nITAVGk	1	5	1	333944018	N-Term(iTRAQ4plex); N1(Deamidated); K7(iTRAQ4plex)	0	1.1579	0.402084	0.416065	2.69837	0	2	991.603	0.49685	24.9555	0
High	aNYNLPImVTDSGkPPmTnITDLR	1	4	1	333944018	N-Term(iTRAQ4plex); M8(Oxidation); K14(iTRAQ4plex); M17(Oxidation); N19(Deamidated)	0	1.19013	0.432612	0.384793	4.01638	0	3	2982.52	1.11004	52.04	0
High	sLTFnETYQDISELVYGAk	2	2	1	530364787	N-Term(iTRAQ4plex); N5(Deamidated); K19(iTRAQ4plex)	0	0.638031	0.448785	1.05376	4.88083	0	3	2467.25	-0.93524	77.2459	0
High	lGAcnDTLQQLmEVFk	2	2	1	530364787	N-Term(iTRAQ4plex); C4(Carbamidomethyl); N5(Deamidated); M12(Oxidation); K16(iTRAQ4plex)	0	0.840421	0.738081	1.06999	3.40371	0	3	2172.1	4.1734	68.1184	0
High	vVLGAHnLSR	1	1	1	4503549	N-Term(iTRAQ4plex); N7(Deamidated)	0	1.27939	1.65002	0.479089	3.782	0	3	1210.7	0.9136	29.4997	0
High	gIASVLQELnVTVVTSLcR	2	1	1	4503549	N-Term(iTRAQ4plex); N10(Deamidated); C18(Carbamidomethyl)	0	1.18231	1.0351	0.424744	6.43149	0	2	2204.21	0.238295	81.7808	0
High	gNYDFVQAmIVNnHTSLDVEEAAAVR	1	4	1	226423950	N-Term(iTRAQ4plex); M9(Oxidation); N13(Deamidated)	0	1.00038	0.967082	1.28903	7.715	0	3	3024.46	3.65747	56.1813	0
High	gNYDFVQAmIVnnHTSLDVEEAAAVR	1	4	1	226423950	N-Term(iTRAQ4plex); M9(Oxidation); N12(Deamidated); N13(Deamidated)	0	1.00574	1.09745	1.30008	7.76285	0	3	3025.44	1.29354	57.2167	0
High	ncQDIDEcVTGIHncSInETcFnIQGGFR	1	4	1	34734068	N-Term(iTRAQ4plex); C2(Carbamidomethyl); C8(Carbamidomethyl); N14(Deamidated); C15(Carbamidomethyl); N18(Deamidated); C21(Carbamidomethyl); N23(Deamidated)	0	1.20487	0.69534	0.593397	4.99351	0	3	3605.54	7.79971	55.8679	0
High	ncQDIDEcVTGIHncSInETcFNIQGGFR	2	4	1	34734068	N-Term(iTRAQ4plex); C2(Carbamidomethyl); C8(Carbamidomethyl); N14(Deamidated); C15(Carbamidomethyl); N18(Deamidated); C21(Carbamidomethyl)	0	0.994713	0.684475	0.676515	4.21974	0	4	3604.55	4.46437	55.9706	0
High	gSLEVncSTTcNQPEVGGLETSLDk	1	1	1	153082696	N-Term(iTRAQ4plex); N6(Deamidated); C7(Carbamidomethyl); C11(Carbamidomethyl); K25(iTRAQ4plex)	0	1.06954	0.759813	0.973354	4.1192	0	3	2984.4	-1.50597	49.5136	0
High	gnETLHYETFGk	1	1	1	153082696	N-Term(iTRAQ4plex); N2(Deamidated); K12(iTRAQ4plex)	0	1.11769	0.731599	1.35877	3.94096	0	3	1684.84	-0.161601	34.7394	0
High	aAPAPQEATATFnSTADREDGHR	1	1	1	153082696	N-Term(iTRAQ4plex); N13(Deamidated)	0	1.0788	0.724945	1.28918	4.50372	0	4	2558.2	0.0848588	30.3745	1
High	aQLLQGLGFnLTER	2	1	1	73858564	N-Term(iTRAQ4plex); N10(Deamidated)	0	0.778391	0.517902	1.0684	5.32691	0	2	1704.94	1.97	66.9716	0
High	yEQLQnETR	1	4	1	530395484	N-Term(iTRAQ4plex); N6(Deamidated)	0	1.10677	1.71221	1.12554	3.4649	0	2	1325.65	0.66951	27.8628	0
High	yHGFLnTSYHR	1	6	1	530395484	N-Term(iTRAQ4plex); N6(Deamidated)	0	1.0574	1.47491	1.26036	3.79855	0	3	1539.75	-0.100993	30.8163	0
High	fNPnISWQPIPVHTVPITEDR	1	6	1	530395484	N-Term(iTRAQ4plex); N4(Deamidated)	0	1.04181	1.1022	1.22745	4.58878	0	3	2605.36	3.27332	59.7019	0
High	knLTLmATTSQLPk	1	5	1	530395484	N-Term(iTRAQ4plex); K1(iTRAQ4plex); N2(Deamidated); M6(Oxidation); K14(iTRAQ4plex)	0	1.0148	1.01669	1.08579	3.21735	0	3	1995.16	3.42197	36.4756	1
High	aGQPATAFSQQDLLDGAVLYSHnGSLSPR	2	1	1	47419930	N-Term(iTRAQ4plex); N23(Deamidated)	0	1.05644	0.798659	1.05269	6.24069	0	3	3145.58	4.94232	60.3759	0
High	yVHDGSETLTDSFVLmAnASEmDR	1	1	1	47419930	N-Term(iTRAQ4plex); M16(Oxidation); N18(Deamidated); M22(Oxidation)	0	0.952312	0.86061	0.916141	4.42608	0	3	2865.27	0.714478	52.4161	0
High	vLnnITNDLR	2	4	1	4505259	N-Term(iTRAQ4plex); N3(Deamidated); N4(Deamidated)	0	0.925896	1.15174	1.20513	3.48424	0	2	1317.72	1.44729	50.4577	0
High	iQHILDmEANLmDTEHFQnFSmTTDQR	2	4	1	4505259	N-Term(iTRAQ4plex); M7(Oxidation); M12(Oxidation); N19(Deamidated); M22(Oxidation)	0	0.827282	0.910431	1.35324	4.74218	0	4	3458.54	0.302505	52.5538	0
High	lDAFFALEGFPTEPnSSSR	2	1	1	118582275	N-Term(iTRAQ4plex); N15(Deamidated)	0	1.02415	0.328444	0.432876	5.18912	0	2	2230.09	3.33835	75.902	0
High	akLDAFFALEGFPTEPnSSSR	1	1	1	118582275	N-Term(iTRAQ4plex); K2(iTRAQ4plex); N17(Deamidated)	0	1.0903	0.653469	0.895295	5.58825	0	3	2573.32	2.16769	65.1201	1
High	vEPQNPVLSAGGSLFVncSTDcPSSEk	1	1	1	167466207	N-Term(iTRAQ4plex); N17(Deamidated); C18(Carbamidomethyl); C22(Carbamidomethyl); K27(iTRAQ4plex)	0	1.31415	1.33234	0.834014	5.38083	0	3	3168.51	1.71403	58.8062	0
High	eVPVGIPFFVnVTHnGTYQcQASSSR	1	1	1	167466207	N-Term(iTRAQ4plex); N11(Deamidated); N15(Deamidated); C20(Carbamidomethyl)	0	1.27241	1.62457	0.987692	5.63601	0	3	3040.47	2.56994	65.6724	0
High	eIVcnVTLGGER	1	1	1	167466207	N-Term(iTRAQ4plex); C4(Carbamidomethyl); N5(Deamidated)	0	1.18193	1.77514	1.15756	3.8463	0	2	1491.76	2.30645	43.6268	0
High	vLSLPLnSSAVVncSVHGLPTPALR	1	2	1	61742797	N-Term(iTRAQ4plex); N7(Deamidated); N13(Deamidated); C14(Carbamidomethyl)	0	0.905654	0.352566	0.49309	5.77487	0	3	2747.5	4.41532	65.0364	0
High	tQnFTLLVQGSPELk	2	2	1	61742797	N-Term(iTRAQ4plex); N3(Deamidated); K15(iTRAQ4plex)	0	0.908061	0.308518	0.534744	5.33089	0	2	1964.1	2.15623	57.8012	0
High	lNPTVTYGnDSFSAk	1	3	1	530414810	N-Term(iTRAQ4plex); N9(Deamidated); K15(iTRAQ4plex)	0	1.23273	1.32606	0.728002	4.48222	0	2	1902.97	0.91083	44.7317	0
High	anLTVVLLR	1	2	1	530414810	N-Term(iTRAQ4plex); N2(Deamidated)	0	1.16913	1.05978	0.632067	3.32982	0	2	1143.72	1.83983	56.5085	0
High	sFScSATLEVAGQLIHknQTR	1	3	1	530414810	N-Term(iTRAQ4plex); C4(Carbamidomethyl); K17(iTRAQ4plex); N18(Deamidated)	0	1.37055	1.24728	0.939638	6.87442	0	4	2636.37	0.635642	50.0012	1
High	fnDTEVLQR	1	4	1	528524486	N-Term(iTRAQ4plex); N2(Deamidated)	0	1.28002	0.781974	1.25712	3.06033	0	2	1266.65	0.297502	40.0916	0
High	dVQIIVFPEDGIHGFnFTR	1	5	1	528524486	N-Term(iTRAQ4plex); N16(Deamidated)	0	1.41031	0.724225	1.27074	5.32368	0	3	2349.21	2.37274	68.014	0
High	nPVGLIGAEnATGETDPSHSk	1	4	1	528524486	N-Term(iTRAQ4plex); N10(Deamidated); K21(iTRAQ4plex)	0	0.999455	0.738065	1.17214	6.2864	0	3	2383.21	3.91375	39.4128	0
High	lYLGSNnLTALHPALFQnLSk	1	2	1	256217721	N-Term(iTRAQ4plex); N7(Deamidated); N18(Deamidated); K21(iTRAQ4plex)	0	1.08784	0.608497	1.20357	5.98827	0	3	2604.44	3.12345	66.1527	0
High	aFGSNPnLTk	1	2	1	256217721	N-Term(iTRAQ4plex); N7(Deamidated); K10(iTRAQ4plex)	0	1.11577	0.708379	1.1248	3.83397	0	2	1337.73	2.66198	32.3535	0
High	lYLGSnnLTALHPALFQnLSk	1	2	1	256217721	N-Term(iTRAQ4plex); N6(Deamidated); N7(Deamidated); N18(Deamidated); K21(iTRAQ4plex)	0	1.11102	0.651887	1.28094	4.57788	0	3	2605.41	-1.72973	68.6834	0
High	lLQVVYLHSNnITk	1	3	1	530422893	N-Term(iTRAQ4plex); N11(Deamidated); K14(iTRAQ4plex)	0	0.368043	0.467903	0.422206	4.97619	0	3	1931.13	3.54153	51.7074	0
High	lLQVVYLHSnnITk	1	3	1	530422893	N-Term(iTRAQ4plex); N10(Deamidated); N11(Deamidated); K14(iTRAQ4plex)	0	0.482789	0.511544	0.539189	4.9419	0	3	1932.11	3.91508	53.2006	0
High	mIEnGSLSFLPTLR	1	3	1	530422893	N-Term(iTRAQ4plex); M1(Oxidation); N4(Deamidated)	0	0.388587	0.590039	0.468321	4.45103	0	2	1738.92	2.88291	63.6456	0
High	hTDDLTSLnNTLANIR	1	1	1	18641360	N-Term(iTRAQ4plex); N9(Deamidated)	0	0.840975	0.941392	1.29202	4.25558	0	3	1943	2.9111	52.2878	0
High	eTLEnNSFLITTVnk	1	1	1	18641360	N-Term(iTRAQ4plex); N5(Deamidated); N14(Deamidated); K15(iTRAQ4plex)	0	0.927629	0.91388	1.36226	2.84838	0	3	2013.08	7.39999	56.9129	0
High	inTTADEkDPTNPFRFPNIGVEk	1	1	1	4557251	N-Term(iTRAQ4plex); N2(Deamidated); K8(iTRAQ4plex); K23(iTRAQ4plex)	0	1.08577	0.883825	0.736597	5.55648	0	4	3036.6	1.01362	51.972	2
High	inTTADEkDPTNPFR	1	1	1	4557251	N-Term(iTRAQ4plex); N2(Deamidated); K8(iTRAQ4plex)	0	1.00336	1.09593	0.760821	4.87038	0	3	2008.03	2.27661	37.9296	1
High	nISQVLEk	1	3	1	4557251	N-Term(iTRAQ4plex); N1(Deamidated); K8(iTRAQ4plex)	0	1.09988	1.08197	0.760764	3.72834	0	2	1219.72	1.11511	40.7263	0
High	lTnNSNQFQTEVGk	2	3	1	530419228	N-Term(iTRAQ4plex); N3(Deamidated); K14(iTRAQ4plex)	0	0.89564	1.39441	0.978965	4.34842	0	3	1868.96	1.49654	37.5482	0
High	vTLYLRPGQAAAFnVTFR	1	2	1	530419228	N-Term(iTRAQ4plex); N14(Deamidated)	0	0.997866	1.31117	1.1231	3.5433	0	3	2169.2	3.51228	59.4826	0
High	dIVGnLTELESEDIQIEALLmR	1	3	1	224586817	N-Term(iTRAQ4plex); N5(Deamidated); M21(Oxidation)	0	1	1.60491	0.739353	5.18467	0	3	2662.37	4.29039	81.5732	0
High	lnLTTDPk	1	3	1	224586817	N-Term(iTRAQ4plex); N2(Deamidated); K8(iTRAQ4plex)	0	0.937153	2.14429	1.02123	2.86553	0	2	1190.69	-0.13946	36.1895	0
High	gnITEYQcHQYITk	1	3	1	224586817	N-Term(iTRAQ4plex); N2(Deamidated); C8(Carbamidomethyl); K14(iTRAQ4plex)	0	1.14899	2.53699	1.03055	5.95617	0	3	2044	-0.42901	33.3086	0
High	iAPASnVSHTVVLRPLk	2	1	1	4507239	N-Term(iTRAQ4plex); N6(Deamidated); K17(iTRAQ4plex)	0	0.966542	1.86808	0.934194	7.48778	0	3	2091.25	0.320808	39.7563	0
High	lRPDDSknFSIQVR	1	1	1	47078292	N-Term(iTRAQ4plex); K7(iTRAQ4plex); N8(Deamidated)	0	0.825562	0.531976	1.97821	4.80602	0	4	1964.07	-2.89478	35.9209	1
High	dTGkDAVncTYkNEDDcVVR	1	1	1	47078292	N-Term(iTRAQ4plex); K4(iTRAQ4plex); N8(Deamidated); C9(Carbamidomethyl); K12(iTRAQ4plex); C17(Carbamidomethyl)	0	0.863478	0.593397	2.03149	5.24745	0	4	2792.33	2.19666	27.4926	2
High	dTGkDAVncTYk	1	1	1	47078292	N-Term(iTRAQ4plex); K4(iTRAQ4plex); N8(Deamidated); C9(Carbamidomethyl); K12(iTRAQ4plex)	0	0.781828	0.625076	1.49452	3.77538	0	3	1804.91	-2.49871	21.4314	1
High	rSnSTAATNEVPEVTVFSk	1	8	1	530429128	N-Term(iTRAQ4plex); N3(Deamidated); K19(iTRAQ4plex)	0	0.946171	1.44975	1.05676	5.57728	0	3	2326.21	-0.510784	42.2609	1
High	snSTAATNEVPEVTVFSk	2	8	1	530429128	N-Term(iTRAQ4plex); N2(Deamidated); K18(iTRAQ4plex)	0	0.978809	1.35608	1.04297	3.03994	0	3	2170.12	1.75172	49.2094	0
High	gVVTDEQGIPIAnATISVSGInHGVk	1	1	1	53692189	N-Term(iTRAQ4plex); N13(Deamidated); N22(Deamidated); K26(iTRAQ4plex)	0	0.944368	0.895096	0.970172	5.6245	0	3	2866.55	2.72364	55.214	0
High	gVVTDEQGIPIAnATISVSGINHGVk	1	1	1	53692189	N-Term(iTRAQ4plex); N13(Deamidated); K26(iTRAQ4plex)	0	0.934691	1.09853	0.839532	8.10291	0	3	2865.56	1.32133	53.473	0
High	lQAPLnYTEFQkPIcLPSk	1	2	1	530377669	N-Term(iTRAQ4plex); N6(Deamidated); K12(iTRAQ4plex); C15(Carbamidomethyl); K19(iTRAQ4plex)	0	1.20819	0.64083	1.27925	5.1424	0	3	2680.47	0.0799345	57.4385	0
High	iYPGVDFGGEELnVTFVk	2	2	1	530377669	N-Term(iTRAQ4plex); N13(Deamidated); K18(iTRAQ4plex)	0	0.993051	0.627911	1.29945	5.14499	0	3	2273.2	2.99743	69.0495	0
High	sLLEFnTTVScDQQGTnHR	1	1	1	119964726	N-Term(iTRAQ4plex); N6(Deamidated); C11(Carbamidomethyl); N17(Deamidated)	0	1.07534	1.04634	1.13694	4.34682	0	3	2353.1	5.26998	48.9182	0
High	sLLEFnTTVScDQQGTNHR	1	1	1	119964726	N-Term(iTRAQ4plex); N6(Deamidated); C11(Carbamidomethyl)	0	1.09992	1.22997	1.25186	5.6597	0	3	2352.1	0.293035	45.8101	0
High	mnFTGGDTcHk	1	1	1	119964726	N-Term(iTRAQ4plex); M1(Oxidation); N2(Deamidated); C9(Carbamidomethyl); K11(iTRAQ4plex)	0	0.867316	1.24305	0.542622	3.49856	0	3	1572.71	4.08543	17.162	0
High	dEkLnQSNFQk	1	2	1	530377406	N-Term(iTRAQ4plex); K3(iTRAQ4plex); N5(Deamidated); K11(iTRAQ4plex)	0	0.924029	0.782752	0.706824	4.62024	0	3	1783.96	2.82566	25.8272	1
High	kPTVnLTTVLIGR	1	2	1	530377406	N-Term(iTRAQ4plex); K1(iTRAQ4plex); N5(Deamidated)	0	1.17674	0.754269	0.846707	4.97585	0	3	1701.05	0.592563	51.3537	0
High	kIDnISLTVNDVR	1	3	1	530377406	N-Term(iTRAQ4plex); K1(iTRAQ4plex); N4(Deamidated)	0	0.903342	0.696876	0.840493	3.8168	0	3	1776.01	1.64955	42.7878	1
High	gInESYkk	2	4	1	217272890	N-Term(iTRAQ4plex); N3(Deamidated); K7(iTRAQ4plex); K8(iTRAQ4plex)	0	0.991665	0.975053	1.19953	3.10027	0	3	1371.79	2.99647	18.7662	1
High	gInESYk	1	4	1	217272890	N-Term(iTRAQ4plex); N3(Deamidated); K7(iTRAQ4plex)	0	0.738494	0.848546	0.959188	2.7618	0	2	1099.59	3.28912	23.9994	0
High	nHSIFLADINQER	1	4	1	217272890	N-Term(iTRAQ4plex); N1(Deamidated)	0	0.741406	0.835617	0.988909	4.58365	0	3	1701.87	-1.29718	44.2333	0
High	gYYnQSEDGSHTLQR	3	2	1	339882741	N-Term(iTRAQ4plex); N4(Deamidated)	0	1.34684	1.72681	1.08366	5.75642	0	3	1899.86	1.41439	24.3861	0
High	lQNNENnIScVER	1	3	1	530364612	N-Term(iTRAQ4plex); N7(Deamidated); C10(Carbamidomethyl)	0	1.01487	0.845841	1.34518	4.6089	0	2	1734.83	3.21685	31.3464	0
High	lQNNEnnIScVER	2	3	1	530364612	N-Term(iTRAQ4plex); N6(Deamidated); N7(Deamidated); C10(Carbamidomethyl)	0	0.889882	0.697385	1.04484	4.5818	0	2	1735.81	1.31211	32.0545	0
High	vFPYISVmVNnGSLSYDHSk	1	1	1	5803023	N-Term(iTRAQ4plex); M8(Oxidation); N11(Deamidated); K20(iTRAQ4plex)	0	1.11663	1.70918	1.10078	5.81253	0	3	2562.28	2.33265	56.076	0
High	vFPYISVmVnnGSLSYDHSk	1	1	1	5803023	N-Term(iTRAQ4plex); M8(Oxidation); N10(Deamidated); N11(Deamidated); K20(iTRAQ4plex)	0	1.10041	1.04914	1.21873	3.0969	0	3	2563.29	10.6152	58.2535	0
High	nATYGHYAPGEEFHDVEDAETYkk	2	1	1	28626510	N-Term(iTRAQ4plex); N1(Deamidated); K23(iTRAQ4plex); K24(iTRAQ4plex)	0	1.1206	1.81397	1.01906	6.49037	0	5	3204.52	1.86938	38.4963	1
High	gTDnITVR	1	2	1	45594240	N-Term(iTRAQ4plex); N4(Deamidated)	0	1.06963	0.375002	0.692518	3.12623	0	2	1020.55	1.43217	21.9065	0
High	sTEGQSSLTVTnVTEEHYGnYTcVAAnk	1	2	1	45594240	N-Term(iTRAQ4plex); N12(Deamidated); N20(Deamidated); C23(Carbamidomethyl); N27(Deamidated); K28(iTRAQ4plex)	0	1.06436	0.720246	1.02103	3.72943	0	4	3351.55	2.05254	45.2842	0
High	sTEGQSSLTVTnVTEEHYGnYTcVAANk	1	2	1	45594240	N-Term(iTRAQ4plex); N12(Deamidated); N20(Deamidated); C23(Carbamidomethyl); K28(iTRAQ4plex)	0	1.11477	0.570107	0.763075	5.86613	0	3	3350.56	-0.035578	45.2753	0
High	sLVTQYLnATGNR	1	4	1	61744483	N-Term(iTRAQ4plex); N8(Deamidated)	0	1.09352	1.98051	1.19516	4.14741	0	2	1581.84	0.561967	51.6806	0
High	dASSFLAEWQnITk	1	4	1	61744483	N-Term(iTRAQ4plex); N11(Deamidated); K14(iTRAQ4plex)	0	1.22797	2.13588	1.13554	3.02072	0	3	1898.98	2.94474	69.9795	0
High	dIENLkDASSFLAEWQnITk	1	4	1	61744483	N-Term(iTRAQ4plex); K6(iTRAQ4plex); N17(Deamidated); K20(iTRAQ4plex)	0	1.11173	2.21033	1.22037	5.49839	0	3	2755.47	6.01947	70.1528	1
High	dVEcGEGHFcHDnQTccR	2	1	1	4504151	N-Term(iTRAQ4plex); C4(Carbamidomethyl); C10(Carbamidomethyl); N13(Deamidated); C16(Carbamidomethyl); C17(Carbamidomethyl)	0	0.6135	0.596944	1.43165	6.34614	0	4	2425.92	3.5927	19.2656	0
High	eGYSnISYIVVnHQGISSR	1	2	1	62530391	N-Term(iTRAQ4plex); N5(Deamidated); N12(Deamidated)	0	1.0396	0.822871	1.17577	5.29209	0	3	2269.13	5.77511	48.1576	0
High	eGYSnISYIVVNHQGISSR	1	2	1	62530391	N-Term(iTRAQ4plex); N5(Deamidated)	0	1.05145	0.827216	1.10759	6.94685	0	3	2268.15	3.43967	47.8741	0
High	vIDGmTVVHSIELQATDGHDRPLTncSIINSGk	2	1	1	4505991	N-Term(iTRAQ4plex); M5(Oxidation); N25(Deamidated); C26(Carbamidomethyl); K33(iTRAQ4plex)	0	1.31852	3.10876	1.27944	5.03982	0	4	3882.95	-2.77485	54.8947	0
High	yLnFSESEEkESHVAmHR	1	2	1	34452173	N-Term(iTRAQ4plex); N3(Deamidated); K10(iTRAQ4plex); M16(Oxidation)	0	0.92588	1.07937	1.23412	4.4205	0	4	2498.19	2.2876	32.6112	1
High	yLnFSESEEk	1	2	1	34452173	N-Term(iTRAQ4plex); N3(Deamidated); K10(iTRAQ4plex)	0	0.784362	1.25065	1.40259	3.38274	0	2	1534.76	2.3595	44.4154	0
High	lnFTLVGkPLLAFR	1	2	1	34452173	N-Term(iTRAQ4plex); N2(Deamidated); K8(iTRAQ4plex)	0	0.469366	1.10398	1.38693	4.30846	0	3	1878.15	3.6827	68.89	0
High	dFVnASSk	1	2	1	73858566	N-Term(iTRAQ4plex); N4(Deamidated); K8(iTRAQ4plex)	0	1.13667	0.617686	1.41016	3.32546	0	2	1156.61	2.07533	26.924	0
High	gGETAQSADPQWEQLnnknLSmPLLPADFHk	1	2	1	73858566	N-Term(iTRAQ4plex); N16(Deamidated); N17(Deamidated); K18(iTRAQ4plex); N19(Deamidated); M22(Oxidation); K31(iTRAQ4plex)	0	0.988828	0.839925	1.37055	5.16116	0	4	3887.95	10.7771	53.1731	1
High	fLnLTSEk	1	8	1	530394626	N-Term(iTRAQ4plex); N3(Deamidated); K8(iTRAQ4plex)	0	0.786753	0.756514	0.635075	3.31362	0	2	1240.71	3.28958	47.4879	0
High	wPAEkEnDTGVVHQVEEcR	1	6	1	530394626	N-Term(iTRAQ4plex); K5(iTRAQ4plex); N7(Deamidated); C18(Carbamidomethyl)	0	0.874435	0.850613	0.739886	5.12672	0	4	2572.24	1.19974	37.4617	1
High	kVVnVSDLYk	1	7	1	530394626	N-Term(iTRAQ4plex); K1(iTRAQ4plex); N4(Deamidated); K10(iTRAQ4plex)	0	1.0008	0.817842	0.939269	3.46166	0	3	1597.96	1.87316	38.5672	1
High	aSSSFQAnGTk	3	1	1	4758754	N-Term(iTRAQ4plex); N8(Deamidated); K11(iTRAQ4plex)	0	0.717239	0.699608	1.12432	4.85777	0	2	1386.71	2.73714	19.8631	0
High	rPnQSQPLPPSSLQR	1	3	1	530364488	N-Term(iTRAQ4plex); N3(Deamidated)	0	0.967972	0.821229	0.875724	3.75245	0	3	1850.01	7.46474	26.5543	0
High	nISGVVLADHSGAFHNk	1	3	1	530364488	N-Term(iTRAQ4plex); N1(Deamidated); K17(iTRAQ4plex)	0	0.856952	1.5669	0.985602	4.87466	0	4	2055.09	1.11839	37.366	0
High	nVSVAEGk	1	1	1	41152506	N-Term(iTRAQ4plex); N1(Deamidated); K8(iTRAQ4plex)	0	0.962924	1.75697	0.861051	3.15178	0	2	1092.62	3.57138	20.4286	0
High	aAVPknVSVAEGk	1	1	1	41152506	N-Term(iTRAQ4plex); K5(iTRAQ4plex); N6(Deamidated); K13(iTRAQ4plex)	0	1.14693	1.80958	0.893037	4.30181	0	3	1703.01	0.989128	27.4882	1
High	eLDLTcnITTDR	1	1	1	41152506	N-Term(iTRAQ4plex); C6(Carbamidomethyl); N7(Deamidated)	0	1.28404	2.3954	0.948675	4.26362	0	2	1595.77	-0.498475	47.4651	0
High	dSSGVIHVmLnGSEPTGAYPIk	1	5	1	530376359	N-Term(iTRAQ4plex); M9(Oxidation); N11(Deamidated); K22(iTRAQ4plex)	0	0.919089	0.735786	0.956432	6.95124	0	3	2577.31	0.820688	47.3806	0
High	vALDkDPcSVLPSDYDLFInLSR	1	5	1	530376359	N-Term(iTRAQ4plex); K5(iTRAQ4plex); C8(Carbamidomethyl); N20(Deamidated)	0	1.11909	1.01695	0.937063	4.73392	0	3	2926.53	5.32003	70.0388	1
High	dYYLnkTENEk	1	5	1	530360851	N-Term(iTRAQ4plex); N5(Deamidated); K6(iTRAQ4plex); K11(iTRAQ4plex)	0	0.824726	0.974947	1.05608	4.36451	0	3	1849.96	1.01929	29.2453	1
High	hLLEnSTASVSEAER	2	5	1	530360851	N-Term(iTRAQ4plex); N5(Deamidated)	0	0.881609	0.946917	1.04363	3.71383	0	3	1787.89	2.63145	31.1123	0
High	sELVnETR	1	1	1	10092665	N-Term(iTRAQ4plex); N5(Deamidated)	0	1.00426	0.326893	0.307708	3.36456	0	2	1092.57	1.43866	22.8497	0
High	lASAFGDPHFVTFDGTnFTFnGR	2	1	1	10092665	N-Term(iTRAQ4plex); N17(Deamidated); N21(Deamidated)	0	0.855486	0.377803	0.304194	4.3916	0	3	2664.26	3.85137	71.3567	0
High	tSnISkPGTLER	1	1	1	110624774	N-Term(iTRAQ4plex); N3(Deamidated); K6(iTRAQ4plex)	0	0.989019	1.00696	0.973004	3.47666	0	3	1591.89	2.32255	24.0071	0
High	kkPnATAEPTPPDR	1	1	1	110624774	N-Term(iTRAQ4plex); K1(iTRAQ4plex); K2(iTRAQ4plex); N4(Deamidated)	0	1.12472	0.83151	0.842831	3.61342	0	3	1955.1	3.11774	16.3881	1
High	vTPAcnTSLPAQR	1	1	1	110624774	N-Term(iTRAQ4plex); C5(Carbamidomethyl); N6(Deamidated)	0	0.651289	0.677953	0.995221	4.24527	0	2	1559.8	2.07214	29.9565	0
High	sNVIVTGAnFTR	1	1	1	5032223	N-Term(iTRAQ4plex); N9(Deamidated)	0	1.22681	1.02281	0.766755	3.43291	0	2	1423.77	0.99414	42.2863	0
High	dIEITLFHGEnGQLncSFEnITR	1	1	1	5032223	N-Term(iTRAQ4plex); N11(Deamidated); N15(Deamidated); C16(Carbamidomethyl); N20(Deamidated)	0	1.21134	1.06188	0.83383	4.95385	0	3	2854.32	-2.7682	66.2937	0
High	gAcEVRPLGnLSR	1	1	1	5032223	N-Term(iTRAQ4plex); C3(Carbamidomethyl); N10(Deamidated)	0	1.16455	1.23976	0.665259	2.94477	0	3	1573.83	3.10271	32.1344	0
High	sAEGTFFInkTEIEDFPR	1	2	1	189181666	N-Term(iTRAQ4plex); N9(Deamidated); K10(iTRAQ4plex)	0	0.948702	1.27189	0.864602	6.42002	0	3	2390.22	3.0575	58.6478	1
High	aQVIInITDVDEPPIFQQPFYHFQLk	1	1	1	166362713	N-Term(iTRAQ4plex); N6(Deamidated); K26(iTRAQ4plex)	0	1.37621	0.551771	1.08507	5.47927	0	3	3389.82	4.13242	75.3969	0
High	eLDREVYPWYnLTVEAk	1	1	1	166362713	N-Term(iTRAQ4plex); N11(Deamidated); K17(iTRAQ4plex)	0	0.874072	0.506606	0.93231	5.68324	0	3	2414.26	6.09308	59.853	1
High	eTIGDYTWTnGSQPcVHLQAQIQIR	1	2	1	91199550	N-Term(iTRAQ4plex); N10(Deamidated); C15(Carbamidomethyl)	0	0.962459	0.992803	1.52203	4.56806	0	3	3060.5	0.210185	55.6984	0
High	dLQAPLGQSFScSnSSIILSPAVHLDLLSLR	1	2	1	91199550	N-Term(iTRAQ4plex); C12(Carbamidomethyl); N14(Deamidated)	0	0.771074	0.826735	2.40596	6.58014	0	3	3483.84	3.17806	75.3365	0
High	gVAVTnTSk	1	4	1	386869362	N-Term(iTRAQ4plex); N6(Deamidated); K9(iTRAQ4plex)	0	0.852848	0.733389	2.15296	3.26697	0	2	1165.67	3.22085	19.3702	0
High	aAEnFTLLVk	1	4	1	386869362	N-Term(iTRAQ4plex); N4(Deamidated); K10(iTRAQ4plex)	0	0.866177	0.899647	1.71382	4.50875	0	2	1394.81	0.013472	54.333	0
High	vkGVAVTnTSk	1	4	1	386869362	N-Term(iTRAQ4plex); K2(iTRAQ4plex); N8(Deamidated); K11(iTRAQ4plex)	0	0.937031	0.936007	1.53504	3.36292	0	3	1536.93	-0.353014	21.1985	1
High	aENQVnVTcQVR	1	4	1	209529703	N-Term(iTRAQ4plex); N6(Deamidated); C9(Carbamidomethyl)	0	0.709258	1.66937	0.955404	4.34682	0	2	1562.78	3.53778	26.8943	0
High	gTAnLSETIR	1	4	1	209529703	N-Term(iTRAQ4plex); N4(Deamidated)	0	0.977647	1.35593	0.83862	3.76005	0	2	1206.65	2.63909	31.1713	0
High	aEnQVnVTcQVR	1	4	1	209529703	N-Term(iTRAQ4plex); N3(Deamidated); N6(Deamidated); C9(Carbamidomethyl)	0	0.840149	1.29732	1.04106	2.98654	0	2	1563.76	4.2335	28.3226	0
High	lSDLSInSTEcLHVHcR	1	4	1	530377649	N-Term(iTRAQ4plex); N7(Deamidated); C11(Carbamidomethyl); C16(Carbamidomethyl)	0	1.08383	0.731879	1.05067	4.12782	0	4	2186.05	1.20395	41.3839	0
High	fLNnGTcTAEGk	1	4	1	530377649	N-Term(iTRAQ4plex); N4(Deamidated); C7(Carbamidomethyl); K12(iTRAQ4plex)	0	0.937749	0.806995	1.27524	4.08682	0	2	1600.79	0.631394	32.7854	0
High	lISncSk	1	4	1	530377649	N-Term(iTRAQ4plex); N4(Deamidated); C5(Carbamidomethyl); K7(iTRAQ4plex)	0	1.20393	0.983885	1.60107	2.84189	0	2	1110.61	1.97821	24.7894	0
High	tTLVDNNTWnNSHIALVGk	1	1	1	30578410	N-Term(iTRAQ4plex); N10(Deamidated); K19(iTRAQ4plex)	0	1.02783	1.52457	1.18789	7.0957	0	3	2386.27	2.57031	49.1797	0
High	amSSnETAAYk	1	1	1	30578410	N-Term(iTRAQ4plex); M2(Oxidation); N5(Deamidated); K11(iTRAQ4plex)	0	1.55678	2.19078	1.49104	3.86788	0	2	1477.71	2.79597	18.7617	0
High	vLEnSTk	1	6	1	530431011	N-Term(iTRAQ4plex); N4(Deamidated); K7(iTRAQ4plex)	0	0.971949	0.366438	1.37727	3.00711	0	2	1079.62	-0.662993	21.5161	0
High	vncSVPEEk	1	6	1	530431011	N-Term(iTRAQ4plex); N2(Deamidated); C3(Carbamidomethyl); K9(iTRAQ4plex)	0	0.948167	0.536031	1.08981	3.5374	0	2	1350.68	1.85698	24.8279	0
High	aVYSVmAmVEHSGnYTck	1	6	1	530431011	N-Term(iTRAQ4plex); M6(Oxidation); M8(Oxidation); N14(Deamidated); C17(Carbamidomethyl); K18(iTRAQ4plex)	0	0.913162	0.666613	1.03216	4.40578	0	3	2368.08	-1.11314	36.4889	0
High	aSPPSSScnISSGEmQk	1	1	1	89191868	N-Term(iTRAQ4plex); C8(Carbamidomethyl); N9(Deamidated); M15(Oxidation); K17(iTRAQ4plex)	0	0.943703	0.780872	0.749355	3.20844	0	3	2071.96	3.5344	22.6883	0
High	gQVYLQcGTPcnLTcR	1	1	1	89191868	N-Term(iTRAQ4plex); C7(Carbamidomethyl); C11(Carbamidomethyl); N12(Deamidated); C15(Carbamidomethyl)	0	1.04106	0.615132	0.724681	3.56303	0	2	2071.95	1.88691	41.938	0
High	gLQPTLTNPGEcRPnFTcAcR	1	1	1	89191868	N-Term(iTRAQ4plex); C12(Carbamidomethyl); N15(Deamidated); C18(Carbamidomethyl); C20(Carbamidomethyl)	0	0.84362	0.672732	0.577829	4.13862	0	3	2594.2	0.127988	41.8785	0
High	gQSYSVnVTFTSNIQSk	2	2	1	5453678	N-Term(iTRAQ4plex); N7(Deamidated); K17(iTRAQ4plex)	0	0.981872	1.02931	0.959565	4.56284	0	3	2149.1	0.238069	47.0575	0
High	gELnTSIFSSRPIDk	1	2	1	530367688	N-Term(iTRAQ4plex); N4(Deamidated); K15(iTRAQ4plex)	0	1.05617	0.764661	0.600862	6.65603	0	3	1953.06	6.0327	45.9207	0
High	lYLDHNnLTR	1	1	1	71040111	N-Term(iTRAQ4plex); N7(Deamidated)	0	0.660302	1.93543	0.486284	3.84423	0	3	1403.74	1.49512	36.7953	0
High	lYLDHnnLTR	1	1	1	71040111	N-Term(iTRAQ4plex); N6(Deamidated); N7(Deamidated)	0	0.618869	1.40913	0.506142	3.14566	0	3	1404.73	1.35859	39.2192	0
High	vPNNALEGLEnLTALYLQHNEIQEVGSSmR	1	1	1	71040111	N-Term(iTRAQ4plex); N11(Deamidated); M29(Oxidation)	0	0.642875	2.30571	0.436206	3.82937	0	3	3500.74	-0.682276	77.6375	0
High	vDTFnESR	1	4	1	530411342	N-Term(iTRAQ4plex); N5(Deamidated)	0	1.13342	0.306952	0.495453	2.90065	0	2	1112.53	0.579998	27.3226	0
High	fSVVYTPVTnTTQQImNk	2	4	1	530411342	N-Term(iTRAQ4plex); N10(Deamidated); M16(Oxidation); K18(iTRAQ4plex)	0	1.00902	0.621063	0.881315	4.53999	0	3	2376.23	-2.45835	52.5798	0
High	gLLnLTYYQQIQVQk	1	2	1	321267600	N-Term(iTRAQ4plex); N4(Deamidated); K15(iTRAQ4plex)	0	1.32746	1.82234	1.03848	3.71512	0	3	2098.18	0.839191	62.5968	0
High	aLAYGEknLTFEGPLPEk	1	2	1	321267600	N-Term(iTRAQ4plex); K7(iTRAQ4plex); N8(Deamidated); K18(iTRAQ4plex)	0	1.35228	2.04997	0.863477	7.02355	0	3	2410.32	-1.2043	50.1459	1
High	gYYnQSEDGSHTIQImYGcDVGPDGR	2	1	1	337752170	N-Term(iTRAQ4plex); N4(Deamidated); M16(Oxidation); C19(Carbamidomethyl)	0	1.8489	2.04901	0.644488	6.62402	0	3	3080.31	-0.500397	43.2611	0
High	gnTTTLISEnGHAADTLTATnFR	1	10	1	530367595	N-Term(iTRAQ4plex); N2(Deamidated); N10(Deamidated); N21(Deamidated)	0	1.02537	0.87943	1.08149	3.25019	0	3	2552.23	2.89345	49.6691	0
High	gnTTTLISEnGHAADTLTATNFR	1	10	1	530367595	N-Term(iTRAQ4plex); N2(Deamidated); N10(Deamidated)	0	1.02694	0.977203	0.733429	7.40476	0	3	2551.24	-1.19356	48.081	0
High	qSVPAHFVALnGSk	1	3	1	295849303	N-Term(iTRAQ4plex); N11(Deamidated); K14(iTRAQ4plex)	0	0.978554	0.731821	1.00303	4.11262	0	3	1743.96	0.657308	36.6778	0
High	tmFPnLTDVR	1	3	1	295849303	N-Term(iTRAQ4plex); M2(Oxidation); N5(Deamidated)	0	1.09966	0.832383	1.14388	2.86211	0	2	1354.68	1.1667	49.0089	0
High	lTDTIcGVGnmSAnASDQER	1	3	1	295849303	N-Term(iTRAQ4plex); C6(Carbamidomethyl); N10(Deamidated); M11(Oxidation); N14(Deamidated)	0	0.876256	0.727442	0.825787	3.6549	0	3	2301.01	2.10644	42.5132	0
High	yYnQSEAGSHIIQR	2	2	1	530428630	N-Term(iTRAQ4plex); N3(Deamidated)	0	1.59627	2.12029	0.308027	5.91168	0	3	1810.89	1.14433	30.3569	0
High	gnSTHGcSSEETFLIDcR	1	5	1	53829381	N-Term(iTRAQ4plex); N2(Deamidated); C7(Carbamidomethyl); C17(Carbamidomethyl)	0	0.995445	1.36215	0.989463	5.95882	0	3	2214.95	0.872202	38.769	0
High	gPmNQcLVATGTHEPknQSYmVR	1	3	1	53829381	N-Term(iTRAQ4plex); M3(Oxidation); C6(Carbamidomethyl); K16(iTRAQ4plex); N17(Deamidated); M21(Oxidation)	0	0.799819	1.11887	0.945833	4.53401	0	4	2939.41	1.28292	27.5423	1
High	vIDFncTTSSVSSALANTk	1	2	1	4504489	N-Term(iTRAQ4plex); N5(Deamidated); C6(Carbamidomethyl); K19(iTRAQ4plex)	0	1.43135	0.98437	1.07452	5.9595	0	2	2304.17	2.29468	57.1279	0
High	hSHnNnSSDLHPHk	1	2	1	4504489	N-Term(iTRAQ4plex); N4(Deamidated); N6(Deamidated); K14(iTRAQ4plex)	0	1.13982	0.569313	2.28577	4.33664	0	4	1913.92	3.46669	10.4345	0
High	eGHFYYnISEVk	1	3	1	5453914	N-Term(iTRAQ4plex); N7(Deamidated); K12(iTRAQ4plex)	0	1.08567	0.98198	0.78203	4.35951	0	3	1774.89	-0.293189	42.4472	0
High	iYSnHSALESLALIPLQAPLk	1	5	1	5453914	N-Term(iTRAQ4plex); N4(Deamidated); K21(iTRAQ4plex)	0	1.37068	1.08138	1.40153	3.09013	0	3	2567.48	3.49877	69.1047	0
High	vSnVScQASVSR	1	3	1	5453914	N-Term(iTRAQ4plex); N3(Deamidated); C6(Carbamidomethyl)	0	0.991171	1.13089	0.712642	2.81344	0	2	1438.71	0.41374	23.6409	0
High	qVHFFVnASDVDNVk	1	5	1	530402101	N-Term(iTRAQ4plex); N7(Deamidated); K15(iTRAQ4plex)	0	0.976764	0.814745	1.04325	5.82427	0	3	2008.04	1.24753	47.0612	0
High	kQVHFFVnASDVDNVk	1	5	1	530402101	N-Term(iTRAQ4plex); K1(iTRAQ4plex); N8(Deamidated); K16(iTRAQ4plex)	0	0.998527	0.867398	1.00131	4.27257	0	3	2280.24	0.397617	40.303	1
High	tAVncSSDFDAcLITk	2	3	1	530396058	N-Term(iTRAQ4plex); N4(Deamidated); C5(Carbamidomethyl); C12(Carbamidomethyl); K16(iTRAQ4plex)	0	1.1415	1.12944	0.836363	5.84663	0	2	2091	0.173684	49.1179	0
High	vIEEFYnQTWVHR	2	2	1	530363189	N-Term(iTRAQ4plex); N7(Deamidated)	0	1.20207	2.24618	1.8738	5.22229	0	3	1865.94	3.67517	56.8908	0
High	gYYnQSEAGSHTVQR	2	3	1	530429119	N-Term(iTRAQ4plex); N4(Deamidated)	0	0.23987	0.215965	0.24443	5.96912	0	3	1841.86	2.97613	20.203	0
High	lVALAVIDEknTSVEHTR	2	4	1	530414232	N-Term(iTRAQ4plex); K10(iTRAQ4plex); N11(Deamidated)	0	1.15744	1.33682	1.11227	5.71394	0	3	2284.28	1.74437	47.1957	1
High	kLPPGLLAnFTLLR	2	1	1	16418467	N-Term(iTRAQ4plex); K1(iTRAQ4plex); N9(Deamidated)	0	0.524362	0.313801	1.59091	5.43301	0	3	1842.15	3.65527	65.5555	1
High	gPnLTSPASITFTTGLEAPR	2	2	1	20665034	N-Term(iTRAQ4plex); N3(Deamidated)	0	0.925714	0.555241	0.703605	5.40421	0	2	2175.15	2.32705	60.7713	0
High	tAGWNVPIGTLRPFLnWTGPPEPIEAAVAR	1	3	1	312433998	N-Term(iTRAQ4plex); N16(Deamidated)	0	1.33245	1.62952	0.538833	6.07004	0	3	3375.81	3.37299	75.8975	0
High	tAGWNIPmGLLFnQTGSck	1	3	1	312433998	N-Term(iTRAQ4plex); M8(Oxidation); N13(Deamidated); C18(Carbamidomethyl); K19(iTRAQ4plex)	0	1.0212	0.943699	1.00412	3.55637	0	3	2400.19	-0.0566699	64.0971	0
High	sLGSGGSVSQLFSnFTGSVDDR	2	1	1	32313593	N-Term(iTRAQ4plex); N14(Deamidated)	0	1.45573	1.56547	0.676097	5.13138	0	3	2362.13	2.7451	71.2972	0
High	sFDDHFQHLLnDSER	2	1	1	167001141	N-Term(iTRAQ4plex); N11(Deamidated)	0	0.902318	2.07675	0.838516	4.84429	0	3	2004.93	4.71009	45.993	0
High	lSVDkDQYVEPEnVTIQcDSGYGVVGPQSITcSGnR	2	1	1	4502503	N-Term(iTRAQ4plex); K5(iTRAQ4plex); N13(Deamidated); C18(Carbamidomethyl); C32(Carbamidomethyl); N35(Deamidated)	0	0.909422		1.47378	4.77041	0	3	4262.03	3.33698	55.0446	1
High	tILVDNnTWnNTHISR	1	2	1	511630717	N-Term(iTRAQ4plex); N7(Deamidated); N10(Deamidated)	0	1.1179	1.26003	0.994207	4.81873	0	3	2044.03	1.81379	44.896	0
High	tILVDNNTWnNTHISR	1	2	1	511630717	N-Term(iTRAQ4plex); N10(Deamidated)	0	1.12297	1.37244	1.06856	4.53958	0	3	2043.04	1.72857	43.383	0
High	sVVAPATDGGLnLTSTFLR	2	2	1	530426772	N-Term(iTRAQ4plex); N12(Deamidated)	0	0.658434	0.457098	2.76294	4.70168	0	2	2064.12	4.486	65.6102	0
High	eASIVGEnETYPR	1	3	1	530404459	N-Term(iTRAQ4plex); N8(Deamidated)	0	1.07388	1.87486	1.12504	4.79517	0	2	1609.78	0.600475	36.2504	0
High	mYSEGSDIVPQSnETALHYFk	1	3	1	530404459	N-Term(iTRAQ4plex); M1(Oxidation); N13(Deamidated); K21(iTRAQ4plex)	0	1.31311	1.31824	1.3947	4.48416	0	3	2721.3	2.69149	50.3069	0
High	vLPnGSLFLPAVGIQDEGIFR	2	8	1	332800985	N-Term(iTRAQ4plex); N4(Deamidated)	0	0.572543	0.10665	0.353283	5.01085	0	2	2387.32	3.53713	77.7366	0
High	amnTSQVEALGIQmLPGYR	1	2	1	31377697	N-Term(iTRAQ4plex); M2(Oxidation); N3(Deamidated); M14(Oxidation)	0	1.09904	0.950745	1.18791	3.50347	0	3	2256.11	-1.92724	54.3125	0
High	tALWVATDHNmDnTSTVLR	1	1	1	31377697	N-Term(iTRAQ4plex); M11(Oxidation); N13(Deamidated)	0	0.917021	2.58371	1.40786	5.59655	0	3	2306.12	0.441338	46.0471	0
High	nTGDInITAIVDREETPSFLITcR	1	1	1	119964718	N-Term(iTRAQ4plex); N6(Deamidated); C23(Carbamidomethyl)	0	0.904116	23.3601	1.27628	5.53474	0	3	2880.47	4.79706	66.2123	1
High	dFYVDEnTTVR	1	2	1	21361302	N-Term(iTRAQ4plex); N7(Deamidated)	0	1.14028	0.785216	0.794321	4.12168	0	2	1503.71	1.22522	41.0537	0
High	sQILEGLGFnLTELSESDVHR	1	2	1	21361302	N-Term(iTRAQ4plex); N10(Deamidated)	0	0.929135	0.817574	0.717245	4.86649	0	3	2489.27	0.499616	70.9228	0
High	hHDYYITSTSnGSLEGLENR	1	1	1	4758248	N-Term(iTRAQ4plex); N11(Deamidated)	0	1.20549	0.924024	1.03325	3.74269	0	3	2438.13	-1.97023	37.7394	0
High	kHHDYYITSTSnGSLEGLENR	1	1	1	4758248	N-Term(iTRAQ4plex); K1(iTRAQ4plex); N12(Deamidated)	0	0.85281	0.791525	0.765463	5.20374	0	4	2710.34	3.1727	32.8869	1
High	sLQNIQDDFNNAILVnTSk	1	1	1	5729769	N-Term(iTRAQ4plex); N16(Deamidated); K19(iTRAQ4plex)	0	1.02964	1.75415	1.03414	3.35063	0	3	2423.28	3.85646	63.0037	0
High	yIHFTPNFLLNDnLTAGYGSR	1	1	1	5729769	N-Term(iTRAQ4plex); N13(Deamidated)	0	0.894206	4.33412	0.966988	5.56597	0	3	2558.29	4.42422	65.8911	0
High	tLYETEVFSTDFSnISAAk	1	2	1	530422150	N-Term(iTRAQ4plex); N14(Deamidated); K19(iTRAQ4plex)	0	0.92792	0.91853	1.15022	3.59228	0	3	2412.21	3.27505	64.955	0
High	vTAcHSSQPnATLYk	1	2	1	530422150	N-Term(iTRAQ4plex); C4(Carbamidomethyl); N10(Deamidated); K15(iTRAQ4plex)	0	0.927644	0.636012	0.976864	5.21332	0	3	1966	2.03298	26.3757	0
High	iTDSEDkALmnGSESR	1	4	1	38372925	N-Term(iTRAQ4plex); K7(iTRAQ4plex); M10(Oxidation); N11(Deamidated)	0	1.20212	3.0066	1.26329	3.05053	0	3	2057.99	1.7231	28.1983	1
High	iLLTcSLnDSATEVTGHR	1	2	1	38372925	N-Term(iTRAQ4plex); C5(Carbamidomethyl); N8(Deamidated)	0	1.03541	3.6706	0.889952	5.72732	0	3	2132.08	1.80982	49.8041	0
High	eAInITLDHk	1	4	1	62739166	N-Term(iTRAQ4plex); N4(Deamidated); K10(iTRAQ4plex)	0	0.946142	19.9058	1.23041	3.44011	0	3	1442.81	0.322141	36.9699	0
High	yFnYTVk	1	3	1	62739166	N-Term(iTRAQ4plex); N3(Deamidated); K7(iTRAQ4plex)	0	1.15034	11.1681	1.20628	2.54185	0	2	1223.66	0.0274551	43.4151	0
High	yncSIESPR	1	3	1	62739166	N-Term(iTRAQ4plex); N2(Deamidated); C3(Carbamidomethyl)	0	0.954787	2.99463	0.907213	2.7384	0	2	1270.59	3.01962	27.9227	0
High	dSFDDALQVnTTDLSPk	1	1	1	150036262	N-Term(iTRAQ4plex); N10(Deamidated); K17(iTRAQ4plex)	0	0.906568	4.4522	0.717397	3.65172	0	2	2155.08	5.41335	56.1838	0
High	eSFAFkPEnISEEnATHIFIAIk	1	1	1	150036262	N-Term(iTRAQ4plex); K6(iTRAQ4plex); N9(Deamidated); N14(Deamidated); K23(iTRAQ4plex)	0	0.810847	11.7136	1.2736	5.03242	0	4	3069.62	0.258942	62.0648	0
High	eGFSAnYSVLQSSVSEDFk	1	5	1	66864913	N-Term(iTRAQ4plex); N6(Deamidated); K19(iTRAQ4plex)	0	1.26439	1.11418	1.2142	3.68221	0	3	2383.16	2.16383	62.0186	0
High	rGPEcSQnYTTPSGVIk	1	5	1	66864913	N-Term(iTRAQ4plex); C5(Carbamidomethyl); N8(Deamidated); K17(iTRAQ4plex)	0	0.832159	1.08292	0.968435	4.92436	0	3	2183.1	1.85061	29.7993	1
High	rYnQSEAGSHTLQGmnGcDmGPDGR	1	11	1	149158700	N-Term(iTRAQ4plex); N3(Deamidated); M15(Oxidation); N16(Deamidated); C18(Carbamidomethyl); M20(Oxidation)	0	0.76933	1.16313	0.913213	5.49834	0	4	2916.21	0.4959	21.2563	1
High	ynQSEAGSHTLQGmnGcDmGPDGR	1	11	1	149158700	N-Term(iTRAQ4plex); N2(Deamidated); M14(Oxidation); N15(Deamidated); C17(Carbamidomethyl); M19(Oxidation)	0	1.01163	1.10055	0.701346	2.99819	0	3	2760.11	1.76164	25.7806	0
High	rVQnVTEFDDSLLR	1	2	1	530426225	N-Term(iTRAQ4plex); N4(Deamidated)	0	1.03622	0.768197	1.46951	4.15708	0	3	1836.96	0.780122	48.2624	1
High	vQnVTEFDDSLLR	1	2	1	530426225	N-Term(iTRAQ4plex); N3(Deamidated)	0	0.770395	0.838024	1.64743	4.26729	0	2	1680.86	1.06937	57.8251	0
High	sTYnDTEDVSQASPSESEAR	2	20	1	530431903	N-Term(iTRAQ4plex); N4(Deamidated)	0	0.853246	1.38198	1.29067	5.52686	0	2	2318.01	2.51858	28.8891	0
High	eAGnITTDGYEILGk	1	2	1	93141049	N-Term(iTRAQ4plex); N4(Deamidated); K15(iTRAQ4plex)	0	0.874558	1.23437	0.608326	4.48235	0	3	1869.97	2.33114	52.5006	0
High	mLEAYnLTEk	1	2	1	93141049	N-Term(iTRAQ4plex); M1(Oxidation); N6(Deamidated); K10(iTRAQ4plex)	0	0.892558	1.17226	0.434941	3.74566	0	2	1516.78	1.56275	41.0017	0
High	dFEDLYTPVnGSIVIVR	1	1	1	189458817	N-Term(iTRAQ4plex); N10(Deamidated)	0	1.09966	1.54487	0.696419	2.90663	0	2	2082.1	4.13463	67.5803	0
High	kQNnGAFnETLFR	1	1	1	189458817	K1(iTRAQ4plex); N-Term(iTRAQ4plex); N4(Deamidated); N8(Deamidated)	0	1.07679	2.14752	0.602532	5.3191	0	3	1828.95	2.12	42.0408	1
High	sYnVTSVLFR	1	1	1	38455402	N-Term(iTRAQ4plex); N3(Deamidated)	0	1.34495	1.72538	0.460506	3.4976	0	2	1330.71	1.16816	58.1213	0
High	eDkSYnVTSVLFR	1	1	1	38455402	N-Term(iTRAQ4plex); K3(iTRAQ4plex); N6(Deamidated)	0	1.40604	1.44672	0.663297	4.65636	0	3	1846.98	0.712223	50.411	1
High	lTIVnSSVLDRPR	1	1	1	4507157	N-Term(iTRAQ4plex); N5(Deamidated)	0	1.10684	1.45604	0.965036	4.69282	0	3	1614.93	-0.000444582	45.7334	0
High	aASnFTEIk	1	2	1	4507157	N-Term(iTRAQ4plex); N4(Deamidated); K9(iTRAQ4plex)	0	1.29113	1.41632	1.22073	3.42124	0	2	1269.69	-2.11875	35.6766	0
High	dILnGTFSYk	1	3	1	530369988	N-Term(iTRAQ4plex); N4(Deamidated); K10(iTRAQ4plex)	0	1.2218	3.14799	1.06489	3.63113	0	2	1446.78	3.12521	52.8761	0
High	sVnASNYGLSPDR	1	2	1	530369988	N-Term(iTRAQ4plex); N3(Deamidated)	0	1.38195	3.53045	0.984134	4.47898	0	2	1524.74	0.817757	35.16	0
High	aTTnNSVLQk	1	4	1	315434240	N-Term(iTRAQ4plex); N4(Deamidated); K10(iTRAQ4plex)	0	0.665694	0.492325	1.0853	3.68222	0	2	1364.77	2.58172	25.1396	0
High	kLTDVETQVLnQTSR	1	2	1	315434240	N-Term(iTRAQ4plex); K1(iTRAQ4plex); N11(Deamidated)	0	0.952086	0.639902	1.14358	4.31156	0	3	2021.12	2.70066	44.7539	1
High	nYFHYnQSYPPTYNVk	1	1	1	189083851	N-Term(iTRAQ4plex); N6(Deamidated); K16(iTRAQ4plex)	0	0.881282	0.834644	1.19743	4.70008	0	3	2324.13	1.86003	42.5966	0
High	vLGFkPkPPknESLETYPVmk	1	2	1	530364817	N-Term(iTRAQ4plex); K5(iTRAQ4plex); K7(iTRAQ4plex); K10(iTRAQ4plex); N11(Deamidated); M20(Oxidation); K21(iTRAQ4plex)	0	1.0331	1.12098	0.787966	3.40509	0	5	3139.8	-1.28445	38.973	1
High	rYFNIDPnATQASGNcGTR	1	3	1	530374424	N-Term(iTRAQ4plex); N8(Deamidated); C16(Carbamidomethyl)	0	1.14786	1.18248	1.06959	4.91639	0	3	2287.06	0.0353759	36.8952	1
High	tGIYQVLnGSR	1	3	1	530374424	N-Term(iTRAQ4plex); N8(Deamidated)	0	1.1693	0.776096	1.21834	2.87508	0	2	1352.73	0.429913	48.0233	0
High	eQYIHEnYSR	1	1	1	4505891	N-Term(iTRAQ4plex); N7(Deamidated)	0	1.00896	3.26492	1.00023	3.43638	0	3	1483.7	2.66935	24.0546	0
High	sAEFFnYTVR	1	1	1	4505891	N-Term(iTRAQ4plex); N6(Deamidated)	0	1.02986	4.553	1.2066	4.34027	0	2	1378.68	0.775564	50.3434	0
High	gAFISnFSmTVDGk	2	1	1	70778918	N-Term(iTRAQ4plex); N6(Deamidated); M9(Oxidation); K14(iTRAQ4plex)	0	1.05759	0.7753	1.23383	4.39571	0	2	1778.89	0.479453	53.6289	0
High	tVAQnYSSVTHLHSIGk	1	1	1	6631081	N-Term(iTRAQ4plex); N5(Deamidated); K17(iTRAQ4plex)	0	1.01425	0.699845	0.532601	4.11625	0	4	2131.14	0.548023	36.3276	0
High	sQnFSALkk	1	2	1	6631081	N-Term(iTRAQ4plex); N3(Deamidated); K8(iTRAQ4plex); K9(iTRAQ4plex)	0	1.17326	0.824736	0.599969	3.6319	0	3	1455.86	3.5125	26.3388	1
High	gDPSVISVnGTDFTFR	1	2	1	209447096	N-Term(iTRAQ4plex); N9(Deamidated)	0	0.811251	0.718557	0.843862	4.3192	0	2	1856.92	1.23295	59.8308	0
High	fDTHEYRnESR	1	2	1	209447096	N-Term(iTRAQ4plex); N8(Deamidated)	0	0.708915	0.700595	1.06923	3.42524	0	4	1598.74	2.97018	19.3836	1
High	dEIGnVSTSHLLILDDSVEmEIRPR	1	1	1	4506675	N-Term(iTRAQ4plex); N5(Deamidated); M20(Oxidation)	0	1.13451	1.59199	0.99473	7.71572	0	4	2999.51	0.907978	59.2843	0
High	tLTnQTEAELATPEGIYERPVDYLPER	1	3	1	530380237	N-Term(iTRAQ4plex); N4(Deamidated)	0	1.68376	8.11804	1.33992	7.70996	0	3	3250.62	-0.885238	58.9597	0
High	eGEHDLVQGSGQQPQAGLSQAnFTLGPVSR	1	5	1	530415537	N-Term(iTRAQ4plex); N22(Deamidated)	0	0.933694	0.907277	1.05106	7.51164	0	3	3252.6	-1.49671	50.1965	0
High	anHSGAVVLLk	2	3	1	119395742	N-Term(iTRAQ4plex); N2(Deamidated); K11(iTRAQ4plex)	0	0.892829	1.95867	0.819454	4.0877	0	3	1397.84	2.24911	31.3341	0
High	vnGScEDVDEcATGGR	1	3	1	110347437	N-Term(iTRAQ4plex); N2(Deamidated); C5(Carbamidomethyl); C11(Carbamidomethyl)	0	0.705497	0.477407	0.881607	3.88656	0	2	1870.77	3.23408	26.3343	0
High	nATSVDSGAPGGAAPGGPGFR	1	1	1	110347437	N-Term(iTRAQ4plex); N1(Deamidated)	0	1.05879	0.604088	1.06196	3.53641	0	2	1987.96	0.0834093	35.191	0
High	eDFVLTAAHcWGSNInVTLGAHNIQR	1	1	1	4503149	N-Term(iTRAQ4plex); C10(Carbamidomethyl); N16(Deamidated)	0	1.26195	1.33298	1.16798	7.39928	0	4	3068.53	7.03342	61.3633	0
High	ySVAnDTGFVDIPkQEk	1	2	1	384081596	N-Term(iTRAQ4plex); N5(Deamidated); K14(iTRAQ4plex); K17(iTRAQ4plex)	0	0.644239	0.526324	1.36682	3.10472	0	4	2344.24	0.177759	44.3997	1
High	ySVAnDTGFVDIPk	1	2	1	384081596	N-Term(iTRAQ4plex); N5(Deamidated); K14(iTRAQ4plex)	0	0.768211	0.9179	2.33192	4.18152	0	2	1814.95	2.99938	52.9234	0
High	gSYPQHInISR	1	2	1	20302168	N-Term(iTRAQ4plex); N8(Deamidated)	0	1.07939	1.07089	1.23286	3.35668	0	3	1416.74	0.655277	27.1763	0
High	kQnDSVIAEcSNR	1	2	1	20302168	K1(iTRAQ4plex); N-Term(iTRAQ4plex); N3(Deamidated); C10(Carbamidomethyl)	0	1.30164	1.10074	1.65756	3.80776	0	3	1809.91	3.69649	19.168	1
High	eIFVAnGTQGk	1	3	1	46358426	N-Term(iTRAQ4plex); N6(Deamidated); K11(iTRAQ4plex)	0	1.14241	1.41533	1.23485	3.66241	0	2	1452.79	0.612587	36.2769	0
High	dASINIENmQFIHnGTYIcDVk	1	2	1	46358426	N-Term(iTRAQ4plex); M9(Oxidation); N14(Deamidated); C19(Carbamidomethyl); K22(iTRAQ4plex)	0	0.944113	1.11751	1.01384	3.48034	0	3	2887.39	0.976992	51.8967	0
High	eVnITIIDRk	1	1	1	5453676	N-Term(iTRAQ4plex); N3(Deamidated); K10(iTRAQ4plex)	0	1.28844	1.27373	1.30516	3.87883	0	3	1489.88	0.0502758	40.5405	1
High	eVnITIIDR	1	1	1	5453676	N-Term(iTRAQ4plex); N3(Deamidated)	0	1.18211	0.807804	1.12691	3.2172	0	2	1217.69	0.708562	48.2037	0
High	gEnFTETDVk	1	2	1	530425806	N-Term(iTRAQ4plex); N3(Deamidated); K10(iTRAQ4plex)	0	1.04635	1.64752	0.945493	4.05912	0	2	1428.71	1.40982	30.1792	0
High	qHTVTTTTkGEnFTETDVk	1	2	1	530425806	N-Term(iTRAQ4plex); K9(iTRAQ4plex); N12(Deamidated); K19(iTRAQ4plex)	0	1.13331	1.43134	0.939558	3.03526	0	4	2570.34	2.24344	25.6746	1
High	vVnSTTGPGEHLR	2	1	1	40317626	N-Term(iTRAQ4plex); N3(Deamidated)	0	0.742893	1.29998	1.63191	3.96342	0	3	1511.79	0.68692	23.5032	0
High	dAVNnITAk	1	8	1	530386387	N-Term(iTRAQ4plex); N5(Deamidated); K9(iTRAQ4plex)	0	1.43246	0.651518	0.774271	3.3851	0	2	1234.69	2.65698	28.0255	0
High	dDLDPEknDSEPGSQR	1	8	1	530386387	N-Term(iTRAQ4plex); K7(iTRAQ4plex); N8(Deamidated)	0	1.39629	0.690531	0.807247	3.65904	0	3	2090.98	2.03876	23.8889	1
High	lGHcPDPVLVnGEFSSSGPVnVSDk	1	3	1	530366462	N-Term(iTRAQ4plex); C4(Carbamidomethyl); N11(Deamidated); N21(Deamidated); K25(iTRAQ4plex)	0	0.817855	0.784948	1.50321	7.00854	0	3	2901.42	1.90347	49.5011	0
High	sQHSDSGnYTcIASNmEGk	1	1	1	118572606	N-Term(iTRAQ4plex); N8(Deamidated); C11(Carbamidomethyl); M16(Oxidation); K19(iTRAQ4plex)	0	0.717093	0.697976	0.937762	3.23003	0	3	2391.05	2.22654	23.7814	0
High	tTVTGDkDSVnLTcSTnDTGISIR	1	3	1	68161541	N-Term(iTRAQ4plex); K7(iTRAQ4plex); N11(Deamidated); C14(Carbamidomethyl); N17(Deamidated)	0	0.829322	2.00286	0.689804	6.93885	0	3	2845.4	0.709222	42.7611	1
High	eLEGmAGNknNTIYVDNFDk	2	2	1	183583553	N-Term(iTRAQ4plex); M5(Oxidation); K9(iTRAQ4plex); N10(Deamidated); K20(iTRAQ4plex)	0	0.648663	0.406961	0.555583	3.30313	0	3	2721.35	4.47933	40.6505	1
High	iHnVTASDSGk	2	15	1	530381426	N-Term(iTRAQ4plex); N3(Deamidated); K11(iTRAQ4plex)	0	1.05673	0.958385	0.592133	3.64117	0	3	1417.76	3.61893	17.1576	0
High	dLnETIHYmYk	2	3	1	530404200	N-Term(iTRAQ4plex); N3(Deamidated); M9(Oxidation); K11(iTRAQ4plex)	0	1.08542	1.93766	1.23245	3.99791	0	3	1731.85	1.53598	37.2744	0
High	dVLQNHLTEVLTLVAmELPHnVSSAEAVLR	1	4	1	52145310	N-Term(iTRAQ4plex); M16(Oxidation); N21(Deamidated)	0	0.826165	1.27225	0.772803	6.79659	0	4	3459.84	4.51612	81.1417	0
High	lFIPnITTk	1	2	1	21314600	N-Term(iTRAQ4plex); N5(Deamidated); K9(iTRAQ4plex)	0	1.11964	1.99129	0.608236	2.99939	0	2	1335.82	2.21292	58.1757	0
High	nVTRnDTGSYTLQVIk	1	2	1	21314600	N-Term(iTRAQ4plex); N1(Deamidated); N5(Deamidated); K16(iTRAQ4plex)	0	1.01733	1.00468	0.815059	3.77129	0	3	2099.12	0.973485	41.5857	1
High	eAETIknGIYnITVLASDQGGR	1	3	1	530413667	N-Term(iTRAQ4plex); K6(iTRAQ4plex); N7(Deamidated); N11(Deamidated)	0	1.06432	6.16002	1.02781	6.73969	0	3	2639.39	4.00203	55.7456	1
High	dYnSSREDSLQDAWDYVQAQVk	1	2	1	67782354	N-Term(iTRAQ4plex); N3(Deamidated); K22(iTRAQ4plex)	0	1.16888	1.04736	0.805927	3.29842	0	3	2906.38	3.18415	63.8138	1
High	aLAGLVYnASGSEHcYDIYR	1	2	1	62420888	N-Term(iTRAQ4plex); N8(Deamidated); C15(Carbamidomethyl)	0	1.02437	1.25088	1.0525	6.65717	0	3	2404.14	2.40606	54.5807	0
High	aGkPSAAAASVSTQHGSILQLnDTLEEk	1	5	1	530387589	N-Term(iTRAQ4plex); K3(iTRAQ4plex); N22(Deamidated); K28(iTRAQ4plex)	0	1.23861	1.10023	1.22902	6.64434	0	4	3256.74	-0.811758	43.1492	0
High	aVLVnnITTGER	2	4	1	530391227	N-Term(iTRAQ4plex); N5(Deamidated); N6(Deamidated)	0	1.07992	1.36857	0.994367	3.80919	0	2	1432.78	1.85237	40.5646	0
High	lGHInFTISTk	1	2	1	530399040	N-Term(iTRAQ4plex); N5(Deamidated); K11(iTRAQ4plex)	0	1.4609	10.5102	1.22908	3.73109	0	3	1519.87	0.263837	45.2709	0
High	tHHWnITAVk	1	2	1	530399040	N-Term(iTRAQ4plex); N5(Deamidated); K10(iTRAQ4plex)	0	1.43572	4.77538	1.29705	2.82498	0	3	1495.83	1.1623	28.2849	0
High	mTPNLLHLAPENFYISHSPnSTAGPScTLLEEAFR	1	1	1	4504373	M1(Oxidation); N-Term(iTRAQ4plex); N20(Deamidated); C27(Carbamidomethyl)	0	1.1891	1.38972	1.22129	6.51048	0	4	4075.98	2.59065	67.3003	0
High	lFQncSELFk	1	4	1	160333222	N-Term(iTRAQ4plex); N4(Deamidated); C5(Carbamidomethyl); K10(iTRAQ4plex)	0	1.14684	1.96134	1.0776	3.54087	0	2	1574.82	5.85445	55.8768	0
High	nTTIFLk	1	3	1	160333222	N-Term(iTRAQ4plex); N1(Deamidated); K7(iTRAQ4plex)	0	1.1278	2.07952	0.931846	2.92208	0	2	1125.68	0.673347	42.8294	0
High	aFnSTLPTmAQmEk	2	20	1	48255943	N-Term(iTRAQ4plex); N3(Deamidated); M9(Oxidation); M12(Oxidation); K14(iTRAQ4plex)	0	1.06343	1.46144	0.981534	3.75915	0	3	1889.93	1.50747	37.3396	0
High	fLEYSTSEcHFFnGTER	1	1	1	345461076	N-Term(iTRAQ4plex); C9(Carbamidomethyl); N13(Deamidated)	0	0.0776082	0.101549	1.74832	6.19086	0	3	2269	1.82925	53.1434	0
High	snHTQATNDPPEVTVFPk	1	1	1	24797074	N-Term(iTRAQ4plex); N2(Deamidated); K18(iTRAQ4plex)	0	0.122287	0.161044	0.207281	6.16081	0	3	2271.16	3.93154	37.4938	0
High	anDSDQGANAEIEYTFHQAPEVVR	1	6	1	27754771	N-Term(iTRAQ4plex); N2(Deamidated)	0	1.00819	0.613804	0.970264	6.11156	0	3	2806.31	2.45581	49.551	0
High	mSIQGcVAQPSSFLLnHTR	1	1	1	110735433	M1(Oxidation); N-Term(iTRAQ4plex); C6(Carbamidomethyl); N16(Deamidated)	0	1.15685	0.984393	0.997085	6.08873	0	3	2307.14	1.06782	47.6811	0
High	dLDRInASFR	1	1	1	13775238	N-Term(iTRAQ4plex); N6(Deamidated)	0	0.759326	0.883482	0.536021	3.21491	0	3	1351.71	0.416042	39.1181	1
High	eLnFTTR	1	1	1	13775238	N-Term(iTRAQ4plex); N3(Deamidated)	0	0.758145	0.70222	0.288582	2.85377	0	2	1025.54	1.74389	36.5734	0
High	yIHQnYTk	1	2	1	32307144	N-Term(iTRAQ4plex); N5(Deamidated); K8(iTRAQ4plex)	0	0.938104	4.67522	1.18871	2.86367	0	3	1355.72	2.0015	22.4507	0
High	eQInITLDHR	1	2	1	32307144	N-Term(iTRAQ4plex); N4(Deamidated)	0	1.12524	4.89188	1.09937	3.09761	0	3	1383.74	1.29914	35.224	0
High	eDNPDkNPEAPLnVSR	1	5	1	225637524	N-Term(iTRAQ4plex); K6(iTRAQ4plex); N13(Deamidated)	0	1.24088	0.915423	1.22583	5.93923	0	3	2084.05	0.579294	29.199	1
High	eLQNSVLETTLmPHnYSR	1	2	1	21361571	N-Term(iTRAQ4plex); M12(Oxidation); N15(Deamidated)	0	1.04373	1.12062	1.19001	5.81379	0	3	2293.13	0.962959	47.7164	0
High	eAcQGTSPPVVScYnASDHVYk	1	1	1	93004088	N-Term(iTRAQ4plex); C3(Carbamidomethyl); C13(Carbamidomethyl); N15(Deamidated); K22(iTRAQ4plex)	0	1.05433	3.82301	0.928868	5.6742	0	3	2758.27	-1.22181	36.7161	0
High	cHFFnGTER	2	1	1	310124854	N-Term(iTRAQ4plex); C1(Carbamidomethyl); N5(Deamidated)	0	1.16764	1.20299	0.274832	2.98818	0	3	1312.59	0.139454	27.1498	0
High	tYVDEVNSELVNIYTFnHTVTR	1	4	1	530398199	N-Term(iTRAQ4plex); N17(Deamidated)	0	0.936211	0.95335	1.30482	5.63199	0	3	2759.37	3.27937	68.7889	0
High	qknSSDIVQIAPQSLILk	1	2	1	530370317	N-Term(iTRAQ4plex); K2(iTRAQ4plex); N3(Deamidated); K18(iTRAQ4plex)	0	0.966532	2.40142	1.15436	5.55123	0	3	2415.43	2.81015	52.394	1
High	rPPLAELAALnLSGSR	1	1	1	5729718	N-Term(iTRAQ4plex); N11(Deamidated)	0	0.968805	0.802425	0.738399	5.48544	0	3	1810.03	2.37665	56.3066	0
High	lQGVPHVGAnVTLScQSPR	1	1	1	148664205	N-Term(iTRAQ4plex); N10(Deamidated); C15(Carbamidomethyl)	0	0.908283	0.586598	0.952846	5.43576	0	3	2165.13	2.97247	41.8961	0
High	hGVIISSTVDTYEnGSSVEYR	1	4	1	530364291	N-Term(iTRAQ4plex); N14(Deamidated)	0	0.836307	0.776705	0.977904	5.41063	0	3	2458.19	3.09091	42.0959	0
High	lTQVPDDLPTnITVLnLTHNQLR	1	1	1	4507531	N-Term(iTRAQ4plex); N11(Deamidated); N16(Deamidated)	0	0.896213	0.65321	0.898985	5.33724	0	3	2761.49	1.25562	66.8783	0
High	eYESYSDFERnVTEk	1	4	1	514239920	N-Term(iTRAQ4plex); N11(Deamidated); K15(iTRAQ4plex)	0	0.864365	0.666018	1.123	5.29403	0	3	2185.03	3.48158	44.8325	1
High	kInSSLQLPDR	1	3	1	530406961	N-Term(iTRAQ4plex); K1(iTRAQ4plex); N3(Deamidated)	0	1.19899	3.54025	1.03341	5.27707	0	3	1559.9	-0.54972	34.6929	1
High	dSLSInATNIk	1	7	1	41327734	N-Term(iTRAQ4plex); N6(Deamidated); K11(iTRAQ4plex)	0	1.13062	2.84704	0.813321	5.25244	0	2	1464.82	2.10633	41.7102	0
High	lPnSTIYVVEPGYLGFTVHPGDR	1	2	1	530372153	N-Term(iTRAQ4plex); N3(Deamidated)	0	0.926496	1.22452	1.11184	5.19208	0	3	2676.39	2.71088	65.3447	0
High	vPLQSAHLYYnVTEk	1	4	1	530363138	N-Term(iTRAQ4plex); N11(Deamidated); K15(iTRAQ4plex)	0	1.01453	4.53694	1.3541	5.15112	0	3	2051.1	-0.295414	45.8672	0
High	qPVSPVIHPPVSYnDTAPR	1	1	1	17136148	N-Term(iTRAQ4plex); N14(Deamidated)	0	1.03232	1.31429	1.33523	5.10437	0	3	2219.17	3.42836	40.8377	0
High	lEnITTGTYTIHAQk	1	5	1	27734709	N-Term(iTRAQ4plex); N3(Deamidated); K15(iTRAQ4plex)	0	1.22577	2.0569	0.984942	5.09572	0	3	1979.07	1.23739	41.6044	0
High	qGIDFcPGQnVSGVTTHNLEDHTk	1	4	1	530424711	N-Term(iTRAQ4plex); C6(Carbamidomethyl); N10(Deamidated); K24(iTRAQ4plex)	0	0.911628	1.17015	0.993188	5.02897	0	4	2943.42	3.26754	41.3544	0
High	sPYYnVSDEISFHcYDGYTLR	1	1	1	67782358	N-Term(iTRAQ4plex); N5(Deamidated); C14(Carbamidomethyl)	0	0.967265	0.729406	1.26075	5.01825	0	3	2731.22	5.36184	58.033	0
High	lHVGNYnGTAGDALR	1	1	1	5730075	N-Term(iTRAQ4plex); N7(Deamidated)	0	0.837959	0.916651	0.7041	5.01613	0	3	1702.86	-1.87622	35.6811	0
High	vVAnGTGTQGQLk	1	3	1	530385805	N-Term(iTRAQ4plex); N4(Deamidated); K13(iTRAQ4plex)	0	0.946116	1.64408	1.07442	4.98094	0	2	1561.88	2.25914	27.0351	0
High	sPIVTHcnVSTVNk	1	1	1	6005715	N-Term(iTRAQ4plex); C7(Carbamidomethyl); N8(Deamidated); K14(iTRAQ4plex)	0	1.0067	1.25725	0.72113	4.97752	0	3	1844.98	2.14006	26.6563	0
High	hGLESASDHHGnFSITmR	1	1	1	62339432	N-Term(iTRAQ4plex); N12(Deamidated); M17(Oxidation)	0	1.03988	0.706269	1.05245	4.9698	0	4	2156.99	1.50744	24.2239	0
High	dTWGLSDEHFQPRPEAVQFFnVTTLQk	1	2	1	530358015	N-Term(iTRAQ4plex); N21(Deamidated); K27(iTRAQ4plex)	0	0.915828	1.06089	1.31057	4.96709	0	4	3479.72	-7.03221	62.4564	0
High	yEEQQLEIQnSSR	1	5	1	530381557	N-Term(iTRAQ4plex); N10(Deamidated)	0	1.00498	0.672641	0.969731	4.91948	0	2	1768.84	-3.34583	35.8713	0
High	lGHTnASImLFEVk	1	3	1	530398185	N-Term(iTRAQ4plex); N5(Deamidated); M9(Oxidation); K14(iTRAQ4plex)	0	0.97857	0.806397	0.416567	4.90529	0	3	1865.01	1.82921	49.1753	0
High	dINSQQELQnITTDTR	1	7	1	530363076	N-Term(iTRAQ4plex); N10(Deamidated)	0	1.2941	1.68537	0.84739	4.83545	0	2	2020.99	-0.31005	45.0777	0
High	kANQQLnFTEAk	1	1	1	40549451	N-Term(iTRAQ4plex); K1(iTRAQ4plex); N7(Deamidated); K12(iTRAQ4plex)	0	0.679016	0.297203	0.91441	4.83502	0	3	1825.02	2.92231	27.8043	1
High	aQEALSmGnATFYEVESILk	1	3	1	157419140	N-Term(iTRAQ4plex); M7(Oxidation); N9(Deamidated); K20(iTRAQ4plex)	0	1.06436	3.20494	0.582007	4.82378	0	3	2506.26	-0.126117	70.7498	0
High	fQVnNTRPPHVQLLR	1	2	1	110611239	N-Term(iTRAQ4plex); N4(Deamidated)	0	0.881345	1.49103	0.80432	4.8183	0	4	1964.1	1.26184	39.2832	0
High	aLSPnSTISSAPk	1	4	1	530419875	N-Term(iTRAQ4plex); N5(Deamidated); K13(iTRAQ4plex)	0	1.08452	1.06908	0.907416	4.79541	0	2	1561.87	1.4837	32.6154	0
High	kVEAEALnATAIR	1	8	1	530425349	N-Term(iTRAQ4plex); K1(iTRAQ4plex); N8(Deamidated)	0	0.953117	0.659911	0.663629	4.79042	0	3	1674.96	-1.42027	35.8891	1
High	qVIQnVTHk	1	39	1	530374338	N-Term(iTRAQ4plex); N5(Deamidated); K9(iTRAQ4plex)	0	0.862704	0.2457	0.343407	4.78596	0	3	1355.79	3.26679	24.0027	0
High	lcDEGHGLEVEIncTR	1	3	1	23510423	N-Term(iTRAQ4plex); C2(Carbamidomethyl); N13(Deamidated); C14(Carbamidomethyl)	0	1.0965	1.12274	0.917381	4.76899	0	3	2046.94	0.889121	42.715	0
High	rnHScEPcQTLAVR	1	1	1	145275213	N-Term(iTRAQ4plex); N2(Deamidated); C5(Carbamidomethyl); C8(Carbamidomethyl)	0	0.86911	0.608654	0.896171	4.7395	0	3	1872.9	3.63548	18.9838	1
High	ySLnVTYNYPVHYFDGR	1	2	1	221139888	N-Term(iTRAQ4plex); N4(Deamidated)	0	1.11347	1.02181	0.913071	4.72721	0	3	2253.07	0.603552	57.1788	0
High	gSVALVIHnITAQEnGTYR	1	7	1	530381440	N-Term(iTRAQ4plex); N9(Deamidated); N15(Deamidated)	0	0.854484	0.634689	1.00768	4.68403	0	3	2189.13	-2.54411	57.3391	0
High	gSPGnGSSHSGAPGPDPTLAR	1	5	1	530360334	N-Term(iTRAQ4plex); N5(Deamidated)	0	0.783331	0.634916	0.84226	4.67775	0	3	2063.99	1.44511	23.1132	0
High	gkAnSTGTLVITDPTR	1	3	1	366039949	N-Term(iTRAQ4plex); K2(iTRAQ4plex); N4(Deamidated)	0	1.05343	1.05312	1.19502	4.67639	0	3	1920.07	0.840951	32.2856	1
High	nYkNPnLTISFTAER	1	5	1	530413818	N-Term(iTRAQ4plex); K3(iTRAQ4plex); N6(Deamidated)	0	1.04662	1.48407	1.12892	4.65855	0	3	2057.09	1.44755	43.4283	1
High	vDnISTLDSEIkk	1	1	1	305410858	N-Term(iTRAQ4plex); N3(Deamidated); K12(iTRAQ4plex); K13(iTRAQ4plex)	0	1.02721	3.39087	1.02756	4.64858	0	3	1895.07	0.392311	42.3455	1
High	sAnSTLAQALHWTR	1	2	1	530420893	N-Term(iTRAQ4plex); N3(Deamidated)	0	1.24401	1.19161	1.22764	4.63658	0	3	1700.88	-0.322463	50.6428	0
High	gNPYSDLGnHTTcR	1	6	1	530399906	N-Term(iTRAQ4plex); N9(Deamidated); C13(Carbamidomethyl)	0	1.03725	0.829773	0.788046	4.59129	0	3	1736.78	2.50833	26.1616	0
High	gTAnTTTAGVPcQR	1	1	1	205277383	N-Term(iTRAQ4plex); N4(Deamidated); C12(Carbamidomethyl)	0	1.31017	0.855445	1.43722	4.57482	0	2	1578.77	3.31756	20.4163	0
High	dmSDGFISnLTIQR	1	3	1	217272851	N-Term(iTRAQ4plex); M2(Oxidation); N9(Deamidated)	0	1.20536	3.71979	1.16615	4.54892	0	2	1757.85	2.05579	56.0175	0
High	dHnATSILQQLPLLSAmR	1	1	1	40807482	N-Term(iTRAQ4plex); N3(Deamidated); M17(Oxidation)	0	1.19597	0.766768	0.78792	4.54485	0	3	2169.15	1.95841	64.1982	0
High	dLEITnATLQSEEDSR	1	2	1	530380071	N-Term(iTRAQ4plex); N6(Deamidated)	0	0.842255	1.42663	0.329239	4.51204	0	2	1965.94	-0.0941653	47.0701	0
High	rPYVSYVnNSIAR	1	2	1	530376036	N-Term(iTRAQ4plex); N8(Deamidated)	0	0.903832	0.734929	0.793771	4.50007	0	3	1683.9	2.39672	35.4375	0
High	anESRLEEADQLYR	1	3	1	530399844	N-Term(iTRAQ4plex); N2(Deamidated)	0	1.01571	1.21583	0.738241	4.48608	0	3	1838.9	1.5101	37.0032	1
High	qLVLnLTGNTLcAGGASDEk	1	2	1	33598950	N-Term(iTRAQ4plex); N5(Deamidated); C12(Carbamidomethyl); K20(iTRAQ4plex)	0	1.08907	0.586715	1.12146	4.48144	0	3	2350.22	2.49543	57.275	0
High	gINYnSSVAk	1	7	1	530377346	N-Term(iTRAQ4plex); N5(Deamidated); K10(iTRAQ4plex)	0	1.0529	0.845291	1.74209	4.42071	0	2	1341.73	1.81515	28.2493	0
High	iAEnYTAVVSPDIASIDLNTFEFNkPSPYGSNHNR	1	1	1	153266878	N-Term(iTRAQ4plex); N4(Deamidated); K25(iTRAQ4plex)	0	1.23009	2.08246	1.3927	4.38007	0	4	4170.07	-0.208418	64.1388	0
High	dnHTHSDIQVk	1	1	1	72534684	N-Term(iTRAQ4plex); N2(Deamidated); K11(iTRAQ4plex)	0	0.69552	1.40493	1.87819	4.35992	0	3	1582.81	3.77034	14.4486	0
High	dSGAPAHLESnATVR	1	3	1	530402303	N-Term(iTRAQ4plex); N11(Deamidated)	0	1.1406	0.633973	1.13182	4.33525	0	3	1669.83	2.30681	24.2834	0
High	gPYTLQGLLGcELGPDnTSVPTAk	1	1	1	209862839	N-Term(iTRAQ4plex); C11(Carbamidomethyl); N17(Deamidated); K24(iTRAQ4plex)	0	1.08225	0.972366	1.29852	4.32896	0	3	2777.45	8.09764	66.5503	0
High	vGVPEPGQLHFnQcLTAEEIFSLHGFSnATQITSSk	1	2	1	205830405	N-Term(iTRAQ4plex); N12(Deamidated); C14(Carbamidomethyl); N28(Deamidated); K36(iTRAQ4plex)	0	1.16165	0.721398	0.61647	4.32062	0	4	4234.12	5.55556	67.8132	0
High	iVDVnLTSEGk	1	1	1	190194386	N-Term(iTRAQ4plex); N5(Deamidated); K11(iTRAQ4plex)	0	1.15586	2.0264	1.19196	4.31261	0	2	1463.82	0.523834	44.6126	0
High	aDEGSLknISIYTk	1	1	1	21071008	N-Term(iTRAQ4plex); K7(iTRAQ4plex); N8(Deamidated); K14(iTRAQ4plex)	0	1.43199	1.87125	0.926243	4.29977	0	3	1972.1	2.08442	42.172	1
High	gTEVnTTVIGENDPIDEVQGFLFGk	1	1	1	9910280	N-Term(iTRAQ4plex); N5(Deamidated); K25(iTRAQ4plex)	0	1.04652	2.28937	0.800417	4.2671	0	3	2968.51	4.00687	78.5001	0
High	kPDPAEQQnVTQVAHSPQGYNTAR	1	4	1	530374434	N-Term(iTRAQ4plex); K1(iTRAQ4plex); N9(Deamidated)	0	1.15965	1.21898	0.952182	4.26569	0	4	2925.48	2.57945	28.2715	0
High	tFknESENTcQDVDEcQQNPR	1	9	1	530414805	N-Term(iTRAQ4plex); K3(iTRAQ4plex); N4(Deamidated); C10(Carbamidomethyl); C16(Carbamidomethyl)	0	0.775235	1.72575	1.36581	4.24846	0	3	2888.27	0.959397	26.4989	1
High	kLDFIILnETk	1	2	1	530369972	N-Term(iTRAQ4plex); K1(iTRAQ4plex); N8(Deamidated); K11(iTRAQ4plex)	0	1.45888	2.49467	0.928349	4.24212	0	3	1767.06	0.272378	53.0407	1
High	aEPGTHLcIDVEDAmnITR	1	1	1	30025026	N-Term(iTRAQ4plex); C8(Carbamidomethyl); M15(Oxidation); N16(Deamidated)	0	1.01357	1.75294	1.16624	4.22265	0	3	2303.08	-0.374538	46.3033	0
High	eERPLnASALk	1	2	1	530390989	N-Term(iTRAQ4plex); N6(Deamidated); K11(iTRAQ4plex)	0	0.941482	1.2654	1.48349	4.18964	0	3	1516.86	0.852703	29.3003	0
High	tELFSSScPGGImLnETGQGYQR	1	2	1	371873523	N-Term(iTRAQ4plex); C8(Carbamidomethyl); M13(Oxidation); N15(Deamidated)	0	1.10701	0.792228	1.29493	4.1739	0	3	2693.24	5.00561	53.0883	0
High	eNmVLnLScEASGHPRPTISWnVnGTASEQDQDPQR	1	3	1	530398119	N-Term(iTRAQ4plex); M3(Oxidation); N6(Deamidated); C9(Carbamidomethyl); N22(Deamidated); N24(Deamidated)	0	0.787465	0.802308	0.975878	4.12541	0	4	4200.92	6.62029	49.3519	0
High	kLDnGNLQHLSGnATLTLIAmR	1	3	1	18201909	K1(iTRAQ4plex); N-Term(iTRAQ4plex); N4(Deamidated); N13(Deamidated); M21(Oxidation)	0	1.02065	0.889561	1.02111	4.12153	0	4	2686.45	1.82576	50.7438	1
High	lPEmAQPVDPAHnVSR	1	4	1	89264696	N-Term(iTRAQ4plex); M4(Oxidation); N13(Deamidated)	0	0.876579	1.02295	0.880812	4.11729	0	3	1921.96	0.0902933	33.0194	0
High	iYVLDGTQnDTAFVFPR	1	3	1	530363012	N-Term(iTRAQ4plex); N9(Deamidated)	0	0.693073	0.33502	0.439114	4.11571	0	3	2101.08	4.67194	68.4623	0
High	gLcVnASAVSR	1	3	1	530384753	N-Term(iTRAQ4plex); C3(Carbamidomethyl); N5(Deamidated)	0	0.845863	0.969876	1.2104	4.09553	0	2	1278.66	0.703509	34.2405	0
High	qEcYAFnGTQR	1	1	1	24797076	N-Term(iTRAQ4plex); C3(Carbamidomethyl); N7(Deamidated)	0	1.14971	1.36914	1.31073	4.0454	0	2	1518.68	1.55677	30.0416	0
High	lSVPDGFkVSnSSAR	1	2	1	530412701	N-Term(iTRAQ4plex); K8(iTRAQ4plex); N11(Deamidated)	0	1.44119	0.543376	1.37777	3.99493	0	3	1853	1.97808	42.1037	1
High	aYIQEFQEFSknISVmLGR	1	1	1	284172520	N-Term(iTRAQ4plex); K11(iTRAQ4plex); N12(Deamidated); M16(Oxidation)	0	0.882147	0.220406	0.380447	3.98639	0	3	2565.34	5.72914	70.2121	1
High	aGHFQnTSSPSAR	1	4	1	530398654	N-Term(iTRAQ4plex); N6(Deamidated)	0	0.786543	1.46705	0.920355	3.98207	0	3	1504.73	2.41916	14.5039	0
High	aGFEYAFDQLQNSnITR	1	4	1	54112394	N-Term(iTRAQ4plex); N14(Deamidated)	0	1.19244	0.982384	1.08047	3.97299	0	3	2119.03	4.23651	62.6556	0
High	wGHnITEFQQR	1	1	1	7657069	N-Term(iTRAQ4plex); N4(Deamidated)	0	1.05839	5.19219	1.05799	3.93661	0	3	1560.77	1.25906	39.1892	0
High	fnVSLDSVPELR	1	6	1	109148548	N-Term(iTRAQ4plex); N2(Deamidated)	0	0.963104	0.951624	1.30553	3.92321	0	2	1520.81	2.11097	60.3494	0
High	lAVTnTTmTGTVLk	1	4	1	485836818	N-Term(iTRAQ4plex); N5(Deamidated); M8(Oxidation); K14(iTRAQ4plex)	0	0.861558	1.61842	1.15217	3.91138	0	2	1754.98	1.72778	41.5096	0
High	iDFSGSQDnLTITmHR	1	1	1	5453613	N-Term(iTRAQ4plex); N9(Deamidated); M14(Oxidation)	0	1.07639	1.29096	1.20469	3.91047	0	3	1995.95	-2.18284	45.3941	0
High	tVVTYHIPQnSSLENVDSR	1	4	1	27477039	N-Term(iTRAQ4plex); N10(Deamidated)	0	1.0517	0.936127	0.990068	3.87839	0	3	2304.16	0.330179	42.7744	0
High	nkTDVEYESDEk	1	5	1	530360994	N-Term(iTRAQ4plex); N1(Deamidated); K2(iTRAQ4plex); K12(iTRAQ4plex)	0	0.989517	1.49282	0.946814	3.87718	0	3	1889.94	0.672291	20.9724	1
High	sHnRSEEFLIAGk	1	1	1	4507509	N-Term(iTRAQ4plex); N3(Deamidated); K13(iTRAQ4plex)	0	0.948028	3.09356	1.02182	3.78875	0	3	1776.95	1.62229	29.2034	1
High	tVYVHAnQTGYPDPSSR	1	2	1	256017259	N-Term(iTRAQ4plex); N7(Deamidated)	0	1.22875	0.769926	0.832966	3.77572	0	3	2036.98	-0.167506	30.9727	0
High	eEAmLYHnQTAELR	1	3	1	5454038	N-Term(iTRAQ4plex); M4(Oxidation); N8(Deamidated)	0	1.02009	1.53928	0.99401	3.76413	0	3	1865.89	2.35407	31.5084	0
High	ykPDTLAVAVEnGTGTDR	1	4	1	530409253	N-Term(iTRAQ4plex); K2(iTRAQ4plex); N12(Deamidated)	0	1.02909	1.05833	1.0142	3.75942	0	3	2196.14	1.27057	43.1072	0
High	wEcknDTLLGIk	1	4	1	530436573	N-Term(iTRAQ4plex); C3(Carbamidomethyl); K4(iTRAQ4plex); N5(Deamidated); K12(iTRAQ4plex)	0	1.23403	1.11519	1.17485	3.73022	0	3	1910.05	1.81195	45.5662	1
High	vLGQSQEPNVNPASAGnQTQk	1	3	1	56711308	N-Term(iTRAQ4plex); N17(Deamidated); K21(iTRAQ4plex)	0	1.0374	1.0354	1.05477	3.68202	0	3	2456.26	0.681005	34.4763	0
High	lVnGSGPHEGR	1	3	1	530387727	N-Term(iTRAQ4plex); N3(Deamidated)	0	1.38402	0.317193	0.626898	3.6156	0	3	1267.66	4.50769	17.078	0
High	aIkLnETLGTR	1	4	1	119466532	N-Term(iTRAQ4plex); K3(iTRAQ4plex); N5(Deamidated)	0	0.78852	1.03582	0.933092	3.60937	0	3	1504.89	-1.04876	35.0045	1
High	lLANYASQnITYHck	1	1	1	48762934	N-Term(iTRAQ4plex); N9(Deamidated); C14(Carbamidomethyl); K15(iTRAQ4plex)	0	1.0627	1.63518	1.06983	3.5799	0	3	2085.07	2.96892	42.3966	0
High	lNAInITSALDR	1	8	1	530386598	N-Term(iTRAQ4plex); N5(Deamidated)	0	0.832645	0.425215	0.540307	3.57142	0	2	1445.81	0.894634	59.1969	0
High	nYTADYDk	1	5	1	51242966	N-Term(iTRAQ4plex); N1(Deamidated); K8(iTRAQ4plex)	0	1.08333	1.12618	0.902627	3.56149	0	2	1278.61	2.63811	25.9333	0
High	sLYGkEDnDTLVR	1	5	1	148005039	N-Term(iTRAQ4plex); K5(iTRAQ4plex); N8(Deamidated)	0	1.10571	0.540303	0.597871	3.55512	0	3	1798.95	2.53113	33.0703	1
High	hPcnITEEDYQPLmk	1	1	1	38454326	N-Term(iTRAQ4plex); C3(Carbamidomethyl); N4(Deamidated); M14(Oxidation); K15(iTRAQ4plex)	0	1.08438	1.20755	1.04132	3.55032	0	3	2180.02	-0.0312959	35.3371	0
High	vnVTVEDER	1	2	1	296010912	N-Term(iTRAQ4plex); N2(Deamidated)	0	0.718435	2.63805	0.841943	3.53927	0	2	1205.62	2.04527	29.6344	0
High	kEDFnQTLTSNEQTSR	1	1	1	50233826	N-Term(iTRAQ4plex); K1(iTRAQ4plex); N5(Deamidated)	0	0.979765	1.11304	1.04025	3.53146	0	3	2187.08	3.03414	29.2212	1
High	gRnTSSEYQILTAR	1	3	1	530364297	N-Term(iTRAQ4plex); N3(Deamidated)	0	0.764831	0.785172	0.790106	3.49106	0	3	1740.9	2.00591	33.5579	1
High	gnVTQHVQGHR	1	5	1	205830426	N-Term(iTRAQ4plex); N2(Deamidated)	0	1.1527	1.81439	0.885332	3.48819	0	3	1377.71	0.739717	10.5693	0
High	lVQLFPnDTSLk	1	18	1	530388457	N-Term(iTRAQ4plex); N7(Deamidated); K12(iTRAQ4plex)	0	1.07435	2.4127	1.05549	3.48062	0	2	1663.95	2.07338	60.0562	0
High	gHDLNEDGLVSWEEYknATYGYVLDDPDPDDGFnYk	1	3	1	314122181	N-Term(iTRAQ4plex); K16(iTRAQ4plex); N17(Deamidated); N34(Deamidated); K36(iTRAQ4plex)	0	1.18315	1.50121	1.36201	3.45131	0	4	4585.11	5.24937	64.9771	1
High	gHAHLAALVNHESYnFSHR	1	1	1	50959176	N-Term(iTRAQ4plex); N15(Deamidated)	0	1.05509	1.27446	1.08721	3.44759	0	4	2305.14	3.53404	29.702	0
High	hPDAVAWAnLTNAIR	1	2	1	229091322	N-Term(iTRAQ4plex); N9(Deamidated)	0	1.17664	0.968826	0.822534	3.44736	0	3	1793.95	2.24115	55.3325	0
High	eTFFnLSk	1	1	1	154759291	N-Term(iTRAQ4plex); N5(Deamidated); K8(iTRAQ4plex)	0	0.890145	0.690072	1.19867	3.35807	0	2	1274.69	2.26385	51.2264	0
High	gnISAVAVR	1	1	1	157694524	N-Term(iTRAQ4plex); N2(Deamidated)	0	1.17064	0.925722	0.944049	3.33163	0	2	1031.6	2.47033	28.9357	0
High	lnITQEGPk	1	1	1	522838254	N-Term(iTRAQ4plex); N2(Deamidated); K9(iTRAQ4plex)	0	0.945413	1.8184	0.974827	3.32963	0	2	1288.74	2.77152	34.4396	0
High	vnETEmDIAk	1	1	1	4503037	N-Term(iTRAQ4plex); N2(Deamidated); M6(Oxidation); K10(iTRAQ4plex)	0	0.545694	0.53325	2.12457	3.32833	0	2	1454.73	1.80964	27.7503	0
High	eQQLEScAcnETDNSck	1	1	1	73747889	N-Term(iTRAQ4plex); C7(Carbamidomethyl); C9(Carbamidomethyl); N10(Deamidated); C16(Carbamidomethyl); K17(iTRAQ4plex)	0	0.590658	0.919588	0.846594	3.31403	0	3	2361.99	0.930429	27.6517	0
High	nLTNIDISk	1	1	1	19718734	N-Term(iTRAQ4plex); N1(Deamidated); K9(iTRAQ4plex)	0	0.953364	2.35717	1.08462	3.31348	0	2	1306.75	4.74103	41.0238	0
High	fINYnQTVSR	1	7	1	406719590	N-Term(iTRAQ4plex); N5(Deamidated)	0	1.04919	1.69983	1.02354	3.31099	0	2	1386.72	1.3249	40.0112	0
High	nVmDknGDAYGFYnNSVk	1	1	1	110227598	N-Term(iTRAQ4plex); M3(Oxidation); K5(iTRAQ4plex); N6(Deamidated); N14(Deamidated); K18(iTRAQ4plex)	0	1.1627	1.33205	1.22091	3.27924	0	3	2486.19	0.866709	36.9262	1
High	aSQnITYHck	1	1	1	4502951	N-Term(iTRAQ4plex); N4(Deamidated); C9(Carbamidomethyl); K10(iTRAQ4plex)	0	0.690373	2.54045	1.17304	3.27168	0	3	1510.76	3.07865	18.1114	0
High	sYSTTYEERnITGTR	1	2	1	530417066	N-Term(iTRAQ4plex); N10(Deamidated)	0	1.01625	1.55063	0.935255	3.26171	0	3	1922.93	3.5167	28.8163	1
High	gHEVEDVDLELFnTSVQLQPPTTAPGPETAAFIER	1	2	1	89886466	N-Term(iTRAQ4plex); N13(Deamidated)	0				3.26164	0	3	3952.97	4.14872	69.8742	0
High	amSGInnYTQHck	1	1	1	5032045	N-Term(iTRAQ4plex); M2(Oxidation); N6(Deamidated); N7(Deamidated); C12(Carbamidomethyl); K13(iTRAQ4plex)	0	0.905276	1.28503	1.05626	3.25819	0	3	1829.85	3.92648	20.4418	0
High	lLncTAPGPDAAAR	1	1	1	21717816	N-Term(iTRAQ4plex); N3(Deamidated); C4(Carbamidomethyl)	0	0.988638	1.23591	1.1142	3.24365	0	2	1571.8	3.13087	38.5096	0
High	tFAnGSLAFR	1	7	1	530364099	N-Term(iTRAQ4plex); N4(Deamidated)	0	0.911702	1.72597	1.42093	3.20132	0	2	1228.64	0.127359	46.6886	0
High	dVncSVmGPQEk	1	3	1	22538440	N-Term(iTRAQ4plex); N3(Deamidated); C4(Carbamidomethyl); M7(Oxidation); K12(iTRAQ4plex)	0	0.910776	2.27114	1.96982	3.16969	0	2	1668.78	1.23349	23.6697	0
High	vknITDISQk	1	2	1	189083786	N-Term(iTRAQ4plex); K2(iTRAQ4plex); N3(Deamidated); K10(iTRAQ4plex)	0	0.605016	0.547762	0.690152	3.1666	0	3	1578.95	7.23227	31.0358	1
High	qDILnNSLTTLSQDITk	1	1	1	42491362	N-Term(iTRAQ4plex); N5(Deamidated); K17(iTRAQ4plex)	0	0.828904	0.977136	1.23258	3.16485	0	3	2193.19	4.06928	67.5579	0
High	fYATnDTEVAQSnFEALQDFFR	1	3	1	189163485	N-Term(iTRAQ4plex); N5(Deamidated); N13(Deamidated)	0	0.747649	1.16354	0.961673	3.12843	0	3	2759.27	3.8109	77.9348	0
High	lVPHmnVSAVEk	1	1	1	21071039	N-Term(iTRAQ4plex); M5(Oxidation); N6(Deamidated); K12(iTRAQ4plex)	0	1.88077	1.08447	0.778428	3.11634	0	3	1628.89	1.27685	30.2603	0
High	lHEITnETFR	1	1	1	88702793	N-Term(iTRAQ4plex); N6(Deamidated)	0	0.865574	0.677825	0.993925	3.11289	0	3	1404.72	-2.236	35.5132	0
High	knGTNVIVEk	1	3	1	530398133	N-Term(iTRAQ4plex); K1(iTRAQ4plex); N2(Deamidated); K10(iTRAQ4plex)	0	0.962748	1.02289	1.00975	3.08629	0	3	1534.92	0.975037	22.3406	1
High	kSEcHFFnGTER	1	1	1	17986005	K1(iTRAQ4plex); N-Term(iTRAQ4plex); C4(Carbamidomethyl); N8(Deamidated)	0	0.401438	0.320763	1.12434	3.06818	0	4	1800.86	1.50319	23.1299	1
High	iSHEnGTILcSk	1	2	1	530370840	N-Term(iTRAQ4plex); N5(Deamidated); C10(Carbamidomethyl); K12(iTRAQ4plex)	0	0.974794	1.24134	0.945639	3.06724	0	3	1647.86	1.89933	28.8074	0
High	aLVLEQLTPALHSTnFScVLVDPEQVVQR	1	2	1	89111127	N-Term(iTRAQ4plex); N15(Deamidated); C18(Carbamidomethyl)	0	0.777186	0.83027	1.10812	3.04951	0	3	3408.8	2.11605	73.3451	0
High	eVFVHPnYSk	1	4	1	4506115	N-Term(iTRAQ4plex); N7(Deamidated); K10(iTRAQ4plex)	0	0.986705	0.598201	1.03484	3.00137	0	3	1508.8	0.524179	31.8481	0
High	eAFnETNQAIR	1	8	1	530390682	N-Term(iTRAQ4plex); N4(Deamidated)	0	1.20521	2.19727	0.908919	2.99384	0	2	1437.71	-0.719818	32.3914	0
High	nVTHHVSVTk	1	9	1	284925165	N-Term(iTRAQ4plex); N1(Deamidated); K10(iTRAQ4plex)	0	1.58443	1.43924	0.895184	2.96124	0	3	1410.8	2.09285	14.804	0
High	vLnFTTk	1	4	1	530378934	N-Term(iTRAQ4plex); N3(Deamidated); K7(iTRAQ4plex)	0	0.981048	0.693027	1.24927	2.93786	0	2	1111.66	0.374898	42.8116	0
High	gTAEAAHEcLPcncSGR	1	1	1	110611156	N-Term(iTRAQ4plex); C9(Carbamidomethyl); C12(Carbamidomethyl); N13(Deamidated); C14(Carbamidomethyl)	0	0.762078	0.838087	0.665883	2.91171	0	3	2034.86	3.32954	22.2091	0
High	tVnVSVPk	1	3	1	530378978	N-Term(iTRAQ4plex); N3(Deamidated); K8(iTRAQ4plex)	0	1.19329	2.05631	0.833657	2.89251	0	2	1132.68	1.99719	31.9491	0
High	gVVVnSSVmVk	1	2	1	530423540	N-Term(iTRAQ4plex); N5(Deamidated); M9(Oxidation); K11(iTRAQ4plex)	0	0.921542	0.696574	1.71177	2.88094	0	2	1423.81	1.80329	33.9701	0
High	anDTSYIR	1	2	1	14916498	N-Term(iTRAQ4plex); N2(Deamidated)	0	0.344033	0.137028	0.31093	2.84951	0	2	1084.54	4.24923	24.773	0
High	snDTAASEYk	1	3	1	148728160	N-Term(iTRAQ4plex); N2(Deamidated); K10(iTRAQ4plex)	0	1.00219	1.20153	1.05539	2.84088	0	2	1374.67	3.31035	19.6029	0
High	ynVSSLEk	1	4	1	530370349	N-Term(iTRAQ4plex); N2(Deamidated); K8(iTRAQ4plex)	0	1.02845	1.4287	0.915167	2.83918	0	2	1228.67	1.55224	36.6984	0
High	lTVnLTNDR	1	2	1	300244535	N-Term(iTRAQ4plex); N4(Deamidated)	0	0.821801	0.560417	0.781577	2.63779	0	2	1190.65	0.868546	41.1852	0
High	nInYTER	1	4	1	530381810	N-Term(iTRAQ4plex); N3(Deamidated)	0	1.24037	0.749967	0.968991	2.62164	0	2	1054.53	2.58627	22.2851	0
High	gmcYFTnGTER	1	10	1	311893321	N-Term(iTRAQ4plex); M2(Oxidation); C3(Carbamidomethyl); N7(Deamidated)	0	1.00539	1.28894	1.19372	2.5987	0	2	1496.63	3.72199	30.2971	0
High	nYTLTGR	1	1	1	45580688	N-Term(iTRAQ4plex); N1(Deamidated)	0	0.878018	0.659801	1.22887	2.585	0	2	969.514	2.2068	26.6484	0
High	sFnATAER	1	4	1	530418940	N-Term(iTRAQ4plex); N3(Deamidated)	0	0.955704	0.454623	1.06572	2.57928	0	2	1040.51	-1.59752	21.5194	0
High	gLSPGnYSVR	1	5	1	530425235	N-Term(iTRAQ4plex); N6(Deamidated)	0	0.900106	0.958816	0.84711	2.55426	0	2	1194.62	-2.11868	34.7439	0
High	nIETnYTR	1	1	1	5729772	N-Term(iTRAQ4plex); N5(Deamidated)	0	0.934975	1.03065	1.22757	2.51441	0	2	1155.58	2.08604	24.9465	0
