# Supplementary material for: Protein signatures of molecular pathways in non-small cell lung carcinoma (NSCLC): comparison of glycoproteomics and global proteomics
Source: Clin Proteomics. 2017 Aug 15;14:31. doi: 10.1186/s12014-017-9166-9 (PMC5557576; doi:10.1186/s12014-017-9166-9)
Supplement: Supplementary file 9 — Additional file 9. Identified glycoproteins from ADC and SqCC cancer tissues. [file 12014_2017_9166_MOESM9_ESM.zip › New folder/Raw Data Glyco Set3.xlsx]

## Sheet: GlycoSet3
A3	Sequence	# PSMs	# Proteins	# Protein Groups	Accession	Modifications	ΔCn	115/114	116/114	117/114	XCorr	Probability	Charge	MH+ [Da]	ΔM [ppm]	RT [min]	# Missed Cleavages
High	aFEnVTDLQWLILDHNLLEnSk	1	1	1	4505047	N-Term(iTRAQ4plex); N4(Deamidated); N20(Deamidated); K22(iTRAQ4plex)	0	0.579437	1.70174	1.71362	5.27914	0	3	2902.52	2.74275	76.5707	0
High	aFEnVTDLQWLILDHNLLENSk	2	1	1	4505047	N-Term(iTRAQ4plex); N4(Deamidated); K22(iTRAQ4plex)	0	0.316925	1.51369	1.32174	4.72175	0	4	2901.53	1.87908	75.9092	0
High	lGSFEGLVnLTFIHLQHNR	2	1	1	4505047	N-Term(iTRAQ4plex); N9(Deamidated)	0	0.758685	1.78374	2.03447	4.68521	0	3	2340.26	2.26538	69.5637	0
High	lSHNELADSGIPGnSFnVSSLVELDLSYNk	3	1	1	4505047	N-Term(iTRAQ4plex); N14(Deamidated); N17(Deamidated); K30(iTRAQ4plex)	0	0.546281	0.59061	1.05269	4.41443	0	3	3509.78	7.9502	71.5571	0
High	kLHINHnnLTESVGPLPk	7	1	1	4505047	N-Term(iTRAQ4plex); K1(iTRAQ4plex); N7(Deamidated); N8(Deamidated); K18(iTRAQ4plex)	0	0.6359	1.26789	1.2739	4.36006	0	3	2445.39	1.80985	35.9109	1
High	kLHInHnnLTESVGPLPk	2	1	1	4505047	K1(iTRAQ4plex); N-Term(iTRAQ4plex); N5(Deamidated); N7(Deamidated); N8(Deamidated); K18(iTRAQ4plex)	0	0.569564	1.13993	1.0874	3.57464	0	3	2446.38	3.75221	39.5685	1
High	kLHINHNnLTESVGPLPk	2	1	1	4505047	N-Term(iTRAQ4plex); K1(iTRAQ4plex); N8(Deamidated); K18(iTRAQ4plex)	0	0.591208	0.994138	0.906142	2.82509	0	4	2444.41	2.8817	33.7708	1
High	lHINHnnLTESVGPLPk	5	1	1	4505047	N-Term(iTRAQ4plex); N6(Deamidated); N7(Deamidated); K17(iTRAQ4plex)	0	0.597585	1.44783	1.35471	2.49305	0	3	2173.19	0.749902	40.3931	0
High	lSHNELADSGIPGNSFnVSSLVELDLSYNk	6	1	1	4505047	N-Term(iTRAQ4plex); N17(Deamidated); K30(iTRAQ4plex)	0	0.592463	1.58407	1.54125	2.48729	0	3	3508.77	1.7967	74.0641	0
High	vVLHPnYSQVDIGLIk	5	4	1	530423847	N-Term(iTRAQ4plex); N6(Deamidated); K16(iTRAQ4plex)	0	0.463712	0.718009	0.450293	6.07351	0	3	2084.2	-1.67753	53.4852	0
High	nLFLnHSEnATAk	6	6	1	530423847	N-Term(iTRAQ4plex); N5(Deamidated); N9(Deamidated); K13(iTRAQ4plex)	0	0.501365	0.637387	0.46939	5.48325	0	2	1748.91	-0.192231	35.4674	0
High	nLFLnHSEnATAk	4	6	1	530423847	N-Term(iTRAQ4plex); N1(Deamidated); N5(Deamidated); N9(Deamidated); K13(iTRAQ4plex)	0	0.517834	0.608921	0.477979	4.44156	0	3	1749.89	2.02835	38.0577	0
High	mVSHHnLTTGATLInEQWLLTTAk	1	6	1	530423847	N-Term(iTRAQ4plex); M1(Oxidation); N6(Deamidated); N15(Deamidated); K24(iTRAQ4plex)	0	0.661452	0.775964	0.435621	3.90508	0	4	2985.57	2.77851	55.9281	0
High	nLFLNHSEnATAk	3	6	1	530423847	N-Term(iTRAQ4plex); N9(Deamidated); K13(iTRAQ4plex)	0	0.755584	0.621447	0.367412	3.55135	0	3	1747.92	1.72462	32.3249	0
High	mVSHHnLTTGATLINEQWLLTTAk	1	6	1	530423847	N-Term(iTRAQ4plex); M1(Oxidation); N6(Deamidated); K24(iTRAQ4plex)	0	0.530635	0.807605	0.613358	2.62181	0	3	2984.58	0.20963	54.5833	0
High	tnSTFVQALVEHVkEEcDR	2	3	1	11386147	N-Term(iTRAQ4plex); N2(Deamidated); K14(iTRAQ4plex); C17(Carbamidomethyl)	0	1.55067	1.83349	2.32447	7.22172	0	4	2551.27	0.0976565	59.6497	1
High	tnSTFVQALVEHVk	2	3	1	11386147	N-Term(iTRAQ4plex); N2(Deamidated); K14(iTRAQ4plex)	0	1.6948	1.64872	1.99104	6.09794	0	3	1862.03	0.286919	57.6858	0
High	dVVTAAGDmLkDnATEEEILVYLEk	3	3	1	11386147	N-Term(iTRAQ4plex); M9(Oxidation); K11(iTRAQ4plex); N13(Deamidated); K25(iTRAQ4plex)	0	1.22953	1.16179	1.32749	4.81893	0	4	3215.67	2.25026	69.9067	1
High	dnATEEEILVYLEk	2	3	1	11386147	N-Term(iTRAQ4plex); N2(Deamidated); K14(iTRAQ4plex)	0	0.942728	1.02472	1.52638	4.29784	0	2	1955.01	2.34815	67.8087	0
High	nSTkQEILAALEk	2	3	1	11386147	N-Term(iTRAQ4plex); N1(Deamidated); K4(iTRAQ4plex); K13(iTRAQ4plex)	0	1.06969	1.72243	1.20835	4.21608	0	2	1878.09	0.461161	50.7418	1
High	lIDnnkTEkEILDAFDk	2	3	1	11386147	N-Term(iTRAQ4plex); N4(Deamidated); N5(Deamidated); K6(iTRAQ4plex); K9(iTRAQ4plex); K17(iTRAQ4plex)	0	1.03792	1.08336	1.36929	4.13278	0	4	2584.42	1.36417	56.4269	2
High	lIDNnkTEk	1	3	1	11386147	N-Term(iTRAQ4plex); N5(Deamidated); K6(iTRAQ4plex); K9(iTRAQ4plex)	0	1.38727	1.48042	1.5033	3.15119	0	2	1507.87	-0.423398	21.6617	1
High	nLEknSTkQEILAALEk	3	3	1	11386147	N-Term(iTRAQ4plex); K4(iTRAQ4plex); N5(Deamidated); K8(iTRAQ4plex); K17(iTRAQ4plex)	0	0.997474	2.10703	1.48029	3.03545	0	2	2506.46	0.518075	47.6716	2
High	lIDnnkTEk	1	3	1	11386147	N-Term(iTRAQ4plex); N4(Deamidated); N5(Deamidated); K6(iTRAQ4plex); K9(iTRAQ4plex)	0	1.08876	1.15132	1.35033	2.67148	0	2	1508.85	0.381127	23.6537	1
High	vSnQTLSLFFTVLQDVPVR	2	1	1	66932947	N-Term(iTRAQ4plex); N3(Deamidated)	0	1.04444	0.947915	0.522483	6.34348	0	2	2308.27	0.694021	81.765	0
High	gcVLLSYLnETVTVSASLESVR	2	1	1	66932947	N-Term(iTRAQ4plex); C2(Carbamidomethyl); N9(Deamidated)	0	0.943481	0.939006	0.649356	3.73157	0	2	2542.33	4.30763	79.4383	0
High	sLGNVnFTVSAEALESQELcGTEVPSVPEHGRk	1	1	1	66932947	N-Term(iTRAQ4plex); N6(Deamidated); C20(Carbamidomethyl); K33(iTRAQ4plex)	0	0.836058	0.716235	0.796885	3.68575	0	4	3830.91	0.630543	56.4445	1
High	sLGNVnFTVSAEALESQELcGTEVPSVPEHGR	4	1	1	66932947	N-Term(iTRAQ4plex); N6(Deamidated); C20(Carbamidomethyl)	0	0.978712	0.906782	0.543862	3.53064	0	4	3558.72	0.682007	62.3551	0
High	gNEANYYSnATTDEHGLVQFSInTTNVmGTSLTVR	6	1	1	66932947	N-Term(iTRAQ4plex); N9(Deamidated); N23(Deamidated); M28(Oxidation)	0	1.02047	0.639967	0.487256	3.47966	0	3	3966.84	0.49864	60.0386	0
High	sLGnVnFTVSAEALESQELcGTEVPSVPEHGR	1	1	1	66932947	N-Term(iTRAQ4plex); N4(Deamidated); N6(Deamidated); C20(Carbamidomethyl)	0				2.79874	0	3	3559.73	8.14208	62.5717	0
High	dQcIVDDITYNVnDTFHk	2	27	1	47132549	N-Term(iTRAQ4plex); C3(Carbamidomethyl); N13(Deamidated); K18(iTRAQ4plex)	0	1.60045	0.874219	1.71159	6.14428	0	3	2486.18	1.64545	57.605	0
High	rHEEGHmLncTcFGQGR	2	27	1	47132549	N-Term(iTRAQ4plex); M7(Oxidation); N9(Deamidated); C10(Carbamidomethyl); C12(Carbamidomethyl)	0	1.04779	1.49324	1.13034	3.97441	0	4	2249.97	0.466613	18.5769	1
High	gGnSnGALcHFPFLYNNHnYTDcTSEGR	3	27	1	47132549	N-Term(iTRAQ4plex); N3(Deamidated); N5(Deamidated); C9(Carbamidomethyl); N19(Deamidated); C23(Carbamidomethyl)	0	1.16225	1.06967	1.4849	3.8829	0	3	3349.41	1.11818	54.3457	0
High	lDAPTNLQFVnETDSTVLVR	2	26	1	47132549	N-Term(iTRAQ4plex); N11(Deamidated)	0	1.46199	1.25129	1.85788	3.81368	0	3	2377.24	1.16389	63.3472	0
High	gGnSnGALcHFPFLYnNHnYTDcTSEGR	4	27	1	47132549	N-Term(iTRAQ4plex); N3(Deamidated); N5(Deamidated); C9(Carbamidomethyl); N16(Deamidated); N19(Deamidated); C23(Carbamidomethyl)	0	1.09595	0.924323	1.30832	3.80637	0	3	3350.41	7.12737	54.2772	0
High	gGnSNGALcHFPFLYNNHnYTDcTSEGR	3	27	1	47132549	N-Term(iTRAQ4plex); N3(Deamidated); C9(Carbamidomethyl); N19(Deamidated); C23(Carbamidomethyl)	0	0.987688	0.908379	1.25618	3.72631	0	4	3348.37	-13.229	56.106	0
High	hEEGHmLncTcFGQGR	1	27	1	47132549	N-Term(iTRAQ4plex); M6(Oxidation); N8(Deamidated); C9(Carbamidomethyl); C11(Carbamidomethyl)	0	1.13822	1.07595	1.3538	3.40266	0	3	2093.86	-6.11642	22.3894	0
High	ySVQLmSFVYnLSDTHLFPnASSk	1	2	1	112380628	N-Term(iTRAQ4plex); M6(Oxidation); N11(Deamidated); N20(Deamidated); K24(iTRAQ4plex)	0	1.44664	1.23606	1.38831	7.48878	0	3	3054.51	1.50369	73.5372	0
High	sPSVDkYnVSGTnGTcLLASmGLQLnLTYER	2	2	1	112380628	N-Term(iTRAQ4plex); K6(iTRAQ4plex); N8(Deamidated); N13(Deamidated); C16(Carbamidomethyl); M21(Oxidation); N26(Deamidated)	0	0.970441	0.799184	0.891402	7.01583	0	3	3695.81	2.03618	61.4688	1
High	cVSGTQVHmnnVTVTLHDATIQAYLSnSSFSR	1	1	1	112380628	N-Term(iTRAQ4plex); C1(Carbamidomethyl); M9(Oxidation); N10(Deamidated); N11(Deamidated); N27(Deamidated)	0	0.952757	0.730016	0.93816	6.2535	0	4	3700.74	1.04424	57.5708	0
High	sGPknmTFDLPSDATVVLnR	1	2	1	112380628	N-Term(iTRAQ4plex); K4(iTRAQ4plex); N5(Deamidated); M6(Oxidation); N19(Deamidated)	0	1.41212	1.13205	1.62327	5.29267	0	3	2468.26	1.63147	52.167	1
High	sScGkEnTSDPSLVIAFGR	2	2	1	112380628	N-Term(iTRAQ4plex); C3(Carbamidomethyl); K5(iTRAQ4plex); N7(Deamidated)	0	1.72911	1.10632	1.46609	5.01517	0	3	2314.17	3.17806	45.1168	1
High	cVSGTQVHmNNVTVTLHDATIQAYLSnSSFSR	1	1	1	112380628	N-Term(iTRAQ4plex); C1(Carbamidomethyl); M9(Oxidation); N27(Deamidated)	0	1.06764	1.12827	1.06757	4.72376	0	4	3698.77	1.04869	55.5578	0
High	nmTFDLPSDATVVLnR	1	2	1	112380628	N-Term(iTRAQ4plex); N1(Deamidated); M2(Oxidation); N15(Deamidated)	0	1.58661	1.24769	1.33816	4.67396	0	2	1954.96	1.35851	60.6983	0
High	sGPknmTFDLPSDATVVLNR	1	2	1	112380628	N-Term(iTRAQ4plex); K4(iTRAQ4plex); N5(Deamidated); M6(Oxidation)	0	1.14209	1.05006	1.2948	4.63738	0	3	2467.28	1.63504	50.5434	1
High	enTSDPSLVIAFGR	1	2	1	112380628	N-Term(iTRAQ4plex); N2(Deamidated)	0	1.6142	1.30157	1.31522	4.05008	0	2	1650.85	0.165063	55.5908	0
High	gHTLTLnFTR	2	2	1	112380628	N-Term(iTRAQ4plex); N7(Deamidated)	0	1.54708	1.1306	1.26258	3.67659	0	3	1304.71	0.748577	38.1647	0
High	nmTFDLPSDATVVLNR	1	2	1	112380628	N-Term(iTRAQ4plex); N1(Deamidated); M2(Oxidation)	0	1.12363	0.689521	0.906095	2.73054	0	2	1953.98	2.17503	58.7997	0
High	eLHHLQEQnVSNAFLDk	2	1	1	4557485	N-Term(iTRAQ4plex); N9(Deamidated); K17(iTRAQ4plex)	0	2.02126	0.802056	0.630225	6.35573	0	3	2311.19	0.805029	39.7642	0
High	eWEkELHHLQEQnVSNAFLDk	1	1	1	4557485	N-Term(iTRAQ4plex); K4(iTRAQ4plex); N13(Deamidated); K21(iTRAQ4plex)	0	1.09058	0.746213	0.618178	5.69583	0	4	3027.55	-0.835042	50.8523	1
High	eLHHLQEQnVSnAFLDk	1	1	1	4557485	N-Term(iTRAQ4plex); N9(Deamidated); N12(Deamidated); K17(iTRAQ4plex)	0	1.81498	0.800304	0.540485	5.3021	0	3	2312.18	0.643185	36.6505	0
High	enLTAPGSDSAVFFEQGTTR	3	1	1	4557485	N-Term(iTRAQ4plex); N2(Deamidated)	0	1.74409	0.927131	0.732634	4.81452	0	3	2272.08	-0.977711	53.9293	0
High	eHEGAIYPDnTTDFQR	3	1	1	4557485	N-Term(iTRAQ4plex); N10(Deamidated)	0	1.48029	0.714407	0.688413	4.74763	0	3	2037.93	2.12978	34.5289	0
High	eLHHLQEQnVSnAFLDkGEFYIGSk	1	1	1	4557485	N-Term(iTRAQ4plex); N9(Deamidated); N12(Deamidated); K17(iTRAQ4plex); K25(iTRAQ4plex)	0	1.716	0.806894	0.529795	3.86228	0	3	3337.7	-0.565439	48.3765	1
High	yLGnATAIFFLPDEGkLQHLEnELTHDIITk	1	1	1	50363217	N-Term(iTRAQ4plex); N4(Deamidated); K16(iTRAQ4plex); N22(Deamidated); K31(iTRAQ4plex)	0	0.955338	0.87808	0.956139	5.34446	0	5	3975.14	6.25654	76.1951	1
High	qLAHQSnSTNIFFSPVSIATAFAmLSLGTk	2	1	1	50363217	N-Term(iTRAQ4plex); N7(Deamidated); M24(Oxidation); K30(iTRAQ4plex)	0	0.793515	0.839338	0.652344	4.57534	0	4	3486.83	2.24623	81.0649	0
High	yLGnATAIFFLPDEGk	3	1	1	50363217	N-Term(iTRAQ4plex); N4(Deamidated); K16(iTRAQ4plex)	0	1.03229	1.14983	0.910105	3.23132	0	2	2045.09	1.0687	72.8343	0
High	aDTHDEILEGLNFnLTEIPEAQIHEGFQELLR	5	1	1	50363217	N-Term(iTRAQ4plex); N14(Deamidated)	0	1.2105			2.87642	0	3	3836.93	5.57773	77.0272	0
High	kLNLDGSnYTLLk	1	1	1	126012562	N-Term(iTRAQ4plex); K1(iTRAQ4plex); N8(Deamidated); K13(iTRAQ4plex)	0	1.06201	1.04727	1.21907	5.9811	0	3	1912.11	1.16488	46.3285	1
High	gSkDnATDSVPLR	1	1	1	126012562	N-Term(iTRAQ4plex); K3(iTRAQ4plex); N5(Deamidated)	0	1.20369	1.27944	1.1121	4.62472	0	3	1648.88	1.06834	23.8116	1
High	fnSTEYQVVTR	1	1	1	126012562	N-Term(iTRAQ4plex); N2(Deamidated)	0	1.17936	1.18581	1.09446	4.14819	0	2	1488.75	1.83378	41.1999	0
High	gVTHLnISGLk	2	1	1	126012562	N-Term(iTRAQ4plex); N6(Deamidated); K11(iTRAQ4plex)	0	0.853876	1.0812	1.0354	3.81849	0	2	1427.85	1.65492	39.7211	0
High	aFInGTGVETVVSADLPNAHGLAVDWVSR	1	1	1	126012562	N-Term(iTRAQ4plex); N4(Deamidated)	0	0.880522	0.850866	0.921084	3.71925	0	3	3140.62	3.67214	70.2974	0
High	dnATDSVPLR	1	1	1	126012562	N-Term(iTRAQ4plex); N2(Deamidated)	0	1.21344	1.00383	1.40695	3.48477	0	2	1232.63	1.4763	30.2799	0
High	lNLDGSnYTLLk	1	1	1	126012562	N-Term(iTRAQ4plex); N7(Deamidated); K12(iTRAQ4plex)	0	1.02941	1.16992	1.22303	3.3286	0	2	1639.92	0.70352	56.0425	0
High	dnTTcYEFk	1	1	1	126012562	N-Term(iTRAQ4plex); N2(Deamidated); C5(Carbamidomethyl); K9(iTRAQ4plex)	0	1.16915	0.918453	0.972124	3.27542	0	2	1466.67	-0.081268	34.205	0
High	wTGHnVTVVQR	1	1	1	126012562	N-Term(iTRAQ4plex); N5(Deamidated)	0	1.19889	0.911556	0.588568	2.9754	0	3	1441.77	1.50947	30.9986	0
High	iETILLnGTDR	1	1	1	126012562	N-Term(iTRAQ4plex); N7(Deamidated)	0	0.878077	0.904123	0.855294	2.91399	0	2	1389.77	-1.72275	56.0927	0
High	lHkDnTTcYEFk	1	1	1	126012562	N-Term(iTRAQ4plex); K3(iTRAQ4plex); N5(Deamidated); C8(Carbamidomethyl); K12(iTRAQ4plex)	0	1.20282	1.01609	1.10326	2.87668	0	3	1989.01	0.89155	27.8738	1
High	lTScATnASIcGDEAR	1	1	1	126012562	N-Term(iTRAQ4plex); C4(Carbamidomethyl); N7(Deamidated); C11(Carbamidomethyl)	0	0.732212	1.24183	0.890922	2.65662	0	2	1870.83	-3.55519	34.7105	0
High	lnGTDPIVAADSk	2	1	1	126012562	N-Term(iTRAQ4plex); N2(Deamidated); K13(iTRAQ4plex)	0	0.959199	1.01995	1.19357	2.58186	0	3	1589.87	1.56685	41.0476	0
High	mHLnGSNVQVLHR	1	1	1	126012562	N-Term(iTRAQ4plex); M1(Oxidation); N4(Deamidated)	0	0.485523	0.97057	0.829348	2.46682	0	3	1665.86	-1.2554	23.9303	0
High	qTQVGIVQYGEnVTHEFNLNk	2	1	1	31657142	N-Term(iTRAQ4plex); N12(Deamidated); K21(iTRAQ4plex)	0	0.640852	1.01239	0.599261	4.7242	0	4	2707.4	1.86847	58.3952	0
High	ynHTGQVIIYR	1	1	1	31657142	N-Term(iTRAQ4plex); N2(Deamidated)	0	0.614579	0.938669	0.443783	4.20119	0	3	1508.8	2.01194	32.8726	0
High	sEnASLVLSSSNQk	2	1	1	31657142	N-Term(iTRAQ4plex); N3(Deamidated); K14(iTRAQ4plex)	0	0.57011	1.12394	0.644589	4.15729	0	2	1752.92	1.2405	34.4859	0
High	vYVYALnQTR	1	1	1	31657142	N-Term(iTRAQ4plex); N7(Deamidated)	0	0.5724	1.06683	0.555639	3.77591	0	2	1371.74	0.473306	46.5487	0
High	nTTFNVESTk	1	1	1	31657142	N-Term(iTRAQ4plex); N1(Deamidated); K10(iTRAQ4plex)	0	0.636613	1.26342	0.651451	3.66526	0	2	1429.74	1.83304	31.1671	0
High	dScESnHnITck	1	1	1	31657142	N-Term(iTRAQ4plex); C3(Carbamidomethyl); N6(Deamidated); N8(Deamidated); C11(Carbamidomethyl); K12(iTRAQ4plex)	0	0.492804	1.12659	0.391511	3.62231	0	3	1754.76	1.27243	16.694	0
High	sQnDkFnVSLTVk	2	1	1	31657142	N-Term(iTRAQ4plex); N3(Deamidated); K5(iTRAQ4plex); N7(Deamidated); K13(iTRAQ4plex)	0	0.70245	1.04177	0.551232	3.34164	0	3	1914.06	2.33576	41.528	1
High	sYFSSLnLTIR	1	1	1	31657142	N-Term(iTRAQ4plex); N7(Deamidated)	0	0.443295	0.931583	0.520977	3.23	0	2	1445.78	3.28736	60.2686	0
High	sEnASLVLSSSnQk	1	1	1	31657142	N-Term(iTRAQ4plex); N3(Deamidated); N12(Deamidated); K14(iTRAQ4plex)	0	0.833336	1.19589	0.918241	2.94205	0	2	1753.9	-0.713086	36.0952	0
High	lDLPVnTSIPnVTEVk	2	1	1	31657142	N-Term(iTRAQ4plex); N6(Deamidated); N11(Deamidated); K16(iTRAQ4plex)	0	0.655418	1.19125	0.934469	2.64108	0	3	2029.13	1.74074	62.9028	0
High	sQNDkFnVSLTVk	1	1	1	31657142	N-Term(iTRAQ4plex); K5(iTRAQ4plex); N7(Deamidated); K13(iTRAQ4plex)	0	0.662115	1.11444	0.612484	2.5899	0	3	1913.07	1.86217	39.0502	1
High	dScESNHnITck	1	1	1	31657142	N-Term(iTRAQ4plex); C3(Carbamidomethyl); N8(Deamidated); C11(Carbamidomethyl); K12(iTRAQ4plex)	0	0.912031	1.35385	1.54114	2.47318	0	3	1753.77	0.755225	15.761	0
High	kIPAInQTITEANEk	1	2	1	530364684	N-Term(iTRAQ4plex); K1(iTRAQ4plex); N6(Deamidated); K15(iTRAQ4plex)	0	0.471285	1.72141	0.903501	6.05839	0	3	2103.21	2.13621	38.9364	1
High	tLAGEnQTAFEIEELNRk	1	2	1	530364684	N-Term(iTRAQ4plex); N6(Deamidated); K18(iTRAQ4plex)	0	0.514183	1.29037	0.812645	5.07935	0	3	2352.24	3.8392	47.7857	1
High	tAnDTSTEAYNLLLR	2	2	1	530364684	N-Term(iTRAQ4plex); N3(Deamidated)	0	0.54868	1.36709	0.704763	4.49397	0	3	1826.93	1.08923	56.704	0
High	tLAGEnQTAFEIEELNR	2	2	1	530364684	N-Term(iTRAQ4plex); N6(Deamidated)	0	0.564303	1.73571	0.620671	4.36962	0	3	2080.03	0.884641	54.9261	0
High	vNDnkTAAEEALR	1	2	1	530364684	N-Term(iTRAQ4plex); N4(Deamidated); K5(iTRAQ4plex)	0	0.376285	1.43503	0.779615	4.03432	0	3	1719.92	2.47301	30.6673	1
High	kIPAInQTITEAnEk	2	2	1	530364684	N-Term(iTRAQ4plex); K1(iTRAQ4plex); N6(Deamidated); N13(Deamidated); K15(iTRAQ4plex)	0	0.726576	1.34644	0.953495	3.90247	0	3	2104.19	1.87073	40.5883	1
High	lLNnLTSIk	1	2	1	530364684	N-Term(iTRAQ4plex); N4(Deamidated); K9(iTRAQ4plex)	0	0.332567	1.52167	0.799084	3.48689	0	2	1304.81	2.32252	54.3832	0
High	lLnnLTSIk	2	2	1	530364684	N-Term(iTRAQ4plex); N3(Deamidated); N4(Deamidated); K9(iTRAQ4plex)	0	0.452571	1.67528	0.830551	3.43931	0	2	1305.79	0.726018	58.3908	0
High	nISQDLEk	1	2	1	530364684	N-Term(iTRAQ4plex); N1(Deamidated); K8(iTRAQ4plex)	0	0.571341	1.33396	0.820797	2.40386	0	2	1235.68	4.62964	31.8812	0
High	vDLEDFEnnTAYAk	3	2	1	23111005	N-Term(iTRAQ4plex); N8(Deamidated); N9(Deamidated); K14(iTRAQ4plex)	0	0.332916	2.11685	1.27645	4.86179	0	2	1918.92	0.182465	53.0486	0
High	rFnGSVSFFR	2	2	1	23111005	N-Term(iTRAQ4plex); N3(Deamidated)	0	0.26842	1.03882	0.672779	4.22277	0	3	1361.71	1.53595	44.0492	1
High	vDLEDFEnNTAYAk	5	2	1	23111005	N-Term(iTRAQ4plex); N8(Deamidated); K14(iTRAQ4plex)	0	0.338176	2.29472	1.46031	3.59097	0	2	1917.95	7.56929	53.9842	0
High	fnGSVSFFR	1	2	1	23111005	N-Term(iTRAQ4plex); N2(Deamidated)	0	0.30567	1.93296	1.40653	2.40249	0	2	1205.61	0.948621	55.9237	0
High	qDQcIYnTTYLNVQR	2	1	1	167857790	N-Term(iTRAQ4plex); C4(Carbamidomethyl); N7(Deamidated)	0	1.40386	0.56997	0.514096	4.65609	0	3	2060.98	-0.642818	47.2882	0
High	qDQcIYnTTYLnVQR	2	1	1	167857790	N-Term(iTRAQ4plex); C4(Carbamidomethyl); N7(Deamidated); N12(Deamidated)	0	1.39463	0.587364	0.459339	3.43566	0	2	2061.97	3.32696	48.5877	0
High	qNQcFYnSSYLNVQR	2	1	1	4505529	N-Term(iTRAQ4plex); C4(Carbamidomethyl); N7(Deamidated)	0	1.39396	0.511169	0.450164	5.10073	0	3	2065.96	2.94565	46.4042	0
High	qnQcFYnSSYLNVQR	1	1	1	4505529	N-Term(iTRAQ4plex); N2(Deamidated); C4(Carbamidomethyl); N7(Deamidated)	0	1.26605	0.483375	0.651275	4.93396	0	3	2066.94	1.08042	48.7576	0
High	dIVEYYnDSnGSHVLQGR	4	1	1	4502337	N-Term(iTRAQ4plex); N7(Deamidated); N10(Deamidated)	0	1.32497	0.851595	0.624407	6.12795	0	3	2212.03	1.17457	49.1879	0
High	eDIFmETLkDIVEYYnDSnGSHVLQGR	3	1	1	4502337	N-Term(iTRAQ4plex); M5(Oxidation); K9(iTRAQ4plex); N16(Deamidated); N19(Deamidated)	0	1.04993	0.747617	0.635183	5.62483	0	4	3478.67	2.81548	77.998	1
High	eDIFmETLkDIVEYYNDSnGSHVLQGR	1	1	1	4502337	N-Term(iTRAQ4plex); M5(Oxidation); K9(iTRAQ4plex); N19(Deamidated)	0	1.24235	0.821032	0.522647	5.05753	0	4	3477.68	2.64284	76.2676	1
High	dIVEYYNDSnGSHVLQGR	1	1	1	4502337	N-Term(iTRAQ4plex); N10(Deamidated)	0	1.21238	1.08614	0.6032	4.9993	0	3	2211.04	0.433029	44.8401	0
High	dLPImFDVLIHDPSHFLnYSTInYk	1	6	1	530384408	N-Term(iTRAQ4plex); M5(Oxidation); N18(Deamidated); N23(Deamidated); K25(iTRAQ4plex)	0	1.46032	2.2045	2.66833	6.95117	0	4	3298.67	4.6857	73.9781	0
High	nDRnSSDETFLk	1	6	1	530384408	N-Term(iTRAQ4plex); N4(Deamidated); K12(iTRAQ4plex)	0	2.07911	2.52035	2.81061	4.76612	0	3	1714.85	1.14108	27.2941	1
High	nDRnSSDETFLk	3	6	1	530384408	N-Term(iTRAQ4plex); N1(Deamidated); N4(Deamidated); K12(iTRAQ4plex)	0	0.807611	2.11314	1.41489	4.46616	0	3	1715.84	2.20338	29.8419	1
High	dLPImFDVLIHDPSHFLnYSTINYk	2	6	1	530384408	N-Term(iTRAQ4plex); M5(Oxidation); N18(Deamidated); K25(iTRAQ4plex)	0	1.65804	2.50465	2.8744	3.84112	0	5	3297.68	1.26115	73.1531	0
High	nSSDETFLk	1	6	1	530384408	N-Term(iTRAQ4plex); N1(Deamidated); K9(iTRAQ4plex)	0	2.81787	1.57091	3.06212	3.61163	0	2	1329.68	0.548272	34.1453	0
High	vSVNTAnVTLGPQLmEVTVYR	3	6	1	530384408	N-Term(iTRAQ4plex); N7(Deamidated); M15(Oxidation)	0	1.10809	0.977985	1.00939	3.1989	0	2	2452.29	0.0652269	59.3704	0
High	vcQDcPLLAPLnDTR	2	1	1	156523970	N-Term(iTRAQ4plex); C2(Carbamidomethyl); C5(Carbamidomethyl); N12(Deamidated)	0	0.813066	0.64092	0.522514	5.23027	0	2	1916.94	1.24047	56.5867	0
High	aALAAFnAQNnGSNFQLEEISR	4	1	1	156523970	N-Term(iTRAQ4plex); N7(Deamidated); N11(Deamidated)	0	0.780726	0.739159	0.440878	4.97196	0	3	2511.23	0.674347	60.1486	0
High	aALAAFNAQNnGSNFQLEEISR	2	1	1	156523970	N-Term(iTRAQ4plex); N11(Deamidated)	0	1.059	0.763287	0.617044	4.93069	0	3	2510.24	0.239824	58.3755	0
High	kVcQDcPLLAPLnDTR	1	1	1	156523970	K1(iTRAQ4plex); N-Term(iTRAQ4plex); C3(Carbamidomethyl); C6(Carbamidomethyl); N13(Deamidated)	0	0.711882	0.697053	0.533383	4.69585	0	3	2189.13	0.796014	47.1195	1
High	aALAAFnAQnnGSNFQLEEISR	1	1	1	156523970	N-Term(iTRAQ4plex); N7(Deamidated); N10(Deamidated); N11(Deamidated)	0	0.364279	0.799964	0.622099	3.75059	0	3	2512.21	2.20182	62.0753	0
High	fnLTETSEAEIHQSFQHLLR	2	2	1	50659080	N-Term(iTRAQ4plex); N2(Deamidated)	0	0.93905	0.596673	0.345886	6.81717	0	3	2545.28	1.23057	60.2019	0
High	gLkFnLTETSEAEIHQSFQHLLR	1	2	1	50659080	N-Term(iTRAQ4plex); K3(iTRAQ4plex); N5(Deamidated)	0	0.854315	0.981113	0.781291	6.63077	0	5	2987.58	0.664382	59.1143	1
High	tLnQSSDELQLSmGnAmFVk	2	2	1	50659080	N-Term(iTRAQ4plex); N3(Deamidated); M13(Oxidation); N15(Deamidated); M17(Oxidation); K20(iTRAQ4plex)	0	0.790118	0.708776	0.481726	4.18525	0	3	2535.22	0.83529	51.1684	0
High	tLnQSSDELQLSmGNAmFVk	1	2	1	50659080	N-Term(iTRAQ4plex); N3(Deamidated); M13(Oxidation); M17(Oxidation); K20(iTRAQ4plex)	0	1.08465	0.939724	0.718927	4.13522	0	3	2534.24	0.0436803	49.306	0
High	yTGnASALFILPDQDk	2	2	1	50659080	N-Term(iTRAQ4plex); N4(Deamidated); K16(iTRAQ4plex)	0	0.866662	0.768085	0.450325	4.02751	0	2	2042.07	1.38749	60.9851	0
High	yTGnASALFILPDQDkmEEVEAmLLPETLk	2	2	1	50659080	N-Term(iTRAQ4plex); N4(Deamidated); K16(iTRAQ4plex); M17(Oxidation); M23(Oxidation); K30(iTRAQ4plex)	0	1.01539	1.03037	0.358255	3.70636	0	4	3831.97	0.514971	70.6211	1
High	gIFSDVTASVcnSSk	2	1	1	156616290	N-Term(iTRAQ4plex); C11(Carbamidomethyl); N12(Deamidated); K15(iTRAQ4plex)	0	0.455523	1.32595	0.414362	5.3165	0	2	1860.93	1.84272	52.3937	0
High	tFADLAAHnQTFLk	2	1	1	156616290	N-Term(iTRAQ4plex); N9(Deamidated); K14(iTRAQ4plex)	0	0.497258	1.537	0.493274	5.06224	0	3	1866	1.44501	49.8798	0
High	vGLVAYSnETk	1	1	1	156616290	N-Term(iTRAQ4plex); N8(Deamidated); K11(iTRAQ4plex)	0	0.328583	1.80897	0.439685	4.32314	0	2	1469.81	2.57069	38.4958	0
High	dLSmFSQnmTHIIk	2	1	1	156616290	N-Term(iTRAQ4plex); M4(Oxidation); N8(Deamidated); M9(Oxidation); K14(iTRAQ4plex)	0	0.451863	1.6898	0.549667	4.25472	0	3	1986	2.68733	40.6993	0
High	aEFnLTTYR	1	1	1	156616290	N-Term(iTRAQ4plex); N4(Deamidated)	0	0.47038	1.69602	0.40231	3.3427	0	2	1259.64	1.14802	46.0048	0
High	dSEDnVTk	1	1	1	156616290	N-Term(iTRAQ4plex); N5(Deamidated); K8(iTRAQ4plex)	0	0.468982	2.41839	0.401747	2.64682	0	2	1196.59	1.35568	16.2101	0
High	tVLTPATNHmGnVTFTIPANR	2	1	1	115298678	N-Term(iTRAQ4plex); M10(Oxidation); N12(Deamidated)	0	0.807467	0.629833	0.465619	5.68779	0	3	2416.24	1.22896	45.2797	0
High	tVLTPATnHmGnVTFTIPAnR	2	1	1	115298678	N-Term(iTRAQ4plex); N8(Deamidated); M10(Oxidation); N12(Deamidated); N20(Deamidated)	0	0.818804	0.720473	0.595977	2.97811	0	3	2418.22	4.0236	49.7977	0
High	tVLTPATnHmGnVTFTIPANR	5	1	1	115298678	N-Term(iTRAQ4plex); N8(Deamidated); M10(Oxidation); N12(Deamidated)	0	0.852268	0.576231	0.501446	2.50849	0	2	2417.23	0.574542	48.4901	0
High	iHYLYLQNNFITELPVESFQnATGLR	1	1	1	4506041	N-Term(iTRAQ4plex); N21(Deamidated)	0	0.301093	1.46768	0.740997	6.8286	0	3	3225.69	4.98564	74.7576	0
High	iHYLYLQnnFITELPVESFQnATGLR	1	1	1	4506041	N-Term(iTRAQ4plex); N8(Deamidated); N9(Deamidated); N21(Deamidated)	0	0.612969	1.73372	0.819257	4.36401	0	3	3227.67	10.3107	76.4057	0
High	nSFnISNLLVLHLSHNR	2	1	1	4506041	N-Term(iTRAQ4plex); N1(Deamidated); N4(Deamidated)	0	0.56081	1.73864	0.961984	4.28653	0	4	2124.13	-0.0667223	62.2997	0
High	nSFnISNLLVLHLSHNR	1	1	1	4506041	N-Term(iTRAQ4plex); N4(Deamidated)	0	0.765743	2.37115	1.70219	4.08905	0	4	2123.15	-0.235842	59.4385	0
High	inGTQIcPNDLVAFHDFSSDLENVPHLR	2	1	1	4506041	N-Term(iTRAQ4plex); N2(Deamidated); C7(Carbamidomethyl)	0	0.469333	1.43697	0.906263	3.22588	0	3	3353.61	-7.02032	66.6088	0
High	iHYLYLQnNFITELPVESFQnATGLR	3	1	1	4506041	N-Term(iTRAQ4plex); N8(Deamidated); N21(Deamidated)	0	0.552475	1.50023	1.03884	3.06256	0	3	3226.66	0.328592	75.3319	0
High	nISDGFDGIPDNVDAALALPAHSYSGR	4	1	1	88853069	N-Term(iTRAQ4plex); N1(Deamidated)	0	0.587066	0.904543	0.695049	4.38647	0	3	2917.41	0.136902	65.1681	0
High	nnATVHEQVGGPSLTSDLQAQSk	1	1	1	88853069	N-Term(iTRAQ4plex); N1(Deamidated); N2(Deamidated); K23(iTRAQ4plex)	0	0.838583	1.12977	0.802155	4.37287	0	3	2671.34	-0.413332	39.3226	0
High	nnATVHEQVGGPSLTSDLQAQSk	3	1	1	88853069	N-Term(iTRAQ4plex); N2(Deamidated); K23(iTRAQ4plex)	0	0.54197	1.37924	0.911992	3.87157	0	4	2670.36	2.07554	36.7386	0
High	nISDGFDGIPDnVDAALALPAHSYSGR	1	1	1	88853069	N-Term(iTRAQ4plex); N1(Deamidated); N12(Deamidated)	0	0.567916	1.15794	0.741721	2.75718	0	3	2918.4	1.89115	66.622	0
High	sLDAYPILNQAQALEnHTEVQFQk	2	3	1	4504747	N-Term(iTRAQ4plex); N16(Deamidated); K24(iTRAQ4plex)	0	0.484796	1.24862	0.509284	7.00898	0	3	3046.58	1.86631	63.5651	0
High	lRPIIISmnYSLPLR	1	3	1	4504747	N-Term(iTRAQ4plex); M8(Oxidation); N9(Deamidated)	0	0.516046	1.40905	0.583174	4.92238	0	3	1947.12	1.26157	56.6421	0
High	kLLLSInVTNTR	1	3	1	4504747	N-Term(iTRAQ4plex); K1(iTRAQ4plex); N7(Deamidated)	0	0.64821	1.24644	0.695754	4.62686	0	3	1661.02	0.53273	46.5565	1
High	aHcVWLEcPIPDAPVVTnVTVk	1	3	1	4504747	N-Term(iTRAQ4plex); C3(Carbamidomethyl); C8(Carbamidomethyl); N18(Deamidated); K22(iTRAQ4plex)	0	0.907688	1.38894	1.17756	4.20198	0	3	2794.45	-0.0788879	58.782	0
High	vWnSTFIEDYRDFDR	1	3	1	4504747	N-Term(iTRAQ4plex); N3(Deamidated)	0	0.435317	1.17638	0.463619	3.67056	0	3	2107.99	1.07403	61.2517	1
High	lLLSInVTNTR	1	3	1	4504747	N-Term(iTRAQ4plex); N6(Deamidated)	0	0.476627	1.36036	0.352956	3.31316	0	2	1388.83	2.06143	58.0104	0
High	nITIVTGAPR	1	2	1	4504747	N-Term(iTRAQ4plex); N1(Deamidated)	0	0.483973	1.24744	0.536258	3.05814	0	2	1186.69	2.12598	39.1097	0
High	gLSFDVSLEVSQGPGLLnDTk	2	2	1	31377806	N-Term(iTRAQ4plex); N18(Deamidated); K21(iTRAQ4plex)	0	0.594528	1.04723	0.478553	4.70333	0	3	2465.31	3.03401	67.9737	0
High	anLTnFPENGTFVVNIAQLSQDDSGR	1	2	1	31377806	N-Term(iTRAQ4plex); N2(Deamidated); N5(Deamidated)	0	0.856491	1.07376	0.575532	4.11641	0	3	2953.44	2.15783	73.594	0
High	wnNTGcQALPSQDEGPSk	1	2	1	31377806	N-Term(iTRAQ4plex); N2(Deamidated); C6(Carbamidomethyl); K18(iTRAQ4plex)	0	0.673181	0.953761	0.73776	3.4794	0	3	2278.07	2.65563	38.0754	0
High	vPGnVTAVLGETLk	2	2	1	31377806	N-Term(iTRAQ4plex); N4(Deamidated); K14(iTRAQ4plex)	0	0.758213	1.25016	0.467295	3.38346	0	2	1686.99	3.11823	61.0028	0
High	qIGLYPVLVIDSSGYVNPnYTGR	1	2	1	31377806	N-Term(iTRAQ4plex); N19(Deamidated)	0				3.17323	0	3	2670.39	0.960432	73.3286	0
High	lSLLEEPGnGTFTVILNQLTSR	2	2	1	31377806	N-Term(iTRAQ4plex); N9(Deamidated)	0	0.509803	1.19769	0.390594	2.54711	0	3	2547.38	0.817386	80.4904	0
High	lGLSFnSISAVDnGSLANTPHLR	1	3	1	19743848	N-Term(iTRAQ4plex); N6(Deamidated); N13(Deamidated)	0	0.544987	1.11845	0.533721	6.00045	0	3	2529.31	-0.423102	61.1942	0
High	iADTnITSIPQGLPPSLTELHLDGNk	3	2	1	19743848	N-Term(iTRAQ4plex); N5(Deamidated); K26(iTRAQ4plex)	0	0.355967	1.48889	0.905103	4.48572	0	3	3033.63	0.0120243	63.518	0
High	lGLSFNSISAVDnGSLANTPHLR	2	3	1	19743848	N-Term(iTRAQ4plex); N13(Deamidated)	0	0.41942	1.63887	0.769007	4.36645	0	4	2528.33	1.36067	59.2786	0
High	iADTnITSIPQGLPPSLTELHLDGnk	1	2	1	19743848	N-Term(iTRAQ4plex); N5(Deamidated); N25(Deamidated); K26(iTRAQ4plex)	0	0.574126	1.26252	0.930306	3.42319	0	3	3034.63	2.30252	66.0542	0
High	lGLSFnSISAVDnGSLAnTPHLR	1	3	1	19743848	N-Term(iTRAQ4plex); N6(Deamidated); N13(Deamidated); N18(Deamidated)	0	1.10671	0.898303	0.868646	3.03901	0	3	2530.26	-12.3662	61.8383	0
High	rLnTTGVSAGcTADLLVGR	1	1	1	21264602	N-Term(iTRAQ4plex); N3(Deamidated); C11(Carbamidomethyl)	0	1.10599	0.972751	1.15788	5.62629	0	3	2106.11	0.698316	46.1746	1
High	gVHnASLALSASIGR	2	1	1	21264602	N-Term(iTRAQ4plex); N4(Deamidated)	0	0.499524	1.13114	0.672634	4.87744	0	3	1597.88	1.1475	39.3349	0
High	lnASIADLQSQLR	1	1	1	21264602	N-Term(iTRAQ4plex); N2(Deamidated)	0	0.381581	1.86904	0.797662	4.64124	0	2	1573.87	1.83887	58.3202	0
High	vFDLQQNLGSVnVSTGcAPALQAQTPGLGPR	1	1	1	21264602	N-Term(iTRAQ4plex); N12(Deamidated); C17(Carbamidomethyl)	0	0.529573	1.3518	0.500374	3.92135	0	3	3340.71	1.38329	64.668	0
High	tLSELmSQTGHLGLAnASAPSGEQLLR	1	1	1	21264602	N-Term(iTRAQ4plex); M6(Oxidation); N16(Deamidated)	0	0.938777	1.39859	0.890662	3.90621	0	3	2942.5	1.02913	54.6681	0
High	dnATLQATLHAAR	2	1	1	21264602	N-Term(iTRAQ4plex); N2(Deamidated)	0	0.443763	1.71318	0.633543	3.64978	0	2	1526.81	1.74491	33.7663	0
High	iVPLEnGEIVVSLVnGRPGAmnFSYSPLLR	1	1	1	21264602	N-Term(iTRAQ4plex); N6(Deamidated); N15(Deamidated); M21(Oxidation); N22(Deamidated)	0	0.310273	2.08458	0.779758	2.62213	0	3	3404.79	0.870601	75.3639	0
High	nPPmGGNVVIFDTVITNQEEPYQnHSGR	2	1	1	7705753	N-Term(iTRAQ4plex); M4(Oxidation); N24(Deamidated)	0	1.23775	0.940172	1.11904	5.99002	0	3	3274.56	-0.00247982	54.6637	0
High	nPPmGGNVVIFDTVITnQEEPYQnHSGR	2	1	1	7705753	N-Term(iTRAQ4plex); M4(Oxidation); N17(Deamidated); N24(Deamidated)	0	0.777933	0.672152	0.730333	3.84879	0	3	3275.53	-2.79973	54.4856	0
High	rNPPmGGNVVIFDTVITNQEEPYQnHSGR	3	1	1	7705753	N-Term(iTRAQ4plex); M5(Oxidation); N25(Deamidated)	0	1.38493	1.48409	1.37103	3.03574	0	3	3430.67	4.04064	47.5767	1
High	kDTcTQEcSYFnITk	1	2	1	530392152	K1(iTRAQ4plex); N-Term(iTRAQ4plex); C4(Carbamidomethyl); C8(Carbamidomethyl); N12(Deamidated); K15(iTRAQ4plex)	0	1.26584	1.53187	0.980314	4.87289	0	3	2328.12	0.452412	37.8548	1
High	dTcTQEcSYFnITk	2	2	1	530392152	N-Term(iTRAQ4plex); C3(Carbamidomethyl); C7(Carbamidomethyl); N11(Deamidated); K14(iTRAQ4plex)	0	0.811526	1.20188	1.01492	4.34853	0	2	2055.93	1.97913	45.8938	0
High	nPcTSEQncTSPFSYk	2	2	1	530392152	N-Term(iTRAQ4plex); C3(Carbamidomethyl); N8(Deamidated); C9(Carbamidomethyl); K16(iTRAQ4plex)	0	0.852815	1.44802	0.870375	3.83425	0	2	2208.98	-0.201287	38.3562	0
High	cHEGnGTFEcGAcR	1	2	1	530392152	N-Term(iTRAQ4plex); C1(Carbamidomethyl); N5(Deamidated); C10(Carbamidomethyl); C13(Carbamidomethyl)	0	0.633917	1.26144	0.564069	3.59096	0	3	1799.71	2.45403	18.6277	0
High	kEnSSEIcSNnGEcVcGQcVcR	2	1	1	530392152	K1(iTRAQ4plex); N-Term(iTRAQ4plex); N3(Deamidated); C8(Carbamidomethyl); N11(Deamidated); C14(Carbamidomethyl); C16(Carbamidomethyl); C19(Carbamidomethyl); C21(Carbamidomethyl)	0	0.554079	0.739541		2.91522	0	3	2937.22	3.21453	27.1864	1
High	lRNPcTSEQncTSPFSYk	1	2	1	530392152	N-Term(iTRAQ4plex); C5(Carbamidomethyl); N10(Deamidated); C11(Carbamidomethyl); K18(iTRAQ4plex)	0	0.719377	0.822707	0.903782	2.82297	0	3	2478.17	2.02801	37.5889	1
High	kEnSSEIcSNNGEcVcGQcVcR	1	1	1	530392152	K1(iTRAQ4plex); N-Term(iTRAQ4plex); N3(Deamidated); C8(Carbamidomethyl); C14(Carbamidomethyl); C16(Carbamidomethyl); C19(Carbamidomethyl); C21(Carbamidomethyl)	0		0.733674	0.706363	2.79102	0	3	2936.23	0.848369	26.2138	1
High	rSnYTPITNVPPEVTVLTnSPVELR	1	1	1	52426774	N-Term(iTRAQ4plex); N3(Deamidated); N19(Deamidated)	0	0.548009	0.822811	0.736729	5.15383	0	3	2942.56	0.62293	59.9579	1
High	rSnYTPITNVPPEVTVLTNSPVELR	3	1	1	52426774	N-Term(iTRAQ4plex); N3(Deamidated)	0	0.794653	0.666394	0.778438	4.91033	0	3	2941.58	0.563342	60.1057	1
High	snYTPITNVPPEVTVLTnSPVELR	2	1	1	52426774	N-Term(iTRAQ4plex); N2(Deamidated); N18(Deamidated)	0	0.872277	0.847013	1.02539	4.29503	0	3	2786.48	9.41395	67.272	0
High	snYTPITNVPPEVTVLTNSPVELR	1	1	1	52426774	N-Term(iTRAQ4plex); N2(Deamidated)	0	0.829509	0.738681	0.814969	4.17368	0	3	2785.48	1.0715	67.3149	0
High	fTPPVVnVTWLR	2	3	1	52426774	N-Term(iTRAQ4plex); N7(Deamidated)	0	0.956908	1.84468	1.16905	3.36264	0	3	1573.89	1.98994	67.986	0
High	qQQHLFGSnVTDcSGnFcLFR	3	2	1	530375183	N-Term(iTRAQ4plex); N9(Deamidated); C13(Carbamidomethyl); N16(Deamidated); C18(Carbamidomethyl)	0	0.811307	0.665122	0.621929	5.74226	0	3	2661.2	0.728199	59.4173	0
High	qQQHLFGSnVTDcSGNFcLFR	3	2	1	530375183	N-Term(iTRAQ4plex); N9(Deamidated); C13(Carbamidomethyl); C18(Carbamidomethyl)	0	0.61121	0.876067	0.76494	3.89448	0	3	2660.21	-0.163626	57.0271	0
High	tDDEVVQREEEAIQLDGLnASQIR	2	1	1	4507677	N-Term(iTRAQ4plex); N19(Deamidated)	0	0.817408	1.06819	1.60773	6.5047	0	3	2873.43	1.28681	54.6416	1
High	hNnDTQHIWESDSNEFSVIADPR	3	1	1	4507677	N-Term(iTRAQ4plex); N3(Deamidated)	0	1.36404	1.12031	2.08902	5.00056	0	4	2856.29	0.0321848	49.1359	0
High	eEEAIQLDGLnASQIR	1	1	1	4507677	N-Term(iTRAQ4plex); N11(Deamidated)	0	0.762017	0.790491	1.75082	3.77401	0	2	1930.98	0.207267	52.7203	0
High	hnnDTQHIWESDSNEFSVIADPR	2	1	1	4507677	N-Term(iTRAQ4plex); N2(Deamidated); N3(Deamidated)	0	1.12363	0.93146	1.16483	3.27697	0	4	2857.27	-1.3802	52.568	0
High	gVVDSDDLPLnVSR	1	2	1	4507677	N-Term(iTRAQ4plex); N11(Deamidated)	0	1.01958	0.883087	1.17605	3.0246	0	2	1630.84	0.138297	50.4837	0
High	lNAENnATFYFk	1	3	1	4504893	N-Term(iTRAQ4plex); N6(Deamidated); K12(iTRAQ4plex)	0	1.28043	0.796497	0.570951	5.16155	0	2	1720.88	0.125754	51.2233	0
High	hGIQYFnnNTQHSSLFmLNEVk	1	3	1	4504893	N-Term(iTRAQ4plex); N7(Deamidated); N8(Deamidated); M17(Oxidation); K22(iTRAQ4plex)	0	0.0809878	0.136613	0.105499	4.76455	0	4	2927.43	2.76662	50.0734	0
High	iTYSIVQTncSk	2	2	1	4504893	N-Term(iTRAQ4plex); N9(Deamidated); C10(Carbamidomethyl); K12(iTRAQ4plex)	0	1.51362	0.892285	0.712296	4.48564	0	2	1702.89	1.19765	41.1538	0
High	lNAEnnATFYFk	3	3	1	4504893	N-Term(iTRAQ4plex); N5(Deamidated); N6(Deamidated); K12(iTRAQ4plex)	0	1.11954	0.757775	0.589992	4.15245	0	2	1721.86	0.901332	52.9952	0
High	lnAEnnATFYFk	1	3	1	4504893	N-Term(iTRAQ4plex); N2(Deamidated); N5(Deamidated); N6(Deamidated); K12(iTRAQ4plex)	0	1.11687	0.772021	0.668833	3.35558	0	2	1722.85	0.613216	55.5534	0
High	qLINALQInNTAVGHALVLPAGR	1	5	1	530371359	N-Term(iTRAQ4plex); N9(Deamidated)	0	0.443386	1.06336	0.750708	6.72582	0	3	2528.45	1.71272	61.9646	0
High	tkQEVLSHISnmSYIGGTnQTGk	1	2	1	530371359	N-Term(iTRAQ4plex); K2(iTRAQ4plex); N11(Deamidated); M12(Oxidation); N19(Deamidated); K23(iTRAQ4plex)	0	0.810601	0.905442	1.48932	5.19219	0	3	2943.5	-1.826	39.6702	1
High	qLInALQInNTAVGHALVLPAGR	2	5	1	530371359	N-Term(iTRAQ4plex); N4(Deamidated); N9(Deamidated)	0	0.507892	0.859196	0.613605	4.39403	0	3	2529.43	2.36071	65.0668	0
High	vAVVQHAPSESVDnASmPPVk	1	5	1	530371359	N-Term(iTRAQ4plex); N14(Deamidated); M17(Oxidation); K21(iTRAQ4plex)	0	1.16463	0.716884	1.5831	4.33486	0	3	2467.28	1.11554	33.2716	0
High	qLInALQInnTAVGHALVLPAGR	1	5	1	530371359	N-Term(iTRAQ4plex); N4(Deamidated); N9(Deamidated); N10(Deamidated)	0	0.471559	0.958259	0.573101	4.25829	0	3	2530.43	9.15888	63.6502	0
High	gPPGVnGTQGFQGcPGQR	1	5	1	530371359	N-Term(iTRAQ4plex); N6(Deamidated); C14(Carbamidomethyl)	0	0.450925	0.678293	0.524858	2.6474	0	2	1958.93	2.46024	33.9757	0
High	fnSSYLQGTNQITGR	1	1	1	105990532	N-Term(iTRAQ4plex); N2(Deamidated)	0	0.692221	0.546153	0.409876	5.0811	0	2	1830.91	-1.45279	47.4302	0
High	qVLFLDTVYGncSTHFTVk	1	1	1	105990532	N-Term(iTRAQ4plex); N11(Deamidated); C12(Carbamidomethyl); K19(iTRAQ4plex)	0	0.786527	0.660169	0.399303	4.74348	0	3	2518.3	2.89185	58.9833	0
High	eLcTISHIFIPAmGnITYDFSFk	1	1	1	105990532	N-Term(iTRAQ4plex); C3(Carbamidomethyl); M13(Oxidation); N15(Deamidated); K23(iTRAQ4plex)	0	0.889373	0.569123	0.526232	4.57939	0	3	3009.5	0.57443	70.745	0
High	fVEGSHnSTVSLTTk	1	1	1	105990532	N-Term(iTRAQ4plex); N7(Deamidated); K15(iTRAQ4plex)	0	0.78179	0.570041	0.442757	4.28983	0	3	1896	0.907243	33.5545	0
High	fEVDSPVYnATWSASLk	2	1	1	105990532	N-Term(iTRAQ4plex); N9(Deamidated); K17(iTRAQ4plex)	0	0.758654	0.686739	0.476589	3.50689	0	2	2203.13	4.35596	62.1979	0
High	yDFnSSmLYSTAk	1	1	1	105990532	N-Term(iTRAQ4plex); N4(Deamidated); M7(Oxidation); K13(iTRAQ4plex)	0	0.846374	0.739828	0.570568	3.17344	0	2	1831.87	0.927589	46.8273	0
High	vNQNLVYESGSLnFSk	1	1	1	105990532	N-Term(iTRAQ4plex); N13(Deamidated); K16(iTRAQ4plex)	0	0.774271	0.660499	0.349525	3.16885	0	2	2088.08	-3.25015	51.7976	0
High	mHIFQnGSLVIHDVAPEDSGR	2	4	1	22902126	N-Term(iTRAQ4plex); M1(Oxidation); N6(Deamidated)	0	1.7501	1.05367	1.86339	4.81524	0	4	2483.21	-0.611366	44.4006	0
High	dGTPLSDGQSnHTVSSk	2	5	1	22902126	N-Term(iTRAQ4plex); N11(Deamidated); K17(iTRAQ4plex)	0	1.49966	0.939674	1.87134	4.59709	0	3	2018.99	1.36995	22.7633	0
High	sAnASFNIk	1	5	1	22902126	N-Term(iTRAQ4plex); N3(Deamidated); K9(iTRAQ4plex)	0	1.62686	0.950171	2.4919	3.97949	0	2	1240.68	0.734353	33.5413	0
High	rQDVnITVATVPSWLk	1	4	1	22902126	N-Term(iTRAQ4plex); N5(Deamidated); K16(iTRAQ4plex)	0	0.886561	0.484615	0.928477	3.47075	0	3	2116.2	-0.749255	55.092	1
High	aTVFAnGSLLLTQVRPR	1	5	1	22902126	N-Term(iTRAQ4plex); N6(Deamidated)	0	1.11044	0.967746	2.01437	3.28949	0	3	1988.15	3.13893	58.0192	0
High	dDAGnYTcIASnGPQGQIR	1	5	1	22902126	N-Term(iTRAQ4plex); N5(Deamidated); C8(Carbamidomethyl); N12(Deamidated)	0	2.70858	0.687028	2.56755	3.01059	0	2	2182.98	0.481868	40.8093	0
High	sLTQGSLIVGDLAPVnGTSQGk	2	8	1	126012571	N-Term(iTRAQ4plex); N16(Deamidated); K22(iTRAQ4plex)	0	0.60921	1.4391	1.22961	5.35371	0	2	2431.33	-0.969828	57.0093	0
High	sQGLNLHTLLYLGGVEPSVPLSPATnmSAHFR	1	7	1	126012571	N-Term(iTRAQ4plex); N26(Deamidated); M27(Oxidation)	0	0.982626	1.05452	0.956209	5.21354	0	4	3567.83	-1.98147	64.3371	0
High	gVnVTmPAQPGTPPLSSTQLQIDPSLHEFQLVDLSR	1	8	1	126012571	N-Term(iTRAQ4plex); N3(Deamidated); M6(Oxidation)	0				3.44082	0	3	4034.08	2.5954	67.7003	0
High	aLVnFTR	1	7	1	126012571	N-Term(iTRAQ4plex); N4(Deamidated)	0	0.36726	2.02725	0.923179	2.50305	0	2	965.555	1.78776	42.2466	0
High	rGTFTDcALAnmTEQIR	1	3	1	115527062	N-Term(iTRAQ4plex); C7(Carbamidomethyl); N11(Deamidated); M12(Oxidation)	0	0.568735	0.788841	0.490125	4.7591	0	3	2145.02	-1.34223	38.3385	1
High	nmTLFSDLVAEk	2	3	1	115527062	N-Term(iTRAQ4plex); N1(Deamidated); M2(Oxidation); K12(iTRAQ4plex)	0	0.506888	1.32455	0.596034	4.74331	0	2	1672.87	1.01846	59.7615	0
High	gTFTDcALAnmTEQIR	2	3	1	115527062	N-Term(iTRAQ4plex); C6(Carbamidomethyl); N10(Deamidated); M11(Oxidation)	0	0.643357	1.12304	0.626705	4.46861	0	3	1988.92	-0.319805	45.7417	0
High	hAELSFVFLTDGVTGnDSLHESAHSmR	2	1	1	115527062	N-Term(iTRAQ4plex); N16(Deamidated); M26(Oxidation)	0	0.672306	1.01315	0.696011	4.18104	0	4	3118.46	-0.797751	51.2819	0
High	aLGFEnATQALGR	2	1	1	5031863	N-Term(iTRAQ4plex); N6(Deamidated)	0	3.15231	1.2651	2.1496	5.17768	0	2	1492.79	-0.275495	51.1141	0
High	gLnLTEDTYkPR	2	2	1	5031863	N-Term(iTRAQ4plex); N3(Deamidated); K10(iTRAQ4plex)	0	2.01995	0.946123	1.40507	4.69442	0	3	1695.92	1.22908	36.3443	0
High	aAIPSALDTnSSk	2	2	1	5031863	N-Term(iTRAQ4plex); N10(Deamidated); K13(iTRAQ4plex)	0	2.64002	1.0196	1.56081	4.00684	0	2	1563.85	-0.717831	36.9513	0
High	tVIRPFYLTnSSGVD	1	2	1	5031863	N-Term(iTRAQ4plex); N10(Deamidated)	0	2.23059	0.975124	0.828662	2.95094	0	2	1813.95	0.0329661	56.5901	0
High	dAGVVcTnETR	1	1	1	5031863	N-Term(iTRAQ4plex); C6(Carbamidomethyl); N8(Deamidated)	0	1.85764	1.01161	1.06503	2.54931	0	2	1366.64	-1.16168	22.5982	0
High	gSLSYLnVTR	5	1	1	4503143	N-Term(iTRAQ4plex); N7(Deamidated)	0	1.4074	2.23247	1.52709	4.10446	0	2	1254.68	0.986923	44.2313	0
High	vDDEmPQHAVLSGPNLFINNLnkTDnGTYR	1	7	1	530397973	N-Term(iTRAQ4plex); M5(Oxidation); N22(Deamidated); K23(iTRAQ4plex); N26(Deamidated)	0	0.708328	0.871761	1.20101	8.80454	0	4	3678.79	-2.62186	53.7094	1
High	vSLTnVSISDEGR	1	7	1	530397973	N-Term(iTRAQ4plex); N5(Deamidated)	0	0.914039	1.29693	1.74994	4.91286	0	2	1521.79	-0.784392	45.6659	0
High	vDDEmPQHAVLSGPNLFINnLnkTDnGTYR	1	7	1	530397973	N-Term(iTRAQ4plex); M5(Oxidation); N20(Deamidated); N22(Deamidated); K23(iTRAQ4plex); N26(Deamidated)	0	0.995492	1.05987	1.14179	3.74997	0	4	3679.77	-1.13032	55.5356	1
High	fQLLnFSSSELk	1	7	1	530397973	N-Term(iTRAQ4plex); N5(Deamidated); K12(iTRAQ4plex)	0	0.736281	1.37978	2.03337	3.71008	0	2	1701.93	2.16353	64.5231	0
High	dTAVEGEEIEVncTAmASkPATTIR	1	7	1	530397973	N-Term(iTRAQ4plex); N12(Deamidated); C13(Carbamidomethyl); M16(Oxidation); K19(iTRAQ4plex)	0	0.672386	0.993582	2.44409	3.52763	0	3	2998.47	2.5932	40.8724	0
High	tmVFPVmYLnESVHIDkETASR	2	2	1	5031631	N-Term(iTRAQ4plex); M2(Oxidation); M7(Oxidation); N10(Deamidated); K17(iTRAQ4plex)	0	1.01257	0.903085	1.55853	7.29766	0	4	2888.45	1.42359	51.7147	1
High	aNIQFGDnGTTISAVSNk	3	1	1	5031631	N-Term(iTRAQ4plex); N8(Deamidated); K18(iTRAQ4plex)	0	1.40553	1.04393	1.77371	4.56527	0	2	2126.1	-0.518592	45.7505	0
High	cNmInGTDGDSFHPLITk	1	2	1	5031631	N-Term(iTRAQ4plex); C1(Carbamidomethyl); M3(Oxidation); N5(Deamidated); K18(iTRAQ4plex)	0	1.5182	0.990826	1.82242	3.05699	0	3	2325.11	0.493104	42.106	0
High	lVQAEYWHDPIkEDVYRnHSIFLADINQER	1	4	1	217272890	N-Term(iTRAQ4plex); K12(iTRAQ4plex); N18(Deamidated)	0	0.693388	1.47767	1.46398	4.4795	0	4	3988.02	-1.94825	56.3214	2
High	nHSIFLADINQER	2	4	1	217272890	N-Term(iTRAQ4plex); N1(Deamidated)	0	1.13133	1.80523	1.23983	4.40171	0	3	1701.87	0.316681	44.2861	0
High	fLnDSIVDPVDSEWFGFYR	1	3	1	217272890	N-Term(iTRAQ4plex); N3(Deamidated)	0	1.0898	1.71036	1.37804	3.4795	0	2	2451.17	1.31316	79.8026	0
High	eDVYRnHSIFLADINQER	1	4	1	217272890	N-Term(iTRAQ4plex); N6(Deamidated)	0	0.808727	1.01897	0.865302	3.21185	0	3	2364.18	2.37887	46.0869	1
High	gInESYk	1	4	1	217272890	N-Term(iTRAQ4plex); N3(Deamidated); K7(iTRAQ4plex)	0	1.22694	2.23864	1.46916	2.8117	0	2	1099.59	1.06883	24.5839	0
High	gInESYkk	2	4	1	217272890	N-Term(iTRAQ4plex); N3(Deamidated); K7(iTRAQ4plex); K8(iTRAQ4plex)	0	0.936434	2.12452	1.61533	2.57182	0	3	1371.78	0.39362	19.5091	1
High	tVLEnSTSYEEAk	2	5	1	530387778	N-Term(iTRAQ4plex); N5(Deamidated); K13(iTRAQ4plex)	0	1.0101	2.79615	1.56218	5.19241	0	2	1759.89	0.998068	36.7474	0
High	iLAPAYFILGGnQSGEGcVITR	2	5	1	530387778	N-Term(iTRAQ4plex); N12(Deamidated); C18(Carbamidomethyl)	0	0.779265	2.12346	0.998526	4.87616	0	2	2481.31	5.84625	74.0379	0
High	tSQEnISFETmYDVLSTkPVLNk	2	5	1	530387778	N-Term(iTRAQ4plex); N5(Deamidated); M11(Oxidation); K18(iTRAQ4plex); K23(iTRAQ4plex)	0	0.587253	1.76818	1.12081	3.60122	0	4	3093.6	0.00017415	54.2132	0
High	cDSGFALDSEERncTDIDEcR	1	1	1	281485550	N-Term(iTRAQ4plex); C1(Carbamidomethyl); N13(Deamidated); C14(Carbamidomethyl); C20(Carbamidomethyl)	0	0.456124	1.01027	0.872833	4.33132	0	3	2694.09	1.33218	39.8769	1
High	nYYADnQTcDGELLFnmTk	1	1	1	281485550	N1(Deamidated); N-Term(iTRAQ4plex); N6(Deamidated); C9(Carbamidomethyl); N16(Deamidated); M17(Oxidation); K19(iTRAQ4plex)	0	0.80799	1.027	0.934433	3.61235	0	3	2604.14	0.11996	56.2486	0
High	ncTDIDEcR	1	3	1	281485550	N1(Deamidated); N-Term(iTRAQ4plex); C2(Carbamidomethyl); C8(Carbamidomethyl)	0	0.473207	1.07463	0.860947	3.56966	0	2	1327.54	1.46738	21.2755	0
High	vLPVnVTDYcQLVR	2	1	1	281485550	N-Term(iTRAQ4plex); N5(Deamidated); C10(Carbamidomethyl)	0	0.671919	1.18456	0.923558	3.34419	0	2	1820.97	1.82636	62.627	0
High	nYYADnQTcDGELLFnmTk	1	1	1	281485550	N-Term(iTRAQ4plex); N6(Deamidated); C9(Carbamidomethyl); N16(Deamidated); M17(Oxidation); K19(iTRAQ4plex)	0	0.431524	1.33921	1.11912	3.29047	0	2	2603.15	-1.27886	53.4882	0
High	aWGTPcEmcPAVnTSEYk	2	1	1	281485550	N-Term(iTRAQ4plex); C6(Carbamidomethyl); M8(Oxidation); C9(Carbamidomethyl); N13(Deamidated); K18(iTRAQ4plex)	0	0.72784	1.10125	1.18056	3.06611	0	3	2406.07	0.99704	43.131	0
High	amnASAnITSDGVEVLGk	3	2	1	530389313	N-Term(iTRAQ4plex); M2(Oxidation); N3(Deamidated); N7(Deamidated); K18(iTRAQ4plex)	0	0.439313	0.690869	1.86818	5.22983	0	2	2083.05	1.92724	48.2499	0
High	sFmVnWTHAPGNVEk	1	2	1	530389313	N-Term(iTRAQ4plex); M3(Oxidation); N5(Deamidated); K15(iTRAQ4plex)	0	0.656659	1.08541	2.06866	3.59559	0	3	2022	-1.70302	44.405	0
High	gnGSRPSSPEEVk	1	2	1	530389313	N-Term(iTRAQ4plex); N2(Deamidated); K13(iTRAQ4plex)	0	0.787372	0.87151	3.03034	3.28776	0	3	1632.85	1.78228	16.3086	0
High	aIIQGLmPDQnYTVQIIAYNk	2	2	1	530389313	N-Term(iTRAQ4plex); M7(Oxidation); N11(Deamidated); K21(iTRAQ4plex)	0	0.689803	0.716898	1.21711	3.14321	0	3	2698.44	0.387577	63.0847	0
High	tVNSLnVSAISIPEHDEADEISDENR	1	2	1	343168772	N-Term(iTRAQ4plex); N6(Deamidated)	0	0.82379	0.68333	0.579981	4.71263	0	3	2999.41	-4.83117	52.5635	0
High	nAIkEGDnITLk	1	3	1	343168772	N-Term(iTRAQ4plex); K4(iTRAQ4plex); N8(Deamidated); K12(iTRAQ4plex)	0	0.992842	1.359	1.62136	3.89976	0	3	1749.02	1.88367	31.5612	1
High	eGDnITLk	1	3	1	343168772	N-Term(iTRAQ4plex); N4(Deamidated); K8(iTRAQ4plex)	0	0.72715	1.36534	1.07337	2.76029	0	2	1178.65	1.41522	30.5599	0
High	lNLSEnYTLSISNAR	2	4	1	343168772	N-Term(iTRAQ4plex); N6(Deamidated)	0	0.636413	1.04531	0.959858	2.72182	0	3	1839.96	-0.0206544	55.2069	0
High	iIISPEEnVTLTcTAENQLER	2	3	1	343168772	N-Term(iTRAQ4plex); N8(Deamidated); C13(Carbamidomethyl)	0	0.635661	1.05019	1.0898	2.35863	0	2	2575.32	4.63842	62.1428	0
High	rEGDHEFLEVPEAQEDVEATFPVHQPGnYScSYR	2	2	1	21071030	N-Term(iTRAQ4plex); N28(Deamidated); C31(Carbamidomethyl)	0	0.558546	0.78739	0.27702	6.71687	0	4	4137.87	0.976962	51.4969	1
High	eGDHEFLEVPEAQEDVEATFPVHQPGnYScSYR	3	2	1	21071030	N-Term(iTRAQ4plex); N27(Deamidated); C30(Carbamidomethyl)	0	0.850834	1.25203	0.730346	5.57005	0	4	3981.78	3.41802	55.6875	0
High	nALnLTFHAQNVGEGGAYEAELR	1	1	1	56237029	N-Term(iTRAQ4plex); N4(Deamidated)	0	1.16136	1.08718	0.76058	6.24845	0	3	2619.29	-0.0129654	52.2797	0
High	tEkEPLSDPVGTcYLSTDnFTR	1	1	1	56237029	N-Term(iTRAQ4plex); K3(iTRAQ4plex); C13(Carbamidomethyl); N19(Deamidated)	0	1.14395	1.04061	0.824354	6.19939	0	3	2819.37	0.9504	50.3513	1
High	hPGnFSSLScDYFAVnQSR	1	1	1	56237029	N-Term(iTRAQ4plex); N4(Deamidated); C10(Carbamidomethyl); N16(Deamidated)	0	1.13884	0.804341	0.842871	4.73814	0	3	2332.04	0.186685	51.1519	0
High	nLnNSQSDVVSFR	1	1	1	56237029	N-Term(iTRAQ4plex); N3(Deamidated)	0	1.26606	1.00453	0.970137	3.84456	0	2	1624.81	1.54989	39.6103	0
High	gnLTYGYVTILnGSDIR	1	1	1	56237029	N-Term(iTRAQ4plex); N2(Deamidated); N12(Deamidated)	0	1.76902	1.4103	1.30601	3.61959	0	2	2002.03	2.71565	65.5492	0
High	aLPQPQnVTSLLGcTH	4	1	1	11321561	N-Term(iTRAQ4plex); N7(Deamidated); C14(Carbamidomethyl)	0	0.617852	0.949557	0.769962	5.67189	0	2	1880.97	1.24451	61.2494	0
High	sWPAVGncSSALR	2	1	1	11321561	N-Term(iTRAQ4plex); N7(Deamidated); C8(Carbamidomethyl)	0	0.606276	0.853514	0.684948	4.19093	0	2	1549.76	1.52767	43.4593	0
High	nGTGHGnSTHHGPEYmR	1	1	1	11321561	N-Term(iTRAQ4plex); N1(Deamidated); N7(Deamidated); M16(Oxidation)	0	0.917065	1.03338	0.812943	3.17889	0	5	2013.86	0.861157	12.7249	0
High	yPHkPEInSTTHPGADLQEnFcR	2	1	1	4503635	N-Term(iTRAQ4plex); K4(iTRAQ4plex); N8(Deamidated); N20(Deamidated); C22(Carbamidomethyl)	0	1.00415	0.763991	0.816517	4.0999	0	4	3001.45	4.10777	37.7037	0
High	yPHkPEInSTTHPGADLQENFcR	4	1	1	4503635	N-Term(iTRAQ4plex); K4(iTRAQ4plex); N8(Deamidated); C22(Carbamidomethyl)	0	0.926695	0.703966	0.508761	2.87894	0	4	3000.46	3.25716	36.3191	0
High	gHVnITR	1	1	1	4503635	N-Term(iTRAQ4plex); N4(Deamidated)	0	0.880155	0.805009	0.387795	2.53368	0	2	941.53	1.19948	13.8472	0
High	lAnLTQGEDQYYLR	2	1	1	355594753	N-Term(iTRAQ4plex); N3(Deamidated)	0	0.534459	1.43356	0.626377	5.26788	0	2	1828.92	1.2939	54.1412	0
High	kkEDALnETR	2	1	1	355594753	N-Term(iTRAQ4plex); K1(iTRAQ4plex); K2(iTRAQ4plex); N7(Deamidated)	0	0.74003	1.57409	0.744782	3.46275	0	4	1636.93	2.64677	15.3769	2
High	eDALnETR	1	1	1	355594753	N-Term(iTRAQ4plex); N5(Deamidated)	0	0.642727	1.51548	0.601615	3.36918	0	2	1092.53	-2.35739	22.4876	0
High	kEDALnETR	1	1	1	355594753	N-Term(iTRAQ4plex); K1(iTRAQ4plex); N6(Deamidated)	0	1.11118	1.826	1.14484	3.30735	0	3	1364.72	-2.26329	17.8091	1
High	eDALnETRESETk	1	1	1	355594753	N-Term(iTRAQ4plex); N5(Deamidated); K13(iTRAQ4plex)	0	0.577518	1.48445	0.634453	2.78323	0	3	1810.89	1.90458	23.5353	1
High	iQmLSFAGEPLPQnSSmAR	2	3	1	480306390	N-Term(iTRAQ4plex); M3(Oxidation); N14(Deamidated); M17(Oxidation)	0	0.391127	1.55511	0.490784	5.00012	0	3	2254.1	0.839593	51.4461	0
High	qPQPnVSELVVGPLPHPSYmR	1	2	1	480306390	N-Term(iTRAQ4plex); N5(Deamidated); M20(Oxidation)	0	0.543769	1.48934	0.483668	4.59348	0	3	2506.29	0.424302	52.5519	0
High	yLYLASnHSNk	2	3	1	480306390	N-Term(iTRAQ4plex); N7(Deamidated); K11(iTRAQ4plex)	0	0.320617	1.37807	0.50205	4.45167	0	3	1598.84	1.77208	34.1498	0
High	yLYLASnHSnk	1	3	1	480306390	N-Term(iTRAQ4plex); N7(Deamidated); N10(Deamidated); K11(iTRAQ4plex)	0	0.285705	1.60185	0.451247	3.6548	0	3	1599.83	3.71218	37.1884	0
High	kAPVVncSIAVcQR	1	2	1	88501734	K1(iTRAQ4plex); N-Term(iTRAQ4plex); N6(Deamidated); C7(Carbamidomethyl); C12(Carbamidomethyl)	0	0.853953	0.542572	0.810666	4.7336	0	3	1891.02	2.33314	31.3837	1
High	eLFnITnGAR	1	2	1	88501734	N-Term(iTRAQ4plex); N4(Deamidated); N7(Deamidated)	0	0.927311	0.559376	0.979056	3.87207	0	2	1280.66	1.1279	51.0211	0
High	yLnFTASEnTSR	1	2	1	88501734	N-Term(iTRAQ4plex); N3(Deamidated); N9(Deamidated)	0	0.795689	0.620427	0.925725	3.82013	0	2	1548.73	2.3114	47.768	0
High	tnkTEFQLELPVk	1	2	1	88501734	N-Term(iTRAQ4plex); N2(Deamidated); K3(iTRAQ4plex); K13(iTRAQ4plex)	0	1.11526	0.687051	1.3163	3.35333	0	3	1980.14	0.392729	48.2664	1
High	eFnVTVTVR	1	2	1	88501734	N-Term(iTRAQ4plex); N3(Deamidated)	0	0.97199	0.686022	1.31147	3.14644	0	2	1209.66	0.389761	44.0655	0
High	aVFnETk	1	2	1	88501734	N-Term(iTRAQ4plex); N4(Deamidated); K7(iTRAQ4plex)	0	1.11376	0.886727	1.2496	2.69342	0	2	1097.61	1.07254	28.5116	0
High	aVFnETknSTR	1	2	1	88501734	N-Term(iTRAQ4plex); N4(Deamidated); K7(iTRAQ4plex); N8(Deamidated)	0	0.771623	0.640697	0.983453	2.65166	0	3	1556.82	0.0339289	24.2611	1
High	gVLmVGnETTYEDGHGSRknITDLVEGAk	1	4	1	222831610	N-Term(iTRAQ4plex); M4(Oxidation); N7(Deamidated); K19(iTRAQ4plex); N20(Deamidated); K29(iTRAQ4plex)	0	0.448441	0.865737	0.540412	6.82941	0	4	3540.8	2.74722	45.8982	2
High	gVLmVGnETTYEDGHGSR	2	4	1	222831610	N-Term(iTRAQ4plex); M4(Oxidation); N7(Deamidated)	0	0.60221	1.23762	0.670703	5.21643	0	3	2082.95	1.2274	33.7541	0
High	nITDLVEGAk	1	4	1	222831610	N-Term(iTRAQ4plex); N1(Deamidated); K10(iTRAQ4plex)	0	0.500144	0.88424	0.454853	3.2842	0	2	1348.75	-2.16482	49.1625	0
High	tcNPETFPSSnESR	1	4	1	222831610	N-Term(iTRAQ4plex); C2(Carbamidomethyl); N11(Deamidated)	0	0.56988	0.809243	0.354711	3.17782	0	2	1770.78	1.84886	28.4864	0
High	knITDLVEGAk	1	4	1	222831610	N-Term(iTRAQ4plex); K1(iTRAQ4plex); N2(Deamidated); K11(iTRAQ4plex)	0	0.502179	1.09564	0.504895	3.16922	0	3	1620.96	2.09931	40.4854	1
High	eSVTDHVnLITPLEkPLQnFTLcFR	2	1	1	4502133	N-Term(iTRAQ4plex); N8(Deamidated); K15(iTRAQ4plex); N19(Deamidated); C23(Carbamidomethyl)	0	0.338496	1.55472	0.889918	5.16164	0	4	3261.71	2.4095	70.3445	0
High	eSVTDHVNLITPLEkPLQnFTLcFR	3	1	1	4502133	N-Term(iTRAQ4plex); K15(iTRAQ4plex); N19(Deamidated); C23(Carbamidomethyl)	0	0.587295	1.52628	0.842167	4.15072	0	4	3260.73	3.42322	69.0506	0
High	fLSSSPHLPPSSYFnASGR	3	1	1	5729770	N-Term(iTRAQ4plex); N15(Deamidated)	0	0.943132	1.64296	1.05844	4.99746	0	3	2196.09	0.807067	51.5515	0
High	ynLTSQDVGSGTSnNSQAcAQFLEQYFHDSDLAQFmR	2	1	1	5729770	N-Term(iTRAQ4plex); N2(Deamidated); N14(Deamidated); C19(Carbamidomethyl); M36(Oxidation)	0	1.15571	2.30108	1.3963	4.86312	0	4	4391.93	2.44912	69.4001	0
High	hEGQEPFLQWLmLLSnESALPHVHTVSYGDDEDSLSSAYIQR	1	1	1	5729770	N-Term(iTRAQ4plex); M12(Oxidation); N16(Deamidated)	0				4.68615	0	4	4960.35	0.564125	74.8246	0
High	aDGTVNQIEGEATPVnLTEPAkLEVk	1	1	1	4502163	N-Term(iTRAQ4plex); N16(Deamidated); K22(iTRAQ4plex); K26(iTRAQ4plex)	0	1.04193	0.97241	0.642868	7.10454	0	3	3156.7	1.52148	51.8947	1
High	aDGTVnQIEGEATPVnLTEPAkLEVk	1	1	1	4502163	N-Term(iTRAQ4plex); N6(Deamidated); N16(Deamidated); K22(iTRAQ4plex); K26(iTRAQ4plex)	0	0.903435	0.976817	0.798912	5.61051	0	3	3157.7	4.88196	50.8567	1
High	aDGTVnQIEGEATPVnLTEPAk	1	1	1	4502163	N-Term(iTRAQ4plex); N6(Deamidated); N16(Deamidated); K22(iTRAQ4plex)	0	0.925381	1.14736	0.858595	2.98868	0	3	2544.29	-0.357069	47.2207	0
High	aDGTVNQIEGEATPVnLTEPAk	2	1	1	4502163	N-Term(iTRAQ4plex); N16(Deamidated); K22(iTRAQ4plex)	0	1.01845	1.27541	0.878201	2.92022	0	2	2543.32	3.32265	49.2686	0
High	eVnDTLLVnELk	2	9	1	530402050	N-Term(iTRAQ4plex); N3(Deamidated); N9(Deamidated); K12(iTRAQ4plex)	0	1.69107	2.68545	2.83887	4.21608	0	2	1676.92	0.00956106	51.7266	0
High	iFLkEVnDTLLVNELk	1	9	1	530402050	N-Term(iTRAQ4plex); K4(iTRAQ4plex); N7(Deamidated); K16(iTRAQ4plex)	0	0.804676	1.70922	1.82261	4.0904	0	3	2321.37	1.68728	64.7786	1
High	iFLkEVnDTLLVnELk	1	9	1	530402050	N-Term(iTRAQ4plex); K4(iTRAQ4plex); N7(Deamidated); N13(Deamidated); K16(iTRAQ4plex)	0	0.826859	2.11085	1.97106	3.87294	0	3	2322.36	2.78728	63.0758	1
High	eVnDTLLVNELk	2	9	1	530402050	N-Term(iTRAQ4plex); N3(Deamidated); K12(iTRAQ4plex)	0	1.55542	3.52559	3.13739	3.26369	0	3	1675.94	0.260776	55.1382	0
High	lEDRFnSTLGPSEEQEESWPGAPGGLSHWLPAAR	1	1	1	5901944	N-Term(iTRAQ4plex); N6(Deamidated)	0	1.10082	1.79513	0.940143	5.0069	0	4	3865.86	2.37711	62.3684	1
High	gRLEQLGGLLAnVSGELGGR	1	1	1	5901944	N-Term(iTRAQ4plex); N12(Deamidated)	0		0.76136		4.99426	0	3	2141.18	-0.66063	67.1276	1
High	lGALnSSLQLLEDR	1	1	1	5901944	N-Term(iTRAQ4plex); N5(Deamidated)	0	0.881197	1.39257	1.43945	4.81856	0	2	1673.92	0.810944	66.8719	0
High	eTnTTSQmQAALLEk	2	1	1	5901944	N-Term(iTRAQ4plex); N3(Deamidated); M8(Oxidation); K15(iTRAQ4plex)	0	1.03316	1.54933	1.76865	3.16629	0	2	1970	-0.20481	35.0374	0
High	lnLTAAR	1	1	1	5901944	N-Term(iTRAQ4plex); N2(Deamidated)	0	1.11707	1.68989	1.91804	2.57296	0	2	903.536	-1.84473	34.6973	0
High	nTSAASTAQLVEATEELRR	1	1	1	119703755	N-Term(iTRAQ4plex); N1(Deamidated)	0	0.503508	1.27141	0.651188	6.57206	0	3	2192.13	0.356177	49.4759	1
High	rAnTSALAVPSPVSnSASAR	1	1	1	119703755	N-Term(iTRAQ4plex); N3(Deamidated); N15(Deamidated)	0	0.819771	0.769506	0.685668	3.87831	0	3	2102.09	-3.36617	35.7125	1
High	rAnTSALAVPSPVSNSASAR	1	1	1	119703755	N-Term(iTRAQ4plex); N3(Deamidated)	0	0.877945	0.595679	0.557089	3.80119	0	3	2101.12	1.86451	34.1763	1
High	lALnLTLR	1	1	1	119703755	N-Term(iTRAQ4plex); N4(Deamidated)	0	0.122807	1.8103	0.579552	3.07481	0	2	1058.67	1.67537	56.8149	0
High	aQAALDkAnASR	1	1	1	119703755	N-Term(iTRAQ4plex); K7(iTRAQ4plex); N9(Deamidated)	0	0.33894	1.69758	0.67604	2.86781	0	3	1504.83	-3.5997	22.4322	1
High	anTSALAVPSPVSNSASAR	1	1	1	119703755	N-Term(iTRAQ4plex); N2(Deamidated)	0	0.46146	1.21902	0.594848	2.80822	0	2	1945.01	1.00905	41.3194	0
High	vEAAQnLTLPGSLR	1	2	1	530391083	N-Term(iTRAQ4plex); N6(Deamidated)	0	1.28943	0.529746	1.4487	4.44701	0	2	1613.9	-1.79886	51.0343	0
High	gPncSEPEcPGNcHLR	1	5	1	530391083	N-Term(iTRAQ4plex); N3(Deamidated); C4(Carbamidomethyl); C9(Carbamidomethyl); C13(Carbamidomethyl)	0	1.0422	0.67072	1.30412	4.27411	0	3	2028.83	-7.69598	22.322	0
High	lLETVEYnISGAER	1	2	1	530391083	N-Term(iTRAQ4plex); N8(Deamidated)	0	1.60802	0.672945	2.0509	4.15421	0	2	1738.9	3.21568	64.4469	0
High	gPncSEPEcPGncHLR	1	5	1	530391083	N-Term(iTRAQ4plex); N3(Deamidated); C4(Carbamidomethyl); C9(Carbamidomethyl); N12(Deamidated); C13(Carbamidomethyl)	0	0.720085	0.87289	1.07054	2.86955	0	3	2029.83	2.67809	25.0345	0
High	nLTVPGSLR	1	3	1	530391083	N-Term(iTRAQ4plex); N1(Deamidated)	0	0.211092	0.550214	1.9744	2.35311	0	2	1101.64	1.5468	39.7124	0
High	gVFITnETGQPLIGk	2	1	1	119393891	N-Term(iTRAQ4plex); N6(Deamidated); K15(iTRAQ4plex)	0	2.27702	2.24161	1.86993	5.7259	0	2	1863.05	-0.576193	53.5973	0
High	vTVLGVATAPQQVLSnGVPVSnFTYSPDTk	1	1	1	119393891	N-Term(iTRAQ4plex); N16(Deamidated); N22(Deamidated); K30(iTRAQ4plex)	0	1.51732	1.08761	1.40228	4.04376	0	3	3379.8	2.97749	69.1815	0
High	nNTIVNELVR	1	1	1	119393891	N-Term(iTRAQ4plex); N1(Deamidated)	0	1.53152	1.72898	1.58874	3.65129	0	2	1316.73	0.712194	48.762	0
High	lEnLSSSEmGYTATLTR	2	1	1	119393891	N-Term(iTRAQ4plex); N3(Deamidated); M9(Oxidation)	0	1.14497	1.24262	1.03098	2.60836	0	3	2033.98	-1.07518	49.6544	0
High	kIESINQQLLPLGnISDNmDR	1	4	1	189217428	K1(iTRAQ4plex); N-Term(iTRAQ4plex); N14(Deamidated); M19(Oxidation)	0	0.813115	1.07416	0.619888	5.22409	0	3	2703.41	-3.48306	53.7131	1
High	tFNLnTTEVEPcR	1	4	1	189217428	N-Term(iTRAQ4plex); N5(Deamidated); C12(Carbamidomethyl)	0	0.777818	1.67882	0.518192	4.13884	0	2	1725.83	1.87357	45.3519	0
High	eVIDTnLTTLR	1	4	1	189217428	N-Term(iTRAQ4plex); N6(Deamidated)	0	0.721719	1.72222	0.524606	3.91548	0	2	1419.78	2.13905	49.9051	0
High	lnDTVGVTk	1	4	1	189217428	N-Term(iTRAQ4plex); N2(Deamidated); K9(iTRAQ4plex)	0	0.411278	2.31553	0.487743	3.5776	0	2	1235.71	3.13717	32.7659	0
High	kTFNLnTTEVEPcR	1	4	1	189217428	K1(iTRAQ4plex); N-Term(iTRAQ4plex); N6(Deamidated); C13(Carbamidomethyl)	0	0.853034	1.11205	0.591991	2.91635	0	3	1998.02	1.91131	37.4315	1
High	fnISTPAFR	1	4	1	189217428	N-Term(iTRAQ4plex); N2(Deamidated)	0	0.26775	2.35006	0.391373	2.71535	0	2	1197.64	1.32089	50.84	0
High	gFQDVEAQAATcnHTVmALmASLDAEk	4	2	1	4757876	N-Term(iTRAQ4plex); C12(Carbamidomethyl); N13(Deamidated); M17(Oxidation); M20(Oxidation); K27(iTRAQ4plex)	0	0.608385	0.548426	0.364251	5.98792	0	4	3229.51	1.66207	59.101	0
High	nVTHLLQQELTEAQk	1	2	1	4757876	N-Term(iTRAQ4plex); N1(Deamidated); K15(iTRAQ4plex)	0	0.442734	0.450299	0.171951	5.4934	0	3	2041.12	1.11235	55.4095	0
High	aLPGnLTAAVmEAnQTGHEFPDR	1	2	1	530394351	N-Term(iTRAQ4plex); N5(Deamidated); M11(Oxidation); N14(Deamidated)	0	0.652624	1.25242	0.469464	4.37192	0	3	2601.25	4.29637	57.3914	0
High	sFnQSLHSLTQAIR	1	2	1	530394351	N-Term(iTRAQ4plex); N3(Deamidated)	0	0.430049	1.56735	0.484707	4.2561	0	3	1746.93	0.111091	50.9163	0
High	qVEELQVnHTALR	1	2	1	530394351	N-Term(iTRAQ4plex); N8(Deamidated)	0	0.536669	1.3931	0.643995	3.5682	0	3	1681.9	0.0729765	33.9836	0
High	nLSLDVEANR	1	2	1	530394351	N-Term(iTRAQ4plex); N1(Deamidated)	0	0.477015	1.45817	0.567939	3.50407	0	2	1275.67	2.22049	39.9855	0
High	aQEAPGTnGSLVLATPGAGARPEPDSLQAR	1	2	1	530394351	N-Term(iTRAQ4plex); N8(Deamidated)	0	0.293141	1.47663	0.47183	3.50131	0	3	3076.58	-0.288202	44.2984	0
High	nLSELHmTTAR	1	2	1	530394351	N-Term(iTRAQ4plex); N1(Deamidated); M7(Oxidation)	0	0.845824	1.90963	0.931815	2.61665	0	3	1433.72	1.90708	25.6346	0
High	nVTAQIcIDkk	1	1	1	87196339	N1(Deamidated); N-Term(iTRAQ4plex); C7(Carbamidomethyl); K10(iTRAQ4plex); K11(iTRAQ4plex)	0	0.554764	1.10728	0.737539	4.27683	0	3	1722.98	1.39805	32.4316	1
High	rnFTAADWGQSR	1	1	1	87196339	N-Term(iTRAQ4plex); N2(Deamidated)	0	1.11809	1.32855	1.33722	3.97683	0	3	1553.76	2.9103	32.7195	1
High	nVTAQIcIDk	1	1	1	87196339	N-Term(iTRAQ4plex); N1(Deamidated); C7(Carbamidomethyl); K10(iTRAQ4plex)	0	0.543119	1.09032	0.670715	3.92114	0	2	1450.78	1.59342	39.5178	0
High	nFTAADWGQSR	1	1	1	87196339	N-Term(iTRAQ4plex); N1(Deamidated)	0	0.466235	1.07154	0.546253	3.7656	0	2	1397.66	3.75809	42.5845	0
High	eNYAELLEDAFLknVTAQIcIDkk	1	1	1	87196339	N-Term(iTRAQ4plex); K13(iTRAQ4plex); N14(Deamidated); C20(Carbamidomethyl); K23(iTRAQ4plex); K24(iTRAQ4plex)	0	0.400669	1.19307	0.52068	3.13927	0	4	3402.86	9.49344	75.2353	2
High	eNYAELLEDAFLknVTAQIcIDk	1	1	1	87196339	N-Term(iTRAQ4plex); K13(iTRAQ4plex); N14(Deamidated); C20(Carbamidomethyl); K23(iTRAQ4plex)	0	0.574674	1.75564	0.727271	2.65406	0	4	3130.64	1.66636	79.108	1
High	ekPEAGTYSVnnGNDTcLLATmGLQLnITQDk	1	4	1	4504957	N-Term(iTRAQ4plex); K2(iTRAQ4plex); N11(Deamidated); N12(Deamidated); C17(Carbamidomethyl); M22(Oxidation); N27(Deamidated); K32(iTRAQ4plex)	0	2.51109	1.05337	2.85424	5.14503	0	3	3946.94	4.43216	57.5327	0
High	vASVININPnTTHSTGScR	1	4	1	4504957	N-Term(iTRAQ4plex); N10(Deamidated); C18(Carbamidomethyl)	0	1.21613	0.69689	1.14548	4.31589	0	3	2173.09	3.01785	37.5161	0
High	vQPFnVTQGk	1	4	1	4504957	N-Term(iTRAQ4plex); N5(Deamidated); K10(iTRAQ4plex)	0	1.93286	1.09472	1.44151	3.73305	0	2	1406.79	1.06423	38.6048	0
High	tVTISDHGTVTYnGSIcGDDQnGPk	1	3	1	4504957	N-Term(iTRAQ4plex); N13(Deamidated); C17(Carbamidomethyl); N22(Deamidated); K25(iTRAQ4plex)	0	1.33313	0.550014	1.4868	2.98435	0	3	2926.36	0.560434	40.868	0
High	tVTISDHGTVTYnGSIcGDDQNGPk	1	3	1	4504957	N-Term(iTRAQ4plex); N13(Deamidated); C17(Carbamidomethyl); K25(iTRAQ4plex)	0	0.870872	0.635285	0.729714	2.83174	0	3	2925.38	1.94011	39.4584	0
High	aGPnGTLFVADAYk	2	2	1	530425819	N-Term(iTRAQ4plex); N4(Deamidated); K14(iTRAQ4plex)	0	1.54216	1.10031	2.0863	5.34789	0	2	1712.91	0.299268	50.0184	0
High	nmSFVnDLTVTQDGR	1	2	1	530425819	N-Term(iTRAQ4plex); N1(Deamidated); M2(Oxidation); N6(Deamidated)	0	1.16119	0.876145	1.3966	4.83219	0	2	1858.86	-1.76866	45.6731	0
High	nmSFVNDLTVTQDGR	2	2	1	530425819	N-Term(iTRAQ4plex); N1(Deamidated); M2(Oxidation)	0	1.24654	0.828891	1.04514	4.72306	0	2	1857.88	0.731047	49.077	0
High	mDkSDAVSHTGnYTcEVTELTR	2	4	1	530375558	N-Term(iTRAQ4plex); M1(Oxidation); K3(iTRAQ4plex); N12(Deamidated); C15(Carbamidomethyl)	0	1.36348	1.17923	1.67066	6.12055	0	4	2819.31	1.59459	38.4988	1
High	sDAVSHTGnYTcEVTELTR	2	4	1	530375558	N-Term(iTRAQ4plex); N9(Deamidated); C12(Carbamidomethyl)	0	1.04241	1.10667	1.02445	4.00159	0	3	2285.05	2.15965	41.5491	0
High	yGnmTEDHVmHLLQNADPLk	2	3	1	68448544	N-Term(iTRAQ4plex); N3(Deamidated); M4(Oxidation); M10(Oxidation); K20(iTRAQ4plex)	0	1.24141	0.809407	1.11508	4.91427	0	4	2647.28	1.0322	48.7488	0
High	gHHncSESLELEDPSSGLGVTk	1	1	1	68448544	N-Term(iTRAQ4plex); N4(Deamidated); C5(Carbamidomethyl); K22(iTRAQ4plex)	0	1.21901	1.37673	1.33276	4.35606	0	3	2642.26	-1.08644	37.7406	0
High	yGnmTEDHVmHLLQnADPLk	2	3	1	68448544	N-Term(iTRAQ4plex); N3(Deamidated); M4(Oxidation); M10(Oxidation); N15(Deamidated); K20(iTRAQ4plex)	0	1.26676	0.951391	1.06469	3.34809	0	4	2648.26	1.62832	45.2323	0
High	nnHTASILDR	3	4	1	383872538	N-Term(iTRAQ4plex); N1(Deamidated); N2(Deamidated)	0	1.39339	0.934638	2.09708	3.31935	0	2	1286.65	2.2235	28.2403	0
High	qQmENYPknnHTASILDR	2	4	1	383872538	N-Term(iTRAQ4plex); M3(Oxidation); K8(iTRAQ4plex); N9(Deamidated); N10(Deamidated)	0	1.21023	0.900854	1.95143	3.02974	0	3	2465.2	3.22686	30.0585	1
High	nnHTASILDR	2	4	1	383872538	N-Term(iTRAQ4plex); N2(Deamidated)	0	0.88996	0.807268	1.56094	2.36389	0	2	1285.66	0.616713	23.2601	0
High	sFScSATLEVAGQLIHknQTR	1	3	1	530414810	N-Term(iTRAQ4plex); C4(Carbamidomethyl); K17(iTRAQ4plex); N18(Deamidated)	0	1.04851	1.44216	0.915961	5.91666	0	4	2636.37	1.00606	50.0778	1
High	lNPTVTYGnDSFSAk	2	3	1	530414810	N-Term(iTRAQ4plex); N9(Deamidated); K15(iTRAQ4plex)	0	0.818671	1.25614	0.943606	5.08403	0	2	1902.97	0.91083	44.9858	0
High	anLTVVLLR	1	2	1	530414810	N-Term(iTRAQ4plex); N2(Deamidated)	0	0.829157	1.50626	0.882255	3.5911	0	2	1143.72	1.09271	56.4101	0
High	dHHGAnFScR	1	2	1	530414810	N-Term(iTRAQ4plex); N6(Deamidated); C9(Carbamidomethyl)	0	0.727368	0.952984	0.616309	2.70976	0	3	1345.58	-0.659712	13.0396	0
High	lLQVVYLHSNnITk	1	3	1	530422893	N-Term(iTRAQ4plex); N11(Deamidated); K14(iTRAQ4plex)	0	0.615563	2.3011	1.14881	5.37692	0	3	1931.12	0.981453	51.4498	0
High	mIEnGSLSFLPTLR	2	3	1	530422893	N-Term(iTRAQ4plex); M1(Oxidation); N4(Deamidated)	0	0.68078	1.5068	0.85205	4.36452	0	2	1738.92	1.75973	63.5685	0
High	lLQVVYLHSnnITk	2	3	1	530422893	N-Term(iTRAQ4plex); N10(Deamidated); N11(Deamidated); K14(iTRAQ4plex)	0	0.664461	1.447	0.848321	3.84822	0	3	1932.11	0.787681	53.0841	0
High	qEDLSVGSVLLTVnATDPDSLQHQTIR	1	4	1	333944020	N-Term(iTRAQ4plex); N14(Deamidated)	0	0.447633	1.18399	0.537012	7.15312	0	3	3081.59	1.09493	63.7381	0
High	inNTHALVSLLQNLNk	1	4	1	333944020	N-Term(iTRAQ4plex); N2(Deamidated); K16(iTRAQ4plex)	0	0.372566	1.28831	0.514794	4.51152	0	3	2081.2	1.06086	63.7098	0
High	aNYNLPImVTDSGkPPmTnITDLR	1	4	1	333944020	N-Term(iTRAQ4plex); M8(Oxidation); K14(iTRAQ4plex); M17(Oxidation); N19(Deamidated)	0	0.374504	1.37775	0.505891	2.79302	0	3	2982.52	0.618897	51.8991	0
High	anYNLPImVTDSGkPPmTnITDLR	2	4	1	333944020	N-Term(iTRAQ4plex); N2(Deamidated); M8(Oxidation); K14(iTRAQ4plex); M17(Oxidation); N19(Deamidated)	0	0.470383	1.12252	0.633925	2.66873	0	3	2983.5	-0.242941	53.195	0
High	eGITLnSSNPSGNAFLk	2	1	1	132814467	N-Term(iTRAQ4plex); N6(Deamidated); K17(iTRAQ4plex)	0	0.457971	1.29755	0.454341	4.68655	0	3	2038.08	4.27261	49.3616	0
High	wTEDnITSSVLFnR	1	1	1	132814467	N-Term(iTRAQ4plex); N5(Deamidated); N13(Deamidated)	0	0.537827	1.12555	0.403319	3.57837	0	2	1827.89	1.3602	63.7889	0
High	eGITLnSSNPSGnAFLk	1	1	1	132814467	N-Term(iTRAQ4plex); N6(Deamidated); N13(Deamidated); K17(iTRAQ4plex)	0	0.825284	1.04963	0.681569	3.42927	0	3	2039.05	-0.222928	50.5722	0
High	nVTLLSR	1	1	1	132814467	N-Term(iTRAQ4plex); N1(Deamidated)	0	0.530228	1.2345	0.456967	2.38826	0	2	947.563	-1.07783	35.8646	0
High	yHYnGTLLDGTSFDTSYSk	1	2	1	192448443	N-Term(iTRAQ4plex); N4(Deamidated); K19(iTRAQ4plex)	0	1.07122	0.69279	3.72011	5.42695	0	3	2458.17	2.81959	50.5256	0
High	yHYncSLLDGTQLFTSHDYGAPQEATLGANk	1	2	1	192448443	N-Term(iTRAQ4plex); N4(Deamidated); C5(Carbamidomethyl); K31(iTRAQ4plex)	0	1.60226	1.0519	2.71359	5.35246	0	4	3760.78	-0.922618	56.807	0
High	yHYnGSLmDGTLFDSSYSR	1	2	1	192448443	N-Term(iTRAQ4plex); N4(Deamidated); M8(Oxidation)	0	1.34989	0.827463	2.26591	5.06367	0	3	2374.03	-2.99886	48.8901	0
High	yHYnGTFEDGk	1	2	1	192448443	N-Term(iTRAQ4plex); N4(Deamidated); K11(iTRAQ4plex)	0	2.12285	0.910862	6.62174	2.9865	0	3	1619.76	1.05907	30.3352	0
High	rIQHILDmEANLmDTEHFQnFSmTTDQR	1	4	1	4505259	N-Term(iTRAQ4plex); M8(Oxidation); M13(Oxidation); N20(Deamidated); M23(Oxidation)	0	0.520849	0.693656	0.470148	3.4234	0	4	3614.65	0.952196	46.4511	1
High	vLnnITNDLR	2	4	1	4505259	N-Term(iTRAQ4plex); N3(Deamidated); N4(Deamidated)	0	1.01559	1.39415	1.15422	3.40311	0	2	1317.71	0.243	50.5766	0
High	iQHILDmEANLmDTEHFQnFSmTTDQR	1	4	1	4505259	N-Term(iTRAQ4plex); M7(Oxidation); M12(Oxidation); N19(Deamidated); M22(Oxidation)	0	1.9751	1.6884	1.18181	3.31125	0	4	3458.54	-0.26222	52.6066	0
High	vLNnITNDLR	1	4	1	4505259	N-Term(iTRAQ4plex); N4(Deamidated)	0	1.20614	2.10089	1.59413	2.99782	0	2	1316.73	0.248658	51.9501	0
High	vLnnITnDLR	1	4	1	4505259	N-Term(iTRAQ4plex); N3(Deamidated); N4(Deamidated); N7(Deamidated)	0	0.998828	1.51543	1.2761	2.80348	0	2	1318.7	1.71845	45.2368	0
High	fEnQTGFPPPDSR	5	4	1	187607300	N-Term(iTRAQ4plex); N3(Deamidated)	0	3.26465	0.887805	3.11813	4.26022	0	2	1636.77	1.01734	40.754	0
High	ySDGTPVnYTnWYR	2	14	1	257467612	N-Term(iTRAQ4plex); N8(Deamidated); N11(Deamidated)	0	0.791227	1.59123	0.476413	4.26568	0	2	1881.85	2.35532	52.2931	0
High	ySDGTPVnYTNWYR	3	14	1	257467612	N-Term(iTRAQ4plex); N8(Deamidated)	0	0.746528	1.63411	0.435656	3.10537	0	3	1880.86	0.0816952	53.0531	0
High	aVnITSENLIDDVVSLIR	2	1	1	4502511	N-Term(iTRAQ4plex); N3(Deamidated)	0	1.07631	0.808885	0.74946	5.59697	0	3	2116.16	-0.563103	81.7728	0
High	wPAEkEnDTGVVHQVEEcR	2	6	1	530394626	N-Term(iTRAQ4plex); K5(iTRAQ4plex); N7(Deamidated); C18(Carbamidomethyl)	0	0.551024	1.35614	1.12621	4.2072	0	3	2572.23	-0.00517971	37.6993	1
High	kVVnVSDLYk	1	7	1	530394626	N-Term(iTRAQ4plex); K1(iTRAQ4plex); N4(Deamidated); K10(iTRAQ4plex)	0	0.626588	1.96717	1.26485	4.13024	0	3	1597.96	2.67527	38.5749	1
High	vVnVSDLYk	1	7	1	530394626	N-Term(iTRAQ4plex); N3(Deamidated); K9(iTRAQ4plex)	0	0.491358	1.56705	1.14814	3.58652	0	2	1325.76	2.41469	47.818	0
High	fLnLTSEk	1	8	1	530394626	N-Term(iTRAQ4plex); N3(Deamidated); K8(iTRAQ4plex)	0	0.534519	1.55601	1.39985	2.77553	0	2	1240.7	-0.54754	47.4435	0
High	lSDTTSQSnSTAk	1	2	1	167614504	N-Term(iTRAQ4plex); N9(Deamidated); K13(iTRAQ4plex)	0	0.820197	1.47483	1.0059	4.24227	0	2	1628.82	1.23695	19.8399	0
High	qSAEDILLkTnATk	1	2	1	167614504	N-Term(iTRAQ4plex); K9(iTRAQ4plex); N11(Deamidated); K14(iTRAQ4plex)	0	0.65746	1.31588	0.851997	4.10162	0	3	1965.13	2.677	39.2714	1
High	vnASTTEPnSTVEQSALmR	1	2	1	167614504	N-Term(iTRAQ4plex); N2(Deamidated); N9(Deamidated); M18(Oxidation)	0	0.61454	0.840684	0.62242	3.76107	0	3	2197.04	1.47717	38.2789	0
High	mEmPSTPQQLQnLTEDIR	1	2	1	167614504	N-Term(iTRAQ4plex); M1(Oxidation); M3(Oxidation); N12(Deamidated)	0	0.869961	1.44673	1.54673	3.29414	0	3	2308.08	-3.64897	53.6822	0
High	gTnYTVR	1	2	1	167614504	N-Term(iTRAQ4plex); N3(Deamidated)	0	0.945125	1.50567	0.935637	2.3625	0	2	955.497	0.796147	18.5272	0
High	kFDVNQLQnTTIk	1	4	1	4503273	N-Term(iTRAQ4plex); K1(iTRAQ4plex); N9(Deamidated); K13(iTRAQ4plex)	0	0.672906	1.00558	0.556533	4.25877	0	3	1982.13	2.6344	40.5035	1
High	akELYEPIWQnFTDPQLR	1	1	1	4503273	N-Term(iTRAQ4plex); K2(iTRAQ4plex); N11(Deamidated)	0	0.614069	0.715625	0.794893	3.78497	0	3	2537.35	8.46398	63.4378	1
High	kFDVnQLQnTTIk	1	4	1	4503273	N-Term(iTRAQ4plex); K1(iTRAQ4plex); N5(Deamidated); N9(Deamidated); K13(iTRAQ4plex)	0	0.418486	1.05879	0.447765	3.72354	0	3	1983.12	3.46045	38.5705	1
High	nETHFDAGAk	1	2	1	4503273	N-Term(iTRAQ4plex); N1(Deamidated); K10(iTRAQ4plex)	0	0.537941	0.853837	0.472737	2.94015	0	3	1378.69	2.80639	19.6914	0
High	nmQIAnHTLk	1	4	1	4503273	N-Term(iTRAQ4plex); M2(Oxidation); N6(Deamidated); K10(iTRAQ4plex)	0	0.551978	0.964668	0.515377	2.89464	0	3	1474.8	1.62008	20.5697	0
High	kkEnGmPmDIVnTSGR	4	6	1	238624149	K1(iTRAQ4plex); N-Term(iTRAQ4plex); K2(iTRAQ4plex); N4(Deamidated); M6(Oxidation); M8(Oxidation); N12(Deamidated)	0	1.18561	1.27241	1.01812	3.98685	0	4	2243.14	1.12294	20.1746	2
High	anATIEVk	1	5	1	238624149	N-Term(iTRAQ4plex); N2(Deamidated); K8(iTRAQ4plex)	0	1.41912	1.28262	1.3498	3.31729	0	2	1134.66	1.00612	27.3528	0
High	lSnLSNLSHDLVQEAIDHAQDLQQEANELSR	1	3	1	380503846	N-Term(iTRAQ4plex); N3(Deamidated)	0	0.501071	1.89721	0.968799	6.21462	0	4	3632.8	2.46013	78.4282	0
High	nLTEVVPQLLDQLR	1	3	1	380503846	N-Term(iTRAQ4plex); N1(Deamidated)	0	0.49071	2.00487	1.01486	3.11064	0	2	1783.01	1.08195	76.6218	0
High	rPASnVSASIQR	2	3	1	380503846	N-Term(iTRAQ4plex); N5(Deamidated)	0	0.974225	0.823592	0.566487	2.81864	0	3	1430.79	1.60493	19.815	0
High	hVNEInATIYLLk	1	3	1	380503846	N-Term(iTRAQ4plex); N6(Deamidated); K13(iTRAQ4plex)	0	0.443716	0.862175	0.730688	2.78616	0	3	1817.04	0.855471	54.3789	0
High	gQSYSVnVTFTSNIQSk	3	2	1	5453678	N-Term(iTRAQ4plex); N7(Deamidated); K17(iTRAQ4plex)	0	1.17145	1.24503	1.28202	4.56233	0	3	2149.1	-0.784343	47.1535	0
High	gQSYSVnVTFTSnIQSk	1	2	1	5453678	N-Term(iTRAQ4plex); N7(Deamidated); N13(Deamidated); K17(iTRAQ4plex)	0	1.01512	1.34533	0.920879	2.88909	0	2	2150.08	-0.951408	49.0516	0
High	nIETFTcDTQnITYR	2	2	1	392307009	N-Term(iTRAQ4plex); C7(Carbamidomethyl); N11(Deamidated)	0	1.15968	0.919996	1.16047	4.66156	0	2	2020.94	0.457909	48.7453	0
High	yHLEVEAGNTLVRnESHk	1	2	1	392307009	N-Term(iTRAQ4plex); N14(Deamidated); K18(iTRAQ4plex)	0	0.845174	0.586841	1.11239	3.5377	0	5	2385.24	1.34205	34.0611	1
High	sFHnFTLcYIk	1	2	1	392307009	N-Term(iTRAQ4plex); N4(Deamidated); C8(Carbamidomethyl); K11(iTRAQ4plex)	0	0.734306	0.637417	1.14966	2.90738	0	3	1718.88	-0.0794276	49.8287	0
High	yAnITVDYLYNk	1	2	1	392307009	N-Term(iTRAQ4plex); N3(Deamidated); K12(iTRAQ4plex)	0	0.828085	0.58858	0.955567	2.60296	0	3	1765.93	2.10814	55.9712	0
High	eAESLQPmTVVGTDYVFHnDTk	1	2	1	149363636	N-Term(iTRAQ4plex); M8(Oxidation); N19(Deamidated); K22(iTRAQ4plex)	0	1.15559	1.04191	1.16446	4.90761	0	3	2786.34	-1.58844	48.1523	0
High	tEAGAFEYVPDPTFEnFTGGVk	1	2	1	149363636	N-Term(iTRAQ4plex); N16(Deamidated); K22(iTRAQ4plex)	0	1.91802	1.94569	3.42547	4.33563	0	3	2665.3	1.62988	66.986	0
High	sInVTGQGFSLIQR	1	2	1	149363636	N-Term(iTRAQ4plex); N3(Deamidated)	0	1.21589	1.07858	1.52851	4.24278	0	2	1664.91	0.73366	55.4716	0
High	aLSnISLR	1	2	1	149363636	N-Term(iTRAQ4plex); N4(Deamidated)	0	1.24849	1.11502	1.66247	3.22509	0	2	1018.6	1.80317	41.3106	0
High	lTnNSNQFQTEVGk	2	3	1	89191865	N-Term(iTRAQ4plex); N3(Deamidated); K14(iTRAQ4plex)	0	0.74541	0.754561	1.05079	5.11608	0	2	1868.96	1.24248	37.7274	0
High	vTLYLRPGQAAAFnVTFR	1	2	1	89191865	N-Term(iTRAQ4plex); N14(Deamidated)	0	1.12491	0.837848	1.63378	4.77982	0	3	2169.19	0.557876	59.3657	0
High	lnFTGPGDPDSIR	1	2	1	89191865	N-Term(iTRAQ4plex); N2(Deamidated)	0	1.19111	1.10531	1.81899	3.57333	0	2	1533.77	0.894291	48.6519	0
High	lnETHIFnGSNWImLIYk	1	2	1	333440434	N-Term(iTRAQ4plex); N2(Deamidated); N8(Deamidated); M14(Oxidation); K18(iTRAQ4plex)	0	0.939725	0.904145	1.35201	4.44631	0	3	2499.28	-2.57903	74.2233	0
High	eAGnHTSGAGLVQInk	1	2	1	333440434	N-Term(iTRAQ4plex); N4(Deamidated); N15(Deamidated); K16(iTRAQ4plex)	0	1.08876	1.2259	1.25751	3.75179	0	3	1885.99	4.61385	30.8583	0
High	eAGnHTSGAGLVQINk	2	2	1	333440434	N-Term(iTRAQ4plex); N4(Deamidated); K16(iTRAQ4plex)	0	1.18319	1.29117	1.67483	2.73118	0	2	1885	-1.39533	30.0422	0
High	fSDGLESnSSTQFEVk	2	5	1	356582273	N-Term(iTRAQ4plex); N8(Deamidated); K16(iTRAQ4plex)	0	1.08919	0.491696	0.380925	6.07141	0	2	2064	-0.683063	47.9764	0
High	gLnVTLSSTGR	2	6	1	356582273	N-Term(iTRAQ4plex); N3(Deamidated)	0	1.01287	0.542789	0.405578	3.32556	0	2	1249.69	0.721332	38.7782	0
High	dTAVFEcLPQHAmFGnDTITcTTHGnWTk	2	1	1	153266841	N-Term(iTRAQ4plex); C7(Carbamidomethyl); M13(Oxidation); N16(Deamidated); C21(Carbamidomethyl); N26(Deamidated); K29(iTRAQ4plex)	0	1.09208	0.767901	0.613931	4.52502	0	4	3658.65	-0.103285	52.61	0
High	vYkPSAGnnSLYR	1	1	1	153266841	N-Term(iTRAQ4plex); K3(iTRAQ4plex); N8(Deamidated); N9(Deamidated)	0	0.696717	1.00663	0.701389	4.12757	0	3	1758.93	1.8667	31.3871	0
High	vYkPSAGnNSLYR	1	1	1	153266841	N-Term(iTRAQ4plex); K3(iTRAQ4plex); N8(Deamidated)	0	0.86258	0.894334	0.804148	3.05433	0	3	1757.95	2.80927	30.0033	0
High	gYYnQSEAGSHTLQR	4	3	1	530429221	N-Term(iTRAQ4plex); N4(Deamidated)	0	1.91314	0.142542	0.123562	6.73531	0	3	1855.87	2.05222	25.0818	0
High	tILVDNnTWnNTHISR	2	2	1	511630717	N-Term(iTRAQ4plex); N7(Deamidated); N10(Deamidated)	0	1.32152	0.913382	1.28738	4.55942	0	3	2044.02	-1.5007	45.0792	0
High	tILVDNNTWnNTHISR	1	2	1	511630717	N-Term(iTRAQ4plex); N10(Deamidated)	0	1.62023	1.03409	1.21177	3.87423	0	3	2043.04	0.473839	43.6537	0
High	sLEAQGnSSHLDADTVR	1	5	1	530372117	N-Term(iTRAQ4plex); N7(Deamidated)	0	0.711181	1.02201	1.99404	5.18038	0	3	1944.94	3.30643	29.1231	0
High	gDGPFTIFVPHADLmSnLSQDELAR	2	5	1	530372117	N-Term(iTRAQ4plex); M15(Oxidation); N17(Deamidated)	0	0.670678	0.942015	1.78215	3.78589	0	3	2891.4	1.00543	66.0851	0
High	rnVTAAAQGFGYk	1	5	1	530372117	N-Term(iTRAQ4plex); N2(Deamidated); K13(iTRAQ4plex)	0	0.684466	0.923206	1.70641	3.61889	0	3	1671.91	3.43848	31.8338	1
High	ySVAnDTGFVDIPkQEk	2	2	1	384081596	N-Term(iTRAQ4plex); N5(Deamidated); K14(iTRAQ4plex); K17(iTRAQ4plex)	0	1.05147	1.10724	1.07656	6.04979	0	3	2344.23	-4.50305	44.5106	1
High	ySVAnDTGFVDIPk	2	2	1	384081596	N-Term(iTRAQ4plex); N5(Deamidated); K14(iTRAQ4plex)	0	1.52028	1.23672	1.64499	3.25562	0	2	1814.95	2.39405	52.9918	0
High	lQNNEnnIScVER	2	3	1	118442839	N-Term(iTRAQ4plex); N6(Deamidated); N7(Deamidated); C10(Carbamidomethyl)	0	0.751272	0.466153	0.409432	3.37505	0	2	1735.8	0.679189	32.435	0
High	anYTGQIVLYSVNEnGnITVIQAHR	1	1	1	116295258	N-Term(iTRAQ4plex); N2(Deamidated); N15(Deamidated); N17(Deamidated)	0	1.51015	1.02462	0.745473	6.05596	0	3	2921.48	-0.411628	57.5617	0
High	gEYFVnVTTR	1	1	1	116295258	N-Term(iTRAQ4plex); N6(Deamidated)	0	1.32768	0.844147	0.909975	3.53715	0	2	1330.68	0.711804	43.8447	0
High	yFFnVSDEAALLEk	2	1	1	116295258	N-Term(iTRAQ4plex); N4(Deamidated); K14(iTRAQ4plex)	0	2.2381	0.791453	1.16504	2.78047	0	2	1935.01	3.24202	69.7918	0
High	ykVDYESQSTDTQnFSSESk	1	3	1	530384753	N-Term(iTRAQ4plex); K2(iTRAQ4plex); N14(Deamidated); K20(iTRAQ4plex)	0	4.00642	1.40015	1.51443	4.32349	0	3	2776.32	0.252618	34.2823	1
High	gLcVnASAVSR	1	3	1	530384753	N-Term(iTRAQ4plex); C3(Carbamidomethyl); N5(Deamidated)	0	2.83816	1.65851	1.28747	3.64757	0	2	1278.66	0.417107	34.4771	0
High	aYLLPAPPAPGnASESEEDR	2	2	1	530384753	N-Term(iTRAQ4plex); N12(Deamidated)	0	2.94302	1.17998	0.808934	3.55549	0	3	2229.08	2.04798	50.2455	0
High	dEGTYTcALHHSGHSPPISSQnVTVLR	3	1	1	19923362	N-Term(iTRAQ4plex); C7(Carbamidomethyl); N22(Deamidated)	0	1.03532	0.569976	1.74864	5.9778	0	4	3108.5	1.6365	36.6205	0
High	fVnVTVTPEDQcRPNNVcTGVLTR	1	1	1	11342670	N-Term(iTRAQ4plex); N3(Deamidated); C12(Carbamidomethyl); C18(Carbamidomethyl)	0	0.461807	0.238282	0.308862	5.50205	0	3	2921.44	0.512501	48.0881	0
High	fVnVTVTPEDQcRPNnVcTGVLTR	2	1	1	11342670	N-Term(iTRAQ4plex); N3(Deamidated); C12(Carbamidomethyl); N16(Deamidated); C18(Carbamidomethyl)	0	0.508824	0.21139	0.244554	4.80627	0	3	2922.42	1.0111	50.3988	0
High	eAnLTSSVTILPLPLQnATVEAGTR	1	1	1	11342670	N-Term(iTRAQ4plex); N3(Deamidated); N17(Deamidated)	0	0.652764	0.261498	0.353913	3.53237	0	2	2741.48	3.11889	72.1702	0
High	anTTQPGIVEGGQVLk	2	4	1	223468595	N-Term(iTRAQ4plex); N2(Deamidated); K16(iTRAQ4plex)	0	1.08284	1.27398	1.71422	3.04227	0	3	1901.06	0.470221	39.5134	0
High	iSSLQTTEknDTVAGQGER	1	4	1	223468595	N-Term(iTRAQ4plex); K9(iTRAQ4plex); N10(Deamidated)	0	1.69737	1.36639	2.74519	2.67174	0	3	2323.17	-11.5078	30.4579	1
High	tAADTTGLQPILNQFTPAnISR	1	4	1	223468595	N-Term(iTRAQ4plex); N19(Deamidated)	0				2.52291	0	3	2474.3	1.27669	66.8841	0
High	eNQnHSYSLk	1	4	1	223468595	N-Term(iTRAQ4plex); N4(Deamidated); K10(iTRAQ4plex)	0	1.40182	1.41118	2.56901	2.49012	0	3	1508.76	1.88916	19.627	0
High	gNYDFVQAmIVnnHTSLDVEEAAAVR	1	4	1	226423950	N-Term(iTRAQ4plex); M9(Oxidation); N12(Deamidated); N13(Deamidated)	0	1.20436	1.04245	0.648007	7.01051	0	3	3025.43	-1.12734	57.181	0
High	dLQAPLGQSFScSnSSIILSPAVHLDLLSLR	1	2	1	91199550	N-Term(iTRAQ4plex); C12(Carbamidomethyl); N14(Deamidated)	0	1.68799	1.0725	1.10573	7.06485	0	3	3483.83	2.1269	75.3615	0
High	eTIGDYTWTnGSQPcVHLQAQIQIR	1	2	1	91199550	N-Term(iTRAQ4plex); N10(Deamidated); C15(Carbamidomethyl)	0	2.38572	1.15915	1.19759	6.51467	0	3	3060.5	1.64607	55.6841	0
High	gnETLHYETFGk	2	1	1	153082696	N-Term(iTRAQ4plex); N2(Deamidated); K12(iTRAQ4plex)	0	0.7248	1.0458	0.672573	3.81723	0	3	1684.84	-1.90045	34.8296	0
High	aAPAPQEATATFnSTADREDGHR	1	1	1	153082696	N-Term(iTRAQ4plex); N13(Deamidated)	0	1.14416	1.4282	0.837575	3.38054	0	4	2558.2	0.371162	30.7224	1
High	gSLEVncSTTcNQPEVGGLETSLDk	1	1	1	153082696	N-Term(iTRAQ4plex); N6(Deamidated); C7(Carbamidomethyl); C11(Carbamidomethyl); K25(iTRAQ4plex)	0	0.989816	0.936357	0.713108	3.28576	0	3	2984.4	-2.42629	49.696	0
High	iPcSQPPQIEHGTInSSR	2	1	1	62739186	N-Term(iTRAQ4plex); C3(Carbamidomethyl); N15(Deamidated)	0	1.03553	0.530542	0.556594	5.13568	0	3	2166.07	-0.940071	35.0252	0
High	gQTAESLAVHnITVcEQk	2	2	1	530421416	N-Term(iTRAQ4plex); N11(Deamidated); C15(Carbamidomethyl); K18(iTRAQ4plex)	0	1.09461	0.674358	1.09281	5.19943	0	3	2274.17	1.19243	39.5048	0
High	vnNSDPYSVALSELGDRQnESYLNFAR	1	2	1	530421416	N-Term(iTRAQ4plex); N2(Deamidated); N19(Deamidated)	0	0.881603	0.622538	0.954283	4.78317	0	3	3204.53	2.07967	66.5414	1
High	vFGSQnLTTVk	1	3	1	530397771	N-Term(iTRAQ4plex); N6(Deamidated); K11(iTRAQ4plex)	0	1.63945	0.9998	2.15847	4.02006	0	2	1482.84	0.309374	43.3487	0
High	lSALDNLLnHSSmFLk	1	3	1	530397771	N-Term(iTRAQ4plex); N9(Deamidated); M13(Oxidation); K16(iTRAQ4plex)	0	1.65964	1.05192	2.50916	3.20218	0	3	2108.13	1.11526	66.486	0
High	nATLAEQAk	1	3	1	530397771	N-Term(iTRAQ4plex); N1(Deamidated); K9(iTRAQ4plex)	0	1.65002	0.971888	2.24541	3.03033	0	2	1234.69	1.66831	23.2437	0
High	aEPPLnASASDQGEk	1	3	1	530397771	N-Term(iTRAQ4plex); N6(Deamidated); K15(iTRAQ4plex)	0				2.85184	0	3	1802.9	1.10767	28.4565	0
High	iIVPLnNREnISDPTSPLR	2	1	1	21489959	N-Term(iTRAQ4plex); N6(Deamidated); N10(Deamidated)	0	0.171445	1.05006	1.15	3.79999	0	3	2294.25	0.989695	54.9172	1
High	iIVPLNNREnISDPTSPLR	1	1	1	21489959	N-Term(iTRAQ4plex); N10(Deamidated)	0	0.334893	1.01771	1.10821	2.98644	0	3	2293.27	2.51031	50.8656	1
High	enISDPTSPLR	1	1	1	21489959	N-Term(iTRAQ4plex); N2(Deamidated)	0	0.565091	1.51607	1.46121	2.39735	0	2	1373.71	3.36813	36.434	0
High	hLYTTTGGETDFTnVTSLR	1	4	1	327315343	N-Term(iTRAQ4plex); N14(Deamidated)	0	0.894381	1.13197	1.9334	6.53193	0	3	2258.11	1.01239	46.4938	0
High	nFkDITDLInNTFIR	1	4	1	327315343	N-Term(iTRAQ4plex); K3(iTRAQ4plex); N10(Deamidated)	0	0.606043	1.5411	1.97419	3.29468	0	3	2113.16	1.17906	70.4841	1
High	dITDLInNTFIR	1	4	1	327315343	N-Term(iTRAQ4plex); N7(Deamidated)	0	1.43838	1.07316	1.47937	2.93942	0	2	1579.85	0.718149	73.0043	0
High	eGHFYYnISEVk	1	3	1	5453914	N-Term(iTRAQ4plex); N7(Deamidated); K12(iTRAQ4plex)	0	3.21206	1.06388	2.01598	4.35821	0	3	1774.89	0.944784	42.5766	0
High	gkEGHFYYnISEVk	1	3	1	5453914	N-Term(iTRAQ4plex); K2(iTRAQ4plex); N9(Deamidated); K14(iTRAQ4plex)	0	1.89299	1.74584	1.74652	3.0001	0	4	2104.1	-4.74855	36.1086	1
High	iYSnHSALESLALIPLQAPLk	1	5	1	5453914	N-Term(iTRAQ4plex); N4(Deamidated); K21(iTRAQ4plex)	0	1.24346	0.636028	1.16006	2.87985	0	3	2567.47	1.64453	68.9734	0
High	vSnVScQASVSR	1	3	1	5453914	N-Term(iTRAQ4plex); N3(Deamidated); C6(Carbamidomethyl)	0	3.26144	1.44575	2.40474	2.50229	0	2	1438.71	-0.519579	24.4254	0
High	aVLQLNEEGVDTAGSTGVTLnLTSkPIILR	1	1	1	73858564	N-Term(iTRAQ4plex); N21(Deamidated); K25(iTRAQ4plex)	0	0.808521	0.790664	0.522194	5.92463	0	3	3398.9	0.407259	64.4635	0
High	aQLLQGLGFnLTER	2	1	1	73858564	N-Term(iTRAQ4plex); N10(Deamidated)	0	1.1552	0.826917	0.479812	3.89982	0	2	1704.94	1.11083	66.9825	0
High	gELnTSIFSSRPIDk	2	2	1	530367688	N-Term(iTRAQ4plex); N4(Deamidated); K15(iTRAQ4plex)	0	0.718791	1.22096	0.805457	5.353	0	3	1953.05	0.782545	46.1112	0
High	dIENFnSTQk	1	1	1	4501987	N-Term(iTRAQ4plex); N6(Deamidated); K10(iTRAQ4plex)	0	0.980338	1.09294	0.734304	3.63457	0	2	1484.75	2.5316	32.3845	0
High	dIEnFnSTQk	1	1	1	4501987	N-Term(iTRAQ4plex); N4(Deamidated); N6(Deamidated); K10(iTRAQ4plex)	0	1.08636	0.829282	0.683051	3.42203	0	2	1485.74	6.30448	34.4306	0
High	yAEDkFnETTEk	2	1	1	4501987	N-Term(iTRAQ4plex); K5(iTRAQ4plex); N7(Deamidated); K12(iTRAQ4plex)	0	0.901829	0.941714	0.696028	2.97572	0	3	1907.96	0.952731	30.3475	1
High	cATPHGDnASLEATFVk	1	4	1	34734068	N-Term(iTRAQ4plex); C1(Carbamidomethyl); N8(Deamidated); K17(iTRAQ4plex)	0	0.607096	0.973086	0.859159	4.20569	0	3	2107.04	1.56522	38.2833	0
High	ncQDIDEcVTGIHncSInETcFNIQGGFR	2	4	1	34734068	N-Term(iTRAQ4plex); C2(Carbamidomethyl); C8(Carbamidomethyl); N14(Deamidated); C15(Carbamidomethyl); N18(Deamidated); C21(Carbamidomethyl)	0	0.536913	0.965119	0.933453	3.03078	0	4	3604.53	0.0618383	55.9325	0
High	gLVmNYPHITnLTNLGQSTEYR	1	2	1	315138990	N-Term(iTRAQ4plex); M4(Oxidation); N11(Deamidated)	0	1.89324	1.09818	2.42277	5.1116	0	3	2682.34	2.57116	54.9723	0
High	gkDLDTDFTNnASQPETk	1	2	1	315138990	N-Term(iTRAQ4plex); K2(iTRAQ4plex); N11(Deamidated); K18(iTRAQ4plex)	0	2.32421	1.22272	3.17298	3.82874	0	3	2414.21	0.737642	32.554	1
High	gkDLDTDFTnnASQPETk	1	2	1	315138990	N-Term(iTRAQ4plex); K2(iTRAQ4plex); N10(Deamidated); N11(Deamidated); K18(iTRAQ4plex)	0	1.18865	1.2642	2.39192	3.14975	0	3	2415.19	0.127844	32.2503	1
High	akLDAFFALEGFPTEPnSSSR	1	1	1	118582275	N-Term(iTRAQ4plex); K2(iTRAQ4plex); N17(Deamidated)	0	0.675452	1.12098	0.5502	4.78782	0	3	2573.32	3.66195	65.1176	1
High	lDAFFALEGFPTEPnSSSR	2	1	1	118582275	N-Term(iTRAQ4plex); N15(Deamidated)	0	0.242661	0.839081	0.495554	4.56277	0	2	2230.08	2.02464	76.022	0
High	vYIHPFHLVIHnESTcEQLAk	2	1	1	4557287	N-Term(iTRAQ4plex); N12(Deamidated); C16(Carbamidomethyl); K21(iTRAQ4plex)	0	0.94683	0.66183	0.491543	6.4517	0	4	2824.47	0.81968	44.7848	0
High	tQIQnVSk	1	2	1	183583553	N-Term(iTRAQ4plex); N5(Deamidated); K8(iTRAQ4plex)	0	0.829836	1.34858	0.403456	3.46857	0	2	1206.69	1.45073	22.8735	0
High	nLSIQVGk	1	2	1	183583553	N-Term(iTRAQ4plex); N1(Deamidated); K8(iTRAQ4plex)	0	0.897432	1.35539	0.491152	2.79486	0	2	1147.7	2.5781	36.4163	0
High	dSSGVIHVmLnGSEPTGAYPIk	1	5	1	530376359	N-Term(iTRAQ4plex); M9(Oxidation); N11(Deamidated); K22(iTRAQ4plex)	0	0.85159	0.914	0.759687	6.36285	0	3	2577.31	0.110237	47.4269	0
High	vALDkDPcSVLPSDYDLFInLSR	1	5	1	530376359	N-Term(iTRAQ4plex); K5(iTRAQ4plex); C8(Carbamidomethyl); N20(Deamidated)	0	0.867185	0.827803	0.580085	5.52932	0	3	2926.52	4.19382	70.1878	1
High	tALFPDLLAQGnASLR	1	4	1	530406518	N-Term(iTRAQ4plex); N12(Deamidated)	0	1.80235	1.05089	2.29578	3.41157	0	2	1832.01	1.64138	67.7125	0
High	vVLGAnGTYScLVR	1	4	1	530406518	N-Term(iTRAQ4plex); N6(Deamidated); C11(Carbamidomethyl)	0	1.53875	0.839024	2.2722	3.14976	0	2	1653.88	2.39535	50.4572	0
High	nYFHYnQSYPPTYNVk	1	1	1	189083851	N-Term(iTRAQ4plex); N6(Deamidated); K16(iTRAQ4plex)	0	0.904929	1.37664	1.69433	5.18792	0	3	2324.13	2.09638	42.7454	0
High	nYFHYnQSYPPTYNVk	1	1	1	189083851	N-Term(iTRAQ4plex); N1(Deamidated); N6(Deamidated); K16(iTRAQ4plex)	0	0.797857	0.850386	0.79711	3.21323	0	3	2325.11	1.85614	47.0739	0
High	qAIHVGnQTFnDGTIVEk	1	1	1	83641874	N-Term(iTRAQ4plex); N7(Deamidated); N11(Deamidated); K18(iTRAQ4plex)	0	1.53774	1.06753	0.922782	4.3476	0	3	2261.16	-3.83873	42.2211	0
High	qAIHVGnQTFNDGTIVEk	1	1	1	83641874	N-Term(iTRAQ4plex); N7(Deamidated); K18(iTRAQ4plex)	0	1.13081	0.516353	0.656302	3.16963	0	3	2260.18	1.18565	40.9232	0
High	eGkPFYQmTSnATQAFWTk	1	6	1	530431011	N-Term(iTRAQ4plex); K3(iTRAQ4plex); M8(Oxidation); N11(Deamidated); K19(iTRAQ4plex)	0	0.662263	0.871562	0.562492	3.08751	0	3	2684.33	-4.22018	49.1026	0
High	vncSVPEEk	1	6	1	530431011	N-Term(iTRAQ4plex); N2(Deamidated); C3(Carbamidomethyl); K9(iTRAQ4plex)	0	0.633438	1.079	0.469313	2.9927	0	2	1350.68	1.7666	25.4804	0
High	aVYSVmAmVEHSGnYTck	1	6	1	530431011	N-Term(iTRAQ4plex); M6(Oxidation); M8(Oxidation); N14(Deamidated); C17(Carbamidomethyl); K18(iTRAQ4plex)	0	0.793614	0.97103	0.545955	2.9782	0	3	2368.09	2.44367	37.5338	0
High	ekEGkPFYQmTSnATQAFWTk	1	6	1	530431011	N-Term(iTRAQ4plex); K2(iTRAQ4plex); K5(iTRAQ4plex); M10(Oxidation); N13(Deamidated); K21(iTRAQ4plex)	0	0.938501	1.11354	0.895692	2.65451	0	4	3085.59	3.24461	43.7425	1
High	gnTTTLISEnGHAADTLTATNFR	2	10	1	530367595	N-Term(iTRAQ4plex); N2(Deamidated); N10(Deamidated)	0	1.24192	1.00602	1.25215	4.82729	0	3	2551.24	1.53374	48.8125	0
High	vLSLPLnSSAVVncSVHGLPTPALR	1	2	1	61742797	N-Term(iTRAQ4plex); N7(Deamidated); N13(Deamidated); C14(Carbamidomethyl)	0	0.461762	1.76584	0.492442	4.60616	0	3	2747.5	2.48264	65.1131	0
High	tQnFTLLVQGSPELk	2	2	1	61742797	N-Term(iTRAQ4plex); N3(Deamidated); K15(iTRAQ4plex)	0	0.489223	1.88245	0.434964	3.57567	0	2	1964.1	2.65343	57.6813	0
High	dVQIIVFPEDGIHGFnFTR	1	5	1	528524486	N-Term(iTRAQ4plex); N16(Deamidated)	0	1.43572	1.40239	0.952013	5.12836	0	3	2349.2	1.74919	68.0862	0
High	nPVGLIGAEnATGETDPSHSk	1	4	1	528524486	N-Term(iTRAQ4plex); N10(Deamidated); K21(iTRAQ4plex)	0	0.838533	1.05876	0.649658	3.8641	0	3	2383.2	2.68445	39.39	0
High	fnDTEVLQR	1	4	1	528524486	N-Term(iTRAQ4plex); N2(Deamidated)	0	1.20425	0.964426	0.70004	2.62324	0	2	1266.65	1.74309	40.1	0
High	tVAQnYSSVTHLHSIGk	1	1	1	6631081	N-Term(iTRAQ4plex); N5(Deamidated); K17(iTRAQ4plex)	0	0.981363	1.20131	2.76229	3.27401	0	4	2131.13	-2.20139	36.2926	0
High	sQnFSALkk	1	2	1	6631081	N-Term(iTRAQ4plex); N3(Deamidated); K8(iTRAQ4plex); K9(iTRAQ4plex)	0	1.04134	1.17013	3.09507	2.51538	0	3	1455.85	1.18573	26.741	1
High	nFPDAFEYnnVSR	1	2	1	6631081	N-Term(iTRAQ4plex); N9(Deamidated); N10(Deamidated)	0	0.659756	0.827254	1.32853	2.32863	0	2	1718.78	2.54707	52.1505	0
High	rYFNIDPnATQASGNcGTR	1	3	1	530374424	N-Term(iTRAQ4plex); N8(Deamidated); C16(Carbamidomethyl)	0	0.904694	1.14513	0.926514	4.62982	0	3	2287.06	0.27556	36.8665	1
High	tGIYQVLnGSR	1	3	1	530374424	N-Term(iTRAQ4plex); N8(Deamidated)	0	1.27331	1.36415	0.404042	4.11826	0	2	1352.73	0.790873	47.7079	0
High	yFNIDPnATQASGNcGTR	1	3	1	530374424	N-Term(iTRAQ4plex); N7(Deamidated); C15(Carbamidomethyl)	0	1.6162	1.28306	0.376667	2.41443	0	2	2130.96	-0.793501	46.7856	0
High	hLLEnSTASVSEAER	2	5	1	530360851	N-Term(iTRAQ4plex); N5(Deamidated)	0	0.936637	0.99375	1.25755	3.2515	0	3	1787.89	1.70972	31.3365	0
High	dYYLnkTENEk	1	5	1	530360851	N-Term(iTRAQ4plex); N5(Deamidated); K6(iTRAQ4plex); K11(iTRAQ4plex)	0	0.87363	0.901098	1.51083	2.84072	0	3	1849.96	0.920314	29.4591	1
High	tYTYADTPDDFQLHnFSLPEEDTk	1	5	1	530364560	N-Term(iTRAQ4plex); N15(Deamidated); K24(iTRAQ4plex)	0	1.74906	1.0348	3.39802	5.46395	0	3	3136.46	1.47444	58.3818	0
High	dLGPTLAnSTHHNVR	2	5	1	530364560	N-Term(iTRAQ4plex); N8(Deamidated)	0	1.19173	1.0657	1.83312	3.06563	0	4	1776.91	1.54014	25.4478	0
High	gIASVLQELnVTVVTSLcR	2	1	1	4503549	N-Term(iTRAQ4plex); N10(Deamidated); C18(Carbamidomethyl)	0	0.566124	0.120437	0.1374	6.16907	0	2	2204.22	4.22568	81.8186	0
High	kQNnGAFnETLFR	1	1	1	189458817	K1(iTRAQ4plex); N-Term(iTRAQ4plex); N4(Deamidated); N8(Deamidated)	0	1.6779	1.28774	1.06494	3.91597	0	3	1828.95	2.01989	42.0464	1
High	kQnnGAFnETLFR	1	1	1	189458817	K1(iTRAQ4plex); N-Term(iTRAQ4plex); N3(Deamidated); N4(Deamidated); N8(Deamidated)	0	1.94143	1.34505	0.72163	3.66656	0	3	1829.93	-0.586738	45.1724	1
High	vTTYcnETmTGWVHDVLGR	1	1	1	189083844	N-Term(iTRAQ4plex); C5(Carbamidomethyl); N6(Deamidated); M9(Oxidation)	0	1.86136	0.794756	1.15779	4.81573	0	3	2400.11	-0.280518	54.8621	0
High	dVncSVmGPQEk	2	3	1	189083844	N-Term(iTRAQ4plex); N3(Deamidated); C4(Carbamidomethyl); M7(Oxidation); K12(iTRAQ4plex)	0	1.35405	1.05733	0.926309	3.16879	0	2	1668.78	1.23349	24.5285	0
High	rPnQSQPLPPSSLQR	2	3	1	530364488	N-Term(iTRAQ4plex); N3(Deamidated)	0	1.03954	1.22267	0.877972	3.06782	0	3	1850.01	3.10984	26.9101	0
High	aLYELAGGTnFSDTVQADPQTVTR	1	3	1	530364488	N-Term(iTRAQ4plex); N10(Deamidated)	0	0.728285	0.869344	1.13751	2.6037	0	3	2699.34	2.77704	59.604	0
High	kPTVnLTTVLIGR	1	2	1	530377406	N-Term(iTRAQ4plex); K1(iTRAQ4plex); N5(Deamidated)	0	0.265527	1.1112	1.03213	4.03394	0	3	1701.05	-0.160934	51.1806	0
High	dEkLnQSNFQk	1	2	1	530377406	N-Term(iTRAQ4plex); K3(iTRAQ4plex); N5(Deamidated); K11(iTRAQ4plex)	0	0.331613	1.21467	1.038	3.54408	0	3	1783.96	2.9283	26.3616	1
High	kIDnISLTVNDVR	1	3	1	530377406	N-Term(iTRAQ4plex); K1(iTRAQ4plex); N4(Deamidated)	0	1.17628	1.1068	1.15292	2.97424	0	3	1776.01	1.95885	42.9326	1
High	iADAHLDRVEnTTVYYLVLDVQESDcSVLSR	1	2	1	4504489	N-Term(iTRAQ4plex); N11(Deamidated); C26(Carbamidomethyl)	0				3.73108	0	4	3725.85	2.38556	73.0941	1
High	vIDFncTTSSVSSALANTk	2	2	1	4504489	N-Term(iTRAQ4plex); N5(Deamidated); C6(Carbamidomethyl); K19(iTRAQ4plex)	0	0.834803	0.653954	0.452603	2.89817	0	2	2304.17	2.82446	57.1305	0
High	lEPVHLQLQcmSQEQLAQVAAnATk	1	1	1	156616294	N-Term(iTRAQ4plex); C10(Carbamidomethyl); M11(Oxidation); N22(Deamidated); K25(iTRAQ4plex)	0	0.838331	0.959813	0.55382	5.93296	0	3	3112.61	2.11939	54.8424	0
High	gFGVAIVGnYTAALPTEAALR	1	1	1	156616294	N-Term(iTRAQ4plex); N9(Deamidated)	0	0.678002	0.935259	0.558123	4.53208	0	2	2236.21	0.445628	69.8471	0
High	vGQLQLSHnLSLVILVPQNLk	1	2	1	73858568	N-Term(iTRAQ4plex); N9(Deamidated); K21(iTRAQ4plex)	0	1.13789	1.33666	0.793319	4.13965	0	3	2602.56	2.71568	69.6188	0
High	vLSnNSDANLELINTWVAk	1	2	1	73858568	N-Term(iTRAQ4plex); N4(Deamidated); K19(iTRAQ4plex)	0	0.960667	0.941108	0.814039	3.42032	0	3	2390.28	1.26396	67.5647	0
High	dTFVnASR	1	2	1	73858568	N-Term(iTRAQ4plex); N5(Deamidated)	0	1.13816	1.14843	0.692721	2.90349	0	2	1054.53	1.87275	27.5159	0
High	dVDEcALGTHncSEAETcHNIQGSFR	2	3	1	51873055	N-Term(iTRAQ4plex); C5(Carbamidomethyl); N11(Deamidated); C12(Carbamidomethyl); C18(Carbamidomethyl)	0	1.0637	1.01816	2.01318	7.1354	0	4	3152.3	-6.16089	35.5768	0
High	lASAFGDPHFVTFDGTnFTFnGR	2	1	1	10092665	N-Term(iTRAQ4plex); N17(Deamidated); N21(Deamidated)	0	0.210765	0.755243	0.231966	4.08127	0	3	2664.25	1.51467	70.2559	0
High	sELVnETR	1	1	1	10092665	N-Term(iTRAQ4plex); N5(Deamidated)	0	0.222907	1.21613	0.420849	3.28837	0	2	1092.57	1.88557	23.7045	0
High	gYYnQSEDGSHTLQR	3	2	1	339882741	N-Term(iTRAQ4plex); N4(Deamidated)	0	0.976278	0.59149	0.763883	3.6632	0	3	1899.86	2.08904	26.0015	0
High	lQLSnGnmTLTLLSVk	2	1	1	40255013	N-Term(iTRAQ4plex); N5(Deamidated); N7(Deamidated); M8(Oxidation); K16(iTRAQ4plex)	0	0.563912	2.12265	1.82832	2.86118	0	2	2038.14	1.29935	64.4047	0
High	eDAAVncTDISVQk	1	5	1	344179112	N-Term(iTRAQ4plex); N6(Deamidated); C7(Carbamidomethyl); K14(iTRAQ4plex)	0	1.54928	0.889268	0.926188	3.50227	0	2	1838.89	-8.50283	35.6156	0
High	aPGWAnSSAGSGR	1	5	1	344179112	N-Term(iTRAQ4plex); N6(Deamidated)	0	2.10279	0.868975	1.21305	3.34376	0	2	1362.65	1.51026	27.6905	0
High	wGHSEcGHkEDAAVncTDISVQk	1	5	1	344179112	N-Term(iTRAQ4plex); C6(Carbamidomethyl); K9(iTRAQ4plex); N15(Deamidated); C16(Carbamidomethyl); K23(iTRAQ4plex)	0	1.49141	0.791887	0.956881	3.14869	0	4	3061.45	1.92889	29.6986	1
High	tPmTnSSIQFLDNAFR	2	3	1	530400096	N-Term(iTRAQ4plex); M3(Oxidation); N5(Deamidated)	0	0.969365	0.961838	2.45185	3.84506	0	3	2002.97	1.84049	61.591	0
High	gASnLTWR	1	3	1	530400096	N-Term(iTRAQ4plex); N4(Deamidated)	0	1.25605	1.05946	3.15046	2.8758	0	2	1049.55	1.4623	34.4182	0
High	gVNFnVSk	1	2	1	530377669	N-Term(iTRAQ4plex); N5(Deamidated); K8(iTRAQ4plex)	0	1.19637	0.721072	0.519055	3.49481	0	2	1153.65	0.513557	34.3629	0
High	iYPGVDFGGEELnVTFVk	2	2	1	530377669	N-Term(iTRAQ4plex); N13(Deamidated); K18(iTRAQ4plex)	0	1.07202	0.66895	0.485124	3.43871	0	3	2273.2	1.78919	69.1265	0
High	snHTQATnDPPEVTVFPk	1	1	1	24797074	N-Term(iTRAQ4plex); N2(Deamidated); N8(Deamidated); K18(iTRAQ4plex)	0	0.947158	1.04751	0.802271	2.82024	0	3	2272.14	3.36256	39.4407	0
High	snHTQATNDPPEVTVFPk	2	1	1	24797074	N-Term(iTRAQ4plex); N2(Deamidated); K18(iTRAQ4plex)	0	0.510682	1.96998	2.2115	2.58381	0	2	2271.15	1.43818	37.5757	0
High	sDLNPAnGSYPFQALR	1	2	1	229091322	N-Term(iTRAQ4plex); N7(Deamidated)	0	1.25994	1.62859	1.73561	3.80751	0	2	1894.94	0.814026	55.147	0
High	hPDAVAWAnLTNAIR	1	2	1	229091322	N-Term(iTRAQ4plex); N9(Deamidated)	0	2.15177	2.06394	2.17005	3.51793	0	3	1793.94	0.914255	55.1516	0
High	rnQSLVQDmDSmVR	1	2	1	229091322	N-Term(iTRAQ4plex); N2(Deamidated); M9(Oxidation); M12(Oxidation)	0	0.955052	0.840003	0.966162	2.49005	0	3	1855.88	0.164103	22.1614	1
High	dVEcGEGHFcHDnQTccR	2	1	1	4504151	N-Term(iTRAQ4plex); C4(Carbamidomethyl); C10(Carbamidomethyl); N13(Deamidated); C16(Carbamidomethyl); C17(Carbamidomethyl)	0	1.25811	2.6214	0.8174	5.15239	0	3	2425.92	0.704897	19.9539	0
High	rSnSTAATNEVPEVTVFSk	1	8	1	530429128	N-Term(iTRAQ4plex); N3(Deamidated); K19(iTRAQ4plex)	0	0.964684	1.15849	1.81565	5.65867	0	3	2326.21	0.827354	42.4667	1
High	snSTAATNEVPEVTVFSk	1	8	1	530429128	N-Term(iTRAQ4plex); N2(Deamidated); K18(iTRAQ4plex)	0	1.23528	1.56645	1.5791	4.10485	0	2	2170.12	4.62669	49.2132	0
High	iAPASnVSHTVVLRPLk	2	1	1	4507239	N-Term(iTRAQ4plex); N6(Deamidated); K17(iTRAQ4plex)	0	1.18016	0.890895	1.54071	4.87564	0	4	2091.26	2.06553	39.6369	0
High	dIEITLFHGEnGQLncSFEnITR	1	1	1	5032223	N-Term(iTRAQ4plex); N11(Deamidated); N15(Deamidated); C16(Carbamidomethyl); N20(Deamidated)	0	0.889661	0.718457	1.32668	4.68921	0	3	2854.32	-2.57574	66.3557	0
High	gAcEVRPLGnLSR	1	1	1	5032223	N-Term(iTRAQ4plex); C3(Carbamidomethyl); N10(Deamidated)	0	1.13236	1.10903	1.61666	2.61205	0	3	1573.83	2.40465	32.38	0
High	sNVIVTGAnFTR	1	1	1	5032223	N-Term(iTRAQ4plex); N9(Deamidated)	0	1.27813	1.14642	1.61302	2.37705	0	2	1423.77	2.2802	42.3318	0
High	sPYYnVSDEISFHcYDGYTLR	2	1	1	67782358	N-Term(iTRAQ4plex); N5(Deamidated); C14(Carbamidomethyl)	0	1.288	0.737074	0.615275	3.49674	0	3	2731.21	1.07119	58.7137	0
High	iVLDPSGSmNIYLVLDGSDSIGASnFTGAk	1	1	1	67782358	N-Term(iTRAQ4plex); M9(Oxidation); N25(Deamidated); K30(iTRAQ4plex)	0	1.08397	1.05683	0.875975	2.71027	0	3	3346.71	3.23196	74.4821	0
High	fNPnISWQPIPVHTVPITEDR	1	6	1	530395491	N-Term(iTRAQ4plex); N4(Deamidated)	0	1.16824	0.797023	1.61883	4.00052	0	3	2605.35	0.532394	59.4518	0
High	yEQLQnETR	1	4	1	530395491	N-Term(iTRAQ4plex); N6(Deamidated)	0	1.52084	1.09867	1.82252	2.83769	0	2	1325.65	0.301175	28.4047	0
High	yHGFLnTSYHR	1	6	1	530395491	N-Term(iTRAQ4plex); N6(Deamidated)	0	1.06928	1.21088	1.69408	2.76612	0	3	1539.75	0.255765	31.1213	0
High	lSDLSInSTEcLHVHcR	1	4	1	530377649	N-Term(iTRAQ4plex); N7(Deamidated); C11(Carbamidomethyl); C16(Carbamidomethyl)	0	1.45456	0.620832	0.796964	3.50204	0	4	2186.05	2.20908	41.4388	0
High	fLNnGTcTAEGk	1	4	1	530377649	N-Term(iTRAQ4plex); N4(Deamidated); C7(Carbamidomethyl); K12(iTRAQ4plex)	0	1.22363	0.81738	0.813578	3.19588	0	2	1600.79	1.16519	33.0728	0
High	lISncSk	1	4	1	530377649	N-Term(iTRAQ4plex); N4(Deamidated); C5(Carbamidomethyl); K7(iTRAQ4plex)	0	1.23191	0.774536	0.781154	2.74196	0	2	1110.61	0.549342	25.4716	0
High	tAVncSSDFDAcLITk	2	3	1	530396058	N-Term(iTRAQ4plex); N4(Deamidated); C5(Carbamidomethyl); C12(Carbamidomethyl); K16(iTRAQ4plex)	0	0.750521	0.996036	0.567837	4.98536	0	2	2091	0.523958	49.2553	0
High	lGAcnDTLQQLmEVFk	1	2	1	530364787	N-Term(iTRAQ4plex); C4(Carbamidomethyl); N5(Deamidated); M12(Oxidation); K16(iTRAQ4plex)	0	1.3191	1.11602	0.55615	2.56533	0	3	2172.1	1.47584	67.4964	0
High	wVSnkTEGR	1	2	1	530364787	N-Term(iTRAQ4plex); N4(Deamidated); K5(iTRAQ4plex)	0	0.741952	0.926542	0.181949	2.56162	0	3	1365.74	1.06639	23.7134	1
High	gVVTDEQGIPIAnATISVSGINHGVk	1	1	1	53692189	N-Term(iTRAQ4plex); N13(Deamidated); K26(iTRAQ4plex)	0	0.788331	0.899	0.978917	5.63525	0	3	2865.55	-0.403938	53.628	0
High	gVVTDEQGIPIAnATISVSGInHGVk	1	1	1	53692189	N-Term(iTRAQ4plex); N13(Deamidated); N22(Deamidated); K26(iTRAQ4plex)	0	1.59274	1.13702	1.65391	3.79117	0	3	2866.54	1.06285	55.0321	0
High	sLLEFnTTVScDQQGTNHR	1	1	1	119964726	N-Term(iTRAQ4plex); N6(Deamidated); C11(Carbamidomethyl)	0	1.11007	0.76696	1.47767	4.83297	0	3	2352.1	0.837967	45.9204	0
High	tnITLVckPGDLESAPVLR	1	1	1	119964726	N-Term(iTRAQ4plex); N2(Deamidated); C7(Carbamidomethyl); K8(iTRAQ4plex)	0	1.39779	1.07096	2.09937	4.58912	0	3	2372.31	1.2355	50.6318	0
High	mYSEGSDIVPQSnETALHYFk	1	3	1	530404459	N-Term(iTRAQ4plex); M1(Oxidation); N13(Deamidated); K21(iTRAQ4plex)	0	1.21438	0.753043	1.16334	4.91868	0	3	2721.3	1.48035	50.3435	0
High	eASIVGEnETYPR	1	3	1	530404459	N-Term(iTRAQ4plex); N8(Deamidated)	0	1.4711	1.23024	1.60103	4.47741	0	2	1609.78	-0.157828	36.3477	0
High	qSVPAHFVALnGSk	1	3	1	295849303	N-Term(iTRAQ4plex); N11(Deamidated); K14(iTRAQ4plex)	0	0.988692	0.675565	0.576758	4.1462	0	3	1743.97	1.28727	36.6756	0
High	tmFPnLTDVR	1	3	1	295849303	N-Term(iTRAQ4plex); M2(Oxidation); N5(Deamidated)	0	1.13025	0.672552	0.633094	2.81476	0	2	1354.68	1.43703	49.107	0
High	lTDTIcGVGnmSAnASDQER	1	3	1	295849303	N-Term(iTRAQ4plex); C6(Carbamidomethyl); N10(Deamidated); M11(Oxidation); N14(Deamidated)	0	1.04908	0.761028	0.577833	2.38005	0	2	2301.02	5.66665	42.7214	0
High	dIENLkDASSFLAEWQnITk	1	4	1	61744483	N-Term(iTRAQ4plex); K6(iTRAQ4plex); N17(Deamidated); K20(iTRAQ4plex)	0	1.68896	0.669267	1.40905	5.05693	0	3	2755.46	4.8898	70.247	1
High	sLVTQYLnATGNR	1	4	1	61744483	N-Term(iTRAQ4plex); N8(Deamidated)	0	1.76647	0.874105	1.88286	4.2723	0	2	1581.83	-1.21295	51.6085	0
High	nNTVWEFANIR	1	1	1	284172520	N-Term(iTRAQ4plex); N1(Deamidated)	0	0.371313	1.16492	0.369007	3.58263	0	2	1508.76	1.74009	58.4084	0
High	aYIQEFQEFSknISVmLGR	1	1	1	284172520	N-Term(iTRAQ4plex); K11(iTRAQ4plex); N12(Deamidated); M16(Oxidation)	0	0.26749	1.24351	0.297923	2.91561	0	3	2565.33	3.37372	70.3524	1
High	tLLnAScDNmLmGIk	1	1	1	284172520	N-Term(iTRAQ4plex); N4(Deamidated); C7(Carbamidomethyl); M10(Oxidation); M12(Oxidation); K15(iTRAQ4plex)	0	0.527522	1.3808	0.637419	2.78045	0	3	2002	3.11667	48.3122	0
High	kLPPGLLAnFTLLR	2	1	1	16418467	N-Term(iTRAQ4plex); K1(iTRAQ4plex); N9(Deamidated)	0	2.08678	0.551585	0.467209	4.88073	0	3	1842.15	-0.121837	65.4396	1
High	yHYnGTLLDGTLFDSSYSR	1	3	1	33469985	N-Term(iTRAQ4plex); N4(Deamidated)	0	1.748	0.617647	2.66503	5.70861	0	3	2354.11	1.75741	59.8761	0
High	yHYnGTFLDGTLFDSSHNR	1	2	1	33469985	N-Term(iTRAQ4plex); N4(Deamidated)	0				3.33759	0	4	2389.1	0.706127	52.7424	0
High	vVRPDSELGERPPEDnQSFQYDHEAFLGk	2	1	1	4506455	N-Term(iTRAQ4plex); N16(Deamidated); K29(iTRAQ4plex)	0	0.99415	0.89846	1.29742	4.99706	0	4	3648.77	-2.37168	44.617	0
High	sQILEGLGFnLTELSESDVHR	1	2	1	21361302	N-Term(iTRAQ4plex); N10(Deamidated)	0	1.05611	1.2041	0.632485	4.84413	0	3	2489.26	-0.0888484	71.0675	0
High	dFYVDEnTTVR	1	2	1	21361302	N-Term(iTRAQ4plex); N7(Deamidated)	0	0.696693	0.994836	0.516214	3.79419	0	2	1503.71	1.7123	41.1449	0
High	gYYnQSEDGSHTIQImYGcDVGPDGR	2	1	1	337752170	N-Term(iTRAQ4plex); N4(Deamidated); M16(Oxidation); C19(Carbamidomethyl)	0	0.537042	2.30222	2.53447	5.45386	0	3	3080.31	-1.33261	43.6271	0
High	eDkSYnVTSVLFR	1	1	1	38455402	N-Term(iTRAQ4plex); K3(iTRAQ4plex); N6(Deamidated)	0	0.684882	0.307323	0.488676	5.23619	0	3	1846.98	1.50532	50.5089	1
High	sYnVTSVLFR	1	1	1	38455402	N-Term(iTRAQ4plex); N3(Deamidated)	0	0.79457	0.307661	0.545109	3.31329	0	2	1330.71	1.35163	58.07	0
High	vQnVTEFDDSLLR	1	2	1	530426225	N-Term(iTRAQ4plex); N3(Deamidated)	0	1.38776	1.29039	1.58177	4.63179	0	2	1680.86	1.21462	57.7231	0
High	rVQnVTEFDDSLLR	1	2	1	530426225	N-Term(iTRAQ4plex); N4(Deamidated)	0	0.869843	0.858104	0.965386	3.91569	0	3	1836.96	0.979479	48.2708	1
High	kHHDYYITSTSnGSLEGLENR	2	1	1	4758248	N-Term(iTRAQ4plex); K1(iTRAQ4plex); N12(Deamidated)	0	0.903472	0.774868	0.541867	2.67573	0	3	2710.33	0.542892	33.2076	1
High	nmSNQLGLLAVNQR	1	1	1	4557759	N-Term(iTRAQ4plex); N1(Deamidated); M2(Oxidation)	0	0.79607	0.452866	0.439293	3.71164	0	2	1718.9	1.47698	46.1156	0
High	sTEGQSSLTVTnVTEEHYGnYTcVAANk	1	2	1	45594240	N-Term(iTRAQ4plex); N12(Deamidated); N20(Deamidated); C23(Carbamidomethyl); K28(iTRAQ4plex)	0	0.640054	0.926774	0.659385	5.71897	0	3	3350.56	1.3853	45.6186	0
High	gTDnITVR	1	2	1	45594240	N-Term(iTRAQ4plex); N4(Deamidated)	0	0.526064	1.11021	0.396689	2.6583	0	2	1020.55	2.38907	22.7756	0
High	eLDREVYPWYnLTVEAk	1	1	1	166362713	N-Term(iTRAQ4plex); N11(Deamidated); K17(iTRAQ4plex)	0	0.70205	0.913654	0.526462	5.15149	0	3	2414.25	-0.656967	59.6083	1
High	aQVIInITDVDEPPIFQQPFYHFQLk	1	1	1	166362713	N-Term(iTRAQ4plex); N6(Deamidated); K26(iTRAQ4plex)	0	0.711927	0.863785	0.466104	2.97191	0	3	3389.82	4.99667	75.3097	0
High	tTLVDNNTWnNSHIALVGk	1	1	1	30578410	N-Term(iTRAQ4plex); N10(Deamidated); K19(iTRAQ4plex)	0	0.962733	0.925469	1.57593	4.90697	0	3	2386.26	-0.115344	49.2598	0
High	amSSnETAAYk	1	1	1	30578410	N-Term(iTRAQ4plex); M2(Oxidation); N5(Deamidated); K11(iTRAQ4plex)	0	1.63468	1.20525	2.74779	3.17656	0	2	1477.71	1.63947	19.5721	0
High	sFTDLLLDDGQDnNTQIEEDTDHNYYISR	2	1	1	40255005	N-Term(iTRAQ4plex); N13(Deamidated)	0	0.803972	1.21313	1.80201	4.88811	0	3	3576.59	-3.64555	63.8962	0
High	iTnISAVEmTPLPTcLQFNR	1	2	1	40255005	N-Term(iTRAQ4plex); N3(Deamidated); M9(Oxidation); C15(Carbamidomethyl)	0	0.652539	1.45007	1.21121	3.15942	0	3	2466.25	0.88982	64.8968	0
High	eGYSnISYIVVNHQGISSR	1	2	1	62530391	N-Term(iTRAQ4plex); N5(Deamidated)	0	0.704367	0.751979	0.774251	5.56405	0	3	2268.14	-0.112416	47.9334	0
High	eGYSnISYIVVnHQGISSR	1	2	1	62530391	N-Term(iTRAQ4plex); N5(Deamidated); N12(Deamidated)	0	0.763302	1.14477	0.720554	2.47907	0	3	2269.13	3.11222	48.3432	0
High	vIEEFYnQTWVHR	2	2	1	530363189	N-Term(iTRAQ4plex); N7(Deamidated)	0	2.43104	0.325249	0.368402	4.51703	0	3	1865.93	1.02565	56.7862	0
High	sFDDHFQHLLnDSER	2	1	1	167001141	N-Term(iTRAQ4plex); N11(Deamidated)	0	5.6119	1.26488	1.68036	4.81528	0	3	2004.92	-0.0389546	46.218	0
High	aAEnFTLLVk	1	4	1	386869362	N-Term(iTRAQ4plex); N4(Deamidated); K10(iTRAQ4plex)	0	1.44314	1.06315	1.38097	4.56554	0	2	1394.81	-0.336597	54.1446	0
High	gVAVTnTSk	1	4	1	386869362	N-Term(iTRAQ4plex); N6(Deamidated); K9(iTRAQ4plex)	0	1.60556	1.37218	0.998243	3.26385	0	2	1165.67	0.183943	20.1158	0
High	rAEGLYSQLLGLTASQSnLTk	1	1	1	13775238	N-Term(iTRAQ4plex); N18(Deamidated); K21(iTRAQ4plex)	0	0.594882	1.23629	0.810042	5.2416	0	3	2539.4	1.73233	59.0922	1
High	eLnFTTR	1	1	1	13775238	N-Term(iTRAQ4plex); N3(Deamidated)	0	0.465942	1.89925	1.03726	2.57478	0	2	1025.54	1.98195	36.6284	0
High	kVEAEALnATAIR	1	8	1	530425349	N-Term(iTRAQ4plex); K1(iTRAQ4plex); N8(Deamidated)	0	0.635256	1.25072	0.571511	4.42886	0	3	1674.96	-4.69986	35.7501	1
High	gHPQILEAAGnASAGTVLLR	1	8	1	530425349	N-Term(iTRAQ4plex); N11(Deamidated)	0	0.644292	0.659191	0.546611	3.36607	0	3	2120.16	-0.640456	48.6652	0
High	iYVLDGTQnDTAFVFPR	2	3	1	530363012	N-Term(iTRAQ4plex); N9(Deamidated)	0	0.566645	1.76895	0.462976	4.31332	0	2	2101.08	1.51196	68.5246	0
High	aSSSFQAnGTk	2	1	1	4758754	N-Term(iTRAQ4plex); N8(Deamidated); K11(iTRAQ4plex)	0	0.917265	2.3464	0.911234	4.67237	0	2	1386.71	1.24066	20.5571	0
High	sAEGTFFInkTEIEDFPR	1	2	1	189181666	N-Term(iTRAQ4plex); N9(Deamidated); K10(iTRAQ4plex)	0	1.15579	1.14954	2.13545	3.26573	0	3	2390.21	0.5295	58.5396	1
High	aLAYGEknLTFEGPLPEk	1	2	1	321267600	N-Term(iTRAQ4plex); K7(iTRAQ4plex); N8(Deamidated); K18(iTRAQ4plex)	0	1.15883	1.10985	1.31817	4.98169	0	3	2410.32	0.466978	50.1503	1
High	gLLnLTYYQQIQVQk	1	2	1	321267600	N-Term(iTRAQ4plex); N4(Deamidated); K15(iTRAQ4plex)	0				2.6318	0	3	2098.18	2.23549	62.5247	0
High	vIHLQFNNIASITDDTFckAnDTSYIR	1	2	1	14916498	N-Term(iTRAQ4plex); C18(Carbamidomethyl); K19(iTRAQ4plex); N21(Deamidated)	0		1.52324	0.460007	5.07499	0	4	3445.74	2.40782	61.1131	1
High	anDTSYIR	1	2	1	14916498	N-Term(iTRAQ4plex); N2(Deamidated)	0	0.219385	1.95253	0.627243	2.44639	0	2	1084.54	2.78602	25.4134	0
High	dASINIENmQFIHnGTYIcDVk	1	2	1	46358426	N-Term(iTRAQ4plex); M9(Oxidation); N14(Deamidated); C19(Carbamidomethyl); K22(iTRAQ4plex)	0	1.43353	1.07752	1.92275	3.86093	0	3	2887.38	-0.544984	51.5885	0
High	eIFVAnGTQGk	1	3	1	46358426	N-Term(iTRAQ4plex); N6(Deamidated); K11(iTRAQ4plex)	0	0.901792	1.09482	1.41901	3.59158	0	2	1452.79	-1.15193	36.297	0
High	kANQQLnFTEAk	1	1	1	40549451	N-Term(iTRAQ4plex); K1(iTRAQ4plex); N7(Deamidated); K12(iTRAQ4plex)	0	0.964549	2.21213	0.640231	4.06898	0	3	1825.02	1.81868	28.1346	1
High	aNQQLnFTEAk	1	1	1	40549451	N-Term(iTRAQ4plex); N6(Deamidated); K11(iTRAQ4plex)	0	0.734522	1.93741	0.909342	3.33461	0	2	1552.82	0.856456	35.2759	0
High	nVmDknGDAYGFYnNSVk	1	1	1	110227598	N-Term(iTRAQ4plex); M3(Oxidation); K5(iTRAQ4plex); N6(Deamidated); N14(Deamidated); K18(iTRAQ4plex)	0	1.46813	1.91616	0.989842	4.0243	0	3	2486.19	1.01401	37.0914	1
High	nVmDknGDAYGFYnnSVk	1	1	1	110227598	N-Term(iTRAQ4plex); M3(Oxidation); K5(iTRAQ4plex); N6(Deamidated); N14(Deamidated); N15(Deamidated); K18(iTRAQ4plex)	0	1.04951	1.49274	0.940384	3.33845	0	3	2487.18	1.7469	37.7362	1
High	eLDLTcnITTDR	1	1	1	41152506	N-Term(iTRAQ4plex); C6(Carbamidomethyl); N7(Deamidated)	0	1.32258	1.00798	2.88979	4.0032	0	2	1595.77	0.113495	47.6186	0
High	aAVPknVSVAEGk	1	1	1	41152506	N-Term(iTRAQ4plex); K5(iTRAQ4plex); N6(Deamidated); K13(iTRAQ4plex)	0	0.989371	0.991188	2.09486	3.34943	0	3	1703.01	-0.0860606	27.9635	1
High	dILnGTFSYk	1	3	1	530369988	N-Term(iTRAQ4plex); N4(Deamidated); K10(iTRAQ4plex)	0	2.48834	0.571906	6.20236	3.81684	0	2	1446.77	-0.334121	52.8396	0
High	sVnASNYGLSPDR	1	2	1	530369988	N-Term(iTRAQ4plex); N3(Deamidated)	0	2.92779	1.17954	6.98368	3.51843	0	2	1524.74	2.01865	35.1985	0
High	skWnITmESYVVHTNYDEYAIFLTk	2	1	1	4502067	N-Term(iTRAQ4plex); K2(iTRAQ4plex); N4(Deamidated); M7(Oxidation); K25(iTRAQ4plex)	0	1.31692	0.546125	0.411213	3.68584	0	4	3501.76	0.581156	61.5314	1
High	rPPLAELAALnLSGSR	1	1	1	5729718	N-Term(iTRAQ4plex); N11(Deamidated)	0	0.552498	2.01897	1.45371	4.66251	0	3	1810.03	-0.557028	56.1696	0
High	hLDLSnNSLVSLTYVSFR	1	1	1	5729718	N-Term(iTRAQ4plex); N6(Deamidated)	0	1.59593	0.474877	1.03999	2.65372	0	3	2210.16	1.11527	65.0248	0
High	gTAnLSETIR	1	4	1	209529703	N-Term(iTRAQ4plex); N4(Deamidated)	0	0.87526	1.18083	1.15215	3.65168	0	2	1206.65	1.7286	31.4971	0
High	aENQVnVTcQVR	1	4	1	209529703	N-Term(iTRAQ4plex); N6(Deamidated); C9(Carbamidomethyl)	0	0.80995	1.02605	1.39328	3.61745	0	2	1562.78	4.55322	27.4351	0
High	gnITEYQcHQYITk	1	3	1	224586817	N-Term(iTRAQ4plex); N2(Deamidated); C8(Carbamidomethyl); K14(iTRAQ4plex)	0	1.16244	1.08722	1.72991	4.65734	0	3	2044	0.018899	33.5885	0
High	lnLTTDPk	1	3	1	224586817	N-Term(iTRAQ4plex); N2(Deamidated); K8(iTRAQ4plex)	0	1.04622	1.24497	1.61131	2.59579	0	2	1190.68	-2.18988	36.2339	0
High	dFVnASSk	1	2	1	73858566	N-Term(iTRAQ4plex); N4(Deamidated); K8(iTRAQ4plex)	0	0.680438	0.485093	0.365619	2.95847	0	2	1156.61	1.96979	27.7406	0
High	fTFTSHTPGEHQIcLHSnSTk	2	1	1	39725636	N-Term(iTRAQ4plex); C14(Carbamidomethyl); N18(Deamidated); K21(iTRAQ4plex)	0	1.22124	0.899202	1.74062	4.66873	0	4	2718.33	3.9609	33.3354	0
High	iDSTGnVTNELR	1	5	1	530426021	N-Term(iTRAQ4plex); N6(Deamidated)	0	1.29862	0.720605	0.676932	4.33067	0	2	1463.75	0.518758	38.9949	0
High	aATcINPLNGSVcERPAnHSAk	1	5	1	530426021	N-Term(iTRAQ4plex); C4(Carbamidomethyl); C13(Carbamidomethyl); N18(Deamidated); K22(iTRAQ4plex)	0	1.13151	0.868823	0.808973	2.8987	0	4	2656.29	-9.90588	32.5628	0
High	iTSASVnDSGEYR	1	4	1	10835133	N-Term(iTRAQ4plex); N7(Deamidated)	0	1.51994	1.13305	3.37672	4.11853	0	2	1543.74	1.15567	31.9361	0
High	gRnTSSEYQILTAR	1	3	1	10835133	N-Term(iTRAQ4plex); N3(Deamidated)	0	0.926206	1.10107	1.27547	3.02878	0	3	1740.9	1.90073	33.8262	1
High	gPnLTSPASITFTTGLEAPR	2	2	1	20665034	N-Term(iTRAQ4plex); N3(Deamidated)	0	0.528002	0.721046	0.52586	4.1557	0	2	2175.15	2.43929	60.6463	0
High	eVPVGIPFFVnVTHnGTYQcQASSSR	1	1	1	167466207	N-Term(iTRAQ4plex); N11(Deamidated); N15(Deamidated); C20(Carbamidomethyl)	0	0.97979	0.563069	0.915647	3.69435	0	3	3040.47	2.69039	65.6164	0
High	eIVcnVTLGGER	1	1	1	167466207	N-Term(iTRAQ4plex); C4(Carbamidomethyl); N5(Deamidated)	0	1.27337	0.58038	1.1287	3.20695	0	2	1491.76	0.833522	43.8481	0
High	tLYETEVFSTDFSnISAAk	1	2	1	530422150	N-Term(iTRAQ4plex); N14(Deamidated); K19(iTRAQ4plex)	0	1.10785	0.817763	0.564244	3.74716	0	3	2412.21	1.7569	65.0545	0
High	vTAcHSSQPnATLYk	1	2	1	530422150	N-Term(iTRAQ4plex); C4(Carbamidomethyl); N10(Deamidated); K15(iTRAQ4plex)	0	0.740167	0.60431	0.507666	3.12598	0	3	1966	3.05747	26.6692	0
High	fLEYSTSEcHFFnGTER	2	1	1	345461076	N-Term(iTRAQ4plex); C9(Carbamidomethyl); N13(Deamidated)	0	1.37623	1.36464	1.67532	3.63618	0	2	2268.99	-4.75524	53.1861	0
High	sPEnISVVEk	1	1	1	118572606	N-Term(iTRAQ4plex); N4(Deamidated); K10(iTRAQ4plex)	0	1.04365	1.3361	1.40477	3.47436	0	2	1390.77	-0.125211	35.4156	0
High	vTPAcnTSLPAQR	1	1	1	110624774	N-Term(iTRAQ4plex); C5(Carbamidomethyl); N6(Deamidated)	0	0.971941	0.793481	1.87564	3.88669	0	2	1559.8	1.91562	30.3387	0
High	kkPnATAEPTPPDR	1	1	1	110624774	N-Term(iTRAQ4plex); K1(iTRAQ4plex); K2(iTRAQ4plex); N4(Deamidated)	0	1.07132	1.15795	2.1169	2.86423	0	3	1955.1	2.55581	17.1384	1
High	eAGnITTDGYEILGk	1	2	1	93141049	N-Term(iTRAQ4plex); N4(Deamidated); K15(iTRAQ4plex)	0	0.863603	1.60783	0.879726	3.71667	0	3	1869.97	0.470686	52.5047	0
High	mLEAYnLTEk	1	2	1	93141049	N-Term(iTRAQ4plex); M1(Oxidation); N6(Deamidated); K10(iTRAQ4plex)	0	0.76628	1.49847	0.823241	3.00887	0	2	1516.78	2.28707	40.9586	0
High	mTPNLLHLAPENFYISHSPnSTAGPScTLLEEAFR	1	1	1	4504373	M1(Oxidation); N-Term(iTRAQ4plex); N20(Deamidated); C27(Carbamidomethyl)	0	1.44534	0.909808	1.88083	6.70878	0	4	4075.98	2.59065	67.4254	0
High	tQDEILFSnSTR	1	2	1	227430301	N-Term(iTRAQ4plex); N9(Deamidated)	0	0.888249	0.970891	0.468128	4.17956	0	2	1555.77	1.05988	43.6793	0
High	inYTVPQSGTFk	1	4	1	227430301	N-Term(iTRAQ4plex); N2(Deamidated); K12(iTRAQ4plex)	0	1.0849	1.07801	0.595952	2.51833	0	2	1643.89	1.35485	44.7428	0
High	qEcYAFnGTQR	2	1	1	24797076	N-Term(iTRAQ4plex); C3(Carbamidomethyl); N7(Deamidated)	0	1.2651	0.988532	1.08356	3.88635	0	2	1518.68	1.79791	30.5009	0
High	scInESAIDSR	1	1	1	116256329	N-Term(iTRAQ4plex); C2(Carbamidomethyl); N4(Deamidated)	0	0.606345	1.48483	0.24946	3.75595	0	2	1396.65	1.52839	29.5619	0
High	eIAnATAkPEDR	1	1	1	116256329	N-Term(iTRAQ4plex); N4(Deamidated); K8(iTRAQ4plex)	0	0.711406	2.32696	0.329014	2.83011	0	3	1603.86	2.03451	21.2239	0
High	gPYTLQGLLGcELGPDnTSVPTAk	1	1	1	209862839	N-Term(iTRAQ4plex); C11(Carbamidomethyl); N17(Deamidated); K24(iTRAQ4plex)	0	0.987737	0.793708	0.799735	6.50678	0	3	2777.43	1.10951	66.7068	0
High	inTTADEkDPTNPFR	1	1	1	4557251	N-Term(iTRAQ4plex); N2(Deamidated); K8(iTRAQ4plex)	0	0.771394	1.3951	0.983863	3.28631	0	3	2008.03	1.82068	37.9992	1
High	nISQVLEk	1	3	1	4557251	N-Term(iTRAQ4plex); N1(Deamidated); K8(iTRAQ4plex)	0	0.989221	1.45924	1.16939	3.21817	0	2	1219.72	2.01584	40.7064	0
High	eTHLETnFTLk	1	4	1	300244535	N-Term(iTRAQ4plex); N7(Deamidated); K11(iTRAQ4plex)	0	0.605184	1.1551	0.780071	3.70883	0	3	1621.87	2.29223	39.679	0
High	sHLQnYTVnATk	1	2	1	300244535	N-Term(iTRAQ4plex); N5(Deamidated); N9(Deamidated); K12(iTRAQ4plex)	0	0.594019	1.09816	0.817175	2.77111	0	3	1665.87	2.8495	28.5792	0
High	gDPSVISVnGTDFTFR	1	2	1	209447096	N-Term(iTRAQ4plex); N9(Deamidated)	0	0.721095	1.1549	0.852247	3.91497	0	2	1856.91	-1.13363	59.8168	0
High	nnISLVk	1	2	1	209447096	N-Term(iTRAQ4plex); N1(Deamidated); N2(Deamidated); K7(iTRAQ4plex)	0	0.831846	1.44998	1.01102	2.56485	0	2	1077.64	-2.00872	36.2418	0
High	lYLDHNnLTR	1	1	1	71040111	N-Term(iTRAQ4plex); N7(Deamidated)	0	0.914717	0.871499	1.11691	3.75142	0	3	1403.74	0.0602706	36.8577	0
High	lYLDHnnLTR	1	1	1	71040111	N-Term(iTRAQ4plex); N6(Deamidated); N7(Deamidated)	0	0.960512	0.660159	1.05242	2.70691	0	3	1404.73	1.61929	39.1783	0
High	vVnSTTGPGEHLR	2	1	1	40317626	N-Term(iTRAQ4plex); N3(Deamidated)	0	1.74959	0.803914	1.83517	3.58322	0	3	1511.8	1.47419	24.2283	0
High	hRPTAGAFnHSDLDAELR	2	1	1	166795236	N-Term(iTRAQ4plex); N9(Deamidated)	0	0.410025	1.45976	3.05548	3.26974	0	3	2152.07	2.63779	30.0796	0
High	gNPYSDLGnHTTcR	1	6	1	530399906	N-Term(iTRAQ4plex); N9(Deamidated); C13(Carbamidomethyl)	0	0.79012	1.03445	0.765426	3.78539	0	3	1736.78	2.29747	26.6427	0
High	lnITcESSk	1	6	1	530399906	N-Term(iTRAQ4plex); N2(Deamidated); C5(Carbamidomethyl); K9(iTRAQ4plex)	0	0.72203	0.838676	0.780423	2.64652	0	2	1340.7	2.04172	32.215	0
High	gnISAVAVR	1	1	1	157694524	N-Term(iTRAQ4plex); N2(Deamidated)	0	0.98812	1.13133	1.0806	3.42588	0	2	1031.6	1.52368	29.4512	0
High	anFTIYDcSR	1	1	1	157694524	N-Term(iTRAQ4plex); N2(Deamidated); C8(Carbamidomethyl)	0	0.850513	1.05173	0.808442	2.9727	0	2	1391.64	1.41561	42.7719	0
High	sHnRSEEFLIAGk	1	1	1	4507509	N-Term(iTRAQ4plex); N3(Deamidated); K13(iTRAQ4plex)	0	3.88375	0.869504	2.18327	3.25781	0	3	1776.95	-0.0264274	29.468	1
High	fVGTPEVnQTTLYQR	1	1	1	4507509	N-Term(iTRAQ4plex); N8(Deamidated)	0	2.34839	0.632017	1.1748	3.11144	0	3	1897.98	0.983172	48.3211	0
High	sVVAPATDGGLnLTSTFLR	2	2	1	530426772	N-Term(iTRAQ4plex); N12(Deamidated)	0	2.18008	0.724737	0.619263	3.66568	0	2	2064.12	3.06667	65.6386	0
High	dmSDGFISnLTIQR	2	3	1	217272851	N-Term(iTRAQ4plex); M2(Oxidation); N9(Deamidated)	0	3.07386	0.824915	1.99129	3.58824	0	2	1757.85	0.528052	55.9158	0
High	gDQLILNLNnISSDR	1	1	1	40807482	N-Term(iTRAQ4plex); N10(Deamidated)	0	0.671907	1.22251	1.21672	3.66668	0	2	1816.96	3.63109	59.3203	0
High	dHnATSILQQLPLLSAmR	1	1	1	40807482	N-Term(iTRAQ4plex); N3(Deamidated); M17(Oxidation)	0		1.02621	0.569547	2.68132	0	3	2169.15	0.607798	64.2023	0
High	kSEcHFFnGTER	1	1	1	17986005	K1(iTRAQ4plex); N-Term(iTRAQ4plex); C4(Carbamidomethyl); N8(Deamidated)	0	1.08099	1.8117	1.24338	3.53152	0	3	1800.86	-0.183953	24.0361	1
High	sEcHFFnGTER	1	3	1	17986005	N-Term(iTRAQ4plex); C3(Carbamidomethyl); N7(Deamidated)	0	0.80771	1.52767	0.963476	2.7786	0	3	1528.66	1.30806	29.5742	0
High	gAFISnFSmTVDGk	2	1	1	70778918	N-Term(iTRAQ4plex); N6(Deamidated); M9(Oxidation); K14(iTRAQ4plex)	0	0.88999	0.750455	0.661685	3.67191	0	2	1778.89	-0.549873	53.6236	0
High	nHScEPcQTLAVR	1	1	1	145275213	N1(Deamidated); N-Term(iTRAQ4plex); C4(Carbamidomethyl); C7(Carbamidomethyl)	0	1.05777	0.882631	0.570701	3.12844	0	3	1716.79	0.793047	25.0433	0
High	rnHScEPcQTLAVR	1	1	1	145275213	N-Term(iTRAQ4plex); N2(Deamidated); C5(Carbamidomethyl); C8(Carbamidomethyl)	0	2.08604	1.84932	1.75223	2.94728	0	3	1872.9	1.87569	19.6314	1
High	lPTQnITFQTESSVAEQEAEFQSPk	1	2	1	262050538	N-Term(iTRAQ4plex); N5(Deamidated); K25(iTRAQ4plex)	0	1.00453	0.624375	0.608827	3.53789	0	4	3098.54	1.02461	59.5828	0
High	aFITnFSmIIDGmTYPGIIk	1	2	1	262050538	N-Term(iTRAQ4plex); N5(Deamidated); M8(Oxidation); M13(Oxidation); K20(iTRAQ4plex)	0	1.0855	1.09798	0.796162	2.52837	0	3	2553.33	2.01913	76.2455	0
High	dAVNnITAk	1	8	1	530386387	N-Term(iTRAQ4plex); N5(Deamidated); K9(iTRAQ4plex)	0	0.833074	0.773691	0.840357	3.19685	0	2	1234.69	1.17397	28.4644	0
High	dDLDPEknDSEPGSQR	1	8	1	530386387	N-Term(iTRAQ4plex); K7(iTRAQ4plex); N8(Deamidated)	0	1.14127	0.926259	0.805935	2.84318	0	3	2090.97	0.287374	24.3744	1
High	gYYnQSEAGSHTLQSmYGcDVGPDGR	1	3	1	17986001	N-Term(iTRAQ4plex); N4(Deamidated); M16(Oxidation); C19(Carbamidomethyl)	0		5.06016	3.99939	5.88567	0	3	3010.27	1.06942	37.5623	0
High	fSVVYTPVTnTTQQImNk	1	4	1	530411342	N-Term(iTRAQ4plex); N10(Deamidated); M16(Oxidation); K18(iTRAQ4plex)	0	0.525494	1.33564	0.593428	3.3749	0	3	2376.24	-0.377808	52.4535	0
High	vDTFnESR	1	4	1	530411342	N-Term(iTRAQ4plex); N5(Deamidated)	0	0.307584	1.25979	0.50792	2.4362	0	2	1112.54	1.78695	27.9079	0
High	iLLTcSLnDSATEVTGHR	1	2	1	38372925	N-Term(iTRAQ4plex); C5(Carbamidomethyl); N8(Deamidated)	0	1.23362	1.7142	1.15765	5.67013	0	3	2132.08	1.63806	49.7391	0
High	lGHcPDPVLVnGEFSSSGPVnVSDk	1	3	1	530366462	N-Term(iTRAQ4plex); C4(Carbamidomethyl); N11(Deamidated); N21(Deamidated); K25(iTRAQ4plex)	0	1.0782	0.925642	0.667159	5.65729	0	3	2901.42	2.34523	49.6916	0
High	eGFSAnYSVLQSSVSEDFk	1	5	1	66864913	N-Term(iTRAQ4plex); N6(Deamidated); K19(iTRAQ4plex)	0	1.06894	1.23172	1.09115	2.93839	0	3	2383.16	2.62483	61.9725	0
High	yVQnGTYTVk	1	1	1	116534898	N-Term(iTRAQ4plex); N4(Deamidated); K10(iTRAQ4plex)	0	3.1494	1.08165	3.07072	3.24277	0	2	1461.78	1.24519	33.1522	0
High	inATDADEPNTLNSk	1	1	1	116534898	N-Term(iTRAQ4plex); N2(Deamidated); K15(iTRAQ4plex)	0	3.228	1.48869	2.19163	2.37566	0	2	1891.95	-0.518933	34.2183	0
High	eDNPDkNPEAPLnVSR	1	5	1	225637524	N-Term(iTRAQ4plex); K6(iTRAQ4plex); N13(Deamidated)	0	1.30212	0.572371	1.05948	5.60339	0	3	2084.05	1.4579	29.6209	1
High	hTDDLTSLnNTLANIR	1	1	1	18641360	N-Term(iTRAQ4plex); N9(Deamidated)	0	1.28095	0.78803	0.924376	2.8384	0	3	1943	2.25143	52.064	0
High	eAInITLDHk	1	4	1	530374786	N-Term(iTRAQ4plex); N4(Deamidated); K10(iTRAQ4plex)	0	14.2786	1.21136	9.21812	3.15318	0	3	1442.81	-2.34295	37.0181	0
High	yFnYTVk	1	3	1	530374786	N-Term(iTRAQ4plex); N3(Deamidated); K7(iTRAQ4plex)	0	8.4834	0.976489	5.89615	2.40661	0	2	1223.66	0.226973	43.552	0
High	gnSTHGcSSEETFLIDcR	1	5	1	530416698	N-Term(iTRAQ4plex); N2(Deamidated); C7(Carbamidomethyl); C17(Carbamidomethyl)	0	1.20077	1.40955	1.5749	5.54354	0	3	2214.95	0.541531	38.7914	0
High	dEIGnVSTSHLLILDDSVEmEIRPR	1	1	1	4506675	N-Term(iTRAQ4plex); N5(Deamidated); M20(Oxidation)	0	1.82957	0.930549	1.62114	5.47369	0	4	2999.51	0.256831	59.4252	0
High	qVHFFVnASDVDNVk	1	5	1	530402101	N-Term(iTRAQ4plex); N7(Deamidated); K15(iTRAQ4plex)	0	0.807191	0.775233	0.671477	5.28528	0	3	2008.04	0.7916	47.1063	0
High	gTEVnTTVIGENDPIDEVQGFLFGk	1	1	1	9910280	N-Term(iTRAQ4plex); N5(Deamidated); K25(iTRAQ4plex)	0	1.17425	1.1209	1.4107	5.19559	0	3	2968.51	1.97136	78.538	0
High	lHEITnETFR	2	1	1	88702793	N-Term(iTRAQ4plex); N6(Deamidated)	0	0.981296	1.1496	1.42083	2.74566	0	3	1404.72	-2.7574	35.5473	0
High	vPLQSAHLYYnVTEk	1	4	1	530363138	N-Term(iTRAQ4plex); N11(Deamidated); K15(iTRAQ4plex)	0	2.70871	1.06908	5.91162	5.11273	0	3	2051.1	-0.206142	46.0525	0
High	fAEInGSALcSYNLkPSEYTTSPk	2	4	1	530390843	N-Term(iTRAQ4plex); N5(Deamidated); C10(Carbamidomethyl); K15(iTRAQ4plex); K24(iTRAQ4plex)	0	0.935079	1.06103	1.04492	2.56705	0	4	3110.57	-1.10664	52.4624	0
High	eGEHDLVQGSGQQPQAGLSQAnFTLGPVSR	1	5	1	530415537	N-Term(iTRAQ4plex); N22(Deamidated)	0	0.622266	0.445957	0.937133	4.97729	0	3	3252.61	3.00689	50.4151	0
High	nLSAPVTLNLR	1	3	1	291045220	N-Term(iTRAQ4plex); N1(Deamidated)	0	1.467	0.787342	1.67767	2.46461	0	2	1342.78	0.760951	50.4108	0
High	anLTWSVk	1	3	1	291045220	N-Term(iTRAQ4plex); N2(Deamidated); K8(iTRAQ4plex)	0	2.26778	0.719706	2.37524	2.44469	0	2	1207.69	-1.39092	43.3104	0
High	kVPWYVLAGNHDHLGnVSAQIAYSk	1	1	1	4501873	N-Term(iTRAQ4plex); K1(iTRAQ4plex); N16(Deamidated); K25(iTRAQ4plex)	0	1.19533	1.81263	0.893154	4.81027	0	4	3200.72	1.01227	50.0911	1
High	tLTnQTEAELATPEGIYERPVDYLPER	1	3	1	530380237	N-Term(iTRAQ4plex); N4(Deamidated)	0	3.08585	1.00742	3.15887	4.77439	0	3	3250.63	3.05781	58.8954	0
High	hGVIISSTVDTYEnGSSVEYR	1	4	1	530364291	N-Term(iTRAQ4plex); N14(Deamidated)	0	1.31363	0.947243	1.31893	4.67506	0	3	2458.19	-0.186556	42.3096	0
High	gNVISSHGNPILLnSSIPEDPSIk	1	2	1	325651886	N-Term(iTRAQ4plex); N14(Deamidated); K24(iTRAQ4plex)	0	0.590272	0.959484	1.07519	4.54736	0	3	2777.49	0.579446	51.613	0
High	aGQPATAFSQQDLLDGAVLYSHnGSLSPR	1	1	1	47419930	N-Term(iTRAQ4plex); N23(Deamidated)	0	0.818504	1.08815		4.54217	0	3	3145.57	-0.296609	60.3116	0
High	eNmVLnLScEASGHPRPTISWnVnGTASEQDQDPQR	1	3	1	530398119	N-Term(iTRAQ4plex); M3(Oxidation); N6(Deamidated); C9(Carbamidomethyl); N22(Deamidated); N24(Deamidated)	0	0.644473	0.964715	0.764076	4.40804	0	4	4200.91	4.41189	49.4715	0
High	vFPYISVmVNnGSLSYDHSk	1	1	1	5803023	N-Term(iTRAQ4plex); M8(Oxidation); N11(Deamidated); K20(iTRAQ4plex)	0	1.17006	1.01009	1.36394	4.36529	0	3	2562.28	1.33219	55.9193	0
High	vVAnGTGTQGQLk	1	3	1	530385805	N-Term(iTRAQ4plex); N4(Deamidated); K13(iTRAQ4plex)	0	1.36752	0.807579	1.65758	4.34241	0	2	1561.88	0.539715	27.5717	0
High	qLVLnLTGNTLcAGGASDEk	1	2	1	33598950	N-Term(iTRAQ4plex); N5(Deamidated); C12(Carbamidomethyl); K20(iTRAQ4plex)	0	0.580535	0.819463	0.294378	4.3177	0	3	2350.21	-1.86753	57.2775	0
High	qVIQnVTHk	1	39	1	530374338	N-Term(iTRAQ4plex); N5(Deamidated); K9(iTRAQ4plex)	0	0.203706	0.87289	0.74113	4.30307	0	3	1355.79	2.72657	24.695	0
High	lcDEGHGLEVEIncTR	1	3	1	23510423	N-Term(iTRAQ4plex); C2(Carbamidomethyl); N13(Deamidated); C14(Carbamidomethyl)	0	0.915526	0.977195	0.883204	4.27981	0	3	2046.94	0.978574	42.8643	0
High	dSLSInATNIk	1	7	1	41327734	N-Term(iTRAQ4plex); N6(Deamidated); K11(iTRAQ4plex)	0	2.70796	0.980894	0.856338	4.25127	0	2	1464.82	0.189632	41.8117	0
High	vLGQSQEPNVNPASAGnQTQk	1	3	1	56711308	N-Term(iTRAQ4plex); N17(Deamidated); K21(iTRAQ4plex)	0	0.960551	1.13262	1.29436	4.23463	0	3	2456.27	1.72465	34.6174	0
High	eAETIknGIYnITVLASDQGGR	1	3	1	530413667	N-Term(iTRAQ4plex); K6(iTRAQ4plex); N7(Deamidated); N11(Deamidated)	0	1.99832	0.834538	1.76056	4.21312	0	3	2639.39	3.72454	55.7141	1
High	aEPGTHLcIDVEDAmnITR	1	1	1	30025026	N-Term(iTRAQ4plex); C8(Carbamidomethyl); M15(Oxidation); N16(Deamidated)	0	1.37894	0.80998	1.25759	4.15691	0	3	2303.08	-0.215528	46.4388	0
High	kLTDVETQVLnQTSR	1	2	1	315434240	N-Term(iTRAQ4plex); K1(iTRAQ4plex); N11(Deamidated)	0	0.919071	0.957639	0.919152	4.14576	0	3	2021.11	0.888739	44.9814	1
High	rPYVSYVnNSIAR	1	2	1	530376036	N-Term(iTRAQ4plex); N8(Deamidated)	0	0.704325	0.634139	0.683359	4.13847	0	3	1683.89	0.765632	35.4511	0
High	aGkPSAAAASVSTQHGSILQLnDTLEEk	1	5	1	530387589	N-Term(iTRAQ4plex); K3(iTRAQ4plex); N22(Deamidated); K28(iTRAQ4plex)	0	0.821586	0.872774	0.98273	4.11793	0	4	3256.74	1.66208	43.5343	0
High	fnVSLDSVPELR	1	6	1	109148548	N-Term(iTRAQ4plex); N2(Deamidated)	0	1.22058	1.83522	1.42172	4.11204	0	2	1520.81	1.87017	60.3416	0
High	tELFSSScPGGImLnETGQGYQR	1	2	1	371873523	N-Term(iTRAQ4plex); C8(Carbamidomethyl); M13(Oxidation); N15(Deamidated)	0	1.29371	0.947561	0.860194	4.09608	0	3	2693.23	-0.0934096	53.164	0
High	dTWGLSDEHFQPRPEAVQFFnVTTLQk	1	2	1	530358015	N-Term(iTRAQ4plex); N21(Deamidated); K27(iTRAQ4plex)	0	1.90839	1.52112	4.50671	4.07424	0	4	3479.75	1.03629	62.2024	0
High	tAGWNVPIGTLRPFLnWTGPPEPIEAAVAR	1	3	1	312433998	N-Term(iTRAQ4plex); N16(Deamidated)	0	0.487763	0.271285	0.284967	4.06456	0	3	3375.8	0.227043	75.9166	0
High	tSADLDRETVPEYnLSITAR	1	2	1	14277677	N-Term(iTRAQ4plex); N14(Deamidated)	0	0.752158	1.08288	0.928642	4.03277	0	3	2396.21	2.88731	47.1924	1
High	yEEQQLEIQnSSR	1	5	1	530381557	N-Term(iTRAQ4plex); N10(Deamidated)	0	0.736827	0.939525	0.790665	4.03191	0	2	1768.85	1.0709	35.9153	0
High	ynISVInGTSPFAYDYDLTHIVAAYQER	1	2	1	116734685	N-Term(iTRAQ4plex); N2(Deamidated); N7(Deamidated)	0	0.488754	0.623968	0.699185	4.03088	0	3	3366.63	0.764703	75.5561	0
High	tALWVATDHNmDnTSTVLR	1	1	1	31377697	N-Term(iTRAQ4plex); M11(Oxidation); N13(Deamidated)	0	1.74089	0.834129	1.02258	4.02241	0	3	2306.12	0.361938	46.2259	0
High	gPSTPLPEDPNWnVTEFHTTPk	1	1	1	157266300	N-Term(iTRAQ4plex); N13(Deamidated); K22(iTRAQ4plex)	0	0.917048	0.668331	0.766327	4.00779	0	3	2753.37	-0.372941	51.24	0
High	yYnQSEAGSHIIQR	1	2	1	530428630	N-Term(iTRAQ4plex); N3(Deamidated)	0	0.0499923	0.10714	0.0854732	3.996	0	3	1810.89	2.25658	30.7856	0
High	lQGVPHVGAnVTLScQSPR	1	1	1	148664205	N-Term(iTRAQ4plex); N10(Deamidated); C15(Carbamidomethyl)	0	0.630929	0.865626	0.422984	3.96305	0	3	2165.13	2.54962	42.0883	0
High	ykPDTLAVAVEnGTGTDR	1	4	1	530409253	N-Term(iTRAQ4plex); K2(iTRAQ4plex); N12(Deamidated)	0	0.851338	0.818858	0.762719	3.9612	0	3	2196.14	1.68745	43.361	0
High	nYkNPnLTISFTAER	1	5	1	530413818	N-Term(iTRAQ4plex); K3(iTRAQ4plex); N6(Deamidated)	0	1.29071	0.978946	1.13802	3.95082	0	3	2057.09	0.37941	43.636	1
High	iLGDkVnNTAVIEk	1	1	1	110681719	N-Term(iTRAQ4plex); K5(iTRAQ4plex); N7(Deamidated); K14(iTRAQ4plex)	0	1.03068	0.736153	1.00638	3.92873	0	3	1947.15	-0.501795	39.6325	1
High	kLDFIILnETk	1	2	1	530369972	N-Term(iTRAQ4plex); K1(iTRAQ4plex); N8(Deamidated); K11(iTRAQ4plex)	0	0.911825	0.863451	1.25275	3.90263	0	3	1767.06	0.686863	53.0575	1
High	iVDVnLTSEGk	1	1	1	190194386	N-Term(iTRAQ4plex); N5(Deamidated); K11(iTRAQ4plex)	0	1.83319	0.959854	1.79333	3.89395	0	2	1463.82	0.940791	44.8951	0
High	gEnFTETDVk	1	2	1	530425806	N-Term(iTRAQ4plex); N3(Deamidated); K10(iTRAQ4plex)	0	1.48593	1.24552	1.00971	3.89158	0	2	1428.71	1.23893	30.582	0
High	dYnSSREDSLQDAWDYVQAQVk	1	2	1	67782354	N-Term(iTRAQ4plex); N3(Deamidated); K22(iTRAQ4plex)	0	1.09741	1.0814	0.937513	3.88666	0	3	2906.37	0.223087	63.7646	1
High	vLPnGSLFLPAVGIQDEGIFR	1	8	1	332800985	N-Term(iTRAQ4plex); N4(Deamidated)	0	0.30481	0.869567		3.87002	0	3	2387.31	1.63959	77.7403	0
High	sPIVTHcnVSTVNk	1	1	1	6005715	N-Term(iTRAQ4plex); C7(Carbamidomethyl); N8(Deamidated); K14(iTRAQ4plex)	0	1.62422	1.49085	1.36436	3.85441	0	3	1844.98	2.53704	27.1279	0
High	sAEFFnYTVR	1	1	1	4505891	N-Term(iTRAQ4plex); N6(Deamidated)	0	1.99798	1.01967	1.58631	3.81778	0	2	1378.68	0.155772	50.3646	0
High	dkIcDLLVAnNHFAHFFAPQnLTNmNk	2	2	1	261878614	N-Term(iTRAQ4plex); K2(iTRAQ4plex); C4(Carbamidomethyl); N10(Deamidated); N21(Deamidated); M25(Oxidation); K27(iTRAQ4plex)	0	0.817545	0.66786	0.738794	3.80267	0	4	3622.82	1.36125	60.7365	1
High	lGHTnASImLFEVk	1	3	1	530398185	N-Term(iTRAQ4plex); N5(Deamidated); M9(Oxidation); K14(iTRAQ4plex)	0	0.750443	1.21296	0.97448	3.79884	0	3	1865.01	1.53467	49.2177	0
High	sLGSGGSVSQLFSnFTGSVDDR	1	1	1	32313593	N-Term(iTRAQ4plex); N14(Deamidated)	0	5.09001	0.179573		3.76777	0	2	2362.14	3.29341	71.5659	0
High	lHVGNYnGTAGDALR	1	1	1	5730075	N-Term(iTRAQ4plex); N7(Deamidated)	0	0.44832	0.767218	1.09317	3.76337	0	3	1702.86	-4.34938	35.6904	0
High	tVVTYHIPQnSSLENVDSR	1	4	1	27477039	N-Term(iTRAQ4plex); N10(Deamidated)	0	1.07465	1.19527	1.18616	3.75573	0	3	2304.16	-0.702897	42.946	0
High	lPnSTIYVVEPGYLGFTVHPGDR	1	2	1	530372153	N-Term(iTRAQ4plex); N3(Deamidated)	0	1.12774	0.910985	1.04076	3.73953	0	3	2676.38	0.247932	65.3047	0
High	dnHTHSDIQVk	1	1	1	72534684	N-Term(iTRAQ4plex); N2(Deamidated); K11(iTRAQ4plex)	0	2.04881	1.71039	2.5358	3.71478	0	3	1582.81	1.10962	15.5411	0
High	nNVITLnITGk	1	5	1	208022658	N-Term(iTRAQ4plex); N1(Deamidated); N7(Deamidated); K11(iTRAQ4plex)	0	1.92246	0.926951	2.88616	3.71371	0	2	1476.85	-0.39663	51.9124	0
High	lNAInITSALDR	1	8	1	530386598	N-Term(iTRAQ4plex); N5(Deamidated)	0	0.309751	1.08337	0.918069	3.61579	0	2	1445.81	1.65451	59.1276	0
High	vLEAVnGTDAR	1	1	1	5032247	N-Term(iTRAQ4plex); N6(Deamidated)	0	4.58572	1.26288	1.415	3.61138	0	2	1289.68	-0.291713	36.1041	0
High	tYVDEVNSELVNIYTFnHTVTR	1	4	1	530398199	N-Term(iTRAQ4plex); N17(Deamidated)	0	0.763501	1.30831	0.978946	3.59796	0	3	2759.38	3.87659	68.7666	0
High	tAHcnESFYFLck	1	3	1	530436569	N-Term(iTRAQ4plex); C4(Carbamidomethyl); N5(Deamidated); C12(Carbamidomethyl); K13(iTRAQ4plex)	0	1.42891	1.17204	0.588876	3.57699	0	3	1965.91	-0.254633	45.5091	0
High	aFGSNPnLTk	1	2	1	256217721	N-Term(iTRAQ4plex); N7(Deamidated); K10(iTRAQ4plex)	0	0.675687	0.83334	0.518846	3.5734	0	2	1337.73	1.56696	32.652	0
High	qGIDFcPGQnVSGVTTHNLEDHTk	1	4	1	530424711	N-Term(iTRAQ4plex); C6(Carbamidomethyl); N10(Deamidated); K24(iTRAQ4plex)	0	1.22791	0.912999	1.02344	3.52886	0	4	2943.42	1.69159	41.4344	0
High	yRPENSVAnDTGFTVVAPGk	1	2	1	530390553	N-Term(iTRAQ4plex); N9(Deamidated); K20(iTRAQ4plex)	0	1.59273	0.898899	0.772979	3.49925	0	3	2411.24	-1.48983	42.5474	0
High	vnVTVEDER	1	2	1	296010912	N-Term(iTRAQ4plex); N2(Deamidated)	0	1.3672	1.23686	1.9029	3.49786	0	2	1205.61	1.03276	30.169	0
High	nYTADYDk	1	5	1	51242966	N-Term(iTRAQ4plex); N1(Deamidated); K8(iTRAQ4plex)	0	2.08882	0.828161	1.02479	3.46065	0	2	1278.61	0.91964	26.5749	0
High	eEAmLYHnQTAELR	1	3	1	5454038	N-Term(iTRAQ4plex); M4(Oxidation); N8(Deamidated)	0	1.73614	0.806023	2.87895	3.45034	0	3	1865.88	0.882072	31.66	0
High	aVLVnnITTGER	1	4	1	530391227	N-Term(iTRAQ4plex); N5(Deamidated); N6(Deamidated)	0	1.8515	1.44929	3.25352	3.44463	0	2	1432.78	0.148402	40.5672	0
High	gHEVEDVDLELFnTSVQLQPPTTAPGPETAAFIER	1	2	1	89886466	N-Term(iTRAQ4plex); N13(Deamidated)	0				3.43567	0	3	3952.95	-2.0583	69.97	0
High	wGHnITEFQQR	1	1	1	7657069	N-Term(iTRAQ4plex); N4(Deamidated)	0	4.93226	1.11183	2.77088	3.42594	0	3	1560.77	0.789791	39.1571	0
High	gYYnQSEAGSHTVQR	1	3	1	530429119	N-Term(iTRAQ4plex); N4(Deamidated)	0	0.154579	0.200456	0.194545	3.37159	0	3	1841.86	3.57261	20.9612	0
High	nYIVPILWLnETGTIGDEk	1	1	1	530386666	N-Term(iTRAQ4plex); N10(Deamidated); K19(iTRAQ4plex)	0	0.57853	0.681201		3.35504	0	3	2464.32	-2.59979	77.3552	0
High	iEVLVSnATQFIILHSk	1	2	1	530380071	N-Term(iTRAQ4plex); N7(Deamidated); K17(iTRAQ4plex)	0		1.03293	1.38958	3.34524	0	3	2201.28	2.70462	77.1769	0
High	nYHQPAILnSSALR	1	1	1	6912618	N-Term(iTRAQ4plex); N9(Deamidated)	0	0.663963	0.619315	0.969059	3.34288	0	3	1728.92	1.46006	38.2324	0
High	qPVSPVIHPPVSYnDTAPR	1	1	1	17136148	N-Term(iTRAQ4plex); N14(Deamidated)	0	1.16785	0.82666	0.940845	3.3403	0	3	2219.16	1.61312	40.8216	0
High	gcnDSDVLAVAGFALR	1	3	1	530374400	N-Term(iTRAQ4plex); C2(Carbamidomethyl); N3(Deamidated)	0	1.14575	0.752964	0.563955	3.33189	0	2	1809.9	1.95882	66.6638	0
High	dINSQQELQnITTDTR	1	7	1	530363076	N-Term(iTRAQ4plex); N10(Deamidated)	0	1.6819	1.39954	1.95667	3.31431	0	2	2020.99	1.62279	45.4072	0
High	iVnETLYENTk	1	1	1	4759238	N-Term(iTRAQ4plex); N3(Deamidated); K11(iTRAQ4plex)	0	0.385661	1.20785	1.53454	3.27776	0	2	1612.87	0.896938	42.7542	0
High	vnETEmDIAk	1	1	1	4503037	N-Term(iTRAQ4plex); N2(Deamidated); M6(Oxidation); K10(iTRAQ4plex)	0	1.22396	1.83431	1.21419	3.26096	0	2	1454.73	1.80964	28.2376	0
High	lSVDkDQYVEPEnVTIQcDSGYGVVGPQSITcSGnR	1	1	1	4502503	N-Term(iTRAQ4plex); K5(iTRAQ4plex); N13(Deamidated); C18(Carbamidomethyl); C32(Carbamidomethyl); N35(Deamidated)	0				3.25116	0	3	4262.02	1.44665	54.8709	1
High	gSEGGnGSNPVAGLETDDHGGk	1	2	1	38348322	N-Term(iTRAQ4plex); N6(Deamidated); K22(iTRAQ4plex)	0	1.25172	1.17264	1.42685	3.24745	0	3	2344.09	1.57688	30.7347	0
High	lVQLFPnDTSLk	1	18	1	530388457	N-Term(iTRAQ4plex); N7(Deamidated); K12(iTRAQ4plex)	0	1.10993	1.19874	2.22236	3.24432	0	2	1663.95	0.899591	59.9446	0
High	dGEAFEInGTEDGR	1	3	1	358438315	N-Term(iTRAQ4plex); N8(Deamidated)	0	0.878021	0.628584	0.962739	3.24244	0	2	1654.74	3.68884	39.9036	0
High	dSGAPAHLESnATVR	1	3	1	530402303	N-Term(iTRAQ4plex); N11(Deamidated)	0	0.72677	1.15231	0.585732	3.23439	0	3	1669.83	2.30681	25.0266	0
High	anHSGAVVLLk	1	3	1	119395742	N-Term(iTRAQ4plex); N2(Deamidated); K11(iTRAQ4plex)	0	2.14727	1.31432	1.04862	3.23282	0	2	1397.83	-0.797745	31.6346	0
High	gQVYLQcGTPcnLTcR	1	1	1	89191868	N-Term(iTRAQ4plex); C7(Carbamidomethyl); C11(Carbamidomethyl); N12(Deamidated); C15(Carbamidomethyl)	0	0.223607	1.0914	0.560271	3.20225	0	2	2071.94	-5.53649	41.9956	0
High	lmSTEASQnITYHck	1	3	1	530411586	N-Term(iTRAQ4plex); M2(Oxidation); N9(Deamidated); C14(Carbamidomethyl); K15(iTRAQ4plex)	0	1.86127	0.963313	2.52898	3.18766	0	3	2088	-0.74147	29.3994	0
High	aInITVVESGYVR	1	2	1	530380588	N-Term(iTRAQ4plex); N3(Deamidated)	0	0.647031	1.08906	0.94826	3.17406	0	2	1565.87	-0.196905	54.4944	0
High	nLSDLLEk	1	2	1	530397802	N-Term(iTRAQ4plex); N1(Deamidated); K8(iTRAQ4plex)	0	1.32563	1.33301	2.46473	3.16492	0	2	1220.7	1.00503	51.9678	0
High	sLYGkEDnDTLVR	1	5	1	148005039	N-Term(iTRAQ4plex); K5(iTRAQ4plex); N8(Deamidated)	0	0.438107	0.934014	1.73045	3.14458	0	3	1798.95	2.63292	33.3488	1
High	dLnETIHYmYk	1	3	1	530404200	N-Term(iTRAQ4plex); N3(Deamidated); M9(Oxidation); K11(iTRAQ4plex)	0	1.35021	1.19537	3.50659	3.14381	0	3	1731.85	1.11307	37.2273	0
High	eERPLnASALk	1	2	1	530390989	N-Term(iTRAQ4plex); N6(Deamidated); K11(iTRAQ4plex)	0	1.31015	1.06809	0.972369	3.13111	0	3	1516.86	0.73199	29.6765	0
High	eTFFnLSk	1	1	1	154759291	N-Term(iTRAQ4plex); N5(Deamidated); K8(iTRAQ4plex)	0	0.774445	0.809137	0.506143	3.07755	0	2	1274.69	1.40197	51.2488	0
High	aIkLnETLGTR	1	4	1	119466532	N-Term(iTRAQ4plex); K3(iTRAQ4plex); N5(Deamidated)	0	1.65891	1.08424	0.995415	3.07013	0	3	1504.89	-2.99554	34.9956	1
High	kAEnSSNEEETSSEGNmR	1	2	1	530378271	K1(iTRAQ4plex); N-Term(iTRAQ4plex); N4(Deamidated); M17(Oxidation)	0				3.05777	0	3	2304.02	0.89057	13.0518	1
High	kQnDSVIAEcSNR	1	2	1	20302168	K1(iTRAQ4plex); N-Term(iTRAQ4plex); N3(Deamidated); C10(Carbamidomethyl)	0	0.858175	0.778864	0.693618	3.04664	0	3	1809.9	-1.76661	19.8744	1
High	dYYPInESLASLPLR	1	1	1	4502897	N-Term(iTRAQ4plex); N6(Deamidated)	0	1.67868	0.962388	1.91631	3.0392	0	2	1895.99	2.48344	67.059	0
High	nHTcNLQQTcYNLQGGFk	1	2	1	19743803	N-Term(iTRAQ4plex); N1(Deamidated); C4(Carbamidomethyl); C10(Carbamidomethyl); K18(iTRAQ4plex)	0	0.422072	0.955315	0.839745	3.03116	0	3	2472.16	-1.19672	38.9155	0
High	vIYnLTEk	1	2	1	530425322	N-Term(iTRAQ4plex); N4(Deamidated); K8(iTRAQ4plex)	0	0.94916	1.21538	1.17289	3.02939	0	2	1268.73	0.683815	44.977	0
High	tLTLFnVTRnDTASYk	1	6	1	530415490	N-Term(iTRAQ4plex); N6(Deamidated); N10(Deamidated); K16(iTRAQ4plex)	0	4.08789	2.16155	1.17799	3.02474	0	3	2134.13	0.476359	52.9712	1
High	nISSHTNIVFSNGELDPWSGGGVTk	1	3	1	530396980	N-Term(iTRAQ4plex); N1(Deamidated); K25(iTRAQ4plex)	0	0.991453	0.698726	0.800714	3.00442	0	3	2905.45	-1.57445	57.6084	0
High	aIIAnLTck	1	6	1	530389137	N-Term(iTRAQ4plex); N5(Deamidated); C8(Carbamidomethyl); K9(iTRAQ4plex)	0	2.1988	2.68546	1.51987	2.99871	0	2	1292.75	-0.726389	45.7971	0
High	dEcWcPAnSTGk	1	1	1	4557733	N-Term(iTRAQ4plex); C3(Carbamidomethyl); C5(Carbamidomethyl); N8(Deamidated); K12(iTRAQ4plex)	0	0.607783	1.89934	1.72366	2.99516	0	2	1713.75	0.945531	32.0718	0
High	aASnFTEIk	1	2	1	530398336	N-Term(iTRAQ4plex); N4(Deamidated); K9(iTRAQ4plex)	0	1.18096	0.891052	1.88547	2.97968	0	2	1269.69	-4.90687	35.7456	0
High	eAcQGTSPPVVScYnASDHVYk	1	1	1	93004088	N-Term(iTRAQ4plex); C3(Carbamidomethyl); C13(Carbamidomethyl); N15(Deamidated); K22(iTRAQ4plex)	0	2.70157	1.11267	0.651634	2.97225	0	3	2758.27	-1.15543	36.8113	0
High	gYYnQSEAGSHTIQImYGcDVGSDGR	1	1	1	24797067	N-Term(iTRAQ4plex); N4(Deamidated); M16(Oxidation); C19(Carbamidomethyl)	0				2.94209	0	3	3026.26	-12.627	36.6041	0
High	gSPGnGSSHSGAPGPDPTLAR	1	5	1	530360334	N-Term(iTRAQ4plex); N5(Deamidated)	0	1.62593	1.83585	2.62999	2.94073	0	3	2063.99	-0.506603	23.8461	0
High	yLnFSESEEk	1	2	1	34452173	N-Term(iTRAQ4plex); N3(Deamidated); K10(iTRAQ4plex)	0	1.49323	1.31088	1.992	2.94064	0	2	1534.75	-3.84444	44.5876	0
High	nVSWATGR	1	1	1	4557417	N-Term(iTRAQ4plex); N1(Deamidated)	0	0.833368	0.924813	1.10425	2.93559	0	2	1035.54	1.97776	33.3222	0
High	eVnITIIDR	1	1	1	5453676	N-Term(iTRAQ4plex); N3(Deamidated)	0	0.732614	0.691948	0.632933	2.86408	0	2	1217.69	1.4103	48.2157	0
High	tTVTGDkDSVnLTcSTnDTGISIR	1	3	1	68161541	N-Term(iTRAQ4plex); K7(iTRAQ4plex); N11(Deamidated); C14(Carbamidomethyl); N17(Deamidated)	0	1.17049	0.708485	1.13112	2.86327	0	3	2845.4	0.387465	43.0471	1
High	tVYVHAnQTGYPDPSSR	1	2	1	256017259	N-Term(iTRAQ4plex); N7(Deamidated)	0	0.502432	0.658122	1.31418	2.85993	0	3	2036.98	2.25954	31.231	0
High	lLANYASQnITYHck	1	1	1	48762934	N-Term(iTRAQ4plex); N9(Deamidated); C14(Carbamidomethyl); K15(iTRAQ4plex)	0	1.26822	0.879399	1.82467	2.85911	0	3	2085.07	2.61766	42.6486	0
High	nATSVDSGAPGGAAPGGPGFR	1	1	1	110347437	N-Term(iTRAQ4plex); N1(Deamidated)	0	0.469785	1.38684	0.666974	2.84731	0	2	1987.97	4.99577	35.3734	0
High	fEAEHISnYTALLLSR	1	2	1	39777608	N-Term(iTRAQ4plex); N8(Deamidated)	0				2.84135	0	3	2009.05	1.32396	62.5291	0
High	eQInITLDHR	1	2	1	32307144	N-Term(iTRAQ4plex); N4(Deamidated)	0	3.12334	0.826072	2.47493	2.84007	0	3	1383.74	0.637509	35.3049	0
High	fTFTSHTPGDHQIcLHSnSTR	1	2	1	530384554	N-Term(iTRAQ4plex); C14(Carbamidomethyl); N18(Deamidated)	0	1.13272	1.24104	0.79365	2.81144	0	3	2588.22	3.61925	34.1164	0
High	gkAnSTGTLVITDPTR	1	3	1	366039949	N-Term(iTRAQ4plex); K2(iTRAQ4plex); N4(Deamidated)	0	0.789354	0.545715	0.683248	2.79228	0	3	1920.07	1.88995	32.5034	1
High	iHnVTASDSGk	1	15	1	530381426	N-Term(iTRAQ4plex); N3(Deamidated); K11(iTRAQ4plex)	0	0.5889	1.08273	0.73776	2.77016	0	3	1417.76	2.13369	18.0254	0
High	gTAnTTTAGVPcQR	1	1	1	205277383	N-Term(iTRAQ4plex); N4(Deamidated); C12(Carbamidomethyl)	0	1.022	0.710613	0.463293	2.7612	0	2	1578.77	0.456731	21.3341	0
High	cVEESGSAHcVcPmLTcPEAnATk	1	4	1	530360313	N-Term(iTRAQ4plex); C1(Carbamidomethyl); C10(Carbamidomethyl); C12(Carbamidomethyl); M14(Oxidation); C17(Carbamidomethyl); N21(Deamidated); K24(iTRAQ4plex)	0	0.304969	1.24667	0.956103	2.75832	0	3	3013.31	1.70869	34.1807	0
High	iHQnITYQVcR	1	5	1	530403254	N-Term(iTRAQ4plex); N4(Deamidated); C10(Carbamidomethyl)	0	0.584772	1.16923	0.557962	2.73595	0	3	1576.81	2.80344	30.0068	0
High	lWLPVnLTWADLEDRDGR	1	1	1	31077094	N-Term(iTRAQ4plex); N6(Deamidated)	0	0.785574	0.918703	4.00511	2.7283	0	3	2314.2	0.157859	75.7574	1
High	aFnSTLPTmAQmEk	1	20	1	48255943	N-Term(iTRAQ4plex); N3(Deamidated); M9(Oxidation); M12(Oxidation); K14(iTRAQ4plex)	0	1.19753	1.22833	1.11983	2.7264	0	3	1889.93	1.79812	37.3961	0
High	amSGInnYTQHck	1	1	1	5032045	N-Term(iTRAQ4plex); M2(Oxidation); N6(Deamidated); N7(Deamidated); C12(Carbamidomethyl); K13(iTRAQ4plex)	0	1.46559	1.64503	2.55731	2.72287	0	3	1829.84	0.724369	21.2789	0
High	tFLnTTVEk	1	2	1	153792110	N-Term(iTRAQ4plex); N4(Deamidated); K9(iTRAQ4plex)	0	0.774463	1.07057	0.811153	2.71064	0	2	1341.75	2.71482	41.9868	0
High	ynVSSLEk	1	4	1	530370349	N-Term(iTRAQ4plex); N2(Deamidated); K8(iTRAQ4plex)	0	1.04127	1.15317	2.12285	2.70588	0	2	1228.67	0.658076	36.7607	0
High	aSQnITYHck	1	1	1	4502951	N-Term(iTRAQ4plex); N4(Deamidated); C9(Carbamidomethyl); K10(iTRAQ4plex)	0	3.2047	0.570374	4.00058	2.69384	0	3	1510.76	0.654639	18.8247	0
High	gLSPGnYSVR	1	5	1	530425235	N-Term(iTRAQ4plex); N6(Deamidated)	0	1.22488	1.00437	0.981528	2.68775	0	2	1194.62	-4.16236	34.8804	0
High	iAQknQTVFER	1	1	1	52485941	N-Term(iTRAQ4plex); K4(iTRAQ4plex); N5(Deamidated)	0	0.617718	1.04726	1.28782	2.68541	0	3	1622.91	2.68392	29.0126	1
High	fINYnQTVSR	1	7	1	406719590	N-Term(iTRAQ4plex); N5(Deamidated)	0	1.26867	1.01293	1.18342	2.65672	0	2	1386.72	1.23687	39.9899	0
High	tFknESENTcQDVDEcQQNPR	1	9	1	530414805	N-Term(iTRAQ4plex); K3(iTRAQ4plex); N4(Deamidated); C10(Carbamidomethyl); C16(Carbamidomethyl)	0				2.65384	0	3	2888.27	-0.371925	26.9366	1
High	lAVTnTTmTGTVLk	1	4	1	485836818	N-Term(iTRAQ4plex); N5(Deamidated); M8(Oxidation); K14(iTRAQ4plex)	0	0.927205	1.08411	0.977817	2.63612	0	2	1754.98	1.38	41.5909	0
High	anESRLEEADQLYR	1	3	1	530399844	N-Term(iTRAQ4plex); N2(Deamidated)	0	0.776658	0.486723	0.864097	2.63331	0	3	1838.9	1.31095	37.0693	1
High	dLESVPPGFPAnVTTLSLSANR	1	1	1	5031809	N-Term(iTRAQ4plex); N12(Deamidated)	0	2.66028	1.53632	1.4685	2.60636	0	3	2430.27	1.53633	66.4895	0
High	lnITQEGPk	1	1	1	522838254	N-Term(iTRAQ4plex); N2(Deamidated); K9(iTRAQ4plex)	0	0.899977	1.47317	1.93609	2.5837	0	2	1288.74	0.877102	34.664	0
High	eQQLEScAcnETDNSck	1	1	1	73747889	N-Term(iTRAQ4plex); C7(Carbamidomethyl); C9(Carbamidomethyl); N10(Deamidated); C16(Carbamidomethyl); K17(iTRAQ4plex)	0	0.838438	0.769973	1.04351	2.54495	0	3	2361.98	0.54282	28.1853	0
High	nTTIFLk	1	3	1	160333222	N-Term(iTRAQ4plex); N1(Deamidated); K7(iTRAQ4plex)	0	1.40492	0.885208	1.58564	2.53176	0	2	1125.68	1.10711	42.8777	0
High	yVInGTYAnETk	1	2	1	530379144	N-Term(iTRAQ4plex); N4(Deamidated); N9(Deamidated); K12(iTRAQ4plex)	0	1.03528	0.722281	2.3136	2.5165	0	2	1662.85	1.96635	40.1639	0
High	hTnmnLTQLk	1	4	1	530386130	N-Term(iTRAQ4plex); N3(Deamidated); M4(Oxidation); N5(Deamidated); K10(iTRAQ4plex)	0	1.05904	1	1.92353	2.51288	0	3	1505.79	2.95947	26.8637	0
High	vLnFTTk	1	4	1	530378934	N-Term(iTRAQ4plex); N3(Deamidated); K7(iTRAQ4plex)	0	1.06391	0.785548	0.664608	2.49322	0	2	1111.66	1.47299	42.9105	0
High	sVnTSVHIYDk	1	4	1	229892302	N-Term(iTRAQ4plex); N3(Deamidated); K11(iTRAQ4plex)	0	2.25656	1.50572	1.29054	2.48517	0	3	1551.83	-0.311785	31.2355	0
High	gnGTILk	1	8	1	530377475	N-Term(iTRAQ4plex); N2(Deamidated); K7(iTRAQ4plex)	0	0.504007	1.73899	1.24285	2.48109	0	2	991.603	0.00443364	24.6394	0
High	lEnITTGTYTIHAQk	1	5	1	27734709	N-Term(iTRAQ4plex); N3(Deamidated); K15(iTRAQ4plex)	0	0.95853	0.901528	1.30704	2.48096	0	3	1979.08	5.12325	41.7654	0
High	lVPHmnVSAVEk	1	1	1	21071039	N-Term(iTRAQ4plex); M5(Oxidation); N6(Deamidated); K12(iTRAQ4plex)	0	0.557409	0.678414	0.470127	2.4674	0	3	1628.9	2.96301	30.7303	0
High	vnFTILk	1	2	1	148539848	N-Term(iTRAQ4plex); N2(Deamidated); K7(iTRAQ4plex)	0	41.1704	0.466102	1.04566	2.44251	0	2	1123.69	-4.42059	52.7759	0
High	tFAnGSLAFR	1	7	1	530364099	N-Term(iTRAQ4plex); N4(Deamidated)	0	1.69981	0.751051	1.75213	2.42507	0	2	1228.64	0.326066	46.8362	0
High	sVNPnDTcLAScVk	1	1	1	7657373	N-Term(iTRAQ4plex); N5(Deamidated); C8(Carbamidomethyl); C12(Carbamidomethyl); K14(iTRAQ4plex)	0	0.66133	0.862982	0.751914	2.4117	0	2	1853.91	4.02696	36.5997	0
High	lLncTAPGPDAAAR	1	1	1	21717816	N-Term(iTRAQ4plex); N3(Deamidated); C4(Carbamidomethyl)	0	1.01174	0.986367	1.03974	2.40202	0	2	1571.8	0.95632	38.6435	0
High	nGTLVAFR	1	5	1	189181724	N-Term(iTRAQ4plex); N1(Deamidated)	0	0.432785	1.50845	0.841836	2.39017	0	2	1022.58	-0.0884964	40.3423	0
High	aLSPnSTISSAPk	1	4	1	530419875	N-Term(iTRAQ4plex); N5(Deamidated); K13(iTRAQ4plex)	0	0.82899	1.06528	1.11223	2.33915	0	2	1561.87	1.17107	32.8893	0
High	lHINHnNLTESVGPLPk	4	1	1	4505047	N-Term(iTRAQ4plex); N6(Deamidated); K17(iTRAQ4plex)	0	0.596099	1.35281	1.32811	2.70212	0	2	2172.21	1.85558	39.0678	0
High	lIDnNkTEkEILDAFDk	1	3	1	11386147	N-Term(iTRAQ4plex); N4(Deamidated); K6(iTRAQ4plex); K9(iTRAQ4plex); K17(iTRAQ4plex)	0	1.09856	1.19928	1.41596	2.6466	0	3	2583.41	-11.3144	58.9328	2
High	gNEAnYYSNATTDEHGLVQFSINTTNVmGTSLTVR	2	1	1	66932947	N-Term(iTRAQ4plex); N5(Deamidated); M28(Oxidation)	0	1.4701	0.573372	0.614747	2.50827	0	3	3965.85	-1.80794	64.9473	0
High	aGLQAFFQVQEcnk	2	1	1	4557485	N-Term(iTRAQ4plex); C12(Carbamidomethyl); N13(Deamidated); K14(iTRAQ4plex)	0	1.26465	0.849737	0.583408	3.6708	0	3	1928.98	0.897423	57.4423	0
High	fGcEIENnR	1	1	1	4502337	N-Term(iTRAQ4plex); C3(Carbamidomethyl); N8(Deamidated)	0	1.14749	0.699693	0.43861	3.39312	0	2	1283.58	1.15818	31.715	0
High	fGcEIEnnR	1	1	1	4502337	N-Term(iTRAQ4plex); C3(Carbamidomethyl); N7(Deamidated); N8(Deamidated)	0	1.38792	0.740717	0.550962	2.97808	0	2	1284.57	1.62682	33.0934	0
High	gPSLLNANLLDSLWDTFQnk	1	1	1	156616290	N-Term(iTRAQ4plex); N19(Deamidated); K20(iTRAQ4plex)	0	0.464122	1.38019	0.284087	4.71621	0	3	2535.34	3.17571	81.4951	0
High	eLAVPDGYTnR	1	3	1	4504747	N-Term(iTRAQ4plex); N10(Deamidated)	0	0.509572	1.37936	0.715369	2.88487	0	2	1379.7	2.60938	39.4363	0
High	iIEGEPnLkVPGNVTAVLGETLk	2	2	1	31377806	N-Term(iTRAQ4plex); N7(Deamidated); K9(iTRAQ4plex); K23(iTRAQ4plex)	0	0.706051	1.41862	0.678746	3.0345	0	4	2824.65	3.58086	64.9828	1
High	cGLVPVLAENYnk	2	2	1	530375183	N-Term(iTRAQ4plex); C1(Carbamidomethyl); N12(Deamidated); K13(iTRAQ4plex)	0	0.704756	0.780582	0.586082	3.01826	0	3	1765.94	1.48851	52.1151	0
High	lVnEVTEFAk	1	1	1	4502027	N-Term(iTRAQ4plex); N3(Deamidated); K10(iTRAQ4plex)	0	0.825661	1.039	0.735027	4.13647	0	2	1438.8	-2.33598	53.7352	0
High	fQnALLVR	2	2	1	4502027	N-Term(iTRAQ4plex); N3(Deamidated)	0	0.890455	0.883845	0.577584	2.85099	0	2	1105.65	0.51302	45.916	0
High	acTEAEFAcHSYnEcVALEYR	1	8	1	126012571	N-Term(iTRAQ4plex); C2(Carbamidomethyl); C9(Carbamidomethyl); N13(Deamidated); C15(Carbamidomethyl)	0	0.663129	1.37719	0.958776	6.83484	0	3	2725.15	0.115783	46.4085	0
High	iSVnNVLPVFDNLmQQk	1	1	1	4503143	N-Term(iTRAQ4plex); N4(Deamidated); M14(Oxidation); K17(iTRAQ4plex)	0	0.844475	1.89244	1.10081	3.11714	0	3	2264.22	1.85359	68.0995	0
High	dVTVIEGEVATIScQVnk	1	7	1	530397973	N-Term(iTRAQ4plex); C14(Carbamidomethyl); N17(Deamidated); K18(iTRAQ4plex)	0	0.468444	0.742148	0.761001	2.67647	0	3	2251.18	2.63059	62.813	0
High	qTGLAPGQEYEISLHIVkNnTR	2	5	1	530391083	N-Term(iTRAQ4plex); K18(iTRAQ4plex); N20(Deamidated)	0	0.863275	0.421276	1.22232	4.55212	0	4	2757.48	0.971882	46.8628	1
High	dIYTFDGALnk	1	4	1	530375558	N-Term(iTRAQ4plex); N10(Deamidated); K11(iTRAQ4plex)	0	1.13276	1.41014	1.25326	3.9172	0	2	1545.8	-0.034088	51.8439	0
High	vDkDLQSLEDILHQVEnk	1	2	1	70906437	N-Term(iTRAQ4plex); K3(iTRAQ4plex); N17(Deamidated); K18(iTRAQ4plex)	0	0.267799	0.348999	0.292759	7.19287	0	3	2556.39	2.06559	66.1568	1
High	dLQSLEDILHQVEnk	1	2	1	70906437	N-Term(iTRAQ4plex); N14(Deamidated); K15(iTRAQ4plex)	0	0.310871	0.3006	0.246622	4.37681	0	3	2070.1	2.8967	69.8979	0
High	lQNNEnNIScVER	1	3	1	118442839	N-Term(iTRAQ4plex); N6(Deamidated); C10(Carbamidomethyl)	0	0.971488	0.529927	0.505587	3.12171	0	2	1734.82	3.00576	31.6124	0
High	vDPVnFk	1	3	1	4504347	N-Term(iTRAQ4plex); N5(Deamidated); K7(iTRAQ4plex)	0	0.601667	0.306259	0.393278	2.6658	0	2	1107.63	2.72675	36.3996	0
High	gNYDFVQAmIVnNHTSLDVEEAAAVR	1	4	1	226423950	N-Term(iTRAQ4plex); M9(Oxidation); N12(Deamidated)	0	0.872905	0.881177	0.596746	6.59174	0	3	3024.45	1.96231	56.0838	0
High	lLHALGGDDFLGmLnR	1	2	1	530367688	N-Term(iTRAQ4plex); M13(Oxidation); N15(Deamidated)	0	0.60177	0.787159	0.529091	3.82616	0	3	1902.99	1.95072	61.8624	0
High	eLEGmAGnkNNTIYVDNFDk	5	2	1	183583553	N-Term(iTRAQ4plex); M5(Oxidation); N8(Deamidated); K9(iTRAQ4plex); K20(iTRAQ4plex)	0	0.770526	1.16777	0.492986	2.61575	0	4	2721.35	3.57727	40.6648	1
High	qLVHSFAEGQDQGSAYAnR	1	4	1	530406518	N-Term(iTRAQ4plex); N18(Deamidated)	0	1.40904	0.830466	1.5489	5.32222	0	3	2223.05	-0.593952	33.7199	0
High	yDLPASINFILnk	1	1	1	189083851	N-Term(iTRAQ4plex); N12(Deamidated); K13(iTRAQ4plex)	0	0.920175	2.22551	1.95035	3.45999	0	2	1797.01	1.56595	71.0985	0
High	sYAGFLTVnk	1	1	1	83641874	N-Term(iTRAQ4plex); N9(Deamidated); K10(iTRAQ4plex)	0	1.92427	0.773529	0.974926	4.32527	0	2	1388.77	-0.797048	48.5833	0
High	nFPDAFEYnNVSR	1	2	1	6631081	N-Term(iTRAQ4plex); N9(Deamidated)	0	0.849687	1.12173	2.87326	3.48715	0	2	1717.8	2.26848	50.6274	0
High	dYYLnk	1	5	1	530360851	N-Term(iTRAQ4plex); N5(Deamidated); K6(iTRAQ4plex)	0	1.0622	1.10174	1.70852	2.36984	0	2	1104.58	0.0427922	33.3861	0
High	gTAGNALmDGASQLmGEnR	2	2	1	296080754	N-Term(iTRAQ4plex); M8(Oxidation); M15(Oxidation); N18(Deamidated)	0	0.362946	0.521267	0.443067	4.62067	0	3	2069.94	2.13287	38.5031	0
High	gTAGnALmDGASQLmGEnR	1	2	1	296080754	N-Term(iTRAQ4plex); N5(Deamidated); M8(Oxidation); M15(Oxidation); N18(Deamidated)	0	0.307492	0.412081	0.345809	2.87476	0	2	2070.93	4.02109	38.4441	0
High	iYIPLnk	1	4	1	530364488	N-Term(iTRAQ4plex); N6(Deamidated); K7(iTRAQ4plex)	0	1.51613	0.976896	2.04637	2.35776	0	2	1149.71	0.0195717	50.0228	0
High	gQTEIQVNcPPAVTEnk	2	2	1	33239443	N-Term(iTRAQ4plex); C9(Carbamidomethyl); N16(Deamidated); K17(iTRAQ4plex)	0	1.63387	1.16115	1.11281	4.66287	0	3	2174.1	-0.0158485	36.8444	0
High	rNDAGSYEcEIQNPASAnR	1	1	1	40255013	N-Term(iTRAQ4plex); C9(Carbamidomethyl); N18(Deamidated)	0	0.884861	0.922546	1.11282	4.31901	0	3	2297.04	1.90227	30.5353	1
High	aLLPFDNLHDDPcLLTnR	1	2	1	4557759	N-Term(iTRAQ4plex); C13(Carbamidomethyl); N17(Deamidated)	0	0.787508	0.26311	0.213059	4.68385	0	3	2269.14	1.01803	60.8473	0
High	sAEGTFFInk	1	2	1	189181666	N-Term(iTRAQ4plex); N9(Deamidated); K10(iTRAQ4plex)	0	1.54764	1.24304	2.24884	4.41741	0	2	1402.75	1.18963	45.4028	0
High	kPGLSISEnR	1	1	1	118572606	N-Term(iTRAQ4plex); K1(iTRAQ4plex); N9(Deamidated)	0	0.958173	1.36779	1.5529	3.2832	0	3	1389.79	0.107777	25.0655	0
High	dLQDLHkDAEnR	1	1	1	18641360	N-Term(iTRAQ4plex); K7(iTRAQ4plex); N11(Deamidated)	0	0.834446	0.807913	0.69713	2.74071	0	3	1742.9	2.62942	23.8239	1
High	aIHYALnccGLAGGVEQFISDIcPk	1	1	1	4502693	N-Term(iTRAQ4plex); N7(Deamidated); C8(Carbamidomethyl); C9(Carbamidomethyl); C23(Carbamidomethyl); K25(iTRAQ4plex)	0	1.02049	0.751835	0.672156	4.93341	0	3	3082.5	-0.582292	72.6559	0
High	gSQWSDIEEFcnR	1	5	1	10835143	N-Term(iTRAQ4plex); C11(Carbamidomethyl); N12(Deamidated)	0	0.642377	1.45401	0.525753	4.40271	0	2	1772.77	1.48943	50.6195	0
High	dSVSVVLGQHFFnR	1	2	1	4504383	N-Term(iTRAQ4plex); N13(Deamidated)	0	1.38443	0.829863	0.596157	3.96697	0	3	1749.9	0.230774	55.2663	0
High	gGSSGWSGGLAQnR	1	1	1	4557389	N-Term(iTRAQ4plex); N13(Deamidated)	0	0.849238	0.829246	0.613897	3.79826	0	2	1478.71	0.327852	31.5523	0
High	mPFPIDQDFYVSPTFQDLLnR	1	2	1	530412682	N-Term(iTRAQ4plex); M1(Oxidation); N20(Deamidated)	0				3.12788	0	3	2704.32	2.50618	76.8961	0
High	dSTFIVnk	1	1	1	119964718	N-Term(iTRAQ4plex); N7(Deamidated); K8(iTRAQ4plex)	0	13.3479	1.1763	1.08304	3.11027	0	2	1212.67	-2.43155	36.8068	0
High	lDVDQALnR	1	7	1	530410577	N-Term(iTRAQ4plex); N8(Deamidated)	0	1.10661	1.17161	0.60731	2.93926	0	2	1188.64	0.985336	41.9532	0
High	lTQGIcLEQnk	1	3	1	530366666	N-Term(iTRAQ4plex); C6(Carbamidomethyl); N10(Deamidated); K11(iTRAQ4plex)	0	0.836982	1.12675	0.851636	2.80632	0	2	1592.86	2.59377	40.5917	0
High	sSLGGETPGQAAnR	1	1	1	7657023	N-Term(iTRAQ4plex); N13(Deamidated)	0	0.297826	1.16858	0.290961	2.78391	0	2	1489.74	0.898277	22.6702	0
High	yFIIEGGcQnLk	1	2	1	530398338	N-Term(iTRAQ4plex); C8(Carbamidomethyl); N10(Deamidated); K12(iTRAQ4plex)	0	0.46933	0.605305	0.394798	2.45867	0	3	1730.9	-2.77719	35.5217	0
