# Supplementary material for: Protein signatures of molecular pathways in non-small cell lung carcinoma (NSCLC): comparison of glycoproteomics and global proteomics
Source: Clin Proteomics. 2017 Aug 15;14:31. doi: 10.1186/s12014-017-9166-9 (PMC5557576; doi:10.1186/s12014-017-9166-9)
Supplement: Supplementary file 9 — Additional file 9. Identified glycoproteins from ADC and SqCC cancer tissues. [file 12014_2017_9166_MOESM9_ESM.zip › New folder/Raw Data Glyco Set4.xlsx]

## Sheet: GlycoSet4
A3	Sequence	# PSMs	# Proteins	# Protein Groups	Accession	Modifications	ΔCn	115/114	116/114	117/114	XCorr	Probability	Charge	MH+ [Da]	ΔM [ppm]	RT [min]	# Missed Cleavages
High	lGSFEGLVnLTFIHLQHNR	2	1	1	4505047	N-Term(iTRAQ4plex); N9(Deamidated)	0	0.589008	0.44733	1.21507	5.81402	0	3	2340.26	1.79593	68.3819	0
High	aFEnVTDLQWLILDHNLLEnSk	1	1	1	4505047	N-Term(iTRAQ4plex); N4(Deamidated); N20(Deamidated); K22(iTRAQ4plex)	0	0.951109	0.521762	1.20619	4.62548	0	3	2902.52	2.93201	75.8153	0
High	lSHNELADSGIPGnSFnVSSLVELDLSYnk	1	1	1	4505047	N-Term(iTRAQ4plex); N14(Deamidated); N17(Deamidated); N29(Deamidated); K30(iTRAQ4plex)	0	1.62213	0.514331	1.3109	4.43946	0	4	3510.79	13.9747	68.6058	0
High	lSHNELADSGIPGnSFnVSSLVELDLSYNk	3	1	1	4505047	N-Term(iTRAQ4plex); N14(Deamidated); N17(Deamidated); K30(iTRAQ4plex)	0	0.696889	0.479736	1.03338	4.40122	0	3	3509.77	4.40265	71.256	0
High	kLHINHnnLTESVGPLPk	5	1	1	4505047	N-Term(iTRAQ4plex); K1(iTRAQ4plex); N7(Deamidated); N8(Deamidated); K18(iTRAQ4plex)	0	0.908901	0.602224	1.07979	4.29031	0	3	2445.38	0.387168	34.2878	1
High	aFEnVTDLQWLILDHNLLENSk	4	1	1	4505047	N-Term(iTRAQ4plex); N4(Deamidated); K22(iTRAQ4plex)	0	0.976849	0.456089	1.13599	3.868	0	3	2901.53	0.663657	75.4825	0
High	kLHINHNnLTESVGPLPk	1	1	1	4505047	N-Term(iTRAQ4plex); K1(iTRAQ4plex); N8(Deamidated); K18(iTRAQ4plex)	0	1.1676	0.81828	1.15234	3.64186	0	4	2444.4	1.38355	31.9717	1
High	lHINHNnLTESVGPLPk	2	1	1	4505047	N-Term(iTRAQ4plex); N7(Deamidated); K17(iTRAQ4plex)	0	0.886705	0.57587	0.975071	3.60154	0	3	2172.21	2.18657	36.9794	0
High	kLHInHnnLTESVGPLPk	1	1	1	4505047	K1(iTRAQ4plex); N-Term(iTRAQ4plex); N5(Deamidated); N7(Deamidated); N8(Deamidated); K18(iTRAQ4plex)	0	0.860449	0.710298	1.27891	2.87714	0	4	2446.38	4.96922	37.7219	1
High	lHINHnnLTESVGPLPk	6	1	1	4505047	N-Term(iTRAQ4plex); N6(Deamidated); N7(Deamidated); K17(iTRAQ4plex)	0	0.788427	0.566426	1.082	2.56555	0	4	2173.19	0.0415755	39.5708	0
High	vVLHPnYSQVDIGLIk	5	4	1	530423847	N-Term(iTRAQ4plex); N6(Deamidated); K16(iTRAQ4plex)	0	1.47648	0.462443	0.206182	5.91107	0	3	2084.2	-0.359713	51.961	0
High	nLFLnHSEnATAk	5	6	1	530423847	N-Term(iTRAQ4plex); N1(Deamidated); N5(Deamidated); N9(Deamidated); K13(iTRAQ4plex)	0	1.3267	0.516533	0.221545	5.53452	0	3	1749.89	1.19125	36.2552	0
High	mVSHHnLTTGATLINEQWLLTTAk	2	6	1	530423847	N-Term(iTRAQ4plex); M1(Oxidation); N6(Deamidated); K24(iTRAQ4plex)	0	1.11113	0.590353	0.236125	4.89431	0	4	2984.57	-0.776485	52.5809	0
High	mVSHHnLTTGATLInEQWLLTTAk	2	6	1	530423847	N-Term(iTRAQ4plex); M1(Oxidation); N6(Deamidated); N15(Deamidated); K24(iTRAQ4plex)	0	1.09989	0.582297	0.329385	4.69362	0	3	2985.57	2.29237	53.1709	0
High	nLFLNHSEnATAk	3	6	1	530423847	N-Term(iTRAQ4plex); N9(Deamidated); K13(iTRAQ4plex)	0	1.01103	0.527477	0.205148	3.72666	0	3	1747.93	2.14364	30.5262	0
High	nLFLnHSENATAk	6	6	1	530423847	N-Term(iTRAQ4plex); N1(Deamidated); N5(Deamidated); K13(iTRAQ4plex)	0	1.16887	0.512593	0.244004	2.39971	0	3	1748.91	4.33694	37.0016	0
High	lDGPTEQcPDPLPLPAGncTDEEGIcHR	1	1	1	301172750	N-Term(iTRAQ4plex); C8(Carbamidomethyl); N18(Deamidated); C19(Carbamidomethyl); C26(Carbamidomethyl)	0	0.926991	12.3351	0.653257	6.62113	0	3	3293.45	-2.55272	48.5998	0
High	aFGQFFSPGEVIYnkTDR	1	1	1	301172750	N-Term(iTRAQ4plex); N14(Deamidated); K15(iTRAQ4plex)	0	0.896787	31.8138	1.29755	6.46677	0	3	2365.21	1.1942	57.2438	1
High	ySFEGScEYILAQDYcGDnTTHGTFR	2	1	1	301172750	N-Term(iTRAQ4plex); C7(Carbamidomethyl); C16(Carbamidomethyl); N19(Deamidated)	0	1.26246	5.00432	0.734559	6.46463	0	3	3236.36	-4.43791	54.1748	0
High	fGnLSLYLDNHYcTASATAAAAR	1	1	1	301172750	N-Term(iTRAQ4plex); N3(Deamidated); C13(Carbamidomethyl)	0	0.998821	10.2968	0.697415	5.65372	0	3	2632.26	-0.355561	55.984	0
High	aQGLVLEASnGSVLInGQR	2	1	1	301172750	N-Term(iTRAQ4plex); N10(Deamidated); N16(Deamidated)	0	0.654646	8.21692	0.416459	5.64786	0	3	2072.11	0.147994	54.8254	0
High	yAnQTcGLcGDFnGLPAFNEFYAHNAR	2	1	1	301172750	N-Term(iTRAQ4plex); N3(Deamidated); C6(Carbamidomethyl); C9(Carbamidomethyl); N13(Deamidated)	0	0.818828	6.40181	0.684246	5.20529	0	3	3253.43	2.64987	62.4795	0
High	qVnETWTLEncTVAR	2	1	1	301172750	N-Term(iTRAQ4plex); N3(Deamidated); N10(Deamidated); C11(Carbamidomethyl)	0	0.951432	5.96575	0.84484	5.04851	0	2	1966.93	-0.623258	47.2784	0
High	yAnQTcGLcGDFNGLPAFNEFYAHNAR	1	1	1	301172750	N-Term(iTRAQ4plex); N3(Deamidated); C6(Carbamidomethyl); C9(Carbamidomethyl)	0		4.44307	0.613025	4.64621	0	3	3252.46	6.93149	62.4379	0
High	dIEcQAESFPnWTLAQVGQk	2	1	1	301172750	N-Term(iTRAQ4plex); C4(Carbamidomethyl); N11(Deamidated); K20(iTRAQ4plex)	0	0.771099	1.62119	1.02597	4.36703	0	3	2610.27	-0.109559	62.3651	0
High	lPYSLFHnNTEGQcGTcTNNQR	1	1	1	301172750	N-Term(iTRAQ4plex); N8(Deamidated); C14(Carbamidomethyl); C17(Carbamidomethyl)	0	1.31614	8.77582	1.14967	3.91053	0	3	2756.22	-1.37593	43.9825	0
High	vVLLDPkPVAnVTcVNk	1	1	1	301172750	N-Term(iTRAQ4plex); K7(iTRAQ4plex); N11(Deamidated); C14(Carbamidomethyl); K17(iTRAQ4plex)	0	0.594863	11.0011	0.797104	3.58694	0	3	2299.34	-0.272477	46.5141	0
High	aTnSTATPSSTLGTTR	1	1	1	301172750	N-Term(iTRAQ4plex); N3(Deamidated)	0				3.57822	0	2	1710.86	0.373232	23.7413	0
High	fGnLSLYLDnHYcTASATAAAAR	1	1	1	301172750	N-Term(iTRAQ4plex); N3(Deamidated); N10(Deamidated); C13(Carbamidomethyl)	0	0.749981	2.86505	0.538569	2.424	0	3	2633.26	6.31726	56.3429	0
High	yAnQTcGLcGDFnGLPAFNEFYAHnAR	1	1	1	301172750	N-Term(iTRAQ4plex); N3(Deamidated); C6(Carbamidomethyl); C9(Carbamidomethyl); N13(Deamidated); N25(Deamidated)	0		1.68831	1.0354	2.42327	0	3	3254.41	-0.0538078	65.6412	0
High	tnSTFVQALVEHVkEEcDR	2	3	1	11386147	N-Term(iTRAQ4plex); N2(Deamidated); K14(iTRAQ4plex); C17(Carbamidomethyl)	0	1.27704	2.71624	1.4752	5.52483	0	4	2551.27	0.00196275	58.3489	1
High	dVVTAAGDmLkDnATEEEILVYLEk	2	3	1	11386147	N-Term(iTRAQ4plex); M9(Oxidation); K11(iTRAQ4plex); N13(Deamidated); K25(iTRAQ4plex)	0	0.652757	1.24064	2.1216	5.4946	0	4	3215.66	0.959583	68.4881	1
High	tnSTFVQALVEHVk	2	3	1	11386147	N-Term(iTRAQ4plex); N2(Deamidated); K14(iTRAQ4plex)	0	1.43193	2.27018	1.31042	5.24607	0	3	1862.02	-0.696448	56.3208	0
High	nLEknSTkQEILAALEk	1	3	1	11386147	N-Term(iTRAQ4plex); K4(iTRAQ4plex); N5(Deamidated); K8(iTRAQ4plex); K17(iTRAQ4plex)	0	1.56654	1.64312	1.6098	5.15529	0	4	2506.46	1.23788	45.8804	2
High	lIDnnkTEkEILDAFDk	3	3	1	11386147	N-Term(iTRAQ4plex); N4(Deamidated); N5(Deamidated); K6(iTRAQ4plex); K9(iTRAQ4plex); K17(iTRAQ4plex)	0	0.814694	1.18068	2.27827	4.59693	0	3	2584.42	1.51107	57.6887	2
High	dnATEEEILVYLEk	2	3	1	11386147	N-Term(iTRAQ4plex); N2(Deamidated); K14(iTRAQ4plex)	0	1.71488	2.11857	2.34328	4.47573	0	2	1955.01	2.09839	66.6646	0
High	nLEknSTkQEILAALEk	2	3	1	11386147	N-Term(iTRAQ4plex); N1(Deamidated); K4(iTRAQ4plex); N5(Deamidated); K8(iTRAQ4plex); K17(iTRAQ4plex)	0	1.52743	1.81248	1.58811	3.74401	0	4	2507.44	-0.664127	50.1144	2
High	lIDnnkTEk	2	3	1	11386147	N-Term(iTRAQ4plex); N4(Deamidated); N5(Deamidated); K6(iTRAQ4plex); K9(iTRAQ4plex)	0	0.750306	1.37104	2.64223	3.21433	0	3	1508.85	0.473343	21.6309	1
High	nLEknSTk	1	3	1	11386147	N-Term(iTRAQ4plex); K4(iTRAQ4plex); N5(Deamidated); K8(iTRAQ4plex)	0	1.17312	1.60196	1.40863	2.4265	0	3	1366.79	0.647145	11.3861	1
High	lIDNnkTEk	2	3	1	11386147	N-Term(iTRAQ4plex); N5(Deamidated); K6(iTRAQ4plex); K9(iTRAQ4plex)	0	0.978086	1.6572	3.37454	2.42394	0	3	1507.87	1.26775	19.5998	1
High	vSnQTLSLFFTVLQDVPVR	2	1	1	66932947	N-Term(iTRAQ4plex); N3(Deamidated)	0	1.22636	0.788471	0.356236	5.78635	0	2	2308.27	3.33821	81.5938	0
High	gcVLLSYLnETVTVSASLESVR	2	1	1	66932947	N-Term(iTRAQ4plex); C2(Carbamidomethyl); N9(Deamidated)	0	0.709156	0.336885	1.20289	4.40276	0	3	2542.33	3.77418	78.7964	0
High	sLGnVnFTVSAEALESQELcGTEVPSVPEHGR	1	1	1	66932947	N-Term(iTRAQ4plex); N4(Deamidated); N6(Deamidated); C20(Carbamidomethyl)	0	0.972662	0.575367	0.440051	3.7104	0	3	3559.75	13.5944	61.174	0
High	sLGNVnFTVSAEALESQELcGTEVPSVPEHGR	4	1	1	66932947	N-Term(iTRAQ4plex); N6(Deamidated); C20(Carbamidomethyl)	0	1.42441	0.749713	0.814587	3.04284	0	4	3558.73	5.27842	61.2041	0
High	gNEANYYSnATTDEHGLVQFSInTTNVmGTSLTVR	10	1	1	66932947	N-Term(iTRAQ4plex); N9(Deamidated); N23(Deamidated); M28(Oxidation)	0	1.60355	0.493721	0.480395	2.79023	0	3	3966.84	-0.332222	58.7363	0
High	eLHHLQEQnVSNAFLDk	2	1	1	4557485	N-Term(iTRAQ4plex); N9(Deamidated); K17(iTRAQ4plex)	0	1.07625	0.802576	0.645662	5.97534	0	3	2311.19	1.04271	37.8536	0
High	eLHHLQEQnVSnAFLDk	1	1	1	4557485	N-Term(iTRAQ4plex); N9(Deamidated); N12(Deamidated); K17(iTRAQ4plex)	0	1.08729	0.743977	0.743314	5.5134	0	3	2312.17	-0.782269	34.8021	0
High	eWEkELHHLQEQnVSNAFLDk	1	1	1	4557485	N-Term(iTRAQ4plex); K4(iTRAQ4plex); N13(Deamidated); K21(iTRAQ4plex)	0	0.986241	0.860571	0.637214	5.28277	0	4	3027.56	2.14862	49.4509	1
High	enLTAPGSDSAVFFEQGTTR	2	1	1	4557485	N-Term(iTRAQ4plex); N2(Deamidated)	0	1.07981	0.821362	0.824887	4.67406	0	3	2272.08	-2.83127	52.3589	0
High	eHEGAIYPDnTTDFQR	3	1	1	4557485	N-Term(iTRAQ4plex); N10(Deamidated)	0	1.40805	1.14636	0.721989	4.62795	0	3	2037.93	1.23129	32.7913	0
High	eLHHLQEQnVSNAFLDkGEFYIGSk	1	1	1	4557485	N-Term(iTRAQ4plex); N9(Deamidated); K17(iTRAQ4plex); K25(iTRAQ4plex)	0	0.962771	0.880898	0.505688	4.31837	0	3	3336.72	-0.563445	49.9305	1
High	eLHHLQEQnVSnAFLDkGEFYIGSk	1	1	1	4557485	N-Term(iTRAQ4plex); N9(Deamidated); N12(Deamidated); K17(iTRAQ4plex); K25(iTRAQ4plex)	0	1.11053	0.847028	0.466404	3.86697	0	3	3337.7	-0.784878	46.5406	1
High	qTQVGIVQYGEnVTHEFNLNk	2	1	1	31657142	N-Term(iTRAQ4plex); N12(Deamidated); K21(iTRAQ4plex)	0	0.78364	0.606821	1.36382	4.75834	0	3	2707.4	3.11335	57.0061	0
High	sQNDkFnVSLTVk	1	1	1	31657142	N-Term(iTRAQ4plex); K5(iTRAQ4plex); N7(Deamidated); K13(iTRAQ4plex)	0	0.698868	0.50296	1.43046	4.58418	0	3	1913.07	1.3836	37.2472	1
High	ynHTGQVIIYR	2	1	1	31657142	N-Term(iTRAQ4plex); N2(Deamidated)	0	0.658733	0.564717	1.25088	4.41301	0	3	1508.8	1.70855	31.1324	0
High	hFFnVSDELALVTIVk	1	1	1	31657142	N-Term(iTRAQ4plex); N4(Deamidated); K16(iTRAQ4plex)	0	0.75759	0.525456	1.56238	4.22747	0	3	2121.19	2.83048	69.0587	0
High	sEnASLVLSSSNQk	2	1	1	31657142	N-Term(iTRAQ4plex); N3(Deamidated); K14(iTRAQ4plex)	0	0.781806	0.541946	1.05612	3.59936	0	2	1752.93	1.93688	32.6987	0
High	vYVYALnQTR	1	1	1	31657142	N-Term(iTRAQ4plex); N7(Deamidated)	0	0.66829	0.558476	1.26744	3.57205	0	2	1371.74	1.00724	44.5768	0
High	dScESNHnITck	1	1	1	31657142	N-Term(iTRAQ4plex); C3(Carbamidomethyl); N8(Deamidated); C11(Carbamidomethyl); K12(iTRAQ4plex)	0	0.353468	0.93102	1.34891	2.86335	0	3	1753.78	4.20063	13.5699	0
High	dScESnHnITck	1	1	1	31657142	N-Term(iTRAQ4plex); C3(Carbamidomethyl); N6(Deamidated); N8(Deamidated); C11(Carbamidomethyl); K12(iTRAQ4plex)	0	0.583691	0.554317	1.59393	2.86043	0	3	1754.76	2.21156	14.5742	0
High	sYFSSLnLTIR	1	1	1	31657142	N-Term(iTRAQ4plex); N7(Deamidated)	0	0.561427	0.484482	1.35379	2.77588	0	2	1445.78	0.754402	59.0585	0
High	sQnDkFnVSLTVk	1	1	1	31657142	N-Term(iTRAQ4plex); N3(Deamidated); K5(iTRAQ4plex); N7(Deamidated); K13(iTRAQ4plex)	0	0.563962	0.413479	1.12937	2.71892	0	3	1914.06	2.62275	39.0742	1
High	lDLPVnTSIPnVTEVk	1	1	1	31657142	N-Term(iTRAQ4plex); N6(Deamidated); N11(Deamidated); K16(iTRAQ4plex)	0	0.65663	0.767583	2.16637	2.6204	0	3	2029.13	1.74074	61.8313	0
High	gVPQVLIVITDGESHDADkLnATAk	3	1	1	156616290	N-Term(iTRAQ4plex); K19(iTRAQ4plex); N21(Deamidated); K25(iTRAQ4plex)	0	0.999033	0.671889	1.76784	6.87532	0	4	3024.66	0.242587	50.4362	1
High	gIFSDVTASVcnSSk	2	1	1	156616290	N-Term(iTRAQ4plex); C11(Carbamidomethyl); N12(Deamidated); K15(iTRAQ4plex)	0	0.977426	0.327141	1.89275	4.66212	0	2	1860.93	2.95785	50.8129	0
High	vGLVAYSnETk	1	1	1	156616290	N-Term(iTRAQ4plex); N8(Deamidated); K11(iTRAQ4plex)	0	0.865482	0.252096	1.657	4.61575	0	2	1469.81	0.74356	36.6438	0
High	dLSmFSQnmTHIIk	2	1	1	156616290	N-Term(iTRAQ4plex); M4(Oxidation); N8(Deamidated); M9(Oxidation); K14(iTRAQ4plex)	0	0.862311	0.312421	1.76782	4.26187	0	3	1985.99	1.58095	39.0153	0
High	tFADLAAHnQTFLk	1	1	1	156616290	N-Term(iTRAQ4plex); N9(Deamidated); K14(iTRAQ4plex)	0	0.905734	0.288624	1.93667	4.22032	0	3	1866	-2.57821	48.1227	0
High	aEFnLTTYR	1	1	1	156616290	N-Term(iTRAQ4plex); N4(Deamidated)	0	0.942848	0.360729	1.63967	3.09387	0	2	1259.64	0.372746	44.0336	0
High	vInSLSmGInkSEVLQHIQNLSPR	2	1	1	156616290	N-Term(iTRAQ4plex); N3(Deamidated); M7(Oxidation); N10(Deamidated); K11(iTRAQ4plex)	0	0.847096	0.412981	1.32132	2.70784	0	4	2983.61	-0.864135	58.7496	1
High	aDTHDEILEGLNFnLTEIPEAQIHEGFQELLR	3	1	1	50363217	N-Term(iTRAQ4plex); N14(Deamidated)	0	1.69309	0.65576	0.835911	7.47262	0	4	3836.91	1.26336	76.4696	0
High	yLGnATAIFFLPDEGk	2	1	1	50363217	N-Term(iTRAQ4plex); N4(Deamidated); K16(iTRAQ4plex)	0	1.13936	0.539695	0.854117	4.36416	0	2	2045.09	1.48653	71.7551	0
High	aDTHDEILEGLnFnLTEIPEAQIHEGFQELLR	1	1	1	50363217	N-Term(iTRAQ4plex); N12(Deamidated); N14(Deamidated)	0				4.20118	0	4	3837.9	2.37438	78.3866	0
High	qLAHQSnSTNIFFSPVSIATAFAmLSLGTk	1	1	1	50363217	N-Term(iTRAQ4plex); N7(Deamidated); M24(Oxidation); K30(iTRAQ4plex)	0	0.576768	0.284993		3.62091	0	3	3486.83	3.00278	80.4727	0
High	kIPAInQTITEANEk	1	2	1	530364684	N-Term(iTRAQ4plex); K1(iTRAQ4plex); N6(Deamidated); K15(iTRAQ4plex)	0	0.704317	0.406233	1.34694	5.66062	0	3	2103.21	1.35267	37.0818	1
High	kIPAInQTITEAnEk	1	2	1	530364684	N-Term(iTRAQ4plex); K1(iTRAQ4plex); N6(Deamidated); N13(Deamidated); K15(iTRAQ4plex)	0	0.984677	0.930034	1.21338	4.63844	0	3	2104.19	-0.217741	36.6744	1
High	tLAGEnQTAFEIEELNR	2	2	1	530364684	N-Term(iTRAQ4plex); N6(Deamidated)	0	0.705165	0.595421	0.965176	4.22417	0	3	2080.04	2.02903	53.4165	0
High	lLnnLTSIk	2	2	1	530364684	N-Term(iTRAQ4plex); N3(Deamidated); N4(Deamidated); K9(iTRAQ4plex)	0	0.490611	0.422938	1.25292	3.60367	0	2	1305.79	0.912986	51.0335	0
High	lLNnLTSIk	1	2	1	530364684	N-Term(iTRAQ4plex); N4(Deamidated); K9(iTRAQ4plex)	0	0.494641	0.452582	1.25393	3.29942	0	2	1304.8	0.357874	52.797	0
High	vNDnkTAAEEALR	1	2	1	530364684	N-Term(iTRAQ4plex); N4(Deamidated); K5(iTRAQ4plex)	0	0.658307	0.524794	1.11997	3.2252	0	3	1719.91	0.769623	28.8691	1
High	qVLSYGQnLSFSFR	1	2	1	530364684	N-Term(iTRAQ4plex); N8(Deamidated)	0	0.597623	0.499597	1.01829	3.17104	0	2	1790.92	1.67544	59.6266	0
High	tAnDTSTEAYNLLLR	2	2	1	530364684	N-Term(iTRAQ4plex); N3(Deamidated)	0	0.974573	0.55344	1.20182	2.95322	0	3	1826.93	1.28968	55.2749	0
High	tVLTPATnHmGnVTFTIPANR	5	1	1	115298678	N-Term(iTRAQ4plex); N8(Deamidated); M10(Oxidation); N12(Deamidated)	0	1.22808	0.797418	0.535943	5.57607	0	3	2417.23	0.240729	46.5053	0
High	tVLTPATNHmGnVTFTIPANR	3	1	1	115298678	N-Term(iTRAQ4plex); M10(Oxidation); N12(Deamidated)	0	1.25569	0.672855	0.501487	4.99895	0	3	2416.25	1.75943	44.0257	0
High	tVLTPATnHmGnVTFTIPAnR	1	1	1	115298678	N-Term(iTRAQ4plex); N8(Deamidated); M10(Oxidation); N12(Deamidated); N20(Deamidated)	0	1.21589	0.694023	0.627282	4.85743	0	3	2418.21	0.237649	48.6585	0
High	tVLTPATNHMGnVTFTIPANR	1	1	1	115298678	N-Term(iTRAQ4plex); N12(Deamidated)	0	1.63889	0.683217	0.486456	2.74882	0	3	2400.28	12.5702	45.0266	0
High	kLNLDGSnYTLLk	1	1	1	126012562	N-Term(iTRAQ4plex); K1(iTRAQ4plex); N8(Deamidated); K13(iTRAQ4plex)	0	0.966559	0.978529	1.28914	5.90947	0	3	1912.11	-1.03762	44.3124	1
High	fnSTEYQVVTR	1	1	1	126012562	N-Term(iTRAQ4plex); N2(Deamidated)	0	1.0101	0.978509	1.09475	4.22857	0	2	1488.75	1.09582	39.4317	0
High	mHLnGSNVQVLHR	2	1	1	126012562	N-Term(iTRAQ4plex); M1(Oxidation); N4(Deamidated)	0	0.988153	0.824214	1.07313	3.90316	0	4	1665.86	-1.6665	21.8861	0
High	lnGTDPIVAADSk	1	1	1	126012562	N-Term(iTRAQ4plex); N2(Deamidated); K13(iTRAQ4plex)	0	0.934703	0.924496	1.19421	3.55751	0	2	1589.86	1.34497	39.1983	0
High	gSkDnATDSVPLR	1	1	1	126012562	N-Term(iTRAQ4plex); K3(iTRAQ4plex); N5(Deamidated)	0	1.18281	0.959993	1.08229	3.45469	0	3	1648.87	-0.264247	21.7623	1
High	dnTTcYEFk	1	1	1	126012562	N-Term(iTRAQ4plex); N2(Deamidated); C5(Carbamidomethyl); K9(iTRAQ4plex)	0	0.692528	0.861584	1.23252	3.41202	0	2	1466.67	1.91624	32.4045	0
High	gVTHLnISGLk	1	1	1	126012562	N-Term(iTRAQ4plex); N6(Deamidated); K11(iTRAQ4plex)	0	1.43438	1.4507	1.91735	2.90271	0	3	1427.85	2.24395	37.7982	0
High	wTGHnVTVVQR	1	1	1	126012562	N-Term(iTRAQ4plex); N5(Deamidated)	0	0.612646	0.633477	0.782508	2.84125	0	3	1441.77	1.12847	29.2546	0
High	lNLDGSnYTLLk	1	1	1	126012562	N-Term(iTRAQ4plex); N7(Deamidated); K12(iTRAQ4plex)	0	1.39098	1.15505	1.46792	2.60568	0	2	1639.92	1.15014	54.6103	0
High	iETILLnGTDR	1	1	1	126012562	N-Term(iTRAQ4plex); N7(Deamidated)	0	1.12175	0.780369	1.15031	2.58645	0	2	1389.77	-0.31739	54.5596	0
High	rGSkDnATDSVPLR	1	1	1	126012562	N-Term(iTRAQ4plex); K4(iTRAQ4plex); N6(Deamidated)	0	2.09113	1.52143	1.92823	2.5534	0	4	1804.98	1.48417	17.3454	2
High	lHkDnTTcYEFk	1	1	1	126012562	N-Term(iTRAQ4plex); K3(iTRAQ4plex); N5(Deamidated); C8(Carbamidomethyl); K12(iTRAQ4plex)	0	0.904967	1.17926	1.36078	2.41501	0	3	1989.01	0.155083	25.8464	1
High	qQQHLFGSnVTDcSGnFcLFR	3	2	1	530375183	N-Term(iTRAQ4plex); N9(Deamidated); C13(Carbamidomethyl); N16(Deamidated); C18(Carbamidomethyl)	0	1.22454	0.98677	0.678851	6.63878	0	3	2661.2	1.00342	58.0109	0
High	kDTcTQEcSYFnITk	1	2	1	530392152	K1(iTRAQ4plex); N-Term(iTRAQ4plex); C4(Carbamidomethyl); C8(Carbamidomethyl); N12(Deamidated); K15(iTRAQ4plex)	0	0.763503	0.710832	1.26312	5.97072	0	3	2328.12	0.924308	36.0902	1
High	dTcTQEcSYFnITk	2	2	1	530392152	N-Term(iTRAQ4plex); C3(Carbamidomethyl); C7(Carbamidomethyl); N11(Deamidated); K14(iTRAQ4plex)	0	1.02425	1.01892	1.16929	4.32991	0	2	2055.93	2.33538	43.9361	0
High	kEnSSEIcSNnGEcVcGQcVcR	3	1	1	530392152	K1(iTRAQ4plex); N-Term(iTRAQ4plex); N3(Deamidated); C8(Carbamidomethyl); N11(Deamidated); C14(Carbamidomethyl); C16(Carbamidomethyl); C19(Carbamidomethyl); C21(Carbamidomethyl)	0	0.786297	0.611852	1.08823	3.73514	0	3	2937.22	1.21967	25.2485	1
High	lRNPcTSEQncTSPFSYk	1	2	1	530392152	N-Term(iTRAQ4plex); C5(Carbamidomethyl); N10(Deamidated); C11(Carbamidomethyl); K18(iTRAQ4plex)	0	1.21278	0.780284	0.97485	3.47077	0	3	2478.17	2.84077	35.7412	1
High	nPcTSEQncTSPFSYk	2	2	1	530392152	N-Term(iTRAQ4plex); C3(Carbamidomethyl); N8(Deamidated); C9(Carbamidomethyl); K16(iTRAQ4plex)	0	0.662918	0.798322	1.55484	3.29988	0	2	2208.98	0.903932	36.5015	0
High	sYcknGVnGTGEnGR	1	2	1	530392152	N-Term(iTRAQ4plex); C3(Carbamidomethyl); K4(iTRAQ4plex); N5(Deamidated); N8(Deamidated); N13(Deamidated)	0	0.821408	0.824388	1.47559	2.84076	0	3	1903.88	4.23204	16.9979	1
High	kEnSSEIcSnnGEcVcGQcVcR	1	1	1	530392152	K1(iTRAQ4plex); N-Term(iTRAQ4plex); N3(Deamidated); C8(Carbamidomethyl); N10(Deamidated); N11(Deamidated); C14(Carbamidomethyl); C16(Carbamidomethyl); C19(Carbamidomethyl); C21(Carbamidomethyl)	0	0.924563	1.06423	1.32284	2.76742	0	4	2938.23	9.77061	25.9537	1
High	sYcknGVnGTGEnGRk	1	2	1	530392152	N-Term(iTRAQ4plex); C3(Carbamidomethyl); K4(iTRAQ4plex); N5(Deamidated); N8(Deamidated); N13(Deamidated); K16(iTRAQ4plex)	0	0.739191	0.60737	1.10321	2.66782	0	4	2176.07	2.26074	14.7467	2
High	sScGkEnTSDPSLVIAFGR	3	2	1	530426969	N-Term(iTRAQ4plex); C3(Carbamidomethyl); K5(iTRAQ4plex); N7(Deamidated)	0	1.13961	1.75251	0.650309	6.26245	0	3	2314.16	0.804345	43.3093	1
High	sGPknmTFDLPSDATVVLnR	1	2	1	530426969	N-Term(iTRAQ4plex); K4(iTRAQ4plex); N5(Deamidated); M6(Oxidation); N19(Deamidated)	0	1.37293	1.7379	0.654224	5.33695	0	3	2468.26	0.370338	50.585	1
High	enTSDPSLVIAFGR	1	2	1	530426969	N-Term(iTRAQ4plex); N2(Deamidated)	0	1.19213	1.41704	0.83128	4.67153	0	2	1650.85	0.756616	54.1112	0
High	ySVQLmSFVYnLSDTHLFPnASSk	1	2	1	530426969	N-Term(iTRAQ4plex); M6(Oxidation); N11(Deamidated); N20(Deamidated); K24(iTRAQ4plex)	0	1.12809	1.41178	0.630322	4.49523	0	3	3054.49	-2.93233	72.2643	0
High	sGPknmTFDLPSDATVVLNR	1	2	1	530426969	N-Term(iTRAQ4plex); K4(iTRAQ4plex); N5(Deamidated); M6(Oxidation)	0	1.09194	1.57277	0.392974	3.78322	0	3	2467.28	1.26397	48.9954	1
High	gHTLTLnFTR	2	2	1	530426969	N-Term(iTRAQ4plex); N7(Deamidated)	0	1.14876	1.7197	0.628624	3.53612	0	3	1304.71	1.30994	36.3185	0
High	qLINALQInNTAVGHALVLPAGR	1	5	1	530371359	N-Term(iTRAQ4plex); N9(Deamidated)	0	1.11848	0.724195	2.09065	6.0766	0	3	2528.45	1.49546	60.928	0
High	tkQEVLSHISnmSYIGGTnQTGk	2	2	1	530371359	N-Term(iTRAQ4plex); K2(iTRAQ4plex); N11(Deamidated); M12(Oxidation); N19(Deamidated); K23(iTRAQ4plex)	0	0.832177	0.954522	1.07157	4.80966	0	3	2943.51	-0.333037	37.9255	1
High	vAVVQHAPSESVDnASmPPVk	1	5	1	530371359	N-Term(iTRAQ4plex); N14(Deamidated); M17(Oxidation); K21(iTRAQ4plex)	0	1.85314	2.34814	1.0185	4.0284	0	3	2467.28	0.81869	31.6293	0
High	gPPGVnGTQGFQGcPGQR	1	5	1	530371359	N-Term(iTRAQ4plex); N6(Deamidated); C14(Carbamidomethyl)	0	0.927513	0.579457	1.17754	3.73032	0	3	1958.93	1.39402	32.0777	0
High	qLInALQInNTAVGHALVLPAGR	4	5	1	530371359	N-Term(iTRAQ4plex); N4(Deamidated); N9(Deamidated)	0	0.895951	0.482696	1.31217	3.27845	0	3	2529.43	0.9853	63.8603	0
High	qnLTVTDR	1	5	1	530371359	N-Term(iTRAQ4plex); N2(Deamidated)	0	1.39963	2.35894	1.28619	2.66374	0	2	1091.58	1.3384	21.2994	0
High	aALAAFNAQNnGSNFQLEEISR	3	1	1	156523970	N-Term(iTRAQ4plex); N11(Deamidated)	0	1.04573	0.8089	0.749243	5.3876	0	3	2510.24	0.312768	57.0226	0
High	aALAAFnAQNnGSNFQLEEISR	4	1	1	156523970	N-Term(iTRAQ4plex); N7(Deamidated); N11(Deamidated)	0	1.1745	0.415916	0.757946	5.31396	0	3	2511.23	1.18475	58.7836	0
High	vcQDcPLLAPLnDTR	1	1	1	156523970	N-Term(iTRAQ4plex); C2(Carbamidomethyl); C5(Carbamidomethyl); N12(Deamidated)	0	0.920837	0.520601	0.62881	5.23241	0	2	1916.93	0.667347	55.1521	0
High	kVcQDcPLLAPLnDTR	1	1	1	156523970	K1(iTRAQ4plex); N-Term(iTRAQ4plex); C3(Carbamidomethyl); C6(Carbamidomethyl); N13(Deamidated)	0	1.15262	0.607718	0.645109	3.99508	0	3	2189.13	0.461442	45.2988	1
High	aALAAFnAQnnGSNFQLEEISR	1	1	1	156523970	N-Term(iTRAQ4plex); N7(Deamidated); N10(Deamidated); N11(Deamidated)	0	1.25207	1.33259	1.42931	3.38038	0	3	2512.21	2.05605	60.7624	0
High	gLkFnLTETSEAEIHQSFQHLLR	1	2	1	50659080	N-Term(iTRAQ4plex); K3(iTRAQ4plex); N5(Deamidated)	0	1.4775	0.320847	0.524418	7.26858	0	4	2987.59	1.28177	57.846	1
High	fnLTETSEAEIHQSFQHLLR	2	2	1	50659080	N-Term(iTRAQ4plex); N2(Deamidated)	0	1.12745	0.232188	0.534789	6.38224	0	3	2545.28	0.295363	58.8406	0
High	yTGnASALFILPDQDk	2	2	1	50659080	N-Term(iTRAQ4plex); N4(Deamidated); K16(iTRAQ4plex)	0	1.20831	0.342308	0.602881	3.55981	0	2	2042.07	1.50705	59.6731	0
High	aPDkNVIFSPLSISTALAFLSLGAHnTTLTEILk	1	2	1	50659080	N-Term(iTRAQ4plex); K4(iTRAQ4plex); N26(Deamidated); K34(iTRAQ4plex)	0	0.90455	0.340771		3.43136	0	4	4016.27	1.37995	81.0825	1
High	tLnQSSDELQLSmGNAmFVk	2	2	1	50659080	N-Term(iTRAQ4plex); N3(Deamidated); M13(Oxidation); M17(Oxidation); K20(iTRAQ4plex)	0	1.12418	0.278075	0.5733	3.21003	0	2	2534.24	0.819681	47.6256	0
High	tLnQSSDELQLSmGnAmFVk	1	2	1	50659080	N-Term(iTRAQ4plex); N3(Deamidated); M13(Oxidation); N15(Deamidated); M17(Oxidation); K20(iTRAQ4plex)	0	1.1008	0.436918	0.512463	2.76761	0	3	2535.23	2.352	49.608	0
High	gGnSnGALcHFPFLYNNHnYTDcTSEGR	1	27	1	47132549	N-Term(iTRAQ4plex); N3(Deamidated); N5(Deamidated); C9(Carbamidomethyl); N19(Deamidated); C23(Carbamidomethyl)	0	1.27047	0.808162	1.66337	5.73954	0	4	3349.41	0.585708	52.6823	0
High	dQcIVDDITYNVnDTFHk	1	27	1	47132549	N-Term(iTRAQ4plex); C3(Carbamidomethyl); N13(Deamidated); K18(iTRAQ4plex)	0	1.27199	0.729566	1.33241	5.49393	0	3	2486.18	1.64545	56.3085	0
High	lDAPTNLQFVnETDSTVLVR	2	26	1	47132549	N-Term(iTRAQ4plex); N11(Deamidated)	0	1.16693	0.698065	1.35225	4.81266	0	3	2377.24	0.31662	62.2593	0
High	hEEGHmLncTcFGQGR	2	27	1	47132549	N-Term(iTRAQ4plex); M6(Oxidation); N8(Deamidated); C9(Carbamidomethyl); C11(Carbamidomethyl)	0	1.73308	0.933526	1.50318	4.1363	0	3	2093.86	-3.31805	20.5992	0
High	gGnSNGALcHFPFLYnnHnYTDcTSEGR	2	27	1	47132549	N-Term(iTRAQ4plex); N3(Deamidated); C9(Carbamidomethyl); N16(Deamidated); N17(Deamidated); N19(Deamidated); C23(Carbamidomethyl)	0	0.959882	0.937774	0.924499	3.89004	0	3	3350.4	4.1762	52.9804	0
High	rHEEGHmLncTcFGQGR	1	27	1	47132549	N-Term(iTRAQ4plex); M7(Oxidation); N9(Deamidated); C10(Carbamidomethyl); C12(Carbamidomethyl)	0	0.818477	0.607022	1.58158	3.4404	0	3	2249.98	1.36778	16.6101	1
High	qDQcIYnTTYLNVQR	2	1	1	167857790	N-Term(iTRAQ4plex); C4(Carbamidomethyl); N7(Deamidated)	0	1.09327	0.848577	0.470249	5.18228	0	3	2060.98	-0.0209108	45.5224	0
High	qDQcIYnTTYLnVQR	2	1	1	167857790	N-Term(iTRAQ4plex); C4(Carbamidomethyl); N7(Deamidated); N12(Deamidated)	0	0.964958	0.539444	0.473912	3.18706	0	2	2061.96	-1.05389	46.7877	0
High	rLnTTGVSAGcTADLLVGR	1	1	1	21264602	N-Term(iTRAQ4plex); N3(Deamidated); C11(Carbamidomethyl)	0	0.958755	1.23485	0.755405	5.74795	0	3	2106.11	0.524436	44.216	1
High	gVHnASLALSASIGR	2	1	1	21264602	N-Term(iTRAQ4plex); N4(Deamidated)	0	0.671672	0.587968	0.876676	5.01352	0	3	1597.88	0.00156751	37.4754	0
High	tLSELmSQTGHLGLAnASAPSGEQLLR	1	1	1	21264602	N-Term(iTRAQ4plex); M6(Oxidation); N16(Deamidated)	0	0.786953	0.541803	1.13919	4.29764	0	3	2942.51	2.46036	53.2812	0
High	dnATLQATLHAAR	1	1	1	21264602	N-Term(iTRAQ4plex); N2(Deamidated)	0	0.720203	0.353061	0.682029	4.23006	0	3	1526.8	-1.00224	31.9673	0
High	vFDLQQNLGSVnVSTGcAPALQAQTPGLGPR	1	1	1	21264602	N-Term(iTRAQ4plex); N12(Deamidated); C17(Carbamidomethyl)	0	1.09697	0.775732	1.19409	3.75722	0	3	3340.72	2.58911	63.4634	0
High	aQQLLAnSTALEEAmLQEQQR	1	1	1	21264602	N-Term(iTRAQ4plex); N7(Deamidated); M15(Oxidation)	0	1.1607	1.09874	1.07075	3.59973	0	3	2533.28	2.73579	56.1212	0
High	lnASIADLQSQLR	1	1	1	21264602	N-Term(iTRAQ4plex); N2(Deamidated)	0	0.512631	0.339968	1.15672	2.70628	0	2	1573.87	2.30423	56.9928	0
High	kQELSRDnATLQATLHAAR	1	1	1	21264602	N-Term(iTRAQ4plex); K1(iTRAQ4plex); N8(Deamidated)	0	0.982472	0.936708	0.584906	2.44058	0	4	2412.33	2.69091	30.5067	2
High	gInASSmAWAR	1	1	1	21264602	N-Term(iTRAQ4plex); N3(Deamidated); M7(Oxidation)	0	0.825438	0.4446	1.19022	2.40136	0	2	1324.64	0.873962	33.7209	0
High	dLPImFDVLIHDPSHFLnYSTINYk	1	6	1	530384408	N-Term(iTRAQ4plex); M5(Oxidation); N18(Deamidated); K25(iTRAQ4plex)	0	1.8546	1.48668	2.57917	6.87475	0	3	3297.68	1.56544	71.9671	0
High	nDRnSSDETFLk	1	6	1	530384408	N-Term(iTRAQ4plex); N4(Deamidated); K12(iTRAQ4plex)	0	1.86859	1.1829	2.08787	5.14865	0	3	1714.85	1.24786	25.4991	1
High	nDRnSSDETFLk	2	6	1	530384408	N-Term(iTRAQ4plex); N1(Deamidated); N4(Deamidated); K12(iTRAQ4plex)	0	1.79747	0.736437	1.53218	3.96775	0	3	1715.83	0.175792	29.917	1
High	dLPImFDVLIHDPSHFLnYSTInYk	2	6	1	530384408	N-Term(iTRAQ4plex); M5(Oxidation); N18(Deamidated); N23(Deamidated); K25(iTRAQ4plex)	0	1.47413	1.37949	2.26196	3.73114	0	4	3298.66	0.911106	72.7085	0
High	vSVNTAnVTLGPQLmEVTVYR	1	6	1	530384408	N-Term(iTRAQ4plex); N7(Deamidated); M15(Oxidation)	0	1.62613	1.23799	1.33317	2.40768	0	2	2452.29	1.06079	58.1331	0
High	qNQcFYnSSYLNVQR	2	1	1	4505529	N-Term(iTRAQ4plex); C4(Carbamidomethyl); N7(Deamidated)	0	1.02019	0.777232	0.624754	4.48461	0	2	2065.96	2.06586	44.4661	0
High	qnQcFYnSSYLNVQR	1	1	1	4505529	N-Term(iTRAQ4plex); N2(Deamidated); C4(Carbamidomethyl); N7(Deamidated)	0	1.08734	0.729612	0.622012	3.03462	0	2	2066.94	0.348698	47.0013	0
High	tDDEVVQREEEAIQLDGLnASQIR	2	1	1	4507677	N-Term(iTRAQ4plex); N19(Deamidated)	0	0.867226	2.00074	0.772189	6.04843	0	3	2873.42	-1.07097	53.0056	1
High	hnnDTQHIWESDSNEFSVIADPR	2	1	1	4507677	N-Term(iTRAQ4plex); N2(Deamidated); N3(Deamidated)	0	1.08427	2.42065	0.933078	5.30499	0	4	2857.28	0.670488	51.0424	0
High	eEEAIQLDGLnASQIR	1	1	1	4507677	N-Term(iTRAQ4plex); N11(Deamidated)	0	1.05554	3.64055	1.29192	4.68966	0	2	1930.98	0.3337	51.1431	0
High	gVVDSDDLPLnVSR	1	2	1	4507677	N-Term(iTRAQ4plex); N11(Deamidated)	0	1.07046	1.64542	0.898473	3.50364	0	2	1630.84	-0.161107	48.8004	0
High	hNnDTQHIWESDSNEFSVIADPR	2	1	1	4507677	N-Term(iTRAQ4plex); N3(Deamidated)	0	0.978431	2.34579	0.984268	2.93237	0	3	2856.29	-0.262269	47.2873	0
High	eNYAELLEDAFLknVTAQIcIDkk	1	1	1	87196339	N-Term(iTRAQ4plex); K13(iTRAQ4plex); N14(Deamidated); C20(Carbamidomethyl); K23(iTRAQ4plex); K24(iTRAQ4plex)	0	0.830408	0.335199	1.72907	7.09804	0	4	3402.84	2.60587	74.6687	2
High	rnFTAADWGQSR	2	1	1	87196339	N-Term(iTRAQ4plex); N2(Deamidated)	0	0.878259	0.921244	1.58767	4.08866	0	3	1553.76	1.26045	30.9712	1
High	eNYAELLEDAFLknVTAQIcIDk	2	1	1	87196339	N-Term(iTRAQ4plex); K13(iTRAQ4plex); N14(Deamidated); C20(Carbamidomethyl); K23(iTRAQ4plex)	0	0.619357	0.248384	1.71295	3.87339	0	4	3130.65	3.61596	78.4666	1
High	dIVEYYnDSnGSHVLQGR	5	1	1	4502337	N-Term(iTRAQ4plex); N7(Deamidated); N10(Deamidated)	0	1.18902	0.837761	0.555884	5.80538	0	3	2212.03	0.429576	44.746	0
High	dIVEYYNDSnGSHVLQGR	1	1	1	4502337	N-Term(iTRAQ4plex); N10(Deamidated)	0	1.11915	0.883262	0.692766	4.75276	0	3	2211.04	-0.809182	42.7849	0
High	lGLSFNSISAVDnGSLANTPHLR	1	3	1	19743848	N-Term(iTRAQ4plex); N13(Deamidated)	0	0.894945	0.475002	1.10796	6.9255	0	3	2528.32	0.593489	58.0136	0
High	lGLSFnSISAVDnGSLANTPHLR	1	3	1	19743848	N-Term(iTRAQ4plex); N6(Deamidated); N13(Deamidated)	0	1.16769	0.536157	1.56383	6.22943	0	3	2529.31	2.11067	58.9047	0
High	iADTnITSIPQGLPPSLTELHLDGnk	2	2	1	19743848	N-Term(iTRAQ4plex); N5(Deamidated); N25(Deamidated); K26(iTRAQ4plex)	0	0.688124	0.408217	0.71764	3.85151	0	3	3034.64	7.0089	63.6622	0
High	iADTnITSIPQGLPPSLTELHLDGNk	2	2	1	19743848	N-Term(iTRAQ4plex); N5(Deamidated); K26(iTRAQ4plex)	0	0.88955	0.488635	0.77358	3.84476	0	3	3033.64	0.374175	62.4335	0
High	lNAEnnATFYFk	2	3	1	4504893	N-Term(iTRAQ4plex); N5(Deamidated); N6(Deamidated); K12(iTRAQ4plex)	0	1.07868	0.654536	0.609787	5.369	0	2	1721.86	1.2558	51.4655	0
High	lNAENnATFYFk	1	3	1	4504893	N-Term(iTRAQ4plex); N6(Deamidated); K12(iTRAQ4plex)	0	1.1712	0.638336	0.585998	5.25777	0	2	1720.88	-0.0870502	49.6467	0
High	iTYSIVQTncSk	2	2	1	4504893	N-Term(iTRAQ4plex); N9(Deamidated); C10(Carbamidomethyl); K12(iTRAQ4plex)	0	0.68252	0.504694	0.724709	4.2013	0	2	1702.89	0.910918	39.4228	0
High	rNPPmGGNVVIFDTVITNQEEPYQnHSGR	2	1	1	7705753	N-Term(iTRAQ4plex); M5(Oxidation); N25(Deamidated)	0	1.70551	1.15979	0.89311	6.00231	0	3	3430.65	-2.2574	46.025	1
High	nPPmGGNVVIFDTVITNQEEPYQnHSGR	2	1	1	7705753	N-Term(iTRAQ4plex); M4(Oxidation); N24(Deamidated)	0	1.12914	0.98852	0.684042	4.86692	0	3	3274.57	5.03008	53.1324	0
High	rNPPmGGNVVIFDTVITnQEEPYQnHSGR	2	1	1	7705753	N-Term(iTRAQ4plex); M5(Oxidation); N18(Deamidated); N25(Deamidated)	0	1.17019	1.36601	0.915334	2.76612	0	4	3431.65	3.76668	46.5318	1
High	tmVFPVmYLnESVHIDkETASR	2	2	1	5031631	N-Term(iTRAQ4plex); M2(Oxidation); M7(Oxidation); N10(Deamidated); K17(iTRAQ4plex)	0	1.01045	1.33325	1.2046	7.22588	0	4	2888.44	-0.351393	50.3693	1
High	cNmInGTDGDSFHPLITk	1	2	1	5031631	N-Term(iTRAQ4plex); C1(Carbamidomethyl); M3(Oxidation); N5(Deamidated); K18(iTRAQ4plex)	0	0.975699	1.39715	1.42872	3.80225	0	3	2325.11	0.88686	40.2281	0
High	aNIQFGDnGTTISAVSNk	3	1	1	5031631	N-Term(iTRAQ4plex); N8(Deamidated); K18(iTRAQ4plex)	0	1.30664	1.43159	1.24935	3.02772	0	3	2126.1	1.65686	43.7778	0
High	nGTnDGDYVFLTGEDSYLnFTk	1	1	1	5031631	N-Term(iTRAQ4plex); N4(Deamidated); N19(Deamidated); K22(iTRAQ4plex)	0	0.880846	1.20236	0.880419	2.48365	0	3	2760.29	3.28642	68.5728	0
High	vDDEmPQHAVLSGPNLFINNLnkTDnGTYR	1	7	1	530397973	N-Term(iTRAQ4plex); M5(Oxidation); N22(Deamidated); K23(iTRAQ4plex); N26(Deamidated)	0	1.06288	0.776898	0.994704	7.06198	0	4	3678.79	-0.299107	52.1387	1
High	vDDEmPQHAVLSGPNLFInNLnkTDnGTYR	2	7	1	530397973	N-Term(iTRAQ4plex); M5(Oxidation); N19(Deamidated); N22(Deamidated); K23(iTRAQ4plex); N26(Deamidated)	0	1.02626	0.836228	0.970816	6.68385	0	4	3679.77	-1.46205	50.8641	1
High	vSLTnVSISDEGR	1	7	1	530397973	N-Term(iTRAQ4plex); N5(Deamidated)	0	1.37241	1.01494	1.16274	4.85347	0	2	1521.79	-1.58655	43.6923	0
High	fQLLnFSSSELk	1	7	1	530397973	N-Term(iTRAQ4plex); N5(Deamidated); K12(iTRAQ4plex)	0	1.1061	0.8162	1.22753	3.33221	0	2	1701.93	0.370421	63.519	0
High	dTAVEGEEIEVncTAmASkPATTIR	1	7	1	530397973	N-Term(iTRAQ4plex); N12(Deamidated); C13(Carbamidomethyl); M16(Oxidation); K19(iTRAQ4plex)	0	1.16958	1.29824	0.943001	3.0008	0	3	2998.46	0.57801	39.1339	0
High	rSnYTPITNVPPEVTVLTnSPVELR	1	1	1	52426774	N-Term(iTRAQ4plex); N3(Deamidated); N19(Deamidated)	0	0.28454	0.556897	0.500213	5.08138	0	3	2942.56	1.05852	58.7407	1
High	rSnYTPITNVPPEVTVLTNSPVELREPNVLIcFIDk	1	1	1	52426774	N-Term(iTRAQ4plex); N3(Deamidated); C32(Carbamidomethyl); K36(iTRAQ4plex)	0	0.994678	1.06504	0.883776	5.02615	0	4	4414.35	-2.02068	71.1518	2
High	snYTPITNVPPEVTVLTNSPVELR	1	1	1	52426774	N-Term(iTRAQ4plex); N2(Deamidated)	0	1.65162	0.881666	0.808978	4.24458	0	3	2785.47	0.151198	66.1715	0
High	rSnYTPITNVPPEVTVLTNSPVELR	2	1	1	52426774	N-Term(iTRAQ4plex); N3(Deamidated)	0	1.3109	1.25659		3.77733	0	4	2941.58	1.36799	59.0111	1
High	fTPPVVnVTWLR	2	3	1	52426774	N-Term(iTRAQ4plex); N7(Deamidated)	0	1.16318	1.37168	0.83563	3.49846	0	2	1573.89	1.14532	66.668	0
High	kLLLSInVTNTR	1	3	1	4504747	N-Term(iTRAQ4plex); K1(iTRAQ4plex); N7(Deamidated)	0	0.795168	0.594279	0.998071	4.28577	0	3	1661.02	1.74533	44.585	1
High	lRPIIISmnYSLPLR	1	3	1	4504747	N-Term(iTRAQ4plex); M8(Oxidation); N9(Deamidated)	0		1.04309	1.7754	3.78425	0	3	1947.12	0.979452	55.1733	0
High	sLDAYPILNQAQALEnHTEVQFQk	2	3	1	4504747	N-Term(iTRAQ4plex); N16(Deamidated); K24(iTRAQ4plex)	0	1.26571	0.811719	1.68027	3.13028	0	4	3046.57	-2.18498	62.2001	0
High	lLLSInVTNTR	1	3	1	4504747	N-Term(iTRAQ4plex); N6(Deamidated)	0	0.698576	0.622249	1.03649	3.0443	0	2	1388.83	1.79774	56.5911	0
High	vWnSTFIEDYRDFDR	1	3	1	4504747	N-Term(iTRAQ4plex); N3(Deamidated)	0	0.841145	0.532695	1.15359	2.847	0	3	2107.98	0.118543	59.9472	1
High	iIVPLNNREnISDPTSPLR	2	1	1	21489959	N-Term(iTRAQ4plex); N10(Deamidated)	0	1.88801	4.71147	1.17031	3.67733	0	3	2293.26	-0.68348	49.3152	1
High	iIVPLNnREnISDPTSPLR	7	1	1	21489959	N-Term(iTRAQ4plex); N7(Deamidated); N10(Deamidated)	0	1.88414	4.54593	0.994511	3.65508	0	3	2294.25	-0.526708	51.0058	1
High	enISDPTSPLR	1	1	1	21489959	N-Term(iTRAQ4plex); N2(Deamidated)	0	1.46035	2.62096	0.881514	3.46008	0	2	1373.7	0.791139	34.6743	0
High	iIVPLnnREnISDPTSPLR	1	1	1	21489959	N-Term(iTRAQ4plex); N6(Deamidated); N7(Deamidated); N10(Deamidated)	0	1.60885	2.9286	0.801518	2.99427	0	3	2295.23	0.108588	54.9528	1
High	gLnLTEDTYkPR	2	2	1	5031863	N-Term(iTRAQ4plex); N3(Deamidated); K10(iTRAQ4plex)	0	1.30338	4.81221	1.20698	5.19791	0	3	1695.91	-0.822316	34.5558	0
High	aAIPSALDTnSSk	2	2	1	5031863	N-Term(iTRAQ4plex); N10(Deamidated); K13(iTRAQ4plex)	0	1.3985	4.71371	1.09129	3.86635	0	2	1563.85	0.531093	35.0952	0
High	dAGVVcTnETR	1	1	1	5031863	N-Term(iTRAQ4plex); C6(Carbamidomethyl); N8(Deamidated)	0	1.17153	3.13395	1.08585	3.83967	0	2	1366.64	-1.87626	20.6962	0
High	tVIRPFYLTnSSGVD	1	2	1	5031863	N-Term(iTRAQ4plex); N10(Deamidated)	0	1.18728	4.83996	0.554368	3.74776	0	2	1813.95	0.504034	55.1555	0
High	aLGFEnATQALGR	2	1	1	5031863	N-Term(iTRAQ4plex); N6(Deamidated)	0	1.53696	4.9611	1.13403	3.57647	0	2	1492.79	0.296918	50.1099	0
High	tVTISDHGTVTYnGSIcGDDQNGPk	1	3	1	4504957	N-Term(iTRAQ4plex); N13(Deamidated); C17(Carbamidomethyl); K25(iTRAQ4plex)	0	0.633126	1.5686	1.12058	4.37385	0	3	2925.38	0.688271	37.6578	0
High	vASVININPnTTHSTGScR	1	4	1	4504957	N-Term(iTRAQ4plex); N10(Deamidated); C18(Carbamidomethyl)	0	0.845751	1.22784	0.768202	4.21668	0	3	2173.08	-0.43684	35.7191	0
High	vQPFnVTQGk	2	4	1	4504957	N-Term(iTRAQ4plex); N5(Deamidated); K10(iTRAQ4plex)	0	1.03829	1.56697	1.21143	3.67023	0	2	1406.79	-0.0638076	36.7506	0
High	tVTISDHGTVTYnGSIcGDDQnGPk	2	3	1	4504957	N-Term(iTRAQ4plex); N13(Deamidated); C17(Carbamidomethyl); N22(Deamidated); K25(iTRAQ4plex)	0	0.817809	1.90478	0.997328	3.64847	0	3	2926.36	0.435292	38.4629	0
High	vDLEDFEnnTAYAk	2	2	1	23111005	N-Term(iTRAQ4plex); N8(Deamidated); N9(Deamidated); K14(iTRAQ4plex)	0	0.803796	0.475039	1.22153	4.61002	0	2	1918.92	-0.00837778	51.4733	0
High	rFnGSVSFFR	2	2	1	23111005	N-Term(iTRAQ4plex); N3(Deamidated)	0	0.470002	0.645334	0.985377	4.08832	0	3	1361.71	0.258511	42.0447	1
High	vDLEDFEnNTAYAk	3	2	1	23111005	N-Term(iTRAQ4plex); N8(Deamidated); K14(iTRAQ4plex)	0	0.838097	0.526288	1.76322	3.86144	0	3	1917.94	1.86595	51.7423	0
High	lAnLTQGEDQYYLR	2	1	1	355594753	N-Term(iTRAQ4plex); N3(Deamidated)	0	0.942304	0.53972	0.457208	5.14524	0	2	1828.92	-1.30914	52.572	0
High	mLnTSSLLEQLNEQFNWVSR	1	1	1	355594753	N-Term(iTRAQ4plex); M1(Oxidation); N3(Deamidated)	0				4.19515	0	3	2570.27	1.89198	78.7709	0
High	kkEDALnETR	2	1	1	355594753	N-Term(iTRAQ4plex); K1(iTRAQ4plex); K2(iTRAQ4plex); N7(Deamidated)	0	1.17426	0.405452	0.477805	3.80491	0	4	1636.92	-1.15645	12.9651	2
High	eDALnETR	1	1	1	355594753	N-Term(iTRAQ4plex); N5(Deamidated)	0	1.00692	0.420353	0.523584	3.43548	0	2	1092.53	-3.36299	20.5824	0
High	eDALnETRESETk	1	1	1	355594753	N-Term(iTRAQ4plex); N5(Deamidated); K13(iTRAQ4plex)	0	1.16152	0.481456	0.375481	3.25039	0	3	1810.89	1.19679	21.5791	1
High	kEDALnETR	1	1	1	355594753	N-Term(iTRAQ4plex); K1(iTRAQ4plex); N6(Deamidated)	0	1.22719	0.895862	1.38645	2.78748	0	3	1364.72	-4.87962	15.8467	1
High	gLSFDVSLEVSQGPGLLnDTk	2	2	1	31377806	N-Term(iTRAQ4plex); N18(Deamidated); K21(iTRAQ4plex)	0	0.952346	1.76635	1.38234	4.42707	0	3	2465.31	1.62283	66.7748	0
High	vPGnVTAVLGETLk	1	2	1	31377806	N-Term(iTRAQ4plex); N4(Deamidated); K14(iTRAQ4plex)	0	0.920161	2.67639	1.75053	3.94306	0	2	1686.99	0.730361	59.6177	0
High	wnNTGcQALPSQDEGPSk	2	2	1	31377806	N-Term(iTRAQ4plex); N2(Deamidated); C6(Carbamidomethyl); K18(iTRAQ4plex)	0	0.619943	1.88716	1.32226	3.64452	0	2	2278.08	5.50151	36.2302	0
High	lSLLEEPGnGTFTVILNQLTSR	1	2	1	31377806	N-Term(iTRAQ4plex); N9(Deamidated)	0				2.70397	0	3	2547.38	1.4643	79.8185	0
High	qIGLYPVLVIDSSGYVNPnYTGR	1	2	1	31377806	N-Term(iTRAQ4plex); N19(Deamidated)	0		1.08926	1.02376	2.64774	0	3	2670.39	1.30328	72.191	0
High	gFQDVEAQAATcnHTVmALmASLDAEk	4	2	1	4757876	N-Term(iTRAQ4plex); C12(Carbamidomethyl); N13(Deamidated); M17(Oxidation); M20(Oxidation); K27(iTRAQ4plex)	0	0.753097	0.497535	1.52585	5.98792	0	4	3229.51	0.0745348	57.7944	0
High	gVLmVGnETTYEDGHGSRknITDLVEGAk	1	4	1	222831610	N-Term(iTRAQ4plex); M4(Oxidation); N7(Deamidated); K19(iTRAQ4plex); N20(Deamidated); K29(iTRAQ4plex)	0	0.722061	0.400014	1.06066	7.46092	0	4	3540.79	0.6787	43.9736	2
High	gVLmVGnETTYEDGHGSR	2	4	1	222831610	N-Term(iTRAQ4plex); M4(Oxidation); N7(Deamidated)	0	0.769008	0.472926	1.08524	5.08536	0	3	2082.95	-0.179102	31.9805	0
High	tcNPETFPSSnESR	1	4	1	222831610	N-Term(iTRAQ4plex); C2(Carbamidomethyl); N11(Deamidated)	0	0.459353	0.351734	1.12203	4.00989	0	2	1770.78	1.9178	26.8789	0
High	knITDLVEGAk	1	4	1	222831610	N-Term(iTRAQ4plex); K1(iTRAQ4plex); N2(Deamidated); K11(iTRAQ4plex)	0	0.93716	0.381968	1.37595	3.90259	0	3	1620.95	0.969698	38.7436	1
High	tnkTEFQLELPVk	1	2	1	88501734	N-Term(iTRAQ4plex); N2(Deamidated); K3(iTRAQ4plex); K13(iTRAQ4plex)	0	0.654125	1.52972	0.767743	4.82155	0	3	1980.14	0.762612	46.5605	1
High	kAPVVncSIAVcQR	1	2	1	88501734	K1(iTRAQ4plex); N-Term(iTRAQ4plex); N6(Deamidated); C7(Carbamidomethyl); C12(Carbamidomethyl)	0	0.792952	1.23579	0.946518	4.48227	0	3	1891.02	1.07437	29.538	1
High	aVFnETknSTR	1	2	1	88501734	N-Term(iTRAQ4plex); N4(Deamidated); K7(iTRAQ4plex); N8(Deamidated)	0	0.984309	1.51343	0.936883	4.01184	0	3	1556.82	1.68054	22.2388	1
High	eLFnITnGAR	1	2	1	88501734	N-Term(iTRAQ4plex); N4(Deamidated); N7(Deamidated)	0	0.592182	1.24387	0.734449	3.77549	0	2	1280.66	3.41553	49.3702	0
High	yLnFTASEnTSR	1	2	1	88501734	N-Term(iTRAQ4plex); N3(Deamidated); N9(Deamidated)	0	0.555315	1.14073	0.710114	3.55029	0	2	1548.73	1.36556	45.9564	0
High	eFnVTVTVR	1	2	1	88501734	N-Term(iTRAQ4plex); N3(Deamidated)	0	0.629304	1.3615	0.725768	2.83409	0	2	1209.66	0.591587	42.0491	0
High	aVFnETk	1	2	1	88501734	N-Term(iTRAQ4plex); N4(Deamidated); K7(iTRAQ4plex)	0	0.619983	1.45872	0.813138	2.81874	0	2	1097.61	0.62768	26.5556	0
High	gRLEQLGGLLAnVSGELGGR	1	1	1	5901944	N-Term(iTRAQ4plex); N12(Deamidated)	0				5.7811	0	3	2141.19	2.58898	66.0612	1
High	lGALnSSLQLLEDR	1	1	1	5901944	N-Term(iTRAQ4plex); N5(Deamidated)	0	0.669794	0.959525	1.16356	4.44042	0	2	1673.92	1.68604	65.6784	0
High	lEDRFnSTLGPSEEQEESWPGAPGGLSHWLPAAR	1	1	1	5901944	N-Term(iTRAQ4plex); N6(Deamidated)	0				4.13659	0	4	3865.86	1.55612	61.3725	1
High	rLGALnSSLQLLEDR	1	1	1	5901944	N-Term(iTRAQ4plex); N6(Deamidated)	0			1.47329	3.2993	0	3	1830.02	0.642701	54.2423	1
High	eTnTTSQmQAALLEk	2	1	1	5901944	N-Term(iTRAQ4plex); N3(Deamidated); M8(Oxidation); K15(iTRAQ4plex)	0	1.04726	0.968612	1.26703	3.29279	0	2	1970	-0.948386	33.3683	0
High	lnLTAAR	1	1	1	5901944	N-Term(iTRAQ4plex); N2(Deamidated)	0	0.915399	0.854304	1.39813	2.48038	0	2	903.538	0.519565	32.9652	0
High	rGTFTDcALAnmTEQIR	1	3	1	115527062	N-Term(iTRAQ4plex); C7(Carbamidomethyl); N11(Deamidated); M12(Oxidation)	0	1.31722	0.762637	1.05252	4.97699	0	3	2145.02	0.0235779	36.4839	1
High	hAELSFVFLTDGVTGnDSLHESAHSmR	2	1	1	115527062	N-Term(iTRAQ4plex); N16(Deamidated); M26(Oxidation)	0	0.863186	0.537694	1.51515	4.72519	0	4	3118.47	0.533157	49.764	0
High	gTFTDcALAnmTEQIR	1	3	1	115527062	N-Term(iTRAQ4plex); C6(Carbamidomethyl); N10(Deamidated); M11(Oxidation)	0	1.50941	1.29069	2.01847	2.89855	0	3	1988.92	2.25795	43.7822	0
High	aLPGnLTAAVmEAnQTGHEFPDR	1	2	1	530394351	N-Term(iTRAQ4plex); N5(Deamidated); M11(Oxidation); N14(Deamidated)	0	0.735182	0.477983	1.45371	5.57699	0	3	2601.24	0.706417	56.1035	0
High	aQEAPGTnGSLVLATPGAGARPEPDSLQAR	1	2	1	530394351	N-Term(iTRAQ4plex); N8(Deamidated)	0	0.707434	0.405359	1.27997	4.52858	0	3	3076.57	-2.66885	42.2377	0
High	qVEELQVnHTALR	1	2	1	530394351	N-Term(iTRAQ4plex); N8(Deamidated)	0	0.467049	0.448157	1.40618	4.37722	0	3	1681.9	1.16166	32.2391	0
High	sFnQSLHSLTQAIR	1	2	1	530394351	N-Term(iTRAQ4plex); N3(Deamidated)	0	0.674535	0.407237	1.55896	3.78524	0	3	1746.93	-0.098541	49.3361	0
High	cDSGFALDSEERncTDIDEcR	1	1	1	281485550	N-Term(iTRAQ4plex); C1(Carbamidomethyl); N13(Deamidated); C14(Carbamidomethyl); C20(Carbamidomethyl)	0	1.10518	0.673352	1.08065	5.42026	0	3	2694.09	3.16725	38.0232	1
High	aWGTPcEmcPAVnTSEYk	1	1	1	281485550	N-Term(iTRAQ4plex); C6(Carbamidomethyl); M8(Oxidation); C9(Carbamidomethyl); N13(Deamidated); K18(iTRAQ4plex)	0	1.17089	0.814908	1.30864	3.92366	0	3	2406.07	1.60585	41.1066	0
High	vLPVnVTDYcQLVR	2	1	1	281485550	N-Term(iTRAQ4plex); N5(Deamidated); C10(Carbamidomethyl)	0	1.2774	0.787335	1.42698	3.51642	0	3	1820.97	1.81898	61.5687	0
High	nYYADnQTcDGELLFnmTk	1	1	1	281485550	N1(Deamidated); N-Term(iTRAQ4plex); N6(Deamidated); C9(Carbamidomethyl); N16(Deamidated); M17(Oxidation); K19(iTRAQ4plex)	0	1.33154	0.744475	1.41449	3.1387	0	3	2604.13	-0.934741	54.8387	0
High	nYYADnQTcDGELLFnmTk	1	1	1	281485550	N-Term(iTRAQ4plex); N6(Deamidated); C9(Carbamidomethyl); N16(Deamidated); M17(Oxidation); K19(iTRAQ4plex)	0	0.884322	0.657993	1.00949	2.66908	0	2	2603.15	-0.434779	51.8849	0
High	eTIGDYTWTnGSQPcVHLQAQIQIR	2	2	1	91199550	N-Term(iTRAQ4plex); N10(Deamidated); C15(Carbamidomethyl)	0	1.31909	1.45643	1.47104	6.44824	0	3	3060.49	-0.747074	54.3268	0
High	dLQAPLGQSFScSnSSIILSPAVHLDLLSLR	2	2	1	91199550	N-Term(iTRAQ4plex); C12(Carbamidomethyl); N14(Deamidated)	0	1.08311	0.966864	1.06333	5.72199	0	3	3483.84	2.23201	74.7161	0
High	vmYTTQGGGEAWGISVLNPnkTk	1	2	1	91199550	N-Term(iTRAQ4plex); M2(Oxidation); N20(Deamidated); K21(iTRAQ4plex); K23(iTRAQ4plex)	0	0.997646	0.817153	0.634298	4.1874	0	4	2900.52	-0.32279	48.6347	1
High	sFmVnWTHAPGNVEk	1	2	1	530389313	N-Term(iTRAQ4plex); M3(Oxidation); N5(Deamidated); K15(iTRAQ4plex)	0	1.31255	0.786412	0.89426	4.06254	0	3	2022	-1.97469	42.3877	0
High	gnGSRPSSPEEVk	1	2	1	530389313	N-Term(iTRAQ4plex); N2(Deamidated); K13(iTRAQ4plex)	0	2.19811	1.46416	1.11981	3.72866	0	3	1632.84	0.324475	14.2987	0
High	amnASAnITSDGVEVLGk	2	2	1	530389313	N-Term(iTRAQ4plex); M2(Oxidation); N3(Deamidated); N7(Deamidated); K18(iTRAQ4plex)	0	1.5544	0.791392	0.848546	3.42975	0	3	2083.05	-0.100969	46.3915	0
High	vVDRGnGSRPSSPEEVk	1	2	1	530389313	N-Term(iTRAQ4plex); N6(Deamidated); K17(iTRAQ4plex)	0	1.33395	1.12522	0.700728	3.11748	0	4	2102.11	2.06657	18.1014	1
High	aIIQGLmPDQnYTVQIIAYNk	2	2	1	530389313	N-Term(iTRAQ4plex); M7(Oxidation); N11(Deamidated); K21(iTRAQ4plex)	0	1.46883	1.08639	0.8983	2.92466	0	2	2698.43	-3.7693	62.0896	0
High	rSDSVILnVLYGPDAPTISPLnTSYR	1	5	1	530415488	N-Term(iTRAQ4plex); N8(Deamidated); N22(Deamidated)	0	1.19882	1.75822	1.78723	5.47323	0	3	2994.58	9.50664	66.7451	1
High	tLTLFnVTRnDTASYk	1	6	1	530415488	N-Term(iTRAQ4plex); N6(Deamidated); N10(Deamidated); K16(iTRAQ4plex)	0	1.17586	13.0918	1.93617	4.47691	0	3	2134.13	1.76334	51.304	1
High	nSGLYTcQAnNSASGHSR	1	8	1	530415488	N-Term(iTRAQ4plex); C7(Carbamidomethyl); N10(Deamidated)	0	1.1836	5.55379	1.81069	3.68832	0	3	2068.92	0.29119	17.109	0
High	qAIHVGnQTFNDGTIVEk	2	1	1	83641874	N-Term(iTRAQ4plex); N7(Deamidated); K18(iTRAQ4plex)	0	1.32138	1.685	0.888131	6.5211	0	3	2260.18	-0.0295569	38.9023	0
High	qAIHVGnQTFnDGTIVEk	1	1	1	83641874	N-Term(iTRAQ4plex); N7(Deamidated); N11(Deamidated); K18(iTRAQ4plex)	0	0.948018	1.51857	0.743271	5.60264	0	3	2261.17	1.50585	40.2968	0
High	lLDGDLTSDPSYFQnVTGcSNYYNFLR	1	1	1	83641874	N-Term(iTRAQ4plex); N15(Deamidated); C19(Carbamidomethyl)	0				2.66618	0	3	3304.52	0.363904	75.3805	0
High	gVnVTmPAQPGTPPLSSTQLQIDPSLHEFQLVDLSR	1	8	1	530361086	N-Term(iTRAQ4plex); N3(Deamidated); M6(Oxidation)	0	1.18795	0.540786	2.02587	5.36676	0	3	4034.07	1.50605	66.6101	0
High	sLTQGSLIVGDLAPVnGTSQGk	2	8	1	530361086	N-Term(iTRAQ4plex); N16(Deamidated); K22(iTRAQ4plex)	0	0.776555	0.87175	1.09839	4.95909	0	3	2431.34	3.79432	55.5444	0
High	aLVnFTR	1	7	1	530361086	N-Term(iTRAQ4plex); N4(Deamidated)	0	0.545931	0.559013	1.21585	2.6404	0	2	965.554	0.523515	40.3904	0
High	aEPPLnASASDQGEk	2	3	1	530397771	N-Term(iTRAQ4plex); N6(Deamidated); K15(iTRAQ4plex)	0	1.04909	3.39392	1.0347	4.53747	0	2	1802.9	0.0318074	26.5093	0
High	vFGSQnLTTVk	1	3	1	530397771	N-Term(iTRAQ4plex); N6(Deamidated); K11(iTRAQ4plex)	0	0.981697	3.24741	0.771529	4.41017	0	2	1482.84	-0.513846	41.3283	0
High	lSALDNLLnHSSmFLk	1	3	1	530397771	N-Term(iTRAQ4plex); N9(Deamidated); M13(Oxidation); K16(iTRAQ4plex)	0	0.80127	5.01384	0.852483	3.63997	0	3	2108.13	0.767829	65.3029	0
High	enGTDTVQEEEESPAEGSk	1	3	1	530397771	N-Term(iTRAQ4plex); N2(Deamidated); K19(iTRAQ4plex)	0	1.86166	3.97569	1.26056	3.53101	0	3	2325.05	0.737247	25.0958	0
High	eSVTDHVNLITPLEkPLQnFTLcFR	3	1	1	4502133	N-Term(iTRAQ4plex); K15(iTRAQ4plex); N19(Deamidated); C23(Carbamidomethyl)	0	1.21349	0.396616	0.492043	4.37172	0	4	3260.72	-0.619924	67.895	0
High	eSVTDHVnLITPLEkPLQnFTLcFR	2	1	1	4502133	N-Term(iTRAQ4plex); N8(Deamidated); K15(iTRAQ4plex); N19(Deamidated); C23(Carbamidomethyl)	0	1.4427	0.511907	0.647716	3.60161	0	4	3261.72	4.9544	69.0764	0
High	kkEnGmPmDIVnTSGR	3	6	1	238624149	K1(iTRAQ4plex); N-Term(iTRAQ4plex); K2(iTRAQ4plex); N4(Deamidated); M6(Oxidation); M8(Oxidation); N12(Deamidated)	0	0.862226	1.05936	1.21094	3.51275	0	4	2243.14	-0.291964	19.0955	2
High	dSPVLPVTLQcnLTSSSHTLTYSYWTk	1	5	1	238624149	N-Term(iTRAQ4plex); C11(Carbamidomethyl); N12(Deamidated); K27(iTRAQ4plex)	0	0.706962	0.895362	1.42517	3.34256	0	3	3387.71	2.76696	64.0964	0
High	kEnGmPmDIVnTSGR	2	6	1	238624149	K1(iTRAQ4plex); N-Term(iTRAQ4plex); N3(Deamidated); M5(Oxidation); M7(Oxidation); N11(Deamidated)	0	0.812816	0.730883	0.715269	3.30371	0	3	1970.93	-3.41639	23.0527	1
High	anATIEVk	1	5	1	238624149	N-Term(iTRAQ4plex); N2(Deamidated); K8(iTRAQ4plex)	0	1.19317	1.07353	1.65159	3.2573	0	2	1134.66	1.32887	25.3921	0
High	qTGLAPGQEYEISLHIVknNTR	1	5	1	530391083	N-Term(iTRAQ4plex); K18(iTRAQ4plex); N19(Deamidated)	0	1.11167	1.33186	1.80823	5.94753	0	4	2757.48	0.263581	45.1588	1
High	gPncSEPEcPGNcHLR	1	5	1	530391083	N-Term(iTRAQ4plex); N3(Deamidated); C4(Carbamidomethyl); C9(Carbamidomethyl); C13(Carbamidomethyl)	0	1.31723	1.62749	1.73878	4.77473	0	3	2028.83	-4.80791	20.5858	0
High	lLETVEYnISGAER	1	2	1	530391083	N-Term(iTRAQ4plex); N8(Deamidated)	0	0.650213	1.08356	1.03339	4.69887	0	2	1738.9	2.58388	63.3609	0
High	gPncSEPEcPGncHLR	1	5	1	530391083	N-Term(iTRAQ4plex); N3(Deamidated); C4(Carbamidomethyl); C9(Carbamidomethyl); N12(Deamidated); C13(Carbamidomethyl)	0	0.957673	1.01284	1.33314	3.23739	0	3	2029.83	0.964161	23.0438	0
High	tVNSLnVSAISIPEHDEADEISDENR	1	2	1	343168772	N-Term(iTRAQ4plex); N6(Deamidated)	0	0.686849	0.661272	1.19737	5.85032	0	3	2999.41	-1.83985	50.9714	0
High	lNLSEnYTLSISNAR	1	4	1	343168772	N-Term(iTRAQ4plex); N6(Deamidated)	0	0.784936	0.970202	0.999312	4.58935	0	2	1839.96	1.01499	53.674	0
High	nAIkEGDnITLk	1	3	1	343168772	N-Term(iTRAQ4plex); K4(iTRAQ4plex); N8(Deamidated); K12(iTRAQ4plex)	0	1.04816	1.19656	1.29048	4.05654	0	3	1749.02	2.19774	29.8696	1
High	iIISPEEnVTLTcTAENQLER	1	3	1	343168772	N-Term(iTRAQ4plex); N8(Deamidated); C13(Carbamidomethyl)	0	0.875078	0.878786	0.74615	4.04082	0	3	2575.31	1.7655	61.0086	0
High	eGDnITLk	1	3	1	343168772	N-Term(iTRAQ4plex); N4(Deamidated); K8(iTRAQ4plex)	0	0.945478	0.72438	1.0602	2.94432	0	2	1178.65	1.00095	28.8136	0
High	iHYLYLQNNFITELPVESFQnATGLR	1	1	1	4506041	N-Term(iTRAQ4plex); N21(Deamidated)	0	0.650453	0.315585	1.1337	6.2697	0	3	3225.67	0.785048	73.9491	0
High	iHYLYLQNnFITELPVESFQnATGLR	1	1	1	4506041	N-Term(iTRAQ4plex); N9(Deamidated); N21(Deamidated)	0	0.633165	0.342344	0.896186	5.86386	0	3	3226.66	2.25801	74.6731	0
High	iHYLYLQnnFITELPVESFQnATGLR	1	1	1	4506041	N-Term(iTRAQ4plex); N8(Deamidated); N9(Deamidated); N21(Deamidated)	0	0.221544	0.327862	0.556692	3.45404	0	3	3227.65	4.86467	74.2486	0
High	nSFnISNLLVLHLSHNR	1	1	1	4506041	N-Term(iTRAQ4plex); N1(Deamidated); N4(Deamidated)	0	1.58082	1.00882	1.72946	3.04303	0	3	2124.13	1.08897	61.2253	0
High	nSFnISNLLVLHLSHNR	1	1	1	4506041	N-Term(iTRAQ4plex); N4(Deamidated)	0			0.958978	2.52996	0	4	2123.15	0.684077	58.3027	0
High	gSLSYLnVTR	3	1	1	4503143	N-Term(iTRAQ4plex); N7(Deamidated)	0	2.09239	2.01302	1.34801	4.07865	0	2	1254.68	-2.80747	41.3372	0
High	sDAVSHTGnYTcEVTELTR	1	4	1	530375558	N-Term(iTRAQ4plex); N9(Deamidated); C12(Carbamidomethyl)	0	1.07553	0.818859	1.5904	5.53035	0	3	2285.05	1.2782	39.7411	0
High	mDkSDAVSHTGnYTcEVTELTR	2	4	1	530375558	N-Term(iTRAQ4plex); M1(Oxidation); K3(iTRAQ4plex); N12(Deamidated); C15(Carbamidomethyl)	0	0.870463	0.732767	1.12822	4.67419	0	4	2819.31	-0.570312	36.4375	1
High	aLPQPQnVTSLLGcTH	3	1	1	11321561	N-Term(iTRAQ4plex); N7(Deamidated); C14(Carbamidomethyl)	0	1.43425	0.874315	0.675693	5.78021	0	2	1880.97	1.11471	59.9407	0
High	sWPAVGncSSALR	2	1	1	11321561	N-Term(iTRAQ4plex); N7(Deamidated); C8(Carbamidomethyl)	0	1.23488	0.864472	0.578087	4.19277	0	2	1549.76	0.34616	41.5457	0
High	tVLEnSTSYEEAk	2	5	1	530387778	N-Term(iTRAQ4plex); N5(Deamidated); K13(iTRAQ4plex)	0	1.76213	1.61798	1.23912	4.49034	0	2	1759.88	0.0963542	34.9371	0
High	iLAPAYFILGGnQSGEGcVITR	1	5	1	530387778	N-Term(iTRAQ4plex); N12(Deamidated); C18(Carbamidomethyl)	0	1.26592	1.48531	1.86441	4.48658	0	3	2481.29	0.749053	72.9609	0
High	tSQEnISFETmYDVLSTkPVLNk	2	5	1	530387778	N-Term(iTRAQ4plex); N5(Deamidated); M11(Oxidation); K18(iTRAQ4plex); K23(iTRAQ4plex)	0	1.54117	0.976765	1.09052	3.5712	0	4	3093.6	0.394763	52.6912	0
High	yHYnGSLmDGTLFDSSYSR	1	2	1	192448443	N-Term(iTRAQ4plex); N4(Deamidated); M8(Oxidation)	0	0.8942	1.60093	0.667023	5.0764	0	3	2374.05	1.55171	47.1806	0
High	yHYnGTLLDGTSFDTSYSk	1	2	1	192448443	N-Term(iTRAQ4plex); N4(Deamidated); K19(iTRAQ4plex)	0	1.25799	3.93134	0.92981	5.02102	0	3	2458.17	0.584933	48.8759	0
High	yHYncSLLDGTQLFTSHDYGAPQEATLGANk	1	2	1	192448443	N-Term(iTRAQ4plex); N4(Deamidated); C5(Carbamidomethyl); K31(iTRAQ4plex)	0	0.900758	1.4857	0.850737	3.71233	0	4	3760.78	0.310817	55.4112	0
High	yHYnGTFEDGk	1	2	1	192448443	N-Term(iTRAQ4plex); N4(Deamidated); K11(iTRAQ4plex)	0	0.747678	4.29308	0.976482	3.14029	0	3	1619.76	1.6243	28.6558	0
High	yHYnGSLMDGTLFDSSYSR	1	2	1	192448443	N-Term(iTRAQ4plex); N4(Deamidated)	0	1.10745	1.38205	1.2196	2.58288	0	3	2358.07	8.36151	58.5328	0
High	lVQAEYWHDPIkEDVYRnHSIFLADINQER	1	4	1	217272890	N-Term(iTRAQ4plex); K12(iTRAQ4plex); N18(Deamidated)	0	1.54354	1.50743	1.1777	3.49771	0	4	3988.03	1.5412	54.9439	2
High	gInESYk	1	4	1	217272890	N-Term(iTRAQ4plex); N3(Deamidated); K7(iTRAQ4plex)	0	2.58065	2.0309	1.88317	2.69133	0	2	1099.59	-2.03958	22.46	0
High	fLnDSIVDPVDSEWFGFYR	1	3	1	217272890	N-Term(iTRAQ4plex); N3(Deamidated)	0	1.67687	1.37145	1.06871	2.67504	0	2	2451.17	1.81117	79.156	0
High	gHHncSESLELEDPSSGLGVTk	2	1	1	68448544	N-Term(iTRAQ4plex); N4(Deamidated); C5(Carbamidomethyl); K22(iTRAQ4plex)	0	0.813717	1.19135	0.788601	5.66102	0	3	2642.26	-0.0469543	35.8762	0
High	yGnmTEDHVmHLLQNADPLk	2	3	1	68448544	N-Term(iTRAQ4plex); N3(Deamidated); M4(Oxidation); M10(Oxidation); K20(iTRAQ4plex)	0	0.838197	1.36569	1.052	3.84367	0	4	2647.28	1.95443	46.7278	0
High	yGnmTEDHVmHLLQnADPLk	1	3	1	68448544	N-Term(iTRAQ4plex); N3(Deamidated); M4(Oxidation); M10(Oxidation); N15(Deamidated); K20(iTRAQ4plex)	0	0.746435	1.27545	0.684513	2.6069	0	3	2648.26	1.08027	43.1129	0
High	fVnVTVTPEDQcRPNNVcTGVLTR	2	1	1	11342670	N-Term(iTRAQ4plex); N3(Deamidated); C12(Carbamidomethyl); C18(Carbamidomethyl)	0	0.575876	1.46931	0.486042	4.57106	0	4	2921.43	-0.933662	46.4722	0
High	fVnVTVTPEDQcRPnNVcTGVLTR	2	1	1	11342670	N-Term(iTRAQ4plex); N3(Deamidated); C12(Carbamidomethyl); N15(Deamidated); C18(Carbamidomethyl)	0	0.547052	2.04168	0.353617	2.92718	0	3	2922.44	5.20899	48.9909	0
High	eAnLTSSVTILPLPLQnATVEAGTR	1	1	1	11342670	N-Term(iTRAQ4plex); N3(Deamidated); N17(Deamidated)	0				2.46958	0	2	2741.51	13.8053	71.0083	0
High	rEGDHEFLEVPEAQEDVEATFPVHQPGnYScSYR	1	2	1	21071030	N-Term(iTRAQ4plex); N28(Deamidated); C31(Carbamidomethyl)	0	1.48962	1.23043		5.47322	0	4	4137.87	0.858959	50.101	1
High	fQSPAGTEALFELHnISVADSAnYScVYVDLkPPFGGSAPSER	1	2	1	21071030	N-Term(iTRAQ4plex); N15(Deamidated); N23(Deamidated); C26(Carbamidomethyl); K32(iTRAQ4plex)	0	0.971471	0.563596	0.754613	5.179	0	4	4918.34	-7.55811	69.7734	0
High	eGDHEFLEVPEAQEDVEATFPVHQPGnYScSYR	2	2	1	21071030	N-Term(iTRAQ4plex); N27(Deamidated); C30(Carbamidomethyl)	0	1.01235	0.884956	0.686072	4.57008	0	3	3981.77	2.39438	54.5473	0
High	akELYEPIWQnFTDPQLR	1	1	1	4503273	N-Term(iTRAQ4plex); K2(iTRAQ4plex); N11(Deamidated)	0	0.700192	0.765315	1.19957	3.82042	0	3	2537.33	2.47438	62.3148	1
High	kFDVnQLQnTTIk	2	4	1	4503273	N-Term(iTRAQ4plex); K1(iTRAQ4plex); N5(Deamidated); N9(Deamidated); K13(iTRAQ4plex)	0	1.10301	0.768192	1.67812	3.47676	0	3	1983.11	-0.048172	36.7673	1
High	kFDVNQLQnTTIk	1	4	1	4503273	N-Term(iTRAQ4plex); K1(iTRAQ4plex); N9(Deamidated); K13(iTRAQ4plex)	0	1.2123	0.929206	2.35284	3.45871	0	3	1982.13	1.15636	38.7017	1
High	rQQYNALLSnmSR	1	1	1	4503273	N-Term(iTRAQ4plex); N10(Deamidated); M11(Oxidation)	0	0.760265	0.649306	0.930345	2.64846	0	3	1741.88	0.0678511	26.527	1
High	lSnLSNLSHDLVQEAIDHAQDLQQEANELSR	1	3	1	380503846	N-Term(iTRAQ4plex); N3(Deamidated)	0	0.543523	0.365731	1.16947	7.48349	0	4	3632.8	3.40099	77.7833	0
High	rPASnVSASIQR	1	3	1	380503846	N-Term(iTRAQ4plex); N5(Deamidated)	0	1.68402	1.00078	1.30012	2.93986	0	3	1430.78	0.965055	18.1049	0
High	dAVRnLTEVVPQLLDQLR	1	3	1	380503846	N-Term(iTRAQ4plex); N5(Deamidated)	0				2.74133	0	3	2224.25	1.86379	75.4487	1
High	hVNEInATIYLLk	1	3	1	380503846	N-Term(iTRAQ4plex); N6(Deamidated); K13(iTRAQ4plex)	0	0.443509	0.385824	0.966078	2.7288	0	3	1817.05	2.56858	52.8015	0
High	gQSYSVnVTFTSNIQSk	4	2	1	5453678	N-Term(iTRAQ4plex); N7(Deamidated); K17(iTRAQ4plex)	0	1.19409	1.38019	1.39339	4.35158	0	2	2149.11	1.60754	46.0753	0
High	yHLEVEAGNTLVRnESHk	1	2	1	392307009	N-Term(iTRAQ4plex); N14(Deamidated); K18(iTRAQ4plex)	0	0.688663	1.09942	0.810409	4.64554	0	4	2385.24	0.400913	32.0998	1
High	nIETFTcDTQnITYR	2	2	1	392307009	N-Term(iTRAQ4plex); C7(Carbamidomethyl); N11(Deamidated)	0	1.02489	2.10376	1.32188	3.77749	0	2	2020.94	0.69952	46.9502	0
High	sAPPSQVWnmTVSmTSDNSmHVk	1	2	1	392307009	N-Term(iTRAQ4plex); N9(Deamidated); M10(Oxidation); M14(Oxidation); M20(Oxidation); K23(iTRAQ4plex)	0	0.75164	1.33753	0.978727	3.71735	0	3	2871.32	1.13961	36.8228	0
High	sFHnFTLcYIk	1	2	1	392307009	N-Term(iTRAQ4plex); N4(Deamidated); C8(Carbamidomethyl); K11(iTRAQ4plex)	0	0.809196	2.00645	1.21089	3.31455	0	3	1718.88	-1.57079	48.1139	0
High	fVEGSHnSTVSLTTk	1	1	1	105990532	N-Term(iTRAQ4plex); N7(Deamidated); K15(iTRAQ4plex)	0	0.997912	0.473341	0.475493	4.93985	0	3	1896	0.134645	31.8836	0
High	fnSSYLQGTNQITGR	1	1	1	105990532	N-Term(iTRAQ4plex); N2(Deamidated)	0	1.00572	0.49966	0.500651	4.19089	0	2	1830.91	1.54744	45.8143	0
High	eLcTISHIFIPAmGnITYDFSFk	1	1	1	105990532	N-Term(iTRAQ4plex); C3(Carbamidomethyl); M13(Oxidation); N15(Deamidated); K23(iTRAQ4plex)	0	0.478397	0.57112	0.701435	3.66639	0	3	3009.5	2.21717	69.5524	0
High	qVLFLDTVYGncSTHFTVk	1	1	1	105990532	N-Term(iTRAQ4plex); N11(Deamidated); C12(Carbamidomethyl); K19(iTRAQ4plex)	0	0.828101	0.435721	0.536306	3.32847	0	3	2518.29	-0.380104	57.6106	0
High	fEVDSPVYnATWSASLk	1	1	1	105990532	N-Term(iTRAQ4plex); N9(Deamidated); K17(iTRAQ4plex)	0	0.785712	0.409385	0.5161	2.58581	0	3	2203.12	0.249679	60.9447	0
High	eGITLnSSNPSGNAFLk	2	1	1	132814467	N-Term(iTRAQ4plex); N6(Deamidated); K17(iTRAQ4plex)	0	1.0798	0.440382	1.43432	4.4139	0	2	2038.07	1.22458	47.63	0
High	wTEDnITSSVLFnR	1	1	1	132814467	N-Term(iTRAQ4plex); N5(Deamidated); N13(Deamidated)	0	0.995415	0.4465	1.23277	3.86719	0	2	1827.89	1.09307	62.6922	0
High	eGITLnSSNPSGnAFLk	2	1	1	132814467	N-Term(iTRAQ4plex); N6(Deamidated); N13(Deamidated); K17(iTRAQ4plex)	0	0.827588	0.408776	1.15648	3.57535	0	2	2039.05	0.20273	48.8847	0
High	rAnTSALAVPSPVSnSASAR	1	1	1	119703755	N-Term(iTRAQ4plex); N3(Deamidated); N15(Deamidated)	0	1.30018	1.26855	1.0417	4.55336	0	3	2102.09	-1.1014	34.0541	1
High	rAnTSALAVPSPVSNSASAR	1	1	1	119703755	N-Term(iTRAQ4plex); N3(Deamidated)	0	1.17015	1.47828	0.567874	4.53343	0	3	2101.12	1.51592	32.4777	1
High	aQAALDkAnASR	1	1	1	119703755	N-Term(iTRAQ4plex); K7(iTRAQ4plex); N9(Deamidated)	0	0.847512	0.367406	1.27347	3.03219	0	3	1504.83	-1.2878	20.6036	1
High	lALnLTLR	1	1	1	119703755	N-Term(iTRAQ4plex); N4(Deamidated)	0	0.456682	0.254676	1.21305	2.48906	0	2	1058.67	0.98354	55.3847	0
High	aGPnGTLFVADAYk	2	2	1	530425819	N-Term(iTRAQ4plex); N4(Deamidated); K14(iTRAQ4plex)	0	0.905767	1.30661	1.18062	4.29363	0	2	1712.91	0.655592	48.2249	0
High	gVFITnETGQPLIGk	2	1	1	119393891	N-Term(iTRAQ4plex); N6(Deamidated); K15(iTRAQ4plex)	0	1.53328	1.70824	0.911564	5.65773	0	2	1863.04	-3.06603	52.0461	0
High	lEnLSSSEmGYTATLTR	2	1	1	119393891	N-Term(iTRAQ4plex); N3(Deamidated); M9(Oxidation)	0	1.06934	1.36147	1.02467	2.50076	0	2	2033.98	0.971958	47.8418	0
High	gQTAESLAVHnITVcEQk	3	2	1	530421416	N-Term(iTRAQ4plex); N11(Deamidated); C15(Carbamidomethyl); K18(iTRAQ4plex)	0	1.19116	1.77396	1.0596	5.74407	0	3	2274.17	1.43398	37.6357	0
High	vNnSDPYSVALSELGDRQnESYLNFAR	1	2	1	530421416	N-Term(iTRAQ4plex); N3(Deamidated); N19(Deamidated)	0	0.999945	1.15874	0.794157	2.63936	0	3	3204.52	-1.57727	65.3295	1
High	scPAcPGSnITIR	1	1	1	4557759	N-Term(iTRAQ4plex); C2(Carbamidomethyl); C5(Carbamidomethyl); N9(Deamidated)	0	0.63707	1.42113	0.576036	3.18673	0	2	1577.76	1.65975	31.2987	0
High	qPQPnVSELVVGPLPHPSYmR	1	2	1	480306390	N-Term(iTRAQ4plex); N5(Deamidated); M20(Oxidation)	0	0.929505	0.369612	1.08904	5.26871	0	3	2506.29	-0.379341	50.5882	0
High	yLYLASnHSNk	2	3	1	480306390	N-Term(iTRAQ4plex); N7(Deamidated); K11(iTRAQ4plex)	0	0.739912	0.283165	0.982416	4.65541	0	3	1598.85	2.23017	32.3966	0
High	yLYLASnHSnk	1	3	1	480306390	N-Term(iTRAQ4plex); N7(Deamidated); N10(Deamidated); K11(iTRAQ4plex)	0	0.637592	0.215478	0.897922	3.89867	0	3	1599.82	-0.865947	35.4105	0
High	aVFDSLLQVnVSGPTHLNAQFLR	1	2	1	183583553	N-Term(iTRAQ4plex); N10(Deamidated)	0		0.30984	4.37357	6.16981	0	3	2671.44	1.05433	67.4338	0
High	eLEGmAGNknNTIYVDNFDk	1	2	1	183583553	N-Term(iTRAQ4plex); M5(Oxidation); K9(iTRAQ4plex); N10(Deamidated); K20(iTRAQ4plex)	0	0.678185	0.303985	2.39943	4.4459	0	3	2721.34	0.105826	38.7987	1
High	tQIQnVSk	1	2	1	183583553	N-Term(iTRAQ4plex); N5(Deamidated); K8(iTRAQ4plex)	0	0.723337	0.20036	2.49347	3.48267	0	2	1206.69	0.843765	20.9685	0
High	vTLYLRPGQAAAFnVTFR	1	2	1	89191865	N-Term(iTRAQ4plex); N14(Deamidated)	0	0.982925	1.63831	0.728707	4.95381	0	3	2169.2	1.06435	58.1208	0
High	lnFTGPGDPDSIR	1	2	1	89191865	N-Term(iTRAQ4plex); N2(Deamidated)	0	0.923567	3.21887	0.807501	4.13707	0	2	1533.77	0.894291	46.9458	0
High	lTnNSNQFQTEVGk	2	3	1	89191865	N-Term(iTRAQ4plex); N3(Deamidated); K14(iTRAQ4plex)	0	1.40508	1.88249	0.95662	3.1618	0	3	1868.96	1.39857	35.813	0
High	iADAHLDRVEnTTVYYLVLDVQESDcSVLSR	2	2	1	4504489	N-Term(iTRAQ4plex); N11(Deamidated); C26(Carbamidomethyl)	0	1.62058	0.953985	0.742633	4.90669	0	4	3725.85	0.681881	71.9698	1
High	vIDFncTTSSVSSALANTk	2	2	1	4504489	N-Term(iTRAQ4plex); N5(Deamidated); C6(Carbamidomethyl); K19(iTRAQ4plex)	0	1.42228	0.786704	0.727114	4.50762	0	3	2304.16	-0.0421889	55.7184	0
High	qQmENYPknnHTASILDR	1	4	1	383872538	N-Term(iTRAQ4plex); M3(Oxidation); K8(iTRAQ4plex); N9(Deamidated); N10(Deamidated)	0	1.01684	1.42386	1.17475	4.07968	0	3	2465.2	0.552927	28.316	1
High	nnHTASILDR	2	4	1	383872538	N-Term(iTRAQ4plex); N1(Deamidated); N2(Deamidated)	0	0.661338	1.38026	1.20392	2.8488	0	3	1286.65	0.291843	26.2196	0
High	nnHTASILDR	2	4	1	383872538	N-Term(iTRAQ4plex); N2(Deamidated)	0	0.985566	1.6032	1.15314	2.71433	0	2	1285.66	0.521766	21.3029	0
High	nRVPDSccInVTVGcGINFNEk	1	4	1	383872538	N-Term(iTRAQ4plex); C7(Carbamidomethyl); C8(Carbamidomethyl); N10(Deamidated); C15(Carbamidomethyl); K22(iTRAQ4plex)	0	1.00706	0.740993	0.775904	2.4011	0	3	2842.36	2.97315	46.3108	1
High	sFScSATLEVAGQLIHknQTR	1	3	1	530414810	N-Term(iTRAQ4plex); C4(Carbamidomethyl); K17(iTRAQ4plex); N18(Deamidated)	0	0.763725	1.39091	1.15508	6.00776	0	4	2636.38	2.76555	48.4587	1
High	lNPTVTYGnDSFSAk	2	3	1	530414810	N-Term(iTRAQ4plex); N9(Deamidated); K15(iTRAQ4plex)	0	0.797746	1.05386	1.09159	3.89694	0	2	1902.97	1.87304	43.0147	0
High	anLTVVLLR	1	2	1	530414810	N-Term(iTRAQ4plex); N2(Deamidated)	0	0.759282	0.83321	0.935554	3.777	0	2	1143.72	1.4129	54.9572	0
High	lQQDVLQFQknQTNLER	1	4	1	530391227	N-Term(iTRAQ4plex); K10(iTRAQ4plex); N11(Deamidated)	0	1.46078	7.92316	1.36023	5.62925	0	3	2391.29	2.28427	45.363	1
High	aVLVNnITTGER	1	4	1	530391227	N-Term(iTRAQ4plex); N6(Deamidated)	0	0.878927	7.48257	1.04454	4.05016	0	2	1431.79	1.09137	39.8946	0
High	aVLVnnITTGER	2	4	1	530391227	N-Term(iTRAQ4plex); N5(Deamidated); N6(Deamidated)	0	0.97591	2.81831	1.00723	3.64674	0	2	1432.78	1.08558	38.7105	0
High	dGTPLSDGQSnHTVSSk	1	5	1	22902128	N-Term(iTRAQ4plex); N11(Deamidated); K17(iTRAQ4plex)	0	0.995545	2.05008	1.12316	5.54722	0	3	2018.99	0.825799	20.9135	0
High	mHIFQnGSLVIHDVAPEDSGR	1	4	1	22902128	N-Term(iTRAQ4plex); M1(Oxidation); N6(Deamidated)	0	0.892984	1.15841	0.849191	3.9413	0	4	2483.21	0.175167	42.2786	0
High	dDAGnYTcIASnGPQGQIR	1	5	1	22902128	N-Term(iTRAQ4plex); N5(Deamidated); C8(Carbamidomethyl); N12(Deamidated)	0	0.850441	1.49216	1.00507	3.36104	0	2	2182.98	-1.86674	38.923	0
High	aTVFAnGSLLLTQVRPR	1	5	1	22902128	N-Term(iTRAQ4plex); N6(Deamidated)	0	1.65779	2.55104	1.14805	3.08988	0	3	1988.14	0.744367	56.6966	0
High	eAGnHTSGAGLVQINk	1	2	1	333440434	N-Term(iTRAQ4plex); N4(Deamidated); K16(iTRAQ4plex)	0	1.20364	1.23712	1.39579	4.54351	0	3	1885	0.443163	28.1721	0
High	lnETHIFnGSNWImLIYk	1	2	1	333440434	N-Term(iTRAQ4plex); N2(Deamidated); N8(Deamidated); M14(Oxidation); K18(iTRAQ4plex)	0	1.92315	2.60458	2.30093	4.24911	0	3	2499.29	0.791081	73.2323	0
High	eAGnHTSGAGLVQInk	1	2	1	333440434	N-Term(iTRAQ4plex); N4(Deamidated); N15(Deamidated); K16(iTRAQ4plex)	0	1.24291	1.56921	1.34128	3.97111	0	3	1885.99	-0.33759	29.1562	0
High	fSDGLESnSSTQFEVk	2	5	1	356582273	N-Term(iTRAQ4plex); N8(Deamidated); K16(iTRAQ4plex)	0	0.995696	0.519583	0.557173	5.30656	0	2	2064	-1.1562	46.2819	0
High	gLnVTLSSTGR	2	6	1	356582273	N-Term(iTRAQ4plex); N3(Deamidated)	0	1.01469	0.50115	0.576073	3.43377	0	2	1249.69	-1.32996	36.9194	0
High	qEDLSVGSVLLTVnATDPDSLQHQTIR	1	4	1	333944020	N-Term(iTRAQ4plex); N14(Deamidated)	0	0.974408	0.579148	1.05282	5.52068	0	3	3081.58	0.144218	62.6404	0
High	aNYNLPImVTDSGkPPmTnITDLR	2	4	1	333944020	N-Term(iTRAQ4plex); M8(Oxidation); K14(iTRAQ4plex); M17(Oxidation); N19(Deamidated)	0	0.63819	0.476322	1.03972	3.62481	0	3	2982.52	2.46068	50.4908	0
High	inNTHALVSLLQNLNk	2	4	1	333944020	N-Term(iTRAQ4plex); N2(Deamidated); K16(iTRAQ4plex)	0	0.788692	0.36748	0.782595	2.7528	0	3	2081.2	1.23682	62.5986	0
High	kIESINQQLLPLGnISDNmDR	1	4	1	189217428	K1(iTRAQ4plex); N-Term(iTRAQ4plex); N14(Deamidated); M19(Oxidation)	0	0.823854	0.532831	1.03303	4.6718	0	3	2703.42	0.309891	52.207	1
High	tFNLnTTEVEPcR	1	4	1	189217428	N-Term(iTRAQ4plex); N5(Deamidated); C12(Carbamidomethyl)	0	0.498076	0.564948	1.16027	3.8936	0	2	1725.82	0.0345498	43.4308	0
High	lnDTVGVTk	1	4	1	189217428	N-Term(iTRAQ4plex); N2(Deamidated); K9(iTRAQ4plex)	0	0.508306	0.321259	1.2317	3.66113	0	2	1235.71	2.9396	31.0221	0
High	kIESINQQLLPLGnISDnmDR	1	4	1	189217428	K1(iTRAQ4plex); N-Term(iTRAQ4plex); N14(Deamidated); N18(Deamidated); M19(Oxidation)	0	1.0151	0.6269	0.781424	2.79765	0	3	2704.42	4.36947	52.4131	1
High	aVLQLNEEGVDTAGSTGVTLnLTSkPIILR	1	1	1	73858564	N-Term(iTRAQ4plex); N21(Deamidated); K25(iTRAQ4plex)	0	1.74427	0.744039	0.532477	4.87773	0	3	3398.91	3.53182	63.3565	0
High	aQLLQGLGFnLTER	2	1	1	73858564	N-Term(iTRAQ4plex); N10(Deamidated)	0	1.23345	0.602604	0.536924	4.59697	0	2	1704.94	1.75521	65.8437	0
High	vTISGVYDLGDVLEEmGIADLFTNQAnFSR	2	1	1	73858564	N-Term(iTRAQ4plex); M16(Oxidation); N27(Deamidated)	0				2.78713	0	3	3435.68	2.8047	81.5805	0
High	dEGTYTcALHHSGHSPPISSQnVTVLR	2	1	1	19923362	N-Term(iTRAQ4plex); C7(Carbamidomethyl); N22(Deamidated)	0	0.884254	1.50138	0.77271	4.8227	0	3	3108.49	-0.381569	34.7843	0
High	eAESLQPmTVVGTDYVFHnDTk	1	2	1	149363636	N-Term(iTRAQ4plex); M8(Oxidation); N19(Deamidated); K22(iTRAQ4plex)	0	1.07554	1.04574	0.827616	5.24245	0	3	2786.34	-0.011267	46.6827	0
High	sInVTGQGFSLIQR	1	2	1	149363636	N-Term(iTRAQ4plex); N3(Deamidated)	0	0.842916	1.01752	1.00455	3.51376	0	2	1664.91	1.46685	53.9766	0
High	aLSnISLR	1	2	1	149363636	N-Term(iTRAQ4plex); N4(Deamidated)	0	1.03148	1.3178	1.31635	3.01083	0	2	1018.6	0.0055548	39.5114	0
High	tEAGAFEYVPDPTFEnFTGGVk	1	2	1	149363636	N-Term(iTRAQ4plex); N16(Deamidated); K22(iTRAQ4plex)	0	0.708616	0.960717	0.928569	2.94859	0	3	2665.3	2.66038	65.8022	0
High	iAPASnVSHTVVLRPLk	2	1	1	4507239	N-Term(iTRAQ4plex); N6(Deamidated); K17(iTRAQ4plex)	0	0.848595	2.3341	1.0623	5.63813	0	3	2091.25	0.145693	37.8197	0
High	aGYFnFTSATITYLAQEDGPVVIGSTSAPGQGGILAQR	1	1	1	4507239	N-Term(iTRAQ4plex); N5(Deamidated)	0				3.63006	0	3	4003	-4.41554	78.0564	0
High	aVnITSENLIDDVVSLIR	2	1	1	4502511	N-Term(iTRAQ4plex); N3(Deamidated)	0	1.47894	0.397498	0.293048	6.4256	0	2	2116.17	2.55822	81.6262	0
High	gFGVAIVGnYTAALPTEAALR	1	1	1	156616294	N-Term(iTRAQ4plex); N9(Deamidated)	0	1.91522	1.04714	0.959072	5.45796	0	2	2236.21	1.42821	68.7656	0
High	lEPVHLQLQcmSQEQLAQVAAnATk	2	1	1	156616294	N-Term(iTRAQ4plex); C10(Carbamidomethyl); M11(Oxidation); N22(Deamidated); K25(iTRAQ4plex)	0	1.15208	0.892673	1.12537	4.45494	0	3	3112.6	-1.88085	53.5174	0
High	tILVDNnTWnNTHISR	2	2	1	511630717	N-Term(iTRAQ4plex); N7(Deamidated); N10(Deamidated)	0	0.775555	2.6801	0.953679	3.97473	0	3	2044.02	-0.246565	43.1041	0
High	aYIQEFQEFSknISVmLGR	2	1	1	284172520	N-Term(iTRAQ4plex); K11(iTRAQ4plex); N12(Deamidated); M16(Oxidation)	0	1.25425	0.294288	1.15582	2.74557	0	3	2565.32	-0.837517	69.7218	1
High	tLLnAScDNmLmGIk	2	1	1	284172520	N-Term(iTRAQ4plex); N4(Deamidated); C7(Carbamidomethyl); M10(Oxidation); M12(Oxidation); K15(iTRAQ4plex)	0	0.817092	0.390674	1.17015	2.49945	0	2	2001.99	-1.1753	46.6317	0
High	aDGTVNQIEGEATPVnLTEPAkLEVk	2	1	1	4502163	N-Term(iTRAQ4plex); N16(Deamidated); K22(iTRAQ4plex); K26(iTRAQ4plex)	0	1.29991	0.828123	0.880209	3.52359	0	4	3156.7	0.144432	50.4953	1
High	aDGTVNQIEGEATPVnLTEPAk	1	1	1	4502163	N-Term(iTRAQ4plex); N16(Deamidated); K22(iTRAQ4plex)	0	0.92855	0.683742	0.808405	2.81481	0	2	2543.31	0.73084	47.6167	0
High	inTTADEkDPTNPFRFPNIGVEk	1	1	1	4557251	N-Term(iTRAQ4plex); N2(Deamidated); K8(iTRAQ4plex); K23(iTRAQ4plex)	0	0.769519	0.658166	0.823323	3.881	0	4	3036.6	-1.47876	50.4003	2
High	inTTADEkDPTNPFR	1	1	1	4557251	N-Term(iTRAQ4plex); N2(Deamidated); K8(iTRAQ4plex)	0	1.00939	1.06605	1.26131	3.75889	0	3	2008.02	1.09118	36.153	1
High	eGIcNGFTALcPASDPkPnFTDcNR	2	3	1	4557251	N-Term(iTRAQ4plex); C4(Carbamidomethyl); C11(Carbamidomethyl); K17(iTRAQ4plex); N19(Deamidated); C23(Carbamidomethyl)	0	1.07346	1.25449	1.55967	2.91599	0	3	3130.44	3.48136	49.7773	0
High	tEkEPLSDPVGTcYLSTDnFTR	1	1	1	56237029	N-Term(iTRAQ4plex); K3(iTRAQ4plex); C13(Carbamidomethyl); N19(Deamidated)	0	0.872068	0.851489	1.27779	5.52278	0	3	2819.36	-1.38764	48.6895	1
High	gnLTYGYVTILnGSDIR	1	1	1	56237029	N-Term(iTRAQ4plex); N2(Deamidated); N12(Deamidated)	0	0.849509	0.733439	0.925482	4.51387	0	2	2002.04	5.5204	64.3021	0
High	nLnNSQSDVVSFR	1	1	1	56237029	N-Term(iTRAQ4plex); N3(Deamidated)	0	0.681455	0.624758	0.958479	3.94849	0	2	1624.81	2.37631	37.8016	0
High	sPYYnVSDEISFHcYDGYTLR	2	1	1	67782358	N-Term(iTRAQ4plex); N5(Deamidated); C14(Carbamidomethyl)	0	0.899884	0.851537	0.562405	6.45546	0	3	2731.22	1.74161	56.7481	0
High	iVLDPSGSmNIYLVLDGSDSIGASnFTGAk	1	1	1	67782358	N-Term(iTRAQ4plex); M9(Oxidation); N25(Deamidated); K30(iTRAQ4plex)	0	0.933242	0.994404	0.666508	3.97716	0	3	3346.71	3.66965	73.1806	0
High	kVVnVSDLYk	1	7	1	530394626	N-Term(iTRAQ4plex); K1(iTRAQ4plex); N4(Deamidated); K10(iTRAQ4plex)	0	1.04802	0.826071	1.17452	4.05089	0	3	1597.95	1.30022	36.7077	1
High	vVnVSDLYk	1	7	1	530394626	N-Term(iTRAQ4plex); N3(Deamidated); K9(iTRAQ4plex)	0	0.844804	0.772367	0.96149	3.73261	0	2	1325.76	0.941474	46.1285	0
High	wPAEkEnDTGVVHQVEEcR	1	6	1	530394626	N-Term(iTRAQ4plex); K5(iTRAQ4plex); N7(Deamidated); C18(Carbamidomethyl)	0	0.915117	0.926385	1.43551	3.19776	0	4	2572.24	0.820088	35.7963	1
High	fLnLTSEk	1	8	1	530394626	N-Term(iTRAQ4plex); N3(Deamidated); K8(iTRAQ4plex)	0	0.663713	0.703577	1.22834	2.78426	0	2	1240.7	-1.13787	45.6949	0
High	yHYnGTLLDGTLFDSSYSR	1	3	1	33469985	N-Term(iTRAQ4plex); N4(Deamidated)	0	1.01883	1.89345	0.835623	5.91989	0	3	2354.11	1.3685	58.5659	0
High	yHYnGTFLDGTLFDSSHNR	1	2	1	33469985	N-Term(iTRAQ4plex); N4(Deamidated)	0	0.846791	1.88368	0.932517	4.76554	0	4	2389.1	-0.111388	51.2576	0
High	yHYnASLLDGTLLDSTWNLGk	1	3	1	33469985	N-Term(iTRAQ4plex); N4(Deamidated); K21(iTRAQ4plex)	0	0.797435	1.26966	1.01811	2.97254	0	3	2670.37	2.14	67.7849	0
High	gYYnQSEAGSHTLQR	3	3	1	530429221	N-Term(iTRAQ4plex); N4(Deamidated)	0	0.343995	0.603167	0.127472	6.07933	0	3	1855.87	1.75623	23.0691	0
High	fLSSSPHLPPSSYFnASGR	3	1	1	5729770	N-Term(iTRAQ4plex); N15(Deamidated)	0	1.34434	1.35882	1.07617	5.31418	0	3	2196.09	0.807067	49.9782	0
High	hLYTTTGGETDFTnVTSLR	1	4	1	327315343	N-Term(iTRAQ4plex); N14(Deamidated)	0	1.16296	0.991781	1.255	5.39796	0	3	2258.11	0.525859	44.589	0
High	dITDLInNTFIR	1	4	1	327315343	N-Term(iTRAQ4plex); N7(Deamidated)	0	1.16507	0.892217	1.06231	4.29449	0	2	1579.85	3.26796	71.9286	0
High	nFkDITDLInNTFIR	1	4	1	327315343	N-Term(iTRAQ4plex); K3(iTRAQ4plex); N10(Deamidated)	0	1.04186	0.888968	0.972079	3.86385	0	3	2113.16	1.61231	69.2789	1
High	gVVTDEQGIPIAnATISVSGINHGVk	1	1	1	53692189	N-Term(iTRAQ4plex); N13(Deamidated); K26(iTRAQ4plex)	0	0.976598	1.20642	1.04431	6.37206	0	3	2865.55	-1.55412	51.909	0
High	gVVTDEQGIPIAnATISVSGInHGVk	2	1	1	53692189	N-Term(iTRAQ4plex); N13(Deamidated); N22(Deamidated); K26(iTRAQ4plex)	0	1.00144	0.922483	0.750532	3.64831	0	3	2866.55	3.17078	53.6873	0
High	fTFTSHTPGEHQIcLHSnSTk	3	1	1	39725636	N-Term(iTRAQ4plex); C14(Carbamidomethyl); N18(Deamidated); K21(iTRAQ4plex)	0	0.822386	1.65666	0.926973	6.69038	0	4	2718.33	2.61372	31.7355	0
High	iFLkEVnDTLLVNELk	1	9	1	530402050	N-Term(iTRAQ4plex); K4(iTRAQ4plex); N7(Deamidated); K16(iTRAQ4plex)	0	1.53843	2.57286	1.16135	4.26518	0	3	2321.37	1.37176	63.4845	1
High	eVnDTLLVNELk	2	9	1	530402050	N-Term(iTRAQ4plex); N3(Deamidated); K12(iTRAQ4plex)	0	1.17903	2.49125	1.44094	3.65891	0	3	1675.94	0.260776	53.6662	0
High	vYIHPFHLVIHnESTcEQLAk	2	1	1	4557287	N-Term(iTRAQ4plex); N12(Deamidated); C16(Carbamidomethyl); K21(iTRAQ4plex)	0	1.03788	0.717049	0.716715	6.80334	0	4	2824.47	-0.563322	42.7938	0
High	lLQVVYLHSnnITk	1	3	1	530422893	N-Term(iTRAQ4plex); N10(Deamidated); N11(Deamidated); K14(iTRAQ4plex)	0	0.950895	0.32896	1.08612	4.45424	0	3	1932.11	0.503372	51.5882	0
High	mIEnGSLSFLPTLR	1	3	1	530422893	N-Term(iTRAQ4plex); M1(Oxidation); N4(Deamidated)	0	0.85779	0.37304	0.85492	4.31465	0	2	1738.92	1.75973	62.4717	0
High	lLQVVYLHSNnITk	1	3	1	530422893	N-Term(iTRAQ4plex); N11(Deamidated); K14(iTRAQ4plex)	0	0.686218	0.42597	0.926056	4.16113	0	3	1931.12	0.696999	49.824	0
High	wGHSEcGHkEDAAVncTDISVQk	2	5	1	344179112	N-Term(iTRAQ4plex); C6(Carbamidomethyl); K9(iTRAQ4plex); N15(Deamidated); C16(Carbamidomethyl); K23(iTRAQ4plex)	0	0.910247	2.6902	1.84435	3.86131	0	4	3061.45	0.0149668	27.8972	1
High	eDAAVncTDISVQk	1	5	1	344179112	N-Term(iTRAQ4plex); N6(Deamidated); C7(Carbamidomethyl); K14(iTRAQ4plex)	0	0.749283	1.95412	1.30409	2.96408	0	2	1838.9	-1.39987	33.8893	0
High	aPGWAnSSAGSGR	1	5	1	344179112	N-Term(iTRAQ4plex); N6(Deamidated)	0	0.996298	1.74254	1.24822	2.96252	0	2	1362.65	1.68943	25.6683	0
High	qSAEDILLkTnATk	1	2	1	167614504	N-Term(iTRAQ4plex); K9(iTRAQ4plex); N11(Deamidated); K14(iTRAQ4plex)	0	0.688442	0.610221	0.933227	4.11196	0	3	1965.13	1.37252	37.3697	1
High	mEmPSTPQQLQnLTEDIR	2	2	1	167614504	N-Term(iTRAQ4plex); M1(Oxidation); M3(Oxidation); N12(Deamidated)	0	1.21996	0.955701	1.14948	3.179	0	3	2308.09	1.03163	52.1609	0
High	lSDTTSQSnSTAk	1	2	1	167614504	N-Term(iTRAQ4plex); N9(Deamidated); K13(iTRAQ4plex)	0	0.710812	0.485358	0.866532	2.89437	0	2	1628.82	1.23695	17.9945	0
High	tYTYADTPDDFQLHnFSLPEEDTk	1	5	1	530364560	N-Term(iTRAQ4plex); N15(Deamidated); K24(iTRAQ4plex)	0	1.10547	4.8174	0.885001	5.14134	0	3	3136.46	2.75879	57.0781	0
High	dLGPTLAnSTHHNVR	2	5	1	530364560	N-Term(iTRAQ4plex); N8(Deamidated)	0	0.865006	2.72455	0.532676	3.15414	0	4	1776.91	0.303577	23.3801	0
High	gIASVLQELnVTVVTSLcR	2	1	1	4503549	N-Term(iTRAQ4plex); N10(Deamidated); C18(Carbamidomethyl)	0	0.354613	1.36026	0.458917	6.84872	0	2	2204.21	2.23199	81.6572	0
High	tSLELWmHTDPVSQknESVR	1	4	1	530364488	N-Term(iTRAQ4plex); M7(Oxidation); K15(iTRAQ4plex); N16(Deamidated)	0	0.91056	1.58989	1.00638	3.43652	0	4	2662.34	-0.663178	39.2959	1
High	aLYELAGGTnFSDTVQADPQTVTR	1	3	1	530364488	N-Term(iTRAQ4plex); N10(Deamidated)	0	1.3485	1.51118	1.06988	3.39962	0	3	2699.33	1.75954	58.3621	0
High	cATPHGDnASLEATFVk	1	4	1	34734068	N-Term(iTRAQ4plex); C1(Carbamidomethyl); N8(Deamidated); K17(iTRAQ4plex)	0	0.973628	0.761743	0.717776	4.41316	0	3	2107.04	1.13071	36.3137	0
High	ncQDIDEcVTGIHncSInETcFNIQGGFR	2	4	1	34734068	N-Term(iTRAQ4plex); C2(Carbamidomethyl); C8(Carbamidomethyl); N14(Deamidated); C15(Carbamidomethyl); N18(Deamidated); C21(Carbamidomethyl)	0	0.87137	0.692595	0.668341	2.65733	0	4	3604.52	-2.17331	54.6573	0
High	sLTFnETYQDISELVYGAk	2	2	1	530364787	N-Term(iTRAQ4plex); N5(Deamidated); K19(iTRAQ4plex)	0	0.944654	0.168896	0.784145	4.08361	0	3	2467.25	-0.861026	76.6335	0
High	lGAcnDTLQQLmEVFk	1	2	1	530364787	N-Term(iTRAQ4plex); C4(Carbamidomethyl); N5(Deamidated); M12(Oxidation); K16(iTRAQ4plex)	0	1.399	0.213186	0.765269	3.22157	0	3	2172.1	1.89733	66.3702	0
High	wVSnkTEGR	1	2	1	530364787	N-Term(iTRAQ4plex); N4(Deamidated); K5(iTRAQ4plex)	0	1.2649	0.207981	0.548793	2.42529	0	3	1365.74	0.127895	21.7114	1
High	lQLSnGnmTLTLLSVk	2	1	1	40255013	N-Term(iTRAQ4plex); N5(Deamidated); N7(Deamidated); M8(Oxidation); K16(iTRAQ4plex)	0	2.04774	3.77782	0.876127	2.94334	0	3	2038.14	3.14944	63.2272	0
High	iPcSQPPQIEHGTInSSR	2	1	1	62739186	N-Term(iTRAQ4plex); C3(Carbamidomethyl); N15(Deamidated)	0	1.04282	0.732638	0.693666	5.08058	0	3	2166.07	-1.0246	33.3351	0
High	mDGASnVTcINSR	1	1	1	62739186	M1(Oxidation); N-Term(iTRAQ4plex); N6(Deamidated); C9(Carbamidomethyl)	0	0.842214	0.673388	0.568138	2.53084	0	2	1585.71	1.06093	23.6779	0
High	sLEAQGnSSHLDADTVR	1	5	1	530372117	N-Term(iTRAQ4plex); N7(Deamidated)	0	1.24505	0.897112	0.495127	3.49605	0	3	1944.94	2.45913	27.2103	0
High	gDGPFTIFVPHADLmSnLSQDELAR	2	5	1	530372117	N-Term(iTRAQ4plex); M15(Oxidation); N17(Deamidated)	0	1.2627	1.17359	1.03362	3.15325	0	3	2891.4	1.06875	64.9141	0
High	rnVTAAAQGFGYk	1	5	1	530372117	N-Term(iTRAQ4plex); N2(Deamidated); K13(iTRAQ4plex)	0	0.920345	1.90693	0.803436	2.76974	0	3	1671.9	-0.613708	30.2094	1
High	aFGSNPnLTk	1	2	1	256217721	N-Term(iTRAQ4plex); N7(Deamidated); K10(iTRAQ4plex)	0	1.40122	0.685526	0.654952	3.66908	0	2	1337.73	0.289437	30.9081	0
High	lYLGSnnLTALHPALFQnLSk	2	2	1	256217721	N-Term(iTRAQ4plex); N6(Deamidated); N7(Deamidated); N18(Deamidated); K21(iTRAQ4plex)	0	1.75987	0.95455	0.907955	3.04157	0	3	2605.41	-2.15141	67.5144	0
High	lYLGSnNLTALHPALFQnLSk	1	2	1	256217721	N-Term(iTRAQ4plex); N6(Deamidated); N18(Deamidated); K21(iTRAQ4plex)	0	0.901898	0.689174	0.526088	2.78381	0	3	2604.43	0.170634	65.0285	0
High	gELnTSIFSSRPIDk	2	2	1	530367688	N-Term(iTRAQ4plex); N4(Deamidated); K15(iTRAQ4plex)	0	1.12204	0.805908	1.11548	6.12611	0	3	1953.06	1.43882	44.1749	0
High	aAPAPQEATATFnSTADREDGHR	1	1	1	153082696	N-Term(iTRAQ4plex); N13(Deamidated)	0	0.79945	1.87976	1.67475	4.16438	0	4	2558.2	-0.201445	29.1473	1
High	gnETLHYETFGk	2	1	1	153082696	N-Term(iTRAQ4plex); N2(Deamidated); K12(iTRAQ4plex)	0	0.924499	0.724428	1.26406	3.764	0	3	1684.83	-4.94346	33.1692	0
High	nPVGLIGAEnATGETDPSHSk	1	4	1	528524486	N-Term(iTRAQ4plex); N10(Deamidated); K21(iTRAQ4plex)	0	0.641097	0.556324	1.16502	4.50906	0	3	2383.2	1.91613	37.5348	0
High	dVQIIVFPEDGIHGFnFTR	1	5	1	528524486	N-Term(iTRAQ4plex); N16(Deamidated)	0	0.659105	0.447723	1.03466	4.39011	0	3	2349.21	2.52862	66.9518	0
High	fnDTEVLQR	1	4	1	528524486	N-Term(iTRAQ4plex); N2(Deamidated)	0	0.708156	0.56827	0.951083	2.55011	0	2	1266.65	1.06849	38.2644	0
High	gYYnQSEAGSHTVQR	3	3	1	530429119	N-Term(iTRAQ4plex); N4(Deamidated)	0	2.24524	2.9054	0.551085	4.28352	0	3	1841.85	0.490793	19.185	0
High	kQNnGAFnETLFR	1	1	1	189458817	K1(iTRAQ4plex); N-Term(iTRAQ4plex); N4(Deamidated); N8(Deamidated)	0	1.83302	1.90935	0.609309	4.51932	0	3	1828.94	-0.182649	40.1992	1
High	kQnnGAFnETLFR	1	1	1	189458817	K1(iTRAQ4plex); N-Term(iTRAQ4plex); N3(Deamidated); N4(Deamidated); N8(Deamidated)	0	1.64924	1.10795	0.78251	3.49901	0	3	1829.93	0.51394	43.1218	1
High	dFEDLYTPVnGSIVIVR	1	1	1	189458817	N-Term(iTRAQ4plex); N10(Deamidated)	0	1.07197	1.17042	0.509883	2.98859	0	2	2082.09	1.55498	66.5808	0
High	gnTTTLISEnGHAADTLTATNFR	1	10	1	530367595	N-Term(iTRAQ4plex); N2(Deamidated); N10(Deamidated)	0	0.749577	1.07023	0.920146	6.66056	0	3	2551.24	0.170092	46.4501	0
High	dTAVFEcLPQHAmFGnDTITcTTHGnWTk	1	1	1	153266841	N-Term(iTRAQ4plex); C7(Carbamidomethyl); M13(Oxidation); N16(Deamidated); C21(Carbamidomethyl); N26(Deamidated); K29(iTRAQ4plex)	0	0.951576	0.658158	0.471497	4.91622	0	3	3658.65	1.15157	50.8218	0
High	vYkPSAGnNSLYR	1	1	1	153266841	N-Term(iTRAQ4plex); K3(iTRAQ4plex); N8(Deamidated)	0	1.21636	0.872783	0.789649	3.49088	0	3	1757.94	1.14273	28.261	0
High	lGnWSAmPSck	1	2	1	153266841	N-Term(iTRAQ4plex); N3(Deamidated); M7(Oxidation); C10(Carbamidomethyl); K11(iTRAQ4plex)	0	0.894366	0.679033	0.563296	2.46715	0	2	1555.75	3.72932	36.5569	0
High	fEnQTGFPPPDSR	3	4	1	187607300	N-Term(iTRAQ4plex); N3(Deamidated)	0	0.854646	1.44831	0.742402	3.88383	0	2	1636.77	0.420698	38.5699	0
High	lQNNEnnIScVER	2	3	1	530364612	N-Term(iTRAQ4plex); N6(Deamidated); N7(Deamidated); C10(Carbamidomethyl)	0	1.72757	0.991613	0.261534	3.29295	0	2	1735.8	0.25724	30.5899	0
High	yPNQVYYRPmDEYSnQnNFVHDcVnITIk	1	2	1	530425806	N-Term(iTRAQ4plex); M10(Oxidation); N15(Deamidated); N17(Deamidated); C23(Carbamidomethyl); N25(Deamidated); K29(iTRAQ4plex)	0	0.996366	0.998455	1.6442	3.77463	0	4	3928.84	9.84606	49.277	0
High	yPNQVYYRPmDEYSnQNNFVHDcVnITIk	1	2	1	530425806	N-Term(iTRAQ4plex); M10(Oxidation); N15(Deamidated); C23(Carbamidomethyl); N25(Deamidated); K29(iTRAQ4plex)	0	1.2176	0.907908	1.32502	3.71876	0	4	3927.82	0.185084	49.3494	0
High	gEnFTETDVk	1	2	1	530425806	N-Term(iTRAQ4plex); N3(Deamidated); K10(iTRAQ4plex)	0	0.965794	0.751905	1.14567	3.22675	0	2	1428.71	1.06805	28.817	0
High	vLSLPLnSSAVVncSVHGLPTPALR	1	2	1	61742797	N-Term(iTRAQ4plex); N7(Deamidated); N13(Deamidated); C14(Carbamidomethyl)	0	0.812195	0.292155	1.44546	4.16414	0	3	2747.49	0.816528	63.9702	0
High	tQnFTLLVQGSPELk	2	2	1	61742797	N-Term(iTRAQ4plex); N3(Deamidated); K15(iTRAQ4plex)	0	0.700085	0.443508	1.19467	3.42053	0	3	1964.1	0.657762	56.3669	0
High	vLPnGSLFLPAVGIQDEGIFR	3	8	1	332800985	N-Term(iTRAQ4plex); N4(Deamidated)	0	0.546192	0.045314	1.62461	4.50734	0	3	2387.31	1.86968	77.1084	0
High	tVAQnYSSVTHLHSIGk	1	1	1	6631081	N-Term(iTRAQ4plex); N5(Deamidated); K17(iTRAQ4plex)	0	1.08848	1.71731	0.990906	2.96812	0	4	2131.13	-5.17994	34.4927	0
High	sQnFSALk	1	2	1	6631081	N-Term(iTRAQ4plex); N3(Deamidated); K8(iTRAQ4plex)	0	0.934247	1.56537	1.26305	2.59556	0	2	1183.66	1.27323	31.2431	0
High	nFPDAFEYNnVSR	2	2	1	6631081	N-Term(iTRAQ4plex); N10(Deamidated)	0	0.773484	1.25761	0.92797	2.58448	0	2	1717.79	0.20768	48.9489	0
High	sQnFSALkk	1	2	1	6631081	N-Term(iTRAQ4plex); N3(Deamidated); K8(iTRAQ4plex); K9(iTRAQ4plex)	0	0.650536	1.39218	1.10447	2.45882	0	3	1455.85	-0.82662	24.8758	1
High	aSSSFQAnGTk	3	1	1	4758754	N-Term(iTRAQ4plex); N8(Deamidated); K11(iTRAQ4plex)	0	1.57443	1.91835	0.814163	4.34637	0	2	1386.71	0.536427	18.6562	0
High	yAEDkFnETTEk	1	1	1	4501987	N-Term(iTRAQ4plex); K5(iTRAQ4plex); N7(Deamidated); K12(iTRAQ4plex)	0	1.33734	0.680716	0.593282	3.78716	0	3	1907.96	0.856762	28.7032	1
High	dIENFnSTQk	2	1	1	4501987	N-Term(iTRAQ4plex); N6(Deamidated); K10(iTRAQ4plex)	0	1.27865	0.767484	0.808443	2.53165	0	3	1484.75	1.26875	30.6581	0
High	tTLVDNNTWnNSHIALVGk	1	1	1	30578410	N-Term(iTRAQ4plex); N10(Deamidated); K19(iTRAQ4plex)	0	1.51003	2.83975	1.55652	4.50171	0	3	2386.26	0.421788	47.524	0
High	tTLVDnNTWnNSHIALVGk	1	1	1	30578410	N-Term(iTRAQ4plex); N6(Deamidated); N10(Deamidated); K19(iTRAQ4plex)	0	0.883414	1.81417	0.830089	3.36554	0	3	2387.25	0.495295	49.1195	0
High	amSSnETAAYk	1	1	1	30578410	N-Term(iTRAQ4plex); M2(Oxidation); N5(Deamidated); K11(iTRAQ4plex)	0	1.48483	3.62095	1.7512	2.4585	0	2	1477.71	1.39164	17.5188	0
High	fNPnISWQPIPVHTVPITEDR	1	6	1	530395491	N-Term(iTRAQ4plex); N4(Deamidated)	0	0.780005	1.70297	0.908031	3.92054	0	3	2605.35	0.180992	58.2016	0
High	yEQLQnETR	1	4	1	530395491	N-Term(iTRAQ4plex); N6(Deamidated)	0	0.870312	2.2504	0.913888	3.3578	0	2	1325.65	-0.159243	26.4925	0
High	yHGFLnTSYHR	1	6	1	530395491	N-Term(iTRAQ4plex); N6(Deamidated)	0	1.12781	2.09248	1.12584	3.04069	0	3	1539.75	1.44496	29.3819	0
High	lASAFGDPHFVTFDGTnFTFnGR	2	1	1	10092665	N-Term(iTRAQ4plex); N17(Deamidated); N21(Deamidated)	0	1.20028	0.365287	0.716329	3.75316	0	3	2664.25	1.92703	70.4549	0
High	sELVnETR	1	1	1	10092665	N-Term(iTRAQ4plex); N5(Deamidated)	0	1.21165	0.323314	1.08182	3.18814	0	2	1092.57	0.544834	21.6892	0
High	iDSTGnVTNELR	1	5	1	530426021	N-Term(iTRAQ4plex); N6(Deamidated)	0	0.943383	0.710315	0.815324	3.94734	0	2	1463.75	0.185175	37.1922	0
High	aATcINPLnGSVcERPAnHSAk	2	5	1	530426021	N-Term(iTRAQ4plex); C4(Carbamidomethyl); N9(Deamidated); C13(Carbamidomethyl); N18(Deamidated); K22(iTRAQ4plex)	0	1.17244	0.912311	1.128	3.06438	0	4	2657.31	4.10615	30.8653	0
High	fLEYSTSEcHFFnGTER	2	1	1	345461076	N-Term(iTRAQ4plex); C9(Carbamidomethyl); N13(Deamidated)	0	1.16214	1.90844	2.15597	5.79335	0	3	2269	0.457374	51.5759	0
High	akLDAFFALEGFPTEPnSSSR	1	1	1	118582275	N-Term(iTRAQ4plex); K2(iTRAQ4plex); N17(Deamidated)	0	1.02605	0.459424	0.798809	4.5119	0	3	2573.32	3.37733	63.932	1
High	lDAFFALEGFPTEPnSSSR	2	1	1	118582275	N-Term(iTRAQ4plex); N15(Deamidated)	0	0.847623	0.353291	0.675118	2.72893	0	3	2230.08	1.85439	75.2286	0
High	tALFPDLLAQGnASLR	1	4	1	13376852	N-Term(iTRAQ4plex); N12(Deamidated)	0	1.21372	2.08224	0.849433	3.60722	0	2	1832.01	1.64138	66.5676	0
High	mYSEGSDIVPQSnETALHYFk	1	3	1	530404459	N-Term(iTRAQ4plex); M1(Oxidation); N13(Deamidated); K21(iTRAQ4plex)	0	0.73899	2.09292	1.16877	5.30239	0	3	2721.3	0.269199	48.6673	0
High	eASIVGEnETYPR	1	3	1	530404459	N-Term(iTRAQ4plex); N8(Deamidated)	0	0.911883	2.03911	0.913872	4.30443	0	2	1609.78	-0.61281	34.6566	0
High	yYnQSEAGSHIIQR	2	2	1	530428630	N-Term(iTRAQ4plex); N3(Deamidated)	0	1.09729	1.61634	1.21764	5.22755	0	3	1810.89	2.35769	28.9869	0
High	kLPPGLLAnFTLLR	2	1	1	16418467	N-Term(iTRAQ4plex); K1(iTRAQ4plex); N9(Deamidated)	0	1.51811	0.885843	0.438177	4.98756	0	3	1842.14	-0.320633	64.1893	1
High	eLDREVYPWYnLTVEAk	1	1	1	166362713	N-Term(iTRAQ4plex); N11(Deamidated); K17(iTRAQ4plex)	0	0.839686	0.586344	1.58801	5.45229	0	3	2414.25	1.39081	58.3533	1
High	aQVIInITDVDEPPIFQQPFYHFQLk	1	1	1	166362713	N-Term(iTRAQ4plex); N6(Deamidated); K26(iTRAQ4plex)	0	0.513135	0.694449	1.34212	3.74883	0	3	3389.83	6.83322	74.6409	0
High	fVGTPEVnQTTLYQR	2	1	1	4507509	N-Term(iTRAQ4plex); N8(Deamidated)	0	0.925986	2.16784	0.821808	3.84958	0	2	1897.98	1.44047	46.5826	0
High	sHnRSEEFLIAGk	1	1	1	4507509	N-Term(iTRAQ4plex); N3(Deamidated); K13(iTRAQ4plex)	0	1.20099	3.26942	1.07593	2.58024	0	3	1776.95	0.488797	27.6789	1
High	gLVmNYPHITnLTNLGQSTEYR	1	2	1	315138990	N-Term(iTRAQ4plex); M4(Oxidation); N11(Deamidated)	0	1.14554	1.65123	0.93257	5.11812	0	3	2682.33	1.06937	53.5642	0
High	gkDLDTDFTNnASQPETk	1	2	1	315138990	N-Term(iTRAQ4plex); K2(iTRAQ4plex); N11(Deamidated); K18(iTRAQ4plex)	0	1.46726	2.9947	1.33575	4.06547	0	3	2414.21	2.63376	30.7681	1
High	gYYnQSEDGSHTLQR	2	2	1	339882741	N-Term(iTRAQ4plex); N4(Deamidated)	0	1.38189	1.79222	0.921657	5.52658	0	3	1899.86	1.02888	23.0139	0
High	qVHFFVnASDVDNVk	1	5	1	530402101	N-Term(iTRAQ4plex); N7(Deamidated); K15(iTRAQ4plex)	0	1.35112	0.715188	0.74035	4.88182	0	3	2008.04	3.16243	45.3166	0
High	aHLnVSGIPcSVLLADVEDLIQQQISnDTVSPR	1	5	1	530402101	N-Term(iTRAQ4plex); N4(Deamidated); C10(Carbamidomethyl); N27(Deamidated)	0	1.31589	0.559074	0.738701	4.28245	0	3	3734.91	2.65725	81.4705	0
High	iYSnHSALESLALIPLQAPLk	1	5	1	5453914	N-Term(iTRAQ4plex); N4(Deamidated); K21(iTRAQ4plex)	0	2.081	1.97761	1.64323	3.2137	0	3	2567.47	2.07243	67.9321	0
High	vSnVScQASVSR	1	3	1	5453914	N-Term(iTRAQ4plex); N3(Deamidated); C6(Carbamidomethyl)	0	0.957143	2.25646	0.8823	2.69868	0	2	1438.71	1.51675	22.3568	0
High	ySVAnDTGFVDIPk	2	2	1	384081596	N-Term(iTRAQ4plex); N5(Deamidated); K14(iTRAQ4plex)	0	1.109	1.55141	1.88469	3.23405	0	2	1814.95	2.25954	51.414	0
High	ySVAnDTGFVDIPkQEk	1	2	1	384081596	N-Term(iTRAQ4plex); N5(Deamidated); K14(iTRAQ4plex); K17(iTRAQ4plex)	0	0.8906	0.944973	1.2364	3.19829	0	4	2344.23	-5.2378	42.5434	1
High	vTAcHSSQPnATLYk	2	2	1	530422150	N-Term(iTRAQ4plex); C4(Carbamidomethyl); N10(Deamidated); K15(iTRAQ4plex)	0	0.995243	0.768064	0.862116	3.20657	0	3	1966	0.635938	24.7818	0
High	tLYETEVFSTDFSnISAAk	1	2	1	530422150	N-Term(iTRAQ4plex); N14(Deamidated); K19(iTRAQ4plex)	0	1.19165	1.36501	0.974996	2.53079	0	3	2412.21	1.68099	63.8263	0
High	lSDLSInSTEcLHVHcR	1	4	1	530377649	N-Term(iTRAQ4plex); N7(Deamidated); C11(Carbamidomethyl); C16(Carbamidomethyl)	0	1.5417	1.14444	0.817897	3.33477	0	4	2186.04	-0.359586	39.6018	0
High	fLNnGTcTAEGk	1	4	1	530377649	N-Term(iTRAQ4plex); N4(Deamidated); C7(Carbamidomethyl); K12(iTRAQ4plex)	0	0.947511	1.01973	0.673686	3.09692	0	2	1600.79	1.47021	31.3119	0
High	lISncSk	1	4	1	530377649	N-Term(iTRAQ4plex); N4(Deamidated); C5(Carbamidomethyl); K7(iTRAQ4plex)	0	0.884989	0.934986	0.767236	2.45881	0	2	1110.61	0.659255	23.4008	0
High	gYYnQSEAGSHTIQImYGcDVGSDGR	2	1	1	24797067	N-Term(iTRAQ4plex); N4(Deamidated); M16(Oxidation); C19(Carbamidomethyl)	0	0.570673	0.270379	5.32553	5.63369	0	3	3026.3	0.623701	40.1814	0
High	fSLLGHASIScTVEnETIGVWRPSPPTcEk	1	1	1	4502503	N-Term(iTRAQ4plex); C11(Carbamidomethyl); N15(Deamidated); C28(Carbamidomethyl); K30(iTRAQ4plex)	0	0.999448	0.535915	0.348494	4.47283	0	4	3661.82	-1.60732	58.3577	0
High	lSVDkDQYVEPEnVTIQcDSGYGVVGPQSITcSGnR	1	1	1	4502503	N-Term(iTRAQ4plex); K5(iTRAQ4plex); N13(Deamidated); C18(Carbamidomethyl); C32(Carbamidomethyl); N35(Deamidated)	0				4.29822	0	3	4262.01	0.243713	53.6116	1
High	anTTQPGIVEGGQVLk	2	4	1	223468595	N-Term(iTRAQ4plex); N2(Deamidated); K16(iTRAQ4plex)	0	1.41347	1.5669	1.28436	3.17148	0	3	1901.06	-0.589273	37.7042	0
High	eNQnHSYSLk	1	4	1	223468595	N-Term(iTRAQ4plex); N4(Deamidated); K10(iTRAQ4plex)	0	0.906174	1.42287	1.51757	2.54705	0	3	1508.76	1.70711	17.7143	0
High	sQILEGLGFnLTELSESDVHR	1	2	1	21361302	N-Term(iTRAQ4plex); N10(Deamidated)	0	1.01801	0.6781	0.622503	4.52539	0	3	2489.27	1.7501	69.8894	0
High	dFYVDEnTTVR	1	2	1	21361302	N-Term(iTRAQ4plex); N7(Deamidated)	0	1.32896	0.478289	0.747873	4.14093	0	2	1503.71	1.06286	39.4006	0
High	tAVncSSDFDAcLITk	2	3	1	530396058	N-Term(iTRAQ4plex); N4(Deamidated); C5(Carbamidomethyl); C12(Carbamidomethyl); K16(iTRAQ4plex)	0	0.710287	0.688022	1.41264	4.35116	0	3	2091	0.546717	47.5493	0
High	dEIGnVSTSHLLILDDSVEmEIRPR	2	1	1	4506675	N-Term(iTRAQ4plex); N5(Deamidated); M20(Oxidation)	0	1.10585	1.60774	0.97556	4.66315	0	4	2999.51	1.07076	57.9767	0
High	gASnLTWR	1	3	1	530400096	N-Term(iTRAQ4plex); N4(Deamidated)	0	1.04827	1.53428	1.06428	3.00828	0	2	1049.55	0.880766	32.6178	0
High	gPGIkPnQTSk	1	3	1	530400096	N-Term(iTRAQ4plex); K5(iTRAQ4plex); N7(Deamidated); K11(iTRAQ4plex)	0	1.42799	1.9389	1.18938	2.9903	0	3	1559.91	1.38293	15.8423	0
High	tPmTnSSIQFLDNAFR	1	3	1	530400096	N-Term(iTRAQ4plex); M3(Oxidation); N5(Deamidated)	0	1.42441	2.24309	1.4571	2.61093	0	2	2002.98	6.02189	60.2899	0
High	eDkSYnVTSVLFR	1	1	1	38455402	N-Term(iTRAQ4plex); K3(iTRAQ4plex); N6(Deamidated)	0	0.512643	1.61036	0.343317	5.03005	0	3	1846.98	0.216534	48.7616	1
High	sYnVTSVLFR	1	1	1	38455402	N-Term(iTRAQ4plex); N3(Deamidated)	0	0.52337	1.85742	0.373557	3.5425	0	2	1330.71	1.62682	56.6415	0
High	gNVISSHGNPILLnSSIPEDPSIk	1	2	1	325651886	N-Term(iTRAQ4plex); N14(Deamidated); K24(iTRAQ4plex)	0	1.2709	0.878744	0.432679	4.66573	0	3	2777.5	2.82088	50.2806	0
High	ikLDnYSTQELGk	1	2	1	325651886	N-Term(iTRAQ4plex); K2(iTRAQ4plex); N5(Deamidated); K13(iTRAQ4plex)	0	1.2876	0.729733	0.545496	3.87475	0	3	1942.09	0.770867	37.8791	1
High	sAEGTFFInkTEIEDFPR	1	2	1	189181666	N-Term(iTRAQ4plex); N9(Deamidated); K10(iTRAQ4plex)	0	1.32343	1.90729	0.943829	3.95483	0	3	2390.21	1.29556	57.15	1
High	gTEVnTTVIGEnDPIDEVQGFLFGk	1	1	1	9910280	N-Term(iTRAQ4plex); N5(Deamidated); N12(Deamidated); K25(iTRAQ4plex)	0	0.962937	3.18453	1.74258	4.9265	0	3	2969.51	9.18268	77.9772	0
High	gTEVnTTVIGENDPIDEVQGFLFGk	1	1	1	9910280	N-Term(iTRAQ4plex); N5(Deamidated); K25(iTRAQ4plex)	0				3.58496	0	3	2968.51	2.58818	77.8928	0
High	gDQLILNLNnISSDR	1	1	1	40807482	N-Term(iTRAQ4plex); N10(Deamidated)	0	1.09664	3.01812	0.608515	4.98022	0	2	1816.95	0.87655	57.9723	0
High	dHnATSILQQLPLLSAmR	1	1	1	40807482	N-Term(iTRAQ4plex); N3(Deamidated); M17(Oxidation)	0	0.935554	3.54634	0.931747	3.32965	0	3	2169.15	1.19869	62.9849	0
High	dIENLkDASSFLAEWQnITk	1	4	1	61744483	N-Term(iTRAQ4plex); K6(iTRAQ4plex); N17(Deamidated); K20(iTRAQ4plex)	0	1.06562	1.81226	0.7909	4.05131	0	3	2755.46	4.09238	69.0169	1
High	sLVTQYLnATGNR	1	4	1	61744483	N-Term(iTRAQ4plex); N8(Deamidated)	0	0.78723	1.70217	0.938143	3.97968	0	2	1581.84	0.407627	50.0455	0
High	eVPVGIPFFVnVTHnGTYQcQASSSR	1	1	1	167466207	N-Term(iTRAQ4plex); N11(Deamidated); N15(Deamidated); C20(Carbamidomethyl)	0	0.386374	1.06345	0.525267	4.44312	0	3	3040.47	2.02794	64.3614	0
High	eIVcnVTLGGER	1	1	1	167466207	N-Term(iTRAQ4plex); C4(Carbamidomethyl); N5(Deamidated)	0	0.528984	1.68984	0.672517	3.56719	0	2	1491.76	1.81548	41.876	0
High	tAGWNVPIGTLRPFLnWTGPPEPIEAAVAR	1	3	1	312433998	N-Term(iTRAQ4plex); N16(Deamidated)	0	0.37669	1.6867	0.415628	4.70781	0	3	3375.8	0.660968	75.2625	0
High	tAGWNIPmGLLFnQTGSck	1	3	1	312433998	N-Term(iTRAQ4plex); M8(Oxidation); N13(Deamidated); C18(Carbamidomethyl); K19(iTRAQ4plex)	0	0.544736	1.39769	0.472007	3.23037	0	3	2400.2	1.85052	62.9678	0
High	dGTQQAVPLEHPSSPWGLnLTEk	1	1	1	4557733	N-Term(iTRAQ4plex); N19(Deamidated); K23(iTRAQ4plex)	0	1.08661	1.00137	1.03185	4.57344	0	3	2793.42	-3.38654	52.3633	0
High	dEcWcPAnSTGk	1	1	1	4557733	N-Term(iTRAQ4plex); C3(Carbamidomethyl); C5(Carbamidomethyl); N8(Deamidated); K12(iTRAQ4plex)	0	1.28186	0.905635	1.09866	3.29572	0	2	1713.74	-1.19137	30.37	0
High	rYFNIDPnATQASGNcGTR	1	3	1	530374424	N-Term(iTRAQ4plex); N8(Deamidated); C16(Carbamidomethyl)	0	1.02672	1.08415	0.904593	4.10215	0	3	2287.07	1.07617	35.0434	1
High	tGIYQVLnGSR	1	3	1	530374424	N-Term(iTRAQ4plex); N8(Deamidated)	0	0.788108	0.522233	1.45952	3.71269	0	2	1352.73	1.51279	45.9269	0
High	sTEGQSSLTVTnVTEEHYGnYTcVAANk	1	2	1	45594240	N-Term(iTRAQ4plex); N12(Deamidated); N20(Deamidated); C23(Carbamidomethyl); K28(iTRAQ4plex)	0	0.746854	0.460379	1.12492	5.35115	0	3	3350.55	-1.01927	43.6071	0
High	gTDnITVR	1	2	1	45594240	N-Term(iTRAQ4plex); N4(Deamidated)	0	1.20272	0.512797	1.26636	2.40496	0	2	1020.54	-0.421828	20.8288	0
High	vIEEFYnQTWVHR	2	2	1	530363189	N-Term(iTRAQ4plex); N7(Deamidated)	0	0.530416	0.400483	0.775422	4.15275	0	3	1865.93	1.32004	55.4307	0
High	nYFHYnQSYPPTYNVk	1	1	1	189083851	N-Term(iTRAQ4plex); N6(Deamidated); K16(iTRAQ4plex)	0	1.08868	0.958843	0.986431	4.43752	0	3	2324.12	0.993398	40.8356	0
High	tnITLVckPGDLESAPVLR	1	1	1	119964726	N-Term(iTRAQ4plex); N2(Deamidated); C7(Carbamidomethyl); K8(iTRAQ4plex)	0	0.883856	1.61512	1.37584	4.6937	0	3	2372.31	0.926763	49.0087	0
High	dAGVGFPEYQEEDnSTYNFR	1	1	1	119964726	N-Term(iTRAQ4plex); N14(Deamidated)	0	1.10086	1.37999	1.04923	3.01639	0	2	2483.07	-1.33185	52.3765	0
High	vPNNALEGLEnLTALYLQHNEIQEVGSSmR	1	1	1	71040111	N-Term(iTRAQ4plex); N11(Deamidated); M29(Oxidation)	0	0.958494	1.46224	1.02759	4.10858	0	3	3500.75	1.40991	76.9632	0
High	lYLDHNnLTR	1	1	1	71040111	N-Term(iTRAQ4plex); N7(Deamidated)	0	1.15962	1.60205	1.1738	3.56897	0	3	1403.74	0.386373	35.0479	0
High	eIAnATAkPEDR	1	1	1	116256329	N-Term(iTRAQ4plex); N4(Deamidated); K8(iTRAQ4plex)	0	0.661058	0.209793	0.70384	4.46198	0	3	1603.85	-1.04797	19.4432	0
High	scInESAIDSR	1	1	1	116256329	N-Term(iTRAQ4plex); C2(Carbamidomethyl); N4(Deamidated)	0	0.591416	0.253572	0.548667	3.1926	0	2	1396.65	1.35358	27.7126	0
High	iYVLDGTQnDTAFVFPR	2	3	1	530363012	N-Term(iTRAQ4plex); N9(Deamidated)	0	0.986649	0.289279	1.12204	4.04146	0	3	2101.07	0.750279	67.3821	0
High	rAEGLYSQLLGLTASQSnLTk	1	1	1	13775238	N-Term(iTRAQ4plex); N18(Deamidated); K21(iTRAQ4plex)	0	0.882338	0.871834	0.359755	4.93917	0	3	2539.4	0.939165	57.9042	1
High	eLnFTTR	1	1	1	13775238	N-Term(iTRAQ4plex); N3(Deamidated)	0	1.10996	1.15187	0.619641	2.66284	0	2	1025.54	0.0774688	34.8774	0
High	gnSTHGcSSEETFLIDcR	1	5	1	53829381	N-Term(iTRAQ4plex); N2(Deamidated); C7(Carbamidomethyl); C17(Carbamidomethyl)	0	0.857088	1.14543	0.926212	5.0207	0	3	2214.95	-0.946493	36.8918	0
High	gPmNQcLVATGTHEPknQSYmVR	1	3	1	53829381	N-Term(iTRAQ4plex); M3(Oxidation); C6(Carbamidomethyl); K16(iTRAQ4plex); N17(Deamidated); M21(Oxidation)	0	0.513385	1.6185	0.669417	2.49714	0	4	2939.41	3.11018	26.3662	1
High	iQHILDmEANLmDTEHFQnFSmTTDQR	1	4	1	4505259	N-Term(iTRAQ4plex); M7(Oxidation); M12(Oxidation); N19(Deamidated); M22(Oxidation)	0	0.797129	0.83765	0.816712	4.47942	0	4	3458.55	1.92609	51.1521	0
High	vLnnITNDLR	1	4	1	4505259	N-Term(iTRAQ4plex); N3(Deamidated); N4(Deamidated)	0	1.05609	0.92432	1.00266	2.98004	0	2	1317.71	1.07674	48.8892	0
High	gnITEYQcHQYITk	1	3	1	224586817	N-Term(iTRAQ4plex); N2(Deamidated); C8(Carbamidomethyl); K14(iTRAQ4plex)	0	1.0135	2.36948	1.29446	4.96435	0	3	2044	-0.160264	31.8999	0
High	lnLTTDPk	1	3	1	224586817	N-Term(iTRAQ4plex); N2(Deamidated); K8(iTRAQ4plex)	0	0.954854	1.66431	1.07196	2.48901	0	2	1190.69	1.39835	34.6532	0
High	vLEnSTk	1	6	1	530431011	N-Term(iTRAQ4plex); N4(Deamidated); K7(iTRAQ4plex)	0	0.6865	0.445789	1.36667	2.48083	0	2	1079.61	-4.39426	20.4189	0
High	dDVLFYnISSmk	1	6	1	530431011	N-Term(iTRAQ4plex); N7(Deamidated); M11(Oxidation); K12(iTRAQ4plex)	0	0.88054	0.627811	1.88124	2.46358	0	3	1736.87	2.11732	55.4572	0
High	vncSVPEEk	1	6	1	530431011	N-Term(iTRAQ4plex); N2(Deamidated); C3(Carbamidomethyl); K9(iTRAQ4plex)	0	0.691588	0.561536	1.20071	2.42021	0	2	1350.68	-1.48696	23.4086	0
High	gPSTPLPEDPNWnVTEFHTTPk	1	1	1	157266300	N-Term(iTRAQ4plex); N13(Deamidated); K22(iTRAQ4plex)	0	0.764599	1.26518	0.86739	4.23202	0	3	2753.37	-0.372941	49.7184	0
High	aEFnITLIHPk	1	1	1	157266300	N-Term(iTRAQ4plex); N4(Deamidated); K11(iTRAQ4plex)	0	1.02612	1.83862	1.40161	3.09144	0	3	1571.9	-0.190769	47.3051	0
High	vTPAcnTSLPAQR	1	1	1	110624774	N-Term(iTRAQ4plex); C5(Carbamidomethyl); N6(Deamidated)	0	1.09282	1.34048	1.33401	3.7749	0	2	1559.8	0.819979	28.5926	0
High	tSnISkPGTLER	1	1	1	110624774	N-Term(iTRAQ4plex); N3(Deamidated); K6(iTRAQ4plex)	0	0.992502	1.15996	1.07983	3.46558	0	3	1591.89	0.827247	22.6271	0
High	eAGnITTDGYEILGk	1	2	1	93141049	N-Term(iTRAQ4plex); N4(Deamidated); K15(iTRAQ4plex)	0	0.824799	0.503586	0.806297	3.99832	0	3	1869.97	1.0582	51.0014	0
High	mLEAYnLTEk	1	2	1	93141049	N-Term(iTRAQ4plex); M1(Oxidation); N6(Deamidated); K10(iTRAQ4plex)	0	0.671535	0.579304	0.912054	3.20002	0	2	1516.78	1.88467	39.2448	0
High	lVALAVIDEknTSVEHTR	2	4	1	530414232	N-Term(iTRAQ4plex); K10(iTRAQ4plex); N11(Deamidated)	0	0.903108	1.21733	0.840519	3.99806	0	3	2284.27	-0.660403	45.4818	1
High	anDSDQGANAEIEYTFHQAPEVVR	1	6	1	27754771	N-Term(iTRAQ4plex); N2(Deamidated)	0	0.863681	0.584108	1.10262	7.07888	0	3	2806.31	1.47709	47.8373	0
High	dFVnASSk	1	2	1	73858566	N-Term(iTRAQ4plex); N4(Deamidated); K8(iTRAQ4plex)	0	1.08139	0.47258	0.527527	2.94897	0	2	1156.61	0.175589	25.5101	0
High	lPSVVIPLHYDLFVHPnLTSLDFVASEk	1	2	1	530380071	N-Term(iTRAQ4plex); N17(Deamidated); K28(iTRAQ4plex)	0	0.887075	1.57559	0.161989	3.68279	0	4	3439.89	3.5393	74.6232	0
High	iEVLVSnATQFIILHSk	1	2	1	530380071	N-Term(iTRAQ4plex); N7(Deamidated); K17(iTRAQ4plex)	0	1.1169	2.66277		3.34949	0	3	2201.28	1.78963	76.5315	0
High	kPTVnLTTVLIGR	1	2	1	530377406	N-Term(iTRAQ4plex); K1(iTRAQ4plex); N5(Deamidated)	0	0.754851	0.538236	1.16912	3.64628	0	3	1701.05	0.161994	49.5617	0
High	dEkLnQSNFQk	1	2	1	530377406	N-Term(iTRAQ4plex); K3(iTRAQ4plex); N5(Deamidated); K11(iTRAQ4plex)	0	1.61748	0.772971	0.882837	3.37069	0	3	1783.96	1.08078	24.3436	1
High	aAEnFTLLVk	1	4	1	386869362	N-Term(iTRAQ4plex); N4(Deamidated); K10(iTRAQ4plex)	0	1.09788	1.30835	1.46174	4.34872	0	2	1394.81	-2.3495	52.5853	0
High	gVAVTnTSk	1	4	1	386869362	N-Term(iTRAQ4plex); N6(Deamidated); K9(iTRAQ4plex)	0	1.13233	0.79235	1.22637	2.65313	0	2	1165.67	1.65004	18.2503	0
High	sVnASNYGLSPDR	1	2	1	530369988	N-Term(iTRAQ4plex); N3(Deamidated)	0	1.54337	4.92124	0.94527	3.84509	0	2	1524.74	0.3374	33.6267	0
High	dILnGTFSYk	1	3	1	530369988	N-Term(iTRAQ4plex); N4(Deamidated); K10(iTRAQ4plex)	0	0.794636	4.32099	0.835759	3.13579	0	2	1446.77	0.593996	51.3173	0
High	dVEcGEGHFcHDnQTccR	2	1	1	4504151	N-Term(iTRAQ4plex); C4(Carbamidomethyl); C10(Carbamidomethyl); N13(Deamidated); C16(Carbamidomethyl); C17(Carbamidomethyl)	0	2.36639	1.3981	1.79564	3.92134	0	4	2425.91	-0.634108	18.3383	0
High	dHFTFcQQLnISIcPLSQTAAR	1	3	1	291045220	N-Term(iTRAQ4plex); C6(Carbamidomethyl); N10(Deamidated); C14(Carbamidomethyl)	0	0.934321	0.977536	0.899144	4.10751	0	3	2752.33	0.661333	59.1301	0
High	anLTWSVk	1	3	1	291045220	N-Term(iTRAQ4plex); N2(Deamidated); K8(iTRAQ4plex)	0	1.03269	1.92468	0.896205	2.77398	0	2	1207.69	0.12524	41.3921	0
High	mTPNLLHLAPENFYISHSPnSTAGPScTLLEEAFR	1	1	1	4504373	M1(Oxidation); N-Term(iTRAQ4plex); N20(Deamidated); C27(Carbamidomethyl)	0	2.20844	3.55605	2.91153	6.87508	0	4	4075.97	1.09321	66.2816	0
High	sPEnISVVEk	1	1	1	118572606	N-Term(iTRAQ4plex); N4(Deamidated); K10(iTRAQ4plex)	0	0.809322	0.905595	0.828667	3.38753	0	2	1390.77	0.489193	33.7244	0
High	eLDLTcnITTDR	1	1	1	41152506	N-Term(iTRAQ4plex); C6(Carbamidomethyl); N7(Deamidated)	0	1.16864	1.2936	1.18506	4.03659	0	2	1595.77	2.17889	45.8583	0
High	eTHLETnFTLk	1	4	1	300244535	N-Term(iTRAQ4plex); N7(Deamidated); K11(iTRAQ4plex)	0	1.07133	0.79946	1.22854	3.86677	0	3	1621.87	2.17934	37.8615	0
High	sHLQnYTVnATk	1	2	1	300244535	N-Term(iTRAQ4plex); N5(Deamidated); N9(Deamidated); K12(iTRAQ4plex)	0	0.907462	0.505	0.888135	2.90551	0	3	1665.87	1.09085	26.6704	0
High	yLnFSESEEkESHVAmHR	1	2	1	34452173	N-Term(iTRAQ4plex); N3(Deamidated); K10(iTRAQ4plex); M16(Oxidation)	0	1.33078	1.33207	0.922244	3.40814	0	4	2498.19	1.89669	31.1369	1
High	yLnFSESEEk	1	2	1	34452173	N-Term(iTRAQ4plex); N3(Deamidated); K10(iTRAQ4plex)	0	1.29826	1.53843	0.988125	3.35038	0	2	1534.75	-2.81044	42.6162	0
High	qSVPAHFVALnGSk	1	3	1	295849303	N-Term(iTRAQ4plex); N11(Deamidated); K14(iTRAQ4plex)	0	1.31622	0.960565	0.753162	3.97693	0	3	1743.96	-0.287637	34.8261	0
High	lTDTIcGVGnmSAnASDQER	1	3	1	295849303	N-Term(iTRAQ4plex); C6(Carbamidomethyl); N10(Deamidated); M11(Oxidation); N14(Deamidated)	0	1.17696	1.84271	0.860109	2.74298	0	2	2301.02	2.90804	40.7601	0
High	lFQncSELFk	1	4	1	160333222	N-Term(iTRAQ4plex); N4(Deamidated); C5(Carbamidomethyl); K10(iTRAQ4plex)	0	0.814704	2.43331	1.40567	3.70355	0	2	1574.81	0.583518	54.3016	0
High	sAEFFnYTVR	1	1	1	4505891	N-Term(iTRAQ4plex); N6(Deamidated)	0	0.97407	1.50085	0.984276	3.7145	0	2	1378.68	-0.286936	48.6718	0
High	eQYIHEnYSR	1	1	1	4505891	N-Term(iTRAQ4plex); N7(Deamidated)	0	0.978034	1.19882	0.784857	2.94796	0	3	1483.7	1.62036	22.686	0
High	aENQVnVTcQVR	1	4	1	209529703	N-Term(iTRAQ4plex); N6(Deamidated); C9(Carbamidomethyl)	0	1.02145	2.3556	1.18098	3.62043	0	2	1562.77	1.27256	25.5189	0
High	gTAnLSETIR	1	4	1	209529703	N-Term(iTRAQ4plex); N4(Deamidated)	0	1.56836	1.43171	1.17886	3.02028	0	2	1206.64	-0.59819	29.7036	0
High	nNVITLnITGk	2	5	1	208022658	N-Term(iTRAQ4plex); N1(Deamidated); N7(Deamidated); K11(iTRAQ4plex)	0	1.34253	1.94497	0.870246	3.00939	0	2	1476.85	-0.644598	49.2216	0
High	vVAnGTGTQGQLk	2	3	1	530385805	N-Term(iTRAQ4plex); N4(Deamidated); K13(iTRAQ4plex)	0	1.48507	2.11825	1.06723	3.8638	0	2	1561.88	1.00865	25.5533	0
High	gDPSVISVnGTDFTFR	1	2	1	209447096	N-Term(iTRAQ4plex); N9(Deamidated)	0	1.15697	0.814776	0.693483	3.71902	0	2	1856.91	-1.52806	58.5792	0
High	nnISLVk	1	2	1	209447096	N-Term(iTRAQ4plex); N1(Deamidated); N2(Deamidated); K7(iTRAQ4plex)	0	0.961753	0.787155	0.800578	2.74813	0	2	1077.64	-1.32906	34.5602	0
High	gQVYLQcGTPcnLTcR	1	1	1	89191868	N-Term(iTRAQ4plex); C7(Carbamidomethyl); C11(Carbamidomethyl); N12(Deamidated); C15(Carbamidomethyl)	0	1.25833	0.716932	1.18099	3.64151	0	2	2071.95	1.17993	40.1322	0
High	gLQPTLTNPGEcRPnFTcAcR	1	1	1	89191868	N-Term(iTRAQ4plex); C12(Carbamidomethyl); N15(Deamidated); C18(Carbamidomethyl); C20(Carbamidomethyl)	0	0.987191	0.731026	0.975321	2.80224	0	3	2594.22	5.13932	40.0392	0
High	dVncSVmGPQEk	2	3	1	22538440	N-Term(iTRAQ4plex); N3(Deamidated); C4(Carbamidomethyl); M7(Oxidation); K12(iTRAQ4plex)	0	1.42546	1.47506	0.99135	3.5458	0	2	1668.78	1.08719	22.4044	0
High	gVNFnVSk	1	2	1	530377669	N-Term(iTRAQ4plex); N5(Deamidated); K8(iTRAQ4plex)	0	1.53977	0.674842	0.633205	3.35953	0	2	1153.65	0.619369	32.5625	0
High	iYPGVDFGGEELnVTFVk	1	2	1	530377669	N-Term(iTRAQ4plex); N13(Deamidated); K18(iTRAQ4plex)	0	1.07504	0.398467	0.462379	3.06581	0	3	2273.2	1.38644	68.0003	0
High	dYnSSREDSLQDAWDYVQAQVk	1	2	1	67782354	N-Term(iTRAQ4plex); N3(Deamidated); K22(iTRAQ4plex)	0	0.758743	0.53058	1.3387	3.27257	0	3	2906.37	1.23111	62.667	1
High	yVQnGTYTVk	1	1	1	116534898	N-Term(iTRAQ4plex); N4(Deamidated); K10(iTRAQ4plex)	0	0.937335	4.56619	1.15555	3.22555	0	2	1461.78	1.4122	31.4055	0
High	inATDADEPNTLNSk	1	1	1	116534898	N-Term(iTRAQ4plex); N2(Deamidated); K15(iTRAQ4plex)	0	0.792743	2.6911	0.656912	3.12672	0	2	1891.95	0.0617553	32.4177	0
High	dDLDPEknDSEPGSQR	1	8	1	530386387	N-Term(iTRAQ4plex); K7(iTRAQ4plex); N8(Deamidated)	0	0.680445	0.928001	0.941978	3.26057	0	3	2090.97	-0.9386	22.2644	1
High	dAVNnITAk	1	8	1	530386387	N-Term(iTRAQ4plex); N5(Deamidated); K9(iTRAQ4plex)	0	0.819632	1.27727	1.12419	3.08718	0	2	1234.69	1.17397	26.5225	0
High	yEEQQLEIQnSSR	1	5	1	530381557	N-Term(iTRAQ4plex); N10(Deamidated)	0	0.758402	0.557005	1.09166	3.70377	0	2	1768.85	1.48496	34.2239	0
High	lNLVPGEnITcQDPVIGVGEPGk	1	5	1	530381557	N-Term(iTRAQ4plex); N8(Deamidated); C11(Carbamidomethyl); K23(iTRAQ4plex)	0	0.814781	0.829573	1.15523	2.59096	0	3	2695.44	6.5202	59.6133	0
High	hTDDLTSLnNTLANIR	1	1	1	18641360	N-Term(iTRAQ4plex); N9(Deamidated)	0	1.04294	0.705401	0.65884	3.78726	0	3	1943	1.40329	50.6435	0
High	dLnETIHYmYk	2	3	1	530404200	N-Term(iTRAQ4plex); N3(Deamidated); M9(Oxidation); K11(iTRAQ4plex)	0	1.3308	2.82649	1.33536	3.61667	0	3	1731.85	0.584427	35.4345	0
High	snHTQATNDPPEVTVFPk	1	1	1	24797074	N-Term(iTRAQ4plex); N2(Deamidated); K18(iTRAQ4plex)	0	2.32222	2.25558	1.93812	6.22527	0	3	2271.15	0.545417	35.5927	0
High	hLLEnSTASVSEAER	2	5	1	530360851	N-Term(iTRAQ4plex); N5(Deamidated)	0	0.76693	0.950966	1.40458	3.1203	0	3	1787.89	-0.543389	29.6485	0
High	nYkNPnLTISFTAER	1	5	1	255652944	N-Term(iTRAQ4plex); K3(iTRAQ4plex); N6(Deamidated)	0	1.12226	1.69046	1.29313	3.57634	0	3	2057.09	-1.04478	41.5566	1
High	qSQFLnVTATEDYVDPVTnQTk	1	4	1	255652944	N-Term(iTRAQ4plex); N6(Deamidated); N19(Deamidated); K22(iTRAQ4plex)	0	0.740151	0.680967	0.889618	2.6168	0	3	2788.38	0.315368	57.0904	0
High	dSSGVIHVmLnGSEPTGAYPIk	1	5	1	530376359	N-Term(iTRAQ4plex); M9(Oxidation); N11(Deamidated); K22(iTRAQ4plex)	0	0.928387	1.27801	1.11511	6.19247	0	3	2577.31	0.110237	45.8498	0
High	gNYDFVQAmIVnnHTSLDVEEAAAVR	1	4	1	226423950	N-Term(iTRAQ4plex); M9(Oxidation); N12(Deamidated); N13(Deamidated)	0	1.19137	0.826462	1.2834	6.15387	0	3	3025.44	2.26189	55.7645	0
High	aGQPATAFSQQDLLDGAVLYSHnGSLSPR	1	1	1	47419930	N-Term(iTRAQ4plex); N23(Deamidated)	0	0.74895	0.395174	0.589757	2.86854	0	3	3145.58	5.408	58.9644	0
High	nVmDknGDAYGFYnNSVk	1	1	1	110227598	N-Term(iTRAQ4plex); M3(Oxidation); K5(iTRAQ4plex); N6(Deamidated); N14(Deamidated); K18(iTRAQ4plex)	0	1.30466	1.11629	1.4384	3.44034	0	3	2486.19	2.70793	35.1338	1
High	nVmDknGDAYGFYnnSVk	1	1	1	110227598	N-Term(iTRAQ4plex); M3(Oxidation); K5(iTRAQ4plex); N6(Deamidated); N14(Deamidated); N15(Deamidated); K18(iTRAQ4plex)	0	0.965224	1.1189	1.15427	2.62464	0	3	2487.17	1.01071	35.8717	1
High	ySDGTPVnYTnWYR	2	14	1	257467612	N-Term(iTRAQ4plex); N8(Deamidated); N11(Deamidated)	0	0.651872	0.442096	1.05021	3.52357	0	2	1881.84	1.57692	50.7713	0
High	iLLTcSLnDSATEVTGHR	1	2	1	38372925	N-Term(iTRAQ4plex); C5(Carbamidomethyl); N8(Deamidated)	0	0.843163	1.30849	1.49804	6.00235	0	3	2132.08	2.75451	48.025	0
High	sVVAPATDGGLnLTSTFLR	2	2	1	530426772	N-Term(iTRAQ4plex); N12(Deamidated)	0	0.546613	0.536899	0.740264	3.22125	0	2	2064.11	2.357	64.4761	0
High	hRPTAGAFnHSDLDAELR	2	1	1	166795236	N-Term(iTRAQ4plex); N9(Deamidated)	0	1.27613	0.910426	1.45061	3.28951	0	3	2152.07	0.851037	28.379	0
High	iISkncTSYGVLDISk	1	1	1	530386666	N-Term(iTRAQ4plex); K4(iTRAQ4plex); N5(Deamidated); C6(Carbamidomethyl); K16(iTRAQ4plex)	0	0.300878	0.188391	1.65535	5.7656	0	3	2231.24	3.64014	44.6397	1
High	snSTAATNEVPEVTVFSk	1	8	1	530429128	N-Term(iTRAQ4plex); N2(Deamidated); K18(iTRAQ4plex)	0	0.911584	1.48598	1.04145	3.30539	0	3	2170.11	1.07672	47.4974	0
High	fSVVYTPVTnTTQQImNk	1	4	1	530411342	N-Term(iTRAQ4plex); N10(Deamidated); M16(Oxidation); K18(iTRAQ4plex)	0	0.952219	0.601016	1.00545	3.18865	0	3	2376.24	1.54861	50.9282	0
High	vDTFnESR	1	4	1	530411342	N-Term(iTRAQ4plex); N5(Deamidated)	0	1.09953	0.429028	1.27146	2.45135	0	2	1112.53	0.470275	25.8598	0
High	vTQnLTLIEESLTSEFIHDIDR	1	1	1	39725934	N-Term(iTRAQ4plex); N4(Deamidated)	0	0.888175	1.17162	0.318117	5.393	0	3	2718.4	1.19796	80.5472	0
High	eGYSnISYIVVNHQGISSR	1	2	1	62530391	N-Term(iTRAQ4plex); N5(Deamidated)	0	1.17344	0.997885	1.05955	5.30416	0	3	2268.14	-0.354605	46.2385	0
High	rnHScEPcQTLAVR	1	1	1	145275213	N-Term(iTRAQ4plex); N2(Deamidated); C5(Carbamidomethyl); C8(Carbamidomethyl)	0				2.66252	0	3	1872.9	4.80866	17.6118	1
High	rPPLAELAALnLSGSR	1	1	1	5729718	N-Term(iTRAQ4plex); N11(Deamidated)	0	0.748089	0.828214	1.13214	4.99426	0	3	1810.03	1.4662	54.8851	0
High	aQDGTFSSVLTLTnLTGLDTGEYFcTHnDSR	1	2	1	530380588	N-Term(iTRAQ4plex); N14(Deamidated); C25(Carbamidomethyl); N28(Deamidated)	0	0.861223	0.691504	0.74886	4.9905	0	3	3566.63	-0.880151	74.7954	0
High	lcDEGHGLEVEIncTR	1	3	1	23510423	N-Term(iTRAQ4plex); C2(Carbamidomethyl); N13(Deamidated); C14(Carbamidomethyl)	0	1.02564	1.07633	0.949958	4.85371	0	3	2046.93	-0.542135	40.9423	0
High	vnGTWLQAGVVSWGEGcAQPNRPGIYTR	1	5	1	530408985	N-Term(iTRAQ4plex); N2(Deamidated); C17(Carbamidomethyl)	0	0.853076	0.421833	2.02404	4.84965	0	3	3218.61	6.73349	59.2865	0
High	fTFTSHTPGDHQIcLHSnSTR	1	2	1	530384554	N-Term(iTRAQ4plex); C14(Carbamidomethyl); N18(Deamidated)	0	0.828024	1.58431	1.22161	4.79322	0	3	2588.22	3.47776	32.1459	0
High	tTVTGDkDSVnLTcSTnDTGISIR	1	3	1	68161541	N-Term(iTRAQ4plex); K7(iTRAQ4plex); N11(Deamidated); C14(Carbamidomethyl); N17(Deamidated)	0	0.777756	1.55236	0.765733	4.79051	0	3	2845.4	0.773573	41.0313	1
High	lQGVPHVGAnVTLScQSPR	1	1	1	148664205	N-Term(iTRAQ4plex); N10(Deamidated); C15(Carbamidomethyl)	0	0.871538	0.746704	1.33572	4.76393	0	3	2165.13	1.45021	40.1191	0
High	aLAGLVYnASGSEHcYDIYR	1	2	1	62420888	N-Term(iTRAQ4plex); N8(Deamidated); C15(Carbamidomethyl)	0	1.26848	1.86265	1.47383	4.71948	0	3	2404.14	1.18747	52.8527	0
High	sPIVTHcnVSTVNk	1	1	1	6005715	N-Term(iTRAQ4plex); C7(Carbamidomethyl); N8(Deamidated); K14(iTRAQ4plex)	0	1.08438	11.2537	1.64578	4.7077	0	3	1844.98	0.750631	25.1157	0
High	lGHcPDPVLVnGEFSSSGPVnVSDk	1	3	1	530366462	N-Term(iTRAQ4plex); C4(Carbamidomethyl); N11(Deamidated); N21(Deamidated); K25(iTRAQ4plex)	0	0.941996	0.459562	0.458309	4.69646	0	3	2901.42	1.96658	47.965	0
High	gPYTLQGLLGcELGPDnTSVPTAk	1	1	1	209862839	N-Term(iTRAQ4plex); C11(Carbamidomethyl); N17(Deamidated); K24(iTRAQ4plex)	0	0.552776	0.857314	1.42622	4.64572	0	3	2777.43	1.37322	65.4553	0
High	dINSQQELQnITTDTR	1	7	1	530363076	N-Term(iTRAQ4plex); N10(Deamidated)	0	1.26302	1.18994	1.67034	4.54136	0	2	2020.99	1.98519	43.393	0
High	qVIQnVTHk	1	39	1	530374338	N-Term(iTRAQ4plex); N5(Deamidated); K9(iTRAQ4plex)	0	1.04208	0.266797	0.817932	4.50777	0	3	1355.79	0.768286	22.5751	0
High	vVRPDSELGERPPEDnQSFQYDHEAFLGk	1	1	1	4506455	N-Term(iTRAQ4plex); N16(Deamidated); K29(iTRAQ4plex)	0	0.753902	0.927431	0.787298	4.48417	0	4	3648.78	-0.899653	42.6565	0
High	dSLSInATNIk	1	7	1	41327734	N-Term(iTRAQ4plex); N6(Deamidated); K11(iTRAQ4plex)	0	0.940196	0.905462	1.28263	4.38883	0	2	1464.82	1.52299	39.9666	0
High	eGEHDLVQGSGQQPQAGLSQAnFTLGPVSR	1	5	1	530415537	N-Term(iTRAQ4plex); N22(Deamidated)	0	0.897587	1.0233	0.727744	4.33535	0	3	3252.61	2.78171	48.8339	0
High	kVEAEALnATAIR	1	8	1	530425349	N-Term(iTRAQ4plex); K1(iTRAQ4plex); N8(Deamidated)	0	0.934542	0.444586	0.870117	4.31513	0	3	1674.96	-2.40414	34.1091	1
High	gSEGGnGSNPVAGLETDDHGGk	1	2	1	38348322	N-Term(iTRAQ4plex); N6(Deamidated); K22(iTRAQ4plex)	0	0.953924	1.04844	0.950396	4.31419	0	3	2344.1	2.90481	29.0001	0
High	eDNPDkNPEAPLnVSR	1	5	1	225637524	N-Term(iTRAQ4plex); K6(iTRAQ4plex); N13(Deamidated)	0	0.832924	0.936024	1.0213	4.29673	0	3	2084.05	0.139992	27.7813	1
High	tAHcnESFYFLck	1	3	1	530436569	N-Term(iTRAQ4plex); C4(Carbamidomethyl); N5(Deamidated); C12(Carbamidomethyl); K13(iTRAQ4plex)	0	1.07882	0.960435	0.981461	4.28649	0	3	1965.9	-1.83802	43.6369	0
High	kANQQLnFTEAk	1	1	1	40549451	N-Term(iTRAQ4plex); K1(iTRAQ4plex); N7(Deamidated); K12(iTRAQ4plex)	0	1.04106	0.391679	0.653951	4.26365	0	3	1825.02	2.11967	26.3826	1
High	kVPWYVLAGNHDHLGnVSAQIAYSk	1	1	1	4501873	N-Term(iTRAQ4plex); K1(iTRAQ4plex); N16(Deamidated); K25(iTRAQ4plex)	0	1.5151	1.00956	2.46947	4.18708	0	4	3200.72	-1.27603	48.3902	1
High	tALWVATDHNmDnTSTVLR	1	1	1	31377697	N-Term(iTRAQ4plex); M11(Oxidation); N13(Deamidated)	0	1.30428	1.82241	1.31871	4.14628	0	3	2306.12	1.15593	44.3589	0
High	tQDEILFSnSTR	1	2	1	227430301	N-Term(iTRAQ4plex); N9(Deamidated)	0	0.695714	0.487218	0.691932	4.12074	0	2	1555.78	2.00144	41.7136	0
High	fnVSLDSVPELR	1	6	1	109148548	N-Term(iTRAQ4plex); N2(Deamidated)	0	0.891784	1.25494	0.652276	4.06026	0	2	1520.81	2.2715	59.0032	0
High	gcnDSDVLAVAGFALR	1	3	1	530374400	N-Term(iTRAQ4plex); C2(Carbamidomethyl); N3(Deamidated)	0	1.3975	0.918726	0.551459	4.02988	0	2	1809.9	1.68903	65.4078	0
High	sAnSTLAQALHWTR	1	2	1	530420893	N-Term(iTRAQ4plex); N3(Deamidated)	0	1.64776	1.70985	0.709528	4.02256	0	3	1700.88	-0.645423	48.8561	0
High	gHEVEDVDLELFnTSVQLQPPTTAPGPETAAFIER	1	2	1	89886466	N-Term(iTRAQ4plex); N13(Deamidated)	0				3.99423	0	3	3952.96	0.628328	68.8727	0
High	vVnSTTGPGEHLR	1	1	1	40317626	N-Term(iTRAQ4plex); N3(Deamidated)	0	1.13719	1.47123	1.39584	3.98999	0	3	1511.79	0.505243	22.1871	0
High	lHVGNYnGTAGDALR	1	1	1	5730075	N-Term(iTRAQ4plex); N7(Deamidated)	0	1.1061	0.839009	0.997226	3.92161	0	3	1702.86	-1.98375	33.9753	0
High	aNcEYQcQPLnQTSYLcVcAEGFAPIPHEPHR	1	1	1	4507483	N-Term(iTRAQ4plex); C3(Carbamidomethyl); C7(Carbamidomethyl); N11(Deamidated); C17(Carbamidomethyl); C19(Carbamidomethyl)	0	1.42216		2.09403	3.89091	0	4	3991.76	-2.47594	53.3573	0
High	fkLEWLGncSGLNDETYGYk	1	2	1	530364817	N-Term(iTRAQ4plex); K2(iTRAQ4plex); N8(Deamidated); C9(Carbamidomethyl); K20(iTRAQ4plex)	0	0.777467	1.37142	1.16236	3.79167	0	3	2827.4	-0.168198	57.6527	1
High	gnETIVNLIHSTR	1	1	1	4503009	N-Term(iTRAQ4plex); N2(Deamidated)	0	1.1149	1.54293	1.08168	3.762	0	3	1598.86	-0.221981	44.7173	0
High	aLSPnSTISSAPk	1	4	1	530419875	N-Term(iTRAQ4plex); N5(Deamidated); K13(iTRAQ4plex)	0	1.17396	0.957886	1.39766	3.72794	0	2	1561.87	0.545822	31.1501	0
High	gSPGnGSSHSGAPGPDPTLAR	1	5	1	530360334	N-Term(iTRAQ4plex); N5(Deamidated)	0	1.43616	0.976233	0.994013	3.70643	0	3	2063.99	0.0256845	21.8816	0
High	lNAInITSALDR	1	8	1	530386598	N-Term(iTRAQ4plex); N5(Deamidated)	0	0.68565	0.376989	0.815026	3.70139	0	2	1445.81	2.16109	57.8031	0
High	gYYnQSEAGSHTLQSmYGcDVGPDGR	1	3	1	17986001	N-Term(iTRAQ4plex); N4(Deamidated); M16(Oxidation); C19(Carbamidomethyl)	0		0.405396	5.38094	3.6892	0	3	3010.27	-1.66779	35.6471	0
High	eYESYSDFERnVTEk	1	4	1	514239920	N-Term(iTRAQ4plex); N11(Deamidated); K15(iTRAQ4plex)	0	1.53816	0.790528	0.291072	3.68603	0	3	2185.02	0.0457719	43.0908	1
High	iVDVnLTSEGk	1	1	1	190194386	N-Term(iTRAQ4plex); N5(Deamidated); K11(iTRAQ4plex)	0	1.13531	2.74224	1.13787	3.62533	0	2	1463.82	-1.144	42.8679	0
High	ykPDTLAVAVEnGTGTDR	1	4	1	530409253	N-Term(iTRAQ4plex); K2(iTRAQ4plex); N12(Deamidated)	0	1.01971	1.17299	0.93531	3.60601	0	3	2196.14	-0.396954	41.2952	0
High	dnHTHSDIQVk	1	1	1	72534684	N-Term(iTRAQ4plex); N2(Deamidated); K11(iTRAQ4plex)	0	2.04394	1.94357	1.00071	3.59157	0	3	1582.81	0.41552	13.2921	0
High	dVnYTQIVVDR	1	4	1	530390425	N-Term(iTRAQ4plex); N3(Deamidated)	0	0.821127	1.87492	0.92037	3.57671	0	2	1466.76	0.505814	44.6663	0
High	gEYFVnVTTR	1	1	1	116295258	N-Term(iTRAQ4plex); N6(Deamidated)	0	0.956255	1.12319	1.2458	3.56853	0	2	1330.68	1.17048	41.8839	0
High	wGHnITEFQQR	1	1	1	7657069	N-Term(iTRAQ4plex); N4(Deamidated)	0	0.895185	2.58887	0.912023	3.55584	0	3	1560.77	0.789791	37.3024	0
High	hPcnITEEDYQPLmk	1	1	1	38454326	N-Term(iTRAQ4plex); C3(Carbamidomethyl); N4(Deamidated); M14(Oxidation); K15(iTRAQ4plex)	0	1.53059	6.08285	1.07789	3.55115	0	3	2180.02	0.136689	33.6488	0
High	sVNPnDTcLAScVk	1	1	1	7657373	N-Term(iTRAQ4plex); N5(Deamidated); C8(Carbamidomethyl); C12(Carbamidomethyl); K14(iTRAQ4plex)	0	0.805964	1.08437	1.36384	3.53572	0	2	1853.9	-0.384657	34.8528	0
High	vPLQSAHLYYnVTEk	1	4	1	530363138	N-Term(iTRAQ4plex); N11(Deamidated); K15(iTRAQ4plex)	0	0.79963	2.42989	0.738996	3.52975	0	3	2051.1	-1.09886	44.2115	0
High	gPnLTSPASITFTTGLEAPR	1	2	1	20665034	N-Term(iTRAQ4plex); N3(Deamidated)	0	1.34823	0.506757	1.24337	3.51472	0	2	2175.14	1.0924	59.2787	0
High	gLcVnASAVSR	1	3	1	530384753	N-Term(iTRAQ4plex); C3(Carbamidomethyl); N5(Deamidated)	0	0.978138	0.865451	0.61279	3.4931	0	2	1278.66	1.08538	32.8966	0
High	dGEAFEInGTEDGR	1	3	1	358438315	N-Term(iTRAQ4plex); N8(Deamidated)	0	0.793349	1.11218	0.779865	3.45179	0	2	1654.73	-1.10623	38.0541	0
High	lPnSTIYVVEPGYLGFTVHPGDR	1	2	1	530372153	N-Term(iTRAQ4plex); N3(Deamidated)	0	0.69285	0.968495	0.401855	3.4306	0	3	2676.39	2.30039	64.1379	0
High	rPYVSYVnNSIAR	1	2	1	530376036	N-Term(iTRAQ4plex); N8(Deamidated)	0	0.841862	0.90937	0.957823	3.4299	0	3	1683.89	0.874371	33.7288	0
High	sLYGkEDnDTLVR	1	5	1	148005039	N-Term(iTRAQ4plex); K5(iTRAQ4plex); N8(Deamidated)	0	1.0387	1.98264	1.33655	3.42676	0	3	1798.94	0.902576	31.6093	1
High	kSEcHFFnGTER	1	1	1	17986005	K1(iTRAQ4plex); N-Term(iTRAQ4plex); C4(Carbamidomethyl); N8(Deamidated)	0	1.83531	2.8366	1.69726	3.41281	0	3	1800.86	-0.387306	22.0213	1
High	dVDEcALGTHncSEAETcHNIQGSFR	1	3	1	51873055	N-Term(iTRAQ4plex); C5(Carbamidomethyl); N11(Deamidated); C12(Carbamidomethyl); C18(Carbamidomethyl)	0				3.3932	0	3	3152.32	-1.29674	33.9575	0
High	kLTDVETQVLnQTSR	1	2	1	315434240	N-Term(iTRAQ4plex); K1(iTRAQ4plex); N11(Deamidated)	0	1.15282	0.878419	0.978486	3.37026	0	3	2021.11	-1.64796	43.0573	1
High	tFknESENTcQDVDEcQQNPR	1	9	1	530414805	N-Term(iTRAQ4plex); K3(iTRAQ4plex); N4(Deamidated); C10(Carbamidomethyl); C16(Carbamidomethyl)	0	1.34412	1.08633	1.05419	3.34527	0	3	2888.28	3.36845	24.959	1
High	vFPYISVmVNnGSLSYDHSk	1	1	1	5803023	N-Term(iTRAQ4plex); M8(Oxidation); N11(Deamidated); K20(iTRAQ4plex)	0	1.14413	2.27536	1.41339	3.32953	0	3	2562.28	1.40365	54.5861	0
High	dYYPInESLASLPLR	1	1	1	4502897	N-Term(iTRAQ4plex); N6(Deamidated)	0	0.747122	1.53854	0.841992	3.32785	0	2	1895.99	3.19166	65.8659	0
High	lEnITTGTYTIHAQk	1	5	1	27734709	N-Term(iTRAQ4plex); N3(Deamidated); K15(iTRAQ4plex)	0	0.831357	1.42763	1.02813	3.26895	0	3	1979.07	2.90276	39.9113	0
High	lVQLFPnDTSLk	1	18	1	530388457	N-Term(iTRAQ4plex); N7(Deamidated); K12(iTRAQ4plex)	0	1.00055	1.46598	1.10573	3.26878	0	2	1663.95	0.752868	58.6299	0
High	gAFISnFSmTVDGk	1	1	1	70778918	N-Term(iTRAQ4plex); N6(Deamidated); M9(Oxidation); K14(iTRAQ4plex)	0	1.52633	0.685752	0.602902	3.24466	0	2	1778.89	-0.275386	52.0792	0
High	iHnVTASDSGk	1	15	1	530381426	N-Term(iTRAQ4plex); N3(Deamidated); K11(iTRAQ4plex)	0	0.709265	0.726083	0.764819	3.24412	0	3	1417.75	1.68166	16.1732	0
High	vnVTVEDER	1	2	1	296010912	N-Term(iTRAQ4plex); N2(Deamidated)	0	1.1524	1.21	0.698251	3.24355	0	2	1205.61	0.324	28.4894	0
High	rGPEcSQnYTTPSGVIk	1	5	1	66864913	N-Term(iTRAQ4plex); C5(Carbamidomethyl); N8(Deamidated); K17(iTRAQ4plex)	0	1.30713	0.958249	1.34101	3.24033	0	3	2183.11	2.85709	28.3878	1
High	fINYnQTVSR	1	7	1	406719590	N-Term(iTRAQ4plex); N5(Deamidated)	0	0.815143	1.32752	0.828695	3.23758	0	2	1386.72	1.50096	38.184	0
High	kWnVTSLETLk	1	3	1	530407442	N-Term(iTRAQ4plex); K1(iTRAQ4plex); N3(Deamidated); K11(iTRAQ4plex)	0	0.449446	3.51663	0.76669	3.20931	0	3	1752.03	0.372504	46.8524	1
High	sQnDTVTPDVWYTSkPk	1	1	1	40068512	N-Term(iTRAQ4plex); N3(Deamidated); K15(iTRAQ4plex); K17(iTRAQ4plex)	0	1.03604	1.2523	1.10506	3.20644	0	3	2399.25	0.0259606	38.0409	0
High	eAInITLDHk	1	4	1	530374786	N-Term(iTRAQ4plex); N4(Deamidated); K10(iTRAQ4plex)	0	0.830448	8.42821	0.901755	3.19775	0	3	1442.81	-0.756586	35.2823	0
High	qLVLnLTGNTLcAGGASDEk	1	2	1	33598950	N-Term(iTRAQ4plex); N5(Deamidated); C12(Carbamidomethyl); K20(iTRAQ4plex)	0	0.962119	0.814892	1.5339	3.18811	0	3	2350.22	2.65125	55.8285	0
High	eVnITIIDR	1	1	1	5453676	N-Term(iTRAQ4plex); N3(Deamidated)	0	0.971906	2.18808	0.82003	3.18585	0	2	1217.69	0.307571	46.4545	0
High	eEAmLYHnQTAELR	1	3	1	5454038	N-Term(iTRAQ4plex); M4(Oxidation); N8(Deamidated)	0	1.13379	1.68965	0.963572	3.15048	0	3	1865.88	-0.0992615	29.9801	0
High	nYHQPAILnSSALR	1	1	1	6912618	N-Term(iTRAQ4plex); N9(Deamidated)	0	0.687612	0.541472	0.657856	3.14638	0	3	1728.92	0.612799	36.5658	0
High	kLDFIILnETk	1	2	1	530369972	N-Term(iTRAQ4plex); K1(iTRAQ4plex); N8(Deamidated); K11(iTRAQ4plex)	0	1.5862	2.5089	0.833615	3.10745	0	3	1767.06	-1.17832	51.4273	1
High	ynISVINGTSPFAYDYDLTHIVAAYQER	1	2	1	116734685	N-Term(iTRAQ4plex); N2(Deamidated)	0	0.700216	0.614116	1.32117	3.09689	0	3	3365.64	-0.538633	74.8964	0
High	aEPGTHLcIDVEDAmnITR	1	1	1	30025026	N-Term(iTRAQ4plex); C8(Carbamidomethyl); M15(Oxidation); N16(Deamidated)	0	1.32367	1.63443	1.2133	3.0897	0	3	2303.08	0.897537	44.4783	0
High	vnETEmDIAk	1	1	1	4503037	N-Term(iTRAQ4plex); N2(Deamidated); M6(Oxidation); K10(iTRAQ4plex)	0	1.0694	0.974843	2.08192	3.0833	0	2	1454.73	1.47399	26.3281	0
High	dTFVnASR	1	2	1	73858568	N-Term(iTRAQ4plex); N5(Deamidated)	0	1.15538	0.707343	0.604576	3.04618	0	2	1054.53	2.10427	25.5146	0
High	eTFFnLSk	1	1	1	154759291	N-Term(iTRAQ4plex); N5(Deamidated); K8(iTRAQ4plex)	0	1.80518	0.492711	0.623888	3.0419	0	2	1274.69	-0.513329	49.5573	0
High	hTNmnLTQLk	1	4	1	530386130	N-Term(iTRAQ4plex); M4(Oxidation); N5(Deamidated); K10(iTRAQ4plex)	0	1.29947	2.25991	1.2794	3.0301	0	3	1504.8	-0.197491	22.5716	0
High	qEcYAFnGTQR	1	1	1	24797076	N-Term(iTRAQ4plex); C3(Carbamidomethyl); N7(Deamidated)	0	0.945549	1.04692	1.50135	3.01727	0	2	1518.68	1.31563	28.6647	0
High	eQInITLDHR	1	2	1	32307144	N-Term(iTRAQ4plex); N4(Deamidated)	0	0.875582	2.52782	0.999295	3.01496	0	3	1383.74	0.835999	33.6653	0
High	vLEAVnGTDAR	1	1	1	5032247	N-Term(iTRAQ4plex); N6(Deamidated)	0	0.95757	2.77956	1.07882	3.00703	0	2	1289.68	-3.03662	34.4375	0
High	vQnVTEFDDSLLR	1	2	1	530426225	N-Term(iTRAQ4plex); N3(Deamidated)	0	1.21262	1.33038	0.887231	2.98678	0	2	1680.86	0.851496	56.2702	0
High	knGTNVIVEk	1	3	1	530398133	N-Term(iTRAQ4plex); K1(iTRAQ4plex); N2(Deamidated); K10(iTRAQ4plex)	0	0.391075	1.08257	0.43361	2.97974	0	3	1534.92	1.33292	21.1975	1
High	lnITcESSk	1	6	1	530399906	N-Term(iTRAQ4plex); N2(Deamidated); C5(Carbamidomethyl); K9(iTRAQ4plex)	0	0.585774	0.376229	1.19119	2.96998	0	2	1340.7	2.40592	30.4163	0
High	wnITmESYVVHTNYDEYAIFLTk	1	1	1	4502067	N-Term(iTRAQ4plex); N2(Deamidated); M5(Oxidation); K23(iTRAQ4plex)	0	1.23451	0.694901	0.484909	2.96936	0	3	3142.54	1.97196	67.272	0
High	vIYnLTEk	1	2	1	530425322	N-Term(iTRAQ4plex); N4(Deamidated); K8(iTRAQ4plex)	0	0.994526	1.15321	1.23956	2.92613	0	2	1268.73	-0.278327	43.0317	0
High	lVPHmnVSAVEk	1	1	1	21071039	N-Term(iTRAQ4plex); M5(Oxidation); N6(Deamidated); K12(iTRAQ4plex)	0	1.36644	0.646759	0.773433	2.91863	0	3	1628.89	1.27685	28.9282	0
High	ynQSEAGSHTLQGmnGcDmGPDGR	1	11	1	149158700	N-Term(iTRAQ4plex); N2(Deamidated); M14(Oxidation); N15(Deamidated); C17(Carbamidomethyl); M19(Oxidation)	0	0.754969	1.7986	0.883066	2.91695	0	3	2760.11	1.16458	24.2974	0
High	kAFITnFSmIIDGmTYPGIIk	1	2	1	262050538	K1(iTRAQ4plex); N-Term(iTRAQ4plex); N6(Deamidated); M9(Oxidation); M14(Oxidation); K21(iTRAQ4plex)	0	2.04281	0.978236	0.638958	2.91559	0	3	2825.52	-0.426	66.6177	1
High	lDAHSIPLPnVTVR	1	1	1	13489095	N-Term(iTRAQ4plex); N10(Deamidated)	0	1.31393	1.32821	0.719744	2.90916	0	3	1676.95	0.0938537	49.9016	0
High	hPDAVAWAnLTNAIR	1	2	1	229091322	N-Term(iTRAQ4plex); N9(Deamidated)	0	1.43455	2.02649	1.97823	2.89951	0	3	1793.94	1.01632	53.6917	0
High	lAVTnTTmTGTVLk	1	4	1	485836818	N-Term(iTRAQ4plex); N5(Deamidated); M8(Oxidation); K14(iTRAQ4plex)	0	1.00642	1.3375	1.10004	2.89026	0	2	1754.98	1.38	39.7499	0
High	anESRLEEADQLYR	1	3	1	530399844	N-Term(iTRAQ4plex); N2(Deamidated)	0	2.19551	0.665238	0.564144	2.87571	0	3	1838.9	1.41052	35.2401	1
High	tVnVSVPk	1	3	1	530378978	N-Term(iTRAQ4plex); N3(Deamidated); K8(iTRAQ4plex)	0	0.73132	2.32971	1.1027	2.8168	0	2	1132.68	2.10496	30.4252	0
High	gLLnLTYYQQIQVQk	1	2	1	321267600	N-Term(iTRAQ4plex); N4(Deamidated); K15(iTRAQ4plex)	0	1.12992	2.08906		2.77282	0	3	2098.18	0.402848	61.4242	0
High	aQEALSmGnATFYEVESILk	1	3	1	157419140	N-Term(iTRAQ4plex); M7(Oxidation); N9(Deamidated); K20(iTRAQ4plex)	0	0.546001	0.881305	0.998772	2.73793	0	3	2506.26	-1.80648	69.7843	0
High	kPNNLnDTIk	1	1	1	4506951	N-Term(iTRAQ4plex); K1(iTRAQ4plex); N6(Deamidated); K10(iTRAQ4plex)	0	1.11042	3.22062	1.01807	2.73338	0	3	1589.92	0.933971	22.4344	0
High	eVFVHPnYSk	1	4	1	4506115	N-Term(iTRAQ4plex); N7(Deamidated); K10(iTRAQ4plex)	0	1.11331	0.541558	0.821793	2.70305	0	3	1508.8	-0.386009	30.3878	0
High	qknSSDIVQIAPQSLILk	1	2	1	530370317	N-Term(iTRAQ4plex); K2(iTRAQ4plex); N3(Deamidated); K18(iTRAQ4plex)	0	0.932509	0.71551	0.543335	2.67906	0	3	2415.42	1.52144	50.8995	1
High	fLkPYTLEEQknLTVcPDGALFEQk	1	2	1	530374709	N-Term(iTRAQ4plex); K3(iTRAQ4plex); K11(iTRAQ4plex); N12(Deamidated); C16(Carbamidomethyl); K25(iTRAQ4plex)	0	0.770355	1.01978	0.904712	2.62176	0	4	3545.91	2.56572	53.32	1
High	lFIPnITTk	1	2	1	530415529	N-Term(iTRAQ4plex); N5(Deamidated); K9(iTRAQ4plex)	0	0.440471	2.08034	0.427094	2.60392	0	2	1335.81	0.659419	56.6133	0
High	aIkLnETLGTR	1	4	1	119466532	N-Term(iTRAQ4plex); K3(iTRAQ4plex); N5(Deamidated)	0	0.80414	0.66165	0.884717	2.59105	0	3	1504.89	-1.41378	33.4192	1
High	lGSQSTnSSYTmNTk	1	3	1	393715111	N-Term(iTRAQ4plex); N7(Deamidated); M12(Oxidation); K15(iTRAQ4plex)	0	0.795814	0.890373	1.23081	2.5707	0	3	1923.92	-1.91271	23.6393	0
High	eERPLnASALk	1	2	1	530390989	N-Term(iTRAQ4plex); N6(Deamidated); K11(iTRAQ4plex)	0	1.05198	1.60169	0.944574	2.55883	0	3	1516.86	0.369849	27.8416	0
High	vLnFTTk	1	4	1	530378934	N-Term(iTRAQ4plex); N3(Deamidated); K7(iTRAQ4plex)	0	1.26814	0.65296	0.628409	2.5569	0	2	1111.66	-1.60167	41.0093	0
High	lHEITnETFR	1	1	1	88702793	N-Term(iTRAQ4plex); N6(Deamidated)	0	0.988007	1.02605	0.84973	2.53156	0	2	1404.72	-1.35742	33.8142	0
High	fEcHFFnGTER	1	1	1	530358760	N-Term(iTRAQ4plex); C3(Carbamidomethyl); N7(Deamidated)	0	0.408026	0.378151	6.14357	2.52783	0	3	1588.7	0.136283	40.3475	0
High	gmcYFTnGTER	1	10	1	311893321	N-Term(iTRAQ4plex); M2(Oxidation); C3(Carbamidomethyl); N7(Deamidated)	0	0.4245	0.455312	1.28792	2.52438	0	2	1496.63	2.33541	28.9824	0
High	ynVSSLEk	1	4	1	530370349	N-Term(iTRAQ4plex); N2(Deamidated); K8(iTRAQ4plex)	0	0.909606	1.46679	1.01495	2.48433	0	2	1228.67	-0.434794	34.9637	0
High	dIEITLFHGEnGQLncSFEnITR	1	1	1	5032223	N-Term(iTRAQ4plex); N11(Deamidated); N15(Deamidated); C16(Carbamidomethyl); N20(Deamidated)	0	1.12519	1.55851	0.993387	2.47973	0	3	2854.33	0.118563	65.0969	0
High	kQnDSVIAEcSNR	1	2	1	20302168	K1(iTRAQ4plex); N-Term(iTRAQ4plex); N3(Deamidated); C10(Carbamidomethyl)	0	0.921342	1.25977	0.689978	2.47508	0	3	1809.9	-0.147908	18.0541	1
High	anDTSYIR	1	2	1	14916498	N-Term(iTRAQ4plex); N2(Deamidated)	0	0.671683	0.268639	0.897805	2.46982	0	2	1084.54	2.78602	23.3456	0
High	gnISAVAVR	1	1	1	157694524	N-Term(iTRAQ4plex); N2(Deamidated)	0	1.14643	1.21362	1.41397	2.4534	0	2	1031.6	0.458703	27.4951	0
High	gLSPGnYSVR	1	5	1	530425235	N-Term(iTRAQ4plex); N6(Deamidated)	0	1.18956	1.35903	0.824226	2.41461	0	2	1194.62	-3.8558	33.1904	0
