# Supplementary material for: Protein signatures of molecular pathways in non-small cell lung carcinoma (NSCLC): comparison of glycoproteomics and global proteomics
Source: Clin Proteomics. 2017 Aug 15;14:31. doi: 10.1186/s12014-017-9166-9 (PMC5557576; doi:10.1186/s12014-017-9166-9)
Supplement: Supplementary file 9 — Additional file 9. Identified glycoproteins from ADC and SqCC cancer tissues. [file 12014_2017_9166_MOESM9_ESM.zip › New folder/Raw Data Glyco Set5.xlsx]

## Sheet: GlycoSet5
A3	Sequence	# PSMs	# Proteins	# Protein Groups	Accession	Modifications	ΔCn	115/114	116/114	117/114	XCorr	Probability	Charge	MH+ [Da]	ΔM [ppm]	RT [min]	# Missed Cleavages
High	nLFLnHSEnATAk	4	6	1	530423847	N-Term(iTRAQ4plex); N5(Deamidated); N9(Deamidated); K13(iTRAQ4plex)	0	0.0663772	0.85467	0.432067	5.26375	0	2	1748.9	-0.541222	32.9725	0
High	vVLHPnYSQVDIGLIk	5	4	1	530423847	N-Term(iTRAQ4plex); N6(Deamidated); K16(iTRAQ4plex)	0	0.0949474	0.874646	0.293923	4.98582	0	3	2084.2	-0.0961509	52.0442	0
High	nLFLnHSEnATAk	5	6	1	530423847	N-Term(iTRAQ4plex); N1(Deamidated); N5(Deamidated); N9(Deamidated); K13(iTRAQ4plex)	0	0.188058	0.85297	0.513084	4.96449	0	3	1749.89	2.76082	35.5029	0
High	mVSHHnLTTGATLInEQWLLTTAk	1	6	1	530423847	N-Term(iTRAQ4plex); M1(Oxidation); N6(Deamidated); N15(Deamidated); K24(iTRAQ4plex)	0	0.128234	0.942615	0.373792	3.96063	0	4	2985.56	1.47013	53.7681	0
High	mVSHHnLTTGATLINEQWLLTTAk	3	6	1	530423847	N-Term(iTRAQ4plex); M1(Oxidation); N6(Deamidated); K24(iTRAQ4plex)	0	0.263094	0.941438	0.49926	3.94516	0	4	2984.59	3.55894	51.99	0
High	nLFLNHSEnATAk	4	6	1	530423847	N-Term(iTRAQ4plex); N9(Deamidated); K13(iTRAQ4plex)	0	0.155301	0.896669	0.459242	2.7583	0	3	1747.93	4.44826	29.5877	0
High	gGNSnGALcHFPFLYNNHnYTDcTSEGR	3	27	1	530370057	N-Term(iTRAQ4plex); N5(Deamidated); C9(Carbamidomethyl); N19(Deamidated); C23(Carbamidomethyl)	0	1.74664	1.07526	1.65773	4.72858	0	4	3348.42	0.916138	49.3463	0
High	lDAPTNLQFVnETDSTVLVR	2	26	1	530370057	N-Term(iTRAQ4plex); N11(Deamidated)	0	1.16365	1.07836	1.77481	4.63903	0	3	2377.24	1.39496	61.5203	0
High	rHEEGHmLncTcFGQGR	2	27	1	530370057	N-Term(iTRAQ4plex); M7(Oxidation); N9(Deamidated); C10(Carbamidomethyl); C12(Carbamidomethyl)	0	0.924667	0.836355	1.54217	4.55485	0	3	2249.97	0.472589	15.4266	1
High	dQcIVDDITYNVnDTFHk	3	27	1	530370057	N-Term(iTRAQ4plex); C3(Carbamidomethyl); N13(Deamidated); K18(iTRAQ4plex)	0	1.19133	0.65986	2.0778	4.45897	0	3	2486.17	-1.96337	55.4054	0
High	hEEGHmLncTcFGQGR	1	27	1	530370057	N-Term(iTRAQ4plex); M6(Oxidation); N8(Deamidated); C9(Carbamidomethyl); C11(Carbamidomethyl)	0	1.58786	0.873872	2.53762	4.37279	0	3	2093.86	-6.29132	19.3414	0
High	gGnSnGALcHFPFLYNnHnYTDcTSEGR	2	27	1	530370057	N-Term(iTRAQ4plex); N3(Deamidated); N5(Deamidated); C9(Carbamidomethyl); N17(Deamidated); N19(Deamidated); C23(Carbamidomethyl)	0	1.05078	0.645917	1.24833	3.64863	0	4	3350.38	-3.31514	53.7172	0
High	gGnSnGALcHFPFLYNNHnYTDcTSEGR	5	27	1	530370057	N-Term(iTRAQ4plex); N3(Deamidated); N5(Deamidated); C9(Carbamidomethyl); N19(Deamidated); C23(Carbamidomethyl)	0	1.43565	1.07014	1.79519	2.93257	0	3	3349.4	-1.94324	52.1592	0
High	wTPLnSSTIIGYR	1	14	1	530370057	N-Term(iTRAQ4plex); N5(Deamidated)	0	1.94467	0.85094	10.0509	2.92574	0	2	1652.88	-0.79294	57.7233	0
High	lGSFEGLVnLTFIHLQHNR	2	1	1	4505047	N-Term(iTRAQ4plex); N9(Deamidated)	0	0.58811	1.17853	0.379956	5.16248	0	3	2340.26	1.63945	67.8675	0
High	kLHINHNnLTESVGPLPk	2	1	1	4505047	N-Term(iTRAQ4plex); K1(iTRAQ4plex); N8(Deamidated); K18(iTRAQ4plex)	0	0.932122	1.95951	0.871269	4.81434	0	3	2444.4	-0.658441	31.1064	1
High	kLHInHnnLTESVGPLPk	2	1	1	4505047	K1(iTRAQ4plex); N-Term(iTRAQ4plex); N5(Deamidated); N7(Deamidated); N8(Deamidated); K18(iTRAQ4plex)	0	0.624098	1.30378	0.892521	4.05422	0	4	2446.37	2.87349	37.1815	1
High	kLHINHnnLTESVGPLPk	5	1	1	4505047	N-Term(iTRAQ4plex); K1(iTRAQ4plex); N7(Deamidated); N8(Deamidated); K18(iTRAQ4plex)	0	0.728751	1.05851	0.647865	3.31103	0	3	2445.37	-3.43162	33.5264	1
High	aFEnVTDLQWLILDHNLLENSk	1	1	1	4505047	N-Term(iTRAQ4plex); N4(Deamidated); K22(iTRAQ4plex)	0	0.900989	1.79401	1.04749	3.03215	0	4	2901.53	2.21565	74.9383	0
High	lSHnELADSGIPGnSFNVSSLVELDLSYNk	2	1	1	4505047	N-Term(iTRAQ4plex); N4(Deamidated); N14(Deamidated); K30(iTRAQ4plex)	0				2.84925	0	3	3509.76	3.15057	71.8419	0
High	lHINHNnLTESVGPLPk	1	1	1	4505047	N-Term(iTRAQ4plex); N7(Deamidated); K17(iTRAQ4plex)	0	0.827955	1.39413	0.570848	2.55035	0	3	2172.2	0.92215	36.3069	0
High	lHINHnnLTESVGPLPk	4	1	1	4505047	N-Term(iTRAQ4plex); N6(Deamidated); N7(Deamidated); K17(iTRAQ4plex)	0	0.782926	1.29522	0.7736	2.36841	0	3	2173.19	2.6878	38.0537	0
High	tnSTFVQALVEHVkEEcDR	2	3	1	11386147	N-Term(iTRAQ4plex); N2(Deamidated); K14(iTRAQ4plex); C17(Carbamidomethyl)	0	1.73098	0.828496	0.921867	6.39124	0	4	2551.27	1.72445	57.5193	1
High	lIDnNkTEkEILDAFDk	1	3	1	11386147	N-Term(iTRAQ4plex); N4(Deamidated); K6(iTRAQ4plex); K9(iTRAQ4plex); K17(iTRAQ4plex)	0	0.81363	1.10729	0.452282	5.345	0	3	2583.44	0.30954	52.3196	2
High	lIDnnkTEkEILDAFDk	2	3	1	11386147	N-Term(iTRAQ4plex); N4(Deamidated); N5(Deamidated); K6(iTRAQ4plex); K9(iTRAQ4plex); K17(iTRAQ4plex)	0	0.707945	0.992463	0.441341	4.69514	0	4	2584.42	-0.714084	56.7822	2
High	tnSTFVQALVEHVk	2	3	1	11386147	N-Term(iTRAQ4plex); N2(Deamidated); K14(iTRAQ4plex)	0	1.47232	0.759185	0.96531	4.65891	0	2	1862.03	0.29414	55.6513	0
High	dnATEEEILVYLEk	2	3	1	11386147	N-Term(iTRAQ4plex); N2(Deamidated); K14(iTRAQ4plex)	0	3.77973	0.659131	1.10812	4.48673	0	2	1955.01	0.8496	65.9929	0
High	lIDnnkTEk	2	3	1	11386147	N-Term(iTRAQ4plex); N4(Deamidated); N5(Deamidated); K6(iTRAQ4plex); K9(iTRAQ4plex)	0	1.00678	1.02346	0.663125	3.24399	0	3	1508.85	0.351989	20.6043	1
High	lIDNnkTEk	1	3	1	11386147	N-Term(iTRAQ4plex); N5(Deamidated); K6(iTRAQ4plex); K9(iTRAQ4plex)	0	0.995342	1.08481	0.735931	2.92694	0	2	1507.87	0.143291	18.7341	1
High	dVVTAAGDmLkDnATEEEILVYLEk	2	3	1	11386147	N-Term(iTRAQ4plex); M9(Oxidation); K11(iTRAQ4plex); N13(Deamidated); K25(iTRAQ4plex)	0	1.33445	0.877656	0.896218	2.7783	0	3	3215.66	-1.63658	68.1547	1
High	dVVTAAGDmLkDNATEEEILVYLEk	1	3	1	11386147	N-Term(iTRAQ4plex); M9(Oxidation); K11(iTRAQ4plex); K25(iTRAQ4plex)	0	1.01516	0.578575	0.690197	2.55413	0	3	3214.66	-6.07769	67.9586	1
High	nSTkQEILAALEk	1	3	1	11386147	N-Term(iTRAQ4plex); K4(iTRAQ4plex); K13(iTRAQ4plex)	0	0.898298	1.09913	0.621104	2.52251	0	3	1877.1	-1.78549	48.2478	1
High	rSDSVILNVLYGPDAPTISPLnTSYR	1	5	1	530415488	N-Term(iTRAQ4plex); N22(Deamidated)	0				6.69306	0	3	2993.57	1.01015	66.1457	1
High	aYVcGIQNSVSAnR	1	6	1	530415488	N-Term(iTRAQ4plex); C4(Carbamidomethyl); N13(Deamidated)	0	15.4978	0.562244	17.1258	4.78823	0	2	1683.82	0.0784219	34.7292	0
High	aYVcGIQnSVSAnR	3	6	1	530415488	N-Term(iTRAQ4plex); C4(Carbamidomethyl); N8(Deamidated); N13(Deamidated)	0	5.35472	0.781654	6.57536	3.86567	0	2	1684.81	0.291457	33.8557	0
High	lQLSNDnR	1	5	1	530415488	N-Term(iTRAQ4plex); N7(Deamidated)	0	25.8827	0.11502	39.4853	2.91659	0	2	1104.58	-0.786825	24.8611	0
High	iTPNnnGTYAcFVSNLATGR	3	6	1	530415488	N-Term(iTRAQ4plex); N5(Deamidated); N6(Deamidated); C11(Carbamidomethyl)	0	1.47774	1.3135	3.99957	2.90826	0	3	2316.11	0.772935	63.9279	0
High	iTPNNnGTYAcFVSNLATGR	2	6	1	530415488	N-Term(iTRAQ4plex); N6(Deamidated); C11(Carbamidomethyl)	0	0.527399	0.273776	3.65129	2.89953	0	2	2315.12	1.01946	58.6087	0
High	nSGLYTcQAnnSASGHSR	1	8	1	530415488	N1(Deamidated); N-Term(iTRAQ4plex); C7(Carbamidomethyl); N10(Deamidated); N11(Deamidated)	0	1.62444	1.66708	2.59036	2.62908	0	3	2070.89	0.637624	19.9545	0
High	nSGLYTcQAnNSASGHSR	1	8	1	530415488	N-Term(iTRAQ4plex); C7(Carbamidomethyl); N10(Deamidated)	0	3.1351	0.970428	4.0618	2.56613	0	3	2068.92	-1.47887	15.8228	0
High	nSGLYTcQAnNSASGHSR	3	8	1	530415488	N-Term(iTRAQ4plex); N1(Deamidated); C7(Carbamidomethyl); N10(Deamidated)	0	3.44016	1.05936	3.88555	2.31811	0	2	2069.9	-2.86104	19.1902	0
High	qNQcFYnSSYLNVQR	2	1	1	4505529	N-Term(iTRAQ4plex); C4(Carbamidomethyl); N7(Deamidated)	0	0.565896	0.52632	0.278679	5.27736	0	3	2065.95	1.52758	43.9031	0
High	qnQcFYnSSYLNVQR	2	1	1	4505529	N-Term(iTRAQ4plex); N2(Deamidated); C4(Carbamidomethyl); N7(Deamidated)	0	0.718286	0.653528	0.464537	3.86784	0	3	2066.94	0.637485	46.3997	0
High	aFInGTGVETVVSADLPNAHGLAVDWVSR	1	1	1	126012562	N-Term(iTRAQ4plex); N4(Deamidated)	0	1.07194	1.00416	1.17906	6.09588	0	3	3140.62	3.08912	68.4537	0
High	kLNLDGSnYTLLk	1	1	1	126012562	N-Term(iTRAQ4plex); K1(iTRAQ4plex); N8(Deamidated); K13(iTRAQ4plex)	0	0.895227	0.88668	1.08935	5.52919	0	3	1912.11	0.686077	43.725	1
High	gVTHLnISGLk	2	1	1	126012562	N-Term(iTRAQ4plex); N6(Deamidated); K11(iTRAQ4plex)	0	0.920435	1.19639	1.21233	3.82191	0	2	1427.85	0.287038	37.3301	0
High	lNLDGSnYTLLk	1	1	1	126012562	N-Term(iTRAQ4plex); N7(Deamidated); K12(iTRAQ4plex)	0	0.953239	0.8731	1.22979	3.74866	0	2	1639.92	1.15014	53.8783	0
High	fnSTEYQVVTR	1	1	1	126012562	N-Term(iTRAQ4plex); N2(Deamidated)	0	0.801267	0.943386	0.943254	3.46876	0	2	1488.75	2.16176	38.785	0
High	lGcQHHcVPTLDGPTcYcnSSFQLQADGk	1	1	1	126012562	N-Term(iTRAQ4plex); C3(Carbamidomethyl); C7(Carbamidomethyl); C16(Carbamidomethyl); C18(Carbamidomethyl); N19(Deamidated); K29(iTRAQ4plex)	0	1.01815	1.04262	0.912379	3.4666	0	4	3639.64	1.58016	41.3114	0
High	lnGTDPIVAADSk	1	1	1	126012562	N-Term(iTRAQ4plex); N2(Deamidated); K13(iTRAQ4plex)	0	1.196	1.48025	1.23948	3.39335	0	2	1589.86	-0.113855	38.5505	0
High	gSkDnATDSVPLR	1	1	1	126012562	N-Term(iTRAQ4plex); K3(iTRAQ4plex); N5(Deamidated)	0	0.821901	0.82903	1.04248	3.30419	0	3	1648.87	-0.0421495	20.7181	1
High	wTGHnVTVVQR	1	1	1	126012562	N-Term(iTRAQ4plex); N5(Deamidated)	0	0.538133	1.04004	0.816933	3.08371	0	3	1441.77	0.239462	28.3954	0
High	dnTTcYEFk	1	1	1	126012562	N-Term(iTRAQ4plex); N2(Deamidated); C5(Carbamidomethyl); K9(iTRAQ4plex)	0	0.773788	0.846317	1.40174	3.06157	0	2	1466.67	1.41686	31.4377	0
High	mHLnGSNVQVLHR	1	1	1	126012562	N-Term(iTRAQ4plex); M1(Oxidation); N4(Deamidated)	0	1.73659	0.80018	1.753	2.59101	0	4	1665.86	-0.347503	20.8809	0
High	lHkDnTTcYEFk	1	1	1	126012562	N-Term(iTRAQ4plex); K3(iTRAQ4plex); N5(Deamidated); C8(Carbamidomethyl); K12(iTRAQ4plex)	0	0.800391	0.845236	1.31949	2.47352	0	3	1989.01	1.72008	25.1023	1
High	hFFnVSDELALVTIVk	1	1	1	31657142	N-Term(iTRAQ4plex); N4(Deamidated); K16(iTRAQ4plex)	0	0.307444	1.30402	0.155239	5.06425	0	3	2121.19	1.10404	68.508	0
High	ynHTGQVIIYR	2	1	1	31657142	N-Term(iTRAQ4plex); N2(Deamidated)	0	0.312813	1.37178	0.299106	4.8786	0	3	1508.8	1.82991	30.2131	0
High	qTQVGIVQYGEnVTHEFNLNk	1	1	1	31657142	N-Term(iTRAQ4plex); N12(Deamidated); K21(iTRAQ4plex)	0	0.361676	1.23039	0.315658	4.45789	0	3	2707.39	-0.132965	56.197	0
High	sEnASLVLSSSNQk	1	1	1	31657142	N-Term(iTRAQ4plex); N3(Deamidated); K14(iTRAQ4plex)	0	0.297202	1.32002	0.374839	4.31034	0	2	1752.92	1.7976	31.8325	0
High	iTLDFnLTDPEnGPVLDDSLPNSVHEYIPFAk	1	1	1	31657142	N-Term(iTRAQ4plex); N6(Deamidated); N12(Deamidated); K32(iTRAQ4plex)	0		1.74456	0.363733	4.13171	0	3	3860.95	4.47688	75.1	0
High	nTTFNVESTk	1	1	1	31657142	N-Term(iTRAQ4plex); N1(Deamidated); K10(iTRAQ4plex)	0	0.277848	1.35978	0.315027	4.02444	0	2	1429.74	2.0038	28.6158	0
High	sQnDkFnVSLTVk	1	1	1	31657142	N-Term(iTRAQ4plex); N3(Deamidated); K5(iTRAQ4plex); N7(Deamidated); K13(iTRAQ4plex)	0	0.329742	1.31227	0.363416	3.63929	0	3	1914.06	2.43142	38.436	1
High	iTLDFnLTDPENGPVLDDSLPNSVHEYIPFAk	1	1	1	31657142	N-Term(iTRAQ4plex); N6(Deamidated); K32(iTRAQ4plex)	0	0.10331	0.98192	0.219385	3.55128	0	3	3859.96	1.82342	74.5596	0
High	vYVYALnQTR	1	1	1	31657142	N-Term(iTRAQ4plex); N7(Deamidated)	0	0.265793	1.25583	0.399185	3.51909	0	2	1371.74	0.829263	43.9462	0
High	sQNDkFnVSLTVk	1	1	1	31657142	N-Term(iTRAQ4plex); K5(iTRAQ4plex); N7(Deamidated); K13(iTRAQ4plex)	0	0.328875	1.64473	0.418656	3.26685	0	3	1913.08	4.54211	36.4816	1
High	lDLPVnTSIPnVTEVk	1	1	1	31657142	N-Term(iTRAQ4plex); N6(Deamidated); N11(Deamidated); K16(iTRAQ4plex)	0	0.786231	1.33124	0.56931	2.58628	0	3	2029.13	2.01145	60.996	0
High	eHEGAIYPDnTTDFQR	3	1	1	4557485	N-Term(iTRAQ4plex); N10(Deamidated)	0	0.703685	0.760253	0.525118	5.05398	0	2	2037.93	1.89678	31.9804	0
High	enLTAPGSDSAVFFEQGTTR	2	1	1	4557485	N-Term(iTRAQ4plex); N2(Deamidated)	0	0.811487	0.770552	0.649009	4.98212	0	2	2272.08	-0.783751	51.7692	0
High	eLHHLQEQnVSnAFLDk	1	1	1	4557485	N-Term(iTRAQ4plex); N9(Deamidated); N12(Deamidated); K17(iTRAQ4plex)	0	0.852227	0.660678	0.796019	4.64394	0	3	2312.18	1.11833	34.1904	0
High	eLHHLQEQnVSNAFLDk	2	1	1	4557485	N-Term(iTRAQ4plex); N9(Deamidated); K17(iTRAQ4plex)	0	0.912092	0.598148	0.834651	3.57767	0	4	2311.2	1.64428	37.4393	0
High	aGLQAFFQVQEcnk	1	1	1	4557485	N-Term(iTRAQ4plex); C12(Carbamidomethyl); N13(Deamidated); K14(iTRAQ4plex)	0	0.394372	0.901003	0.331858	3.44011	0	3	1928.98	0.0431114	55.3024	0
High	eLHHLQEQnVSNAFLDkGEFYIGSk	1	1	1	4557485	N-Term(iTRAQ4plex); N9(Deamidated); K17(iTRAQ4plex); K25(iTRAQ4plex)	0	0.353302	0.863599	0.49424	3.09342	0	3	3336.73	2.39985	49.2941	1
High	eLHHLQEQnVSnAFLDkGEFYIGSk	1	1	1	4557485	N-Term(iTRAQ4plex); N9(Deamidated); N12(Deamidated); K17(iTRAQ4plex); K25(iTRAQ4plex)	0	0.841099	0.884113	0.573095	2.45277	0	3	3337.71	1.19007	46.1068	1
High	yLGnATAIFFLPDEGk	2	1	1	50363217	N-Term(iTRAQ4plex); N4(Deamidated); K16(iTRAQ4plex)	0	0.578779	1.29282	0.325236	4.86029	0	2	2045.09	2.26249	71.0318	0
High	qLAHQSnSTNIFFSPVSIATAFAmLSLGTk	1	1	1	50363217	N-Term(iTRAQ4plex); N7(Deamidated); M24(Oxidation); K30(iTRAQ4plex)	0				2.9203	0	3	3486.84	5.31336	80.2516	0
High	gVPQVLIVITDGESHDADkLnATAk	1	1	1	156616290	N-Term(iTRAQ4plex); K19(iTRAQ4plex); N21(Deamidated); K25(iTRAQ4plex)	0	0.0763892	0.889611	0.109575	7.09823	0	4	3024.66	2.09907	53.81	1
High	vGLVAYSnETk	1	1	1	156616290	N-Term(iTRAQ4plex); N8(Deamidated); K11(iTRAQ4plex)	0		0.879815	0.0499257	4.57851	0	2	1469.81	3.56731	35.8896	0
High	gIFSDVTASVcnSSk	2	1	1	156616290	N-Term(iTRAQ4plex); C11(Carbamidomethyl); N12(Deamidated); K15(iTRAQ4plex)	0	0.104166	0.835758	0.146383	4.44522	0	2	1860.93	2.82666	50.1419	0
High	tFADLAAHnQTFLk	1	1	1	156616290	N-Term(iTRAQ4plex); N9(Deamidated); K14(iTRAQ4plex)	0		0.907509	0.0418768	4.11904	0	3	1866	1.83752	47.3985	0
High	dLSmFSQnmTHIIk	1	1	1	156616290	N-Term(iTRAQ4plex); M4(Oxidation); N8(Deamidated); M9(Oxidation); K14(iTRAQ4plex)	0	0.0196916	0.825745	0.0472638	3.97895	0	3	1986	2.41073	38.539	0
High	aEFnLTTYR	1	1	1	156616290	N-Term(iTRAQ4plex); N4(Deamidated)	0	0.0565191	0.763108	0.0820379	3.69412	0	2	1259.64	2.02019	43.4653	0
High	vInSLSmGInkSEVLQHIQNLSPR	1	1	1	156616290	N-Term(iTRAQ4plex); N3(Deamidated); M7(Oxidation); N10(Deamidated); K11(iTRAQ4plex)	0	0.209864	0.876422	0.203444	2.98969	0	4	2983.62	2.16347	57.8564	1
High	gPSLLNAnLLDSLWDTFQnk	1	1	1	156616290	N-Term(iTRAQ4plex); N8(Deamidated); N19(Deamidated); K20(iTRAQ4plex)	0		0.93647		2.90554	0	3	2536.35	11.2572	80.8628	0
High	dSEDnVTk	1	1	1	156616290	N-Term(iTRAQ4plex); N5(Deamidated); K8(iTRAQ4plex)	0	0.11095	1.10158	0.121018	2.42336	0	2	1196.59	2.57986	12.8474	0
High	gPSLLNANLLDSLWDTFQnk	1	1	1	156616290	N-Term(iTRAQ4plex); N19(Deamidated); K20(iTRAQ4plex)	0				2.41546	0	3	2535.34	3.68126	80.7948	0
High	kIPAInQTITEANEk	1	2	1	530364684	N-Term(iTRAQ4plex); K1(iTRAQ4plex); N6(Deamidated); K15(iTRAQ4plex)	0	0.519225	1.14666	0.525132	5.53655	0	3	2103.21	2.31033	36.553	1
High	kIPAInQTITEAnEk	1	2	1	530364684	N-Term(iTRAQ4plex); K1(iTRAQ4plex); N6(Deamidated); N13(Deamidated); K15(iTRAQ4plex)	0	0.961903	0.928507	0.927552	4.07268	0	3	2104.19	2.47986	38.4404	1
High	tAnDTSTEAYNLLLR	2	2	1	530364684	N-Term(iTRAQ4plex); N3(Deamidated)	0	0.508887	0.879623	0.461078	3.51647	0	3	1826.93	0.688328	54.4844	0
High	vNDnkTAAEEALR	1	2	1	530364684	N-Term(iTRAQ4plex); N4(Deamidated); K5(iTRAQ4plex)	0	0.632066	1.12224	0.777386	3.5158	0	3	1719.91	0.450237	28.0303	1
High	tLAGEnQTAFEIEELNR	2	2	1	530364684	N-Term(iTRAQ4plex); N6(Deamidated)	0	0.727154	0.921848	0.703449	3.47463	0	3	2080.04	2.90933	52.7418	0
High	nISQDLEk	1	2	1	530364684	N-Term(iTRAQ4plex); N1(Deamidated); K8(iTRAQ4plex)	0	0.377952	0.878985	0.477074	3.46054	0	2	1235.68	3.74055	29.2776	0
High	lLnnLTSIk	1	2	1	530364684	N-Term(iTRAQ4plex); N3(Deamidated); N4(Deamidated); K9(iTRAQ4plex)	0	0.363192	1.03171	0.523251	3.43082	0	2	1305.79	1.38041	50.2826	0
High	lLNnLTSIk	1	2	1	530364684	N-Term(iTRAQ4plex); N4(Deamidated); K9(iTRAQ4plex)	0	0.329292	0.794033	0.39062	3.216	0	2	1304.8	1.57408	52.2146	0
High	rVNDnkTAAEEALR	1	2	1	530364684	N-Term(iTRAQ4plex); N5(Deamidated); K6(iTRAQ4plex)	0	0.537275	0.927252	0.692527	2.49849	0	3	1876.02	2.34043	22.6609	2
High	qQQHLFGSnVTDcSGnFcLFR	4	2	1	530375183	N-Term(iTRAQ4plex); N9(Deamidated); C13(Carbamidomethyl); N16(Deamidated); C18(Carbamidomethyl)	0	0.851237	1.0154	0.738958	6.73952	0	3	2661.2	1.14103	57.1127	0
High	qQQHLFGSNVTDcSGNFcLFR	1	2	1	530375183	N-Term(iTRAQ4plex); C13(Carbamidomethyl); C18(Carbamidomethyl)	0	0.857075	0.686844	0.611978	4.76128	0	3	2659.19	-12.211	54.9211	0
High	qQQHLFGSnVTDcSGNFcLFR	2	2	1	530375183	N-Term(iTRAQ4plex); N9(Deamidated); C13(Carbamidomethyl); C18(Carbamidomethyl)	0	0.661159	0.928551	0.563113	4.63417	0	4	2660.21	1.39149	54.3959	0
High	cGLVPVLAENYnk	2	2	1	530375183	N-Term(iTRAQ4plex); C1(Carbamidomethyl); N12(Deamidated); K13(iTRAQ4plex)	0	0.668403	0.889823	0.40992	3.17884	0	3	1765.94	-0.481542	49.8706	0
High	tVTISDHGTVTYnGSIcGDDQnGPk	3	3	1	4504957	N-Term(iTRAQ4plex); N13(Deamidated); C17(Carbamidomethyl); N22(Deamidated); K25(iTRAQ4plex)	0	3.50917	0.88178	1.57195	6.08748	0	3	2926.37	1.24871	37.9318	0
High	vASVININPnTTHSTGScR	2	4	1	4504957	N-Term(iTRAQ4plex); N10(Deamidated); C18(Carbamidomethyl)	0	4.79855	1.05044	1.7822	5.94515	0	3	2173.08	0.405768	35.0058	0
High	tVTISDHGTVTYnGSIcGDDQNGPk	1	3	1	4504957	N-Term(iTRAQ4plex); N13(Deamidated); C17(Carbamidomethyl); K25(iTRAQ4plex)	0	3.55356	0.910523	1.19917	5.01425	0	3	2925.38	-0.125426	37.1603	0
High	vQPFnVTQGk	2	4	1	4504957	N-Term(iTRAQ4plex); N5(Deamidated); K10(iTRAQ4plex)	0	5.12889	0.947335	1.81864	3.42535	0	2	1406.79	-0.931532	35.9448	0
High	wQmnFTVR	1	3	1	4504957	N-Term(iTRAQ4plex); M3(Oxidation); N4(Deamidated)	0	5.62904	0.928963	1.6054	2.35582	0	2	1242.6	-1.41139	41.9018	0
High	lnSSTIk	1	4	1	4504957	N-Term(iTRAQ4plex); N2(Deamidated); K7(iTRAQ4plex)	0	4.43749	0.938996	1.42433	2.3438	0	2	1051.62	-2.02893	24.1402	0
High	fnLTETSEAEIHQSFQHLLR	2	2	1	50659080	N-Term(iTRAQ4plex); N2(Deamidated)	0	0.365832	0.717293	0.28267	5.95776	0	4	2545.28	0.961512	57.9432	0
High	gLkFnLTETSEAEIHQSFQHLLR	2	2	1	50659080	N-Term(iTRAQ4plex); K3(iTRAQ4plex); N5(Deamidated)	0	0.728732	1.04184	0.525212	4.80913	0	5	2987.58	0.460086	56.9771	1
High	yTGnASALFILPDQDk	2	2	1	50659080	N-Term(iTRAQ4plex); N4(Deamidated); K16(iTRAQ4plex)	0	0.489867	0.866219	0.425404	3.69027	0	3	2042.08	4.579	58.8609	0
High	yTGnASALFILPDQDkmEEVEAmLLPETLkR	1	2	1	50659080	N-Term(iTRAQ4plex); N4(Deamidated); K16(iTRAQ4plex); M17(Oxidation); M23(Oxidation); K30(iTRAQ4plex)	0	0.589127	0.604542	0.473203	3.51548	0	4	3988.08	3.97273	63.8418	2
High	tLnQSSDELQLSmGNAmFVk	2	2	1	50659080	N-Term(iTRAQ4plex); N3(Deamidated); M13(Oxidation); M17(Oxidation); K20(iTRAQ4plex)	0	0.477144	1.00808	0.250199	2.85372	0	2	2534.23	-0.336362	46.8735	0
High	qDQcIYnTTYLNVQR	2	1	1	167857790	N-Term(iTRAQ4plex); C4(Carbamidomethyl); N7(Deamidated)	0	0.587807	0.66241	0.486659	5.14633	0	3	2060.98	-0.909349	44.9496	0
High	tVLTPATnHmGnVTFTIPANR	3	1	1	115298678	N-Term(iTRAQ4plex); N8(Deamidated); M10(Oxidation); N12(Deamidated)	0	0.52363	0.715925	0.494053	4.75101	0	3	2417.23	1.14973	46.5913	0
High	tVLTPATnHmGnVTFTIPAnR	2	1	1	115298678	N-Term(iTRAQ4plex); N8(Deamidated); M10(Oxidation); N12(Deamidated); N20(Deamidated)	0	0.590154	0.757521	0.629519	3.90627	0	3	2418.23	7.58238	45.8896	0
High	tVLTPATNHMGNVTFTIPANR	1	1	1	115298678	N-Term(iTRAQ4plex)	0	0.764786	0.789885	0.746088	2.67016	0	3	2399.22	-17.1092	44.3621	0
High	tVLTPATNHmGnVTFTIPANR	4	1	1	115298678	N-Term(iTRAQ4plex); M10(Oxidation); N12(Deamidated)	0	0.460678	0.693284	0.497633	2.36231	0	4	2416.24	0.667672	43.0091	0
High	vDLEDFEnnTAYAk	3	2	1	23111005	N-Term(iTRAQ4plex); N8(Deamidated); N9(Deamidated); K14(iTRAQ4plex)	0	0.480515	1.27185	0.853923	4.63845	0	2	1918.92	3.10871	53.5935	0
High	rFnGSVSFFR	2	2	1	23111005	N-Term(iTRAQ4plex); N3(Deamidated)	0	0.341104	0.6332	0.944503	3.97708	0	3	1361.71	1.06531	41.5224	1
High	vDLEDFEnNTAYAk	5	2	1	23111005	N-Term(iTRAQ4plex); N8(Deamidated); K14(iTRAQ4plex)	0	0.423681	1.31293	0.915514	3.64416	0	2	1917.94	2.35031	49.0864	0
High	tmVFPVmYLnESVHIDkETASR	2	2	1	5031631	N-Term(iTRAQ4plex); M2(Oxidation); M7(Oxidation); N10(Deamidated); K17(iTRAQ4plex)	0	2.33323	1.09623	1.06901	6.75534	0	4	2888.44	-0.520439	49.6893	1
High	ykVPAEILAnTSDNAGFcIPEGNcLGSGVLnVSIck	1	2	1	5031631	N-Term(iTRAQ4plex); K2(iTRAQ4plex); N10(Deamidated); C18(Carbamidomethyl); C24(Carbamidomethyl); N31(Deamidated); C35(Carbamidomethyl); K36(iTRAQ4plex)	0	0.872163	1.17969	0.861314	4.78445	0	4	4302.15	-0.149226	68.2885	1
High	aNIQFGDnGTTISAVSNk	3	1	1	5031631	N-Term(iTRAQ4plex); N8(Deamidated); K18(iTRAQ4plex)	0	2.05452	1.32148	1.22228	4.45203	0	2	2126.1	-0.05927	43.2472	0
High	tmVFPVmYLnESVHIDk	1	2	1	5031631	N-Term(iTRAQ4plex); M2(Oxidation); M7(Oxidation); N10(Deamidated); K17(iTRAQ4plex)	0	1.44372	1.12898	1.06524	3.26313	0	3	2344.18	-0.14471	54.8376	0
High	cNmInGTDGDSFHPLITk	1	2	1	5031631	N-Term(iTRAQ4plex); C1(Carbamidomethyl); M3(Oxidation); N5(Deamidated); K18(iTRAQ4plex)	0	2.30095	1.28177	1.5652	3.01721	0	3	2325.11	-1.08192	39.6087	0
High	cDSGFALDSEERncTDIDEcR	1	1	1	281485550	N-Term(iTRAQ4plex); C1(Carbamidomethyl); N13(Deamidated); C14(Carbamidomethyl); C20(Carbamidomethyl)	0	0.738665	0.623242	0.773838	4.1543	0	3	2694.08	-1.38645	37.4747	1
High	aWGTPcEmcPAVnTSEYk	2	1	1	281485550	N-Term(iTRAQ4plex); C6(Carbamidomethyl); M8(Oxidation); C9(Carbamidomethyl); N13(Deamidated); K18(iTRAQ4plex)	0	1.17477	0.63614	1.11988	4.13042	0	3	2406.07	0.768736	40.5854	0
High	vLPVnVTDYcQLVR	2	1	1	281485550	N-Term(iTRAQ4plex); N5(Deamidated); C10(Carbamidomethyl)	0	1.09677	0.514404	1.10903	3.98116	0	2	1820.97	1.82636	60.6397	0
High	nYYADnQTcDGELLFnmTk	1	1	1	281485550	N1(Deamidated); N-Term(iTRAQ4plex); N6(Deamidated); C9(Carbamidomethyl); N16(Deamidated); M17(Oxidation); K19(iTRAQ4plex)	0	1.14039	0.805281	1.06548	3.01359	0	3	2604.14	-0.30192	54.0433	0
High	nYYADnQTcDGELLFnmTk	3	1	1	281485550	N-Term(iTRAQ4plex); N6(Deamidated); C9(Carbamidomethyl); N16(Deamidated); M17(Oxidation); K19(iTRAQ4plex)	0	0.905999	0.520934	0.92389	2.92212	0	2	2603.15	-2.12294	51.2369	0
High	ncTDIDEcR	1	3	1	281485550	N1(Deamidated); N-Term(iTRAQ4plex); C2(Carbamidomethyl); C8(Carbamidomethyl)	0	1.16113	0.718979	1.16216	2.76973	0	2	1327.54	0.731766	18.293	0
High	aALAAFNAQNnGSNFQLEEISR	3	1	1	156523970	N-Term(iTRAQ4plex); N11(Deamidated)	0	0.896291	1.28936	0.836622	5.28849	0	3	2510.24	0.312768	56.1794	0
High	kVcQDcPLLAPLnDTR	1	1	1	156523970	K1(iTRAQ4plex); N-Term(iTRAQ4plex); C3(Carbamidomethyl); C6(Carbamidomethyl); N13(Deamidated)	0	0.404485	0.901692	0.355646	5.27658	0	3	2189.13	1.88337	44.4427	1
High	vcQDcPLLAPLnDTR	1	1	1	156523970	N-Term(iTRAQ4plex); C2(Carbamidomethyl); C5(Carbamidomethyl); N12(Deamidated)	0	0.631059	1.00628	0.477156	5.08386	0	2	1916.93	-0.860974	54.357	0
High	aALAAFnAQNnGSNFQLEEISR	3	1	1	156523970	N-Term(iTRAQ4plex); N7(Deamidated); N11(Deamidated)	0	0.574423	0.789147	0.354443	4.00988	0	3	2511.23	1.84098	57.8309	0
High	aALAAFNAQNNGSNFQLEEISR	1	1	1	156523970	N-Term(iTRAQ4plex)	0	0.863316	1.20502	0.781168	2.5773	0	3	2509.21	-16.4681	59.262	0
High	dIVEYYnDSnGSHVLQGR	5	1	1	4502337	N-Term(iTRAQ4plex); N7(Deamidated); N10(Deamidated)	0	1.24	1.17755	0.655009	5.70651	0	3	2212.02	-1.63986	46.6668	0
High	dIVEYYNDSnGSHVLQGR	1	1	1	4502337	N-Term(iTRAQ4plex); N10(Deamidated)	0	1.33229	1.25578	0.632535	4.95667	0	3	2211.04	-1.55451	42.2309	0
High	eDIFmETLkDIVEYYNDSnGSHVLQGR	1	1	1	4502337	N-Term(iTRAQ4plex); M5(Oxidation); K9(iTRAQ4plex); N19(Deamidated)	0	0.800042	0.753327	0.448508	4.06123	0	4	3477.67	-0.586458	77.1861	1
High	fGcEIEnnR	1	1	1	4502337	N-Term(iTRAQ4plex); C3(Carbamidomethyl); N7(Deamidated); N8(Deamidated)	0	1.00472	0.991652	0.581936	2.32905	0	2	1284.57	0.676537	30.2846	0
High	lRPIIISmnYSLPLR	1	3	1	4504747	N-Term(iTRAQ4plex); M8(Oxidation); N9(Deamidated)	0	0.645486	1.41193	0.479692	4.25579	0	3	1947.12	0.697335	54.4158	0
High	kLLLSInVTNTR	1	3	1	4504747	N-Term(iTRAQ4plex); K1(iTRAQ4plex); N7(Deamidated)	0	0.293364	1.11693	0.307558	3.68208	0	3	1661.02	0.642967	43.9719	1
High	sLDAYPILNQAQALEnHTEVQFQk	3	3	1	4504747	N-Term(iTRAQ4plex); N16(Deamidated); K24(iTRAQ4plex)	0	0.46499	1.32681	0.510835	3.33955	0	4	3046.58	2.86359	61.6335	0
High	vWnSTFIEDYRDFDR	1	3	1	4504747	N-Term(iTRAQ4plex); N3(Deamidated)	0	0.303148	1.31689	0.314765	3.12615	0	3	2107.99	0.552857	59.1552	1
High	nITIVTGAPR	1	2	1	4504747	N-Term(iTRAQ4plex); N1(Deamidated)	0	0.490336	1.45647	0.475555	3.05215	0	2	1186.69	2.02311	36.4506	0
High	eLAVPDGYTnR	1	3	1	4504747	N-Term(iTRAQ4plex); N10(Deamidated)	0	0.653904	1.47235	0.627594	2.72169	0	2	1379.69	0.75138	36.8913	0
High	lLLSInVTNTR	1	3	1	4504747	N-Term(iTRAQ4plex); N6(Deamidated)	0	0.395103	1.24658	0.445404	2.46744	0	2	1388.82	0.0398507	55.83	0
High	eVnDTLLVnELk	4	9	1	530402050	N-Term(iTRAQ4plex); N3(Deamidated); N9(Deamidated); K12(iTRAQ4plex)	0	4.19548	0.546016	5.59806	4.96773	0	2	1676.92	-0.718383	56.1245	0
High	iFLkEVnDTLLVNELk	1	9	1	530402050	N-Term(iTRAQ4plex); K4(iTRAQ4plex); N7(Deamidated); K16(iTRAQ4plex)	0	4.03451	0.383192	4.45765	4.45145	0	3	2321.37	0.819618	62.7937	1
High	iFLkEVnDTLLVnELk	1	9	1	530402050	N-Term(iTRAQ4plex); K4(iTRAQ4plex); N7(Deamidated); N13(Deamidated); K16(iTRAQ4plex)	0	2.77112	0.597223	2.69628	3.7558	0	3	2322.36	0.89501	61.1429	1
High	eVnDTLLVNELk	2	9	1	530402050	N-Term(iTRAQ4plex); N3(Deamidated); K12(iTRAQ4plex)	0	5.01299	0.209805	6.372	3.09881	0	3	1675.93	-0.722526	52.924	0
High	kDTcTQEcSYFnITk	1	2	1	530392152	K1(iTRAQ4plex); N-Term(iTRAQ4plex); C4(Carbamidomethyl); C8(Carbamidomethyl); N12(Deamidated); K15(iTRAQ4plex)	0	0.859328	1.56451	0.819384	5.05033	0	3	2328.12	-0.80598	35.1756	1
High	kEnSSEIcSNnGEcVcGQcVcR	3	1	1	530392152	K1(iTRAQ4plex); N-Term(iTRAQ4plex); N3(Deamidated); C8(Carbamidomethyl); N11(Deamidated); C14(Carbamidomethyl); C16(Carbamidomethyl); C19(Carbamidomethyl); C21(Carbamidomethyl)	0	0.775121	1.43175	0.999803	4.82888	0	3	2937.21	0.159892	24.5872	1
High	cHEGnGTFEcGAcR	1	2	1	530392152	N-Term(iTRAQ4plex); C1(Carbamidomethyl); N5(Deamidated); C10(Carbamidomethyl); C13(Carbamidomethyl)	0	0.756766	1.51395	0.623698	4.00873	0	3	1799.7	1.13139	15.4742	0
High	dTcTQEcSYFnITk	2	2	1	530392152	N-Term(iTRAQ4plex); C3(Carbamidomethyl); C7(Carbamidomethyl); N11(Deamidated); K14(iTRAQ4plex)	0	0.761654	1.42164	0.792858	3.88813	0	2	2055.92	-0.39586	43.3632	0
High	kEnSSEIcSNNGEcVcGQcVcR	1	1	1	530392152	K1(iTRAQ4plex); N-Term(iTRAQ4plex); N3(Deamidated); C8(Carbamidomethyl); C14(Carbamidomethyl); C16(Carbamidomethyl); C19(Carbamidomethyl); C21(Carbamidomethyl)	0				3.28084	0	3	2936.23	-0.523567	23.3152	1
High	sYcknGVnGTGEnGR	1	2	1	530392152	N-Term(iTRAQ4plex); C3(Carbamidomethyl); K4(iTRAQ4plex); N5(Deamidated); N8(Deamidated); N13(Deamidated)	0	0.679947	1.26372	0.829197	2.39339	0	3	1903.87	1.44297	16.0828	1
High	sScGkEnTSDPSLVIAFGR	1	2	1	530426969	N-Term(iTRAQ4plex); C3(Carbamidomethyl); K5(iTRAQ4plex); N7(Deamidated)	0	0.565137	0.92111	1.38119	5.82873	0	3	2314.16	1.04172	43.006	1
High	sGPknmTFDLPSDATVVLnR	1	2	1	530426969	N-Term(iTRAQ4plex); K4(iTRAQ4plex); N5(Deamidated); M6(Oxidation); N19(Deamidated)	0	0.599393	0.917305	1.18972	4.79304	0	3	2468.26	1.18636	50.062	1
High	ySVQLmSFVYnLSDTHLFPnASSk	1	2	1	530426969	N-Term(iTRAQ4plex); M6(Oxidation); N11(Deamidated); N20(Deamidated); K24(iTRAQ4plex)	0	0.501644	1.1253	1.15996	4.22887	0	3	3054.5	-0.114857	71.6415	0
High	nmTFDLPSDATVVLnR	1	2	1	530426969	N-Term(iTRAQ4plex); N1(Deamidated); M2(Oxidation); N15(Deamidated)	0	0.563525	0.94839	1.20648	3.99719	0	2	1954.96	1.10874	58.444	0
High	gHTLTLnFTR	2	2	1	530426969	N-Term(iTRAQ4plex); N7(Deamidated)	0	0.721633	1.10785	1.10039	3.35574	0	3	1304.71	1.09943	35.4777	0
High	sGPkNmTFDLPSDATVVLNR	1	2	1	530426969	N-Term(iTRAQ4plex); K4(iTRAQ4plex); M6(Oxidation)	0	0.741827	0.724783	1.05649	3.08483	0	3	2466.28	-4.5236	48.2014	1
High	enTSDPSLVIAFGR	1	2	1	530426969	N-Term(iTRAQ4plex); N2(Deamidated)	0	0.769825	1.39328	1.49566	2.95527	0	2	1650.85	1.49606	53.4234	0
High	tDDEVVQREEEAIQLDGLnASQIR	2	1	1	4507677	N-Term(iTRAQ4plex); N19(Deamidated)	0	1.91055	1.08824	1.00833	4.74478	0	3	2873.43	0.777016	52.5409	1
High	gVVDSDDLPLnVSR	1	2	1	4507677	N-Term(iTRAQ4plex); N11(Deamidated)	0	2.01604	0.876113	1.07289	4.05617	0	2	1630.84	0.737106	48.0366	0
High	eEEAIQLDGLnASQIR	1	1	1	4507677	N-Term(iTRAQ4plex); N11(Deamidated)	0	2.10215	0.747316	1.45519	3.42857	0	2	1930.98	-0.108817	50.396	0
High	hNnDTQHIWESDSNEFSVIADPR	2	1	1	4507677	N-Term(iTRAQ4plex); N3(Deamidated)	0	2.45199	0.996919	1.40642	3.33318	0	3	2856.3	2.6866	46.6124	0
High	hnnDTQHIWESDSNEFSVIADPR	1	1	1	4507677	N-Term(iTRAQ4plex); N2(Deamidated); N3(Deamidated)	0	1.99593	0.930951	1.19581	3.06605	0	3	2857.28	1.52964	50.2573	0
High	rNPPmGGNVVIFDTVITNQEEPYQnHSGR	2	1	1	7705753	N-Term(iTRAQ4plex); M5(Oxidation); N25(Deamidated)	0	0.598915	0.49866	1.20537	7.69232	0	4	3430.66	-0.179751	45.4887	1
High	nPPmGGNVVIFDTVITNQEEPYQnHSGR	2	1	1	7705753	N-Term(iTRAQ4plex); M4(Oxidation); N24(Deamidated)	0	0.610273	0.539141	1.11091	5.1052	0	3	3274.55	-0.785328	52.4521	0
High	nPPmGGNVVIFDTVITnQEEPYQnHSGR	1	1	1	7705753	N-Term(iTRAQ4plex); M4(Oxidation); N17(Deamidated); N24(Deamidated)	0	1.04626	0.52237	1.04429	2.70679	0	3	3275.54	1.11334	52.1769	0
High	nPPmGGnVVIFDTVITnQEEPYQnHSGR	1	1	1	7705753	N-Term(iTRAQ4plex); M4(Oxidation); N7(Deamidated); N17(Deamidated); N24(Deamidated)	0	0.704504	0.951625	1.53608	2.54066	0	3	3276.55	6.5874	52.2965	0
High	lAnLTQGEDQYYLR	2	1	1	355594753	N-Term(iTRAQ4plex); N3(Deamidated)	0	0.559841	1.01874	0.766936	5.14597	0	2	1828.92	-1.77635	51.9315	0
High	mLnTSSLLEQLNEQFNWVSR	1	1	1	355594753	N-Term(iTRAQ4plex); M1(Oxidation); N3(Deamidated)	0				4.08576	0	3	2570.27	1.0371	78.6696	0
High	kkEDALnETR	2	1	1	355594753	N-Term(iTRAQ4plex); K1(iTRAQ4plex); K2(iTRAQ4plex); N7(Deamidated)	0	0.520851	1.15979	0.88273	4.0795	0	4	1636.92	0.707878	12.038	2
High	eDALnETR	1	1	1	355594753	N-Term(iTRAQ4plex); N5(Deamidated)	0	0.646065	1.3047	1.10369	3.34061	0	2	1092.52	-4.03338	19.3932	0
High	kEDALnETR	1	1	1	355594753	N-Term(iTRAQ4plex); K1(iTRAQ4plex); N6(Deamidated)	0	0.637671	1.22115	0.981334	3.31776	0	3	1364.72	-1.52535	14.7034	1
High	eDALnETRESETk	1	1	1	355594753	N-Term(iTRAQ4plex); N5(Deamidated); K13(iTRAQ4plex)	0	0.328634	1.15603	0.604944	3.31138	0	3	1810.9	2.41015	20.6594	1
High	qLINALQInNTAVGHALVLPAGR	1	5	1	530371359	N-Term(iTRAQ4plex); N9(Deamidated)	0	0.540802	1.01188	0.345927	5.52664	0	3	2528.44	0.626445	60.0895	0
High	tkQEVLSHISnmSYIGGTnQTGk	1	2	1	530371359	N-Term(iTRAQ4plex); K2(iTRAQ4plex); N11(Deamidated); M12(Oxidation); N19(Deamidated); K23(iTRAQ4plex)	0	1.58131	1.08493	0.828977	4.47741	0	3	2943.51	0.600061	37.2879	1
High	vAVVQHAPSESVDNASmPPVk	1	5	1	530371359	N-Term(iTRAQ4plex); M17(Oxidation); K21(iTRAQ4plex)	0	2.2156	0.614372	1.80709	3.3291	0	3	2466.27	-8.53278	30.4718	0
High	gPPGVnGTQGFQGcPGQR	1	5	1	530371359	N-Term(iTRAQ4plex); N6(Deamidated); C14(Carbamidomethyl)	0	0.541964	0.943213	0.467833	2.84477	0	3	1958.93	1.02013	31.0942	0
High	qLInALQInNTAVGHALVLPAGR	4	5	1	530371359	N-Term(iTRAQ4plex); N4(Deamidated); N9(Deamidated)	0	0.498587	0.904402	0.41989	2.43722	0	3	2529.43	1.27486	63.2469	0
High	vNVDAVGGEALGR	1	1	1	4504351	N-Term(iTRAQ4plex)	0	0.401603	1.03574	0.454533	3.39303	0	2	1400.76	1.59568	38.7763	0
High	vSnQTLSLFFTVLQDVPVR	2	1	1	66932947	N-Term(iTRAQ4plex); N3(Deamidated)	0	0.104073	0.624687	0.267766	5.28145	0	3	2308.26	-3.62186	81.5858	0
High	gNEANYYSnATTDEHGLVQFSInTTnVmGTSLTVR	2	1	1	66932947	N-Term(iTRAQ4plex); N9(Deamidated); N23(Deamidated); N26(Deamidated); M28(Oxidation)	0	0.200351	0.674992	0.238475	4.71101	0	3	3967.85	5.01913	58.5622	0
High	gNEANYYSnATTDEHGLVQFSINTTnVmGTSLTVR	2	1	1	66932947	N-Term(iTRAQ4plex); N9(Deamidated); N26(Deamidated); M28(Oxidation)	0	0.341597	0.659058	0.21446	3.23622	0	3	3966.84	-0.701494	58.7118	0
High	sLGNVnFTVSAEALESQELcGTEVPSVPEHGR	2	1	1	66932947	N-Term(iTRAQ4plex); N6(Deamidated); C20(Carbamidomethyl)	0	0.467925	0.934938	0.614821	2.85162	0	4	3558.72	2.25989	59.7111	0
High	nnATVHEQVGGPSLTSDLQAQSk	1	1	1	88853069	N-Term(iTRAQ4plex); N2(Deamidated); K23(iTRAQ4plex)	0	1.14894	1.0159	1.12044	7.15054	0	3	2670.36	1.37202	34.1275	0
High	nISDGFDGIPDNVDAALALPAHSYSGR	2	1	1	88853069	N-Term(iTRAQ4plex); N1(Deamidated)	0	0.497356	0.384755	0.456735	6.21322	0	3	2917.41	1.3294	62.8453	0
High	nnATVHEQVGGPSLTSDLQAQSk	1	1	1	88853069	N-Term(iTRAQ4plex); N1(Deamidated); N2(Deamidated); K23(iTRAQ4plex)	0	0.783428	0.924	0.899421	4.08917	0	3	2671.34	-0.618966	36.8673	0
High	nISDGFDGIPDnVDAALALPAHSYSGR	1	1	1	88853069	N-Term(iTRAQ4plex); N1(Deamidated); N12(Deamidated)	0	0.508672	0.890106	0.802875	3.29438	0	3	2918.43	13.561	61.8852	0
High	nGSLFAFR	1	1	1	88853069	N-Term(iTRAQ4plex); N1(Deamidated)	0	0.511215	0.886114	1.06951	2.51319	0	2	1056.56	0.688993	48.627	0
High	vPDSccInVTVGcGINFNEk	1	4	1	383872538	N-Term(iTRAQ4plex); C5(Carbamidomethyl); C6(Carbamidomethyl); N8(Deamidated); C13(Carbamidomethyl); K20(iTRAQ4plex)	0	1.55605	0.902365	1.14189	4.14838	0	3	2572.21	-0.366073	53.6408	0
High	nnHTASILDR	3	4	1	383872538	N-Term(iTRAQ4plex); N1(Deamidated); N2(Deamidated)	0	4.14771	1.24687	1.87533	3.31022	0	3	1286.65	-0.490874	23.2689	0
High	nnHTASILDR	1	4	1	383872538	N-Term(iTRAQ4plex); N2(Deamidated)	0	3.51062	1.51857	2.14655	2.88519	0	2	1285.66	-0.142866	20.2178	0
High	qQmENYPknnHTASILDR	2	4	1	383872538	N-Term(iTRAQ4plex); M3(Oxidation); K8(iTRAQ4plex); N9(Deamidated); N10(Deamidated)	0	3.01262	1.33369	1.3786	2.56792	0	4	2465.2	-0.517153	25.0846	1
High	ccGAAnYTDWEk	1	4	1	383872538	N-Term(iTRAQ4plex); C1(Carbamidomethyl); C2(Carbamidomethyl); N6(Deamidated); K12(iTRAQ4plex)	0	3.1883	1.05191	1.53081	2.54272	0	2	1763.76	0.494953	36.6973	0
High	qQmENYPknNHTASILDR	2	4	1	383872538	N-Term(iTRAQ4plex); M3(Oxidation); K8(iTRAQ4plex); N9(Deamidated)	0	2.34844	0.536118	0.192669	2.48744	0	4	2464.21	0.426775	23.154	1
High	nVTHLLQQELTEAQk	1	2	1	4757876	N-Term(iTRAQ4plex); N1(Deamidated); K15(iTRAQ4plex)	0	0.539529	1.10421	0.197513	6.4673	0	3	2041.12	0.753518	53.0894	0
High	gFQDVEAQAATcnHTVmALmASLDAEk	5	2	1	4757876	N-Term(iTRAQ4plex); C12(Carbamidomethyl); N13(Deamidated); M17(Oxidation); M20(Oxidation); K27(iTRAQ4plex)	0	0.778717	1.315	0.516139	4.69821	0	4	3229.51	1.96445	57.8343	0
High	qTGLAPGQEYEISLHIVknNTR	1	5	1	530391083	N-Term(iTRAQ4plex); K18(iTRAQ4plex); N19(Deamidated)	0	4.49717	1.28041	2.10151	6.684	0	4	2757.48	-0.710333	44.5554	1
High	gPncSEPEcPGNcHLR	1	5	1	530391083	N-Term(iTRAQ4plex); N3(Deamidated); C4(Carbamidomethyl); C9(Carbamidomethyl); C13(Carbamidomethyl)	0	3.00914	0.749273	2.31316	4.89687	0	3	2028.83	-7.69598	19.3387	0
High	vEAAQnLTLPGSLR	1	2	1	530391083	N-Term(iTRAQ4plex); N6(Deamidated)	0	2.73562	0.727434	2.03065	4.28101	0	2	1613.9	-0.437391	48.5199	0
High	nTTSYVLR	1	5	1	530391083	N-Term(iTRAQ4plex); N1(Deamidated)	0	3.85956	0.952041	2.11007	3.10622	0	2	1098.59	0.39144	29.1123	0
High	lnYSLPTGQWVGVQLPR	1	5	1	530391083	N-Term(iTRAQ4plex); N2(Deamidated)	0	3.52494	0.98397	2.5013	2.73222	0	2	2073.13	2.13775	65.4862	0
High	gPncSEPEcPGncHLR	1	5	1	530391083	N-Term(iTRAQ4plex); N3(Deamidated); C4(Carbamidomethyl); C9(Carbamidomethyl); N12(Deamidated); C13(Carbamidomethyl)	0	2.23158	0.701362	1.14435	2.65736	0	3	2029.83	-0.659571	21.9925	0
High	nLTVPGSLR	1	3	1	530391083	N-Term(iTRAQ4plex); N1(Deamidated)	0	4.0769	0.932383	3.81373	2.49352	0	2	1101.64	0.106299	37.1129	0
High	vPGnVTAVLGETLk	2	2	1	31377806	N-Term(iTRAQ4plex); N4(Deamidated); K14(iTRAQ4plex)	0	3.1918	1.82451	0.458796	3.42716	0	2	1686.99	-0.355037	58.7669	0
High	lSLLEEPGnGTFTVILNQLTSR	2	2	1	31377806	N-Term(iTRAQ4plex); N9(Deamidated)	0	3.09301	2.35962	0.371312	3.3034	0	3	2547.38	1.4643	79.6633	0
High	wnNTGcQALPSQDEGPSk	2	2	1	31377806	N-Term(iTRAQ4plex); N2(Deamidated); C6(Carbamidomethyl); K18(iTRAQ4plex)	0	2.96811	1.88625	0.725406	3.02144	0	2	2278.07	0.786057	35.4554	0
High	qIGLYPVLVIDSSGYVNPnYTGR	1	2	1	31377806	N-Term(iTRAQ4plex); N19(Deamidated)	0				2.73182	0	3	2670.4	2.88035	71.4168	0
High	anLTNFPEnGTFVVNIAQLSQDDSGR	1	2	1	31377806	N-Term(iTRAQ4plex); N2(Deamidated); N9(Deamidated)	0	1.4525			2.40059	0	2	2953.44	2.5757	71.8109	0
High	lEDRFnSTLGPSEEQEESWPGAPGGLSHWLPAAR	1	1	1	5901944	N-Term(iTRAQ4plex); N6(Deamidated)	0	1.12862	2.05855	1.48196	5.61222	0	4	3865.85	-1.34892	60.4195	1
High	gRLEQLGGLLAnVSGELGGR	1	1	1	5901944	N-Term(iTRAQ4plex); N12(Deamidated)	0				4.80612	0	3	2141.18	1.30624	65.3211	1
High	lGALnSSLQLLEDR	1	1	1	5901944	N-Term(iTRAQ4plex); N5(Deamidated)	0	1.27268	0.943931	2.06305	4.13395	0	2	1673.92	1.90481	64.9933	0
High	eTnTTSQmQAALLEk	2	1	1	5901944	N-Term(iTRAQ4plex); N3(Deamidated); M8(Oxidation); K15(iTRAQ4plex)	0	1.11343	0.917411	1.40372	3.43923	0	2	1970	-1.13428	32.4872	0
High	rLGALnSSLQLLEDR	1	1	1	5901944	N-Term(iTRAQ4plex); N6(Deamidated)	0				3.42671	0	3	1830.02	1.24304	53.4412	1
High	lnLTAAR	1	1	1	5901944	N-Term(iTRAQ4plex); N2(Deamidated)	0	1.11726	0.795521	1.74572	2.46375	0	2	903.539	0.857321	32.0321	0
High	gLnLTEDTYkPR	2	2	1	5031863	N-Term(iTRAQ4plex); N3(Deamidated); K10(iTRAQ4plex)	0	3.21325	1.11088	1.06581	5.00951	0	3	1695.91	-0.390441	33.8513	0
High	dAGVVcTnETR	1	1	1	5031863	N-Term(iTRAQ4plex); C6(Carbamidomethyl); N8(Deamidated)	0	3.02649	1.12307	0.899244	4.12441	0	2	1366.64	-0.536431	19.7229	0
High	aAIPSALDTnSSk	2	2	1	5031863	N-Term(iTRAQ4plex); N10(Deamidated); K13(iTRAQ4plex)	0	3.3468	1.34177	0.990529	3.82769	0	2	1563.85	-0.795888	34.4541	0
High	aLGFEnATQALGR	2	1	1	5031863	N-Term(iTRAQ4plex); N6(Deamidated)	0	2.45909	0.965832	0.806096	2.86312	0	3	1492.79	0.880767	48.8607	0
High	tVIRPFYLTnSSGVD	1	2	1	5031863	N-Term(iTRAQ4plex); N10(Deamidated)	0	1.51561	1.34951	0.71933	2.63014	0	2	1813.95	0.0329661	54.3649	0
High	nDRnSSDETFLk	1	6	1	530384408	N-Term(iTRAQ4plex); N4(Deamidated); K12(iTRAQ4plex)	0	1.27688	0.596454	0.962454	5.00124	0	3	1714.85	0.500427	24.5842	1
High	dLPImFDVLIHDPSHFLnYSTInYk	1	6	1	530384408	N-Term(iTRAQ4plex); M5(Oxidation); N18(Deamidated); N23(Deamidated); K25(iTRAQ4plex)	0	1.43747	0.913098	1.07975	4.24475	0	4	3298.66	-1.01321	72.1568	0
High	nSSDETFLk	1	6	1	530384408	N-Term(iTRAQ4plex); N1(Deamidated); K9(iTRAQ4plex)	0	1.66046	0.703508	2.73228	3.69193	0	2	1329.68	0.456468	31.429	0
High	nDRnSSDETFLk	1	6	1	530384408	N-Term(iTRAQ4plex); N1(Deamidated); N4(Deamidated); K12(iTRAQ4plex)	0	0.582824	0.702599	0.550869	3.06758	0	3	1715.83	-1.21151	27.1811	1
High	dLPImFDVLIHDPSHFLnYSTINYk	2	6	1	530384408	N-Term(iTRAQ4plex); M5(Oxidation); N18(Deamidated); K25(iTRAQ4plex)	0	1.91337	1.15004	1.42925	2.43744	0	3	3297.68	0.677031	71.2557	0
High	vSVNTAnVTLGPQLmEVTVYR	1	6	1	530384408	N-Term(iTRAQ4plex); N7(Deamidated); M15(Oxidation)	0	0.884697	0.827483	0.86288	2.35815	0	3	2452.29	0.706859	57.1792	0
High	rSnYTPITNVPPEVTVLTnSPVELREPNVLIcFIDk	1	1	1	52426774	N-Term(iTRAQ4plex); N3(Deamidated); N19(Deamidated); C32(Carbamidomethyl); K36(iTRAQ4plex)	0	1.63826	0.626309	0.62392	5.87138	0	4	4415.36	4.14337	70.4999	2
High	rSnYTPITNVPPEVTVLTnSPVELR	1	1	1	52426774	N-Term(iTRAQ4plex); N3(Deamidated); N19(Deamidated)	0	0.854144	1.12918	1.11611	5.23231	0	3	2942.57	2.61417	57.7788	1
High	rSnYTPITNVPPEVTVLTNSPVELR	2	1	1	52426774	N-Term(iTRAQ4plex); N3(Deamidated)	0				3.74928	0	4	2941.58	0.870008	58.1634	1
High	fTPPVVnVTWLR	1	3	1	52426774	N-Term(iTRAQ4plex); N7(Deamidated)	0	2.96746	1.05291	1.0349	3.44003	0	2	1573.89	0.137048	65.9974	0
High	lNAEnnATFYFk	1	3	1	4504893	N-Term(iTRAQ4plex); N5(Deamidated); N6(Deamidated); K12(iTRAQ4plex)	0	0.557062	0.923804	0.523277	4.62832	0	2	1721.87	2.60279	50.7235	0
High	lNAENnATFYFk	1	3	1	4504893	N-Term(iTRAQ4plex); N6(Deamidated); K12(iTRAQ4plex)	0	0.668528	0.915966	0.524177	4.46921	0	2	1720.88	1.40258	48.9036	0
High	iTYSIVQTncSk	2	2	1	4504893	N-Term(iTRAQ4plex); N9(Deamidated); C10(Carbamidomethyl); K12(iTRAQ4plex)	0	0.91083	0.962087	0.734805	4.09423	0	2	1702.89	1.34102	38.7629	0
High	hGIQYFnNnTQHSSLFmLNEVk	6	3	1	4504893	N-Term(iTRAQ4plex); N7(Deamidated); N9(Deamidated); M17(Oxidation); K22(iTRAQ4plex)	0	0.626446	1.24403	0.844921	2.91346	0	4	2927.42	-0.736076	46.5947	0
High	hGIQYFNNNTQHSSLFmLNEVk	1	3	1	4504893	N-Term(iTRAQ4plex); M17(Oxidation); K22(iTRAQ4plex)	0	0.659821	1.17263	0.72581	2.35858	0	4	2925.43	-9.07711	44.8898	0
High	nmSNQLGLLAVNQR	2	1	1	4557759	N-Term(iTRAQ4plex); N1(Deamidated); M2(Oxidation)	0	0.730949	0.663113	1.67166	4.32822	0	2	1718.9	0.979866	43.6177	0
High	scPAcPGSnITIR	1	1	1	4557759	N-Term(iTRAQ4plex); C2(Carbamidomethyl); C5(Carbamidomethyl); N9(Deamidated)	0	1.00312	0.59642	2.8325	3.40009	0	2	1577.75	0.653942	30.3229	0
High	aLLPFDnLHDDPcLLTnR	1	2	1	4557759	N-Term(iTRAQ4plex); N7(Deamidated); C13(Carbamidomethyl); N17(Deamidated)	0	1.11982	0.369544	2.75599	3.07112	0	3	2270.13	1.4177	63.6728	0
High	aLLPFDNLHDDPcLLTnR	2	2	1	4557759	N-Term(iTRAQ4plex); C13(Carbamidomethyl); N17(Deamidated)	0	1.1293	0.373567	2.83813	2.9956	0	3	2269.14	1.98635	59.7332	0
High	dFVncSTLPALNLASWR	1	1	1	4557759	N-Term(iTRAQ4plex); N4(Deamidated); C5(Carbamidomethyl)	0	0.341008	0.291767	1.39654	2.78241	0	2	2109.06	2.70385	70.6598	0
High	lGLSFNSISAVDnGSLANTPHLR	1	3	1	19743848	N-Term(iTRAQ4plex); N13(Deamidated)	0	0.605727	1.11791	0.565117	6.7451	0	3	2528.33	1.46255	57.0574	0
High	lGLSFnSISAVDnGSLANTPHLR	1	3	1	19743848	N-Term(iTRAQ4plex); N6(Deamidated); N13(Deamidated)	0	0.54846	1.11318	0.546606	6.62388	0	3	2529.31	1.02477	58.0615	0
High	iADTNITSIPQGLPPSLTELHLDGNk	1	2	1	19743848	N-Term(iTRAQ4plex); K26(iTRAQ4plex)	0	0.245026	0.969702	0.312491	3.80502	0	3	3032.65	0.738942	63.0683	0
High	iADTnITSIPQGLPPSLTELHLDGNk	2	2	1	19743848	N-Term(iTRAQ4plex); N5(Deamidated); K26(iTRAQ4plex)	0	0.2996	0.96718	0.365966	3.07488	0	3	3033.63	-3.06627	61.66	0
High	yHYnGSLmDGTLFDSSYSR	1	2	1	192448443	N-Term(iTRAQ4plex); N4(Deamidated); M8(Oxidation)	0	2.09496	0.709213	2.71253	5.46213	0	3	2374.04	-1.68767	46.5482	0
High	yHYnGTLLDGTSFDTSYSk	1	2	1	192448443	N-Term(iTRAQ4plex); N4(Deamidated); K19(iTRAQ4plex)	0	4.41039	0.239935	0.425927	5.33646	0	3	2458.16	-0.457908	48.1969	0
High	yHYncSLLDGTQLFTSHDYGAPQEATLGANk	1	2	1	192448443	N-Term(iTRAQ4plex); N4(Deamidated); C5(Carbamidomethyl); K31(iTRAQ4plex)	0	2.22051	0.819249	2.22516	4.16211	0	4	3760.78	0.310817	54.5228	0
High	tLSRPSETcnETTk	1	2	1	192448443	N-Term(iTRAQ4plex); C9(Carbamidomethyl); N10(Deamidated); K14(iTRAQ4plex)	0	4.32763	0.493007	5.10845	3.50808	0	3	1912.95	-0.600748	16.5787	0
High	yHYnGTFEDGkk	1	2	1	192448443	N-Term(iTRAQ4plex); N4(Deamidated); K11(iTRAQ4plex); K12(iTRAQ4plex)	0	3.81861	1.25632	3.78853	3.0275	0	4	1891.95	-0.493686	22.6521	1
High	yHYnGTFEDGk	1	2	1	192448443	N-Term(iTRAQ4plex); N4(Deamidated); K11(iTRAQ4plex)	0	3.47327	0.750673	4.7419	2.88451	0	3	1619.76	-0.410511	27.6808	0
High	aLPQPQnVTSLLGcTH	3	1	1	11321561	N-Term(iTRAQ4plex); N7(Deamidated); C14(Carbamidomethyl)	0	0.546	0.953274	0.588298	5.68286	0	2	1880.97	1.69879	59.099	0
High	sWPAVGncSSALR	2	1	1	11321561	N-Term(iTRAQ4plex); N7(Deamidated); C8(Carbamidomethyl)	0	0.581332	0.86616	0.516778	4.35759	0	2	1549.76	1.6852	41.0194	0
High	nGTGHGnSTHHGPEYmR	1	1	1	11321561	N-Term(iTRAQ4plex); N1(Deamidated); N7(Deamidated); M16(Oxidation)	0	0.291679	0.727782	0.394208	3.8409	0	5	2013.86	0.103469	7.14332	0
High	aLPGnLTAAVmEAnQTGHEFPDR	1	2	1	530394351	N-Term(iTRAQ4plex); N5(Deamidated); M11(Oxidation); N14(Deamidated)	0	0.717907	1.55138	0.518416	5.26561	0	3	2601.24	0.354459	55.2231	0
High	qVEELQVnHTALR	1	2	1	530394351	N-Term(iTRAQ4plex); N8(Deamidated)	0	0.390939	1.4357	0.405826	4.55696	0	3	1681.9	1.05279	31.3232	0
High	aQEAPGTnGSLVLATPGAGARPEPDSLQAR	1	2	1	530394351	N-Term(iTRAQ4plex); N8(Deamidated)	0	0.382005	1.40598	0.213656	4.4796	0	3	3076.58	1.14018	41.6923	0
High	sFnQSLHSLTQAIR	1	2	1	530394351	N-Term(iTRAQ4plex); N3(Deamidated)	0	0.260734	1.36429	0.232174	3.30097	0	3	1746.93	1.47369	48.5797	0
High	nLSLDVEANR	1	2	1	530394351	N-Term(iTRAQ4plex); N1(Deamidated)	0	0.42041	1.33202	0.393635	3.2137	0	2	1275.67	1.64634	37.4988	0
High	nLSELHmTTAR	1	2	1	530394351	N-Term(iTRAQ4plex); N1(Deamidated); M7(Oxidation)	0	0.586083	1.39797	0.55574	2.90034	0	3	1433.72	0.757655	22.6012	0
High	kAPVVncSIAVcQR	1	2	1	88501734	K1(iTRAQ4plex); N-Term(iTRAQ4plex); N6(Deamidated); C7(Carbamidomethyl); C12(Carbamidomethyl)	0	1.34491	0.976381	1.73205	4.79361	0	3	1891.01	0.493391	28.6236	1
High	eLFnITnGAR	1	2	1	88501734	N-Term(iTRAQ4plex); N4(Deamidated); N7(Deamidated)	0	1.16524	0.5367	1.95855	3.72565	0	2	1280.66	-0.206551	48.5975	0
High	yLnFTASEnTSR	1	2	1	88501734	N-Term(iTRAQ4plex); N3(Deamidated); N9(Deamidated)	0	1.32206	0.75382	2.21824	3.49493	0	2	1548.73	1.75966	45.3383	0
High	tnkTEFQLELPVk	1	2	1	88501734	N-Term(iTRAQ4plex); N2(Deamidated); K3(iTRAQ4plex); K13(iTRAQ4plex)	0	1.42422	0.627145	2.43052	3.31879	0	3	1980.14	1.59485	45.9668	1
High	aVFnETknSTR	1	2	1	88501734	N-Term(iTRAQ4plex); N4(Deamidated); K7(iTRAQ4plex); N8(Deamidated)	0	1.22631	0.679666	1.93835	3.02241	0	3	1556.82	0.26916	21.2408	1
High	eFnVTVTVR	1	2	1	88501734	N-Term(iTRAQ4plex); N3(Deamidated)	0	1.42625	0.742448	2.6447	2.91018	0	2	1209.66	1.39889	41.5145	0
High	aVFnETk	1	2	1	88501734	N-Term(iTRAQ4plex); N4(Deamidated); K7(iTRAQ4plex)	0	1.719	1.02176	3.233	2.34885	0	2	1097.61	-1.26297	25.654	0
High	rGTFTDcALAnmTEQIR	1	3	1	115527062	N-Term(iTRAQ4plex); C7(Carbamidomethyl); N11(Deamidated); M12(Oxidation)	0	1.00248	1.32099	0.749649	4.94848	0	3	2145.02	0.706482	35.7237	1
High	nmTLFSDLVAEk	2	3	1	115527062	N-Term(iTRAQ4plex); N1(Deamidated); M2(Oxidation); K12(iTRAQ4plex)	0	0.286599	1.18414	0.248903	4.3018	0	2	1672.87	2.25895	57.6648	0
High	gTFTDcALAnmTEQIR	2	3	1	115527062	N-Term(iTRAQ4plex); C6(Carbamidomethyl); N10(Deamidated); M11(Oxidation)	0	0.500102	1.20386	0.519704	3.9984	0	2	1988.92	-0.343732	43.2295	0
High	hAELSFVFLTDGVTGnDSLHESAHSmR	1	1	1	115527062	N-Term(iTRAQ4plex); N16(Deamidated); M26(Oxidation)	0	0.629183	1.20608	0.797817	3.90339	0	4	3118.46	-1.11091	49.1923	0
High	yLYLASnHSnk	1	3	1	480306390	N-Term(iTRAQ4plex); N7(Deamidated); N10(Deamidated); K11(iTRAQ4plex)	0	0.198452	1.14592	0.215724	4.55925	0	3	1599.83	2.4532	34.6991	0
High	qPQPnVSELVVGPLPHPSYmR	1	2	1	480306390	N-Term(iTRAQ4plex); N5(Deamidated); M20(Oxidation)	0	0.251897	1.2373	0.30648	4.29915	0	3	2506.28	-1.3291	49.8406	0
High	iQmLSFAGEPLPQnSSmAR	2	3	1	480306390	N-Term(iTRAQ4plex); M3(Oxidation); N14(Deamidated); M17(Oxidation)	0	0.228536	1.23531	0.359104	3.93974	0	3	2254.1	1.08329	49.1835	0
High	yLYLASnHSNk	2	3	1	480306390	N-Term(iTRAQ4plex); N7(Deamidated); K11(iTRAQ4plex)	0	0.161422	1.26242	0.239491	2.4937	0	2	1598.85	4.75809	31.557	0
High	fVnVTVTPEDQcRPnNVcTGVLTR	2	1	1	11342670	N-Term(iTRAQ4plex); N3(Deamidated); C12(Carbamidomethyl); N15(Deamidated); C18(Carbamidomethyl)	0	0.54309	0.544735	1.76829	5.01914	0	3	2922.42	0.071273	48.0753	0
High	fVnVTVTPEDQcRPNNVcTGVLTR	2	1	1	11342670	N-Term(iTRAQ4plex); N3(Deamidated); C12(Carbamidomethyl); C18(Carbamidomethyl)	0	0.546622	0.640585	1.30187	3.5336	0	4	2921.44	0.2363	45.885	0
High	eAnLTSSVTILPLPLQnATVEAGTR	1	1	1	11342670	N-Term(iTRAQ4plex); N3(Deamidated); N17(Deamidated)	0				3.03711	0	3	2741.47	1.97854	70.2073	0
High	sDAVSHTGnYTcEVTELTR	2	4	1	530375558	N-Term(iTRAQ4plex); N9(Deamidated); C12(Carbamidomethyl)	0	0.977116	1.38637	1.08475	6.01923	0	3	2285.05	0.316617	39.1122	0
High	mDkSDAVSHTGnYTcEVTELTR	2	4	1	530375558	N-Term(iTRAQ4plex); M1(Oxidation); K3(iTRAQ4plex); N12(Deamidated); C15(Carbamidomethyl)	0	1.35722	1.88238	0.868327	4.75382	0	4	2819.31	0.728628	35.6849	1
High	dIYTFDGALnk	1	4	1	530375558	N-Term(iTRAQ4plex); N10(Deamidated); K11(iTRAQ4plex)	0	0.990722	1.54243	1.08097	3.78072	0	2	1545.81	1.38735	49.6062	0
High	iIISPEEnVTLTcTAENQLER	1	3	1	343168772	N-Term(iTRAQ4plex); N8(Deamidated); C13(Carbamidomethyl)	0	0.904196	1.45681	0.949372	4.56083	0	3	2575.31	0.841196	60.2072	0
High	nAIkEGDnITLk	1	3	1	343168772	N-Term(iTRAQ4plex); K4(iTRAQ4plex); N8(Deamidated); K12(iTRAQ4plex)	0	1.03228	1.95766	1.73862	3.84352	0	3	1749.01	0.627386	28.9169	1
High	kLGDcISEDSYPDGnITWYR	1	3	1	343168772	K1(iTRAQ4plex); N-Term(iTRAQ4plex); C5(Carbamidomethyl); N15(Deamidated)	0	1.00696	1.35419	1.06933	3.31255	0	3	2678.27	2.35336	48.9336	1
High	eGDnITLk	1	3	1	343168772	N-Term(iTRAQ4plex); N4(Deamidated); K8(iTRAQ4plex)	0	0.662348	1.45154	1.3173	2.82285	0	2	1178.65	-0.138299	27.8986	0
High	lNLSEnYTLSISNAR	2	4	1	343168772	N-Term(iTRAQ4plex); N6(Deamidated)	0	0.937899	1.23099	1.54613	2.60518	0	3	1839.96	-0.617752	53.0642	0
High	tSLELWmHTDPVSQknESVR	1	4	1	530364488	N-Term(iTRAQ4plex); M7(Oxidation); K15(iTRAQ4plex); N16(Deamidated)	0	2.4883	1.05045	1.16783	4.72505	0	4	2662.34	0.162137	38.6101	1
High	kIYIPLnk	1	4	1	530364488	N-Term(iTRAQ4plex); K1(iTRAQ4plex); N7(Deamidated); K8(iTRAQ4plex)	0	2.49832	1.26733	1.29782	3.24697	0	3	1421.9	-4.74494	36.5282	1
High	rPnQSQPLPPSSLQR	2	3	1	530364488	N-Term(iTRAQ4plex); N3(Deamidated)	0	1.21684	1.13608	1.14668	3.16913	0	3	1850	0.239551	24.7626	0
High	aLYELAGGTnFSDTVQADPQTVTR	1	3	1	530364488	N-Term(iTRAQ4plex); N10(Deamidated)	0	1.10707		0.622784	2.68968	0	3	2699.34	4.13371	57.4177	0
High	iYIPLnk	1	4	1	530364488	N-Term(iTRAQ4plex); N6(Deamidated); K7(iTRAQ4plex)	0	4.36008	1.34275	2.37705	2.60453	0	2	1149.71	-1.25453	47.5243	0
High	anNSWFQSILR	1	3	1	530364488	N-Term(iTRAQ4plex); N2(Deamidated)	0	2.52654	1.02765	1.24916	2.33752	0	2	1480.77	-0.421107	62.4676	0
High	tLSELmSQTGHLGLAnASAPSGEQLLR	1	1	1	21264602	N-Term(iTRAQ4plex); M6(Oxidation); N16(Deamidated)	0	0.802778	1.26996	0.663595	5.37364	0	3	2942.51	2.64704	52.4854	0
High	rLnTTGVSAGcTADLLVGR	1	1	1	21264602	N-Term(iTRAQ4plex); N3(Deamidated); C11(Carbamidomethyl)	0	0.64712	0.625111	0.599956	5.31801	0	3	2106.11	0.176676	43.6908	1
High	dnATLQATLHAAR	1	1	1	21264602	N-Term(iTRAQ4plex); N2(Deamidated)	0	0.393456	1.12138	0.358654	3.88692	0	3	1526.81	1.99594	30.9956	0
High	gVHnASLALSASIGR	1	1	1	21264602	N-Term(iTRAQ4plex); N4(Deamidated)	0	0.761846	1.404	0.639416	3.7708	0	3	1597.88	1.0329	36.8584	0
High	vFDLQQNLGSVnVSTGcAPALQAQTPGLGPR	1	1	1	21264602	N-Term(iTRAQ4plex); N12(Deamidated); C17(Carbamidomethyl)	0	1.05881	1.11621	1.00025	2.7258	0	3	3340.71	0.835183	62.7903	0
High	qEDLSVGSVLLTVnATDPDSLQHQTIR	1	4	1	333944018	N-Term(iTRAQ4plex); N14(Deamidated)	0	1.19027	1.75401	1.06256	4.78527	0	3	3081.59	2.04563	61.8078	0
High	inNTHALVSLLQNLNk	2	4	1	333944018	N-Term(iTRAQ4plex); N2(Deamidated); K16(iTRAQ4plex)	0	0.221453	1.405	0.228094	3.42353	0	3	2081.2	1.41278	61.7615	0
High	aNYNLPImVTDSGkPPmTnITDLR	2	4	1	333944018	N-Term(iTRAQ4plex); M8(Oxidation); K14(iTRAQ4plex); M17(Oxidation); N19(Deamidated)	0	0.75556	1.28857	0.648991	3.15602	0	4	2982.52	1.04414	49.8572	0
High	anYNLPImVTDSGkPPmTnITDLR	1	4	1	333944018	N-Term(iTRAQ4plex); N2(Deamidated); M8(Oxidation); K14(iTRAQ4plex); M17(Oxidation); N19(Deamidated)	0	0.63303	1.48124	0.633188	2.86515	0	3	2983.5	-1.16353	51.0253	0
High	nITAVGk	1	5	1	333944018	N-Term(iTRAQ4plex); N1(Deamidated); K7(iTRAQ4plex)	0	0.415024	1.13546	0.532235	2.40722	0	2	991.603	0.558402	22.5459	0
High	aDGTVNQIEGEATPVnLTEPAk	1	1	1	4502163	N-Term(iTRAQ4plex); N16(Deamidated); K22(iTRAQ4plex)	0	0.550314	0.717697	0.769398	4.57987	0	3	2543.31	0.509568	46.8659	0
High	aDGTVNQIEGEATPVnLTEPAkLEVk	3	1	1	4502163	N-Term(iTRAQ4plex); N16(Deamidated); K22(iTRAQ4plex); K26(iTRAQ4plex)	0	0.585115	0.706299	0.717139	3.92692	0	4	3156.7	0.144432	49.7933	1
High	aDGTVnQIEGEATPVnLTEPAk	1	1	1	4502163	N-Term(iTRAQ4plex); N6(Deamidated); N16(Deamidated); K22(iTRAQ4plex)	0	0.73362	0.591655	0.833031	2.75679	0	3	2544.28	-3.45167	44.9208	0
High	gkEGHFYYnISEVk	2	3	1	5453914	N-Term(iTRAQ4plex); K2(iTRAQ4plex); N9(Deamidated); K14(iTRAQ4plex)	0	3.2774	0.827939	0.899443	4.59043	0	3	2104.1	-1.37726	33.7926	1
High	eGHFYYnISEVk	2	3	1	5453914	N-Term(iTRAQ4plex); N7(Deamidated); K12(iTRAQ4plex)	0	3.84654	0.812124	1.27712	4.19865	0	3	1774.89	0.428962	40.0281	0
High	vSnVScQASVSR	1	3	1	5453914	N-Term(iTRAQ4plex); N3(Deamidated); C6(Carbamidomethyl)	0	4.76697	1.21244	1.20503	3.14416	0	2	1438.71	-0.434731	21.3841	0
High	gkEGHFYYNISEVk	1	3	1	5453914	N-Term(iTRAQ4plex); K2(iTRAQ4plex); K14(iTRAQ4plex)	0	3.22882	1.11399	0.990376	3.06384	0	3	2103.11	-7.81724	33.911	1
High	dEGTYTcALHHSGHSPPISSQnVTVLR	3	1	1	19923362	N-Term(iTRAQ4plex); C7(Carbamidomethyl); N22(Deamidated)	0	1.94841	0.816097	1.42482	7.11874	0	4	3108.49	-1.11239	34.0945	0
High	hEnTSSSPIQYEFSLTR	1	1	1	19923362	N-Term(iTRAQ4plex); N3(Deamidated)	0	4.34561	0.315387	3.34925	4.69591	0	3	2141.03	0.160419	44.7733	0
High	yHLEVEAGNTLVRnESHk	1	2	1	392307009	N-Term(iTRAQ4plex); N14(Deamidated); K18(iTRAQ4plex)	0	1.3737	0.810966	1.38565	5.12429	0	4	2385.24	1.42446	31.2814	1
High	nIETFTcDTQnITYR	1	2	1	392307009	N-Term(iTRAQ4plex); C7(Carbamidomethyl); N11(Deamidated)	0	1.22661	0.640312	1.63782	4.53801	0	2	2020.94	0.337104	46.3222	0
High	yAnITVDYLYNk	1	2	1	392307009	N-Term(iTRAQ4plex); N3(Deamidated); K12(iTRAQ4plex)	0	1.11261	0.68284	1.19329	3.54058	0	2	1765.92	-0.130817	53.8145	0
High	sFHnFTLcYIk	1	2	1	392307009	N-Term(iTRAQ4plex); N4(Deamidated); C8(Carbamidomethyl); K11(iTRAQ4plex)	0	1.62814	0.636635	1.76854	3.47106	0	3	1718.88	-0.612058	47.3076	0
High	sAPPSQVWnmTVSmTSDNSmHVk	1	2	1	392307009	N-Term(iTRAQ4plex); N9(Deamidated); M10(Oxidation); M14(Oxidation); M20(Oxidation); K23(iTRAQ4plex)	0	1.30668	0.86886	1.42667	2.80003	0	3	2871.32	1.13961	36.0341	0
High	mHIFQnGSLVIHDVAPEDSGR	2	4	1	22902126	N-Term(iTRAQ4plex); M1(Oxidation); N6(Deamidated)	0	1.74492	1.02323	1.15765	4.78789	0	3	2483.21	1.01627	41.7354	0
High	dGTPLSDGQSnHTVSSk	1	5	1	22902126	N-Term(iTRAQ4plex); N11(Deamidated); K17(iTRAQ4plex)	0	2.14325	1.19122	1.67782	3.52256	0	3	2018.99	-0.353194	19.7891	0
High	rQDVnITVATVPSWLk	1	4	1	22902126	N-Term(iTRAQ4plex); N5(Deamidated); K16(iTRAQ4plex)	0	1.65738	1.20564	1.72024	3.35061	0	3	2116.2	-0.143576	52.987	1
High	aTVFAnGSLLLTQVRPR	1	5	1	22902126	N-Term(iTRAQ4plex); N6(Deamidated)	0	1.96621	1.17789	1.39127	3.07417	0	3	1988.14	0.191774	56.0415	0
High	gLVmNYPHITnLTNLGQSTEYR	1	2	1	315138990	N-Term(iTRAQ4plex); M4(Oxidation); N11(Deamidated)	0	1.88469	1.06273	1.98698	5.05457	0	3	2682.34	2.22984	52.6138	0
High	gkDLDTDFTNNASQPETk	1	2	1	315138990	N-Term(iTRAQ4plex); K2(iTRAQ4plex); K18(iTRAQ4plex)	0	6.88661	1.56576	8.29997	4.57797	0	3	2413.18	-16.4832	29.5567	1
High	gkDLDTDFTnnASQPETk	2	2	1	315138990	N-Term(iTRAQ4plex); K2(iTRAQ4plex); N10(Deamidated); N11(Deamidated); K18(iTRAQ4plex)	0	2.41737	0.794152	2.51316	3.4613	0	3	2415.19	-1.54007	29.4731	1
High	sEGAIQVnFTLVR	1	2	1	315138990	N-Term(iTRAQ4plex); N8(Deamidated)	0	2.80994	0.580708	2.38143	3.25128	0	2	1578.86	0.255471	54.4291	0
High	gkDLDTDFTNnASQPETk	1	2	1	315138990	N-Term(iTRAQ4plex); K2(iTRAQ4plex); N11(Deamidated); K18(iTRAQ4plex)	0	1.48074	0.573952	1.63668	2.36205	0	4	2414.21	0.175876	29.9222	1
High	dIENLkDASSFLAEWQnITk	2	4	1	61744483	N-Term(iTRAQ4plex); K6(iTRAQ4plex); N17(Deamidated); K20(iTRAQ4plex)	0	3.22535	0.630615	3.41348	4.52622	0	3	2755.45	-1.35667	68.3987	1
High	sLVTQYLnATGNR	1	4	1	61744483	N-Term(iTRAQ4plex); N8(Deamidated)	0	2.48834	0.779489	2.85073	4.19312	0	2	1581.83	-0.749924	49.2987	0
High	dASSFLAEWQnITk	2	4	1	61744483	N-Term(iTRAQ4plex); N11(Deamidated); K14(iTRAQ4plex)	0	2.9943	0.611918	4.0279	3.80347	0	2	1898.97	-1.64435	68.2337	0
High	lnETHIFnGSNWImLIYk	1	2	1	333440434	N-Term(iTRAQ4plex); N2(Deamidated); N8(Deamidated); M14(Oxidation); K18(iTRAQ4plex)	0	1.13357	1.13511	1.79849	4.51154	0	3	2499.29	0.791081	72.4651	0
High	eAGnHTSGAGLVQINk	2	2	1	333440434	N-Term(iTRAQ4plex); N4(Deamidated); K16(iTRAQ4plex)	0	1.21699	1.09182	1.57368	3.33608	0	2	1885	-0.488705	27.414	0
High	eAGnHTSGAGLVQInk	1	2	1	333440434	N-Term(iTRAQ4plex); N4(Deamidated); N15(Deamidated); K16(iTRAQ4plex)	0	1.13468	1.31661	1.30471	2.98719	0	3	1885.99	1.02163	28.297	0
High	lkPLFnk	1	2	1	333440434	N-Term(iTRAQ4plex); K2(iTRAQ4plex); N6(Deamidated); K7(iTRAQ4plex)	0	1.49861	1.13768	1.84569	2.49223	0	3	1292.83	-0.788219	34.1454	0
High	vDDEmPQHAVLSGPNLFINNLnkTDnGTYR	1	7	1	530397973	N-Term(iTRAQ4plex); M5(Oxidation); N22(Deamidated); K23(iTRAQ4plex); N26(Deamidated)	0	0.83161	0.975726	0.715079	7.06087	0	4	3678.78	-3.94916	51.6119	1
High	vSLTnVSISDEGR	1	7	1	530397973	N-Term(iTRAQ4plex); N5(Deamidated)	0	0.571557	1.17057	0.773215	4.59538	0	2	1521.78	-1.82719	43.1183	0
High	fQLLnFSSSELk	1	7	1	530397973	N-Term(iTRAQ4plex); N5(Deamidated); K12(iTRAQ4plex)	0	0.590855	1.12441	0.706859	3.63395	0	2	1701.93	2.23526	62.625	0
High	dTAVEGEEIEVNcTAmASkPATTIR	1	7	1	530397973	N-Term(iTRAQ4plex); C13(Carbamidomethyl); M16(Oxidation); K19(iTRAQ4plex)	0	0.854527	1.11891	0.466649	3.17982	0	3	2997.46	-4.9783	38.5045	0
High	gHHncSESLELEDPSSGLGVTk	1	1	1	68448544	N-Term(iTRAQ4plex); N4(Deamidated); C5(Carbamidomethyl); K22(iTRAQ4plex)	0	1.85252	0.967626	1.50084	5.5468	0	3	2642.26	-0.254851	35.0777	0
High	yGnmTEDHVmHLLQNADPLk	2	3	1	68448544	N-Term(iTRAQ4plex); N3(Deamidated); M4(Oxidation); M10(Oxidation); K20(iTRAQ4plex)	0	4.32833	0.876698	0.93535	5.30669	0	4	2647.27	-1.08894	46.2593	0
High	yGnmTEDHVmHLLQnADPLk	1	3	1	68448544	N-Term(iTRAQ4plex); N3(Deamidated); M4(Oxidation); M10(Oxidation); N15(Deamidated); K20(iTRAQ4plex)	0	3.084	0.71413	1.0099	3.3821	0	3	2648.26	1.49512	42.7294	0
High	tVLEnSTSYEEAk	2	5	1	530387778	N-Term(iTRAQ4plex); N5(Deamidated); K13(iTRAQ4plex)	0	0.738338	1.07854	0.79309	4.68045	0	2	1759.89	2.17723	34.2723	0
High	tSQEnISFETmYDVLSTkPVLNk	1	5	1	530387778	N-Term(iTRAQ4plex); N5(Deamidated); M11(Oxidation); K18(iTRAQ4plex); K23(iTRAQ4plex)	0	0.320662	1.05096	0.479597	3.82554	0	3	3093.6	-0.804388	52.1173	0
High	iLAPAYFILGGnQSGEGcVITR	2	5	1	530387778	N-Term(iTRAQ4plex); N12(Deamidated); C18(Carbamidomethyl)	0	0.637797	0.901077	0.703522	3.71188	0	3	2481.3	1.04423	72.2118	0
High	eAESLQPmTVVGTDYVFHnDTk	1	2	1	149363636	N-Term(iTRAQ4plex); M8(Oxidation); N19(Deamidated); K22(iTRAQ4plex)	0	1.66392	1.26909	1.33223	5.07873	0	3	2786.35	0.711601	45.9358	0
High	tEAGAFEYVPDPTFEnFTGGVk	1	2	1	149363636	N-Term(iTRAQ4plex); N16(Deamidated); K22(iTRAQ4plex)	0	1.49224	0.884093	1.51723	3.89423	0	3	2665.3	2.79778	65.1034	0
High	sInVTGQGFSLIQR	1	2	1	149363636	N-Term(iTRAQ4plex); N3(Deamidated)	0	1.34551	1.45281	0.994558	3.66912	0	2	1664.91	-0.366132	53.3098	0
High	aLSnISLR	1	2	1	149363636	N-Term(iTRAQ4plex); N4(Deamidated)	0	1.05081	1.23935	1.14452	2.78443	0	2	1018.6	0.125396	38.8316	0
High	gGLnLTAVTVAAENnHTVAFLGTSDGR	2	2	1	149363636	N-Term(iTRAQ4plex); N4(Deamidated); N15(Deamidated)	0	0.64721	1.28011	0.672411	2.69912	0	3	2831.43	1.78497	61.9144	0
High	rAnTSALAVPSPVSNSASAR	1	1	1	119703755	N-Term(iTRAQ4plex); N3(Deamidated)	0	1.25774	1.1401	1.69731	4.02774	0	3	2101.12	2.82312	31.6585	1
High	nTSAASTAQLVEATEELRR	2	1	1	119703755	N-Term(iTRAQ4plex); N1(Deamidated)	0	0.40356	1.00479	0.468406	3.95763	0	3	2192.14	5.53492	47.0134	1
High	rAnTSALAVPSPVSnSASAR	1	1	1	119703755	N-Term(iTRAQ4plex); N3(Deamidated); N15(Deamidated)	0	1.2283	0.825193	0.95619	3.2868	0	3	2102.09	-4.06303	33.2171	1
High	aQAALDkAnASR	1	1	1	119703755	N-Term(iTRAQ4plex); K7(iTRAQ4plex); N9(Deamidated)	0	0.260765	1.00001	0.380936	3.23875	0	3	1504.83	-3.53886	19.3962	1
High	fEnQTGFPPPDSR	4	4	1	255918077	N-Term(iTRAQ4plex); N3(Deamidated)	0	2.75741	1.14942	2.33034	4.30213	0	2	1636.77	0.644438	37.6596	0
High	gQFESVAPSQnFSDSSESDTHPFVIAk	1	2	1	255918077	N-Term(iTRAQ4plex); N11(Deamidated); K27(iTRAQ4plex)	0	1.24054	1.05442	0.720314	2.88158	0	3	3200.53	1.29897	48.6392	0
High	rnFTAADWGQSR	2	1	1	87196339	N-Term(iTRAQ4plex); N2(Deamidated)	0	0.624687	1.17523	0.744308	4.3428	0	3	1553.76	1.14261	30.049	1
High	nVTAQIcIDk	1	1	1	87196339	N-Term(iTRAQ4plex); N1(Deamidated); C7(Carbamidomethyl); K10(iTRAQ4plex)	0	0.34307	1.09356	0.378182	4.01557	0	2	1450.78	2.43483	37.053	0
High	nFTAADWGQSR	1	1	1	87196339	N-Term(iTRAQ4plex); N1(Deamidated)	0	0.30212	1.04471	0.419892	3.31438	0	2	1397.66	1.92397	39.9985	0
High	eNYAELLEDAFLknVTAQIcIDk	1	1	1	87196339	N-Term(iTRAQ4plex); K13(iTRAQ4plex); N14(Deamidated); C20(Carbamidomethyl); K23(iTRAQ4plex)	0	0.439415	1.38465	0.424253	2.68857	0	3	3130.64	1.06628	78.3106	1
High	enYAELLEDAFLknVTAQIcIDkk	1	1	1	87196339	N-Term(iTRAQ4plex); N2(Deamidated); K13(iTRAQ4plex); N14(Deamidated); C20(Carbamidomethyl); K23(iTRAQ4plex); K24(iTRAQ4plex)	0	0.371871	1.04967	0.364832	2.38233	0	4	3403.83	5.72304	74.4675	2
High	sPYYnVSDEISFHcYDGYTLR	2	1	1	67782358	N-Term(iTRAQ4plex); N5(Deamidated); C14(Carbamidomethyl)	0	0.69307	0.776529	0.767277	3.92844	0	3	2731.21	0.26669	55.8034	0
High	kIVLDPSGSmNIYLVLDGSDSIGASnFTGAk	2	1	1	67782358	N-Term(iTRAQ4plex); K1(iTRAQ4plex); M10(Oxidation); N26(Deamidated); K31(iTRAQ4plex)	0	1.03576	0.818911	0.525298	3.69123	0	4	3618.91	3.20122	63.9997	1
High	iVLDPSGSmNIYLVLDGSDSIGASnFTGAk	1	1	1	67782358	N-Term(iTRAQ4plex); M9(Oxidation); N25(Deamidated); K30(iTRAQ4plex)	0	0.404014	0.847917		3.26385	0	3	3346.7	2.24714	72.4617	0
High	tILVDnNTWnNTHISR	2	2	1	511630717	N-Term(iTRAQ4plex); N6(Deamidated); N10(Deamidated)	0	2.918	1.10744	2.47704	4.98145	0	3	2044.02	-1.14238	43.3456	0
High	tILVDNNTWnNTHISR	2	2	1	511630717	N-Term(iTRAQ4plex); N10(Deamidated)	0	3.00005	0.916895	2.42457	4.26241	0	3	2043.04	0.653087	41.1362	0
High	qAIHVGnQTFnDGTIVEk	1	1	1	83641874	N-Term(iTRAQ4plex); N7(Deamidated); N11(Deamidated); K18(iTRAQ4plex)	0	2.18129	0.616893	0.819919	5.49532	0	3	2261.17	1.66781	39.8109	0
High	qAIHVGnQTFNDGTIVEk	1	1	1	83641874	N-Term(iTRAQ4plex); N7(Deamidated); K18(iTRAQ4plex)	0	2.33192	0.629412	0.905414	4.74836	0	3	2260.18	-0.677666	38.2193	0
High	sYAGFLTVnk	1	1	1	83641874	N-Term(iTRAQ4plex); N9(Deamidated); K10(iTRAQ4plex)	0	1.72777	0.561167	0.83928	3.66119	0	2	1388.77	-0.884946	46.1695	0
High	qAIHVGNQTFNDGTIVEk	1	1	1	83641874	N-Term(iTRAQ4plex); K18(iTRAQ4plex)	0	2.21496	0.771608	0.802848	3.09082	0	3	2259.16	-18.0196	39.7237	0
High	hLLEnSTASVSEAER	2	5	1	530360851	N-Term(iTRAQ4plex); N5(Deamidated)	0	1.30286	0.998043	0.799201	3.65619	0	3	1787.89	0.173512	28.7293	0
High	nSnSNVIQVDQSGLGLPSR	1	5	1	530360851	N-Term(iTRAQ4plex); N3(Deamidated)	0	1.27891	1.28491	0.843992	3.64922	0	2	2130.09	-0.665339	46.4972	0
High	dYYLnkTENEk	1	5	1	530360851	N-Term(iTRAQ4plex); N5(Deamidated); K6(iTRAQ4plex); K11(iTRAQ4plex)	0	1.31241	1.54423	0.864423	3.40115	0	3	1849.95	-0.366404	26.8065	1
High	dYYLnk	1	5	1	530360851	N-Term(iTRAQ4plex); N5(Deamidated); K6(iTRAQ4plex)	0	1.74161	1.44727	1.10868	2.64091	0	2	1104.58	0.705868	30.6148	0
High	tTVTGDkDSVnLTcSTnDTGISIR	1	3	1	68161541	N-Term(iTRAQ4plex); K7(iTRAQ4plex); N11(Deamidated); C14(Carbamidomethyl); N17(Deamidated)	0	4.05106	1.27922	2.9055	6.76124	0	3	2845.39	-1.73614	40.5345	1
High	tTVTGDkDSVNLTcSTNDTGISIR	1	3	1	68161541	N-Term(iTRAQ4plex); K7(iTRAQ4plex); C14(Carbamidomethyl)	0	3.45034	0.935115	2.26644	3.84927	0	3	2843.38	-15.964	40.5775	1
High	tTVTGDkDSVNLTcSTnDTGISIR	1	3	1	68161541	N-Term(iTRAQ4plex); K7(iTRAQ4plex); C14(Carbamidomethyl); N17(Deamidated)	0	6.24543	0.920254	2.94033	3.83301	0	3	2844.42	1.03387	39.4937	1
High	lnFTGPGDPDSIR	1	2	1	530419226	N-Term(iTRAQ4plex); N2(Deamidated)	0	1.38167	0.751077	1.78465	3.26628	0	2	1533.77	1.531	46.2935	0
High	kDnNSIIcSGLGDcVcGQcLcHTSDVPGk	1	3	1	530419226	K1(iTRAQ4plex); N-Term(iTRAQ4plex); N3(Deamidated); C8(Carbamidomethyl); C14(Carbamidomethyl); C16(Carbamidomethyl); C19(Carbamidomethyl); C21(Carbamidomethyl); K29(iTRAQ4plex)	0	0.93484	1.02768	1.40207	3.20099	0	4	3684.68	-2.83162	40.0404	1
High	lTnNSNQFQTEVGk	2	3	1	530419226	N-Term(iTRAQ4plex); N3(Deamidated); K14(iTRAQ4plex)	0	1.28816	0.768452	1.52979	2.896	0	3	1868.96	0.712771	35.0314	0
High	lTnnSNQFQTEVGk	1	3	1	530419226	N-Term(iTRAQ4plex); N3(Deamidated); N4(Deamidated); K14(iTRAQ4plex)	0	0.908872	0.868597	1.50331	2.66234	0	2	1869.95	3.65333	38.4581	0
High	rNDAGSYEcEIQNPASAnR	1	1	1	40255013	N-Term(iTRAQ4plex); C9(Carbamidomethyl); N18(Deamidated)	0	2.09408	0.984274	1.40321	5.03424	0	3	2297.03	-0.329719	27.9616	1
High	lQLSnGnmTLTLLSVk	2	1	1	40255013	N-Term(iTRAQ4plex); N5(Deamidated); N7(Deamidated); M8(Oxidation); K16(iTRAQ4plex)	0	4.26823	0.866051	4.85615	4.10521	0	3	2038.14	0.454253	61.245	0
High	rnDAGSYEcEIQNPASAnR	1	1	1	40255013	N-Term(iTRAQ4plex); N2(Deamidated); C9(Carbamidomethyl); N18(Deamidated)	0	1.21166	1.47996	1.40102	4.06057	0	3	2298.02	-0.890474	29.9641	1
High	dTAVFEcLPQHAmFGnDTITcTTHGnWTk	2	1	1	153266841	N-Term(iTRAQ4plex); C7(Carbamidomethyl); M13(Oxidation); N16(Deamidated); C21(Carbamidomethyl); N26(Deamidated); K29(iTRAQ4plex)	0	0.937067	0.723569	1.08891	5.97398	0	4	3658.65	-0.904042	50.0735	0
High	vYkPSAGnNSLYR	1	1	1	153266841	N-Term(iTRAQ4plex); K3(iTRAQ4plex); N8(Deamidated)	0	0.942947	1.10525	0.81105	4.40617	0	3	1757.94	1.03857	27.4017	0
High	vYkPSAGnnSLYR	1	1	1	153266841	N-Term(iTRAQ4plex); K3(iTRAQ4plex); N8(Deamidated); N9(Deamidated)	0	0.897099	1.1395	0.750502	3.13643	0	3	1758.93	0.0969879	28.7338	0
High	tEkEPLSDPVGTcYLSTDnFTR	1	1	1	56237029	N-Term(iTRAQ4plex); K3(iTRAQ4plex); C13(Carbamidomethyl); N19(Deamidated)	0	0.911502	1.2269	0.877452	4.66299	0	3	2819.37	2.44415	48.1294	1
High	hPGnFSSLScDYFAVnQSR	1	1	1	56237029	N-Term(iTRAQ4plex); N4(Deamidated); C10(Carbamidomethyl); N16(Deamidated)	0	1.50423	0.876972	1.00243	4.53971	0	3	2332.04	0.108167	48.814	0
High	nLnNSQSDVVSFR	1	1	1	56237029	N-Term(iTRAQ4plex); N3(Deamidated)	0	1.09403	1.12077	1.08096	3.98047	0	2	1624.81	0.948859	37.1085	0
High	gnLTYGYVTILnGSDIR	1	1	1	56237029	N-Term(iTRAQ4plex); N2(Deamidated); N12(Deamidated)	0	1.18077	2.27786	2.36657	3.2016	0	2	2002.03	3.81316	63.6223	0
High	lLQVVYLHSNnITk	1	3	1	530422893	N-Term(iTRAQ4plex); N11(Deamidated); K14(iTRAQ4plex)	0	0.379613	1.24547	0.292113	4.8034	0	3	1931.12	1.45554	49.2056	0
High	lLQVVYLHSnnITk	1	3	1	530422893	N-Term(iTRAQ4plex); N10(Deamidated); N11(Deamidated); K14(iTRAQ4plex)	0	0.362112	1.29423	0.257182	4.6219	0	3	1932.11	1.26153	50.9481	0
High	mIEnGSLSFLPTLR	2	3	1	530422893	N-Term(iTRAQ4plex); M1(Oxidation); N4(Deamidated)	0	0.415361	0.869242	0.49124	4.13393	0	2	1738.92	2.39152	61.6301	0
High	nmSFVNDLTVTQDGR	1	2	1	530425819	N-Term(iTRAQ4plex); N1(Deamidated); M2(Oxidation)	0	1.75477	0.846319	1.5088	4.60032	0	2	1857.88	-0.385924	46.6491	0
High	aGPnGTLFVADAYk	2	2	1	530425819	N-Term(iTRAQ4plex); N4(Deamidated); K14(iTRAQ4plex)	0	2.59804	0.944514	1.696	4.55262	0	2	1712.91	0.513062	47.5277	0
High	nmSFVnDLTVTQDGR	1	2	1	530425819	N-Term(iTRAQ4plex); N1(Deamidated); M2(Oxidation); N6(Deamidated)	0	1.54394	0.790323	1.17606	4.34236	0	2	1858.86	-2.16268	43.1706	0
High	gVLmVGnETTYEDGHGSR	2	4	1	222831610	N-Term(iTRAQ4plex); M4(Oxidation); N7(Deamidated)	0	0.452495	1.20616	0.283803	3.7364	0	3	2082.95	1.31531	31.0044	0
High	tcNPETFPSSnESR	1	4	1	222831610	N-Term(iTRAQ4plex); C2(Carbamidomethyl); N11(Deamidated)	0	0.246483	1.06677	0.273504	3.25336	0	2	1770.77	0.401207	26.3043	0
High	nITDLVEGAk	1	4	1	222831610	N-Term(iTRAQ4plex); N1(Deamidated); K10(iTRAQ4plex)	0	0.260165	1.23778	0.275877	3.11681	0	2	1348.76	0.731375	46.845	0
High	knITDLVEGAk	1	4	1	222831610	N-Term(iTRAQ4plex); K1(iTRAQ4plex); N2(Deamidated); K11(iTRAQ4plex)	0	0.424122	1.66238	0.43852	2.8775	0	3	1620.95	0.517852	38.1132	1
High	eGkPFYQmTSnATQAFWTk	1	6	1	530431011	N-Term(iTRAQ4plex); K3(iTRAQ4plex); M8(Oxidation); N11(Deamidated); K19(iTRAQ4plex)	0	0.469639	1.21353	0.494245	4.8496	0	3	2684.34	1.57789	46.7123	0
High	aVYSVmAmVEHSGnYTck	2	6	1	530431011	N-Term(iTRAQ4plex); M6(Oxidation); M8(Oxidation); N14(Deamidated); C17(Carbamidomethyl); K18(iTRAQ4plex)	0	0.568516	1.19211	0.553245	3.2765	0	3	2368.08	-2.11834	33.9376	0
High	vLEnSTk	1	6	1	530431011	N-Term(iTRAQ4plex); N4(Deamidated); K7(iTRAQ4plex)	0	0.26265	1.59322	0.326016	2.5561	0	2	1079.61	-4.05505	19.2835	0
High	vncSVPEEk	1	6	1	530431011	N-Term(iTRAQ4plex); N2(Deamidated); C3(Carbamidomethyl); K9(iTRAQ4plex)	0	0.350963	1.29636	0.401377	2.30393	0	2	1350.68	0.772458	22.4822	0
High	eGITLnSSNPSGNAFLk	1	1	1	132814467	N-Term(iTRAQ4plex); N6(Deamidated); K17(iTRAQ4plex)	0	0.362173	1.09472	0.408746	4.29937	0	3	2038.08	2.7453	46.9318	0
High	wTEDnITSSVLFnR	1	1	1	132814467	N-Term(iTRAQ4plex); N5(Deamidated); N13(Deamidated)	0	0.196895	0.934168	0.302461	4.14083	0	2	1827.89	1.69411	61.7659	0
High	vALnLTk	1	1	1	132814467	N-Term(iTRAQ4plex); N4(Deamidated); K7(iTRAQ4plex)	0	0.135909	0.890541	0.200128	2.73907	0	2	1047.67	3.81204	37.1262	0
High	sEkEGITLnSSNPSGNAFLk	1	1	1	132814467	N-Term(iTRAQ4plex); K3(iTRAQ4plex); N9(Deamidated); K20(iTRAQ4plex)	0	0.589917	1.28372	0.856813	2.45001	0	3	2526.35	2.69967	39.3748	1
High	eGITLnSSNPSGnAFLk	1	1	1	132814467	N-Term(iTRAQ4plex); N6(Deamidated); N13(Deamidated); K17(iTRAQ4plex)	0	0.647365	1.21249	0.81154	2.3874	0	3	2039.06	2.56084	48.1594	0
High	ykVDYESQSTDTQNFSSESk	2	3	1	530384753	N-Term(iTRAQ4plex); K2(iTRAQ4plex); K20(iTRAQ4plex)	0	4.81499	1.12922	1.64268	4.02916	0	3	2775.31	-7.5959	31.7565	1
High	gLcVnASAVSR	1	3	1	530384753	N-Term(iTRAQ4plex); C3(Carbamidomethyl); N5(Deamidated)	0	2.19203	1.35381	1.5841	3.36572	0	2	1278.66	0.512574	31.8192	0
High	aYLLPAPPAPGnASESEEDR	2	2	1	530384753	N-Term(iTRAQ4plex); N12(Deamidated)	0	1.33917	0.906253	0.841823	2.42824	0	2	2229.08	2.02663	47.8213	0
High	vFGSQnLTTVk	1	3	1	530397771	N-Term(iTRAQ4plex); N6(Deamidated); K11(iTRAQ4plex)	0	3.93688	1.13555	2.0127	4.3039	0	2	1482.84	-0.67849	40.8536	0
High	aEPPLnASASDQGEk	2	3	1	530397771	N-Term(iTRAQ4plex); N6(Deamidated); K15(iTRAQ4plex)	0	4.9488	1.55862	4.03468	3.20808	0	2	1802.9	-1.7286	25.6584	0
High	lSALDNLLnHSSmFLk	1	3	1	530397771	N-Term(iTRAQ4plex); N9(Deamidated); M13(Oxidation); K16(iTRAQ4plex)	0	4.50665	1.46463	3.58781	2.92202	0	3	2108.13	1.20211	64.6175	0
High	vInETWAWk	1	3	1	530397771	N-Term(iTRAQ4plex); N3(Deamidated); K9(iTRAQ4plex)	0	3.06069	1.07968	2.64451	2.58504	0	2	1435.78	0.328192	52.9032	0
High	fSDGLESnSSTQFEVk	2	5	1	356582273	N-Term(iTRAQ4plex); N8(Deamidated); K16(iTRAQ4plex)	0	0.509871	1.01019	0.627044	5.4957	0	2	2064	1.09121	45.5441	0
High	gLnVTLSSTGR	2	6	1	356582273	N-Term(iTRAQ4plex); N3(Deamidated)	0	0.723266	0.884043	0.81517	3.30896	0	2	1249.69	1.4051	36.1317	0
High	gVFITnETGQPLIGk	1	1	1	119393891	N-Term(iTRAQ4plex); N6(Deamidated); K15(iTRAQ4plex)	0	1.11757	1.0166	2.53208	3.39852	0	3	1863.05	-0.0919965	51.4008	0
High	nNTIVNELVR	1	1	1	119393891	N-Term(iTRAQ4plex); N1(Deamidated)	0	0.969974	0.866416	1.75228	3.11907	0	2	1316.73	1.63926	46.3864	0
High	lEnLSSSEmGYTATLTR	1	1	1	119393891	N-Term(iTRAQ4plex); N3(Deamidated); M9(Oxidation)	0	0.541085	0.742229	1.66935	3.11753	0	2	2033.98	0.191758	47.1135	0
High	vTVLGVATAPQQVLSnGVPVSnFTYSPDTk	2	1	1	119393891	N-Term(iTRAQ4plex); N16(Deamidated); N22(Deamidated); K30(iTRAQ4plex)	0	0.625183	0.86448	1.55892	2.77889	0	3	3379.8	3.73596	68.7369	0
High	vDkDLQSLEDILHQVEnk	2	2	1	70906437	N-Term(iTRAQ4plex); K3(iTRAQ4plex); N17(Deamidated); K18(iTRAQ4plex)	0	0.252499	0.331463	0.353301	4.1892	0	4	2556.39	2.44234	64.2789	1
High	dLQSLEDILHQVEnk	1	2	1	70906437	N-Term(iTRAQ4plex); N14(Deamidated); K15(iTRAQ4plex)	0	0.328473	0.451402	0.533191	3.44462	0	3	2070.1	0.685389	68.1203	0
High	gQTAESLAVHnITVcEQk	2	2	1	530421416	N-Term(iTRAQ4plex); N11(Deamidated); C15(Carbamidomethyl); K18(iTRAQ4plex)	0	1.61592	0.774559	2.86724	5.58517	0	3	2274.16	0.145734	37.0496	0
High	vnNSDPYSVALSELGDRQNESYLnFAR	1	2	1	530421416	N-Term(iTRAQ4plex); N2(Deamidated); N24(Deamidated)	0	1.22199	0.625982	2.05884	3.30257	0	3	3204.53	2.42251	64.668	1
High	vNnSDPYSVALSELGDRQnESYLnFAR	1	2	1	530421416	N-Term(iTRAQ4plex); N3(Deamidated); N19(Deamidated); N24(Deamidated)	0	0.899713	0.949988	2.11642	2.92191	0	3	3205.49	-3.17847	64.6306	1
High	gIASVLQELnVTVVTSLcR	2	1	1	4503549	N-Term(iTRAQ4plex); N10(Deamidated); C18(Carbamidomethyl)	0	0.411443	0.579011	1.13309	6.67471	0	2	2204.21	-1.09084	81.6393	0
High	vVLGAHnLSR	1	1	1	4503549	N-Term(iTRAQ4plex); N7(Deamidated)	0	0.417746	0.684041	1.46478	2.56373	0	3	1210.7	-0.447551	27.2023	0
High	iPcSQPPQIEHGTInSSR	1	1	1	62739186	N-Term(iTRAQ4plex); C3(Carbamidomethyl); N15(Deamidated)	0	0.889141	0.516931	0.602913	5.50268	0	3	2166.07	0.0743302	32.4761	0
High	iSEEnETTcYmGk	2	1	1	62739186	N-Term(iTRAQ4plex); N5(Deamidated); C9(Carbamidomethyl); M11(Oxidation); K13(iTRAQ4plex)	0	1.09115	0.793777	0.830714	3.00605	0	3	1866.84	1.67611	26.7422	0
High	gSLSYLnVTR	3	1	1	4503143	N-Term(iTRAQ4plex); N7(Deamidated)	0	0.866938	0.77873	0.983619	4.05673	0	2	1254.68	0.597756	41.6804	0
High	gSLSYLNVTR	1	1	1	4503143	N-Term(iTRAQ4plex)	0	0.587607	0.864147	0.742142	2.76956	0	2	1253.7	-0.174969	39.2181	0
High	tPmTnSSIQFLDNAFR	1	3	1	530400096	N-Term(iTRAQ4plex); M3(Oxidation); N5(Deamidated)	0				2.97955	0	3	2002.97	1.38341	59.5416	0
High	gASnLTWR	1	3	1	530400096	N-Term(iTRAQ4plex); N4(Deamidated)	0	1.69114	0.844982	1.5388	2.81279	0	2	1049.55	-0.282307	31.591	0
High	gPGIkPnQTSk	1	3	1	530400096	N-Term(iTRAQ4plex); K5(iTRAQ4plex); N7(Deamidated); K11(iTRAQ4plex)	0	1.78972	0.863924	1.44826	2.71479	0	3	1559.91	-0.3778	14.8204	0
High	yPHNHHVVnNTLEGncSSk	2	3	1	530400096	N-Term(iTRAQ4plex); N9(Deamidated); N15(Deamidated); C16(Carbamidomethyl); K19(iTRAQ4plex)	0	1.84969	0.977556	1.43854	2.51095	0	4	2497.18	0.886822	17.2586	0
High	gTAGNALmDGASQLmGEnR	3	2	1	296080754	N-Term(iTRAQ4plex); M8(Oxidation); M15(Oxidation); N18(Deamidated)	0	0.442932	0.548934	0.562576	2.619	0	2	2069.94	1.37272	31.2349	0
High	gTAGnALmDGASQLmGEnR	1	2	1	296080754	N-Term(iTRAQ4plex); N5(Deamidated); M8(Oxidation); M15(Oxidation); N18(Deamidated)	0	0.274487	0.337555	0.459492	2.59152	0	2	2070.92	2.01698	35.7271	0
High	aVnITSENLIDDVVSLIR	2	1	1	4502511	N-Term(iTRAQ4plex); N3(Deamidated)	0	0.351273	1.12378	0.852587	5.4756	0	2	2116.16	0.712316	81.6326	0
High	fSYSknETYQLFLSYSSk	1	1	1	4502511	N-Term(iTRAQ4plex); K5(iTRAQ4plex); N6(Deamidated); K18(iTRAQ4plex)	0	0.459076	0.994564	0.861033	4.25379	0	3	2625.36	6.79478	56.6336	1
High	fTFTSHTPGEHQIcLHSnSTk	3	1	1	39725636	N-Term(iTRAQ4plex); C14(Carbamidomethyl); N18(Deamidated); K21(iTRAQ4plex)	0	2.76657	1.01778	1.66979	6.24786	0	4	2718.32	1.44615	30.5597	0
High	aVLVNnITTGER	1	4	1	530391227	N-Term(iTRAQ4plex); N6(Deamidated)	0	6.39749	0.880458	5.48497	4.12192	0	2	1431.79	0.15354	39.2013	0
High	aVLVnnITTGER	2	4	1	530391227	N-Term(iTRAQ4plex); N5(Deamidated); N6(Deamidated)	0	2.94699	1.02902	2.43038	3.33303	0	2	1432.78	0.403997	38.0715	0
High	lQQDVLQFQknQTNLER	1	4	1	530391227	N-Term(iTRAQ4plex); K10(iTRAQ4plex); N11(Deamidated)	0	5.29523	0.817926	3.85051	3.28424	0	3	2391.28	-1.31461	44.6926	1
High	kFDVNQLQnTTIk	1	4	1	530411694	N-Term(iTRAQ4plex); K1(iTRAQ4plex); N9(Deamidated); K13(iTRAQ4plex)	0	0.402317	1.98955	0.638845	4.10667	0	3	1982.13	1.61825	38.155	1
High	kFDVnQLQnTTIk	2	4	1	530411694	N-Term(iTRAQ4plex); K1(iTRAQ4plex); N5(Deamidated); N9(Deamidated); K13(iTRAQ4plex)	0	0.644194	1.09946	0.698983	3.08776	0	3	1983.12	2.1678	35.9743	1
High	nETHFDAGAk	1	2	1	530411694	N-Term(iTRAQ4plex); N1(Deamidated); K10(iTRAQ4plex)	0	0.393605	1.12601	0.444354	3.06121	0	3	1378.69	0.747813	16.634	0
High	kVVnVSDLYk	1	7	1	530394626	N-Term(iTRAQ4plex); K1(iTRAQ4plex); N4(Deamidated); K10(iTRAQ4plex)	0	0.742336	1.29684	0.740021	3.86572	0	3	1597.96	1.64398	35.9478	1
High	vVnVSDLYk	1	7	1	530394626	N-Term(iTRAQ4plex); N3(Deamidated); K9(iTRAQ4plex)	0	0.77394	1.28211	0.71564	3.54628	0	2	1325.76	4.34827	45.5064	0
High	fLnLTSEk	1	8	1	530394626	N-Term(iTRAQ4plex); N3(Deamidated); K8(iTRAQ4plex)	0	0.407288	1.03915	0.350034	3.05881	0	2	1240.7	0.141177	45.1046	0
High	wPAEkEnDTGVVHQVEEcR	1	6	1	530394626	N-Term(iTRAQ4plex); K5(iTRAQ4plex); N7(Deamidated); C18(Carbamidomethyl)	0	0.919577	0.934062	1.01832	2.77068	0	4	2572.23	0.250606	35.0402	1
High	gELnTSIFSSRPIDk	2	2	1	530367688	N-Term(iTRAQ4plex); N4(Deamidated); K15(iTRAQ4plex)	0	0.766021	1.56615	0.988492	5.906	0	3	1953.06	1.15756	43.6151	0
High	lLHALGGDDFLGmLnR	1	2	1	530367688	N-Term(iTRAQ4plex); M13(Oxidation); N15(Deamidated)	0	0.592229	1.25184	0.652634	3.19045	0	3	1902.99	0.026318	59.8813	0
High	vIDFncTTSSVSSALANTk	2	2	1	4504489	N-Term(iTRAQ4plex); N5(Deamidated); C6(Carbamidomethyl); K19(iTRAQ4plex)	0	0.569812	0.886856	0.842005	4.41006	0	3	2304.17	2.58022	55.1291	0
High	iADAHLDRVEnTTVYYLVLDVQESDcSVLSR	1	2	1	4504489	N-Term(iTRAQ4plex); N11(Deamidated); C26(Carbamidomethyl)	0	0.602489	1.34346		4.21044	0	4	3725.85	0.87846	71.2601	1
High	dGTQQAVPLEHPSSPWGLnLTEk	2	1	1	4557733	N-Term(iTRAQ4plex); N19(Deamidated); K23(iTRAQ4plex)	0	1.18698	1.26399	1.1284	6.20533	0	3	2793.42	-2.6655	51.7846	0
High	dEcWcPAnSTGk	1	1	1	4557733	N-Term(iTRAQ4plex); C3(Carbamidomethyl); C5(Carbamidomethyl); N8(Deamidated); K12(iTRAQ4plex)	0	1.90992	1.0867	1.5364	3.00924	0	2	1713.74	-1.12014	29.3581	0
High	nHSIFLADINQER	2	4	1	217272890	N-Term(iTRAQ4plex); N1(Deamidated)	0	0.703875	0.749186	0.965245	4.15731	0	3	1701.87	-0.544046	41.7432	0
High	fLnDSIVDPVDSEWFGFYR	1	3	1	217272890	N-Term(iTRAQ4plex); N3(Deamidated)	0	1.30569	1.07623	1.61174	3.34348	0	3	2451.17	1.70609	78.9981	0
High	gInESYk	1	4	1	217272890	N-Term(iTRAQ4plex); N3(Deamidated); K7(iTRAQ4plex)	0	0.946402	0.987537	1.59891	2.80894	0	2	1099.59	0.180716	21.5426	0
High	gnETLHYETFGk	2	1	1	153082696	N-Term(iTRAQ4plex); N2(Deamidated); K12(iTRAQ4plex)	0	0.529274	1.10574	0.75719	3.43342	0	3	1684.83	-4.40007	32.2747	0
High	aAPAPQEATATFnSTADREDGHR	1	1	1	153082696	N-Term(iTRAQ4plex); N13(Deamidated)	0	0.804651	0.798999	0.657403	3.39814	0	4	2558.21	6.0972	28.2091	1
High	gSLEVncSTTcNQPEVGGLETSLDk	1	1	1	153082696	N-Term(iTRAQ4plex); N6(Deamidated); C7(Carbamidomethyl); C11(Carbamidomethyl); K25(iTRAQ4plex)	0	0.70803	1.38388	0.923944	2.99936	0	3	2984.4	-2.18087	47.2012	0
High	gNYDFVQAmIVnnHTSLDVEEAAAVR	1	4	1	226423950	N-Term(iTRAQ4plex); M9(Oxidation); N12(Deamidated); N13(Deamidated)	0	0.986066	1.10943	1.79349	6.83207	0	3	3025.43	0.385715	54.9807	0
High	gNYDFVQAmIVNnHTSLDVEEAAAVR	1	4	1	226423950	N-Term(iTRAQ4plex); M9(Oxidation); N13(Deamidated)	0	0.80667	0.82621	1.82081	5.93081	0	3	3024.45	0.630391	54.0267	0
High	hLYTTTGGETDFTnVTSLR	1	4	1	327315343	N-Term(iTRAQ4plex); N14(Deamidated)	0	1.1023	1.01632	0.884173	5.0036	0	3	2258.11	1.01239	43.9584	0
High	dITDLInNTFIR	1	4	1	327315343	N-Term(iTRAQ4plex); N7(Deamidated)	0	1.12192	1.06565	1.60353	4.09809	0	2	1579.85	2.49529	71.0944	0
High	nFkDITDLInNTFIR	1	4	1	327315343	N-Term(iTRAQ4plex); K3(iTRAQ4plex); N10(Deamidated)	0	0.903241	1.06192	1.11766	3.66085	0	3	2113.16	2.82541	68.7414	1
High	yHYnGTLLDGTLFDSSYSR	1	3	1	33469985	N-Term(iTRAQ4plex); N4(Deamidated)	0	2.95388	1.3334	2.44762	6.28492	0	3	2354.11	1.52407	57.6682	0
High	yHYnASLLDGTLLDSTWNLGk	1	3	1	33469985	N-Term(iTRAQ4plex); N4(Deamidated); K21(iTRAQ4plex)	0	1.57289	1.19579	1.07167	3.24026	0	3	2670.36	-0.259923	67.0452	0
High	yHYnGTFLDGTLFDSSHNR	1	2	1	33469985	N-Term(iTRAQ4plex); N4(Deamidated)	0	2.56366	1.45271	1.75896	3.16824	0	4	2389.1	-0.520147	50.5703	0
High	sFScSATLEVAGQLIHknQTR	1	3	1	530414810	N-Term(iTRAQ4plex); C4(Carbamidomethyl); K17(iTRAQ4plex); N18(Deamidated)	0	3.28918	1.63616	1.71132	3.96454	0	4	2636.37	0.543037	47.4906	1
High	anLTVVLLR	1	2	1	530414810	N-Term(iTRAQ4plex); N2(Deamidated)	0	1.2622	1.36883	1.07582	3.26751	0	2	1143.72	0.879251	54.1952	0
High	lNPTVTYGNDSFSAk	1	3	1	530414810	N-Term(iTRAQ4plex); K15(iTRAQ4plex)	0	1.60961	1.21116	1.37235	2.76794	0	2	1901.97	-7.68515	42.4355	0
High	lNPTVTYGnDSFSAk	1	3	1	530414810	N-Term(iTRAQ4plex); N9(Deamidated); K15(iTRAQ4plex)	0	2.09946	1.23417	1.36685	2.46917	0	3	1902.97	0.583028	42.5076	0
High	iAPASnVSHTVVLRPLk	2	1	1	4507239	N-Term(iTRAQ4plex); N6(Deamidated); K17(iTRAQ4plex)	0	4.06151	1.06519	2.66367	6.24689	0	4	2091.25	-0.152596	37.3819	0
High	vLSLPLnSSAVVncSVHGLPTPALR	1	2	1	61742797	N-Term(iTRAQ4plex); N7(Deamidated); N13(Deamidated); C14(Carbamidomethyl)	0	0.182813	1.36525	0.343298	4.80485	0	3	2747.5	2.54928	63.3475	0
High	tQnFTLLVQGSPELk	2	2	1	61742797	N-Term(iTRAQ4plex); N3(Deamidated); K15(iTRAQ4plex)	0	0.324577	1.45297	0.242888	4.1937	0	2	1964.1	1.96977	55.519	0
High	fLSSSPHLPPSSYFnASGR	3	1	1	5729770	N-Term(iTRAQ4plex); N15(Deamidated)	0	0.518234	1.06562	0.831407	4.69977	0	3	2196.08	-0.0267145	49.2356	0
High	eYQDLLNVk	1	10	1	62414289	N-Term(iTRAQ4plex); K9(iTRAQ4plex)	0	0.994091	1.28718	1.18033	4.06206	0	2	1409.79	2.17327	44.5865	0
High	eTNLDSLPLVDTHSk	1	1	1	62414289	N-Term(iTRAQ4plex); K15(iTRAQ4plex)	0	1.18732	1.14424	0.946971	3.35115	0	3	1957.05	0.54682	41.2006	0
High	tNEkVELQELNDR	1	2	1	62414289	N-Term(iTRAQ4plex); K4(iTRAQ4plex)	0	0.796842	1.13128	0.724647	2.45136	0	3	1876	0.233977	29.2988	1
High	fADLSEAANR	1	1	1	62414289	N-Term(iTRAQ4plex)	0	0.690042	1.04678	0.862075	2.35962	0	2	1237.63	1.42758	35.3673	0
High	vVnSTTGPGEHLR	3	1	1	40317626	N-Term(iTRAQ4plex); N3(Deamidated)	0	1.43814	0.751498	2.38171	3.63958	0	3	1511.79	0.747479	21.2187	0
High	kVScPImPcSnATVPDGEccPR	1	1	1	40317626	K1(iTRAQ4plex); N-Term(iTRAQ4plex); C4(Carbamidomethyl); M7(Oxidation); C9(Carbamidomethyl); N11(Deamidated); C19(Carbamidomethyl); C20(Carbamidomethyl)	0	1.16359	1.12961	1.71539	3.06069	0	3	2840.27	-0.268024	30.3022	1
High	yPHkPEInSTTHPGADLQENFcR	3	1	1	4503635	N-Term(iTRAQ4plex); K4(iTRAQ4plex); N8(Deamidated); C22(Carbamidomethyl)	0	0.842589	0.800856	0.647849	2.92613	0	5	3000.45	-0.347845	33.3645	0
High	eSVTDHVNLITPLEkPLQnFTLcFR	2	1	1	4502133	N-Term(iTRAQ4plex); K15(iTRAQ4plex); N19(Deamidated); C23(Carbamidomethyl)	0	0.211463	0.774576	0.750628	6.60931	0	3	3260.73	1.76142	66.7495	0
High	enISDPTSPLR	1	1	1	21489959	N-Term(iTRAQ4plex); N2(Deamidated)	0	1.28654	0.680163	0.717583	3.18219	0	2	1373.7	1.05773	33.9618	0
High	iIVPLnnRENISDPTSPLR	3	1	1	21489959	N-Term(iTRAQ4plex); N6(Deamidated); N7(Deamidated)	0	1.38415	0.793542	0.586998	3.04556	0	3	2294.25	2.02723	52.7108	1
High	iIVPLNnRENISDPTSPLR	3	1	1	21489959	N-Term(iTRAQ4plex); N7(Deamidated)	0	0.923382	0.718595	0.602664	2.37824	0	3	2293.27	2.90953	48.5509	1
High	qVIQnVTHk	1	39	1	530374338	N-Term(iTRAQ4plex); N5(Deamidated); K9(iTRAQ4plex)	0	0.399961	1.61159	0.220868	4.06215	0	3	1355.79	0.700758	21.6017	0
High	tQLAknETLALPAESk	1	40	1	530374338	N-Term(iTRAQ4plex); K5(iTRAQ4plex); N6(Deamidated); K16(iTRAQ4plex)	0	0.219146	1.39845	0.328874	4.01112	0	3	2147.23	2.35993	36.1105	1
High	vHInTTSDSILLk	1	39	1	530374338	N-Term(iTRAQ4plex); N4(Deamidated); K13(iTRAQ4plex)	0	0.36663	1.31341	0.298533	3.63609	0	3	1730	1.02678	42.3967	0
High	kQNnGAFnETLFR	1	1	1	189458817	K1(iTRAQ4plex); N-Term(iTRAQ4plex); N4(Deamidated); N8(Deamidated)	0	1.31736	1.14291	2.05435	4.35804	0	3	1828.95	2.42035	39.5578	1
High	dFEDLYTPVnGSIVIVR	1	1	1	189458817	N-Term(iTRAQ4plex); N10(Deamidated)	0	0.978507	0.998489	2.11262	3.63884	0	2	2082.09	2.14127	65.7608	0
High	kQnnGAFnETLFR	1	1	1	189458817	K1(iTRAQ4plex); N-Term(iTRAQ4plex); N3(Deamidated); N4(Deamidated); N8(Deamidated)	0	0.905702	0.981655	1.2707	3.60571	0	3	1829.93	-0.0864293	42.5708	1
High	rSnSTAATNEVPEVTVFSk	1	8	1	530429128	N-Term(iTRAQ4plex); N3(Deamidated); K19(iTRAQ4plex)	0	1.81395	0.988994	1.713	5.51645	0	3	2326.21	-1.06178	39.918	1
High	snSTAATNEVPEVTVFSk	2	8	1	530429128	N-Term(iTRAQ4plex); N2(Deamidated); K18(iTRAQ4plex)	0	1.80232	0.733742	2.05201	2.88895	0	2	2170.11	-2.12338	46.772	0
High	gQSYSVnVTFTSNIQSk	3	2	1	5453678	N-Term(iTRAQ4plex); N7(Deamidated); K17(iTRAQ4plex)	0	2.98481	1.3441	0.906443	4.10109	0	2	2149.1	-1.23249	45.4478	0
High	amnASAnITSDGVEVLGk	1	2	1	530389313	N-Term(iTRAQ4plex); M2(Oxidation); N3(Deamidated); N7(Deamidated); K18(iTRAQ4plex)	0	0.736626	0.49905	0.48086	5.0689	0	3	2083.05	0.0748363	45.8728	0
High	sFmVnWTHAPGNVEk	1	2	1	530389313	N-Term(iTRAQ4plex); M3(Oxidation); N5(Deamidated); K15(iTRAQ4plex)	0	0.941603	0.634745	0.483162	3.30747	0	3	2022	-0.435226	41.7912	0
High	aIIQGLmPDQnYTVQIIAYNk	1	2	1	530389313	N-Term(iTRAQ4plex); M7(Oxidation); N11(Deamidated); K21(iTRAQ4plex)	0	1.48823	0.38837	0.748116	2.89082	0	3	2698.43	-0.698121	61.1979	0
High	gnTTTLISEnGHAADTLTATNFR	1	10	1	530367595	N-Term(iTRAQ4plex); N2(Deamidated); N10(Deamidated)	0	1.98302	1.42912	3.23437	6.484	0	3	2551.24	1.03135	45.7739	0
High	gnTTTLISEnGHAADTLTATnFR	1	10	1	530367595	N-Term(iTRAQ4plex); N2(Deamidated); N10(Deamidated); N21(Deamidated)	0	2.59967	1.16513	2.81687	4.67038	0	3	2552.23	0.741149	47.312	0
High	eVPVGIPFFVnVTHnGTYQcQASSSR	1	1	1	167466207	N-Term(iTRAQ4plex); N11(Deamidated); N15(Deamidated); C20(Carbamidomethyl)	0	1.04349	0.609777	1.39433	4.84474	0	3	3040.46	1.00415	63.7792	0
High	eIVcnVTLGGER	1	1	1	167466207	N-Term(iTRAQ4plex); C4(Carbamidomethyl); N5(Deamidated)	0	1.30412	0.574221	1.47046	3.30614	0	2	1491.76	0.424374	41.2981	0
High	vEPQNPVLSAGGSLFVncSTDcPSSEk	1	1	1	167466207	N-Term(iTRAQ4plex); N17(Deamidated); C18(Carbamidomethyl); C22(Carbamidomethyl); K27(iTRAQ4plex)	0	1.25298	0.943035	1.36634	2.95293	0	3	3168.51	0.673825	56.459	0
High	gVnVTmPAQPGTPPLSSTQLQIDPSLHEFQLVDLSR	1	8	1	530361086	N-Term(iTRAQ4plex); N3(Deamidated); M6(Oxidation)	0	1.12311	0.682993	1.13491	5.26853	0	3	4034.07	1.23371	65.9885	0
High	sLTQGSLIVGDLAPVnGTSQGk	1	8	1	530361086	N-Term(iTRAQ4plex); N16(Deamidated); K22(iTRAQ4plex)	0	0.814702	1.25216	1.04398	3.01735	0	3	2431.33	2.73997	55.0775	0
High	aLVnFTR	1	7	1	530361086	N-Term(iTRAQ4plex); N4(Deamidated)	0	0.539691	1.04587	1.20978	2.79908	0	2	965.555	0.966003	39.7105	0
High	dSSGVIHVmLnGSEPTGAYPIk	1	5	1	530376359	N-Term(iTRAQ4plex); M9(Oxidation); N11(Deamidated); K22(iTRAQ4plex)	0	1.28479	1.20875	1.32947	6.26411	0	3	2577.31	-1.5238	45.2154	0
High	vALDkDPcSVLPSDYDLFInLSR	1	5	1	530376359	N-Term(iTRAQ4plex); K5(iTRAQ4plex); C8(Carbamidomethyl); N20(Deamidated)	0	1.18519	0.891714	1.26509	4.57538	0	3	2926.51	0.00179421	68.3402	1
High	nPVGLIGAEnATGETDPSHSk	1	4	1	528524486	N-Term(iTRAQ4plex); N10(Deamidated); K21(iTRAQ4plex)	0	0.689709	0.82716	0.510033	4.2172	0	3	2383.2	2.83811	36.9223	0
High	dVQIIVFPEDGIHGFnFTR	1	5	1	528524486	N-Term(iTRAQ4plex); N16(Deamidated)	0	0.771555	1.20107	0.701301	3.78307	0	3	2349.2	1.90508	66.4199	0
High	fnDTEVLQR	1	4	1	528524486	N-Term(iTRAQ4plex); N2(Deamidated)	0	1.01254	0.972187	0.595358	2.83525	0	2	1266.65	0.87574	37.6684	0
High	anATIEVk	1	5	1	238624149	N-Term(iTRAQ4plex); N2(Deamidated); K8(iTRAQ4plex)	0	1.08362	1.78712	1.3168	2.90943	0	2	1134.66	-0.715211	24.5409	0
High	kEnGmPmDIVnTSGR	1	6	1	238624149	K1(iTRAQ4plex); N-Term(iTRAQ4plex); N3(Deamidated); M5(Oxidation); M7(Oxidation); N11(Deamidated)	0	0.774714	0.89231	0.621996	2.7466	0	3	1970.94	-2.11574	21.6748	1
High	dSPVLPVTLQcnLTSSSHTLTYSYWTk	1	5	1	238624149	N-Term(iTRAQ4plex); C11(Carbamidomethyl); N12(Deamidated); K27(iTRAQ4plex)	0	2.5896	2.34993	1.1196	2.52269	0	3	3387.71	2.01026	63.5631	0
High	kkEnGmPmDIVnTSGR	1	6	1	238624149	K1(iTRAQ4plex); N-Term(iTRAQ4plex); K2(iTRAQ4plex); N4(Deamidated); M6(Oxidation); M8(Oxidation); N12(Deamidated)	0	0.653692	0.987673	0.884112	2.49148	0	4	2243.14	-0.944998	17.8537	2
High	dSLSInATNIk	1	7	1	41327732	N-Term(iTRAQ4plex); N6(Deamidated); K11(iTRAQ4plex)	0	2.90234	1.16816	0.919989	4.4677	0	2	1464.81	-1.14373	39.2864	0
High	dIVSSDFLSnmSmDFQNHLGScQk	1	6	1	41327732	N-Term(iTRAQ4plex); N10(Deamidated); M11(Oxidation); M13(Oxidation); C22(Carbamidomethyl); K24(iTRAQ4plex)	0	3.01217	0.894554	0.97914	3.2965	0	3	3081.38	-2.07845	51.588	0
High	eFVENSEcIQcHPEcLPQAmnITcTGR	1	6	1	41327732	N-Term(iTRAQ4plex); C8(Carbamidomethyl); C11(Carbamidomethyl); C15(Carbamidomethyl); M20(Oxidation); N21(Deamidated); C24(Carbamidomethyl)	0	3.38722	1.38474	1.25052	2.89806	0	3	3441.5	6.40671	43.0775	0
High	tTLVDNNTWNnSHIALVGk	1	1	1	30578410	N-Term(iTRAQ4plex); N11(Deamidated); K19(iTRAQ4plex)	0	2.73464	1.19316	1.96366	5.33434	0	3	2386.26	-0.268811	46.8185	0
High	tTLVDnNTWnNSHIALVGk	3	1	1	30578410	N-Term(iTRAQ4plex); N6(Deamidated); N10(Deamidated); K19(iTRAQ4plex)	0	2.55392	1.18533	2.07447	2.76875	0	3	2387.25	0.955504	48.3763	0
High	amSSnETAAYk	1	1	1	30578410	N-Term(iTRAQ4plex); M2(Oxidation); N5(Deamidated); K11(iTRAQ4plex)	0	3.15276	0.692471	2.78933	2.49922	0	2	1477.71	0.813391	16.4262	0
High	tVAQnYSSVTHLHSIGk	1	1	1	6631081	N-Term(iTRAQ4plex); N5(Deamidated); K17(iTRAQ4plex)	0	1.27991	1.11006	1.26173	3.77216	0	4	2131.14	-0.253888	33.8479	0
High	sQnFSALkk	1	2	1	6631081	N-Term(iTRAQ4plex); N3(Deamidated); K8(iTRAQ4plex); K9(iTRAQ4plex)	0	0.883974	1.63861	0.960525	3.40439	0	3	1455.85	-0.889506	23.991	1
High	nFPDAFEYNnVSR	2	2	1	6631081	N-Term(iTRAQ4plex); N10(Deamidated)	0	1.25497	1.57419	1.50856	3.23057	0	2	1717.8	0.84724	48.2433	0
High	eIAnATAkPEDR	1	1	1	116256329	N-Term(iTRAQ4plex); N4(Deamidated); K8(iTRAQ4plex)	0	0.302433	1.93949	0.495481	3.98938	0	3	1603.86	2.03451	18.323	0
High	scInESAIDSR	1	1	1	116256329	N-Term(iTRAQ4plex); C2(Carbamidomethyl); N4(Deamidated)	0	0.215133	1.61396	0.36602	3.67736	0	2	1396.65	1.17878	26.905	0
High	eIAnATAkPEDRNDPmLLYNk	1	1	1	116256329	N-Term(iTRAQ4plex); N4(Deamidated); K8(iTRAQ4plex); M16(Oxidation); K21(iTRAQ4plex)	0	0.377922	1.89178	0.535838	2.71791	0	4	2852.47	-2.98042	32.6247	1
High	rYFNIDPnATQASGNcGTR	1	3	1	530374424	N-Term(iTRAQ4plex); N8(Deamidated); C16(Carbamidomethyl)	0	1.20358	0.83956	1.12367	4.05598	0	3	2287.07	2.59733	34.3648	1
High	tGIYQVLnGSR	1	3	1	530374424	N-Term(iTRAQ4plex); N8(Deamidated)	0	0.176178	1.32142	0.244218	3.7712	0	2	1352.73	2.23471	45.3336	0
High	yFNIDPnATQASGNcGTR	1	3	1	530374424	N-Term(iTRAQ4plex); N7(Deamidated); C15(Carbamidomethyl)	0	0.27811	1.50854	0.31511	2.46079	0	2	2130.97	2.64354	44.34	0
High	rmELSmGPIQAnHTGTGLLLTLQPEQk	1	1	1	54607045	N-Term(iTRAQ4plex); M2(Oxidation); M6(Oxidation); N12(Deamidated); K27(iTRAQ4plex)	0	1.53711	0.968916	1.68774	3.56692	0	4	3284.72	-0.0537932	45.8249	1
High	dLGPTLAnSTHHNVR	2	5	1	54607045	N-Term(iTRAQ4plex); N8(Deamidated)	0	2.85204	1.15052	2.50689	3.19655	0	3	1776.91	0.173748	22.4524	0
High	inTTADEkDPTNPFR	1	1	1	4557251	N-Term(iTRAQ4plex); N2(Deamidated); K8(iTRAQ4plex)	0	0.746294	1.31617	0.915713	4.08699	0	3	2008.02	1.09118	35.3408	1
High	eGIcnGFTALcPASDPkPnFTDcNR	1	3	1	4557251	N-Term(iTRAQ4plex); C4(Carbamidomethyl); N5(Deamidated); C11(Carbamidomethyl); K17(iTRAQ4plex); N19(Deamidated); C23(Carbamidomethyl)	0	0.522391	0.97829	0.615008	3.03499	0	3	3131.41	-0.84909	49.0267	0
High	nISQVLEk	1	3	1	4557251	N-Term(iTRAQ4plex); N1(Deamidated); K8(iTRAQ4plex)	0	0.792907	1.31193	0.941774	2.97309	0	2	1219.71	0.214383	38.2658	0
High	vLSnNSDANLELINTWVAk	1	2	1	73858568	N-Term(iTRAQ4plex); N4(Deamidated); K19(iTRAQ4plex)	0	0.751144	1.18037	0.620996	3.76348	0	3	2390.29	4.40471	65.7643	0
High	vGQLQLSHnLSLVILVPQNLk	1	2	1	73858568	N-Term(iTRAQ4plex); N9(Deamidated); K21(iTRAQ4plex)	0	0.459025	1.13732	0.509379	3.21025	0	3	2602.56	1.30857	67.9036	0
High	dTFVnASR	1	2	1	73858568	N-Term(iTRAQ4plex); N5(Deamidated)	0	0.6152	1.17995	0.564347	3.08376	0	2	1054.53	1.29397	24.6394	0
High	eGDHEFLEVPEAQEDVEATFPVHQPGnYScSYR	2	2	1	21071030	N-Term(iTRAQ4plex); N27(Deamidated); C30(Carbamidomethyl)	0	1.13389	1.22562	0.50333	5.81968	0	4	3981.77	1.33333	53.5857	0
High	aVFDSLLQVnVSGPTHLNAQFLR	1	2	1	183583553	N-Term(iTRAQ4plex); N10(Deamidated)	0		7.51866		3.90855	0	3	2671.44	1.19142	66.9139	0
High	nLSIQVGk	1	2	1	183583553	N-Term(iTRAQ4plex); N1(Deamidated); K8(iTRAQ4plex)	0	0.205845	1.97753	0.399708	3.26934	0	2	1147.7	2.68446	33.8779	0
High	tQIQnVSk	1	2	1	183583553	N-Term(iTRAQ4plex); N5(Deamidated); K8(iTRAQ4plex)	0	0.341899	1.82382	0.226402	2.85695	0	2	1206.7	1.95653	19.7803	0
High	cATPHGDnASLEATFVk	1	4	1	34734068	N-Term(iTRAQ4plex); C1(Carbamidomethyl); N8(Deamidated); K17(iTRAQ4plex)	0	1.2452	1.23178	0.770146	4.5243	0	3	2107.04	1.39142	35.3761	0
High	ncQDIDEcVTGIHncSInETcFNIQGGFR	2	4	1	34734068	N-Term(iTRAQ4plex); C2(Carbamidomethyl); C8(Carbamidomethyl); N14(Deamidated); C15(Carbamidomethyl); N18(Deamidated); C21(Carbamidomethyl)	0	1.41714	1.65125	1.32083	2.69473	0	3	3604.54	2.01285	53.6796	0
High	gYYnQSEAGSHTIQImYGcDVGSDGR	3	1	1	24797067	N-Term(iTRAQ4plex); N4(Deamidated); M16(Oxidation); C19(Carbamidomethyl)	0	2.6428	1.42038	2.06874	3.83896	0	3	3026.3	0.926224	39.54	0
High	fVEGSHnSTVSLTTk	1	1	1	105990532	N-Term(iTRAQ4plex); N7(Deamidated); K15(iTRAQ4plex)	0	0.23072	0.406582	0.375603	4.72067	0	3	1896	2.25929	30.9833	0
High	fEVDSPVYnATWSASLk	1	1	1	105990532	N-Term(iTRAQ4plex); N9(Deamidated); K17(iTRAQ4plex)	0	0.34787	0.576624	0.458272	2.7718	0	3	2203.12	2.24436	60.161	0
High	yDFnSSmLYSTAk	1	1	1	105990532	N-Term(iTRAQ4plex); N4(Deamidated); M7(Oxidation); K13(iTRAQ4plex)	0	0.376058	0.654666	0.645842	2.42434	0	3	1831.87	2.4529	44.2897	0
High	aGQPATAFSQQDLLDGAVLYSHnGSLSPR	2	1	1	47419930	N-Term(iTRAQ4plex); N23(Deamidated)	0	0.692339	1.54397	0.800092	4.05328	0	3	3145.57	0.169076	58.1678	0
High	lDPTVLDAGELAnR	1	1	1	47419930	N-Term(iTRAQ4plex); N13(Deamidated)	0	0.430587	1.06017	0.664334	2.99794	0	2	1628.86	0.445572	53.8189	0
High	gTAnLSETIR	1	4	1	209529703	N-Term(iTRAQ4plex); N4(Deamidated)	0	0.629395	0.973006	1.22572	3.54239	0	2	1206.65	0.615791	28.8395	0
High	aENQVnVTcQVR	1	4	1	209529703	N-Term(iTRAQ4plex); N6(Deamidated); C9(Carbamidomethyl)	0	1.91892	0.937531	1.34379	3.43806	0	2	1562.77	1.66312	24.6949	0
High	lQLTWLEnGnVSR	1	4	1	209529703	N-Term(iTRAQ4plex); N8(Deamidated); N10(Deamidated)	0	0.64057	0.921482	0.954592	2.8762	0	2	1675.88	0.666634	61.2157	0
High	eGEHDLVQGSGQQPQAGLSQAnFTLGPVSR	2	5	1	530415537	N-Term(iTRAQ4plex); N22(Deamidated)	0	0.769462	0.896614	0.675295	5.28777	0	3	3252.6	0.192143	47.999	0
High	gYYnQSEAGSHTLQR	2	3	1	530429221	N-Term(iTRAQ4plex); N4(Deamidated)	0	0.202292	0.302179	0.317251	6.0675	0	3	1855.87	2.54553	22.1504	0
High	aEPGTHLcIDVEDAmnITR	1	1	1	30025026	N-Term(iTRAQ4plex); C8(Carbamidomethyl); M15(Oxidation); N16(Deamidated)	0	1.80988	0.724473	1.15261	4.5426	0	3	2303.08	0.897537	43.8908	0
High	eLLLDFAnSSAELTGcLVR	2	2	1	30025026	N-Term(iTRAQ4plex); N8(Deamidated); C16(Carbamidomethyl)	0	2.91076	1.41095	1.59055	2.70821	0	2	2253.16	2.1257	76.693	0
High	gnESALWDck	1	5	1	344179112	N-Term(iTRAQ4plex); N2(Deamidated); C9(Carbamidomethyl); K10(iTRAQ4plex)	0	1.14461	0.986069	2.04101	3.92902	0	2	1468.7	1.37778	37.1306	0
High	aPGWAnSSAGSGR	1	5	1	344179112	N-Term(iTRAQ4plex); N6(Deamidated)	0	0.89181	1.13951	1.40454	3.09254	0	2	1362.65	-0.102229	24.8642	0
High	eDAAVncTDISVQk	1	5	1	344179112	N-Term(iTRAQ4plex); N6(Deamidated); C7(Carbamidomethyl); K14(iTRAQ4plex)	0	0.861212	1.25565	1.56684	2.66897	0	2	1838.9	-0.0722312	33.1533	0
High	qLVHSFAEGQDQGSAYAnR	1	4	1	530406518	N-Term(iTRAQ4plex); N18(Deamidated)	0	1.56936	1.03796	1.24895	4.31126	0	3	2223.06	0.888647	31.0465	0
High	tALFPDLLAQGnASLR	1	4	1	530406518	N-Term(iTRAQ4plex); N12(Deamidated)	0	1.68849	0.993679	1.84539	2.80907	0	2	1832.01	3.24055	65.8239	0
High	vVLGAnGTYScLVR	1	4	1	530406518	N-Term(iTRAQ4plex); N6(Deamidated); C11(Carbamidomethyl)	0	2.08917	0.960473	2.44319	2.56952	0	2	1653.88	0.623947	48.0778	0
High	eDkSYnVTSVLFR	2	1	1	38455402	N-Term(iTRAQ4plex); K3(iTRAQ4plex); N6(Deamidated)	0	0.548344	0.798077	1.22675	4.29057	0	3	1846.98	1.00964	48.0199	1
High	sYnVTSVLFR	1	1	1	38455402	N-Term(iTRAQ4plex); N3(Deamidated)	0	0.489642	0.812033	1.77093	3.01143	0	2	1330.71	-0.299568	55.8463	0
High	dIkEAGnITTDGYEILGk	1	2	1	93141049	N-Term(iTRAQ4plex); K3(iTRAQ4plex); N7(Deamidated); K18(iTRAQ4plex)	0	0.638185	1.17412	0.98078	3.47031	0	3	2370.28	0.13597	48.9758	1
High	mLEAYnLTEk	1	2	1	93141049	N-Term(iTRAQ4plex); M1(Oxidation); N6(Deamidated); K10(iTRAQ4plex)	0	1.37483	1.33815	1.90809	3.19877	0	2	1516.78	0.838433	38.546	0
High	eAGnITTDGYEILGk	1	2	1	93141049	N-Term(iTRAQ4plex); N4(Deamidated); K15(iTRAQ4plex)	0	1.52922	1.13652	2.13722	2.85599	0	3	1869.97	-0.214747	50.2529	0
High	tAVncSSDFDAcLITk	2	3	1	530396058	N-Term(iTRAQ4plex); N4(Deamidated); C5(Carbamidomethyl); C12(Carbamidomethyl); K16(iTRAQ4plex)	0	0.993927	1.58955	0.398797	5.17326	0	2	2091	0.523958	46.8691	0
High	gQTEIQVNcPPAVTEnk	2	2	1	33239443	N-Term(iTRAQ4plex); C9(Carbamidomethyl); N16(Deamidated); K17(iTRAQ4plex)	0	2.06652	1.42081	1.36076	5.05591	0	3	2174.1	1.16325	34.3991	0
High	vTTYcnETmTGWVHDVLGR	1	1	1	189083844	N-Term(iTRAQ4plex); C5(Carbamidomethyl); N6(Deamidated); M9(Oxidation)	0	1.58845	0.826196	1.92478	3.95516	0	3	2400.11	-0.890842	52.5542	0
High	dVncSVmGPQEk	2	3	1	189083844	N-Term(iTRAQ4plex); N3(Deamidated); C4(Carbamidomethyl); M7(Oxidation); K12(iTRAQ4plex)	0	1.2138	0.711811	1.73478	2.81456	0	2	1668.78	0.648294	21.4315	0
High	gYYnQSEAGSHTVQR	3	3	1	530429119	N-Term(iTRAQ4plex); N4(Deamidated)	0	0.609943	0.937156	1.53841	3.88992	0	3	1841.86	0.987861	17.9821	0
High	tQDEILFSnSTR	1	2	1	227430301	N-Term(iTRAQ4plex); N9(Deamidated)	0	0.275014	1.60314	0.347061	3.98013	0	2	1555.77	0.981421	41.1838	0
High	nVSTNVFFk	1	4	1	227430301	N-Term(iTRAQ4plex); N1(Deamidated); K9(iTRAQ4plex)	0	0.259989	1.5972	0.326165	2.72431	0	2	1344.74	0.875489	44.6793	0
High	inYTVPQSGTFk	1	4	1	227430301	N-Term(iTRAQ4plex); N2(Deamidated); K12(iTRAQ4plex)	0	0.455249	1.4617	0.479112	2.5852	0	2	1643.89	3.5083	42.1922	0
High	dEkLnQSNFQk	1	2	1	530377406	N-Term(iTRAQ4plex); K3(iTRAQ4plex); N5(Deamidated); K11(iTRAQ4plex)	0	0.617924	0.886491	0.291109	3.87463	0	3	1783.96	0.567581	23.4778	1
High	kPTVnLTTVLIGR	1	2	1	530377406	N-Term(iTRAQ4plex); K1(iTRAQ4plex); N5(Deamidated)	0	0.40079	0.967601	0.342936	3.03392	0	3	1701.05	0.807848	48.8696	0
High	kIDnISLTVNDVR	1	3	1	530377406	N-Term(iTRAQ4plex); K1(iTRAQ4plex); N4(Deamidated)	0	1.24307	1.04582	0.842631	2.35928	0	3	1776.01	1.95885	40.4896	1
High	fNPnISWQPIPVHTVPITEDR	1	6	1	530395491	N-Term(iTRAQ4plex); N4(Deamidated)	0	1.31018	0.827423	1.04216	3.44047	0	3	2605.35	0.110711	57.2939	0
High	yEQLQnETR	1	4	1	530395491	N-Term(iTRAQ4plex); N6(Deamidated)	0	1.64273	0.85377	1.98312	3.29976	0	2	1325.64	-1.17216	25.6364	0
High	yHGFLnTSYHR	1	6	1	530395491	N-Term(iTRAQ4plex); N6(Deamidated)	0	1.43671	1.09114	1.29783	2.49027	0	3	1539.74	-0.814509	28.5269	0
High	dLQAPLGQSFScSnSSIILSPAVHLDLLSLR	1	2	1	91199550	N-Term(iTRAQ4plex); C12(Carbamidomethyl); N14(Deamidated)	0	0.770089	1.27953	1.31987	4.98177	0	4	3483.83	0.353564	74.3395	0
High	vmYTTQGGGEAWGISVLNPnkTk	1	2	1	91199550	N-Term(iTRAQ4plex); M2(Oxidation); N20(Deamidated); K21(iTRAQ4plex); K23(iTRAQ4plex)	0	1.07767	0.781522	0.911135	4.2041	0	4	2900.53	2.70737	47.8575	1
High	eASIVGEnETYPR	1	3	1	530404459	N-Term(iTRAQ4plex); N8(Deamidated)	0	2.85238	0.986294	2.47538	4.77709	0	2	1609.78	-1.29528	33.9032	0
High	mYSEGSDIVPQSnETALHYFk	1	3	1	530404459	N-Term(iTRAQ4plex); M1(Oxidation); N13(Deamidated); K21(iTRAQ4plex)	0	1.90522	0.938914	1.12159	4.38718	0	3	2721.3	2.69149	47.9393	0
High	ikLDnYSTQELGk	1	2	1	325651886	N-Term(iTRAQ4plex); K2(iTRAQ4plex); N5(Deamidated); K13(iTRAQ4plex)	0	0.7551	1.06326	0.505846	5.21729	0	3	1942.09	1.90226	37.4361	1
High	gNVISSHGNPILLnSSIPEDPSIk	1	2	1	325651886	N-Term(iTRAQ4plex); N14(Deamidated); K24(iTRAQ4plex)	0	0.844837	1.08264	1.22188	3.69627	0	3	2777.49	-1.53015	49.8528	0
High	vTPAcnTSLPAQR	1	1	1	110624774	N-Term(iTRAQ4plex); C5(Carbamidomethyl); N6(Deamidated)	0	1.33547	0.912808	1.63775	3.36259	0	2	1559.8	-0.510447	27.7327	0
High	kPnATAEPTPPDR	1	1	1	110624774	N-Term(iTRAQ4plex); K1(iTRAQ4plex); N3(Deamidated)	0	1.16724	1.14806	2.00905	2.8817	0	3	1682.9	0.981307	17.0799	0
High	tSnISkPGTLER	1	1	1	110624774	N-Term(iTRAQ4plex); N3(Deamidated); K6(iTRAQ4plex)	0	1.3382	0.920407	1.86817	2.66261	0	3	1591.89	0.5972	21.6536	0
High	lnDTVGVTk	1	4	1	189217428	N-Term(iTRAQ4plex); N2(Deamidated); K9(iTRAQ4plex)	0	0.191936	1.29785	0.263539	3.4002	0	2	1235.71	3.33474	30.0659	0
High	kIESINQQLLPLGNISDNmDR	1	4	1	189217428	N-Term(iTRAQ4plex); K1(iTRAQ4plex); M19(Oxidation)	0	0.543527	0.684676	0.400598	3.06669	0	3	2702.4	-14.7293	51.722	1
High	fnISTPAFR	1	4	1	189217428	N-Term(iTRAQ4plex); N2(Deamidated)	0	0.0701803	1.17691	0.0967489	2.42278	0	2	1197.64	1.11704	48.4319	0
High	sAEGTFFInkTEIEDFPR	1	2	1	189181666	N-Term(iTRAQ4plex); N9(Deamidated); K10(iTRAQ4plex)	0	2.29197	0.881335	0.856296	5.21157	0	3	2390.21	0.0698621	56.4038	1
High	sAEGTFFInk	1	2	1	189181666	N-Term(iTRAQ4plex); N9(Deamidated); K10(iTRAQ4plex)	0	3.78976	0.996178	1.58173	3.58771	0	2	1402.74	-1.07295	42.8441	0
High	anTTQPGIVEGGQVLk	2	4	1	223468595	N-Term(iTRAQ4plex); N2(Deamidated); K16(iTRAQ4plex)	0	1.42294	1.18659	1.64708	3.22821	0	2	1901.06	1.40836	36.994	0
High	tAADTTGLQPILNQFTPAnISR	1	4	1	223468595	N-Term(iTRAQ4plex); N19(Deamidated)	0				2.9514	0	3	2474.31	2.38673	65.0022	0
High	tnITLVckPGDLESAPVLR	1	1	1	119964726	N-Term(iTRAQ4plex); N2(Deamidated); C7(Carbamidomethyl); K8(iTRAQ4plex)	0	1.47745	0.512979	1.50904	3.37591	0	3	2372.31	0.926763	48.2567	0
High	dAGVGFPEYQEEDnSTYNFR	2	1	1	119964726	N-Term(iTRAQ4plex); N14(Deamidated)	0	1.37536	0.788986	1.50408	2.78119	0	3	2483.07	-3.89365	51.7176	0
High	vYIHPFHLVIHnESTcEQLAk	2	1	1	4557287	N-Term(iTRAQ4plex); N12(Deamidated); C16(Carbamidomethyl); K21(iTRAQ4plex)	0	0.660715	0.745354	0.450798	4.96954	0	4	2824.47	1.85693	42.2986	0
High	eGYSnISYIVVNHQGISSR	1	2	1	62530391	N-Term(iTRAQ4plex); N5(Deamidated)	0	0.785204	1.02496	0.819195	5.49013	0	3	2268.14	0.37196	45.6672	0
High	eGYSnISYIVVnHQGISSR	1	2	1	62530391	N-Term(iTRAQ4plex); N5(Deamidated); N12(Deamidated)	0	0.609867	0.876021	0.872567	3.19678	0	3	2269.13	1.98251	46.0224	0
High	kVEAEALnATAIR	1	8	1	530425349	N-Term(iTRAQ4plex); K1(iTRAQ4plex); N8(Deamidated)	0	0.512913	0.886118	0.465825	4.73247	0	3	1674.96	-2.29482	33.2677	1
High	gHPQILEAAGnASAGTVLLR	1	8	1	530425349	N-Term(iTRAQ4plex); N11(Deamidated)	0	0.983593	1.0985	0.616204	3.74799	0	3	2120.16	1.43228	46.4085	0
High	vLPnGSLFLPAVGIQDEGIFR	2	8	1	332800985	N-Term(iTRAQ4plex); N4(Deamidated)	0		2.40933		4.24518	0	2	2387.31	2.41221	76.8609	0
High	gFGVAIVGnYTAALPTEAALR	1	1	1	156616294	N-Term(iTRAQ4plex); N9(Deamidated)	0	0.947231	0.858892	0.962532	5.04185	0	2	2236.21	0.227276	68.1325	0
High	lEPVHLQLQcmSQEQLAQVAAnATk	1	1	1	156616294	N-Term(iTRAQ4plex); C10(Carbamidomethyl); M11(Oxidation); N22(Deamidated); K25(iTRAQ4plex)	0	1.06439	0.78443	0.513142	3.23987	0	3	3112.6	0.354581	52.6645	0
High	sLEAQGnSSHLDADTVR	1	5	1	530372117	N-Term(iTRAQ4plex); N7(Deamidated)	0	0.813314	0.951941	1.51611	5.2873	0	3	1944.94	0.952825	26.573	0
High	gDGPFTIFVPHADLmSnLSQDELAR	1	5	1	530372117	N-Term(iTRAQ4plex); M15(Oxidation); N17(Deamidated)	0	1.04733	0.667607	1.34819	2.95422	0	3	2891.41	2.27197	64.2965	0
High	iDSTGnVTNELR	1	5	1	530426021	N-Term(iTRAQ4plex); N6(Deamidated)	0	0.736268	0.759676	0.424678	4.2501	0	2	1463.75	0.935736	36.4428	0
High	aATcINPLnGSVcERPAnHSAk	1	5	1	530426021	N-Term(iTRAQ4plex); C4(Carbamidomethyl); N9(Deamidated); C13(Carbamidomethyl); N18(Deamidated); K22(iTRAQ4plex)	0	0.652303	0.877304	0.584802	3.96341	0	4	2657.31	1.62553	29.9686	0
High	qVHFFVnASDVDNVk	1	5	1	530402101	N-Term(iTRAQ4plex); N7(Deamidated); K15(iTRAQ4plex)	0	0.818272	0.994962	0.676376	5.18771	0	3	2008.05	3.70955	44.7259	0
High	kQVHFFVnASDVDNVk	1	5	1	530402101	N-Term(iTRAQ4plex); K1(iTRAQ4plex); N8(Deamidated); K16(iTRAQ4plex)	0	0.962915	0.841764	0.778331	2.93865	0	3	2280.24	2.56574	37.9021	1
High	gAFISnFSmTVDGk	3	1	1	70778918	N-Term(iTRAQ4plex); N6(Deamidated); M9(Oxidation); K14(iTRAQ4plex)	0	0.569431	0.939853	0.706004	2.91686	0	2	1778.89	1.5774	51.3963	0
High	snHTQATNDPPEVTVFPk	1	1	1	24797074	N-Term(iTRAQ4plex); N2(Deamidated); K18(iTRAQ4plex)	0	3.6496	0.331409	0.415037	4.97942	0	3	2271.15	-0.0189397	34.801	0
High	snHTQATnDPPEVTVFPk	1	1	1	24797074	N-Term(iTRAQ4plex); N2(Deamidated); N8(Deamidated); K18(iTRAQ4plex)	0	2.07474	0.697559	0.55784	3.0876	0	3	2272.13	-0.50563	36.7437	0
High	lFIPnITTk	1	2	1	21314600	N-Term(iTRAQ4plex); N5(Deamidated); K9(iTRAQ4plex)	0	0.561967	0.74932	2.3929	2.84559	0	2	1335.81	0.842185	55.8211	0
High	nVTRnDTGSYTLQVIk	1	2	1	21314600	N-Term(iTRAQ4plex); N1(Deamidated); N5(Deamidated); K16(iTRAQ4plex)	0	0.379145	0.819233	0.69306	2.81678	0	3	2099.13	2.54361	39.2136	1
High	iHYLYLQnNFITELPVESFQnATGLR	1	1	1	4506041	N-Term(iTRAQ4plex); N8(Deamidated); N21(Deamidated)	0	0.664497	1.24746	0.702448	4.12625	0	3	3226.67	3.84694	74.7157	0
High	nSFnISNLLVLHLSHNR	1	1	1	4506041	N-Term(iTRAQ4plex); N1(Deamidated); N4(Deamidated)	0	1.3258	0.906153	1.25563	3.89328	0	3	2124.13	1.08897	60.3901	0
High	iYVLDGTQnDTAFVFPR	2	3	1	530363012	N-Term(iTRAQ4plex); N9(Deamidated)	0	0.32897	1.16074	0.500097	4.12467	0	2	2101.08	2.44155	66.7518	0
High	tAGWNVPIGTLRPFLnWTGPPEPIEAAVAR	1	3	1	312433998	N-Term(iTRAQ4plex); N16(Deamidated)	0	0.460532	0.593496	1.7415	4.63723	0	3	3375.81	2.50514	75.045	0
High	tAGWNIPmGLLFnQTGSck	1	3	1	312433998	N-Term(iTRAQ4plex); M8(Oxidation); N13(Deamidated); C18(Carbamidomethyl); K19(iTRAQ4plex)	0	0.670608	0.733445	1.66565	3.36234	0	3	2400.19	-0.895837	62.1321	0
High	lYLDHNnLTR	1	1	1	71040111	N-Term(iTRAQ4plex); N7(Deamidated)	0	2.5442	0.406047	2.16074	2.88178	0	3	1403.74	-0.98326	34.3011	0
High	vPNNALEGLEnLTALYLQHNEIQEVGSSmR	1	1	1	71040111	N-Term(iTRAQ4plex); N11(Deamidated); M29(Oxidation)	0	3.0397	0.395932	3.54448	2.57302	0	3	3500.75	0.677647	76.6896	0
High	lYLDHnnLTR	1	1	1	71040111	N-Term(iTRAQ4plex); N6(Deamidated); N7(Deamidated)	0	2.74261	0.929279	2.57692	2.49834	0	3	1404.72	-1.31358	36.5325	0
High	eLDREVYPWYnLTVEAk	1	1	1	166362713	N-Term(iTRAQ4plex); N11(Deamidated); K17(iTRAQ4plex)	0	0.227892	1.5207	0.377715	4.61001	0	3	2414.26	4.57623	57.5016	1
High	aQVIInITDVDEPPIFQQPFYHFQLk	1	1	1	166362713	N-Term(iTRAQ4plex); N6(Deamidated); K26(iTRAQ4plex)	0	0.394618	1.44951	1.12954	3.33043	0	3	3389.81	3.59226	74.2891	0
High	vDPVNFk	1	3	1	4504347	N-Term(iTRAQ4plex); K7(iTRAQ4plex)	0	0.16076	1.08775	0.290292	2.88155	0	2	1106.65	2.9563	34.677	0
High	vDPVnFk	2	3	1	4504347	N-Term(iTRAQ4plex); N5(Deamidated); K7(iTRAQ4plex)	0	0.160131	0.884098	0.353532	2.59232	0	2	1107.63	3.05738	33.805	0
High	aSSSFQAnGTk	2	1	1	4758754	N-Term(iTRAQ4plex); N8(Deamidated); K11(iTRAQ4plex)	0	6.30123	0.652862	0.484995	4.76161	0	2	1386.71	-2.01641	17.5736	0
High	kLPPGLLAnFTLLR	2	1	1	16418467	N-Term(iTRAQ4plex); K1(iTRAQ4plex); N9(Deamidated)	0	0.371131	0.679499	0.377681	4.62646	0	3	1842.15	2.6613	63.6693	1
High	gLQPTLTNPGEcRPnFTcAcR	1	1	1	89191868	N-Term(iTRAQ4plex); C12(Carbamidomethyl); N15(Deamidated); C18(Carbamidomethyl); C20(Carbamidomethyl)	0	0.509173	0.687741	0.282718	2.84534	0	3	2594.2	0.0574059	39.4849	0
High	aSPPSSScnISSGEmQk	1	1	1	89191868	N-Term(iTRAQ4plex); C8(Carbamidomethyl); N9(Deamidated); M15(Oxidation); K17(iTRAQ4plex)	0	0.460903	1.19197	0.402018	2.52266	0	3	2071.96	1.85531	20.6628	0
High	gQVYLQcGTPcnLTcR	1	1	1	89191868	N-Term(iTRAQ4plex); C7(Carbamidomethyl); C11(Carbamidomethyl); N12(Deamidated); C15(Carbamidomethyl)	0	0.291445	1.18321	0.243645	2.40112	0	2	2071.95	0.590772	39.5026	0
High	gYYnQSEDGSHTLQR	2	2	1	339882741	N-Term(iTRAQ4plex); N4(Deamidated)	0	3.34604	0.893439	1.06959	3.90138	0	3	1899.86	-0.224038	22.0433	0
High	gPSTPLPEDPNWnVTEFHTTPk	1	1	1	157266300	N-Term(iTRAQ4plex); N13(Deamidated); K22(iTRAQ4plex)	0	2.88966	0.639994	0.818355	4.98432	0	3	2753.36	-1.17097	49.1249	0
High	aEFnITLIHPk	1	1	1	157266300	N-Term(iTRAQ4plex); N4(Deamidated); K11(iTRAQ4plex)	0	4.3358	0.718966	1.18694	2.76811	0	3	1571.9	-2.86997	46.6845	0
High	yYnQSEAGSHIIQR	2	2	1	530428630	N-Term(iTRAQ4plex); N3(Deamidated)	0	2.16286	0.151717	0.215301	4.70098	0	3	1810.88	-0.473491	28.1746	0
High	aQLLQGLGFnLTER	2	1	1	73858564	N-Term(iTRAQ4plex); N10(Deamidated)	0	0.451239	0.828932	0.444164	4.71624	0	2	1704.94	2.0416	65.1555	0
High	iISkncTSYGVLDISk	1	1	1	530386666	N-Term(iTRAQ4plex); K4(iTRAQ4plex); N5(Deamidated); C6(Carbamidomethyl); K16(iTRAQ4plex)	0	0.0936314	2.77434	0.171691	5.11189	0	3	2231.24	3.06569	44.0182	1
High	vFnGkDnISk	1	1	1	530386666	N-Term(iTRAQ4plex); N3(Deamidated); K5(iTRAQ4plex); N7(Deamidated); K10(iTRAQ4plex)	0	0.168346	3.34469	0.34102	2.47595	0	3	1555.87	1.69553	27.1427	1
High	dASINIENmQFIHnGTYIcDVk	1	2	1	46358426	N-Term(iTRAQ4plex); M9(Oxidation); N14(Deamidated); C19(Carbamidomethyl); K22(iTRAQ4plex)	0	2.88038	1.14585	1.32018	3.7904	0	3	2887.38	-0.671815	49.5152	0
High	eIFVAnGTQGk	1	3	1	46358426	N-Term(iTRAQ4plex); N6(Deamidated); K11(iTRAQ4plex)	0	2.0131	1.03124	1.28375	3.78865	0	2	1452.79	-1.65608	33.8181	0
High	hRPTAGAFnHSDLDAELR	2	1	1	166795236	N-Term(iTRAQ4plex); N9(Deamidated)	0	1.15944	1.48916	0.793981	4.68307	0	3	2152.06	-0.680467	27.4868	0
High	sVnASNYGLSPDR	1	2	1	530369988	N-Term(iTRAQ4plex); N3(Deamidated)	0	3.85989	0.709079	3.17971	3.9519	0	2	1524.74	-0.943556	32.6535	0
High	dILnGTFSYk	1	3	1	530369988	N-Term(iTRAQ4plex); N4(Deamidated); K10(iTRAQ4plex)	0	6.91716	0.873236	7.80804	3.51301	0	2	1446.77	-1.09349	50.6719	0
High	dFYVDEnTTVR	1	2	1	21361302	N-Term(iTRAQ4plex); N7(Deamidated)	0	0.906116	0.884277	0.67988	3.96741	0	2	1503.71	0.900503	38.7595	0
High	sQILEGLGFnLTELSESDVHR	1	2	1	21361302	N-Term(iTRAQ4plex); N10(Deamidated)	0	0.716918	1.01198	0.4976	3.49318	0	3	2489.26	-0.162407	69.2288	0
High	dVDEcALGTHncSEAETcHNIQGSFR	1	3	1	51873055	N-Term(iTRAQ4plex); C5(Carbamidomethyl); N11(Deamidated); C12(Carbamidomethyl); C18(Carbamidomethyl)	0	1.80056	0.809538	3.47803	4.91865	0	3	3152.32	-1.64526	33.1915	0
High	dVDEcALGTHncSEAETcHnIQGSFR	1	3	1	51873055	N-Term(iTRAQ4plex); C5(Carbamidomethyl); N11(Deamidated); C12(Carbamidomethyl); C18(Carbamidomethyl); N20(Deamidated)	0	1.46152	1.72897	2.07173	2.52548	0	3	3153.3	-1.64703	33.1026	0
High	qSAEDILLkTnATk	1	2	1	167614504	N-Term(iTRAQ4plex); K9(iTRAQ4plex); N11(Deamidated); K14(iTRAQ4plex)	0	0.514205	0.860042	0.56817	3.88099	0	3	1965.13	3.04971	36.726	1
High	lSDTTSQSnSTAk	1	2	1	167614504	N-Term(iTRAQ4plex); N9(Deamidated); K13(iTRAQ4plex)	0	0.48696	0.826909	0.668277	3.48645	0	2	1628.82	1.162	16.8678	0
High	sTYnDTEDVSQASPSESEAR	2	20	1	530431903	N-Term(iTRAQ4plex); N4(Deamidated)	0	1.35004	1.20187	2.06241	4.18252	0	2	2318.01	1.46534	26.7387	0
High	tLYETEVFSTDFSnISAAk	1	2	1	530422150	N-Term(iTRAQ4plex); N14(Deamidated); K19(iTRAQ4plex)	0	0.686755	1.11822	0.623954	3.78854	0	3	2412.21	1.45326	63.1751	0
High	vTAcHSSQPnATLYk	1	2	1	530422150	N-Term(iTRAQ4plex); C4(Carbamidomethyl); N10(Deamidated); K15(iTRAQ4plex)	0	0.480484	0.954205	0.506094	3.37991	0	3	1965.99	-0.667971	23.982	0
High	anDSDQGANAEIEYTFHQAPEVVR	1	6	1	27754771	N-Term(iTRAQ4plex); N2(Deamidated)	0	0.433191	1.53806	0.346563	7.09687	0	3	2806.31	0.759369	47.1002	0
High	tAHcnESFYFLck	1	3	1	530436569	N-Term(iTRAQ4plex); C4(Carbamidomethyl); N5(Deamidated); C12(Carbamidomethyl); K13(iTRAQ4plex)	0	0.55717	1.1312	0.68368	3.91078	0	3	1965.91	0.117929	43.0178	0
High	wEcknDTLLGIk	1	4	1	530436569	N-Term(iTRAQ4plex); C3(Carbamidomethyl); K4(iTRAQ4plex); N5(Deamidated); K12(iTRAQ4plex)	0	0.590521	0.917402	1.05109	3.1719	0	3	1910.04	-1.92677	43.2095	1
High	aGFEYAFDQLQnSNITR	3	4	1	54112394	N-Term(iTRAQ4plex); N12(Deamidated)	0	0.466082	1.35894	0.430025	3.41061	0	2	2119.03	2.51466	60.5295	0
High	lPHDcFQnATnSFYYDVGR	1	1	1	192449445	N-Term(iTRAQ4plex); C5(Carbamidomethyl); N8(Deamidated); N11(Deamidated)	0	1.70866	0.84724	1.27957	4.42187	0	3	2450.08	-1.31287	49.0179	0
High	eQRPGQncSNYTVR	1	1	1	192449445	N-Term(iTRAQ4plex); N7(Deamidated); C8(Carbamidomethyl)	0	4.12804	0.498128	3.5078	2.6057	0	3	1853.87	-0.4869	15.3635	0
High	gGETAQSADPQWEQLnNkNLSmPLLPADFHk	1	2	1	73858566	N-Term(iTRAQ4plex); N16(Deamidated); K18(iTRAQ4plex); M22(Oxidation); K31(iTRAQ4plex)	0	0.542242	1.04815	0.655778	4.17602	0	4	3885.95	0.922653	51.1133	1
High	dFVnASSk	1	2	1	73858566	N-Term(iTRAQ4plex); N4(Deamidated); K8(iTRAQ4plex)	0	0.463339	0.883865	0.73654	2.84046	0	2	1156.61	1.65317	24.6428	0
High	vIEEFYnQTWVHR	2	2	1	530363189	N-Term(iTRAQ4plex); N7(Deamidated)	0	0.555695	0.542686	0.643948	3.77634	0	3	1865.93	0.534996	54.6334	0
High	vAPEEHPVLLTEAPLNPk	1	3	1	530384921	N-Term(iTRAQ4plex); K18(iTRAQ4plex)	0	1.25516	0.810351	1.30638	4.03121	0	3	2242.27	-0.77932	43.0642	0
High	sYELPDGQVITIGNER	1	21	1	530384921	N-Term(iTRAQ4plex)	0	2.30061	1.69162	1.46032	2.92052	0	2	1934.99	-1.38176	56.0961	0
High	rIQnYSVmDIcDYDESSGR	1	2	1	530369972	N-Term(iTRAQ4plex); N4(Deamidated); M8(Oxidation); C11(Carbamidomethyl)	0	0.97059	1.17274	1.11254	3.63655	0	3	2469.08	2.82888	41.4252	1
High	kLDFIILnETk	1	2	1	530369972	N-Term(iTRAQ4plex); K1(iTRAQ4plex); N8(Deamidated); K11(iTRAQ4plex)	0	4.98306	0.64612	2.15019	3.19169	0	3	1767.06	-0.34935	50.7819	1
High	kANQQLnFTEAk	1	1	1	40549451	N-Term(iTRAQ4plex); K1(iTRAQ4plex); N7(Deamidated); K12(iTRAQ4plex)	0	0.331731	1.52453	0.402791	3.80296	0	3	1825.02	1.61801	25.4133	1
High	aNQQLnFTEAk	1	1	1	40549451	N-Term(iTRAQ4plex); N6(Deamidated); K11(iTRAQ4plex)	0	0.360089	1.57171	0.559585	3.00164	0	2	1552.82	1.48535	32.7685	0
High	sVNPnDTcLAScVk	2	1	1	7657373	N-Term(iTRAQ4plex); N5(Deamidated); C8(Carbamidomethyl); C12(Carbamidomethyl); K14(iTRAQ4plex)	0	1.83438	1.51177	1.52058	4.2229	0	2	1853.9	-0.384657	34.0989	0
High	sHnRSEEFLIAGk	1	1	1	4507509	N-Term(iTRAQ4plex); N3(Deamidated); K13(iTRAQ4plex)	0	4.50945	1.26374	2.88657	3.46963	0	3	1776.95	-0.232517	26.8021	1
High	fVGTPEVnQTTLYQR	1	1	1	4507509	N-Term(iTRAQ4plex); N8(Deamidated)	0	2.53418	1.19402	1.31308	3.25986	0	3	1897.98	-0.656885	46.018	0
High	dmSDGFISnLTIQR	2	3	1	217272851	N-Term(iTRAQ4plex); M2(Oxidation); N9(Deamidated)	0	4.396	1.44647	2.63518	3.8919	0	2	1757.85	-0.721922	53.7514	0
High	fTFTSHTPGDHQIcLHSnSTR	1	2	1	530384554	N-Term(iTRAQ4plex); C14(Carbamidomethyl); N18(Deamidated)	0	5.3105	1.21269	1.52541	6.66963	0	3	2588.21	0.577185	31.3153	0
High	nATYGHYAPGEEFHDVEDAETYkk	2	1	1	28626510	N-Term(iTRAQ4plex); N1(Deamidated); K23(iTRAQ4plex); K24(iTRAQ4plex)	0	3.5119	1.39159	2.98439	3.34467	0	4	3204.51	0.0260593	35.9151	1
High	dLnETIHYmYk	2	3	1	530404200	N-Term(iTRAQ4plex); N3(Deamidated); M9(Oxidation); K11(iTRAQ4plex)	0	3.19522	0.870811	2.40864	3.62008	0	3	1731.85	-1.7416	34.7124	0
High	rPSLQmnTSIWYnR	1	1	1	66346698	N-Term(iTRAQ4plex); M6(Oxidation); N7(Deamidated); N13(Deamidated)	0	1.39576	1.15815	1.57596	3.50052	0	3	1927.95	1.21616	39.0526	0
High	sVYncSGEAcR	1	1	1	66346698	N-Term(iTRAQ4plex); N4(Deamidated); C5(Carbamidomethyl); C10(Carbamidomethyl)	0	6.88262	1.60061	3.85378	2.93638	0	2	1447.6	-6.67526	19.3459	0
High	yAEDkFnETTEk	1	1	1	4501987	N-Term(iTRAQ4plex); K5(iTRAQ4plex); N7(Deamidated); K12(iTRAQ4plex)	0	0.497117	0.583894	0.272477	3.24506	0	3	1907.96	-0.294868	27.827	1
High	dIENFnSTQk	1	1	1	4501987	N-Term(iTRAQ4plex); N6(Deamidated); K10(iTRAQ4plex)	0	0.926397	1.17867	0.844861	3.19073	0	2	1484.75	1.13393	29.6715	0
High	iTnISAVEmTPLPTcLQFNR	1	2	1	40255005	N-Term(iTRAQ4plex); N3(Deamidated); M9(Oxidation); C15(Carbamidomethyl)	0	0.742377	1.3137	0.738642	3.34979	0	3	2466.25	1.63226	63.0098	0
High	sFTDLLLDDGQDNNTQIEEDTDHNYYISR	1	1	1	40255005	N-Term(iTRAQ4plex)	0		2.51673	1.0794	3.01077	0	3	3575.58	-9.27765	61.6511	0
High	iAVDWESLGYnITR	1	9	1	530383940	N-Term(iTRAQ4plex); N11(Deamidated)	0	5.79754	1.58388	1.11667	3.17721	0	2	1781.92	-2.0413	67.3238	0
High	gPLANPIWnVTGFTGR	1	9	1	530383940	N-Term(iTRAQ4plex); N9(Deamidated)	0	4.73345	1.89348	0.903772	3.16972	0	2	1844.98	1.96125	68.0864	0
High	sELVnETR	1	1	1	10092665	N-Term(iTRAQ4plex); N5(Deamidated)	0	1.17718	1.12614	0.16647	3.24732	0	2	1092.57	0.656562	20.6076	0
High	lASAFGDPHFVTFDGTnFTFnGR	1	1	1	10092665	N-Term(iTRAQ4plex); N17(Deamidated); N21(Deamidated)	0	0.17642	0.805606	0.220627	3.06712	0	3	2664.27	7.56258	68.4341	0
High	iFDknSTFGSVEVHNLQPEk	1	1	1	38454326	N-Term(iTRAQ4plex); K4(iTRAQ4plex); N5(Deamidated); K20(iTRAQ4plex)	0	2.84441	1.01667	2.26584	3.27727	0	3	2722.43	-2.45436	43.2561	1
High	hPcnITEEDYQPLmk	1	1	1	38454326	N-Term(iTRAQ4plex); C3(Carbamidomethyl); N4(Deamidated); M14(Oxidation); K15(iTRAQ4plex)	0	1.97624	0.833906	1.48078	3.01139	0	3	2180.02	-2.04712	32.8364	0
High	iLLTcSLnDSATEVTGHR	1	2	1	38372925	N-Term(iTRAQ4plex); C5(Carbamidomethyl); N8(Deamidated)	0	1.61787	1.04023	1.36916	6.23704	0	3	2132.08	-0.680735	47.2611	0
High	aAEnFTLLVk	1	4	1	386869362	N-Term(iTRAQ4plex); N4(Deamidated); K10(iTRAQ4plex)	0	1.41681	0.754093	1.25441	3.92408	0	2	1394.81	-3.3122	51.9438	0
High	gVAVTnTSk	1	4	1	386869362	N-Term(iTRAQ4plex); N6(Deamidated); K9(iTRAQ4plex)	0	1.01551	0.915688	1.13259	2.29378	0	2	1165.67	1.4406	17.0887	0
High	yVQnGTYTVk	1	1	1	116534898	N-Term(iTRAQ4plex); N4(Deamidated); K10(iTRAQ4plex)	0	5.00438	1.46171	3.32708	3.18751	0	2	1461.78	-1.09303	30.3779	0
High	inATDADEPNTLNSk	1	1	1	116534898	N-Term(iTRAQ4plex); N2(Deamidated); K15(iTRAQ4plex)	0	2.07176	1.19465	1.29293	3.01722	0	3	1891.95	3.1839	31.4599	0
High	vVnSTTGTGEHLR	2	1	1	40317628	N-Term(iTRAQ4plex); N3(Deamidated)	0	2.35748	1.52601	3.55477	3.56278	0	3	1515.78	-4.75511	19.4477	0
High	gnISAVAVR	1	1	1	157694524	N-Term(iTRAQ4plex); N2(Deamidated)	0	1.9105	1.33902	1.31937	3.15015	0	2	1031.6	0.222041	26.6868	0
High	anFTIYDcSR	1	1	1	157694524	N-Term(iTRAQ4plex); N2(Deamidated); C8(Carbamidomethyl)	0	1.59337	1.10791	1.13787	3.02649	0	2	1391.64	1.06474	40.3426	0
High	vFPYISVmVNnGSLSYDHSk	1	1	1	5803023	N-Term(iTRAQ4plex); M8(Oxidation); N11(Deamidated); K20(iTRAQ4plex)	0	4.70337	0.984632	1.85828	6.14597	0	3	2562.27	-2.74115	53.8454	0
High	nNTVWEFANIR	1	1	1	284172520	N-Term(iTRAQ4plex); N1(Deamidated)	0	0.320984	1.15509	0.218045	3.27198	0	2	1508.76	0.526478	56.2699	0
High	tLLnAScDNmLmGIk	1	1	1	284172520	N-Term(iTRAQ4plex); N4(Deamidated); C7(Carbamidomethyl); M10(Oxidation); M12(Oxidation); K15(iTRAQ4plex)	0	0.503812	0.916616	0.381216	2.81956	0	3	2001.99	1.65329	46.0391	0
High	lQNNEnNIScVER	1	3	1	118442839	N-Term(iTRAQ4plex); N6(Deamidated); C10(Carbamidomethyl)	0	0.207145	0.199513	0.259523	2.82004	0	2	1734.82	0.261542	29.0315	0
High	qSVPAHFVALnGSk	1	3	1	295849303	N-Term(iTRAQ4plex); N11(Deamidated); K14(iTRAQ4plex)	0	1.46591	0.819693	0.864777	3.70003	0	3	1743.96	-1.75755	34.2458	0
High	tmFPnLTDVR	1	3	1	295849303	N-Term(iTRAQ4plex); M2(Oxidation); N5(Deamidated)	0	1.50137	0.89941	0.80683	2.33578	0	2	1354.68	-0.275064	46.6712	0
High	wGHnITEFQQR	2	1	1	7657069	N-Term(iTRAQ4plex); N4(Deamidated)	0	4.30942	0.937981	3.03452	3.30173	0	3	1560.77	-0.969973	36.5604	0
High	gVNFnVSk	1	2	1	530377669	N-Term(iTRAQ4plex); N5(Deamidated); K8(iTRAQ4plex)	0	0.577248	0.573422	0.463818	3.36292	0	2	1153.65	2.6298	31.6462	0
High	iYPGVDFGGEELnVTFVk	1	2	1	530377669	N-Term(iTRAQ4plex); N13(Deamidated); K18(iTRAQ4plex)	0	1.01938	0.707005	1.09855	2.50198	0	3	2273.2	2.91688	67.3657	0
High	fAEInGSALcSYNLkPSEYTTSPk	2	4	1	530390843	N-Term(iTRAQ4plex); N5(Deamidated); C10(Carbamidomethyl); K15(iTRAQ4plex); K24(iTRAQ4plex)	0	0.892537	0.963294	0.698393	2.65029	0	4	3110.57	-0.0863061	50.3409	0
High	fLEYSTSEcHFFnGTER	2	1	1	345461076	N-Term(iTRAQ4plex); C9(Carbamidomethyl); N13(Deamidated)	0	4.56361	1.19203	2.00353	3.23439	0	3	2269	0.376675	50.8593	0
High	gEYFVnVTTR	1	1	1	116295258	N-Term(iTRAQ4plex); N6(Deamidated)	0	1.04511	0.886612	1.21958	3.19649	0	2	1330.68	1.81263	41.3203	0
High	yFFnVSDEAALLEk	1	1	1	116295258	N-Term(iTRAQ4plex); N4(Deamidated); K14(iTRAQ4plex)	0	1.38206	1.14808	0.569424	2.56682	0	3	1935	1.91028	67.9852	0
High	eAInITLDHk	1	4	1	530374786	N-Term(iTRAQ4plex); N4(Deamidated); K10(iTRAQ4plex)	0	8.67243	0.487886	10.6458	3.40912	0	3	1442.81	-1.0104	34.5081	0
High	yFnYTVk	1	3	1	530374786	N-Term(iTRAQ4plex); N3(Deamidated); K7(iTRAQ4plex)	0	8.20282	1.18099	8.5234	2.31093	0	2	1223.65	-1.36917	41.0303	0
High	gDPSVISVnGTDFTFR	1	2	1	209447096	N-Term(iTRAQ4plex); N9(Deamidated)	0	0.778575	1.48152	0.962819	3.30974	0	2	1856.92	0.772783	57.5703	0
High	nnISLVk	1	2	1	209447096	N-Term(iTRAQ4plex); N1(Deamidated); N2(Deamidated); K7(iTRAQ4plex)	0	0.982496	1.48067	1.03626	2.4084	0	2	1077.63	-5.63357	33.6905	0
High	ySDGTPVnYTnWYR	2	14	1	257467612	N-Term(iTRAQ4plex); N8(Deamidated); N11(Deamidated)	0	0.220654	1.40108	0.331959	3.27245	0	2	1881.84	0.0200985	50.0233	0
High	dEIGnVSTSHLLILDDSVEmEIRPR	1	1	1	4506675	N-Term(iTRAQ4plex); N5(Deamidated); M20(Oxidation)	0	3.36719	0.866871	2.99554	5.66218	0	4	2999.52	1.23355	57.0367	0
High	aASnFTEIk	1	2	1	530398336	N-Term(iTRAQ4plex); N4(Deamidated); K9(iTRAQ4plex)	0	2.40189	0.882494	1.90104	3.33773	0	2	1269.68	-7.2143	33.1366	0
High	gIGnWSDSk	1	2	1	530398336	N-Term(iTRAQ4plex); N4(Deamidated); K9(iTRAQ4plex)	0	1.78927	0.871648	1.39939	2.30046	0	2	1252.63	-10.2822	33.226	0
High	lSAVnSIFLSHNnTk	1	6	1	17978489	N-Term(iTRAQ4plex); N5(Deamidated); N13(Deamidated); K15(iTRAQ4plex)	0	1.10889	0.871755	0.915804	3.08004	0	3	1935.04	0.865789	43.8059	0
High	gDknVTmGQSSAR	1	6	1	17978489	N-Term(iTRAQ4plex); K3(iTRAQ4plex); N4(Deamidated); M7(Oxidation)	0	3.13856	1.30699	3.24362	2.48977	0	3	1655.82	-0.751294	8.49671	1
High	gSEGGnGSNPVAGLETDDHGGk	1	2	1	38348322	N-Term(iTRAQ4plex); N6(Deamidated); K22(iTRAQ4plex)	0	3.02158	1.27306	1.3715	5.43256	0	3	2344.09	1.26443	28.1231	0
High	kPGLSISEnR	1	1	1	118572606	N-Term(iTRAQ4plex); K1(iTRAQ4plex); N9(Deamidated)	0	0.376064	0.839438	0.48306	2.81695	0	3	1389.8	2.94039	22.1338	0
High	sPEnISVVEk	1	1	1	118572606	N-Term(iTRAQ4plex); N4(Deamidated); K10(iTRAQ4plex)	0	0.583276	0.983143	0.486327	2.61424	0	2	1390.77	1.89354	32.8653	0
High	vVRPDSELGERPPEDnQSFQYDHEAFLGkEDSk	1	1	1	4506455	N-Term(iTRAQ4plex); N16(Deamidated); K29(iTRAQ4plex); K33(iTRAQ4plex)	0	2.13709	0.983976	0.897509	5.42552	0	5	4252.08	-0.581034	38.6012	1
High	rGPEcSQnYTTPSGVIk	1	5	1	66864913	N-Term(iTRAQ4plex); C5(Carbamidomethyl); N8(Deamidated); K17(iTRAQ4plex)	0	2.57213	0.830844	1.63272	2.95558	0	3	2183.1	1.17962	27.4647	1
High	eGFSAnYSVLQSSVSEDFk	1	5	1	66864913	N-Term(iTRAQ4plex); N6(Deamidated); K19(iTRAQ4plex)	0	2.36302	1.05795	1.1417	2.46797	0	3	2383.15	-1.06316	59.9495	0
High	aFnSTLPTmAQmEk	2	20	1	48255943	N-Term(iTRAQ4plex); N3(Deamidated); M9(Oxidation); M12(Oxidation); K14(iTRAQ4plex)	0	0.867128	1.44778	1.01058	2.93956	0	3	1889.93	1.70123	34.8397	0
High	vnGTWLQAGVVSWGEGcAQPNRPGIYTR	1	5	1	530408985	N-Term(iTRAQ4plex); N2(Deamidated); C17(Carbamidomethyl)	0	0.163185	1.25719	0.252095	5.36409	0	3	3218.6	1.15832	58.4484	0
High	lGHcPDPVLVnGEFSSSGPVnVSDk	1	3	1	530366462	N-Term(iTRAQ4plex); C4(Carbamidomethyl); N11(Deamidated); N21(Deamidated); K25(iTRAQ4plex)	0	0.321375	0.495037	0.732289	5.36108	0	3	2901.42	1.33549	47.1604	0
High	dGYmVVNVSSLSLnEPEDkDVTIGFSLDR	1	3	1	56711308	N-Term(iTRAQ4plex); M4(Oxidation); N14(Deamidated); K19(iTRAQ4plex)	0	3.9677	1.62563	2.47742	2.72393	0	3	3504.75	6.66081	63.7365	1
High	vLGQSQEPNVNPASAGnQTQk	1	3	1	56711308	N-Term(iTRAQ4plex); N17(Deamidated); K21(iTRAQ4plex)	0	1.43481	1.23671	0.962111	2.63048	0	3	2456.26	0.904644	31.9892	0
High	eQInITLDHR	1	2	1	32307144	N-Term(iTRAQ4plex); N4(Deamidated)	0	2.44386	0.75825	3.15254	2.92748	0	3	1383.73	-0.884252	32.7518	0
High	yIHQnYTk	1	2	1	32307144	N-Term(iTRAQ4plex); N5(Deamidated); K8(iTRAQ4plex)	0	3.89841	0.956114	4.7593	2.39774	0	3	1355.72	-0.29454	20.1628	0
High	sTEGQSSLTVTnVTEEHYGnYTcVAANk	1	2	1	45594240	N-Term(iTRAQ4plex); N12(Deamidated); N20(Deamidated); C23(Carbamidomethyl); K28(iTRAQ4plex)	0	0.293414	1.1645	0.471063	5.15356	0	3	3350.57	3.68056	43.0134	0
High	yEEQQLEIQnSSR	1	5	1	530381557	N-Term(iTRAQ4plex); N10(Deamidated)	0	0.59577	1.37392	0.399277	4.86092	0	2	1768.84	-2.03461	33.4462	0
High	vVAnGTGTQGQLk	1	3	1	530385805	N-Term(iTRAQ4plex); N4(Deamidated); K13(iTRAQ4plex)	0	3.15615	0.705325	1.40948	4.84727	0	2	1561.88	-0.710782	24.8057	0
High	sLTFnETYQDISELVYGAk	1	2	1	530364787	N-Term(iTRAQ4plex); N5(Deamidated); K19(iTRAQ4plex)	0	0.172628	1.32434	0.209968	4.80327	0	3	2467.26	3.22076	76.3733	0
High	qPVSPVIHPPVSYnDTAPR	1	1	1	17136148	N-Term(iTRAQ4plex); N14(Deamidated)	0	2.0625	1.08778	1.71346	4.71962	0	3	2219.16	2.52074	38.4449	0
High	lQGVPHVGAnVTLScQSPR	1	1	1	148664205	N-Term(iTRAQ4plex); N10(Deamidated); C15(Carbamidomethyl)	0	0.299842	1.04073	0.430899	4.66683	0	3	2165.13	1.53478	39.5666	0
High	gnITEYQcHQYITk	1	3	1	224586817	N-Term(iTRAQ4plex); N2(Deamidated); C8(Carbamidomethyl); K14(iTRAQ4plex)	0	4.80003	1.13904	2.27909	4.64819	0	3	2044	-0.339428	30.8256	0
High	gnSTHGcSSEETFLIDcR	1	5	1	530416698	N-Term(iTRAQ4plex); N2(Deamidated); C7(Carbamidomethyl); C17(Carbamidomethyl)	0	1.80662	1.5292	1.55412	4.58605	0	3	2214.95	0.541531	36.1184	0
High	lHVGNYnGTAGDALR	1	1	1	5730075	N-Term(iTRAQ4plex); N7(Deamidated)	0	1.0591	0.858262	1.40935	4.54669	0	3	1702.86	-2.9515	33.1994	0
High	nVmDknGDAYGFYnNSVk	1	1	1	110227598	N-Term(iTRAQ4plex); M3(Oxidation); K5(iTRAQ4plex); N6(Deamidated); N14(Deamidated); K18(iTRAQ4plex)	0	0.520778	0.59998	1.06908	4.4761	0	3	2486.19	1.08766	34.6443	1
High	gSQWSDIEEFcnR	1	5	1	10835143	N-Term(iTRAQ4plex); C11(Carbamidomethyl); N12(Deamidated)	0	0.743002	1.39261	0.752259	4.39029	0	2	1772.77	1.48943	48.1847	0
High	nYFHYnQSYPPTYNVk	1	1	1	189083851	N-Term(iTRAQ4plex); N6(Deamidated); K16(iTRAQ4plex)	0	0.734876	1.2037	0.959907	4.34031	0	3	2324.13	1.38732	40.3249	0
High	gSVALVIHnITAQEnGTYR	1	7	1	530381440	N-Term(iTRAQ4plex); N9(Deamidated); N15(Deamidated)	0	0.697049	0.926488	0.866951	4.32428	0	3	2189.13	0.885259	54.9895	0
High	mTPNLLHLAPENFYISHSPnSTAGPScTLLEEAFR	1	1	1	4504373	M1(Oxidation); N-Term(iTRAQ4plex); N20(Deamidated); C27(Carbamidomethyl)	0				4.30248	0	4	4075.97	0.0150558	65.5411	0
High	gVVTDEQGIPIAnATISVSGINHGVk	1	1	1	53692189	N-Term(iTRAQ4plex); N13(Deamidated); K26(iTRAQ4plex)	0	2.10743	1.44721	2.08955	4.19087	0	3	2865.55	-0.531736	51.1949	0
High	gPnLTSPASITFTTGLEAPR	1	2	1	20665034	N-Term(iTRAQ4plex); N3(Deamidated)	0	0.396387	1.26621	0.269238	4.18159	0	2	2175.14	-0.927943	58.4528	0
High	tALWVATDHNmDnTSTVLR	1	1	1	31377697	N-Term(iTRAQ4plex); M11(Oxidation); N13(Deamidated)	0	1.2775	1.01318	1.89016	4.14234	0	3	2306.12	0.282538	43.6997	0
High	nYkNPnLTISFTAER	1	5	1	530413818	N-Term(iTRAQ4plex); K3(iTRAQ4plex); N6(Deamidated)	0	1.83283	0.816827	0.943458	4.11591	0	3	2057.09	0.201386	41.0766	1
High	aIHYALnccGLAGGVEQFISDIcPk	1	1	1	4502693	N-Term(iTRAQ4plex); N7(Deamidated); C8(Carbamidomethyl); C9(Carbamidomethyl); C23(Carbamidomethyl); K25(iTRAQ4plex)	0	0.544174	0.839332	0.3012	4.08955	0	3	3082.51	1.91257	70.8154	0
High	lGHTnASImLFEVk	1	3	1	530398185	N-Term(iTRAQ4plex); N5(Deamidated); M9(Oxidation); K14(iTRAQ4plex)	0	1.20458	2.98875	1.37277	4.08274	0	3	1865.01	-0.0361966	46.7587	0
High	nETHSIcTAcDESck	1	4	1	530420372	N1(Deamidated); N-Term(iTRAQ4plex); C7(Carbamidomethyl); C10(Carbamidomethyl); C14(Carbamidomethyl); K15(iTRAQ4plex)	0	4.75825	0.302443	2.00251	4.07099	0	3	2100.89	-0.972988	18.1825	0
High	vPLQSAHLYYnVTEk	1	4	1	530363138	N-Term(iTRAQ4plex); N11(Deamidated); K15(iTRAQ4plex)	0	5.06205	0.591929	4.39116	4.04547	0	3	2051.1	-0.295414	43.5042	0
High	eAETIknGIYnITVLASDQGGR	1	3	1	530413667	N-Term(iTRAQ4plex); K6(iTRAQ4plex); N7(Deamidated); N11(Deamidated)	0	3.96621	1.12766	2.1728	4.04275	0	3	2639.38	2.05956	53.6157	1
High	tVVTYHIPQnSSLENVDSR	1	4	1	27477039	N-Term(iTRAQ4plex); N10(Deamidated)	0	0.95709	1.03033	0.811718	4.02546	0	3	2304.15	-2.61012	40.5073	0
High	lcDEGHGLEVEIncTR	1	3	1	23510423	N-Term(iTRAQ4plex); C2(Carbamidomethyl); N13(Deamidated); C14(Carbamidomethyl)	0	0.821477	1.01765	1.33226	3.99948	0	3	2046.93	0.0840399	40.371	0
High	lLANYASQnITYHck	1	1	1	48762934	N-Term(iTRAQ4plex); N9(Deamidated); C14(Carbamidomethyl); K15(iTRAQ4plex)	0	3.42216	1.25476	2.88911	3.99881	0	3	2085.07	1.73948	39.9432	0
High	anESRLEEADQLYR	1	3	1	530399844	N-Term(iTRAQ4plex); N2(Deamidated)	0	1.10895	0.529515	0.878598	3.96741	0	3	1838.9	0.912657	34.5204	1
High	gYYnQSEDGSHTIQImYGcDVGPDGR	1	1	1	337752170	N-Term(iTRAQ4plex); N4(Deamidated); M16(Oxidation); C19(Carbamidomethyl)	0	0.114237	0.159433	0.234685	3.95743	0	3	3080.32	2.11513	41.2138	0
High	dYYPInESLASLPLR	1	1	1	4502897	N-Term(iTRAQ4plex); N6(Deamidated)	0	2.09092	0.882187	1.61983	3.91733	0	2	1895.99	4.09302	65.1633	0
High	sAEFFnYTVR	1	1	1	4505891	N-Term(iTRAQ4plex); N6(Deamidated)	0	2.56537	1.11262	1.86861	3.90749	0	2	1378.68	-0.109853	47.9093	0
High	akLDAFFALEGFPTEPnSSSR	1	1	1	118582275	N-Term(iTRAQ4plex); K2(iTRAQ4plex); N17(Deamidated)	0	0.652197	1.29029		3.90584	0	3	2573.33	5.01389	63.2645	1
High	iVVYNQPYInYSR	1	1	1	7706387	N-Term(iTRAQ4plex); N10(Deamidated)	0	2.80269	1.2142	0.905884	3.83558	0	2	1773.93	1.66647	48.8518	0
High	iVDVnLTSEGk	1	1	1	190194386	N-Term(iTRAQ4plex); N5(Deamidated); K11(iTRAQ4plex)	0	5.28844	1.15492	2.54906	3.80894	0	2	1463.82	-0.0599073	42.2897	0
High	eDNPDkNPEAPLnVSR	1	5	1	225637524	N-Term(iTRAQ4plex); K6(iTRAQ4plex); N13(Deamidated)	0	0.711682	0.876954	0.807936	3.80795	0	3	2084.05	0.930735	26.9642	1
High	nNVITLnITGk	1	5	1	208022658	N-Term(iTRAQ4plex); N1(Deamidated); N7(Deamidated); K11(iTRAQ4plex)	0	2.20584	0.933852	1.73938	3.80702	0	2	1476.85	-2.21506	49.6521	0
High	lTQGIcLEQnk	1	3	1	530366666	N-Term(iTRAQ4plex); C6(Carbamidomethyl); N10(Deamidated); K11(iTRAQ4plex)	0	0.356553	1.36396	0.422009	3.80609	0	2	1592.86	3.66667	38.2624	0
High	dnHTHSDIQVk	1	1	1	72534684	N-Term(iTRAQ4plex); N2(Deamidated); K11(iTRAQ4plex)	0	1.84811	0.936346	2.27907	3.78683	0	3	1582.81	-0.394268	12.1474	0
High	dcVLQcEEQncSGGALNHFR	1	3	1	530413150	N-Term(iTRAQ4plex); C2(Carbamidomethyl); C6(Carbamidomethyl); N10(Deamidated); C11(Carbamidomethyl)	0	1.93389	0.797346	0.947987	3.77237	0	3	2539.09	-0.858832	38.4537	0
High	imQDPIQQAEGVYcnR	1	2	1	5031621	N-Term(iTRAQ4plex); M2(Oxidation); C14(Carbamidomethyl); N15(Deamidated)	0	0.153373	1.23804	0.20691	3.76724	0	2	2082.97	1.84521	45.5485	0
High	eTHLETnFTLk	1	4	1	28610149	N-Term(iTRAQ4plex); N7(Deamidated); K11(iTRAQ4plex)	0	1.03538	1.10507	0.543535	3.71607	0	3	1621.87	-0.304413	37.2324	0
High	gPYTLQGLLGcELGPDnTSVPTAk	1	1	1	209862839	N-Term(iTRAQ4plex); C11(Carbamidomethyl); N17(Deamidated); K24(iTRAQ4plex)	0	1.27048	2.16479	2.56859	3.69911	0	3	2777.43	2.03248	64.741	0
High	gFQWVTGDnNTSYSR	1	1	1	4507483	N-Term(iTRAQ4plex); N9(Deamidated)	0	0.330812	1.43321	0.441982	3.69572	0	2	1876.86	1.97978	46.9868	0
High	eHEAQSnASLDVFLGHTNVEELmk	1	1	1	66347875	N-Term(iTRAQ4plex); N7(Deamidated); M23(Oxidation); K24(iTRAQ4plex)	0	0.596626	0.907445	0.752193	3.68022	0	4	3003.47	1.84889	48.5753	0
High	gHAHLAALVNHESYnFSHR	1	1	1	50959176	N-Term(iTRAQ4plex); N15(Deamidated)	0	1.4045	1.02258	1.12236	3.66878	0	4	2305.14	2.15719	27.3591	0
High	gGSSGWSGGLAQnR	1	1	1	4557389	N-Term(iTRAQ4plex); N13(Deamidated)	0	0.760459	0.891342	1.03568	3.66349	0	2	1478.71	-0.415115	28.8528	0
High	sFDDHFQHLLnDSER	1	1	1	167001141	N-Term(iTRAQ4plex); N11(Deamidated)	0	1.43469	1.41225	1.11297	3.62565	0	3	2004.92	0.417686	43.6443	0
High	lmSTEASQnITYHck	1	3	1	530411586	N-Term(iTRAQ4plex); M2(Oxidation); N9(Deamidated); C14(Carbamidomethyl); K15(iTRAQ4plex)	0	4.98188	1.26374	4.07218	3.62037	0	3	2088	-0.478387	26.7178	0
High	nYHQPAILnSSALR	1	1	1	6912618	N-Term(iTRAQ4plex); N9(Deamidated)	0	2.95498	0.95786	1.00114	3.61604	0	3	1728.91	-0.552186	35.4688	0
High	kHHDYYITSTSnGSLEGLENR	1	1	1	4758248	N-Term(iTRAQ4plex); K1(iTRAQ4plex); N12(Deamidated)	0		2.25368		3.60124	0	3	2710.34	3.24522	30.2978	1
High	eLDLTcnITTDR	1	1	1	41152506	N-Term(iTRAQ4plex); C6(Carbamidomethyl); N7(Deamidated)	0	1.7302	0.951794	1.87269	3.59696	0	2	1595.77	-0.574971	45.233	0
High	vTQnLTLIEESLTSEFIHDIDR	1	1	1	39725934	N-Term(iTRAQ4plex); N4(Deamidated)	0				3.58094	0	3	2718.4	2.47775	80.4292	0
High	dLVVQQLVnVSR	1	3	1	94681046	N-Term(iTRAQ4plex); N9(Deamidated)	0	1.15705	0.987045	1.80882	3.56974	0	2	1514.87	2.87586	55.1458	0
High	gcnDSDVLAVAGFALR	1	3	1	530374400	N-Term(iTRAQ4plex); C2(Carbamidomethyl); N3(Deamidated)	0	0.62736	0.813097	0.594375	3.56919	0	2	1809.89	1.08202	64.7321	0
High	nAccSTnTSQEAHkDVSYLYR	1	1	1	9257213	N-Term(iTRAQ4plex); C3(Carbamidomethyl); C4(Carbamidomethyl); N7(Deamidated); K14(iTRAQ4plex)	0	1.27808	2.18994	1.09158	3.5426	0	4	2793.29	1.765	28.6368	1
High	gEnFTETDVk	1	2	1	530425806	N-Term(iTRAQ4plex); N3(Deamidated); K10(iTRAQ4plex)	0	0.993502	1.58394	1.07717	3.53513	0	2	1428.71	1.15349	27.9571	0
High	rPYVSYVnNSIAR	1	2	1	530376036	N-Term(iTRAQ4plex); N8(Deamidated)	0	0.21862	0.886841	0.475951	3.49921	0	3	1683.89	-1.95286	32.9427	0
High	rPPLAELAALnLSGSR	1	1	1	5729718	N-Term(iTRAQ4plex); N11(Deamidated)	0	0.572521	0.718569	0.594787	3.49167	0	3	1810.03	-0.455867	54.0019	0
High	qEcYAFnGTQR	1	1	1	24797076	N-Term(iTRAQ4plex); C3(Carbamidomethyl); N7(Deamidated)	0	4.31032	1.36822	1.87448	3.48437	0	2	1518.68	5.09344	27.7671	0
High	kWnVTSLETLk	1	3	1	530407442	N-Term(iTRAQ4plex); K1(iTRAQ4plex); N3(Deamidated); K11(iTRAQ4plex)	0	0.224758	2.13116	0.518859	3.40188	0	3	1752.03	2.04467	46.3533	1
High	aFGSNPnLTk	1	2	1	256217721	N-Term(iTRAQ4plex); N7(Deamidated); K10(iTRAQ4plex)	0	0.465504	0.845481	0.493674	3.37686	0	2	1337.73	1.56696	29.9509	0
High	vnETEmDIAk	1	1	1	4503037	N-Term(iTRAQ4plex); N2(Deamidated); M6(Oxidation); K10(iTRAQ4plex)	0	0.786513	0.688333	0.588182	3.36457	0	2	1454.73	0.718777	25.4685	0
High	nGLQNcATHTQPFWGSLTnR	1	6	1	530381872	N-Term(iTRAQ4plex); N1(Deamidated); C6(Carbamidomethyl); N19(Deamidated)	0	1.07601	0.75826	1.02998	3.34769	0	3	2448.15	2.59254	48.7165	0
High	dFnETQLAR	1	4	1	16933553	N-Term(iTRAQ4plex); N3(Deamidated)	0	1.77632	1.06413	3.24191	3.31966	0	2	1238.61	-2.71058	32.3684	0
High	ySVAnDTGFVDIPk	1	2	1	384081596	N-Term(iTRAQ4plex); N5(Deamidated); K14(iTRAQ4plex)	0	1.35023	0.716069	1.53186	3.31517	0	2	1814.95	2.19228	50.7784	0
High	dAVNnITAk	1	8	1	530386387	N-Term(iTRAQ4plex); N5(Deamidated); K9(iTRAQ4plex)	0	0.765299	1.26205	1.0997	3.29418	0	2	1234.69	1.96491	25.6881	0
High	dYnSSREDSLQDAWDYVQAQVk	1	2	1	67782354	N-Term(iTRAQ4plex); N3(Deamidated); K22(iTRAQ4plex)	0	0.709701	1.36987	0.40423	3.29384	0	3	2906.37	1.98712	61.9066	1
High	eQQLEScAcnETDNSck	1	1	1	73747889	N-Term(iTRAQ4plex); C7(Carbamidomethyl); C9(Carbamidomethyl); N10(Deamidated); C16(Carbamidomethyl); K17(iTRAQ4plex)	0	1.36923	1.27037	1.44309	3.2905	0	3	2361.98	0.465299	25.4256	0
High	dSGAPAHLESnATVR	1	3	1	530402303	N-Term(iTRAQ4plex); N11(Deamidated)	0	0.91439	1.59047	0.907961	3.26533	0	3	1669.83	2.30681	21.9846	0
High	nLSDLLEk	1	2	1	530397802	N-Term(iTRAQ4plex); N1(Deamidated); K8(iTRAQ4plex)	0	1.11227	0.93485	1.04909	3.23992	0	2	1220.7	0.305027	49.8021	0
High	lEnITTGTYTIHAQk	1	5	1	27734709	N-Term(iTRAQ4plex); N3(Deamidated); K15(iTRAQ4plex)	0	2.99216	1.41897	1.71604	3.23927	0	3	1979.07	2.34764	39.2952	0
High	gSPGnGSSHSGAPGPDPTLAR	1	5	1	530360334	N-Term(iTRAQ4plex); N5(Deamidated)	0	1.14028	1.05922	0.779513	3.20548	0	3	2063.98	-1.21632	20.8333	0
High	kLTDVETQVLnQTSR	1	2	1	315434240	N-Term(iTRAQ4plex); K1(iTRAQ4plex); N11(Deamidated)	0	0.405716	0.929483	0.473641	3.20361	0	3	2021.11	-0.10782	42.542	1
High	gLLnLTYYQQIQVQk	1	2	1	321267600	N-Term(iTRAQ4plex); N4(Deamidated); K15(iTRAQ4plex)	0	1.59793	0.923605	1.82894	3.19907	0	3	2098.18	0.22831	60.5967	0
High	qLVLnLTGNTLcAGGASDEk	1	2	1	33598950	N-Term(iTRAQ4plex); N5(Deamidated); C12(Carbamidomethyl); K20(iTRAQ4plex)	0	0.815581	1.5487	0.47981	3.17101	0	3	2350.22	0.469777	55.0579	0
High	lNAInITSALDR	1	8	1	530386598	N-Term(iTRAQ4plex); N5(Deamidated)	0	0.618768	1.63983	0.692265	3.12845	0	2	1445.81	1.14793	56.8672	0
High	nYTADYDk	1	5	1	51242966	N-Term(iTRAQ4plex); N1(Deamidated); K8(iTRAQ4plex)	0	1.67865	0.959458	1.33067	3.12671	0	2	1278.61	-0.226013	23.5882	0
High	hPDAVAWAnLTNAIR	1	2	1	229091322	N-Term(iTRAQ4plex); N9(Deamidated)	0	2.642	0.973909	1.4274	3.11898	0	3	1793.94	0.710118	52.9629	0
High	dEGLcSAnVTR	1	2	1	401871059	N-Term(iTRAQ4plex); C5(Carbamidomethyl); N8(Deamidated)	0	2.61029	1.08491	0.568973	3.10616	0	2	1366.64	-0.715075	25.3837	0
High	dkIcDLLVAnnHFAHFFAPQNLTNmNk	1	2	1	261878614	N-Term(iTRAQ4plex); K2(iTRAQ4plex); C4(Carbamidomethyl); N10(Deamidated); N11(Deamidated); M25(Oxidation); K27(iTRAQ4plex)	0	0.779093	0.764192	0.785617	3.06467	0	4	3622.82	1.90036	58.6953	1
High	lAVTnTTmTGTVLk	1	4	1	485836818	N-Term(iTRAQ4plex); N5(Deamidated); M8(Oxidation); K14(iTRAQ4plex)	0	1.68988	1.04322	1.13379	3.06341	0	2	1754.98	0.962662	39.121	0
High	fEcHFFnGTER	1	1	1	530358760	N-Term(iTRAQ4plex); C3(Carbamidomethyl); N7(Deamidated)	0	6.10424	0.719293	0.657502	3.05221	0	2	1588.7	0.413675	39.8706	0
High	aLSPnSTISSAPk	1	4	1	530419875	N-Term(iTRAQ4plex); N5(Deamidated); K13(iTRAQ4plex)	0	1.02162	1.26775	0.695448	3.04928	0	2	1561.87	1.17107	30.1923	0
High	yLnFSESEEk	1	2	1	34452173	N-Term(iTRAQ4plex); N3(Deamidated); K10(iTRAQ4plex)	0	1.55554	0.664272	2.79803	3.04896	0	2	1534.75	-2.25368	41.9771	0
High	mYnHSWPESLAcDELPVYDR	1	1	1	170784838	M1(Oxidation); N-Term(iTRAQ4plex); N3(Deamidated); C12(Carbamidomethyl)	0	1.81208	1.3216	1.45561	3.04017	0	3	2643.17	4.08712	53.5142	0
High	nTTIFLk	1	3	1	160333222	N-Term(iTRAQ4plex); N1(Deamidated); K7(iTRAQ4plex)	0	2.7237	1.10548	2.86753	2.95736	0	2	1125.68	-0.627955	40.3338	0
High	ySLnVTYNYPVHYFDGR	1	2	1	221139888	N-Term(iTRAQ4plex); N4(Deamidated)	0	1.64784	1.40877	1.26053	2.95479	0	3	2253.07	-0.452947	54.8705	0
High	eTFFnLSk	1	1	1	154759291	N-Term(iTRAQ4plex); N5(Deamidated); K8(iTRAQ4plex)	0	0.716919	0.794239	0.819292	2.95347	0	2	1274.69	1.49773	48.8052	0
High	iLGDkVnNTAVIEk	1	1	1	110681719	N-Term(iTRAQ4plex); K5(iTRAQ4plex); N7(Deamidated); K14(iTRAQ4plex)	0	1.01549	1.17283	0.8651	2.90104	0	3	1947.15	0.90877	37.2545	1
High	rPASnVSASIQR	1	3	1	380503846	N-Term(iTRAQ4plex); N5(Deamidated)	0	0.939003	0.641975	1.0476	2.89251	0	3	1430.78	0.517141	16.987	0
High	dIEITLFHGEnGQLncSFEnITR	1	1	1	5032223	N-Term(iTRAQ4plex); N11(Deamidated); N15(Deamidated); C16(Carbamidomethyl); N20(Deamidated)	0	1.23298	0.740224	1.55776	2.89147	0	3	2854.33	0.631763	64.4403	0
High	gDQLILNLnNISSDR	2	1	1	40807482	N-Term(iTRAQ4plex); N9(Deamidated)	0	0.836541	0.634485	0.670298	2.86727	0	2	1816.96	2.15304	57.188	0
High	eVnITIIDR	1	1	1	5453676	N-Term(iTRAQ4plex); N3(Deamidated)	0	0.611018	0.631185	1.07387	2.85363	0	2	1217.69	0.207324	45.8294	0
High	lPTQnITFQTESSVAEQEAEFQSPk	1	2	1	262050538	N-Term(iTRAQ4plex); N5(Deamidated); K25(iTRAQ4plex)	0	0.448709	0.644018	0.3752	2.83378	0	4	3098.55	3.54594	57.2894	0
High	lGHPDTLNQGEFk	1	1	1	4506773	N-Term(iTRAQ4plex); K13(iTRAQ4plex)	0	0.961802	0.909171	2.31645	2.82733	0	3	1743.93	1.99246	30.1416	0
High	nHScEPcQTLAVR	1	1	1	145275213	N1(Deamidated); N-Term(iTRAQ4plex); C4(Carbamidomethyl); C7(Carbamidomethyl)	0	1.25121	0.94428	1.06324	2.82363	0	3	1716.79	1.75294	21.9969	0
High	lVPHmnVSAVEk	1	1	1	21071039	N-Term(iTRAQ4plex); M5(Oxidation); N6(Deamidated); K12(iTRAQ4plex)	0	0.720803	0.798533	0.582875	2.81529	0	3	1628.89	1.16444	28.1408	0
High	lVALAVIDEknTSVEHTR	1	4	1	530414232	N-Term(iTRAQ4plex); K10(iTRAQ4plex); N11(Deamidated)	0	1.2736	0.969406	1.31115	2.809	0	3	2284.27	-0.660403	44.9584	1
High	sPIVTHcnVSTVNk	1	1	1	6005715	N-Term(iTRAQ4plex); C7(Carbamidomethyl); N8(Deamidated); K14(iTRAQ4plex)	0	3.02274	1.82122	5.74363	2.80552	0	3	1844.98	-0.0433309	24.4172	0
High	lVQLFPnDTSLk	1	18	1	530388457	N-Term(iTRAQ4plex); N7(Deamidated); K12(iTRAQ4plex)	0	2.54644	1.38845	1.6368	2.7992	0	2	1663.95	-0.567643	57.7322	0
High	nVTYGTYLDDPDPDDGFNYk	1	2	1	194578885	N-Term(iTRAQ4plex); N1(Deamidated); K20(iTRAQ4plex)	0	2.22812	1.6482	1.90423	2.79587	0	3	2598.17	-1.6797	54.6887	0
High	sSLGGETPGQAAnR	1	1	1	7657023	N-Term(iTRAQ4plex); N13(Deamidated)	0	0.213959	1.87594	0.261414	2.78132	0	2	1489.74	1.06216	19.6249	0
High	vnVTVEDER	1	2	1	296010912	N-Term(iTRAQ4plex); N2(Deamidated)	0	0.51071	1.3579	0.875653	2.75903	0	2	1205.62	1.64027	27.622	0
High	iHnVTASDSGk	1	15	1	530381426	N-Term(iTRAQ4plex); N3(Deamidated); K11(iTRAQ4plex)	0	0.669534	0.567415	0.500447	2.74279	0	3	1417.76	2.97317	14.9856	0
High	hTNmnLTQLk	1	4	1	530386130	N-Term(iTRAQ4plex); M4(Oxidation); N5(Deamidated); K10(iTRAQ4plex)	0	2.49734	0.912647	1.45816	2.7385	0	3	1504.8	-1.17094	21.5982	0
High	fINYnQTVSR	1	7	1	406719590	N-Term(iTRAQ4plex); N5(Deamidated)	0	3.80526	0.713914	1.89945	2.72358	0	2	1386.71	-0.171582	37.4943	0
High	iDFSGSQDnLTITmHR	1	1	1	5453613	N-Term(iTRAQ4plex); N9(Deamidated); M14(Oxidation)	0	1.10296	0.771792	1.32601	2.7156	0	3	1995.96	0.569307	43.0311	0
High	vFLENVIR	1	1	1	11415030	N-Term(iTRAQ4plex)	0	1.42406	1.23068	1.04195	2.71487	0	2	1133.68	-0.947088	50.9193	0
High	yVInGTYAnETk	1	2	1	530379144	N-Term(iTRAQ4plex); N4(Deamidated); N9(Deamidated); K12(iTRAQ4plex)	0	1.6305	1.02637	1.68441	2.70007	0	2	1662.85	1.08543	37.7237	0
High	tVnVSVPk	1	3	1	530378978	N-Term(iTRAQ4plex); N3(Deamidated); K8(iTRAQ4plex)	0	5.01693	0.906474	1.80426	2.69171	0	2	1132.68	-1.55925	29.4643	0
High	vLEAVnGTDAR	1	1	1	5032247	N-Term(iTRAQ4plex); N6(Deamidated)	0	2.68827	1.2673	2.71558	2.68959	0	2	1289.67	-5.30827	33.577	0
High	kSEcHFFnGTER	1	1	1	17986005	K1(iTRAQ4plex); N-Term(iTRAQ4plex); C4(Carbamidomethyl); N8(Deamidated)	0	1.38409	1.46814	1.70564	2.68086	0	3	1800.86	-0.387306	20.9914	1
High	iHQnITYQVcR	1	5	1	530403254	N-Term(iTRAQ4plex); N4(Deamidated); C10(Carbamidomethyl)	0	0.489756	1.536	0.586777	2.6806	0	3	1576.8	0.94545	27.3636	0
High	gINYnSSVAk	1	7	1	530377346	N-Term(iTRAQ4plex); N5(Deamidated); K10(iTRAQ4plex)	0	1.01784	0.70843	0.989474	2.67878	0	2	1341.73	0.632407	25.9213	0
High	eEAmLYHnQTAELR	1	3	1	5454038	N-Term(iTRAQ4plex); M4(Oxidation); N8(Deamidated)	0	1.92849	0.984439	1.76308	2.67497	0	3	1865.88	0.0970055	29.0183	0
High	vLnFTTk	1	4	1	530378934	N-Term(iTRAQ4plex); N3(Deamidated); K7(iTRAQ4plex)	0	0.667879	0.395537	0.400681	2.67181	0	2	1111.66	-0.174147	40.4255	0
High	ynISVInGTSPFAYDYDLTHIVAAYQER	1	2	1	116734685	N-Term(iTRAQ4plex); N2(Deamidated); N7(Deamidated)	0	0.916267	1.85706	0.893513	2.63201	0	3	3366.64	2.94023	74.4586	0
High	tFAnGSLAFR	1	7	1	530364099	N-Term(iTRAQ4plex); N4(Deamidated)	0	2.225	0.959902	3.34367	2.60986	0	2	1228.64	-0.866179	44.2853	0
High	anLTWSVk	1	3	1	291045220	N-Term(iTRAQ4plex); N2(Deamidated); K8(iTRAQ4plex)	0	1.65913	0.878959	2.05112	2.60732	0	2	1207.69	-0.885534	40.751	0
High	nVSWATGR	1	1	1	4557417	N-Term(iTRAQ4plex); N1(Deamidated)	0	0.634827	0.8486	0.757156	2.57789	0	2	1035.54	1.27047	30.5509	0
High	dVEcGEGHFcHDnQTccR	1	1	1	4504151	N-Term(iTRAQ4plex); C4(Carbamidomethyl); C10(Carbamidomethyl); N13(Deamidated); C16(Carbamidomethyl); C17(Carbamidomethyl)	0	0.650761	0.964408	0.676839	2.55879	0	3	2425.91	-0.578245	17.2033	0
High	gnVAVFk	1	3	1	408684411	N-Term(iTRAQ4plex); N2(Deamidated); K7(iTRAQ4plex)	0	0.696679	1.10788	0.523436	2.54013	0	2	1023.61	0.338533	28.5775	0
High	lnITQEGPk	1	1	1	522838254	N-Term(iTRAQ4plex); N2(Deamidated); K9(iTRAQ4plex)	0	1.00871	1.33665	1.29515	2.53461	0	2	1288.73	-0.733155	31.9562	0
High	knGTNVIVEk	1	3	1	530398133	N-Term(iTRAQ4plex); K1(iTRAQ4plex); N2(Deamidated); K10(iTRAQ4plex)	0	0.452339	0.77673	1.20519	2.51995	0	3	1534.92	1.92938	20.0605	1
High	lTQVPDDLPTnITVLnLTHNQLR	1	1	1	4507531	N-Term(iTRAQ4plex); N11(Deamidated); N16(Deamidated)	0	0.513628	1.15162	1.16649	2.51036	0	3	2761.49	2.31653	65.0704	0
High	eLnFTTR	1	1	1	13775238	N-Term(iTRAQ4plex); N3(Deamidated)	0	0.767505	0.677661	0.706421	2.50044	0	2	1025.54	0.672621	34.0349	0
High	lDVDQALnR	1	7	1	530410577	N-Term(iTRAQ4plex); N8(Deamidated)	0	0.527397	0.480005	0.395476	2.49921	0	2	1188.64	1.90961	39.5322	0
High	tELFSSScPGGImLnETGQGYQR	1	2	1	371873523	N-Term(iTRAQ4plex); C8(Carbamidomethyl); M13(Oxidation); N15(Deamidated)	0	0.988393	0.94599	0.759499	2.49591	0	3	2693.24	3.10198	50.9998	0
High	sDSGnYTcLVR	1	2	1	139948432	N-Term(iTRAQ4plex); N5(Deamidated); C8(Carbamidomethyl)	0	1.7667	1.02108	2.03055	2.48598	0	2	1416.65	-1.3827	33.3567	0
High	lISncSk	1	4	1	530377649	N-Term(iTRAQ4plex); N4(Deamidated); C5(Carbamidomethyl); K7(iTRAQ4plex)	0	0.891835	1.03478	0.762432	2.48233	0	2	1110.61	-0.22005	22.4268	0
High	sVTEQGAELSNEER	1	2	1	530389317	N-Term(iTRAQ4plex)	0	1.82102	1.34338	1.3573	2.47177	0	2	1692.81	-0.812639	25.1577	0
High	cHFFnGTER	1	1	1	310124854	N-Term(iTRAQ4plex); C1(Carbamidomethyl); N5(Deamidated)	0	0.125049	1.15575	1.021	2.46566	0	3	1312.59	1.11595	24.8269	0
High	tYnASVLPVR	1	2	1	530411219	N-Term(iTRAQ4plex); N3(Deamidated)	0	2.165	0.763913	1.45136	2.44736	0	2	1264.7	-1.52099	39.1541	0
High	tPASDPHGDnLTYSVFYTk	1	9	1	290656011	N-Term(iTRAQ4plex); N10(Deamidated); K19(iTRAQ4plex)	0	0.841383	1.07966	0.486482	2.44364	0	3	2402.18	3.11517	45.47	0
High	dVnYTQIVVDR	1	4	1	530390425	N-Term(iTRAQ4plex); N3(Deamidated)	0	1.64896	0.590557	1.68679	2.44298	0	2	1466.76	1.33806	44.1245	0
High	lnITcESSk	1	6	1	530399906	N-Term(iTRAQ4plex); N2(Deamidated); C5(Carbamidomethyl); K9(iTRAQ4plex)	0	0.425418	0.681586	0.300318	2.42527	0	2	1340.7	1.40437	29.5016	0
High	tYVDEVNSELVNIYTFnHTVTR	1	4	1	530398199	N-Term(iTRAQ4plex); N17(Deamidated)	0				2.42086	0	3	2759.37	2.01858	66.9173	0
High	qIATGVSDTIcEPcPVGFFSnVSSAFEk	1	4	1	23312371	N-Term(iTRAQ4plex); C11(Carbamidomethyl); C14(Carbamidomethyl); N21(Deamidated); K28(iTRAQ4plex)	0	1.36994		0.922423	2.41353	0	3	3336.61	2.78703	73.2315	0
High	sVVAPATDGGLnLTSTFLR	1	2	1	530426772	N-Term(iTRAQ4plex); N12(Deamidated)	0	0.455703	0.852808	0.193582	2.40385	0	2	2064.11	2.357	63.8003	0
High	fYATnDTEVAQSNFEALQDFFR	1	3	1	189163485	N-Term(iTRAQ4plex); N5(Deamidated)	0		0.989633	1.28634	2.40368	0	3	2758.28	2.48721	77.0731	0
High	kPNNLnDTIk	1	1	1	4506951	N-Term(iTRAQ4plex); K1(iTRAQ4plex); N6(Deamidated); K10(iTRAQ4plex)	0	2.48601	1.14069	3.12854	2.37761	0	3	1589.92	-1.13902	21.504	0
High	ykPDTLAVAVEnGTGTDR	1	4	1	530409253	N-Term(iTRAQ4plex); K2(iTRAQ4plex); N12(Deamidated)	0	1.10799	0.766426	1.09484	2.36899	0	3	2196.13	-3.3985	40.7819	0
High	fSVVYTPVTnTTQQImNk	1	4	1	530411342	N-Term(iTRAQ4plex); N10(Deamidated); M16(Oxidation); K18(iTRAQ4plex)	0	0.518307	1.18088	0.645448	2.36704	0	3	2376.24	1.54861	50.3081	0
High	nVTHHVSVTk	1	9	1	284925165	N-Term(iTRAQ4plex); N1(Deamidated); K10(iTRAQ4plex)	0	0.996892	0.846691	0.631125	2.3652	0	3	1410.8	0.924749	12.8222	0
High	dmnQTLGDnITVk	1	4	1	530406564	N-Term(iTRAQ4plex); M2(Oxidation); N3(Deamidated); N9(Deamidated); K13(iTRAQ4plex)	0	0.590556	0.748805	0.739902	2.3472	0	2	1754.87	-1.87609	36.9468	0
High	tYnGTNPDAASR	1	3	1	270483821	N-Term(iTRAQ4plex); N3(Deamidated)	0	2.33345	1.27956	0.894089	2.33471	0	2	1411.66	1.28981	16.3974	0
High	anDTSYIR	1	2	1	14916498	N-Term(iTRAQ4plex); N2(Deamidated)	0	0.102174	1.07225	0.162061	2.33396	0	2	1084.54	2.56091	22.3839	0
High	sWEAFSnLSYYTR	1	1	1	4506265	N-Term(iTRAQ4plex); N7(Deamidated)	0	6.39848	1.14932	1.03284	2.32609	0	2	1768.83	-1.81055	61.8896	0
High	anFSIk	1	2	1	530380071	N-Term(iTRAQ4plex); N2(Deamidated); K6(iTRAQ4plex)	0	0.048453	1.28652	1.64349	2.312	0	2	968.567	1.08678	31.2858	0
High	gLSPGnYSVR	1	5	1	530425235	N-Term(iTRAQ4plex); N6(Deamidated)	0	1.55968	0.944359	1.23822	2.29855	0	2	1194.62	-3.95799	32.2326	0
