# Supplementary material for: Protein signatures of molecular pathways in non-small cell lung carcinoma (NSCLC): comparison of glycoproteomics and global proteomics
Source: Clin Proteomics. 2017 Aug 15;14:31. doi: 10.1186/s12014-017-9166-9 (PMC5557576; doi:10.1186/s12014-017-9166-9)
Supplement: Supplementary file 9 — Additional file 9. Identified glycoproteins from ADC and SqCC cancer tissues. [file 12014_2017_9166_MOESM9_ESM.zip › New folder/Raw Data Glyco Set6.xlsx]

## Sheet: GlycoSet6
A3	Sequence	# PSMs	# Proteins	# Protein Groups	Accession	Modifications	ΔCn	115/114	116/114	117/114	XCorr	Probability	Charge	MH+ [Da]	ΔM [ppm]	RT [min]	# Missed Cleavages
High	eIIYPnASLLIQNIIQnDTGFYTLHVIk	2	6	1	530415488	N-Term(iTRAQ4plex); N6(Deamidated); N17(Deamidated); K28(iTRAQ4plex)	0				6.37736	0	3	3520.92	-0.223156	80.4912	0
High	rSDSVILnVLYGPDAPTISPLnTSYR	2	5	1	530415488	N-Term(iTRAQ4plex); N8(Deamidated); N22(Deamidated)	0				4.51676	0	3	2994.56	3.26981	61.4796	1
High	tLTLFnVTRnDTASYk	2	6	1	530415488	N-Term(iTRAQ4plex); N6(Deamidated); N10(Deamidated); K16(iTRAQ4plex)	0	0.662704	7.96485	32.5353	4.35518	0	2	2134.13	0.42546	51.0418	1
High	iTPNnnGTYAcFVSNLATGR	4	6	1	530415488	N-Term(iTRAQ4plex); N5(Deamidated); N6(Deamidated); C11(Carbamidomethyl)	0		4.40427	10.8306	4.22146	0	3	2316.11	1.64257	64.0139	0
High	nSGLYTcQAnNSASGHSR	1	8	1	530415488	N-Term(iTRAQ4plex); C7(Carbamidomethyl); N10(Deamidated)	0				4.00535	0	3	2068.92	-2.71791	16.228	0
High	tLTLFnVTR	1	8	1	530415488	N-Term(iTRAQ4plex); N6(Deamidated)	0	0.196543	42.7033		3.43385	0	2	1209.7	-0.117319	55.0945	0
High	nSGLYTcQAnnSASGHSR	5	8	1	530415488	N-Term(iTRAQ4plex); C7(Carbamidomethyl); N10(Deamidated); N11(Deamidated)	0	0.986144	1.80208	2.09837	3.10273	0	3	2069.9	-0.685501	17.3857	0
High	sDSVILNVLYGPDAPTISPLnTSYR	2	5	1	530415488	N-Term(iTRAQ4plex); N21(Deamidated)	0				2.86644	0	2	2837.47	1.73191	74.8515	0
High	rSDSVILNVLYGPDAPTISPLnTSYR	4	5	1	530415488	N-Term(iTRAQ4plex); N22(Deamidated)	0				2.83623	0	3	2993.58	4.80244	67.067	1
High	iTPNNNGTYAcFVSNLATGRnnSIVk	2	6	1	530415488	N-Term(iTRAQ4plex); C11(Carbamidomethyl); N21(Deamidated); N22(Deamidated); K26(iTRAQ4plex)	0				2.74388	0	3	3115.6	7.50767	57.324	1
High	nSGLYTcQAnnSASGHSR	1	8	1	530415488	N1(Deamidated); N-Term(iTRAQ4plex); C7(Carbamidomethyl); N10(Deamidated); N11(Deamidated)	0		2.11648	2.57756	2.48186	0	3	2070.89	-1.8381	20.2026	0
High	iTPnnnGTYAcFVSNLATGR	1	6	1	530415488	N-Term(iTRAQ4plex); N4(Deamidated); N5(Deamidated); N6(Deamidated); C11(Carbamidomethyl)	0				2.46316	0	3	2317.09	0.927542	66.1924	0
High	vVLHPnYSQVDIGLIk	4	4	1	530423847	N-Term(iTRAQ4plex); N6(Deamidated); K16(iTRAQ4plex)	0	0.666894	0.367333	0.404617	5.54279	0	3	2084.2	0.870243	51.8464	0
High	nLFLnHSEnATAk	6	6	1	530423847	N-Term(iTRAQ4plex); N5(Deamidated); N9(Deamidated); K13(iTRAQ4plex)	0	0.707347	0.517264	0.488845	5.1958	0	2	1748.9	-2.28618	33.2796	0
High	mVSHHnLTTGATLINEQWLLTTAk	2	6	1	530423847	N-Term(iTRAQ4plex); M1(Oxidation); N6(Deamidated); K24(iTRAQ4plex)	0	0.56081	0.599211	0.530968	5.11048	0	4	2984.57	-0.531083	52.5091	0
High	nLFLnHSEnATAk	4	6	1	530423847	N-Term(iTRAQ4plex); N1(Deamidated); N5(Deamidated); N9(Deamidated); K13(iTRAQ4plex)	0	0.741678	0.540397	0.549713	4.85888	0	2	1749.89	0.501345	36.1393	0
High	nLFLNHSEnATAk	4	6	1	530423847	N-Term(iTRAQ4plex); N9(Deamidated); K13(iTRAQ4plex)	0	0.633295	0.527032	0.449497	3.73207	0	3	1747.92	-1.41806	29.9775	0
High	mVSHHnLTTGATLInEQWLLTTAk	1	6	1	530423847	N-Term(iTRAQ4plex); M1(Oxidation); N6(Deamidated); N15(Deamidated); K24(iTRAQ4plex)	0	0.46365	0.430958	0.975468	3.27287	0	4	2985.56	0.407076	54.2861	0
High	dQcIVDDITYNVnDTFHk	5	27	1	530370057	N-Term(iTRAQ4plex); C3(Carbamidomethyl); N13(Deamidated); K18(iTRAQ4plex)	0	1.24918	1.74088	1.24596	5.36766	0	3	2486.17	-0.12213	55.8194	0
High	gGNSnGALcHFPFLYNNHnYTDcTSEGR	4	27	1	530370057	N-Term(iTRAQ4plex); N5(Deamidated); C9(Carbamidomethyl); N19(Deamidated); C23(Carbamidomethyl)	0	1.63575	1.30239	1.22514	5.34003	0	3	3348.41	-1.83228	49.6035	0
High	gGnSnGALcHFPFLYnNHnYTDcTSEGR	1	27	1	530370057	N-Term(iTRAQ4plex); N3(Deamidated); N5(Deamidated); C9(Carbamidomethyl); N16(Deamidated); N19(Deamidated); C23(Carbamidomethyl)	0	0.840291	1.07509	1.03138	4.72916	0	4	3350.39	0.838426	55.5947	0
High	lDAPTNLQFVnETDSTVLVR	1	26	1	530370057	N-Term(iTRAQ4plex); N11(Deamidated)	0	1.03	1.92529	1.44865	4.65586	0	2	2377.24	1.45197	61.8175	0
High	hEEGHmLncTcFGQGR	2	27	1	530370057	N-Term(iTRAQ4plex); M6(Oxidation); N8(Deamidated); C9(Carbamidomethyl); C11(Carbamidomethyl)	0	1.4501	1.93516	1.02761	4.38573	0	3	2093.86	-4.19254	19.754	0
High	gGnSnGALcHFPFLYNNHnYTDcTSEGR	4	27	1	530370057	N-Term(iTRAQ4plex); N3(Deamidated); N5(Deamidated); C9(Carbamidomethyl); N19(Deamidated); C23(Carbamidomethyl)	0	1.2047	1.46364	1.07576	3.62056	0	4	3349.41	2.48086	51	0
High	dQcIVDDITYnVnDTFHk	1	27	1	530370057	N-Term(iTRAQ4plex); C3(Carbamidomethyl); N11(Deamidated); N13(Deamidated); K18(iTRAQ4plex)	0	1.46384	2.17903	1.39733	3.05214	0	3	2487.16	0.390361	57.3745	0
High	rHEEGHmLncTcFGQGR	1	27	1	530370057	N-Term(iTRAQ4plex); M7(Oxidation); N9(Deamidated); C10(Carbamidomethyl); C12(Carbamidomethyl)	0				2.95168	0	4	2249.97	-1.37803	15.8924	1
High	wTPLnSSTIIGYR	1	14	1	530370057	N-Term(iTRAQ4plex); N5(Deamidated)	0	1.47014	13.169	6.39885	2.84724	0	2	1652.88	4.52447	58.2344	0
High	aFEnVTDLQWLILDHNLLENSk	1	1	1	4505047	N-Term(iTRAQ4plex); N4(Deamidated); K22(iTRAQ4plex)	0	0.955869	0.691828	0.878592	6.4662	0	3	2901.53	0.663657	75.0678	0
High	lGSFEGLVnLTFIHLQHNR	2	1	1	4505047	N-Term(iTRAQ4plex); N9(Deamidated)	0	0.747637	0.555757	0.682116	5.56705	0	3	2340.26	-0.238345	67.9801	0
High	aFEnVTDLQWLILDHNLLEnSk	2	1	1	4505047	N-Term(iTRAQ4plex); N4(Deamidated); N20(Deamidated); K22(iTRAQ4plex)	0	0.853548	0.668769	0.896697	5.38825	0	3	2902.51	1.73339	75.8887	0
High	kLHINHnnLTESVGPLPk	3	1	1	4505047	N-Term(iTRAQ4plex); K1(iTRAQ4plex); N7(Deamidated); N8(Deamidated); K18(iTRAQ4plex)	0	0.830198	0.632518	0.907083	4.86	0	3	2445.37	-4.10553	33.8981	1
High	kLHInHnnLTESVGPLPk	1	1	1	4505047	K1(iTRAQ4plex); N-Term(iTRAQ4plex); N5(Deamidated); N7(Deamidated); N8(Deamidated); K18(iTRAQ4plex)	0	0.603659	0.919708	0.679369	3.50972	0	4	2446.37	1.57613	37.4814	1
High	lHINHNnLTESVGPLPk	2	1	1	4505047	N-Term(iTRAQ4plex); N7(Deamidated); K17(iTRAQ4plex)	0	0.838699	0.940475	0.716714	3.03377	0	4	2172.19	-4.28224	36.9305	0
High	lHInHNnLTESVGPLPk	2	1	1	4505047	N-Term(iTRAQ4plex); N4(Deamidated); N7(Deamidated); K17(iTRAQ4plex)	0	0.842604	0.773032	0.830538	2.64128	0	3	2173.18	-0.850976	40.3956	0
High	tnSTFVQALVEHVkEEcDR	2	3	1	11386147	N-Term(iTRAQ4plex); N2(Deamidated); K14(iTRAQ4plex); C17(Carbamidomethyl)	0	0.601233	1.1119	4.96843	7.09535	0	4	2551.27	1.82014	58.0083	1
High	lIDNnkTEkEILDAFDk	1	3	1	11386147	N-Term(iTRAQ4plex); N5(Deamidated); K6(iTRAQ4plex); K9(iTRAQ4plex); K17(iTRAQ4plex)	0	0.343916	0.453489	2.12679	5.35891	0	4	2583.44	1.60374	53.0007	2
High	tnSTFVQALVEHVk	2	3	1	11386147	N-Term(iTRAQ4plex); N2(Deamidated); K14(iTRAQ4plex)	0	0.782916	1.42267	3.13829	4.85051	0	2	1862.03	0.425256	56.0613	0
High	lIDnnkTEkEILDAFDk	3	3	1	11386147	N-Term(iTRAQ4plex); N4(Deamidated); N5(Deamidated); K6(iTRAQ4plex); K9(iTRAQ4plex); K17(iTRAQ4plex)	0	0.348965	0.41749	2.1413	4.40127	0	4	2584.42	1.5531	54.5611	2
High	nLEknSTkQEILAALEk	1	3	1	11386147	N-Term(iTRAQ4plex); N1(Deamidated); K4(iTRAQ4plex); N5(Deamidated); K8(iTRAQ4plex); K17(iTRAQ4plex)	0	0.507764	0.518294	1.86846	4.19427	0	4	2507.44	0.212171	49.884	2
High	dnATEEEILVYLEk	2	3	1	11386147	N-Term(iTRAQ4plex); N2(Deamidated); K14(iTRAQ4plex)	0	0.546041	1.71023	2.6795	3.37202	0	2	1955.01	1.03692	66.2472	0
High	nLEknSTkQEILAALEk	3	3	1	11386147	N-Term(iTRAQ4plex); K4(iTRAQ4plex); N5(Deamidated); K8(iTRAQ4plex); K17(iTRAQ4plex)	0	0.548173	0.637061	1.84632	3.36612	0	4	2506.45	-1.48945	46.5175	2
High	eWEkELHHLQEQnVSNAFLDk	1	1	1	4557485	N-Term(iTRAQ4plex); K4(iTRAQ4plex); N13(Deamidated); K21(iTRAQ4plex)	0	0.770345	0.726241	0.68701	4.80335	0	4	3027.56	0.535831	49.0013	1
High	eLHHLQEQnVSnAFLDk	1	1	1	4557485	N-Term(iTRAQ4plex); N9(Deamidated); N12(Deamidated); K17(iTRAQ4plex)	0	0.630264	0.62264	0.31974	4.78889	0	3	2312.18	0.00965034	34.7185	0
High	enLTAPGSDSAVFFEQGTTR	1	1	1	4557485	N-Term(iTRAQ4plex); N2(Deamidated)	0	0.63205	0.562508	0.467196	4.40307	0	3	2272.07	-4.76542	52.2151	0
High	eHEGAIYPDnTTDFQR	4	1	1	4557485	N-Term(iTRAQ4plex); N10(Deamidated)	0	0.671508	0.680062	0.564898	4.29804	0	2	2037.92	-3.67386	32.3712	0
High	eLHHLQEQnVSNAFLDkGEFYIGSk	1	1	1	4557485	N-Term(iTRAQ4plex); N9(Deamidated); K17(iTRAQ4plex); K25(iTRAQ4plex)	0	0.963822	0.518633	0.550557	3.60428	0	3	3336.72	0.204817	49.9855	1
High	eLHHLQEQnVSNAFLDk	2	1	1	4557485	N-Term(iTRAQ4plex); N9(Deamidated); K17(iTRAQ4plex)	0	0.65	0.801167	0.40074	3.35525	0	4	2311.19	0.587944	37.7988	0
High	eLHHLQEQnVSnAFLDkGEFYIGSk	1	1	1	4557485	N-Term(iTRAQ4plex); N9(Deamidated); N12(Deamidated); K17(iTRAQ4plex); K25(iTRAQ4plex)	0	0.664017	0.341178	0.325243	2.60974	0	3	3337.7	-3.08899	46.3778	1
High	kIPAInQTITEANEk	1	2	1	530364684	N-Term(iTRAQ4plex); K1(iTRAQ4plex); N6(Deamidated); K15(iTRAQ4plex)	0	1.55614	0.605921	0.404802	6.40661	0	3	2103.2	-0.388535	36.9137	1
High	tLAGEnQTAFEIEELNRk	1	2	1	530364684	N-Term(iTRAQ4plex); N6(Deamidated); K18(iTRAQ4plex)	0	1.73364	0.677368	0.672185	5.60391	0	3	2352.23	0.72548	45.8282	1
High	kIPAInQTITEAnEk	1	2	1	530364684	N-Term(iTRAQ4plex); K1(iTRAQ4plex); N6(Deamidated); N13(Deamidated); K15(iTRAQ4plex)	0	1.35484	0.951128	0.705057	4.27231	0	3	2104.18	-0.913899	38.7531	1
High	tLAGEnQTAFEIEELNR	2	2	1	530364684	N-Term(iTRAQ4plex); N6(Deamidated)	0	1.72641	0.73991	0.431128	3.41792	0	3	2080.03	0.884641	53.2335	0
High	vNDnkTAAEEALR	1	2	1	530364684	N-Term(iTRAQ4plex); N4(Deamidated); K5(iTRAQ4plex)	0	1.10331	0.465344	0.548318	3.39505	0	3	1719.91	-0.188536	28.1509	1
High	lLNnLTSIk	1	2	1	530364684	N-Term(iTRAQ4plex); N4(Deamidated); K9(iTRAQ4plex)	0	1.53697	0.579445	0.240099	3.39197	0	2	1304.8	-0.764782	52.6347	0
High	tAnDTSTEAYNLLLR	2	2	1	530364684	N-Term(iTRAQ4plex); N3(Deamidated)	0	1.309	0.534676	0.416539	3.27941	0	3	1826.92	-0.313932	55.0472	0
High	lLnnLTSIk	2	2	1	530364684	N-Term(iTRAQ4plex); N3(Deamidated); N4(Deamidated); K9(iTRAQ4plex)	0	1.46533	0.517774	0.225138	3.18795	0	2	1305.78	-1.42412	50.7532	0
High	rVNDnkTAAEEALR	1	2	1	530364684	N-Term(iTRAQ4plex); N5(Deamidated); K6(iTRAQ4plex)	0	1.74122	0.726604	1.1303	2.60042	0	3	1876.01	0.68118	23.0314	2
High	aFInGTGVETVVSADLPNAHGLAVDWVSR	1	1	1	126012562	N-Term(iTRAQ4plex); N4(Deamidated)	0	1.0139	1.39116	1.06346	6.40534	0	3	3140.62	2.38949	68.5882	0
High	kLNLDGSnYTLLk	1	1	1	126012562	N-Term(iTRAQ4plex); K1(iTRAQ4plex); N8(Deamidated); K13(iTRAQ4plex)	0	1.12266	1.36905	0.799621	6.07599	0	3	1912.11	-0.654575	44.2462	1
High	gVTHLnISGLk	2	1	1	126012562	N-Term(iTRAQ4plex); N6(Deamidated); K11(iTRAQ4plex)	0	0.765363	0.951006	1.36113	3.68549	0	2	1427.85	0.7145	37.6562	0
High	lTScATnASIcGDEAR	1	1	1	126012562	N-Term(iTRAQ4plex); C4(Carbamidomethyl); N7(Deamidated); C11(Carbamidomethyl)	0	0.649681	0.982569	0.613984	3.62756	0	2	1870.84	-1.14097	32.4679	0
High	dnATDSVPLR	1	1	1	126012562	N-Term(iTRAQ4plex); N2(Deamidated)	0	1.11461	1.38482	0.957684	3.07706	0	2	1232.63	0.8821	27.8225	0
High	dnTTcYEFk	1	1	1	126012562	N-Term(iTRAQ4plex); N2(Deamidated); C5(Carbamidomethyl); K9(iTRAQ4plex)	0	1.31839	1.32694	1.03212	2.9992	0	2	1466.67	0.751026	31.7922	0
High	lHkDnTTcYEFk	1	1	1	126012562	N-Term(iTRAQ4plex); K3(iTRAQ4plex); N5(Deamidated); C8(Carbamidomethyl); K12(iTRAQ4plex)	0	0.939026	1.44074	1.28756	2.97456	0	3	1989.01	0.89155	25.1376	1
High	wTGHnVTVVQR	1	1	1	126012562	N-Term(iTRAQ4plex); N5(Deamidated)	0	0.687543	0.744935	0.48124	2.89974	0	3	1441.77	0.493464	28.4824	0
High	lnGTDPIVAADSk	1	1	1	126012562	N-Term(iTRAQ4plex); N2(Deamidated); K13(iTRAQ4plex)	0	0.746504	1.0794	1.01124	2.84912	0	2	1589.86	0.653949	38.978	0
High	lNLDGSnYTLLk	1	1	1	126012562	N-Term(iTRAQ4plex); N7(Deamidated); K12(iTRAQ4plex)	0	1.04048	1.53731	0.749046	2.82554	0	2	1639.92	1.6712	54.3245	0
High	gSkDnATDSVPLR	1	1	1	126012562	N-Term(iTRAQ4plex); K3(iTRAQ4plex); N5(Deamidated)	0	0.979347	1.39283	1.1881	2.76315	0	3	1648.87	-1.70788	21.0251	1
High	rGSkDnATDSVPLR	1	1	1	126012562	N-Term(iTRAQ4plex); K4(iTRAQ4plex); N6(Deamidated)	0	0.725552	1.16918	0.873257	2.71185	0	4	1804.97	-1.35629	16.7816	2
High	fnSTEYQVVTR	1	1	1	126012562	N-Term(iTRAQ4plex); N2(Deamidated)	0	0.782252	1.16256	0.869761	2.46774	0	2	1488.75	0.439859	39.2539	0
High	mHLnGSNVQVLHR	1	1	1	126012562	N-Term(iTRAQ4plex); M1(Oxidation); N4(Deamidated)	0	1.54926	1.64104	0.955049	2.44808	0	4	1665.86	0.824938	21.2044	0
High	qDQcIYnTTYLNVQR	2	1	1	167857790	N-Term(iTRAQ4plex); C4(Carbamidomethyl); N7(Deamidated)	0	0.620027	0.561054	0.681487	5.18487	0	3	2060.98	0.334464	45.3064	0
High	qDQcIYnTTYLnVQR	2	1	1	167857790	N-Term(iTRAQ4plex); C4(Carbamidomethyl); N7(Deamidated); N12(Deamidated)	0	0.578159	0.457498	0.640397	4.34338	0	2	2061.97	-0.106678	47.0191	0
High	sScGkEnTSDPSLVIAFGR	2	2	1	530426969	N-Term(iTRAQ4plex); C3(Carbamidomethyl); K5(iTRAQ4plex); N7(Deamidated)	0	0.934982	1.87259	2.271	5.63531	0	3	2314.16	0.487849	43.1402	1
High	sPSVDkYnVSGTnGTcLLASmGLQLnLTYER	2	2	1	530426969	N-Term(iTRAQ4plex); K6(iTRAQ4plex); N8(Deamidated); N13(Deamidated); C16(Carbamidomethyl); M21(Oxidation); N26(Deamidated)	0	0.834503	0.969112	0.821581	5.13749	0	4	3695.8	0.00123654	59.9392	1
High	sGPknmTFDLPSDATVVLnR	1	2	1	530426969	N-Term(iTRAQ4plex); K4(iTRAQ4plex); N5(Deamidated); M6(Oxidation); N19(Deamidated)	0	0.939775	1.36783	2.87089	5.08003	0	3	2468.26	0.444522	50.3052	1
High	enTSDPSLVIAFGR	1	2	1	530426969	N-Term(iTRAQ4plex); N2(Deamidated)	0	0.725196	1.38998	0.653813	4.43293	0	2	1650.84	-0.42649	53.9464	0
High	sGPknmTFDLPSDATVVLNR	1	2	1	530426969	N-Term(iTRAQ4plex); K4(iTRAQ4plex); N5(Deamidated); M6(Oxidation)	0	0.925624	1.45891	2.82851	3.88587	0	3	2467.28	0.670263	48.6235	1
High	gHTLTLnFTR	2	2	1	530426969	N-Term(iTRAQ4plex); N7(Deamidated)	0	0.81734	1.41742	1.38205	3.463	0	2	1304.71	0.641931	36.0367	0
High	ySVQLmSFVYnLSDTHLFPnASSk	1	2	1	530426969	N-Term(iTRAQ4plex); M6(Oxidation); N11(Deamidated); N20(Deamidated); K24(iTRAQ4plex)	0	0.80724	1.76142	1.9457	3.18506	0	3	3054.5	1.32385	71.9965	0
High	qNQcFYnSSYLNVQR	2	1	1	4505529	N-Term(iTRAQ4plex); C4(Carbamidomethyl); N7(Deamidated)	0	0.773446	0.325974	0.874855	4.57915	0	2	2065.95	-0.65212	44.3016	0
High	qnQcFYnSSYLNVQR	2	1	1	4505529	N-Term(iTRAQ4plex); N2(Deamidated); C4(Carbamidomethyl); N7(Deamidated)	0	0.947444	0.654424	0.943194	2.93777	0	3	2066.94	1.16901	46.8489	0
High	hFFnVSDELALVTIVk	1	1	1	31657142	N-Term(iTRAQ4plex); N4(Deamidated); K16(iTRAQ4plex)	0	0.771479	0.154326	0.311433	4.54735	0	3	2121.19	1.79461	68.7534	0
High	sEnASLVLSSSNQk	1	1	1	31657142	N-Term(iTRAQ4plex); N3(Deamidated); K14(iTRAQ4plex)	0	1.07636	0.564217	0.806494	4.18193	0	2	1752.92	0.404838	32.214	0
High	sQnDkFnVSLTVk	1	1	1	31657142	N-Term(iTRAQ4plex); N3(Deamidated); K5(iTRAQ4plex); N7(Deamidated); K13(iTRAQ4plex)	0	1.10069	0.325403	0.568079	4.14857	0	3	1914.06	2.52708	39.505	1
High	ynHTGQVIIYR	2	1	1	31657142	N-Term(iTRAQ4plex); N2(Deamidated)	0	1.1745	0.346114	0.842883	3.9119	0	3	1508.8	0.79836	30.5293	0
High	vYVYALnQTR	1	1	1	31657142	N-Term(iTRAQ4plex); N7(Deamidated)	0	1.09179	0.354833	0.687921	3.69837	0	2	1371.74	0.651284	44.4708	0
High	sQNDkFnVSLTVk	1	1	1	31657142	N-Term(iTRAQ4plex); K5(iTRAQ4plex); N7(Deamidated); K13(iTRAQ4plex)	0	1.26633	0.424556	0.787902	3.42669	0	3	1913.07	0.0436251	37.0318	1
High	sEnASLVLSSSnQk	1	1	1	31657142	N-Term(iTRAQ4plex); N3(Deamidated); N12(Deamidated); K14(iTRAQ4plex)	0	1.08808	0.589718	1.07887	2.76916	0	2	1753.9	-4.05386	33.962	0
High	dScESNHnITck	1	1	1	31657142	N-Term(iTRAQ4plex); C3(Carbamidomethyl); N8(Deamidated); C11(Carbamidomethyl); K12(iTRAQ4plex)	0	1.0905	0.648719	1.31496	2.68767	0	3	1753.77	-1.95935	12.6104	0
High	sYFSSLnLTIR	1	1	1	31657142	N-Term(iTRAQ4plex); N7(Deamidated)	0	0.830761	0.340302	0.894347	2.56402	0	2	1445.77	-0.849814	58.6712	0
High	qTQVGIVQYGEnVTHEFNLNk	1	1	1	31657142	N-Term(iTRAQ4plex); N12(Deamidated); K21(iTRAQ4plex)	0	0.681725	0.6137	0.466402	2.47353	0	4	2707.4	1.86847	56.8054	0
High	lDLPVNTSIPnVTEVk	1	1	1	31657142	N-Term(iTRAQ4plex); N11(Deamidated); K16(iTRAQ4plex)	0	1.12515	0.369682	0.34115	2.36107	0	2	2028.14	-4.568	61.3737	0
High	aDTHDEILEGLNFnLTEIPEAQIHEGFQELLR	4	1	1	50363217	N-Term(iTRAQ4plex); N14(Deamidated)	0			0.677131	6.54401	0	4	3836.92	2.40868	76.3255	0
High	yLGnATAIFFLPDEGk	2	1	1	50363217	N-Term(iTRAQ4plex); N4(Deamidated); K16(iTRAQ4plex)	0	0.381345	0.386555	0.44371	5.0649	0	2	2045.09	1.78498	71.3879	0
High	aDTHDEILEGLnFnLTEIPEAQIHEGFQELLR	1	1	1	50363217	N-Term(iTRAQ4plex); N12(Deamidated); N14(Deamidated)	0				4.59263	0	3	3837.93	9.86825	76.3598	0
High	tVLTPATNHmGnVTFTIPANR	3	1	1	115298678	N-Term(iTRAQ4plex); M10(Oxidation); N12(Deamidated)	0	0.670141	0.529999	0.598523	5.29358	0	3	2416.24	0.319592	43.2501	0
High	tVLTPATnHMGnVTFTIPANR	1	1	1	115298678	N-Term(iTRAQ4plex); N8(Deamidated); N12(Deamidated)	0	0.6528	0.602854	0.570861	4.06639	0	3	2401.22	-5.05264	43.5994	0
High	tVLTPATnHmGnVTFTIPAnR	1	1	1	115298678	N-Term(iTRAQ4plex); N8(Deamidated); M10(Oxidation); N12(Deamidated); N20(Deamidated)	0	0.585503	0.636754	0.709158	3.12388	0	3	2418.21	1.44916	48.0005	0
High	tVLTPATNHmGnVTFTIPAnR	5	1	1	115298678	N-Term(iTRAQ4plex); M10(Oxidation); N12(Deamidated); N20(Deamidated)	0	0.6982	0.550639	0.613066	2.55645	0	3	2417.22	-3.16804	47.7159	0
High	kVcQDcPLLAPLnDTR	1	1	1	156523970	K1(iTRAQ4plex); N-Term(iTRAQ4plex); C3(Carbamidomethyl); C6(Carbamidomethyl); N13(Deamidated)	0	0.709025	0.336068	0.406058	6.20138	0	3	2189.13	0.628728	44.7988	1
High	aALAAFnAQNnGSNFQLEEISR	3	1	1	156523970	N-Term(iTRAQ4plex); N7(Deamidated); N11(Deamidated)	0	1.08554	0.436616	0.707858	5.14787	0	3	2511.22	0.236859	58.6162	0
High	vcQDcPLLAPLnDTR	2	1	1	156523970	N-Term(iTRAQ4plex); C2(Carbamidomethyl); C5(Carbamidomethyl); N12(Deamidated)	0	0.900301	0.526857	0.550433	4.98037	0	2	1916.94	1.43151	54.7676	0
High	aALAAFNAQNnGSNFQLEEISR	1	1	1	156523970	N-Term(iTRAQ4plex); N11(Deamidated)	0	1.00902	0.599317	0.963706	4.96931	0	3	2510.24	-0.0519494	56.6869	0
High	dIVEYYnDSnGSHVLQGR	5	1	1	4502337	N-Term(iTRAQ4plex); N7(Deamidated); N10(Deamidated)	0	0.804149	0.664212	0.568476	5.56741	0	3	2212.03	0.264022	44.5779	0
High	dIVEYYNDSnGSHVLQGR	1	1	1	4502337	N-Term(iTRAQ4plex); N10(Deamidated)	0	0.652937	0.556807	0.546093	5.2265	0	3	2211.04	0.433029	42.8129	0
High	eDIFmETLkDIVEYYNDSnGSHVLQGR	1	1	1	4502337	N-Term(iTRAQ4plex); M5(Oxidation); K9(iTRAQ4plex); N19(Deamidated)	0	0.444834	0.414394	0.78077	3.47993	0	4	3477.68	1.80042	75.4612	1
High	eDIFmETLkDIVEYYnDSnGSHVLQGR	1	1	1	4502337	N-Term(iTRAQ4plex); M5(Oxidation); K9(iTRAQ4plex); N16(Deamidated); N19(Deamidated)	0	1.53204		0.697951	3.21914	0	4	3478.66	2.46457	76.2336	1
High	gNEANYYSnATTDEHGLVQFSInTTNVmGTSLTVR	1	1	1	66932947	N-Term(iTRAQ4plex); N9(Deamidated); N23(Deamidated); M28(Oxidation)	0	0.684438	0.253696	0.18206	6.80441	0	3	3966.84	0.49864	58.5073	0
High	vSnQTLSLFFTVLQDVPVR	2	1	1	66932947	N-Term(iTRAQ4plex); N3(Deamidated)	0	0.831172	0.227514	0.126747	5.85623	0	2	2308.27	0.694021	81.6407	0
High	sLGNVnFTVSAEALESQELcGTEVPSVPEHGR	2	1	1	66932947	N-Term(iTRAQ4plex); N6(Deamidated); C20(Carbamidomethyl)	0	0.495036	0.224543	0.197769	5.26353	0	4	3558.72	1.57385	60.1635	0
High	gNEANYYSnATTDEHGLVQFSINTTNVmGTSLTVR	1	1	1	66932947	N-Term(iTRAQ4plex); N9(Deamidated); M28(Oxidation)	0	0.518663	0.368828		3.43035	0	3	3965.86	-0.330486	59.3892	0
High	gNEANYYSnATTDEHGLVQFSInTTnVmGTSLTVR	4	1	1	66932947	N-Term(iTRAQ4plex); N9(Deamidated); N23(Deamidated); N26(Deamidated); M28(Oxidation)	0	0.96076	0.294736	0.264238	3.08061	0	3	3967.83	1.14276	59.4524	0
High	kDTcTQEcSYFnITk	1	2	1	530392152	K1(iTRAQ4plex); N-Term(iTRAQ4plex); C4(Carbamidomethyl); C8(Carbamidomethyl); N12(Deamidated); K15(iTRAQ4plex)	0	1.15484	0.803655	1.08279	5.77777	0	3	2328.12	-0.0194846	35.8654	1
High	lRNPcTSEQncTSPFSYk	1	2	1	530392152	N-Term(iTRAQ4plex); C5(Carbamidomethyl); N10(Deamidated); C11(Carbamidomethyl); K18(iTRAQ4plex)	0	0.781986	0.652687	3.52138	4.94279	0	3	2478.16	-0.188616	35.4036	1
High	kEnSSEIcSNnGEcVcGQcVcR	3	1	1	530392152	K1(iTRAQ4plex); N-Term(iTRAQ4plex); N3(Deamidated); C8(Carbamidomethyl); N11(Deamidated); C14(Carbamidomethyl); C16(Carbamidomethyl); C19(Carbamidomethyl); C21(Carbamidomethyl)	0	1.60813	1.26238	0.934211	4.69	0	3	2937.22	0.471591	24.6165	1
High	kEnSSEIcSnnGEcVcGQcVcR	1	1	1	530392152	K1(iTRAQ4plex); N-Term(iTRAQ4plex); N3(Deamidated); C8(Carbamidomethyl); N10(Deamidated); N11(Deamidated); C14(Carbamidomethyl); C16(Carbamidomethyl); C19(Carbamidomethyl); C21(Carbamidomethyl)	0	1.11593	1.20555	1.79357	3.70981	0	3	2938.2	0.0327465	25.6103	1
High	cHEGnGTFEcGAcR	1	2	1	530392152	N-Term(iTRAQ4plex); C1(Carbamidomethyl); N5(Deamidated); C10(Carbamidomethyl); C13(Carbamidomethyl)	0	1.16508	0.650928	0.838315	3.42431	0	3	1799.7	0.419197	15.9278	0
High	dTcTQEcSYFnITk	1	2	1	530392152	N-Term(iTRAQ4plex); C3(Carbamidomethyl); C7(Carbamidomethyl); N11(Deamidated); K14(iTRAQ4plex)	0	1.29781	0.913268	1.24709	3.30629	0	2	2055.93	3.87912	43.7612	0
High	nPcTSEQncTSPFSYk	2	2	1	530392152	N-Term(iTRAQ4plex); C3(Carbamidomethyl); N8(Deamidated); C9(Carbamidomethyl); K16(iTRAQ4plex)	0	1.33988	0.840565	0.963328	3.24581	0	3	2208.98	0.0413002	36.2066	0
High	kEnSSEIcSNNGEcVcGQcVcR	1	1	1	530392152	K1(iTRAQ4plex); N-Term(iTRAQ4plex); N3(Deamidated); C8(Carbamidomethyl); C14(Carbamidomethyl); C16(Carbamidomethyl); C19(Carbamidomethyl); C21(Carbamidomethyl)	0				2.93449	0	3	2936.23	0.100041	23.4609	1
High	tDDEVVQREEEAIQLDGLnASQIR	3	1	1	4507677	N-Term(iTRAQ4plex); N19(Deamidated)	0	0.90862	1.25232	1.40481	8.82707	0	3	2873.42	-0.943526	55.368	1
High	hNnDTQHIWESDSNEFSVIADPR	2	1	1	4507677	N-Term(iTRAQ4plex); N3(Deamidated)	0	0.858261	2.08443	2.6294	5.3807	0	4	2856.29	-0.0532898	47.0688	0
High	hnnDTQHIWESDSNEFSVIADPR	2	1	1	4507677	N-Term(iTRAQ4plex); N2(Deamidated); N3(Deamidated)	0	0.790447	1.43117	1.41035	3.91677	0	4	2857.28	0.585043	50.7797	0
High	eEEAIQLDGLnASQIR	1	1	1	4507677	N-Term(iTRAQ4plex); N11(Deamidated)	0	0.901305	2.13972	1.33801	3.91344	0	2	1930.99	1.21873	50.9107	0
High	gVPQVLIVITDGESHDADkLnATAk	1	1	1	156616290	N-Term(iTRAQ4plex); K19(iTRAQ4plex); N21(Deamidated); K25(iTRAQ4plex)	0	1.89872	0.130935	0.390404	8.05221	0	4	3024.65	-1.29103	54.2308	1
High	vGLVAYSnETk	1	1	1	156616290	N-Term(iTRAQ4plex); N8(Deamidated); K11(iTRAQ4plex)	0	1.47943	0.0245131	0.329648	4.60991	0	2	1469.81	-0.253061	36.4159	0
High	tFADLAAHnQTFLk	1	1	1	156616290	N-Term(iTRAQ4plex); N9(Deamidated); K14(iTRAQ4plex)	0	1.52669	0.0341396	0.245112	4.49872	0	3	1866	-0.811912	47.934	0
High	dLSmFSQnmTHIIk	1	1	1	156616290	N-Term(iTRAQ4plex); M4(Oxidation); N8(Deamidated); M9(Oxidation); K14(iTRAQ4plex)	0	1.63821	0.063422	0.350911	4.40178	0	3	1985.99	-0.263018	38.8428	0
High	gIFSDVTASVcnSSk	2	1	1	156616290	N-Term(iTRAQ4plex); C11(Carbamidomethyl); N12(Deamidated); K15(iTRAQ4plex)	0	1.82951	0.161092	0.439122	4.39001	0	2	1860.93	0.0716136	50.5468	0
High	aEFnLTTYR	1	1	1	156616290	N-Term(iTRAQ4plex); N4(Deamidated)	0	2.17924	0.0599236	0.261893	2.57819	0	2	1259.64	-1.08089	43.919	0
High	nnATVHEQVGGPSLTSDLQAQSk	2	1	1	88853069	N-Term(iTRAQ4plex); N2(Deamidated); K23(iTRAQ4plex)	0	1.02031	1.18585	0.982046	7.11698	0	3	2670.36	1.16632	34.627	0
High	nnATVHEQVGGPSLTSDLQAQSk	2	1	1	88853069	N-Term(iTRAQ4plex); N1(Deamidated); N2(Deamidated); K23(iTRAQ4plex)	0	1.05088	0.910716	0.639397	5.27004	0	3	2671.34	-0.276244	36.2796	0
High	dLPImFDVLIHDPSHFLnYSTINYk	1	6	1	530384408	N-Term(iTRAQ4plex); M5(Oxidation); N18(Deamidated); K25(iTRAQ4plex)	0	0.3595	1.1713	2.9067	6.8661	0	3	3297.68	2.45385	71.5052	0
High	dLPImFDVLIHDPSHFLnYSTInYk	2	6	1	530384408	N-Term(iTRAQ4plex); M5(Oxidation); N18(Deamidated); N23(Deamidated); K25(iTRAQ4plex)	0	0.381302	0.911913	2.209	5.25596	0	4	3298.66	-0.421111	72.2691	0
High	nDRnSSDETFLk	1	6	1	530384408	N-Term(iTRAQ4plex); N4(Deamidated); K12(iTRAQ4plex)	0	0.393654	1.4018	0.995908	4.738	0	3	1714.85	1.03431	24.724	1
High	vSVNTAnVTLGPQLmEVTVYR	2	6	1	530384408	N-Term(iTRAQ4plex); N7(Deamidated); M15(Oxidation)	0	0.623783	1.17761	1.82519	3.35663	0	3	2452.29	0.706859	57.79	0
High	nDRnSSDETFLk	1	6	1	530384408	N-Term(iTRAQ4plex); N1(Deamidated); N4(Deamidated); K12(iTRAQ4plex)	0	0.529254	0.655583	0.494366	3.21904	0	3	1715.83	0.922798	27.3777	1
High	qQmENYPknnHTASILDR	2	4	1	383872538	N-Term(iTRAQ4plex); M3(Oxidation); K8(iTRAQ4plex); N9(Deamidated); N10(Deamidated)	0	0.955731	1.44892	3.07145	3.69675	0	3	2465.2	0.552927	27.6018	1
High	ccGAAnYTDWEk	1	4	1	383872538	N-Term(iTRAQ4plex); C1(Carbamidomethyl); C2(Carbamidomethyl); N6(Deamidated); K12(iTRAQ4plex)	0	0.752597	1.27904	1.82696	3.4008	0	2	1763.76	0.633373	37.2011	0
High	nnHTASILDR	3	4	1	383872538	N-Term(iTRAQ4plex); N1(Deamidated); N2(Deamidated)	0	0.971263	1.8558	2.2173	2.97867	0	3	1286.65	0.0783748	25.5031	0
High	vPDSccInVTVGcGINFNEk	1	4	1	383872538	N-Term(iTRAQ4plex); C5(Carbamidomethyl); C6(Carbamidomethyl); N8(Deamidated); C13(Carbamidomethyl); K20(iTRAQ4plex)	0	1.263	0.894598	0.74583	2.8449	0	3	2572.21	-0.935563	54.0563	0
High	nnHTASILDR	2	4	1	383872538	N-Term(iTRAQ4plex); N2(Deamidated)	0	1.33572	2.09799	2.57234	2.66115	0	2	1285.66	0.236923	20.5379	0
High	nRVPDSccInVTVGcGINFNEk	1	4	1	383872538	N-Term(iTRAQ4plex); C7(Carbamidomethyl); C8(Carbamidomethyl); N10(Deamidated); C15(Carbamidomethyl); K22(iTRAQ4plex)	0	0.823231	1.00557	1.75051	2.55449	0	3	2842.35	-1.92279	45.975	1
High	tmVFPVmYLnESVHIDkETASR	2	2	1	5031631	N-Term(iTRAQ4plex); M2(Oxidation); M7(Oxidation); N10(Deamidated); K17(iTRAQ4plex)	0	0.926928	1.13853	1.79981	5.82346	0	4	2888.44	-0.943057	50.0837	1
High	cNmInGTDGDSFHPLITk	1	2	1	5031631	N-Term(iTRAQ4plex); C1(Carbamidomethyl); M3(Oxidation); N5(Deamidated); K18(iTRAQ4plex)	0	1.02928	1.59255	1.24849	4.25033	0	3	2325.11	1.59562	40.2809	0
High	ykVPAEILAnTSDNAGFcIPEGNcLGSGVLnVSIck	1	2	1	5031631	N-Term(iTRAQ4plex); K2(iTRAQ4plex); N10(Deamidated); C18(Carbamidomethyl); C24(Carbamidomethyl); N31(Deamidated); C35(Carbamidomethyl); K36(iTRAQ4plex)	0	0.678526	0.491517	0.640496	4.07815	0	4	4302.15	1.78022	68.3683	1
High	nkANIQFGDnGTTISAVSNk	1	1	1	5031631	N-Term(iTRAQ4plex); K2(iTRAQ4plex); N10(Deamidated); K20(iTRAQ4plex)	0	0.77028	0.636643	2.36822	3.05306	0	3	2512.33	-3.85887	36.4866	1
High	aNIQFGDnGTTISAVSNk	3	1	1	5031631	N-Term(iTRAQ4plex); N8(Deamidated); K18(iTRAQ4plex)	0	1.0618	1.40803	1.60618	2.73913	0	3	2126.1	0.795633	44.9308	0
High	cDSGFALDSEERncTDIDEcR	1	1	1	281485550	N-Term(iTRAQ4plex); C1(Carbamidomethyl); N13(Deamidated); C14(Carbamidomethyl); C20(Carbamidomethyl)	0	1.39955	0.772274	0.218558	4.49884	0	3	2694.08	0.108802	37.9057	1
High	aWGTPcEmcPAVnTSEYk	2	1	1	281485550	N-Term(iTRAQ4plex); C6(Carbamidomethyl); M8(Oxidation); C9(Carbamidomethyl); N13(Deamidated); K18(iTRAQ4plex)	0	1.56908	1.27512	0.292971	4.41974	0	3	2406.07	0.46433	41.1029	0
High	nYYADnQTcDGELLFnmTk	2	1	1	281485550	N-Term(iTRAQ4plex); N6(Deamidated); C9(Carbamidomethyl); N16(Deamidated); M17(Oxidation); K19(iTRAQ4plex)	0	1.34024	1.0456	0.317381	3.23858	0	2	2603.15	0.127941	51.7392	0
High	vLPVnVTDYcQLVR	2	1	1	281485550	N-Term(iTRAQ4plex); N5(Deamidated); C10(Carbamidomethyl)	0	1.17644	0.946659	0.140948	3.12123	0	3	1820.97	0.712891	61.1622	0
High	qTGLAPGQEYEISLHIVknNTR	2	5	1	530391083	N-Term(iTRAQ4plex); K18(iTRAQ4plex); N19(Deamidated)	0	1.11885	1.33648	1.97685	6.45082	0	4	2757.48	-0.00203152	44.8543	1
High	gPncSEPEcPGNcHLR	1	5	1	530391083	N-Term(iTRAQ4plex); N3(Deamidated); C4(Carbamidomethyl); C9(Carbamidomethyl); C13(Carbamidomethyl)	0	1.6918	1.99682	1.11065	4.70253	0	3	2028.83	-6.79346	19.7027	0
High	vEAAQnLTLPGSLR	1	2	1	530391083	N-Term(iTRAQ4plex); N6(Deamidated)	0	1.30011	3.23149	2.20482	4.45412	0	2	1613.9	0.470252	48.9925	0
High	gPncSEPEcPGncHLR	1	5	1	530391083	N-Term(iTRAQ4plex); N3(Deamidated); C4(Carbamidomethyl); C9(Carbamidomethyl); N12(Deamidated); C13(Carbamidomethyl)	0	1.50413	3.03318	1.8547	3.70106	0	3	2029.82	-2.55393	22.4748	0
High	lnYSLPTGQWVGVQLPR	1	5	1	530391083	N-Term(iTRAQ4plex); N2(Deamidated)	0	2.05889	2.84822	3.8896	3.64282	0	2	2073.12	-0.217538	65.8396	0
High	tVTISDHGTVTYnGSIcGDDQnGPk	3	3	1	4504957	N-Term(iTRAQ4plex); N13(Deamidated); C17(Carbamidomethyl); N22(Deamidated); K25(iTRAQ4plex)	0	0.862261	1.61185	1.85154	5.48538	0	3	2926.36	0.247579	38.8972	0
High	vASVININPnTTHSTGScR	1	4	1	4504957	N-Term(iTRAQ4plex); N10(Deamidated); C18(Carbamidomethyl)	0	1.06073	1.94538	2.09099	5.47804	0	3	2173.08	-0.773884	35.5373	0
High	vQPFnVTQGk	2	4	1	4504957	N-Term(iTRAQ4plex); N5(Deamidated); K10(iTRAQ4plex)	0	1.07405	2.12976	2.34945	3.6457	0	2	1406.79	-0.410897	36.4699	0
High	tVTISDHGTVTYnGSIcGDDQNGPk	1	3	1	4504957	N-Term(iTRAQ4plex); N13(Deamidated); C17(Carbamidomethyl); K25(iTRAQ4plex)	0	1.79084	1.98231	2.28126	3.12914	0	3	2925.37	-3.19245	37.3244	0
High	lnSSTIk	1	4	1	4504957	N-Term(iTRAQ4plex); N2(Deamidated); K7(iTRAQ4plex)	0	0.776254	1.84139	2.27293	2.45695	0	2	1051.62	0.176552	24.3749	0
High	rSnYTPITNVPPEVTVLTNSPVELR	2	1	1	52426774	N-Term(iTRAQ4plex); N3(Deamidated)	0	1.40846	1.65796	0.886775	6.42316	0	3	2941.58	0.252105	58.5645	1
High	rSnYTPITNVPPEVTVLTnSPVELR	3	1	1	52426774	N-Term(iTRAQ4plex); N3(Deamidated); N19(Deamidated)	0	0.80164	0.906849	0.791738	3.9977	0	3	2942.56	1.05852	60.0329	1
High	snYTPITNVPPEVTVLTNSPVELR	1	1	1	52426774	N-Term(iTRAQ4plex); N2(Deamidated)	0				3.16619	0	3	2785.48	0.611348	65.7725	0
High	fTPPVVnVTWLR	1	3	1	52426774	N-Term(iTRAQ4plex); N7(Deamidated)	0	0.978746	1.24444	0.911644	2.79821	0	2	1573.89	-0.0180721	66.2713	0
High	dFVncSTLPALNLASWR	1	1	1	4557759	N-Term(iTRAQ4plex); N4(Deamidated); C5(Carbamidomethyl)	0	2.57076	2.05543	1.76846	3.74876	0	2	2109.06	0.967487	70.9482	0
High	scPAcPGSnITIR	1	1	1	4557759	N-Term(iTRAQ4plex); C2(Carbamidomethyl); C5(Carbamidomethyl); N9(Deamidated)	0	1.86713	2.42689	0.790823	3.59681	0	2	1577.75	-0.583973	30.6869	0
High	fnLTETSEAEIHQSFQHLLR	2	2	1	50659080	N-Term(iTRAQ4plex); N2(Deamidated)	0	0.255095	0.300624	0.18771	6.22896	0	4	2545.28	1.24927	58.562	0
High	yTGnASALFILPDQDkmEEVEAmLLPETLk	1	2	1	50659080	N-Term(iTRAQ4plex); N4(Deamidated); K16(iTRAQ4plex); M17(Oxidation); M23(Oxidation); K30(iTRAQ4plex)	0	0.229821	0.47625		3.923	0	4	3831.98	4.0828	69.1357	1
High	tLnQSSDELQLSmGNAmFVk	2	2	1	50659080	N-Term(iTRAQ4plex); N3(Deamidated); M13(Oxidation); M17(Oxidation); K20(iTRAQ4plex)	0	0.290145	0.420558	0.265042	3.40397	0	3	2534.24	1.70549	47.2853	0
High	yTGnASALFILPDQDk	2	2	1	50659080	N-Term(iTRAQ4plex); N4(Deamidated); K16(iTRAQ4plex)	0	0.251418	0.419893	0.172868	3.31034	0	2	2042.07	-0.226504	59.4014	0
High	tnkTEFQLELPVk	1	2	1	88501734	N-Term(iTRAQ4plex); N2(Deamidated); K3(iTRAQ4plex); K13(iTRAQ4plex)	0	1.85396	3.06175	2.24666	5.1729	0	3	1980.14	0.115316	46.3944	1
High	kAPVVncSIAVcQR	1	2	1	88501734	K1(iTRAQ4plex); N-Term(iTRAQ4plex); N6(Deamidated); C7(Carbamidomethyl); C12(Carbamidomethyl)	0	1.35457	1.70827	1.68428	4.37734	0	3	1891.01	-1.24954	28.8679	1
High	eLFnITnGAR	2	2	1	88501734	N-Term(iTRAQ4plex); N4(Deamidated); N7(Deamidated)	0	1.77214	2.14738	1.89136	3.9404	0	2	1280.66	0.460677	49.0389	0
High	yLnFTASEnTSR	1	2	1	88501734	N-Term(iTRAQ4plex); N3(Deamidated); N9(Deamidated)	0	1.43995	2.24058	2.11935	3.74821	0	2	1548.73	1.12911	45.6556	0
High	iQcDIPFFGIQEEFnATLk	1	2	1	88501734	N-Term(iTRAQ4plex); C3(Carbamidomethyl); N15(Deamidated); K19(iTRAQ4plex)	0	2.17508	2.54287	1.83281	3.14382	0	3	2559.3	-0.0519257	76.1152	0
High	eFnVTVTVR	1	2	1	88501734	N-Term(iTRAQ4plex); N3(Deamidated)	0	1.1187	2.1946	1.484	2.81839	0	2	1209.66	1.70163	41.8843	0
High	aVFnETk	1	2	1	88501734	N-Term(iTRAQ4plex); N4(Deamidated); K7(iTRAQ4plex)	0	1.6089	3.38972	1.43753	2.64869	0	2	1097.61	-0.262038	25.776	0
High	qQQHLFGSnVTDcSGnFcLFR	4	2	1	530375183	N-Term(iTRAQ4plex); N9(Deamidated); C13(Carbamidomethyl); N16(Deamidated); C18(Carbamidomethyl)	0	1.01169	0.738418	0.603095	5.27672	0	3	2661.2	2.65475	56.4157	0
High	qQQHLFGSnVTDcSGNFcLFR	2	2	1	530375183	N-Term(iTRAQ4plex); N9(Deamidated); C13(Carbamidomethyl); C18(Carbamidomethyl)	0	0.957262	0.64016	0.556074	3.13045	0	3	2660.21	0.80001	55.4389	0
High	rLnTTGVSAGcTADLLVGR	1	1	1	21264602	N-Term(iTRAQ4plex); N3(Deamidated); C11(Carbamidomethyl)	0	1.54991	1.90247	1.86703	5.67201	0	3	2106.11	-1.99683	44.1523	1
High	lnASIADLQSQLR	1	1	1	21264602	N-Term(iTRAQ4plex); N2(Deamidated)	0	1.35009	0.391925	0.222785	4.44511	0	2	1573.87	1.3735	56.5842	0
High	gVHnASLALSASIGR	2	1	1	21264602	N-Term(iTRAQ4plex); N4(Deamidated)	0	1.17326	0.583966	0.718318	4.41174	0	3	1597.88	-1.14436	37.2604	0
High	dnATLQATLHAAR	1	1	1	21264602	N-Term(iTRAQ4plex); N2(Deamidated)	0	1.6627	0.795695	0.477807	3.69923	0	3	1526.8	-0.942274	31.3136	0
High	tLSELmSQTGHLGLAnASAPSGEQLLR	1	1	1	21264602	N-Term(iTRAQ4plex); M6(Oxidation); N16(Deamidated)	0	1.75388	0.809093	0.476582	3.34534	0	3	2942.51	1.40249	53.0587	0
High	gInASSmAWAR	1	1	1	21264602	N-Term(iTRAQ4plex); N3(Deamidated); M7(Oxidation)	0	1.66608	0.429952	0.288016	2.42149	0	2	1324.64	-0.784798	33.2243	0
High	qLINALQInNTAVGHALVLPAGR	1	5	1	530371359	N-Term(iTRAQ4plex); N9(Deamidated)	0	1.16876	0.492147	0.522237	5.15961	0	3	2528.45	2.00239	60.5063	0
High	gPPGVnGTQGFQGcPGQR	2	5	1	530371359	N-Term(iTRAQ4plex); N6(Deamidated); C14(Carbamidomethyl)	0	1.71888	0.407078	0.185476	3.62862	0	2	1958.93	2.08635	31.5682	0
High	tkQEVLSHISnmSYIGGTnQTGk	1	2	1	530371359	N-Term(iTRAQ4plex); K2(iTRAQ4plex); N11(Deamidated); M12(Oxidation); N19(Deamidated); K23(iTRAQ4plex)	0	1.11103	0.642099	1.01564	3.584	0	3	2943.5	-3.38117	37.6429	1
High	vAVVQHAPSESVDnASmPPVk	1	5	1	530371359	N-Term(iTRAQ4plex); N14(Deamidated); M17(Oxidation); K21(iTRAQ4plex)	0	1.28756	1.75864	0.707215	3.15036	0	3	2467.27	-0.294514	30.886	0
High	gLnLTEDTYkPR	2	2	1	5031863	N-Term(iTRAQ4plex); N3(Deamidated); K10(iTRAQ4plex)	0	0.828434	0.781235	1.99637	4.46558	0	3	1695.91	-1.14622	34.2736	0
High	dAGVVcTnETR	1	1	1	5031863	N-Term(iTRAQ4plex); C6(Carbamidomethyl); N8(Deamidated)	0	1.00131	0.853301	2.5442	4.14424	0	2	1366.64	-0.44711	20.0302	0
High	aAIPSALDTnSSk	2	2	1	5031863	N-Term(iTRAQ4plex); N10(Deamidated); K13(iTRAQ4plex)	0	1.04056	1.01439	1.7985	3.77568	0	2	1563.85	-0.717831	34.9823	0
High	tVIRPFYLTnSSGVD	1	2	1	5031863	N-Term(iTRAQ4plex); N10(Deamidated)	0	1.37701	0.981775	2.64421	3.48917	0	2	1813.94	-0.505398	54.8745	0
High	aLGFEnATQALGR	2	1	1	5031863	N-Term(iTRAQ4plex); N6(Deamidated)	0	0.783227	1.02804	1.80355	2.8707	0	2	1492.79	-0.111948	49.829	0
High	fVnVTVTPEDQcRPNNVcTGVLTR	2	1	1	11342670	N-Term(iTRAQ4plex); N3(Deamidated); C12(Carbamidomethyl); C18(Carbamidomethyl)	0	2.16972	1.75418	1.14851	5.21785	0	4	2921.43	-0.933662	46.2307	0
High	eAnLTSSVTILPLPLQnATVEAGTR	1	1	1	11342670	N-Term(iTRAQ4plex); N3(Deamidated); N17(Deamidated)	0				3.38562	0	2	2741.48	3.65321	70.5259	0
High	fVnVTVTPEDQcRPnNVcTGVLTR	3	1	1	11342670	N-Term(iTRAQ4plex); N3(Deamidated); C12(Carbamidomethyl); N15(Deamidated); C18(Carbamidomethyl)	0	2.05294	1.78577	1.04789	3.34465	0	4	2922.42	1.36155	48.4489	0
High	lAnLTQGEDQYYLR	2	1	1	355594753	N-Term(iTRAQ4plex); N3(Deamidated)	0	0.729009	0.803856	0.715859	4.92562	0	2	1828.92	-0.0409897	52.3958	0
High	kkEDALnETR	2	1	1	355594753	N-Term(iTRAQ4plex); K1(iTRAQ4plex); K2(iTRAQ4plex); N7(Deamidated)	0	0.928744	0.895557	0.613332	3.54687	0	4	1636.92	0.857023	12.014	2
High	mLnTSSLLEQLNEQFNWVSR	1	1	1	355594753	N-Term(iTRAQ4plex); M1(Oxidation); N3(Deamidated)	0				3.3653	0	3	2570.27	0.965861	78.6426	0
High	eDALnETR	1	1	1	355594753	N-Term(iTRAQ4plex); N5(Deamidated)	0	1.05165	1.30478	0.584154	3.06543	0	2	1092.52	-4.70378	19.7072	0
High	eDALnETRESETk	1	1	1	355594753	N-Term(iTRAQ4plex); N5(Deamidated); K13(iTRAQ4plex)	0	0.838529	0.666949	1.15603	3.01274	0	3	1810.89	0.792337	20.8008	1
High	kEDALnETR	1	1	1	355594753	N-Term(iTRAQ4plex); K1(iTRAQ4plex); N6(Deamidated)	0	1.22245	1.78409	1.25948	2.70242	0	3	1364.72	-2.46454	14.9672	1
High	lGLSFNSISAVDnGSLANTPHLR	1	3	1	19743848	N-Term(iTRAQ4plex); N13(Deamidated)	0	0.76877	0.52466	0.696707	6.13589	0	3	2528.33	0.955597	57.6283	0
High	iADTnITSIPQGLPPSLTELHLDGNk	2	2	1	19743848	N-Term(iTRAQ4plex); N5(Deamidated); K26(iTRAQ4plex)	0	0.970577	0.499372	0.72527	4.36023	0	3	3033.64	1.46062	62.9652	0
High	lGLSFnSISAVDnGSLANTPHLR	2	3	1	19743848	N-Term(iTRAQ4plex); N6(Deamidated); N13(Deamidated)	0	0.929854	0.625106	0.76773	3.61948	0	3	2529.31	1.38673	59.5553	0
High	eVnDTLLVnELk	4	9	1	530402050	N-Term(iTRAQ4plex); N3(Deamidated); N9(Deamidated); K12(iTRAQ4plex)	0	1.10866	6.9201	0.92446	5.01246	0	2	1676.92	-1.15515	49.9256	0
High	iFLkEVnDTLLVNELk	1	9	1	530402050	N-Term(iTRAQ4plex); K4(iTRAQ4plex); N7(Deamidated); K16(iTRAQ4plex)	0	1.52994	5.4931	2.79709	4.43982	0	3	2321.37	1.29289	63.1341	1
High	eVnDTLLVNELk	2	9	1	530402050	N-Term(iTRAQ4plex); N3(Deamidated); K12(iTRAQ4plex)	0	0.807455	5.96297	0.78232	2.66036	0	3	1675.94	-0.066991	53.4494	0
High	sDAVSHTGnYTcEVTELTR	2	4	1	530375558	N-Term(iTRAQ4plex); N9(Deamidated); C12(Carbamidomethyl)	0	1.05769	1.01822	0.854298	6.43687	0	3	2285.05	0.156353	39.7466	0
High	mDkSDAVSHTGnYTcEVTELTR	2	4	1	530375558	N-Term(iTRAQ4plex); M1(Oxidation); K3(iTRAQ4plex); N12(Deamidated); C15(Carbamidomethyl)	0	1.1884	0.935503	1.26987	5.88513	0	4	2819.3	-0.656908	36.2287	1
High	vFGSQnLTTVk	1	3	1	530397771	N-Term(iTRAQ4plex); N6(Deamidated); K11(iTRAQ4plex)	0	0.656171	2.03887	3.33511	4.37598	0	2	1482.84	-0.349202	41.2706	0
High	aEPPLnASASDQGEk	2	3	1	530397771	N-Term(iTRAQ4plex); N6(Deamidated); K15(iTRAQ4plex)	0	0.787853	3.16564	4.15776	4.11123	0	2	1802.9	0.438054	25.7206	0
High	vInETWAWk	1	3	1	530397771	N-Term(iTRAQ4plex); N3(Deamidated); K9(iTRAQ4plex)	0	0.52043	2.23745	5.38892	3.55844	0	2	1435.78	-2.22241	53.3707	0
High	dknGTRAEPPLnASASDQGEk	1	3	1	530397771	N-Term(iTRAQ4plex); K2(iTRAQ4plex); N3(Deamidated); N12(Deamidated); K21(iTRAQ4plex)	0		1.46482	4.81546	3.16961	0	4	2619.32	-0.988595	19.8173	2
High	enGTDTVQEEEESPAEGSk	1	3	1	530397771	N-Term(iTRAQ4plex); N2(Deamidated); K19(iTRAQ4plex)	0				2.86233	0	3	2325.05	-0.129041	24.4679	0
High	eTIGDYTWTnGSQPcVHLQAQIQIR	1	2	1	91199550	N-Term(iTRAQ4plex); N10(Deamidated); C15(Carbamidomethyl)	0	0.543853	0.983975	2.35632	6.55274	0	3	3060.49	-1.04622	53.942	0
High	dLQAPLGQSFScSnSSIILSPAVHLDLLSLR	1	2	1	91199550	N-Term(iTRAQ4plex); C12(Carbamidomethyl); N14(Deamidated)	0	0.603921	1.32562	3.16766	5.97539	0	3	3483.83	0.760374	74.4631	0
High	vmYTTQGGGEAWGISVLNPnkTk	2	2	1	91199550	N-Term(iTRAQ4plex); M2(Oxidation); N20(Deamidated); K21(iTRAQ4plex); K23(iTRAQ4plex)	0	0.677001	0.869878	2.25516	5.80843	0	4	2900.52	1.19229	48.3221	1
High	lNAENnATFYFk	1	3	1	4504893	N-Term(iTRAQ4plex); N6(Deamidated); K12(iTRAQ4plex)	0	1.13344	0.642463	0.564636	4.9418	0	2	1720.88	-0.441725	49.3151	0
High	hGIQYFNnNTQHSSLFmLNEVk	1	3	1	4504893	N-Term(iTRAQ4plex); N8(Deamidated); M17(Oxidation); K22(iTRAQ4plex)	0	0.955611	0.960724	0.581337	4.6419	0	4	2926.44	-0.191591	45.0747	0
High	lNAEnnATFYFk	2	3	1	4504893	N-Term(iTRAQ4plex); N5(Deamidated); N6(Deamidated); K12(iTRAQ4plex)	0	0.871553	0.491394	0.478366	4.21194	0	2	1721.86	0.263283	51.1308	0
High	iTYSIVQTncSk	1	2	1	4504893	N-Term(iTRAQ4plex); N9(Deamidated); C10(Carbamidomethyl); K12(iTRAQ4plex)	0	1.23062	0.847726	0.858314	3.90226	0	2	1702.89	0.624182	39.2318	0
High	lnAEnnATFYFk	1	3	1	4504893	N-Term(iTRAQ4plex); N2(Deamidated); N5(Deamidated); N6(Deamidated); K12(iTRAQ4plex)	0	0.853827	0.551921	0.500644	3.07196	0	2	1722.85	1.39261	53.8491	0
High	aLPGnLTAAVmEAnQTGHEFPDR	1	2	1	530394351	N-Term(iTRAQ4plex); N5(Deamidated); M11(Oxidation); N14(Deamidated)	0	1.30187	0.597132	0.695464	4.55438	0	3	2601.24	0.213676	55.6807	0
High	qVEELQVnHTALR	1	2	1	530394351	N-Term(iTRAQ4plex); N8(Deamidated)	0	1.28821	0.328233	0.685577	4.05519	0	3	1681.9	-1.01571	31.6903	0
High	sFnQSLHSLTQAIR	1	2	1	530394351	N-Term(iTRAQ4plex); N3(Deamidated)	0	1.2953	0.384664	0.688677	2.75484	0	3	1746.93	2.94111	48.9595	0
High	nPPmGGNVVIFDTVITnQEEPYQnHSGR	1	1	1	7705753	N-Term(iTRAQ4plex); M4(Oxidation); N17(Deamidated); N24(Deamidated)	0	1.09706	1.04096	0.866754	4.56424	0	3	3275.52	-5.5948	52.7454	0
High	rNPPmGGNVVIFDTVITNQEEPYQnHSGR	2	1	1	7705753	N-Term(iTRAQ4plex); M5(Oxidation); N25(Deamidated)	0	0.52599	1.10261	0.629575	4.3639	0	3	3430.66	1.79898	45.9018	1
High	nPPmGGNVVIFDTVITNQEEPYQnHSGR	2	1	1	7705753	N-Term(iTRAQ4plex); M4(Oxidation); N24(Deamidated)	0	0.872361	1.45558	1.11962	3.23714	0	3	3274.56	0.780367	52.9798	0
High	lnFTGPGDPDSIR	1	2	1	89191865	N-Term(iTRAQ4plex); N2(Deamidated)	0	1.08473	2.50162	2.43946	3.76403	0	2	1533.77	0.496348	46.6712	0
High	vTLYLRPGQAAAFnVTFR	1	2	1	89191865	N-Term(iTRAQ4plex); N14(Deamidated)	0	0.972532	2.45904	2.67987	3.49954	0	3	2169.19	-0.455065	57.7012	0
High	lTnNSNQFQTEVGk	2	3	1	89191865	N-Term(iTRAQ4plex); N3(Deamidated); K14(iTRAQ4plex)	0	1.10024	1.68086	1.84227	3.39162	0	3	1868.96	-0.364919	35.5551	0
High	kDnNSIIcSGLGDcVcGQcLcHTSDVPGk	1	3	1	89191865	K1(iTRAQ4plex); N-Term(iTRAQ4plex); N3(Deamidated); C8(Carbamidomethyl); C14(Carbamidomethyl); C16(Carbamidomethyl); C19(Carbamidomethyl); C21(Carbamidomethyl); K29(iTRAQ4plex)	0	1.57101	1.5418	1.60673	3.37714	0	4	3684.69	0.945102	40.5564	1
High	lTnNSnQFQTEVGk	2	3	1	89191865	N-Term(iTRAQ4plex); N3(Deamidated); N6(Deamidated); K14(iTRAQ4plex)	0	1.04917	1.79766	1.93335	2.81181	0	2	1869.94	0.062929	36.1693	0
High	gRLEQLGGLLAnVSGELGGR	1	1	1	5901944	N-Term(iTRAQ4plex); N12(Deamidated)	0				5.6795	0	3	2141.18	1.39176	65.6069	1
High	rLGALnSSLQLLEDR	1	1	1	5901944	N-Term(iTRAQ4plex); N6(Deamidated)	0	0.840589	1.14857	1.36706	4.80882	0	3	1830.02	-0.658034	53.9774	1
High	lGALnSSLQLLEDR	1	1	1	5901944	N-Term(iTRAQ4plex); N5(Deamidated)	0	1.05484	2.23228	1.32816	4.62213	0	2	1673.92	1.39434	65.2773	0
High	eTnTTSQmQAALLEk	2	1	1	5901944	N-Term(iTRAQ4plex); N3(Deamidated); M8(Oxidation); K15(iTRAQ4plex)	0	1.31095	1.38197	1.01732	3.33204	0	2	1970	-1.01035	32.8678	0
High	lnLTAAR	1	1	1	5901944	N-Term(iTRAQ4plex); N2(Deamidated)	0	1.04769	1.99356	1.26494	2.36631	0	2	903.538	-0.155947	32.3996	0
High	sLTQGSLIVGDLAPVnGTSQGk	2	8	1	530361086	N-Term(iTRAQ4plex); N16(Deamidated); K22(iTRAQ4plex)	0	1.32742	1.19055	1.24182	5.97702	0	3	2431.33	0.781896	55.3136	0
High	gVnVTmPAQPGTPPLSSTQLQIDPSLHEFQLVDLSR	1	8	1	530361086	N-Term(iTRAQ4plex); N3(Deamidated); M6(Oxidation)	0	1.37251			4.53443	0	3	4034.07	1.50605	66.2128	0
High	aLVnFTR	1	7	1	530361086	N-Term(iTRAQ4plex); N4(Deamidated)	0	2.08006	1.25051	1.79323	2.73505	0	2	965.553	-0.487886	40.1881	0
High	gVFITnETGQPLIGk	2	1	1	119393891	N-Term(iTRAQ4plex); N6(Deamidated); K15(iTRAQ4plex)	0	0.767237	1.78661	1.09658	4.27974	0	2	1863.04	-1.75559	51.8033	0
High	vTVLGVATAPQQVLSnGVPVSnFTYSPDTk	1	1	1	119393891	N-Term(iTRAQ4plex); N16(Deamidated); N22(Deamidated); K30(iTRAQ4plex)	0	1.27179	1.87791	1.53223	4.16174	0	3	3379.8	3.19419	67.5964	0
High	lEnLSSSEmGYTATLTR	2	1	1	119393891	N-Term(iTRAQ4plex); N3(Deamidated); M9(Oxidation)	0	0.713468	1.3633	1.19754	2.77926	0	2	2033.98	0.731897	47.5783	0
High	rGVFITnETGQPLIGk	1	1	1	119393891	N-Term(iTRAQ4plex); N7(Deamidated); K16(iTRAQ4plex)	0	0.773839	0.768536	0.782781	2.77894	0	3	2019.15	0.617918	42.6518	1
High	dTAVFEcLPQHAmFGnDTITcTTHGnWTk	2	1	1	153266841	N-Term(iTRAQ4plex); C7(Carbamidomethyl); M13(Oxidation); N16(Deamidated); C21(Carbamidomethyl); N26(Deamidated); K29(iTRAQ4plex)	0	0.961263	0.657286	0.464452	6.74893	0	4	3658.65	0.163634	50.7461	0
High	vYkPSAGnNSLYR	1	1	1	153266841	N-Term(iTRAQ4plex); K3(iTRAQ4plex); N8(Deamidated)	0	0.98162	1.01451	0.560358	4.25214	0	3	1757.94	0.413621	27.5436	0
High	vYkPSAGnnSLYR	2	1	1	153266841	N-Term(iTRAQ4plex); K3(iTRAQ4plex); N8(Deamidated); N9(Deamidated)	0	0.932444	0.841878	0.848912	2.76687	0	3	1758.93	0.305189	29.0372	0
High	lGnWSAmPSck	1	2	1	153266841	N-Term(iTRAQ4plex); N3(Deamidated); M7(Oxidation); C10(Carbamidomethyl); K11(iTRAQ4plex)	0	0.876318	0.706496	0.549855	2.54517	0	2	1555.75	0.983088	36.2619	0
High	gFQDVEAQAATcnHTVmALmASLDAEk	4	2	1	4757876	N-Term(iTRAQ4plex); C12(Carbamidomethyl); N13(Deamidated); M17(Oxidation); M20(Oxidation); K27(iTRAQ4plex)	0	1.51954	0.411741	0.75267	5.10619	0	4	3229.5	-0.908226	58.397	0
High	aHcVWLEcPIPDAPVVTnVTVk	1	3	1	4504747	N-Term(iTRAQ4plex); C3(Carbamidomethyl); C8(Carbamidomethyl); N18(Deamidated); K22(iTRAQ4plex)	0	1.89547	0.785594	1.38765	5.15224	0	3	2794.44	-3.02751	57.0988	0
High	sLDAYPILNQAQALEnHTEVQFQk	1	3	1	4504747	N-Term(iTRAQ4plex); N16(Deamidated); K24(iTRAQ4plex)	0	1.53971	0.401658	0.958059	4.57122	0	4	3046.58	1.26087	61.9788	0
High	lRPIIISmnYSLPLR	1	3	1	4504747	N-Term(iTRAQ4plex); M8(Oxidation); N9(Deamidated)	0	1.01335	0.491249	0.61903	3.56603	0	3	1947.12	-0.337094	54.8316	0
High	vWnSTFIEDYRDFDR	1	3	1	4504747	N-Term(iTRAQ4plex); N3(Deamidated)	0	1.1993	0.484821	1.13354	2.99964	0	3	2107.99	1.76893	59.6127	1
High	iHYLYLQNNFITELPVESFQnATGLR	1	1	1	4506041	N-Term(iTRAQ4plex); N21(Deamidated)	0	1.20746	0.953504	0.762807	5.43587	0	3	3225.67	1.3527	73.5876	0
High	inGTQIcPNDLVAFHDFSSDLENVPHLR	1	1	1	4506041	N-Term(iTRAQ4plex); N2(Deamidated); C7(Carbamidomethyl)	0	1.86399	3.20826	1.4095	3.97381	0	4	3353.64	0.492201	65.2304	0
High	iHYLYLQNnFITELPVESFQnATGLR	4	1	1	4506041	N-Term(iTRAQ4plex); N9(Deamidated); N21(Deamidated)	0	1.10945	0.82576	0.58686	2.76199	0	3	3226.67	4.7549	73.4908	0
High	fEnQTGFPPPDSR	4	4	1	255918077	N-Term(iTRAQ4plex); N3(Deamidated)	0	1.03054	2.70664	1.28366	4.28504	0	2	1636.77	-0.0267808	39.4621	0
High	gQFESVAPSQnFSDSSESDTHPFVIAk	2	2	1	255918077	N-Term(iTRAQ4plex); N11(Deamidated); K27(iTRAQ4plex)	0	1.05901	1.05212	1.79414	3.3182	0	4	3200.53	-0.249927	49.0699	0
High	gHHncSESLELEDPSSGLGVTk	1	1	1	68448544	N-Term(iTRAQ4plex); N4(Deamidated); C5(Carbamidomethyl); K22(iTRAQ4plex)	0	1.30796	1.85201	1.20739	4.56746	0	3	2642.26	-0.739943	35.6233	0
High	yGnmTEDHVmHLLQNADPLk	3	3	1	68448544	N-Term(iTRAQ4plex); N3(Deamidated); M4(Oxidation); M10(Oxidation); K20(iTRAQ4plex)	0	0.970047	1.40654	1.42333	3.70003	0	4	2647.28	1.58554	46.6159	0
High	yGnmTEDHVmHLLQnADPLk	2	3	1	68448544	N-Term(iTRAQ4plex); N3(Deamidated); M4(Oxidation); M10(Oxidation); N15(Deamidated); K20(iTRAQ4plex)	0	0.875448	1.03129	1.0201	2.99798	0	3	2648.26	-0.717421	43.0598	0
High	hAELSFVFLTDGVTGnDSLHESAHSmR	1	1	1	115527062	N-Term(iTRAQ4plex); N16(Deamidated); M26(Oxidation)	0	1.73954	0.661556	0.578873	5.45094	0	4	3118.47	0.298291	49.5947	0
High	rGTFTDcALAnmTEQIR	1	3	1	115527062	N-Term(iTRAQ4plex); C7(Carbamidomethyl); N11(Deamidated); M12(Oxidation)	0	1.21711	0.542323	0.715613	4.69984	0	3	2145.02	-1.34223	36.2154	1
High	gTFTDcALAnmTEQIR	2	3	1	115527062	N-Term(iTRAQ4plex); C6(Carbamidomethyl); N10(Deamidated); M11(Oxidation)	0	1.29548	0.436147	0.405298	3.7027	0	3	1988.91	-2.34519	43.7064	0
High	gVLmVGnETTYEDGHGSR	3	4	1	222831610	N-Term(iTRAQ4plex); M4(Oxidation); N7(Deamidated)	0	1.17999	0.51321	0.536204	5.13151	0	3	2082.95	0.172524	31.4028	0
High	tcNPETFPSSnESR	1	4	1	222831610	N-Term(iTRAQ4plex); C2(Carbamidomethyl); N11(Deamidated)	0	1.60239	0.327412	0.769345	2.97033	0	2	1770.77	0.470144	26.3836	0
High	knITDLVEGAk	1	4	1	222831610	N-Term(iTRAQ4plex); K1(iTRAQ4plex); N2(Deamidated); K11(iTRAQ4plex)	0	1.33918	0.352523	0.410992	2.85733	0	3	1620.96	2.89004	38.592	1
High	kDFEDLYTPVnGSIVIVR	1	1	1	189458817	N-Term(iTRAQ4plex); K1(iTRAQ4plex); N11(Deamidated)	0	0.998445	1.62955	1.53752	4.05347	0	3	2354.29	2.14235	56.3604	1
High	kQNnGAFnETLFR	1	1	1	189458817	K1(iTRAQ4plex); N-Term(iTRAQ4plex); N4(Deamidated); N8(Deamidated)	0	0.810729	1.49439	2.43902	3.98711	0	3	1828.95	2.72069	40.1117	1
High	kQnnGAFnETLFR	1	1	1	189458817	K1(iTRAQ4plex); N-Term(iTRAQ4plex); N3(Deamidated); N4(Deamidated); N8(Deamidated)	0	0.842494	1.0059	0.920486	3.61205	0	3	1829.93	1.81474	42.9785	1
High	dFEDLYTPVnGSIVIVR	1	1	1	189458817	N-Term(iTRAQ4plex); N10(Deamidated)	0	1.46771	3.31539	3.20032	3.59079	0	2	2082.09	2.96207	66.0556	0
High	qnNGAFnETLFR	1	1	1	189458817	N-Term(iTRAQ4plex); N2(Deamidated); N7(Deamidated)	0	1.00215	1.66226	1.58028	2.73032	0	2	1556.75	0.899242	50.4498	0
High	wTEDnITSSVLFnR	1	1	1	132814467	N-Term(iTRAQ4plex); N5(Deamidated); N13(Deamidated)	0	1.93325	0.22674	0.35751	4.12066	0	2	1827.89	1.02629	62.2066	0
High	eGITLnSSNPSGNAFLk	2	1	1	132814467	N-Term(iTRAQ4plex); N6(Deamidated); K17(iTRAQ4plex)	0	2.00552	0.43105	0.468702	3.44153	0	3	2038.07	-0.758553	47.312	0
High	eGITLnSSNPSGnAFLk	2	1	1	132814467	N-Term(iTRAQ4plex); N6(Deamidated); N13(Deamidated); K17(iTRAQ4plex)	0	1.4248	0.592317	0.701496	2.93726	0	2	2039.05	0.142864	48.6831	0
High	tEkEPLSDPVGTcYLSTDnFTR	1	1	1	56237029	N-Term(iTRAQ4plex); K3(iTRAQ4plex); C13(Carbamidomethyl); N19(Deamidated)	0	0.973643	0.782366	1.05174	4.99635	0	3	2819.37	1.40502	48.6191	1
High	gnLTYGYVTILnGSDIR	1	1	1	56237029	N-Term(iTRAQ4plex); N2(Deamidated); N12(Deamidated)	0	1.72094	1.11395	2.14434	4.9446	0	2	2002.03	0.15477	63.959	0
High	hPGnFSSLScDYFAVnQSR	1	1	1	56237029	N-Term(iTRAQ4plex); N4(Deamidated); C10(Carbamidomethyl); N16(Deamidated)	0	0.807509	1.08145	2.21204	4.42982	0	3	2332.04	-0.519971	49.2223	0
High	nLnNSQSDVVSFR	1	1	1	56237029	N-Term(iTRAQ4plex); N3(Deamidated)	0	1.56497	1.35849	1.70245	3.4315	0	2	1624.8	-0.102949	37.4681	0
High	vTGLncTTNHPINPk	1	1	1	56237029	N-Term(iTRAQ4plex); N5(Deamidated); C6(Carbamidomethyl); K15(iTRAQ4plex)	0	1.14417	1.13532	1.52282	2.45234	0	3	1955.02	-0.876319	27.6702	0
High	fnSSYLQGTNQITGR	1	1	1	105990532	N-Term(iTRAQ4plex); N2(Deamidated)	0	0.758987	0.471757	0.473752	4.86172	0	2	1830.91	-0.0526794	45.4606	0
High	fVEGSHnSTVSLTTk	1	1	1	105990532	N-Term(iTRAQ4plex); N7(Deamidated); K15(iTRAQ4plex)	0	1.02056	0.546899	0.733539	4.48125	0	3	1896	1.87299	31.2218	0
High	qVLFLDTVYGncSTHFTVk	1	1	1	105990532	N-Term(iTRAQ4plex); N11(Deamidated); C12(Carbamidomethyl); K19(iTRAQ4plex)	0	1.0389	0.454595	0.368965	3.98045	0	3	2518.29	1.8012	57.2467	0
High	yDFnSSmLYSTAk	1	1	1	105990532	N-Term(iTRAQ4plex); N4(Deamidated); M7(Oxidation); K13(iTRAQ4plex)	0	1.03318	0.519784	0.569156	3.12295	0	2	1831.87	0.261219	44.8021	0
High	fEVDSPVYnATWSASLk	1	1	1	105990532	N-Term(iTRAQ4plex); N9(Deamidated); K17(iTRAQ4plex)	0	1.15966	0.488942	0.622743	3.0125	0	3	2203.12	1.49636	60.5705	0
High	vDLEDFEnnTAYAk	2	2	1	23111005	N-Term(iTRAQ4plex); N8(Deamidated); N9(Deamidated); K14(iTRAQ4plex)	0	1.31356	1.04765	0.608545	3.64722	0	2	1918.91	-1.66235	51.2031	0
High	vDLEDFEnNTAYAk	2	2	1	23111005	N-Term(iTRAQ4plex); N8(Deamidated); K14(iTRAQ4plex)	0	1.26112	0.943566	0.378316	3.3188	0	3	1917.93	0.720305	51.5171	0
High	rFnGSVSFFR	1	2	1	23111005	N-Term(iTRAQ4plex); N3(Deamidated)	0	1.16087	0.708515		3.21153	0	3	1361.71	1.13255	41.902	1
High	vDDEmPQHAVLSGPNLFINNLnkTDnGTYR	1	7	1	530397973	N-Term(iTRAQ4plex); M5(Oxidation); N22(Deamidated); K23(iTRAQ4plex); N26(Deamidated)	0	1.15493	0.736144	1.00563	7.71787	0	4	3678.79	-2.42277	52.0661	1
High	vSLTnVSISDEGR	1	7	1	530397973	N-Term(iTRAQ4plex); N5(Deamidated)	0	1.04168	0.90082	0.712443	4.53501	0	2	1521.78	-1.90741	43.5861	0
High	vDDEmPQHAVLSGPNLFInNLnkTDnGTYR	1	7	1	530397973	N-Term(iTRAQ4plex); M5(Oxidation); N19(Deamidated); N22(Deamidated); K23(iTRAQ4plex); N26(Deamidated)	0	0.957065	0.867282	0.723321	3.81463	0	4	3679.78	1.19181	53.9553	1
High	eGDHEFLEVPEAQEDVEATFPVHQPGnYScSYR	2	2	1	21071030	N-Term(iTRAQ4plex); N27(Deamidated); C30(Carbamidomethyl)	0	1.20443	0.47457	0.680287	7.41991	0	4	3981.78	3.66328	53.9508	0
High	rEGDHEFLEVPEAQEDVEATFPVHQPGnYScSYR	1	2	1	21071030	N-Term(iTRAQ4plex); N28(Deamidated); C31(Carbamidomethyl)	0	0.792227	0.601601	1.01978	7.34556	0	4	4137.86	-1.02909	49.9182	1
High	yHYncSLLDGTQLFTSHDYGAPQEATLGANk	1	2	1	192448443	N-Term(iTRAQ4plex); N4(Deamidated); C5(Carbamidomethyl); K31(iTRAQ4plex)	0	0.930423	3.24423	1.31012	5.31793	0	4	3760.78	0.570487	55.0393	0
High	yHYnGTLLDGTSFDTSYSk	1	2	1	192448443	N-Term(iTRAQ4plex); N4(Deamidated); K19(iTRAQ4plex)	0	1.60833	0.434879	1.77038	5.18166	0	3	2458.16	-0.532397	48.6655	0
High	yHYnGSLmDGTLFDSSYSR	1	2	1	192448443	N-Term(iTRAQ4plex); N4(Deamidated); M8(Oxidation)	0	1.07421	2.8841	1.10845	4.91303	0	3	2374.04	-0.145106	46.9044	0
High	yHYnGTFEDGk	1	2	1	192448443	N-Term(iTRAQ4plex); N4(Deamidated); K11(iTRAQ4plex)	0	1.30962	5.91987	1.89481	2.60918	0	3	1619.76	0.606893	27.8269	0
High	yHLEVEAGNTLVRnESHk	1	2	1	392307009	N-Term(iTRAQ4plex); N14(Deamidated); K18(iTRAQ4plex)	0	1.02151	1.24188	1.27605	4.30107	0	4	2385.24	0.298558	31.9025	1
High	nIETFTcDTQnITYR	2	2	1	392307009	N-Term(iTRAQ4plex); C7(Carbamidomethyl); N11(Deamidated)	0	1.14576	1.71351	1.32546	3.78741	0	2	2020.94	0.155896	46.6746	0
High	sFHnFTLcYIk	1	2	1	392307009	N-Term(iTRAQ4plex); N4(Deamidated); C8(Carbamidomethyl); K11(iTRAQ4plex)	0	1.40736	1.56684	1.43947	3.43788	0	3	1718.88	-0.505532	47.882	0
High	yAnITVDYLYNk	1	2	1	392307009	N-Term(iTRAQ4plex); N3(Deamidated); K12(iTRAQ4plex)	0	1.35826	1.43173	1.35158	3.23491	0	2	1765.93	1.52819	54.2175	0
High	sLVTQYLnATGNR	1	4	1	61744483	N-Term(iTRAQ4plex); N8(Deamidated)	0	1.03977	3.13887	1.80539	3.61196	0	2	1581.84	0.0217767	49.6976	0
High	dASSFLAEWQnITk	2	4	1	61744483	N-Term(iTRAQ4plex); N11(Deamidated); K14(iTRAQ4plex)	0	0.840208	2.85221	1.30497	3.41766	0	2	1898.97	0.284118	68.4455	0
High	dIENLkDASSFLAEWQnITk	2	4	1	61744483	N-Term(iTRAQ4plex); K6(iTRAQ4plex); N17(Deamidated); K20(iTRAQ4plex)	0	1.32302	4.28886	4.37145	2.67695	0	4	2755.46	1.78384	68.5599	1
High	gSLSYLnVTR	3	1	1	4503143	N-Term(iTRAQ4plex); N7(Deamidated)	0	0.485674	1.02787	1.17888	4.04483	0	2	1254.68	0.695048	42.1487	0
High	eVPVGIPFFVnVTHnGTYQcQASSSR	1	1	1	167466207	N-Term(iTRAQ4plex); N11(Deamidated); N15(Deamidated); C20(Carbamidomethyl)	0	1.52777	1.43452	2.28499	4.08774	0	3	3040.46	-1.16387	63.901	0
High	eIVcnVTLGGER	1	1	1	167466207	N-Term(iTRAQ4plex); C4(Carbamidomethyl); N5(Deamidated)	0	1.48898	1.37413	1.78897	3.61827	0	2	1491.76	1.73365	41.7097	0
High	vEPQNPVLSAGGSLFVncSTDcPSSEk	1	1	1	167466207	N-Term(iTRAQ4plex); N17(Deamidated); C18(Carbamidomethyl); C22(Carbamidomethyl); K27(iTRAQ4plex)	0	0.482117	0.966515	1.70831	3.46188	0	3	3168.51	-0.481959	57.0767	0
High	vELAPLPPWQPVGQnFTLR	1	1	1	167466207	N-Term(iTRAQ4plex); N15(Deamidated)	0	1.1412	1.03859	1.68324	2.43501	0	3	2307.27	1.7215	71.4217	0
High	dEGTYTcALHHSGHSPPISSQnVTVLR	2	1	1	19923362	N-Term(iTRAQ4plex); C7(Carbamidomethyl); N22(Deamidated)	0	0.828812	1.72301	2.11608	7.19356	0	4	3108.5	1.08673	34.6721	0
High	hEnTSSSPIQYEFSLTR	1	1	1	19923362	N-Term(iTRAQ4plex); N3(Deamidated)	0	1.38462	2.47093	2.75432	4.82605	0	3	2141.03	-0.0106254	45.2975	0
High	gYYnQSEAGSHTLQR	4	3	1	530429221	N-Term(iTRAQ4plex); N4(Deamidated)	0	2.14329	0.544315	2.17724	6.40576	0	3	1855.87	-0.809002	22.5131	0
High	eAESLQPmTVVGTDYVFHnDTk	1	2	1	149363636	N-Term(iTRAQ4plex); M8(Oxidation); N19(Deamidated); K22(iTRAQ4plex)	0	1.13609	0.92995	1.14437	4.99093	0	3	2786.35	1.23732	46.1878	0
High	gGLnLTAVTVAAEnNHTVAFLGTSDGR	2	2	1	149363636	N-Term(iTRAQ4plex); N4(Deamidated); N14(Deamidated)	0	0.933153	0.804664	0.999606	4.07018	0	3	2831.43	0.944276	62.2199	0
High	sInVTGQGFSLIQR	1	2	1	149363636	N-Term(iTRAQ4plex); N3(Deamidated)	0	0.893211	1.03084	1.0732	3.96733	0	2	1664.91	0.660341	53.8074	0
High	tEAGAFEYVPDPTFEnFTGGVk	1	2	1	149363636	N-Term(iTRAQ4plex); N16(Deamidated); K22(iTRAQ4plex)	0	1.25114	1.57377	1.30388	3.77303	0	3	2665.29	1.21768	65.3906	0
High	iIISPEEnVTLTcTAENQLER	1	3	1	343168772	N-Term(iTRAQ4plex); N8(Deamidated); C13(Carbamidomethyl)	0	1.002	1.59899	0.804511	5.45549	0	3	2575.31	1.2678	60.71	0
High	lNLSEnYTLSISNAR	1	4	1	343168772	N-Term(iTRAQ4plex); N6(Deamidated)	0	1.1975	1.59029	0.846027	4.125	0	2	1839.96	2.14283	53.5001	0
High	nAIkEGDnITLk	1	3	1	343168772	N-Term(iTRAQ4plex); K4(iTRAQ4plex); N8(Deamidated); K12(iTRAQ4plex)	0	0.674844	1.72199	0.456014	3.52323	0	3	1749.01	1.04615	29.4783	1
High	eGDnITLk	1	3	1	343168772	N-Term(iTRAQ4plex); N4(Deamidated); K8(iTRAQ4plex)	0	1.2724	1.75518	0.63687	3.29666	0	2	1178.65	-0.656138	28.099	0
High	yLYLASnHSNk	2	3	1	480306390	N-Term(iTRAQ4plex); N7(Deamidated); K11(iTRAQ4plex)	0	1.24314	0.225748	0.146654	4.48806	0	3	1598.84	0.283269	31.8519	0
High	qPQPnVSELVVGPLPHPSYmR	1	2	1	480306390	N-Term(iTRAQ4plex); N5(Deamidated); M20(Oxidation)	0	1.22874	0.404432	0.480562	2.99455	0	3	2506.28	-1.54828	50.2019	0
High	yLYLASnHSnk	1	3	1	480306390	N-Term(iTRAQ4plex); N7(Deamidated); N10(Deamidated); K11(iTRAQ4plex)	0	1.20236	0.243315	0.246158	2.5801	0	3	1599.82	-0.522586	35.3526	0
High	iQmLSFAGEPLPQnSSmAR	1	3	1	480306390	N-Term(iTRAQ4plex); M3(Oxidation); N14(Deamidated); M17(Oxidation)	0	0.737575	0.687718	0.571178	2.47074	0	3	2254.1	0.270967	49.6079	0
High	fLSSSPHLPPSSYFnASGR	3	1	1	5729770	N-Term(iTRAQ4plex); N15(Deamidated)	0	0.742984	1.11291	1.15285	4.81013	0	3	2196.08	0.0566637	49.6422	0
High	ynLTSQDVGSGTSnNSQAcAQFLEQYFHDSDLAQFmR	2	1	1	5729770	N-Term(iTRAQ4plex); N2(Deamidated); N14(Deamidated); C19(Carbamidomethyl); M36(Oxidation)	0		0.870539	1.38295	3.50166	0	4	4391.93	1.44853	67.9265	0
High	anLTNFPEnGTFVVNIAQLSQDDSGR	1	2	1	31377806	N-Term(iTRAQ4plex); N2(Deamidated); N9(Deamidated)	0	0.625246	0.97973	1.09716	5.24891	0	3	2953.42	-4.47593	72.0474	0
High	vPGnVTAVLGETLk	2	2	1	31377806	N-Term(iTRAQ4plex); N4(Deamidated); K14(iTRAQ4plex)	0	1.31563	0.592728	0.944132	3.46493	0	2	1686.99	0.802721	59.3548	0
High	gLSFDVSLEVSQGPGLLnDTk	1	2	1	31377806	N-Term(iTRAQ4plex); N18(Deamidated); K21(iTRAQ4plex)	0	1.11407	1.24512	1.31861	2.60567	0	3	2465.3	1.32574	66.3806	0
High	lSLLEEPGnGTFTVILNQLTSR	1	2	1	31377806	N-Term(iTRAQ4plex); N9(Deamidated)	0				2.43819	0	3	2547.38	0.601746	79.7547	0
High	fSDGLESnSSTQFEVk	2	5	1	356582273	N-Term(iTRAQ4plex); N8(Deamidated); K16(iTRAQ4plex)	0	0.719063	0.686523	0.521167	6.22851	0	2	2064	0.499788	45.9539	0
High	gLnVTLSSTGR	2	6	1	356582273	N-Term(iTRAQ4plex); N3(Deamidated)	0	0.740942	0.812194	0.61618	3.31478	0	2	1249.69	0.232929	36.6363	0
High	aQAALDkAnASR	1	1	1	119703755	N-Term(iTRAQ4plex); K7(iTRAQ4plex); N9(Deamidated)	0	1.67906	0.395479	0.35774	3.81319	0	3	1504.83	-1.65283	19.8128	1
High	rAnTSALAVPSPVSNSASAR	1	1	1	119703755	N-Term(iTRAQ4plex); N3(Deamidated)	0	0.894038	1.17677	0.732106	3.77186	0	3	2101.11	-0.0527228	32.0175	1
High	rAnTSALAVPSPVSnSASAR	1	1	1	119703755	N-Term(iTRAQ4plex); N3(Deamidated); N15(Deamidated)	0	0.778562	0.732497	1.24429	3.42345	0	3	2102.09	-2.84353	33.643	1
High	lALnLTLR	1	1	1	119703755	N-Term(iTRAQ4plex); N4(Deamidated)	0	1.66246	0.25776	0.207152	2.56237	0	2	1058.67	-1.09196	55.1013	0
High	sFmVnWTHAPGNVEk	1	2	1	530389313	N-Term(iTRAQ4plex); M3(Oxidation); N5(Deamidated); K15(iTRAQ4plex)	0	0.748276	0.462302	0.659114	3.87648	0	3	2022	-1.88414	42.2589	0
High	aIIQGLmPDQnYTVQIIAYNk	1	2	1	530389313	N-Term(iTRAQ4plex); M7(Oxidation); N11(Deamidated); K21(iTRAQ4plex)	0	1.12147	0.604607	1.5842	3.35641	0	3	2698.44	2.55897	61.5895	0
High	amnASANITSDGVEVLGk	1	2	1	530389313	N-Term(iTRAQ4plex); M2(Oxidation); N3(Deamidated); K18(iTRAQ4plex)	0	1.20547	0.754243	0.624433	2.82176	0	3	2082.04	-10.3871	46.1326	0
High	vVDRGnGSRPSSPEEVk	1	2	1	530389313	N-Term(iTRAQ4plex); N6(Deamidated); K17(iTRAQ4plex)	0	1.30475	0.770151	1.3488	2.76693	0	4	2102.11	0.440603	17.2803	1
High	aDGTVNQIEGEATPVnLTEPAkLEVk	2	1	1	4502163	N-Term(iTRAQ4plex); N16(Deamidated); K22(iTRAQ4plex); K26(iTRAQ4plex)	0	0.51398	0.644211	0.309884	5.72804	0	3	3156.68	-5.67121	50.1602	1
High	aDGTVNQIEGEATPVnLTEPAk	2	1	1	4502163	N-Term(iTRAQ4plex); N16(Deamidated); K22(iTRAQ4plex)	0	0.781116	1.20904	0.43703	2.66665	0	2	2543.3	-1.47701	47.3406	0
High	kIESINQQLLPLGnISDNmDR	1	4	1	189217428	K1(iTRAQ4plex); N-Term(iTRAQ4plex); N14(Deamidated); M19(Oxidation)	0	0.87914	0.58264	0.970523	4.66911	0	3	2703.41	-4.76996	52.1213	1
High	kTFNLnTTEVEPcR	1	4	1	189217428	K1(iTRAQ4plex); N-Term(iTRAQ4plex); N6(Deamidated); C13(Carbamidomethyl)	0	1.30817	0.616675	1.31445	4.05954	0	3	1998.02	2.0946	35.3991	1
High	lnDTVGVTk	1	4	1	189217428	N-Term(iTRAQ4plex); N2(Deamidated); K9(iTRAQ4plex)	0	1.59927	0.240351	1.00265	3.52731	0	2	1235.71	-0.320317	30.4142	0
High	tFNLnTTEVEPcR	1	4	1	189217428	N-Term(iTRAQ4plex); N5(Deamidated); C12(Carbamidomethyl)	0	1.5884	0.286407	1.20284	3.51748	0	2	1725.82	0.0345498	43.2575	0
High	vnNSDPYSVALSELGDRQnESYLNFAR	1	2	1	530421416	N-Term(iTRAQ4plex); N2(Deamidated); N19(Deamidated)	0	0.97669	2.17229	0.9581	5.63895	0	3	3204.52	0.59404	65.058	1
High	gQTAESLAVHnITVcEQk	2	2	1	530421416	N-Term(iTRAQ4plex); N11(Deamidated); C15(Carbamidomethyl); K18(iTRAQ4plex)	0	1.52877	2.76507	1.91603	5.6095	0	3	2274.16	-3.31644	37.3662	0
High	eAGnHTSGAGLVQINk	2	2	1	333440434	N-Term(iTRAQ4plex); N4(Deamidated); K16(iTRAQ4plex)	0	1.07672	1.55967	1.62155	4.43781	0	3	1885	-0.916771	27.4411	0
High	lnETHIFnGSNWImLIYk	2	2	1	333440434	N-Term(iTRAQ4plex); N2(Deamidated); N8(Deamidated); M14(Oxidation); K18(iTRAQ4plex)	0	1.36393	2.14324	1.73566	2.83927	0	3	2499.28	-1.33355	72.9433	0
High	tYTYADTPDDFQLHnFSLPEEDTk	1	5	1	54607045	N-Term(iTRAQ4plex); N15(Deamidated); K24(iTRAQ4plex)	0	0.632332	7.84485	2.97757	5.07785	0	3	3136.45	0.89064	56.8563	0
High	rmELSmGPIQAnHTGTGLLLTLQPEQk	1	1	1	54607045	N-Term(iTRAQ4plex); M2(Oxidation); M6(Oxidation); N12(Deamidated); K27(iTRAQ4plex)	0	0.690467	1.51306	1.16234	3.04074	0	4	3284.73	1.13542	46.1203	1
High	dLGPTLAnSTHHNVR	2	5	1	54607045	N-Term(iTRAQ4plex); N8(Deamidated)	0	0.579113	3.47175	1.46038	3.0204	0	3	1776.91	0.998124	22.9074	0
High	lQQDVLQFQknQTNLER	1	4	1	530391227	N-Term(iTRAQ4plex); K10(iTRAQ4plex); N11(Deamidated)	0	1.12604	2.96684	7.00589	4.90798	0	3	2391.29	-0.472315	44.9131	1
High	aVLVNnITTGER	1	4	1	530391227	N-Term(iTRAQ4plex); N6(Deamidated)	0	1.29567	6.08823	8.4985	4.23799	0	2	1431.79	1.60291	39.7254	0
High	aVLVnnITTGER	2	4	1	530391227	N-Term(iTRAQ4plex); N5(Deamidated); N6(Deamidated)	0	0.787044	2.23091	3.16856	3.77063	0	2	1432.78	0.74479	38.5113	0
High	rnFTAADWGQSR	2	1	1	87196339	N-Term(iTRAQ4plex); N2(Deamidated)	0	1.31356	0.710629	0.749128	4.53633	0	3	1553.76	-0.0358601	30.4107	1
High	aGPnGTLFVADAYk	2	2	1	530425819	N-Term(iTRAQ4plex); N4(Deamidated); K14(iTRAQ4plex)	0	1.08885	1.93556	0.891784	4.63129	0	2	1712.91	-1.41109	48.051	0
High	lLQVVYLHSNnITk	1	3	1	530422893	N-Term(iTRAQ4plex); N11(Deamidated); K14(iTRAQ4plex)	0	1.22544	0.364868	0.984447	4.979	0	3	1931.12	0.60218	49.6168	0
High	lLQVVYLHSnnITk	1	3	1	530422893	N-Term(iTRAQ4plex); N10(Deamidated); N11(Deamidated); K14(iTRAQ4plex)	0	1.14289	0.31471	0.764982	3.96042	0	3	1932.1	-1.10772	51.3218	0
High	mIEnGSLSFLPTLR	2	3	1	530422893	N-Term(iTRAQ4plex); M1(Oxidation); N4(Deamidated)	0	1.49728	0.721186	1.3074	3.89346	0	2	1738.92	1.61933	62.0305	0
High	aLPQPQnVTSLLGcTH	2	1	1	11321561	N-Term(iTRAQ4plex); N7(Deamidated); C14(Carbamidomethyl)	0	1.14563	0.535856	0.498888	4.93171	0	2	1880.97	0.660428	59.6103	0
High	sWPAVGncSSALR	2	1	1	11321561	N-Term(iTRAQ4plex); N7(Deamidated); C8(Carbamidomethyl)	0	0.91016	0.537812	0.447327	4.25147	0	2	1549.76	0.424927	41.4875	0
High	tTVTGDkDSVnLTcSTnDTGISIR	1	3	1	68161541	N-Term(iTRAQ4plex); K7(iTRAQ4plex); N11(Deamidated); C14(Carbamidomethyl); N17(Deamidated)	0	1.40768	1.20127	2.51253	5.54592	0	3	2845.4	-0.256049	40.9505	1
High	lSQGnTTLSINPVkR	1	3	1	68161541	N-Term(iTRAQ4plex); N5(Deamidated); K14(iTRAQ4plex)	0	1.40711	1.80708	2.95352	3.9735	0	3	1917.1	-0.541288	35.3481	1
High	tTVTGDkDSVNLTcSTnDTGISIR	1	3	1	68161541	N-Term(iTRAQ4plex); K7(iTRAQ4plex); C14(Carbamidomethyl); N17(Deamidated)	0	1.23539	1.44358	2.08002	3.03712	0	3	2844.42	0.712003	40.2345	1
High	wFFknQSLPSSER	1	3	1	68161541	N-Term(iTRAQ4plex); K4(iTRAQ4plex); N5(Deamidated)	0	1.50844	1.78985	4.59842	2.55917	0	3	1914.99	-0.350537	44.5348	1
High	inATDADEPNTLNSk	2	1	1	116534898	N-Term(iTRAQ4plex); N2(Deamidated); K15(iTRAQ4plex)	0	0.99937	1.98396	7.46979	3.51793	0	3	1891.95	0.474034	31.7888	0
High	yVQnGTYTVk	1	1	1	116534898	N-Term(iTRAQ4plex); N4(Deamidated); K10(iTRAQ4plex)	0	0.614123	2.38382	8.38957	3.38173	0	2	1461.78	-0.675491	30.742	0
High	inATDADEPNTLnSk	1	1	1	116534898	N-Term(iTRAQ4plex); N2(Deamidated); N13(Deamidated); K15(iTRAQ4plex)	0	1.11316	1.23315	9.03483	2.57691	0	2	1892.93	-0.264523	32.2097	0
High	dTGELnVTSILDREETPFFLLTGYALDAR	1	1	1	116534898	N-Term(iTRAQ4plex); N6(Deamidated)	0		0.752743	6.92881	2.50905	0	3	3401.73	2.81181	80.7117	1
High	gYYnQSEAGSHTVQR	4	3	1	530429119	N-Term(iTRAQ4plex); N4(Deamidated)	0	1.21302	1.41717	1.25944	5.23171	0	3	1841.85	0.68962	18.4876	0
High	sFScSATLEVAGQLIHknQTR	1	3	1	530414810	N-Term(iTRAQ4plex); C4(Carbamidomethyl); K17(iTRAQ4plex); N18(Deamidated)	0	0.867323	1.09319	0.935978	3.80546	0	4	2636.37	-0.290406	48.1791	1
High	anLTVVLLR	1	2	1	530414810	N-Term(iTRAQ4plex); N2(Deamidated)	0	1.45759	1.39298	0.557704	3.10117	0	2	1143.72	-0.0813255	54.6541	0
High	lNPTVTYGnDSFSAk	2	3	1	530414810	N-Term(iTRAQ4plex); N9(Deamidated); K15(iTRAQ4plex)	0	1.28213	1.53828	0.921994	3.08433	0	3	1902.97	0.679249	43.0303	0
High	aVnITSENLIDDVVSLIR	2	1	1	4502511	N-Term(iTRAQ4plex); N3(Deamidated)	0	0.46731	0.797074	0.311422	5.20985	0	2	2116.16	0.481577	81.6447	0
High	fSYSknETYQLFLSYSSk	1	1	1	4502511	N-Term(iTRAQ4plex); K5(iTRAQ4plex); N6(Deamidated); K18(iTRAQ4plex)	0	0.67338	0.881042	0.791761	3.79793	0	3	2625.35	1.98239	57.2422	1
High	gIASVLQELnVTVVTSLcR	2	1	1	4503549	N-Term(iTRAQ4plex); N10(Deamidated); C18(Carbamidomethyl)	0	2.3188	1.39736	1.22338	6.46016	0	2	2204.21	0.127534	81.6535	0
High	vVLGAHnLSR	1	1	1	4503549	N-Term(iTRAQ4plex); N7(Deamidated)	0	1.90509	1.43712	1.43759	3.44534	0	3	1210.7	-0.67441	27.3303	0
High	qAIHVGnQTFNDGTIVEk	1	1	1	83641874	N-Term(iTRAQ4plex); N7(Deamidated); K18(iTRAQ4plex)	0	0.600812	0.81088	1.40846	5.74064	0	3	2260.19	4.18313	38.6766	0
High	qAIHVGnQTFnDGTIVEk	1	1	1	83641874	N-Term(iTRAQ4plex); N7(Deamidated); N11(Deamidated); K18(iTRAQ4plex)	0	0.536118	0.935583	1.8675	4.52165	0	3	2261.17	0.29118	40.3365	0
High	tSLELWmHTDPVSQknESVR	1	4	1	530364488	N-Term(iTRAQ4plex); M7(Oxidation); K15(iTRAQ4plex); N16(Deamidated)	0	1.19311	2.40129	2.99076	2.98735	0	4	2662.34	-0.663178	39.008	1
High	aLYELAGGTnFSDTVQADPQTVTR	1	3	1	530364488	N-Term(iTRAQ4plex); N10(Deamidated)	0	0.641847	0.736224	0.943021	2.71272	0	3	2699.34	3.38754	58.0206	0
High	rPnQSQPLPPSSLQR	1	3	1	530364488	N-Term(iTRAQ4plex); N3(Deamidated)	0	0.619145	1.32673	1.29617	2.56685	0	3	1850	0.437502	24.9455	0
High	lQLSnGnmTLTLLSVk	3	1	1	40255013	N-Term(iTRAQ4plex); N5(Deamidated); N7(Deamidated); M8(Oxidation); K16(iTRAQ4plex)	0	1.52108	9.0116	12.7765	3.69599	0	3	2038.13	-0.0847853	62.8588	0
High	dITDLInNTFIR	1	4	1	530363118	N-Term(iTRAQ4plex); N7(Deamidated)	0	0.749591	1.02827	0.684523	4.12541	0	2	1579.85	0.40908	71.4722	0
High	hLYTTTGGETDFTnVTSLR	1	4	1	530363118	N-Term(iTRAQ4plex); N14(Deamidated)	0	0.839781	1.11073	0.831011	3.56364	0	3	2258.11	-0.0417572	44.3867	0
High	nFkDITDLInNTFIR	1	4	1	530363118	N-Term(iTRAQ4plex); K3(iTRAQ4plex); N10(Deamidated)	0	0.809119	1.18999	1.27918	3.52412	0	3	2113.16	1.87226	68.8396	1
High	lAnNTHQHVFDDLR	1	2	1	530363118	N-Term(iTRAQ4plex); N3(Deamidated)	0	0.657337	1.00534	0.532412	2.55484	0	3	1824.91	0.670861	32.0993	0
High	tVLEnSTSYEEAk	2	5	1	530387778	N-Term(iTRAQ4plex); N5(Deamidated); K13(iTRAQ4plex)	0	0.541855	0.934349	0.6352	5.32502	0	2	1759.88	0.304442	34.7614	0
High	tSQEnISFETmYDVLSTkPVLNk	1	5	1	530387778	N-Term(iTRAQ4plex); N5(Deamidated); M11(Oxidation); K18(iTRAQ4plex); K23(iTRAQ4plex)	0	0.410114	0.638914	0.674265	4.13224	0	3	3093.6	-0.922765	52.6258	0
High	iIVPLnNREnISDPTSPLR	2	1	1	21489959	N-Term(iTRAQ4plex); N6(Deamidated); N10(Deamidated)	0	0.795908	0.648565	1.25374	3.84188	0	3	2294.25	-0.446897	53.2796	1
High	iIVPLNNREnISDPTSPLR	1	1	1	21489959	N-Term(iTRAQ4plex); N10(Deamidated)	0	0.920106	0.620839	1.4207	3.396	0	3	2293.26	-0.20441	49.0355	1
High	enISDPTSPLR	1	1	1	21489959	N-Term(iTRAQ4plex); N2(Deamidated)	0	0.824791	0.69905	0.819849	3.16438	0	2	1373.7	-0.0086204	34.3764	0
High	kVVnVSDLYk	1	7	1	530394626	N-Term(iTRAQ4plex); K1(iTRAQ4plex); N4(Deamidated); K10(iTRAQ4plex)	0	1.08816	0.696028	0.653638	3.74453	0	3	1597.95	-0.0748267	36.4822	1
High	vVnVSDLYk	1	7	1	530394626	N-Term(iTRAQ4plex); N3(Deamidated); K9(iTRAQ4plex)	0	1.01094	0.770932	0.699643	3.72916	0	2	1325.76	-0.0713612	45.8467	0
High	wPAEkEnDTGVVHQVEEcR	1	6	1	530394626	N-Term(iTRAQ4plex); K5(iTRAQ4plex); N7(Deamidated); C18(Carbamidomethyl)	0	1.22505	0.733766	0.878474	3.26455	0	4	2572.23	-1.64767	35.4546	1
High	fLnLTSEk	1	8	1	530394626	N-Term(iTRAQ4plex); N3(Deamidated); K8(iTRAQ4plex)	0	1.28602	0.500314	0.673235	2.84642	0	2	1240.7	-1.62981	45.4129	0
High	dLEITnATLQSEEDSR	1	2	1	530380071	N-Term(iTRAQ4plex); N6(Deamidated)	0	0.544427	0.492303	1.81742	3.51966	0	3	1965.94	0.426783	45.2009	0
High	dSLnSSRPISkPAETPTQIQEmFDEVSYNk	1	2	1	530380071	N-Term(iTRAQ4plex); N4(Deamidated); K11(iTRAQ4plex); M22(Oxidation); K30(iTRAQ4plex)	0	1.53241	0.524901	1.018	3.31988	0	4	3860.89	-7.34689	46.137	0
High	iEVLVSnATQFIILHSk	1	2	1	530380071	N-Term(iTRAQ4plex); N7(Deamidated); K17(iTRAQ4plex)	0	2.91114	2.28198	7.25846	2.85465	0	3	2201.28	1.45691	76.4459	0
High	cATPHGDnASLEATFVk	1	4	1	34734068	N-Term(iTRAQ4plex); C1(Carbamidomethyl); N8(Deamidated); K17(iTRAQ4plex)	0	1.28121	0.867882	0.259532	4.40381	0	3	2107.03	-0.954931	35.9818	0
High	ncQDIDEcVTGIHncSInETcFNIQGGFR	2	4	1	34734068	N-Term(iTRAQ4plex); C2(Carbamidomethyl); C8(Carbamidomethyl); N14(Deamidated); C15(Carbamidomethyl); N18(Deamidated); C21(Carbamidomethyl)	0	1.08019	0.920504	0.346608	3.12096	0	4	3604.53	-0.412283	54.1844	0
High	tPmTnSSIQFLDNAFR	2	3	1	530400096	N-Term(iTRAQ4plex); M3(Oxidation); N5(Deamidated)	0	0.812503	1.39596	1.85708	3.47495	0	3	2002.97	-0.444934	59.9975	0
High	gASnLTWR	1	3	1	530400096	N-Term(iTRAQ4plex); N4(Deamidated)	0	0.917302	1.51673	2.42482	3.08083	0	2	1049.55	-0.282307	31.9543	0
High	gPGIkPnQTSk	1	3	1	530400096	N-Term(iTRAQ4plex); K5(iTRAQ4plex); N7(Deamidated); K11(iTRAQ4plex)	0	1.04038	1.66284	2.21461	2.85491	0	3	1559.91	0.9134	14.9086	0
High	kkEnGmPmDIVnTSGR	2	6	1	238624149	K1(iTRAQ4plex); N-Term(iTRAQ4plex); K2(iTRAQ4plex); N4(Deamidated); M6(Oxidation); M8(Oxidation); N12(Deamidated)	0	1.25685	0.977946	1.14982	4.48544	0	4	2243.14	-0.400803	18.1009	2
High	anATIEVk	1	5	1	238624149	N-Term(iTRAQ4plex); N2(Deamidated); K8(iTRAQ4plex)	0	1.21805	1.04297	1.2497	3.32222	0	2	1134.66	0.0378709	24.7274	0
High	kEnGmPmDIVnTSGR	1	6	1	238624149	K1(iTRAQ4plex); N-Term(iTRAQ4plex); N3(Deamidated); M5(Oxidation); M7(Oxidation); N11(Deamidated)	0	1.03273	0.600826	1.07119	2.74216	0	3	1970.94	0.950048	22.1855	1
High	qSAEDILLkTnATk	1	2	1	167614504	N-Term(iTRAQ4plex); K9(iTRAQ4plex); N11(Deamidated); K14(iTRAQ4plex)	0	1.74945	0.632579	0.584125	4.20604	0	3	1965.13	2.58382	37.1966	1
High	lSDTTSQSnSTAk	1	2	1	167614504	N-Term(iTRAQ4plex); N9(Deamidated); K13(iTRAQ4plex)	0	1.44499	0.96137	0.560048	3.61513	0	2	1628.82	0.412564	17.2168	0
High	vnASTTEPnSTVEQSALmR	1	2	1	167614504	N-Term(iTRAQ4plex); N2(Deamidated); N9(Deamidated); M18(Oxidation)	0	0.922673	0.886978	0.794928	2.67746	0	3	2197.04	0.0603621	36.2198	0
High	mEmPSTPQQLQnLTEDIR	1	2	1	167614504	N-Term(iTRAQ4plex); M1(Oxidation); M3(Oxidation); N12(Deamidated)	0	0.830919	0.745131	0.70243	2.47934	0	3	2308.09	-0.0790168	51.9216	0
High	ySDGTPVnYTnWYR	2	14	1	257467612	N-Term(iTRAQ4plex); N8(Deamidated); N11(Deamidated)	0	1.34958	0.377132	0.494105	3.68587	0	2	1881.84	-0.693444	50.4738	0
High	ySDGTPVnYTNWYR	2	14	1	257467612	N-Term(iTRAQ4plex); N8(Deamidated)	0	1.23272	0.31991	0.615672	2.91781	0	3	1880.86	-0.113009	51.2447	0
High	aGQPATAFSQQDLLDGAVLYSHnGSLSPR	1	1	1	47419930	N-Term(iTRAQ4plex); N23(Deamidated)	0	1.228	0.595355	0.805026	5.82846	0	3	3145.57	0.634761	58.6835	0
High	eGIcnGFTALcPASDPkPnFTDcNR	1	3	1	4557251	N-Term(iTRAQ4plex); C4(Carbamidomethyl); N5(Deamidated); C11(Carbamidomethyl); K17(iTRAQ4plex); N19(Deamidated); C23(Carbamidomethyl)	0	1.22248	0.710954	0.507836	3.19394	0	3	3131.41	0.320387	49.4434	0
High	inTTADEkDPTNPFRFPNIGVEk	1	1	1	4557251	N-Term(iTRAQ4plex); N2(Deamidated); K8(iTRAQ4plex); K23(iTRAQ4plex)	0	0.977395	0.567945	1.66078	3.06024	0	4	3036.6	-1.55916	50.054	2
High	inTTADEkDPTNPFR	1	1	1	4557251	N-Term(iTRAQ4plex); N2(Deamidated); K8(iTRAQ4plex)	0	1.17185	1.09654	1.27634	3.01542	0	3	2008.02	-0.55018	35.8723	1
High	tALFPDLLAQGnASLR	1	4	1	530406518	N-Term(iTRAQ4plex); N12(Deamidated)	0	0.951674	2.35137	3.23491	3.72369	0	2	1832.01	1.97454	66.1108	0
High	vVLGAnGTYScLVR	1	4	1	530406518	N-Term(iTRAQ4plex); N6(Deamidated); C11(Carbamidomethyl)	0	1.09694	2.39794	3.10036	3.36875	0	2	1653.87	-0.335565	48.4866	0
High	dSSGVIHVmLnGSEPTGAYPIk	1	5	1	530376359	N-Term(iTRAQ4plex); M9(Oxidation); N11(Deamidated); K22(iTRAQ4plex)	0	0.955086	1.23033	1.20455	6.21386	0	3	2577.31	-1.23962	45.405	0
High	vALDkDPcSVLPSDYDLFInLSR	1	5	1	530376359	N-Term(iTRAQ4plex); K5(iTRAQ4plex); C8(Carbamidomethyl); N20(Deamidated)	0	1.07801	1.86	1.92579	5.90087	0	3	2926.52	1.87883	68.5851	1
High	nVmDknGDAYGFYnNSVk	1	1	1	110227598	N-Term(iTRAQ4plex); M3(Oxidation); K5(iTRAQ4plex); N6(Deamidated); N14(Deamidated); K18(iTRAQ4plex)	0	0.925411	1.29015	4.4344	4.54438	0	3	2486.19	0.351165	34.9344	1
High	nVmDknGDAYGFYnnSVk	2	1	1	110227598	N-Term(iTRAQ4plex); M3(Oxidation); K5(iTRAQ4plex); N6(Deamidated); N14(Deamidated); N15(Deamidated); K18(iTRAQ4plex)	0	0.841152	1.18824	4.00496	3.48529	0	3	2487.17	0.0536475	36.6957	1
High	hVNEInATIYLLk	1	3	1	380503846	N-Term(iTRAQ4plex); N6(Deamidated); K13(iTRAQ4plex)	0	1.58752	0.629955	0.398598	3.13334	0	3	1817.04	-1.46227	52.7035	0
High	rPASnVSASIQR	2	3	1	380503846	N-Term(iTRAQ4plex); N5(Deamidated)	0	1.20187	0.917761	0.580233	2.57703	0	3	1430.78	-2.42631	18.08	0
High	tILVDnNTWnNTHISR	2	2	1	511630717	N-Term(iTRAQ4plex); N6(Deamidated); N10(Deamidated)	0	0.871466	2.73156	0.821575	3.87123	0	3	2044.02	0.0221782	43.8049	0
High	tILVDNNTWnNTHISR	1	2	1	511630717	N-Term(iTRAQ4plex); N10(Deamidated)	0	1.85316	6.58333	1.55511	3.27241	0	3	2043.04	0.384215	41.4942	0
High	qEDLSVGSVLLTVnATDPDSLQHQTIR	1	4	1	333944018	N-Term(iTRAQ4plex); N14(Deamidated)	0	1.79188		0.803614	6.28575	0	3	3081.58	0.0253791	62.1617	0
High	inNTHALVSLLQNLNk	2	4	1	333944018	N-Term(iTRAQ4plex); N2(Deamidated); K16(iTRAQ4plex)	0	1.16464	0.714114	0.608676	2.68328	0	3	2081.2	0.181054	62.2533	0
High	dVQIIVFPEDGIHGFnFTR	1	5	1	528524486	N-Term(iTRAQ4plex); N16(Deamidated)	0	1.09287	0.592281	0.919966	4.62109	0	3	2349.2	-0.745008	66.5595	0
High	nPVGLIGAEnATGETDPSHSk	1	4	1	528524486	N-Term(iTRAQ4plex); N10(Deamidated); K21(iTRAQ4plex)	0	0.864898	0.487932	0.628214	4.26374	0	3	2383.2	0.379501	37.3111	0
High	fnDTEVLQR	1	4	1	528524486	N-Term(iTRAQ4plex); N2(Deamidated)	0	1.02856	0.496735	0.550727	2.57309	0	2	1266.65	0.779367	38.0831	0
High	rYFNIDPnATQASGNcGTR	1	3	1	530374424	N-Term(iTRAQ4plex); N8(Deamidated); C16(Carbamidomethyl)	0	1.10059	1.33625	1.28296	4.53715	0	3	2287.06	-1.08548	34.8791	1
High	tGIYQVLnGSR	1	3	1	530374424	N-Term(iTRAQ4plex); N8(Deamidated)	0	0.808041	0.233217	0.67773	4.15674	0	2	1352.73	-0.111527	45.7009	0
High	yFNIDPnATQASGNcGTR	1	3	1	530374424	N-Term(iTRAQ4plex); N7(Deamidated); C15(Carbamidomethyl)	0	0.986752	0.439807	0.80315	2.66706	0	2	2130.96	-0.335228	44.7648	0
High	rSnSTAATNEVPEVTVFSk	1	8	1	530429128	N-Term(iTRAQ4plex); N3(Deamidated); K19(iTRAQ4plex)	0	0.917347	1.97921	1.40693	5.14606	0	3	2326.21	-0.353355	40.4429	1
High	snSTAATNEVPEVTVFSk	2	8	1	530429128	N-Term(iTRAQ4plex); N2(Deamidated); K18(iTRAQ4plex)	0	0.757059	2.28839	1.1327	2.4332	0	3	2170.11	-0.779558	47.1711	0
High	gnTTTLISENGHAADTLTATNFR	1	10	1	530367595	N-Term(iTRAQ4plex); N2(Deamidated)	0	0.997862	2.71947	0.747315	5.34071	0	3	2550.24	-7.07875	46.1592	0
High	gnTTTLISEnGHAADTLTATNFR	1	10	1	530367595	N-Term(iTRAQ4plex); N2(Deamidated); N10(Deamidated)	0	1.23197	2.05546	1.07493	3.12945	0	3	2551.24	-0.762934	46.84	0
High	gnTTTLISEnGHAADTLTATnFR	1	10	1	530367595	N-Term(iTRAQ4plex); N2(Deamidated); N10(Deamidated); N21(Deamidated)	0	0.938761	1.08423	0.678397	2.8698	0	3	2552.23	3.53913	47.9462	0
High	dLnETIHYmYk	2	3	1	530404200	N-Term(iTRAQ4plex); N3(Deamidated); M9(Oxidation); K11(iTRAQ4plex)	0	0.862012	2.22471	4.30986	3.05927	0	3	1731.85	-1.0015	35.2113	0
High	sHTnTSHVmQYGnk	2	3	1	530404200	N-Term(iTRAQ4plex); N4(Deamidated); M9(Oxidation); N13(Deamidated); K14(iTRAQ4plex)	0	0.891379	1.60817	2.84083	2.727	0	4	1909.9	0.00527663	10.7939	0
High	iPcSQPPQIEHGTInSSR	2	1	1	62739186	N-Term(iTRAQ4plex); C3(Carbamidomethyl); N15(Deamidated)	0	0.993167	0.679305	0.297699	5.59273	0	3	2166.07	-0.940071	32.839	0
High	iSEEnETTcYmGk	1	1	1	62739186	N-Term(iTRAQ4plex); N5(Deamidated); C9(Carbamidomethyl); M11(Oxidation); K13(iTRAQ4plex)	0	0.802145	0.891666	0.469319	2.93627	0	3	1866.83	0.302943	26.935	0
High	gLVmNYPHITnLTNLGQSTEYR	1	2	1	315138990	N-Term(iTRAQ4plex); M4(Oxidation); N11(Deamidated)	0	0.826831	2.05217	1.0071	4.53983	0	3	2682.33	-1.38812	53.2379	0
High	gkDLDTDFTnnASQPETk	1	2	1	315138990	N-Term(iTRAQ4plex); K2(iTRAQ4plex); N10(Deamidated); N11(Deamidated); K18(iTRAQ4plex)	0	1.61512	4.96167	1.63786	3.90116	0	3	2415.19	-1.38844	29.881	1
High	gkDLDTDFTNnASQPETk	2	2	1	315138990	N-Term(iTRAQ4plex); K2(iTRAQ4plex); N11(Deamidated); K18(iTRAQ4plex)	0	0.966252	2.56069	1.26086	2.55994	0	3	2414.2	-1.08264	30.1557	1
High	gELnTSIFSSRPIDk	2	2	1	530367688	N-Term(iTRAQ4plex); N4(Deamidated); K15(iTRAQ4plex)	0	1.05477	0.897709	1.07082	4.6912	0	3	1953.06	1.25131	44.0609	0
High	vLSLPLnSSAVVncSVHGLPTPALR	1	2	1	61742797	N-Term(iTRAQ4plex); N7(Deamidated); N13(Deamidated); C14(Carbamidomethyl)	0	1.48043	0.300806	0.404819	4.36232	0	3	2747.49	0.216727	63.5718	0
High	tQnFTLLVQGSPELk	2	2	1	61742797	N-Term(iTRAQ4plex); N3(Deamidated); K15(iTRAQ4plex)	0	1.36412	0.235274	0.343854	3.65773	0	3	1964.09	-1.57967	55.9179	0
High	dVDEcALGTHncSEAETcHNIQGSFR	3	3	1	51873055	N-Term(iTRAQ4plex); C5(Carbamidomethyl); N11(Deamidated); C12(Carbamidomethyl); C18(Carbamidomethyl)	0	1.26341	2.02181	0.59843	2.71725	0	3	3152.32	-1.29674	33.6164	0
High	gYYnQSEDGSHTLQR	3	2	1	339882741	N-Term(iTRAQ4plex); N4(Deamidated)	0	0.67234	1.00783	1.09148	4.27276	0	3	1899.86	0.0650978	22.5254	0
High	vTTYcnETmTGWVHDVLGR	1	1	1	189083844	N-Term(iTRAQ4plex); C5(Carbamidomethyl); N6(Deamidated); M9(Oxidation)	0	0.71332	2.61832	2.20354	5.61212	0	3	2400.11	0.0246444	53.2212	0
High	dVncSVmGPQEk	2	3	1	189083844	N-Term(iTRAQ4plex); N3(Deamidated); C4(Carbamidomethyl); M7(Oxidation); K12(iTRAQ4plex)	0	0.751819	1.80571	1.88598	2.54894	0	3	1668.78	0.603662	21.7512	0
High	eDkSYnVTSVLFR	2	1	1	38455402	N-Term(iTRAQ4plex); K3(iTRAQ4plex); N6(Deamidated)	0	2.1171	1.23192	2.03831	4.29424	0	3	1846.98	-0.576569	48.4832	1
High	sYnVTSVLFR	1	1	1	38455402	N-Term(iTRAQ4plex); N3(Deamidated)	0	2.0399	1.92574	1.71486	3.31951	0	2	1330.71	-0.299568	56.2684	0
High	gQSYSVnVTFTSNIQSk	3	2	1	5453678	N-Term(iTRAQ4plex); N7(Deamidated); K17(iTRAQ4plex)	0	1.03374	0.886339	1.10853	3.0669	0	2	2149.1	-3.05012	45.8149	0
High	lYLDHNnLTR	1	1	1	71040111	N-Term(iTRAQ4plex); N7(Deamidated)	0	2.54124	2.76634	3.39382	3.92162	0	3	1403.74	-0.98326	34.7649	0
High	vPNnALEGLEnLTALYLQHnEIQEVGSSmR	2	1	1	71040111	N-Term(iTRAQ4plex); N4(Deamidated); N11(Deamidated); N20(Deamidated); M29(Oxidation)	0	1.90151	2.28633	2.904	2.98092	0	3	3502.75	10.0826	76.8817	0
High	vGnVTAkDPEGLDISYSLR	1	1	1	221316593	N-Term(iTRAQ4plex); N3(Deamidated); K7(iTRAQ4plex)	0	1.25092	0.82467	23.0394	5.6495	0	3	2323.24	0.102578	47.6706	1
High	kQDTPQYnLTIEVSDkDFk	1	1	1	221316593	K1(iTRAQ4plex); N-Term(iTRAQ4plex); N8(Deamidated); K16(iTRAQ4plex); K19(iTRAQ4plex)	0	0.953568	0.767742	7.19038	4.70253	0	4	2846.53	0.850281	41.8887	2
High	eLDREVYPWYnLTVEAk	1	1	1	166362713	N-Term(iTRAQ4plex); N11(Deamidated); K17(iTRAQ4plex)	0	1.18431	0.252132	0.595871	5.81227	0	3	2414.25	-0.581124	58.0807	1
High	aQVIInITDVDEPPIFQQPFYHFQLk	1	1	1	166362713	N-Term(iTRAQ4plex); N6(Deamidated); K26(iTRAQ4plex)	0	1.34578	0.236819	0.268062	4.49787	0	3	3389.8	-0.404956	74.5299	0
High	fcPPPPPPYQnQSTcAVYHR	1	3	1	530355403	N-Term(iTRAQ4plex); C2(Carbamidomethyl); N11(Deamidated); C15(Carbamidomethyl)	0	0.615967	0.970127	9.01531	4.35492	0	3	2561.18	-2.16595	39.56	0
High	tSLRnVTLHcTDGSSR	1	3	1	530355403	N-Term(iTRAQ4plex); N5(Deamidated); C10(Carbamidomethyl)	0	1.41667	1.41403	7.33847	2.61336	0	3	1948.96	-0.418728	23.3587	1
High	fLnDSIVDPVDSEWFGFYR	1	3	1	217272890	N-Term(iTRAQ4plex); N3(Deamidated)	0	0.773262	1.84391	0.897778	3.07854	0	3	2451.17	2.6025	79.0555	0
High	gInESYk	1	4	1	217272890	N-Term(iTRAQ4plex); N3(Deamidated); K7(iTRAQ4plex)	0	0.619806	1.64801	0.621187	2.75031	0	2	1099.59	0.957817	21.9051	0
High	fNPnISWQPIPVHTVPITEDR	1	6	1	530395491	N-Term(iTRAQ4plex); N4(Deamidated)	0	0.83558	1.49795	1.72074	4.167	0	3	2605.36	1.44604	57.856	0
High	yEQLQnETR	1	4	1	530395491	N-Term(iTRAQ4plex); N6(Deamidated)	0	0.833542	2.0666	2.3527	3.34679	0	2	1325.65	0.0249244	25.6822	0
High	yHGFLnTSYHR	1	6	1	530395491	N-Term(iTRAQ4plex); N6(Deamidated)	0	0.695707	2.05748	2.63659	2.52255	0	3	1539.75	0.493603	28.6645	0
High	iSSLQTTEknDTVAGQGER	1	4	1	223468595	N-Term(iTRAQ4plex); K9(iTRAQ4plex); N10(Deamidated)	0	0.863047	3.28765	2.94502	3.76517	0	3	2323.2	-1.02508	28.1037	1
High	anTTQPGIVEGGQVLk	2	4	1	223468595	N-Term(iTRAQ4plex); N2(Deamidated); K16(iTRAQ4plex)	0	0.946724	1.49774	1.45043	3.45219	0	2	1901.05	-2.63698	37.375	0
High	aENQVnVTcQVR	1	4	1	209529703	N-Term(iTRAQ4plex); N6(Deamidated); C9(Carbamidomethyl)	0	1.15735	1.4762	2.43337	3.41838	0	2	1562.77	-0.289664	24.8049	0
High	lQLTWLEnGnVSR	1	4	1	209529703	N-Term(iTRAQ4plex); N8(Deamidated); N10(Deamidated)	0	1.19692	1.29742	2.09782	3.28766	0	2	1675.88	1.9049	61.6017	0
High	gTAnLSETIR	1	4	1	209529703	N-Term(iTRAQ4plex); N4(Deamidated)	0	1.10682	1.23372	1.79838	3.27555	0	2	1206.64	-0.19353	29.0335	0
High	dFVnASSk	1	2	1	73858566	N-Term(iTRAQ4plex); N4(Deamidated); K8(iTRAQ4plex)	0	1.27743	0.687002	0.774153	3.12419	0	2	1156.61	0.0700474	24.8383	0
High	yHYnGTLLDGTLFDSSYSR	1	3	1	33469985	N-Term(iTRAQ4plex); N4(Deamidated)	0	1.18285	1.99056	1.92479	5.68953	0	3	2354.12	5.4131	58.231	0
High	yHYnGTFLDGTLFDSSHNR	1	2	1	33469985	N-Term(iTRAQ4plex); N4(Deamidated)	0	0.696599	1.99346	0.950846	4.1484	0	4	2389.1	-0.520147	51.0207	0
High	dVEcGEGHFcHDnQTccR	2	1	1	4504151	N-Term(iTRAQ4plex); C4(Carbamidomethyl); C10(Carbamidomethyl); N13(Deamidated); C16(Carbamidomethyl); C17(Carbamidomethyl)	0	0.55376	0.586462	0.797097	5.54929	0	3	2425.91	-0.0498923	17.6036	0
High	vTPAcnTSLPAQR	1	1	1	110624774	N-Term(iTRAQ4plex); C5(Carbamidomethyl); N6(Deamidated)	0	1.44886	2.02041	0.550939	3.54236	0	2	1559.79	-1.60609	27.8534	0
High	kPnATAEPTPPDR	1	1	1	110624774	N-Term(iTRAQ4plex); K1(iTRAQ4plex); N3(Deamidated)	0	1.15443	1.69743	0.705591	3.21799	0	3	1682.89	-0.759554	17.3946	0
High	tSnISkPGTLER	1	1	1	110624774	N-Term(iTRAQ4plex); N3(Deamidated); K6(iTRAQ4plex)	0	1.3752	2.05059	0.530228	2.76688	0	3	1591.89	1.17232	22.0751	0
High	wGHSEcGHkEDAAVncTDISVQk	1	5	1	344179112	N-Term(iTRAQ4plex); C6(Carbamidomethyl); K9(iTRAQ4plex); N15(Deamidated); C16(Carbamidomethyl); K23(iTRAQ4plex)	0	0.660773	0.942946	1.57788	3.67182	0	4	3061.44	-0.941996	27.118	1
High	eDAAVncTDISVQk	1	5	1	344179112	N-Term(iTRAQ4plex); N6(Deamidated); C7(Carbamidomethyl); K14(iTRAQ4plex)	0	0.625018	1.81617	1.11992	3.29311	0	2	1838.9	-4.45347	33.4513	0
High	aPGWAnSSAGSGR	1	5	1	344179112	N-Term(iTRAQ4plex); N6(Deamidated)	0	0.639136	1.43037	2.51247	2.49911	0	2	1362.65	0.524851	25.0134	0
High	yYnQSEAGSHIIQR	2	2	1	530428630	N-Term(iTRAQ4plex); N3(Deamidated)	0	2.17035	0.133682	1.66295	5.73416	0	3	1810.88	-0.271263	28.5936	0
High	gnETLHYETFGk	2	1	1	153082696	N-Term(iTRAQ4plex); N2(Deamidated); K12(iTRAQ4plex)	0	1.12259	0.802804	0.643068	3.72141	0	3	1684.84	-3.96535	32.6855	0
High	aAPAPQEATATFnSTADREDGHR	1	1	1	153082696	N-Term(iTRAQ4plex); N13(Deamidated)	0	0.758608	1.01187	0.498516	2.72514	0	4	2558.19	-2.49188	28.3334	1
High	eLDLTcnITTDR	1	1	1	41152506	N-Term(iTRAQ4plex); C6(Carbamidomethyl); N7(Deamidated)	0	0.79199	2.44144	1.14102	3.87388	0	2	1595.77	0.648967	45.6335	0
High	aAVPknVSVAEGk	1	1	1	41152506	N-Term(iTRAQ4plex); K5(iTRAQ4plex); N6(Deamidated); K13(iTRAQ4plex)	0	0.98269	1.17801	1.25848	2.71128	0	3	1703.01	0.989128	25.346	1
High	snHTQATNDPPEVTVFPk	1	1	1	24797074	N-Term(iTRAQ4plex); N2(Deamidated); K18(iTRAQ4plex)	0	1.7395		1.8214	5.36984	0	3	2271.15	-1.06703	35.4802	0
High	snHTQATnDPPEVTVFPk	1	1	1	24797074	N-Term(iTRAQ4plex); N2(Deamidated); N8(Deamidated); K18(iTRAQ4plex)	0	1.15411	0.752983	1.15648	3.89845	0	3	2272.14	1.50905	37.2736	0
High	wWHQQTnATQEVVR	1	3	1	291045220	N-Term(iTRAQ4plex); N7(Deamidated)	0	0.826623	1.5022	1.63024	4.07839	0	3	1927.95	0.273953	37.5789	0
High	tPLVQEVHQnFSAWcSQVVR	1	3	1	291045220	N-Term(iTRAQ4plex); N10(Deamidated); C15(Carbamidomethyl)	0	1.20973	1.26524	2.1242	2.62658	0	3	2530.26	-1.28665	60.4008	0
High	aVYSVmAmVEHSGnYTck	1	6	1	530431011	N-Term(iTRAQ4plex); M6(Oxidation); M8(Oxidation); N14(Deamidated); C17(Carbamidomethyl); K18(iTRAQ4plex)	0	1.22858	0.608217	0.59793	3.3616	0	3	2368.08	-1.96369	35.4911	0
High	vncSVPEEk	1	6	1	530431011	N-Term(iTRAQ4plex); N2(Deamidated); C3(Carbamidomethyl); K9(iTRAQ4plex)	0	1.49018	0.384767	0.489402	3.33434	0	2	1350.68	-0.40244	22.9549	0
High	vLEnSTk	1	6	1	530431011	N-Term(iTRAQ4plex); N4(Deamidated); K7(iTRAQ4plex)	0	1.44829	0.430297	0.381768	2.51591	0	2	1079.61	-6.99485	19.6461	0
High	akELYEPIWQnFTDPQLR	1	1	1	4503273	N-Term(iTRAQ4plex); K2(iTRAQ4plex); N11(Deamidated)	0	0.97248	0.422181	0.713504	3.72162	0	3	2537.33	1.46408	61.8861	1
High	kFDVnQLQnTTIk	1	4	1	4503273	N-Term(iTRAQ4plex); K1(iTRAQ4plex); N5(Deamidated); N9(Deamidated); K13(iTRAQ4plex)	0	1.22527	0.65319	0.790704	2.69886	0	3	1983.11	-0.232837	40.4817	1
High	lASAFGDPHFVTFDGTnFTFnGR	2	1	1	10092665	N-Term(iTRAQ4plex); N17(Deamidated); N21(Deamidated)	0	1.56348	0.229676	0.197804	3.52379	0	3	2664.25	-0.959494	70.015	0
High	sELVnETR	1	1	1	10092665	N-Term(iTRAQ4plex); N5(Deamidated)	0	1.61727	0.188545	0.195877	2.97771	0	2	1092.56	-0.795904	20.9111	0
High	mYSEGSDIVPQSnETALHYFk	1	3	1	530404459	N-Term(iTRAQ4plex); M1(Oxidation); N13(Deamidated); K21(iTRAQ4plex)	0	1.01324	1.25174	0.956999	4.78033	0	3	2721.29	-1.14381	48.3981	0
High	eASIVGEnETYPR	1	3	1	530404459	N-Term(iTRAQ4plex); N8(Deamidated)	0	0.928414	3.13959	1.76926	4.30334	0	2	1609.78	-0.385319	34.2657	0
High	gQVYLQcGTPcnLTcR	1	1	1	89191868	N-Term(iTRAQ4plex); C7(Carbamidomethyl); C11(Carbamidomethyl); N12(Deamidated); C15(Carbamidomethyl)	0	1.64793	0.252693	0.307771	3.43104	0	2	2071.95	1.65125	40.0731	0
High	aSPPSSScnISSGEmQk	1	1	1	89191868	N-Term(iTRAQ4plex); C8(Carbamidomethyl); N9(Deamidated); M15(Oxidation); K17(iTRAQ4plex)	0	1.34869	0.265005	0.241829	3.13342	0	3	2071.95	-0.26565	21.132	0
High	gLQPTLTNPGEcRPnFTcAcR	1	1	1	89191868	N-Term(iTRAQ4plex); C12(Carbamidomethyl); N15(Deamidated); C18(Carbamidomethyl); C20(Carbamidomethyl)	0	1.47752	0.281926	0.365494	2.50547	0	3	2594.2	-0.0837592	40.0687	0
High	vYIHPFHLVIHnESTcEQLAk	2	1	1	4557287	N-Term(iTRAQ4plex); N12(Deamidated); C16(Carbamidomethyl); K21(iTRAQ4plex)	0	0.840527	0.490118	0.51249	5.57314	0	4	2824.46	-3.2429	42.7888	0
High	gnSTHGcSSEETFLIDcR	1	5	1	53829381	N-Term(iTRAQ4plex); N2(Deamidated); C7(Carbamidomethyl); C17(Carbamidomethyl)	0	0.766631	1.35741	1.45782	5.99353	0	3	2214.95	0.95487	36.6398	0
High	gPmNQcLVATGTHEPknQSYmVR	1	3	1	53829381	N-Term(iTRAQ4plex); M3(Oxidation); C6(Carbamidomethyl); K16(iTRAQ4plex); N17(Deamidated); M21(Oxidation)	0	0.987096	1.1113	1.90379	2.94914	0	4	2939.41	3.02713	25.2306	1
High	iISkncTSYGVLDISk	1	1	1	530386666	N-Term(iTRAQ4plex); K4(iTRAQ4plex); N5(Deamidated); C6(Carbamidomethyl); K16(iTRAQ4plex)	0	0.854857	0.137584	0.274905	5.93097	0	3	2231.23	1.01408	44.4838	1
High	vFnGkDnISk	1	1	1	530386666	N-Term(iTRAQ4plex); N3(Deamidated); K5(iTRAQ4plex); N7(Deamidated); K10(iTRAQ4plex)	0	0.912141	0.173476	0.303872	3.00928	0	3	1555.86	-3.12964	27.3259	1
High	gNVISSHGNPILLnSSIPEDPSIk	1	2	1	325651886	N-Term(iTRAQ4plex); N14(Deamidated); K24(iTRAQ4plex)	0	1.44333	0.848777	1.36593	5.57722	0	3	2777.49	-0.0798014	50.1395	0
High	ikLDnYSTQELGk	1	2	1	325651886	N-Term(iTRAQ4plex); K2(iTRAQ4plex); N5(Deamidated); K13(iTRAQ4plex)	0	1.42186	0.815367	1.78216	3.28221	0	3	1942.08	-1.58621	37.6695	1
High	iTnISAVEmTPLPTcLQFNR	1	2	1	40255005	N-Term(iTRAQ4plex); N3(Deamidated); M9(Oxidation); C15(Carbamidomethyl)	0	0.649278	0.814192	0.491364	3.90642	0	3	2466.25	1.26104	63.3517	0
High	sAEGTFFInkTEIEDFPR	1	2	1	189181666	N-Term(iTRAQ4plex); N9(Deamidated); K10(iTRAQ4plex)	0	0.773467	0.818936	2.6423	4.97033	0	3	2390.22	2.67447	56.8741	1
High	qSVPAHFVALnGSk	1	3	1	295849303	N-Term(iTRAQ4plex); N11(Deamidated); K14(iTRAQ4plex)	0	1.2744	0.970946	0.375391	3.38579	0	3	1743.96	0.972289	34.6589	0
High	lTDTIcGVGnmSAnASDQER	1	3	1	295849303	N-Term(iTRAQ4plex); C6(Carbamidomethyl); N10(Deamidated); M11(Oxidation); N14(Deamidated)	0	1.15077	1.6034	0.927341	2.77947	0	3	2301.01	-1.39491	40.7569	0
High	tmFPnLTDVR	1	3	1	295849303	N-Term(iTRAQ4plex); M2(Oxidation); N5(Deamidated)	0	0.783243	1.07249	0.399037	2.53437	0	2	1354.68	0.0853767	47.1119	0
High	iAPASnVSHTVVLRPLk	2	1	1	4507239	N-Term(iTRAQ4plex); N6(Deamidated); K17(iTRAQ4plex)	0	1.31261	1.8012	1.92825	4.4525	0	4	2091.25	0.431122	37.7408	0
High	gYYnQSEAGSHTIQImYGcDVGSDGR	2	1	1	24797067	N-Term(iTRAQ4plex); N4(Deamidated); M16(Oxidation); C19(Carbamidomethyl)	0	0.625662	5.99409	0.544025	5.19074	0	3	3026.3	0.684206	40.1747	0
High	lFQncSELFk	1	4	1	160333222	N-Term(iTRAQ4plex); N4(Deamidated); C5(Carbamidomethyl); K10(iTRAQ4plex)	0	0.658838	2.87342	1.50183	3.28629	0	2	1574.82	1.90126	54.1036	0
High	qEAkEnGTnLTFIGDk	1	4	1	160333222	N-Term(iTRAQ4plex); K4(iTRAQ4plex); N6(Deamidated); N9(Deamidated); K16(iTRAQ4plex)	0	1.05784	1.51358	0.690851	2.50652	0	3	2199.15	0.376982	36.8197	1
High	dGTQQAVPLEHPSSPWGLnLTEk	2	1	1	4557733	N-Term(iTRAQ4plex); N19(Deamidated); K23(iTRAQ4plex)	0	0.783632	0.940803	0.722604	4.38542	0	3	2793.43	-1.09233	52.2903	0
High	akLDAFFALEGFPTEPnSSSR	1	1	1	118582275	N-Term(iTRAQ4plex); K2(iTRAQ4plex); N17(Deamidated)	0	1.29518		0.436029	4.81838	0	3	2573.32	1.17152	63.6818	1
High	lDAFFALEGFPTEPnSSSR	1	1	1	118582275	N-Term(iTRAQ4plex); N15(Deamidated)	0	1.18224	0.41496		3.33303	0	2	2230.08	-0.383835	74.9706	0
High	mHIFQnGSLVIHDVAPEDSGR	1	4	1	22902128	N-Term(iTRAQ4plex); M1(Oxidation); N6(Deamidated)	0	0.716442	1.50613	0.875014	4.32662	0	4	2483.21	0.470116	42.173	0
High	dGTPLSDGQSnHTVSSk	1	5	1	22902128	N-Term(iTRAQ4plex); N11(Deamidated); K17(iTRAQ4plex)	0	1.06626	2.55346	0.764273	3.8036	0	3	2018.99	0.735107	20.1397	0
High	eGYSnISYIVVNHQGISSR	1	2	1	62530391	N-Term(iTRAQ4plex); N5(Deamidated)	0	0.793361	0.70861	0.85664	4.41612	0	3	2268.14	1.66363	45.9196	0
High	eGYSnISYIVVnHQGISSR	1	2	1	62530391	N-Term(iTRAQ4plex); N5(Deamidated); N12(Deamidated)	0	0.767744	0.724746	0.890345	3.57387	0	3	2269.12	0.53001	46.3734	0
High	tAVncSSDFDAcLITk	2	3	1	530396058	N-Term(iTRAQ4plex); N4(Deamidated); C5(Carbamidomethyl); C12(Carbamidomethyl); K16(iTRAQ4plex)	0	1.12556	0.556154	1.58564	4.87999	0	3	2091	0.984559	47.2779	0
High	vIDFncTTSSVSSALANTk	2	2	1	4504489	N-Term(iTRAQ4plex); N5(Deamidated); C6(Carbamidomethyl); K19(iTRAQ4plex)	0	0.748554	0.818988	0.589324	2.99301	0	2	2304.17	2.82446	55.3385	0
High	eGHFYYnISEVk	1	3	1	33356541	N-Term(iTRAQ4plex); N7(Deamidated); K12(iTRAQ4plex)	0	0.984665	1.36163	1.06691	4.19858	0	3	1774.89	0.222633	40.663	0
High	gkEGHFYYnISEVk	1	3	1	33356541	N-Term(iTRAQ4plex); K2(iTRAQ4plex); N9(Deamidated); K14(iTRAQ4plex)	0	1.19494	1.18717	1.61283	3.69469	0	3	2104.1	-1.63832	34.1039	1
High	iYVLDGTQnDTAFVFPR	2	3	1	530363012	N-Term(iTRAQ4plex); N9(Deamidated)	0	1.57205	0.388437	0.189505	4.36751	0	2	2101.08	1.74436	67.0371	0
High	sTEGQSSLTVTnVTEEHYGnYTcVAANk	1	2	1	45594240	N-Term(iTRAQ4plex); N12(Deamidated); N20(Deamidated); C23(Carbamidomethyl); K28(iTRAQ4plex)	0	1.0534	0.412884	0.761839	5.05978	0	3	3350.55	-1.01927	43.4755	0
High	gTDnITVR	1	2	1	45594240	N-Term(iTRAQ4plex); N4(Deamidated)	0	1.15208	0.303644	0.54293	2.49578	0	2	1020.55	0.893914	20.037	0
High	dIEITLFHGEnGQLncSFEnITR	1	1	1	5032223	N-Term(iTRAQ4plex); N11(Deamidated); N15(Deamidated); C16(Carbamidomethyl); N20(Deamidated)	0	1.58705	2.01766	1.06	4.53957	0	3	2854.33	-1.10029	64.7313	0
High	sNVIVTGAnFTR	1	1	1	5032223	N-Term(iTRAQ4plex); N9(Deamidated)	0	0.878732	1.00358	0.751321	2.97805	0	2	1423.77	0.136764	40.2987	0
High	dASINIENmQFIHnGTYIcDVk	1	2	1	46358426	N-Term(iTRAQ4plex); M9(Oxidation); N14(Deamidated); C19(Carbamidomethyl); K22(iTRAQ4plex)	0	1.40064	1.68137	1.03631	3.92451	0	3	2887.38	-2.44746	49.8423	0
High	eIFVAnGTQGk	1	3	1	46358426	N-Term(iTRAQ4plex); N6(Deamidated); K11(iTRAQ4plex)	0	1.17587	1.67162	1.3318	3.57542	0	2	1452.79	-0.395707	34.1763	0
High	nYFHYnQSYPPTYNVk	1	1	1	189083851	N-Term(iTRAQ4plex); N6(Deamidated); K16(iTRAQ4plex)	0	0.684457	0.913819	1.08396	4.61865	0	3	2324.12	-0.661081	40.7733	0
High	nYFHYnQSYPPTYNVk	1	1	1	189083851	N-Term(iTRAQ4plex); N1(Deamidated); N6(Deamidated); K16(iTRAQ4plex)	0	1.05931	1.09872	0.996608	2.8638	0	3	2325.11	2.5649	44.4467	0
High	tALWVATDHNmDnTSTVLR	1	1	1	31377697	N-Term(iTRAQ4plex); M11(Oxidation); N13(Deamidated)	0	0.803578	2.33764	3.15337	4.83837	0	3	2306.12	-0.193861	44.1943	0
High	amnTSQVEALGIQmLPGYR	1	2	1	31377697	N-Term(iTRAQ4plex); M2(Oxidation); N3(Deamidated); M14(Oxidation)	0	0.470711	0.637136	0.872148	2.64148	0	3	2256.1	-4.93017	52.4723	0
High	fVGTPEVnQTTLYQR	1	1	1	4507509	N-Term(iTRAQ4plex); N8(Deamidated)	0	1.25026	1.85235	2.82039	3.96519	0	2	1897.98	0.797309	46.2974	0
High	sHnRSEEFLIAGk	1	1	1	4507509	N-Term(iTRAQ4plex); N3(Deamidated); K13(iTRAQ4plex)	0	0.726168	3.34426	7.07093	3.49996	0	3	1776.95	0.385752	26.9904	1
High	emTANEnTTLFPAEPTEHGER	2	1	1	238624188	N-Term(iTRAQ4plex); M2(Oxidation); N7(Deamidated)	0	1.00049	1.25977	3.0219	4.24585	0	3	2535.14	-0.534393	35.2422	0
High	kHHDYYITSTSnGSLEGLENR	1	1	1	4758248	N-Term(iTRAQ4plex); K1(iTRAQ4plex); N12(Deamidated)	0	1.20525	0.507929	0.824971	4.3372	0	3	2710.33	0.745567	30.7586	1
High	hHDYYITSTSnGSLEGLENR	1	1	1	4758248	N-Term(iTRAQ4plex); N11(Deamidated)	0	0.816548	0.709178	0.794052	2.90219	0	3	2438.14	0.43299	35.7251	0
High	ySVAnDTGFVDIPk	2	2	1	384081596	N-Term(iTRAQ4plex); N5(Deamidated); K14(iTRAQ4plex)	0	0.73035	1.46336	1.01368	4.70315	0	2	1814.94	0.98163	51.2413	0
High	anDSDQGANAEIEYTFHQAPEVVR	1	6	1	27754771	N-Term(iTRAQ4plex); N2(Deamidated)	0	0.948486	0.377022	0.633525	7.12924	0	3	2806.3	-0.154102	47.6069	0
High	vQnVTEFDDSLLR	1	2	1	530426225	N-Term(iTRAQ4plex); N3(Deamidated)	0	0.791978	1.03343	1.11117	3.60977	0	2	1680.86	-0.310485	55.9942	0
High	rVQnVTEFDDSLLR	1	2	1	530426225	N-Term(iTRAQ4plex); N4(Deamidated)	0	0.553016	0.868977	1.29223	3.51571	0	3	1836.96	-0.814737	46.2607	1
High	vIEEFYnQTWVHR	2	2	1	530363189	N-Term(iTRAQ4plex); N7(Deamidated)	0	0.558345	0.56953	0.416529	4.06626	0	3	1865.93	0.534996	55.0428	0
High	sPYYnVSDEISFHcYDGYTLR	2	1	1	67782358	N-Term(iTRAQ4plex); N5(Deamidated); C14(Carbamidomethyl)	0	1.09643	0.763226	0.709365	3.68175	0	3	2731.21	-0.671896	56.2595	0
High	dFYVDEnTTVR	1	2	1	21361302	N-Term(iTRAQ4plex); N7(Deamidated)	0	0.869871	0.686423	0.376768	3.81773	0	2	1503.71	0.251068	39.2284	0
High	sQILEGLGFnLTELSESDVHR	1	2	1	21361302	N-Term(iTRAQ4plex); N10(Deamidated)	0		0.755593	0.45041	3.26327	0	3	2489.27	1.30875	69.501	0
High	rIQnYSVmDIcDYDESSGR	1	2	1	530369972	N-Term(iTRAQ4plex); N4(Deamidated); M8(Oxidation); C11(Carbamidomethyl)	0	0.786355	0.980729	1.12336	4.05239	0	3	2469.07	-1.69484	41.6091	1
High	kLDFIILnETk	1	2	1	530369972	N-Term(iTRAQ4plex); K1(iTRAQ4plex); N8(Deamidated); K11(iTRAQ4plex)	0	1.14756	2.32742	1.13115	3.02339	0	3	1767.06	0.479621	51.1387	1
High	dEIGnVSTSHLLILDDSVEmEIRPR	2	1	1	4506675	N-Term(iTRAQ4plex); N5(Deamidated); M20(Oxidation)	0	0.895324	2.83384	0.742368	4.36269	0	4	2999.51	-0.23153	57.6414	0
High	tQDEILFSnSTR	1	2	1	227430301	N-Term(iTRAQ4plex); N9(Deamidated)	0	1.17547	0.396072	0.559075	4.24226	0	2	1555.77	0.432182	41.545	0
High	inGSAnFSFNDEEmk	1	4	1	227430301	N-Term(iTRAQ4plex); N2(Deamidated); N6(Deamidated); M14(Oxidation); K15(iTRAQ4plex)	0	1.08657	0.460816	0.596999	2.7295	0	3	2008.9	-0.67038	44.8287	0
High	fTFTSHTPGEHQIcLHSnSTk	2	1	1	39725636	N-Term(iTRAQ4plex); C14(Carbamidomethyl); N18(Deamidated); K21(iTRAQ4plex)	0	1.30697	2.5761	2.67725	3.97129	0	4	2718.32	0.188768	30.9146	0
High	lEnITTGTYTIHAQk	1	5	1	27734709	N-Term(iTRAQ4plex); N3(Deamidated); K15(iTRAQ4plex)	0	0.671844	1.50667	1.1115	3.4662	0	3	1979.07	1.79251	39.9165	0
High	eNVGIYnLSk	1	5	1	27734709	N-Term(iTRAQ4plex); N7(Deamidated); K10(iTRAQ4plex)	0	1.05647	1.94486	0.920522	3.44131	0	2	1425.78	-1.13466	40.3877	0
High	gPSTPLPEDPNWnVTEFHTTPk	1	1	1	157266300	N-Term(iTRAQ4plex); N13(Deamidated); K22(iTRAQ4plex)	0	0.965667	0.508015	1.57175	3.58327	0	3	2753.37	1.95464	49.4813	0
High	aEFnITLIHPk	1	1	1	157266300	N-Term(iTRAQ4plex); N4(Deamidated); K11(iTRAQ4plex)	0	1.07611	0.70749	2.04718	3.31341	0	3	1571.9	-1.12266	47.0777	0
High	dYGSQEDFTQVWnTTmk	2	1	1	21264578	N-Term(iTRAQ4plex); N13(Deamidated); M16(Oxidation); K17(iTRAQ4plex)	0	1.11113	1.14208	3.95393	4.18737	0	3	2355.07	0.0108612	52.2992	0
High	tFknESENTcQDVDEcQQNPR	2	9	1	530414805	N-Term(iTRAQ4plex); K3(iTRAQ4plex); N4(Deamidated); C10(Carbamidomethyl); C16(Carbamidomethyl)	0				3.24202	0	3	2888.26	-3.09798	24.2519	1
High	dILnGTFSYk	1	3	1	530369988	N-Term(iTRAQ4plex); N4(Deamidated); K10(iTRAQ4plex)	0	0.650951	5.83522	3.70777	3.72003	0	2	1446.77	0.172125	50.9735	0
High	sVnASNYGLSPDR	1	2	1	530369988	N-Term(iTRAQ4plex); N3(Deamidated)	0	1.00942	5.15852	3.10093	3.11389	0	2	1524.74	-0.223018	33.0079	0
High	aQLLQGLGFnLTER	2	1	1	73858564	N-Term(iTRAQ4plex); N10(Deamidated)	0	0.709061	0.40656	0.539772	3.9601	0	2	1704.94	0.75284	65.3578	0
High	gLcVnASAVSR	1	3	1	530384753	N-Term(iTRAQ4plex); C3(Carbamidomethyl); N5(Deamidated)	0	0.657442	1.0033	1.37556	3.44825	0	2	1278.66	-0.728503	32.2008	0
High	ykVDYESQSTDTQnFSSESk	1	3	1	530384753	N-Term(iTRAQ4plex); K2(iTRAQ4plex); N14(Deamidated); K20(iTRAQ4plex)	0	1.11962	1.67451	2.24945	3.33287	0	3	2776.32	0.120713	32.137	1
High	gVVTDEQGIPIAnATISVSGINHGVk	1	1	1	53692189	N-Term(iTRAQ4plex); N13(Deamidated); K26(iTRAQ4plex)	0	1.5319	1.83729	1.24494	6.75613	0	3	2865.56	-0.276141	51.791	0
High	aAEnFTLLVk	1	4	1	386869362	N-Term(iTRAQ4plex); N4(Deamidated); K10(iTRAQ4plex)	0	0.542642	1.07584	0.635188	3.92636	0	2	1394.81	-1.03674	52.4512	0
High	gVAVTnTSk	1	4	1	386869362	N-Term(iTRAQ4plex); N6(Deamidated); K9(iTRAQ4plex)	0	0.717528	0.9656	0.573793	2.81612	0	2	1165.67	-1.17744	17.4588	0
High	tLLnAScDNmLmGIk	1	1	1	284172520	N-Term(iTRAQ4plex); N4(Deamidated); C7(Carbamidomethyl); M10(Oxidation); M12(Oxidation); K15(iTRAQ4plex)	0	1.64544	0.402404	0.308468	2.83345	0	3	2001.99	0.00698368	46.3424	0
High	dAVNnITAk	1	8	1	530386387	N-Term(iTRAQ4plex); N5(Deamidated); K9(iTRAQ4plex)	0	1.37705	1.07523	0.705824	3.80732	0	2	1234.69	-0.210167	25.7795	0
High	sFSGVLDcGncSR	1	8	1	530386387	N-Term(iTRAQ4plex); C8(Carbamidomethyl); N10(Deamidated); C11(Carbamidomethyl)	0	1.41943	1.00659	0.867045	2.83786	0	2	1603.7	-0.275607	39.0114	0
High	qVIQnVTHk	1	39	1	530374338	N-Term(iTRAQ4plex); N5(Deamidated); K9(iTRAQ4plex)	0	1.3576	0.242243	0.452292	3.6655	0	3	1355.79	-0.58226	21.964	0
High	vHInTTSDSILLk	1	39	1	530374338	N-Term(iTRAQ4plex); N4(Deamidated); K13(iTRAQ4plex)	0	0.84338	0.256789	0.381806	2.95483	0	3	1729.99	0.285887	42.868	0
High	eAGnITTDGYEILGk	1	2	1	93141049	N-Term(iTRAQ4plex); N4(Deamidated); K15(iTRAQ4plex)	0	1.2292	1.80649	0.523863	3.73478	0	3	1869.97	-0.606423	50.7031	0
High	mLEAYnLTEk	1	2	1	93141049	N-Term(iTRAQ4plex); M1(Oxidation); N6(Deamidated); K10(iTRAQ4plex)	0	1.64421	1.72394	0.900109	2.83198	0	2	1516.78	1.16035	38.9735	0
High	vLSnNSDANLELINTWVAk	1	2	1	73858568	N-Term(iTRAQ4plex); N4(Deamidated); K19(iTRAQ4plex)	0	0.479473	0.549515	0.42759	3.53302	0	3	2390.29	3.10245	66.0051	0
High	dTFVnASR	1	2	1	73858568	N-Term(iTRAQ4plex); N5(Deamidated)	0	0.743573	0.584025	0.508529	2.98878	0	2	1054.53	-0.0951311	24.8425	0
High	vTAcHSSQPnATLYk	1	2	1	530422150	N-Term(iTRAQ4plex); C4(Carbamidomethyl); N10(Deamidated); K15(iTRAQ4plex)	0	0.831442	0.70662	0.701329	3.30751	0	3	1965.99	-0.574834	24.1235	0
High	tLYETEVFSTDFSnISAAk	1	2	1	530422150	N-Term(iTRAQ4plex); N14(Deamidated); K19(iTRAQ4plex)	0	0.533232	0.555505	0.566149	3.16648	0	3	2412.2	-1.1276	63.5752	0
High	gDQLILNLNnISSDR	2	1	1	40807482	N-Term(iTRAQ4plex); N10(Deamidated)	0	1.67456	0.4759	0.702322	3.37626	0	2	1816.95	-0.6015	57.6801	0
High	dHnATSILQQLPLLSAmR	1	1	1	40807482	N-Term(iTRAQ4plex); N3(Deamidated); M17(Oxidation)	0	1.53212		0.473994	2.96349	0	3	2169.15	0.354557	62.6701	0
High	vLPnGSLFLPAVGIQDEGIFR	2	8	1	332800985	N-Term(iTRAQ4plex); N4(Deamidated)	0	1.41256		0.775882	3.18538	0	3	2387.31	0.642494	78.0938	0
High	dYnSSREDSLQDAWDYVQAQVk	1	2	1	67782354	N-Term(iTRAQ4plex); N3(Deamidated); K22(iTRAQ4plex)	0	1.5438	1.12512	2.31878	3.66385	0	3	2906.38	3.81416	62.1484	1
High	nVTRnDTGSYTLQVIk	1	2	1	21314600	N-Term(iTRAQ4plex); N1(Deamidated); N5(Deamidated); K16(iTRAQ4plex)	0	1.08002	1.32553	1.73784	3.47883	0	3	2099.12	0.624567	39.6183	1
High	lFIPnITTk	1	2	1	21314600	N-Term(iTRAQ4plex); N5(Deamidated); K9(iTRAQ4plex)	0	2.05372	2.33237	4.90583	2.72294	0	2	1335.81	0.659419	56.2312	0
High	eGEHDLVQGSGQQPQAGLSQAnFTLGPVSR	1	5	1	530415537	N-Term(iTRAQ4plex); N22(Deamidated)	0	0.935291	0.850947	1.06152	6.1706	0	3	3252.6	-0.258218	48.3398	0
High	tQIQnVSk	1	2	1	183583553	N-Term(iTRAQ4plex); N5(Deamidated); K8(iTRAQ4plex)	0	1.09881	0.137424	0.106618	3.08002	0	2	1206.69	-1.38178	20.1948	0
High	vVRPDSELGERPPEDnQSFQYDHEAFLGk	1	1	1	4506455	N-Term(iTRAQ4plex); N16(Deamidated); K29(iTRAQ4plex)	0	1.20625	1.45409	1.94098	6.04821	0	4	3648.78	0.840012	42.592	0
High	gAFISnFSmTVDGk	2	1	1	70778918	N-Term(iTRAQ4plex); N6(Deamidated); M9(Oxidation); K14(iTRAQ4plex)	0	0.899094	0.645559	1.04077	3.1001	0	2	1778.89	2.12637	51.7989	0
High	sPEnISVVEk	1	1	1	118572606	N-Term(iTRAQ4plex); N4(Deamidated); K10(iTRAQ4plex)	0	1.55548	0.600862	0.949506	3.20516	0	2	1390.77	-1.0907	33.19	0
High	gEnFTETDVk	1	2	1	530425806	N-Term(iTRAQ4plex); N3(Deamidated); K10(iTRAQ4plex)	0	1.56881	0.951347	1.2931	3.23362	0	2	1428.71	0.469967	28.0746	0
High	qHTVTTTTkGEnFTETDVk	1	2	1	530425806	N-Term(iTRAQ4plex); K9(iTRAQ4plex); N12(Deamidated); K19(iTRAQ4plex)	0	0.746197	1.37788	1.70676	2.71684	0	4	2570.35	5.94779	23.4362	1
High	gNPYSDLGnHTTcR	1	6	1	530399906	N-Term(iTRAQ4plex); N9(Deamidated); C13(Carbamidomethyl)	0	1.29685	0.35984	0.429517	3.44942	0	3	1736.78	-0.0219466	24.0604	0
High	lnITcESSk	1	6	1	530399906	N-Term(iTRAQ4plex); N2(Deamidated); C5(Carbamidomethyl); K9(iTRAQ4plex)	0	1.21382	0.478872	0.342018	2.4751	0	2	1340.7	-0.325576	29.7496	0
High	vVnSTTGPGEHLR	1	1	1	40317626	N-Term(iTRAQ4plex); N3(Deamidated)	0	0.561465	1.89063	1.13845	2.99904	0	3	1511.79	0.868596	21.5217	0
High	kVScPImPcSnATVPDGEccPR	1	1	1	40317626	K1(iTRAQ4plex); N-Term(iTRAQ4plex); C4(Carbamidomethyl); M7(Oxidation); C9(Carbamidomethyl); N11(Deamidated); C19(Carbamidomethyl); C20(Carbamidomethyl)	0	1.31836	3.62257	1.57981	2.87686	0	3	2840.26	-4.00716	30.8045	1
High	eAInITLDHk	1	4	1	530374786	N-Term(iTRAQ4plex); N4(Deamidated); K10(iTRAQ4plex)	0	0.304298	15.352	9.64106	3.08677	0	3	1442.81	-0.502768	34.9894	0
High	yFnYTVk	1	3	1	530374786	N-Term(iTRAQ4plex); N3(Deamidated); K7(iTRAQ4plex)	0	0.547829	8.21121	6.77766	2.74398	0	2	1223.65	-0.271821	41.4536	0
High	dmSDGFISnLTIQR	2	3	1	217272851	N-Term(iTRAQ4plex); M2(Oxidation); N9(Deamidated)	0	0.846068	3.09805	3.11835	3.23472	0	2	1757.85	0.805823	54.2219	0
High	hPDAVAWAnLTNAIR	1	2	1	229091322	N-Term(iTRAQ4plex); N9(Deamidated)	0	0.593827	0.732391	1.97645	2.96967	0	3	1793.94	0.710118	53.476	0
High	sDLNPAnGSYPFQALR	1	2	1	229091322	N-Term(iTRAQ4plex); N7(Deamidated)	0	1.17753	1.17004	1.56601	2.81999	0	2	1894.94	1.32938	53.4538	0
High	lVALAVIDEknTSVEHTR	1	4	1	530414232	N-Term(iTRAQ4plex); K10(iTRAQ4plex); N11(Deamidated)	0	0.781125	1.49627	1.74951	5.78674	0	3	2284.27	-0.900881	45.1423	1
High	eSVTDHVNLITPLEkPLQnFTLcFR	1	1	1	4502133	N-Term(iTRAQ4plex); K15(iTRAQ4plex); N19(Deamidated); C23(Carbamidomethyl)	0	1.63561	0.540539	0.673167	5.73984	0	4	3260.73	1.17703	66.8725	0
High	eVnITIIDR	1	1	1	5453676	N-Term(iTRAQ4plex); N3(Deamidated)	0	1.27771	0.990044	0.532564	3.05283	0	2	1217.69	-0.293915	46.1755	0
High	eVnITIIDRk	1	1	1	5453676	N-Term(iTRAQ4plex); N3(Deamidated); K10(iTRAQ4plex)	0	1.07582	1.01726	0.907093	2.66666	0	3	1489.88	-1.54742	38.5965	1
High	hRPTAGAFnHSDLDAELR	2	1	1	166795236	N-Term(iTRAQ4plex); N9(Deamidated)	0	0.987821	0.539216	0.769406	2.91517	0	4	2152.07	0.589539	27.7252	0
High	wGHnITEFQQR	2	1	1	7657069	N-Term(iTRAQ4plex); N4(Deamidated)	0	0.82234	3.85391	4.2202	3.17812	0	3	1560.77	-0.148749	37.0821	0
High	eAETIknGIYnITVLASDQGGR	1	3	1	530413667	N-Term(iTRAQ4plex); K6(iTRAQ4plex); N7(Deamidated); N11(Deamidated)	0	0.978704	1.98957	7.98678	5.59938	0	3	2639.38	0.117078	54.0606	1
High	lQnNENnIScVER	1	3	1	530364612	N-Term(iTRAQ4plex); N3(Deamidated); N7(Deamidated); C10(Carbamidomethyl)	0	0.798773	0.392112	0.519875	2.59461	0	2	1735.8	-4.87651	32.6899	0
High	sVVAPATDGGLnLTSTFLR	2	2	1	530426772	N-Term(iTRAQ4plex); N12(Deamidated)	0	0.479316	0.234845	0.422372	3.07384	0	2	2064.11	1.52905	64.0824	0
High	dIVPVkENFNPTTGILVIGnLTNFEQGYYQcTAINR	2	3	1	32699028	N-Term(iTRAQ4plex); K6(iTRAQ4plex); N20(Deamidated); C31(Carbamidomethyl)	0				5.58355	0	4	4388.25	0.682221	75.3404	1
High	gYYnQSEAGSHTLQSmYGcDVGPDGR	1	3	1	17986001	N-Term(iTRAQ4plex); N4(Deamidated); M16(Oxidation); C19(Carbamidomethyl)	0		11.4125		5.57922	0	3	3010.27	-0.329598	35.4324	0
High	anFTIYDcSR	1	1	1	157694524	N-Term(iTRAQ4plex); N2(Deamidated); C8(Carbamidomethyl)	0	1.34991	1.12414	0.623092	3.11623	0	2	1391.64	-0.338729	40.7812	0
High	gnISAVAVR	1	1	1	157694524	N-Term(iTRAQ4plex); N2(Deamidated)	0	1.39125	0.880634	0.991425	2.44677	0	2	1031.6	1.16869	26.8283	0
High	dGYmVVnVSSLSLnEPEDkDVTIGFSLDR	1	3	1	56711308	N-Term(iTRAQ4plex); M4(Oxidation); N7(Deamidated); N14(Deamidated); K19(iTRAQ4plex)	0	0.652229	2.20412	2.41417	2.83867	0	3	3505.74	8.74608	63.9044	1
High	gnITEYQcHQYITk	1	3	1	224586817	N-Term(iTRAQ4plex); N2(Deamidated); C8(Carbamidomethyl); K14(iTRAQ4plex)	0	1.28961	2.28286	2.40666	5.52239	0	3	2044	-0.966501	31.2406	0
High	vLnnITNDLR	1	4	1	4505259	N-Term(iTRAQ4plex); N3(Deamidated); N4(Deamidated)	0	0.711639	1.70422	2.08195	2.86929	0	2	1317.71	0.0577245	48.661	0
High	vLNnITNDLR	1	4	1	4505259	N-Term(iTRAQ4plex); N4(Deamidated)	0	0.497048	1.22643	1.69292	2.57233	0	2	1316.73	-1.23466	50.1093	0
High	fkLEWLGncSGLNDETYGYk	1	2	1	530364817	N-Term(iTRAQ4plex); K2(iTRAQ4plex); N8(Deamidated); C9(Carbamidomethyl); K20(iTRAQ4plex)	0	1.03266	0.991596	1.47547	5.44035	0	3	2827.4	2.09844	57.294	1
High	eTHLETnFTLk	1	4	1	300244535	N-Term(iTRAQ4plex); N7(Deamidated); K11(iTRAQ4plex)	0	1.19876	0.430185	0.618832	2.95319	0	3	1621.87	-0.643107	37.6055	0
High	sHLQnYTVnATk	1	2	1	300244535	N-Term(iTRAQ4plex); N5(Deamidated); N9(Deamidated); K12(iTRAQ4plex)	0	1.10407	0.517547	0.658938	2.457	0	3	1665.86	-4.07521	25.9165	0
High	qVHFFVnASDVDNVk	1	5	1	530402101	N-Term(iTRAQ4plex); N7(Deamidated); K15(iTRAQ4plex)	0	1.10813	0.857348	0.687778	5.34955	0	3	2008.04	-0.211449	45.0781	0
High	kWnVTSLETLk	1	3	1	530407442	N-Term(iTRAQ4plex); K1(iTRAQ4plex); N3(Deamidated); K11(iTRAQ4plex)	0	1.07589	0.589408	2.64042	2.84165	0	3	1752.03	0.0589723	46.688	1
High	aLSQQnVSmDLATFmk	1	3	1	530407442	N-Term(iTRAQ4plex); N6(Deamidated); M9(Oxidation); M15(Oxidation); K16(iTRAQ4plex)	0	0.822941	0.619761	0.883922	2.47717	0	3	2105.06	5.85427	51.2204	0
High	gHDLNEDGLVSWEEYknATYGYVLDDPDPDDGFNYk	1	3	1	314122181	N-Term(iTRAQ4plex); K16(iTRAQ4plex); N17(Deamidated); K36(iTRAQ4plex)	0	0.752806	4.21041	3.42042	5.31212	0	4	4584.09	-2.81652	63.364	1
High	kLPPGLLAnFTLLR	1	1	1	16418467	N-Term(iTRAQ4plex); K1(iTRAQ4plex); N9(Deamidated)	0	0.551176	0.297148	0.440147	5.12672	0	3	1842.15	1.46853	63.9556	1
High	fSLLGHASIScTVEnETIGVWRPSPPTcEk	1	1	1	4502503	N-Term(iTRAQ4plex); C11(Carbamidomethyl); N15(Deamidated); C28(Carbamidomethyl); K30(iTRAQ4plex)	0	0.831107	0.652424	0.526679	5.08663	0	4	3661.8	-5.34097	57.9694	0
High	tAGWNVPIGTLRPFLnWTGPPEPIEAAVAR	1	3	1	312433998	N-Term(iTRAQ4plex); N16(Deamidated)	0	2.01258	2.43325	0.783586	5.05305	0	3	3375.8	1.09489	75.3975	0
High	sQnFSALk	1	2	1	530399776	N-Term(iTRAQ4plex); N3(Deamidated); K8(iTRAQ4plex)	0	1.07374	1.68636	1.06576	2.57789	0	2	1183.66	-0.789363	30.6485	0
High	nFPDAFEYNnVSR	2	2	1	530399776	N-Term(iTRAQ4plex); N10(Deamidated)	0	0.920815	1.62737	1.77094	2.4346	0	2	1717.79	-1.07144	48.6698	0
High	mTPNLLHLAPENFYISHSPnSTAGPScTLLEEAFR	1	1	1	4504373	M1(Oxidation); N-Term(iTRAQ4plex); N20(Deamidated); C27(Carbamidomethyl)	0				4.97778	0	4	4075.97	1.4526	65.8274	0
High	fLEYSTSEcHFFnGTER	1	1	1	345461076	N-Term(iTRAQ4plex); C9(Carbamidomethyl); N13(Deamidated)	0	0.0779653	2.4919	0.246166	4.80507	0	3	2269	-0.914506	51.3262	0
High	vnGTWLQAGVVSWGEGcAQPNRPGIYTR	1	5	1	530408985	N-Term(iTRAQ4plex); N2(Deamidated); C17(Carbamidomethyl)	0	1.47444	0.222084	0.543493	4.78286	0	3	3218.6	1.61343	58.9506	0
High	fTFTSHTPGDHQIcLHSnSTR	1	2	1	530384554	N-Term(iTRAQ4plex); C14(Carbamidomethyl); N18(Deamidated)	0	1.1361	1.60329	2.213	4.75519	0	3	2588.21	1.28464	31.801	0
High	gHEVEDVDLELFnTSVQLQPPTTAPGPETAAFIER	1	2	1	89886466	N-Term(iTRAQ4plex); N13(Deamidated)	0				4.68146	0	3	3952.96	1.27682	68.42	0
High	mSIQGcVAQPSSFLLnHTR	1	1	1	110735433	M1(Oxidation); N-Term(iTRAQ4plex); C6(Carbamidomethyl); N16(Deamidated)	0	1.91176	1.45545	2.19435	4.6117	0	3	2307.13	0.27417	45.7142	0
High	tnITLVckPGDLESAPVLR	1	1	1	119964726	N-Term(iTRAQ4plex); N2(Deamidated); C7(Carbamidomethyl); K8(iTRAQ4plex)	0	0.987157	2.03127	0.929238	4.55847	0	3	2372.31	0.000550294	48.6787	0
High	eDNPDkNPEAPLnVSR	1	5	1	225637524	N-Term(iTRAQ4plex); K6(iTRAQ4plex); N13(Deamidated)	0	0.966358	0.735116	1.31647	4.53775	0	3	2084.05	-0.211449	27.1136	1
High	eLQNSVLETTLmPHnYSR	1	2	1	21361571	N-Term(iTRAQ4plex); M12(Oxidation); N15(Deamidated)	0	1.2133	1.41219	1.85271	4.52464	0	3	2293.12	-0.154936	45.7468	0
High	iLLTcSLnDSATEVTGHR	1	2	1	38372925	N-Term(iTRAQ4plex); C5(Carbamidomethyl); N8(Deamidated)	0	1.46311	0.579765	2.51493	4.51085	0	3	2132.08	-0.852497	47.747	0
High	aSSSFQAnGTk	1	1	1	4758754	N-Term(iTRAQ4plex); N8(Deamidated); K11(iTRAQ4plex)	0	0.519928	0.662818	0.392339	4.50623	0	2	1386.71	1.0646	17.9904	0
High	lcDEGHGLEVEIncTR	1	3	1	23510423	N-Term(iTRAQ4plex); C2(Carbamidomethyl); N13(Deamidated); C14(Carbamidomethyl)	0	1.14057	1.77591	1.20069	4.46062	0	3	2046.94	0.710214	40.8536	0
High	aLAGLVYnASGSEHcYDIYR	1	2	1	62420888	N-Term(iTRAQ4plex); N8(Deamidated); C15(Carbamidomethyl)	0	0.963991	1.36393	1.14251	4.45592	0	3	2404.13	-0.564275	52.7277	0
High	ykPDTLAVAVEnGTGTDR	1	4	1	530409253	N-Term(iTRAQ4plex); K2(iTRAQ4plex); N12(Deamidated)	0	0.964495	1.14681	1.17617	4.25885	0	3	2196.14	-0.230201	41.2836	0
High	aDEGSLknISIYTk	1	1	1	21071008	N-Term(iTRAQ4plex); K7(iTRAQ4plex); N8(Deamidated); K14(iTRAQ4plex)	0	1.49225	0.875935	8.72272	4.22524	0	3	1972.09	-0.701021	40.3328	1
High	lHVGNYnGTAGDALR	1	1	1	5730075	N-Term(iTRAQ4plex); N7(Deamidated)	0	1.36126	2.13232	2.01617	4.18891	0	3	1702.86	-3.7042	33.533	0
High	dIENFnSTQk	1	1	1	4501987	N-Term(iTRAQ4plex); N6(Deamidated); K10(iTRAQ4plex)	0	1.24339	0.594288	0.707988	4.17699	0	2	1484.75	-0.263748	30.0243	0
High	tAHcnESFYFLck	1	3	1	530436569	N-Term(iTRAQ4plex); C4(Carbamidomethyl); N5(Deamidated); C12(Carbamidomethyl); K13(iTRAQ4plex)	0	0.834536	0.948001	0.584266	4.14965	0	3	1965.91	0.58363	43.433	0
High	ySLnVTYNYPVHYFDGR	1	2	1	221139888	N-Term(iTRAQ4plex); N4(Deamidated)	0	1.1619	1.02776	1.03652	4.05529	0	3	2253.07	-0.290409	55.1738	0
High	gNVnGTFIIHPDSGnLTVAR	1	7	1	530395501	N-Term(iTRAQ4plex); N4(Deamidated); N15(Deamidated)	0	1.03038	0.957456	3.10034	4.04356	0	3	2228.15	0.981706	47.4823	0
High	eYESYSDFERnVTEk	1	4	1	514239920	N-Term(iTRAQ4plex); N11(Deamidated); K15(iTRAQ4plex)	0	0.772886	0.612889	0.750353	4.04011	0	3	2185.02	0.799975	43.0853	1
High	qknSSDIVQIAPQSLILk	1	2	1	530370317	N-Term(iTRAQ4plex); K2(iTRAQ4plex); N3(Deamidated); K18(iTRAQ4plex)	0	0.888893	1.11684	1.20405	4.03383	0	3	2415.42	-1.20761	50.5512	1
High	vPLQSAHLYYnVTEk	1	4	1	530363138	N-Term(iTRAQ4plex); N11(Deamidated); K15(iTRAQ4plex)	0	0.999377	4.31856	2.49458	4.02024	0	3	2051.11	0.0616725	43.9712	0
High	iDSTGnVTNELR	1	5	1	530426021	N-Term(iTRAQ4plex); N6(Deamidated)	0	0.708692	0.626074	0.67607	4.01917	0	2	1463.75	-0.231805	36.926	0
High	sAEFFnYTVR	1	1	1	4505891	N-Term(iTRAQ4plex); N6(Deamidated)	0	0.677641	2.41164	3.00885	4.00988	0	2	1378.68	-0.552561	48.3892	0
High	iVnETLYENTk	1	1	1	4759238	N-Term(iTRAQ4plex); N3(Deamidated); K11(iTRAQ4plex)	0	1.48423	0.390929	8.76417	3.9891	0	2	1612.87	1.35105	40.6247	0
High	lQGVPHVGAnVTLScQSPR	1	1	1	148664205	N-Term(iTRAQ4plex); N10(Deamidated); C15(Carbamidomethyl)	0	1.10994	0.688837	0.530523	3.95754	0	3	2165.13	4.32559	40.1372	0
High	dSLSInATNIk	1	7	1	41327734	N-Term(iTRAQ4plex); N6(Deamidated); K11(iTRAQ4plex)	0	1.16064	1.00096	0.676704	3.94382	0	2	1464.82	4.35636	39.9255	0
High	nYHQPAILnSSALR	1	1	1	6912618	N-Term(iTRAQ4plex); N9(Deamidated)	0	1.34888	2.16108	2.09051	3.94131	0	3	1728.92	0.612799	36.114	0
High	aLSPnSTISSAPk	1	4	1	530419875	N-Term(iTRAQ4plex); N5(Deamidated); K13(iTRAQ4plex)	0	1.0141	0.858771	0.808136	3.88586	0	2	1561.87	-0.782841	30.5976	0
High	vVAnGTGTQGQLk	1	3	1	530385805	N-Term(iTRAQ4plex); N4(Deamidated); K13(iTRAQ4plex)	0	0.972509	1.87153	2.39102	3.88417	0	2	1561.88	0.0707793	25.0045	0
High	hGVIISSTVDTYEnGSSVEYR	1	4	1	530364291	N-Term(iTRAQ4plex); N14(Deamidated)	0	1.51361	1.77853	1.39003	3.8293	0	3	2458.18	-0.856949	40.3911	0
High	gSVALVIHnITAQEnGTYR	1	7	1	530381440	N-Term(iTRAQ4plex); N9(Deamidated); N15(Deamidated)	0	1.07886	1.23003	0.806614	3.82431	0	3	2189.13	0.216116	55.4012	0
High	qPVSPVIHPPVSYnDTAPR	1	1	1	17136148	N-Term(iTRAQ4plex); N14(Deamidated)	0	0.918519	1.29942	1.19745	3.78225	0	3	2219.16	1.36559	38.9095	0
High	nAHGEEkEnLTAR	1	3	1	530372402	N-Term(iTRAQ4plex); K7(iTRAQ4plex); N9(Deamidated)	0	0.514055	0.268381	0.953406	3.76089	0	4	1757.9	0.00967933	11.2379	1
High	rPPLAELAALnLSGSR	1	1	1	5729718	N-Term(iTRAQ4plex); N11(Deamidated)	0	1.3289	1.39247	0.694705	3.7518	0	3	1810.03	0.555749	54.46	0
High	tVVTYHIPQnSSLENVDSR	1	4	1	27477039	N-Term(iTRAQ4plex); N10(Deamidated)	0	0.754136	1.05898	1.12122	3.73539	0	3	2304.16	-0.702897	40.9681	0
High	gEYFVnVTTR	1	1	1	116295258	N-Term(iTRAQ4plex); N6(Deamidated)	0	1.1418	1.22447	2.34525	3.70817	0	2	1330.68	0.711804	41.7651	0
High	iVDVnLTSEGk	1	1	1	190194386	N-Term(iTRAQ4plex); N5(Deamidated); K11(iTRAQ4plex)	0	0.960074	2.93444	1.88347	3.69293	0	2	1463.82	-1.06061	42.7843	0
High	qLVLnLTGNTLcAGGASDEk	1	2	1	33598950	N-Term(iTRAQ4plex); N5(Deamidated); C12(Carbamidomethyl); K20(iTRAQ4plex)	0	0.964174	0.36018	0.737148	3.66285	0	3	2350.22	2.2617	55.4894	0
High	anHSGAVVLLk	1	3	1	119395742	N-Term(iTRAQ4plex); N2(Deamidated); K11(iTRAQ4plex)	0	0.952197	0.779668	2.5024	3.64241	0	3	1397.83	-1.54965	29.1471	0
High	qEcYAFnGTQR	1	1	1	24797076	N-Term(iTRAQ4plex); C3(Carbamidomethyl); N7(Deamidated)	0	0.807481	1.83155	0.553328	3.64039	0	2	1518.68	-0.854609	27.9597	0
High	qGIDFcPGQnVSGVTTHNLEDHTk	1	4	1	530424711	N-Term(iTRAQ4plex); C6(Carbamidomethyl); N10(Deamidated); K24(iTRAQ4plex)	0	1.53534	1.8296	1.41237	3.63933	0	4	2943.42	0.281537	39.6537	0
High	nYkNPnLTISFTAER	1	5	1	530413818	N-Term(iTRAQ4plex); K3(iTRAQ4plex); N6(Deamidated)	0	0.871938	1.25558	1.01167	3.63251	0	3	2057.09	-1.04478	41.4581	1
High	tTLVDNNTWnNSHIALVGk	2	1	1	30578410	N-Term(iTRAQ4plex); N10(Deamidated); K19(iTRAQ4plex)	0	1.26938	2.48737	0.913274	3.62355	0	3	2386.26	-0.652477	47.2482	0
High	vSLLDnGTLTVR	1	2	1	139948432	N-Term(iTRAQ4plex); N6(Deamidated)	0	1.10712	8.48047	2.93177	3.61193	0	2	1432.81	-1.81604	51.9559	0
High	vnVTVEDER	1	2	1	296010912	N-Term(iTRAQ4plex); N2(Deamidated)	0	0.978723	0.735529	6.18437	3.52113	0	2	1205.61	-0.0810063	27.5984	0
High	kANQQLnFTEAk	1	1	1	40549451	N-Term(iTRAQ4plex); K1(iTRAQ4plex); N7(Deamidated); K12(iTRAQ4plex)	0	0.500241	0.273586	0.492852	3.51663	0	3	1825.02	1.41735	25.5164	1
High	vVnSTTGTGEHLR	1	1	1	40317628	N-Term(iTRAQ4plex); N3(Deamidated)	0	1.12844	1.33221	1.09266	3.49927	0	3	1515.79	-0.164728	19.8645	0
High	lTQVPDDLPTnITVLnLTHNQLR	1	1	1	4507531	N-Term(iTRAQ4plex); N11(Deamidated); N16(Deamidated)	0	1.03352	1.52289	1.22365	3.48606	0	3	2761.49	0.791474	65.3951	0
High	dLVVQQLVnVSR	1	3	1	94681046	N-Term(iTRAQ4plex); N9(Deamidated)	0	1.04367	1.91556	1.04251	3.477	0	2	1514.87	1.26424	55.562	0
High	iTDIEnGSLANIPR	1	1	1	301069322	N-Term(iTRAQ4plex); N6(Deamidated)	0	2.11619	1.92246	1.13987	3.45996	0	2	1657.89	-0.697286	51.9593	0
High	yPHkPEInSTTHPGADLQENFcR	1	1	1	4503635	N-Term(iTRAQ4plex); K4(iTRAQ4plex); N8(Deamidated); C22(Carbamidomethyl)	0	1.15975	0.903189	1.32388	3.45863	0	4	3000.43	-8.37852	33.502	0
High	gFGVAIVGnYTAALPTEAALR	1	1	1	156616294	N-Term(iTRAQ4plex); N9(Deamidated)	0	0.783255	0.194806	0.351129	3.43416	0	2	2236.21	1.64656	68.3131	0
High	rPYVSYVnNSIAR	1	2	1	530376036	N-Term(iTRAQ4plex); N8(Deamidated)	0	0.742709	0.489204	0.404056	3.39935	0	3	1683.89	-0.104283	33.3086	0
High	qEDQLQDYRknNTYLVk	1	2	1	29826291	N-Term(iTRAQ4plex); K10(iTRAQ4plex); N11(Deamidated); K17(iTRAQ4plex)	0	0.919216	1.67209	3.40423	3.39215	0	4	2588.36	-2.27286	32.8047	2
High	aInITVVESGYVR	1	2	1	530380588	N-Term(iTRAQ4plex); N3(Deamidated)	0	1.08073	0.971662	0.967172	3.39205	0	2	1565.86	-1.52218	52.7631	0
High	lPTQnITFQTESSVAEQEAEFQSPk	1	2	1	262050538	N-Term(iTRAQ4plex); N5(Deamidated); K25(iTRAQ4plex)	0	0.676787	0.538764	1.22017	3.3738	0	3	3098.54	0.772872	57.8454	0
High	dYYPInESLASLPLR	1	1	1	4502897	N-Term(iTRAQ4plex); N6(Deamidated)	0	1.08871	2.26159	1.01419	3.34277	0	2	1895.99	1.90399	65.5046	0
High	sPIVTHcnVSTVNk	1	1	1	6005715	N-Term(iTRAQ4plex); C7(Carbamidomethyl); N8(Deamidated); K14(iTRAQ4plex)	0	1.58222	2.95599	5.4247	3.34232	0	3	1844.98	-0.241822	24.4502	0
High	sVNPnDTcLAScVk	1	1	1	7657373	N-Term(iTRAQ4plex); N5(Deamidated); C8(Carbamidomethyl); C12(Carbamidomethyl); K14(iTRAQ4plex)	0	1.12946	1.6949	0.570238	3.34208	0	2	1853.9	0.273795	34.5543	0
High	gRnTSSEYQILTAR	1	3	1	530364297	N-Term(iTRAQ4plex); N3(Deamidated)	0	1.13341	1.20165	1.21813	3.29724	0	3	1740.9	-2.4116	31.3644	1
High	lNAInITSALDR	1	8	1	530386598	N-Term(iTRAQ4plex); N5(Deamidated)	0	1.04681	0.572377	0.551389	3.26439	0	2	1445.81	0.894634	57.443	0
High	ynTSTLHHDImLLk	1	1	1	4502907	N-Term(iTRAQ4plex); N2(Deamidated); M11(Oxidation); K14(iTRAQ4plex)	0	1.13756	0.331801	0.945773	3.26145	0	3	1991.05	-1.25622	42.2668	0
High	dFnETQLAR	1	4	1	16933553	N-Term(iTRAQ4plex); N3(Deamidated)	0	1.14465	3.0095	0.502091	3.25102	0	2	1238.61	-4.28745	32.7312	0
High	gHTLVLncTATTPLNTR	1	4	1	229892302	N-Term(iTRAQ4plex); N7(Deamidated); C8(Carbamidomethyl)	0	0.963893	0.941849	0.657321	3.2368	0	3	2014.05	0.798912	37.4347	0
High	vnETEmDIAk	1	1	1	4503037	N-Term(iTRAQ4plex); N2(Deamidated); M6(Oxidation); K10(iTRAQ4plex)	0	0.39848	0.627553	1.27454	3.22755	0	2	1454.73	1.13834	25.555	0
High	gYYnQSEDGSHTIQImYGcDVGPDGR	1	1	1	337752170	N-Term(iTRAQ4plex); N4(Deamidated); M16(Oxidation); C19(Carbamidomethyl)	0	0.203303	0.200723	0.129061	3.21807	0	3	3080.31	-1.4515	41.5163	0
High	aQEALSmGnATFYEVESILk	1	3	1	157419140	N-Term(iTRAQ4plex); M7(Oxidation); N9(Deamidated); K20(iTRAQ4plex)	0	0.727277		1.79986	3.21593	0	3	2506.26	0.0930609	69.3048	0
High	gLFPAVLNLASnALITTnATcGEk	1	4	1	119466532	N-Term(iTRAQ4plex); N12(Deamidated); N18(Deamidated); C21(Carbamidomethyl); K24(iTRAQ4plex)	0	1.79303		0.783341	3.20727	0	3	2765.46	0.533595	78.2389	0
High	ynISVInGTSPFAYDYDLTHIVAAYQER	1	2	1	116734685	N-Term(iTRAQ4plex); N2(Deamidated); N7(Deamidated)	0	1.23662	0.367013	0.314162	3.20358	0	3	3366.64	3.59289	74.6862	0
High	sLTFnETYQDISELVYGAk	1	2	1	530364787	N-Term(iTRAQ4plex); N5(Deamidated); K19(iTRAQ4plex)	0	0.48219	0.201452	0.267831	3.20037	0	3	2467.25	0.103763	76.6026	0
High	lGHcPDPVLVnGEFSSSGPVnVSDk	1	3	1	530366462	N-Term(iTRAQ4plex); C4(Carbamidomethyl); N11(Deamidated); N21(Deamidated); K25(iTRAQ4plex)	0	0.986724	1.83635	1.26662	3.19945	0	3	2901.42	0.578183	47.6968	0
High	gVTFnLSGGSSk	1	1	1	210147581	N-Term(iTRAQ4plex); N5(Deamidated); K12(iTRAQ4plex)	0	1.47665	1.11757	1.35121	3.18648	0	2	1442.77	-1.08361	38.8629	0
High	eEAmLYHnQTAELR	1	3	1	5454038	N-Term(iTRAQ4plex); M4(Oxidation); N8(Deamidated)	0	0.885393	2.20958	1.46217	3.18348	0	3	1865.88	-0.295528	29.3174	0
High	gVNFnVSk	1	2	1	530377669	N-Term(iTRAQ4plex); N5(Deamidated); K8(iTRAQ4plex)	0	0.904504	0.475199	0.388122	3.18234	0	2	1153.65	0.0903064	32.0096	0
High	tPASDPHGDnLTYSVFYTk	1	9	1	290656011	N-Term(iTRAQ4plex); N10(Deamidated); K19(iTRAQ4plex)	0	1.10033	0.412755	0.851093	3.18226	0	3	2402.18	0.447313	45.769	0
High	anESRLEEADQLYR	1	3	1	530399844	N-Term(iTRAQ4plex); N2(Deamidated)	0	0.791466	0.534397	0.566519	3.16968	0	3	1838.9	-0.381796	35.0452	1
High	eTFFnLSk	1	1	1	154759291	N-Term(iTRAQ4plex); N5(Deamidated); K8(iTRAQ4plex)	0	0.732903	0.754418	0.691334	3.16456	0	2	1274.69	1.49773	49.2356	0
High	scInESAIDSR	1	1	1	116256329	N-Term(iTRAQ4plex); C2(Carbamidomethyl); N4(Deamidated)	0	1.66685	0.513158	0.263087	3.15364	0	2	1396.65	0.566966	26.9939	0
High	fEAEHISnYTALLLSR	1	2	1	39777608	N-Term(iTRAQ4plex); N8(Deamidated)	0	0.730264	1.06026	2.44611	3.12757	0	3	2009.05	2.41765	61.061	0
High	yVInGTYAnETk	1	2	1	530379144	N-Term(iTRAQ4plex); N4(Deamidated); N9(Deamidated); K12(iTRAQ4plex)	0	1.52603	2.31761	3.0307	3.0991	0	2	1662.85	0.424734	38.0875	0
High	hTDDLTSLnNTLANIR	1	1	1	18641360	N-Term(iTRAQ4plex); N9(Deamidated)	0	0.799438	0.637911	1	3.08493	0	3	1943	1.87448	50.3219	0
High	vFPYISVmVNnGSLSYDHSk	1	1	1	5803023	N-Term(iTRAQ4plex); M8(Oxidation); N11(Deamidated); K20(iTRAQ4plex)	0	0.936682	1.94835	1.65294	3.06985	0	3	2562.28	-0.811666	54.2727	0
High	sTYnDTEDVSQASPSESEAR	1	20	1	530431903	N-Term(iTRAQ4plex); N4(Deamidated)	0				3.06159	0	2	2318.01	1.36002	26.7819	0
High	gTAnTTTAGVPcQR	1	1	1	205277383	N-Term(iTRAQ4plex); N4(Deamidated); C12(Carbamidomethyl)	0	0.886711	1.19277	0.288888	3.04238	0	2	1578.77	0.302091	18.7389	0
High	rYnQSEAGSHTLQGmnGcDmGPDGR	1	11	1	149158700	N-Term(iTRAQ4plex); N3(Deamidated); M15(Oxidation); N16(Deamidated); C18(Carbamidomethyl); M20(Oxidation)	0				3.0423	0	4	2916.2	-1.42963	19.3191	1
High	gPnLTSPASITFTTGLEAPR	1	2	1	20665034	N-Term(iTRAQ4plex); N3(Deamidated)	0	1.26933	0.360452	0.855004	3.03935	0	2	2175.14	-1.15243	59.0022	0
High	nNVITLnITGk	1	5	1	208022658	N-Term(iTRAQ4plex); N1(Deamidated); N7(Deamidated); K11(iTRAQ4plex)	0	0.745371	1.48438	1.536	3.02848	0	2	1476.85	-1.14053	50.0584	0
High	vLLDnQTVTFQPDHEDGGGQETFnATGVLLSR	1	6	1	530375887	N-Term(iTRAQ4plex); N5(Deamidated); N24(Deamidated)	0				2.98359	0	3	3604.77	3.69676	63.1306	0
High	yLnFSESEEk	1	2	1	34452173	N-Term(iTRAQ4plex); N3(Deamidated); K10(iTRAQ4plex)	0	0.839674	2.82865	1.29202	2.98283	0	2	1534.75	-2.01506	42.4078	0
High	sLGSGGSVSQLFSnFTGSVDDR	1	1	1	32313593	N-Term(iTRAQ4plex); N14(Deamidated)	0				2.96884	0	3	2362.13	1.03973	69.8537	0
High	kVEAEALnATAIR	1	8	1	530425349	N-Term(iTRAQ4plex); K1(iTRAQ4plex); N8(Deamidated)	0	0.727871	0.617608	0.451683	2.96829	0	3	1674.96	-2.51346	33.6935	1
High	aFnSTLPTmAQmEk	1	20	1	48255943	N-Term(iTRAQ4plex); N3(Deamidated); M9(Oxidation); M12(Oxidation); K14(iTRAQ4plex)	0	0.918803	1.17192	1.88328	2.95441	0	3	1889.92	-0.0426952	35.3348	0
High	rGPEcSQnYTTPSGVIk	1	5	1	66864913	N-Term(iTRAQ4plex); C5(Carbamidomethyl); N8(Deamidated); K17(iTRAQ4plex)	0	0.832716	1.09795	1.14249	2.95252	0	3	2183.1	-1.00111	27.6569	1
High	gDGPFTIFVPHADLmSnLSQDELAR	1	5	1	530372117	N-Term(iTRAQ4plex); M15(Oxidation); N17(Deamidated)	0				2.94203	0	3	2891.41	3.15856	64.5792	0
High	tELFSSScPGGImLnETGQGYQR	1	2	1	371873523	N-Term(iTRAQ4plex); C8(Carbamidomethyl); M13(Oxidation); N15(Deamidated)	0	0.996085	0.750307	0.821361	2.91596	0	3	2693.24	1.81023	51.3594	0
High	aFGSNPnLTk	1	2	1	256217721	N-Term(iTRAQ4plex); N7(Deamidated); K10(iTRAQ4plex)	0	0.64305	0.526717	0.455318	2.89377	0	2	1337.73	2.11447	30.3212	0
High	eLLLDFAnSSAELTGcLVR	1	2	1	530383623	N-Term(iTRAQ4plex); N8(Deamidated); C16(Carbamidomethyl)	0				2.88435	0	3	2253.16	1.30708	76.7721	0
High	lAVTnTTmTGTVLk	1	4	1	485836818	N-Term(iTRAQ4plex); N5(Deamidated); M8(Oxidation); K14(iTRAQ4plex)	0	1.13824	1.3299	1.47741	2.88372	0	2	1754.98	1.58867	39.6911	0
High	iDFSGSQDnLTITmHR	1	1	1	5453613	N-Term(iTRAQ4plex); N9(Deamidated); M14(Oxidation)	0	1.7162	2.15285	2.4527	2.8805	0	3	1995.96	1.11974	43.4197	0
High	fLNnGTcTAEGk	1	4	1	530377649	N-Term(iTRAQ4plex); N4(Deamidated); C7(Carbamidomethyl); K12(iTRAQ4plex)	0	1.0162	0.816969	0.791404	2.87958	0	2	1600.79	0.0975996	30.7213	0
High	eERPLnASALk	1	2	1	530390989	N-Term(iTRAQ4plex); N6(Deamidated); K11(iTRAQ4plex)	0	0.986953	1.20619	1.60166	2.86323	0	3	1516.86	-0.776931	27.1651	0
High	aASnFTEIk	1	2	1	530398336	N-Term(iTRAQ4plex); N4(Deamidated); K9(iTRAQ4plex)	0	1.09419	2.34206	1.41022	2.85276	0	2	1269.69	-4.90687	33.4469	0
High	tYVDEVNSELVNIYTFnHTVTR	1	4	1	530398199	N-Term(iTRAQ4plex); N17(Deamidated)	0	1.68106		1.74924	2.84809	0	3	2759.37	0.757783	67.1669	0
High	dcVLQcEEQncSGGALNHFR	1	3	1	530413150	N-Term(iTRAQ4plex); C2(Carbamidomethyl); C6(Carbamidomethyl); N10(Deamidated); C11(Carbamidomethyl)	0	1.43689	1.10881	0.581922	2.83974	0	3	2539.09	0.222889	38.9912	0
High	kQnDSVIAEcSNR	1	2	1	20302168	K1(iTRAQ4plex); N-Term(iTRAQ4plex); N3(Deamidated); C10(Carbamidomethyl)	0	0.811302	1.16778	1.67804	2.83879	0	3	1809.9	0.357936	17.2847	1
High	vIYnLTEk	1	2	1	530425322	N-Term(iTRAQ4plex); N4(Deamidated); K8(iTRAQ4plex)	0	0.874846	1.2719	1.49998	2.82609	0	2	1268.74	2.31945	42.8812	0
High	gLLnLTYYQQIQVQk	1	2	1	321267600	N-Term(iTRAQ4plex); N4(Deamidated); K15(iTRAQ4plex)	0	0.408482	2.16034	0.946211	2.8217	0	3	2098.18	0.751922	61.1159	0
High	gnVTQHVQGHR	1	5	1	205830426	N-Term(iTRAQ4plex); N2(Deamidated)	0				2.81082	0	3	1377.71	-0.323528	8.03472	0
High	sFDDHFQHLLnDSER	1	1	1	167001141	N-Term(iTRAQ4plex); N11(Deamidated)	0	0.84872	0.730327	0.910211	2.77553	0	3	2004.91	-1.40888	44.2254	0
High	fAEInGSALcSYNLkPSEYTTSPk	1	4	1	530390843	N-Term(iTRAQ4plex); N5(Deamidated); C10(Carbamidomethyl); K15(iTRAQ4plex); K24(iTRAQ4plex)	0	1.1973	0.806626	1.01051	2.72369	0	3	3110.58	1.23268	50.7708	0
High	kAEnSSNEEETSSEGNmR	1	2	1	530378271	K1(iTRAQ4plex); N-Term(iTRAQ4plex); N4(Deamidated); M17(Oxidation)	0	0.706625		0.509668	2.70952	0	3	2304.02	0.89057	8.77182	1
High	vLEAVnGTDAR	1	1	1	5032247	N-Term(iTRAQ4plex); N6(Deamidated)	0	0.956023	2.50453	1.9631	2.69142	0	2	1289.68	-1.71149	33.9158	0
High	eQInITLDHR	1	2	1	32307144	N-Term(iTRAQ4plex); N4(Deamidated)	0	0.491013	2.98015	2.16907	2.68162	0	3	1383.74	0.240528	33.1148	0
High	iHnVTASDSGk	1	15	1	530381426	N-Term(iTRAQ4plex); N3(Deamidated); K11(iTRAQ4plex)	0	1.51427	0.470112	0.784604	2.676	0	3	1417.75	-1.15968	15.3026	0
High	fYATnDTEVAQSNFEALQDFFR	1	3	1	189163485	N-Term(iTRAQ4plex); N5(Deamidated)	0	0.8618	1.01411	0.732574	2.67438	0	3	2758.28	1.55783	77.2043	0
High	aLGDLPHHFnASTQPAYLR	1	1	1	40254808	N-Term(iTRAQ4plex); N10(Deamidated)	0	1.88728	0.482739	0.794931	2.64465	0	3	2253.16	1.0854	41.9484	0
High	anDTSYIR	1	2	1	14916498	N-Term(iTRAQ4plex); N2(Deamidated)	0	1.16305	0.137176	0.259965	2.63174	0	2	1084.54	0.985147	22.8012	0
High	vFPQVnVTk	1	1	1	66346698	N-Term(iTRAQ4plex); N6(Deamidated); K9(iTRAQ4plex)	0	0.621526	3.74893	1.63748	2.61224	0	2	1320.78	1.06634	41.9273	0
High	eVFVHPnYSk	1	4	1	4506115	N-Term(iTRAQ4plex); N7(Deamidated); K10(iTRAQ4plex)	0	0.772246	0.534052	0.51602	2.59132	0	3	1508.8	0.0387459	29.8216	0
High	hPFTGDncTIk	1	3	1	530377408	N-Term(iTRAQ4plex); N7(Deamidated); C8(Carbamidomethyl); K11(iTRAQ4plex)	0	0.881786	0.617796	1.04312	2.58768	0	3	1578.78	0.513695	23.2149	0
High	eQQLEScAcnETDNSck	1	1	1	73747889	N-Term(iTRAQ4plex); C7(Carbamidomethyl); C9(Carbamidomethyl); N10(Deamidated); C16(Carbamidomethyl); K17(iTRAQ4plex)	0	1.43849	2.50469	1.06135	2.58565	0	3	2361.98	0.310255	25.4656	0
High	gSPGnGSSHSGAPGPDPTLAR	1	5	1	530360334	N-Term(iTRAQ4plex); N5(Deamidated)	0	1.02021	0.879129	0.867624	2.56278	0	3	2063.99	0.291828	21.1398	0
High	gLSPGnYSVR	1	5	1	530425235	N-Term(iTRAQ4plex); N6(Deamidated)	0	0.843796	1.13954	1.2203	2.55613	0	2	1194.62	-4.46891	32.6472	0
High	vLnFTTk	1	4	1	530378934	N-Term(iTRAQ4plex); N3(Deamidated); K7(iTRAQ4plex)	0	0.793604	0.521118	0.367477	2.53585	0	2	1111.66	1.47299	40.8908	0
High	lVQLFPnDTSLk	1	18	1	530388457	N-Term(iTRAQ4plex); N7(Deamidated); K12(iTRAQ4plex)	0	0.864377	1.93955	1.28096	2.52356	0	2	1663.96	2.5869	58.3032	0
High	lGSQSTnSSYTmNTk	1	3	1	393715111	N-Term(iTRAQ4plex); N7(Deamidated); M12(Oxidation); K15(iTRAQ4plex)	0	1.14317	0.547309	0.77835	2.51975	0	3	1923.92	-0.104415	23.2061	0
High	tVnVSVPk	1	3	1	530378978	N-Term(iTRAQ4plex); N3(Deamidated); K8(iTRAQ4plex)	0	1.04217	2.28827	0.912915	2.5142	0	2	1132.68	-0.481537	29.8598	0
High	aPQLnHSNSDVVSINcNIR	1	3	1	530405525	N-Term(iTRAQ4plex); N5(Deamidated); C16(Carbamidomethyl)	0	0.574197	2.68521	0.837494	2.4924	0	3	2283.13	0.392634	36.5553	0
High	fVLQnASR	1	1	1	116063568	N-Term(iTRAQ4plex); N5(Deamidated)	0	0.839306	1.06569	0.976152	2.47149	0	2	1079.6	-0.683131	34.9389	0
High	vDTFnESR	1	4	1	530411342	N-Term(iTRAQ4plex); N5(Deamidated)	0	1.12077	0.141367	0.208722	2.4671	0	2	1112.53	-1.17557	25.2262	0
High	sTGQLnLSTSPINSSSYLGYnSNAR	1	11	1	530376644	N-Term(iTRAQ4plex); N6(Deamidated); N21(Deamidated)	0	0.933823	0.537811	1.01671	2.45062	0	3	2777.33	-0.830193	43.0975	0
High	dYSLTFGAInQTWSYR	1	5	1	530403254	N-Term(iTRAQ4plex); N10(Deamidated)	0	1.45936	0.627969	0.81439	2.41234	0	2	2066.99	-0.868509	65.3533	0
High	ynVSSLEk	1	4	1	530370349	N-Term(iTRAQ4plex); N2(Deamidated); K8(iTRAQ4plex)	0	1.39661	1.70598	0.993431	2.4046	0	2	1228.67	-0.534146	34.636	0
