# Supplementary material for: Protein signatures of molecular pathways in non-small cell lung carcinoma (NSCLC): comparison of glycoproteomics and global proteomics
Source: Clin Proteomics. 2017 Aug 15;14:31. doi: 10.1186/s12014-017-9166-9 (PMC5557576; doi:10.1186/s12014-017-9166-9)
Supplement: Supplementary file 10 — Additional file 10. Diseases and biofunctions of lung cancers by ingenuity pathway analysis (IPA). [file 12014_2017_9166_MOESM10_ESM.zip]

Archive with 7 entries (6 files):
- New folder (2)/
- New folder (2)/Raw Data Gobal Set1.xlsx
- New folder (2)/Raw Data Gobal Set2.xlsx
- New folder (2)/Raw Data Gobal Set3.xlsx
- New folder (2)/Raw Data Gobal Set4.xlsx
- New folder (2)/Raw Data Gobal Set5.xlsx
- New folder (2)/Raw Data Gobal Set6.xlsx
