# Supplementary material for: Protein signatures of molecular pathways in non-small cell lung carcinoma (NSCLC): comparison of glycoproteomics and global proteomics
Source: Clin Proteomics. 2017 Aug 15;14:31. doi: 10.1186/s12014-017-9166-9 (PMC5557576; doi:10.1186/s12014-017-9166-9)
Supplement: Supplementary file 10 — Additional file 10. Diseases and biofunctions of lung cancers by ingenuity pathway analysis (IPA). [file 12014_2017_9166_MOESM10_ESM.zip › New folder (2)/Raw Data Gobal Set1.xlsx]

## Sheet: Global Set1
Accession	Sequence	# PSMs	# Proteins	# Protein Groups	Modifications	ΔCn	115/114	116/114	117/114	q-Value	PEP	XCorr	Charge	MH+ [Da]	ΔM [ppm]	RT [min]	# Missed Cleavages
4504347	vADALTNAVAHVDDMPNALSALSDLHAHk	88	1	1	N-Term(iTRAQ4plex); K29(iTRAQ4plex)	0	0.148733	1.96027	2.27166	0	7.347e-16	10.6517	4	3284.7	1.12373	99.1555	0
4504347	vADALTNAVAHVDDmPNALSALSDLHAHk	181	1	1	N-Term(iTRAQ4plex); M15(Oxidation); K29(iTRAQ4plex)	0	0.166753	1.87299	0.466602	0	3.549e-15	9.52502	4	3300.69	0.957638	81.0958	0
4502027	eFNAETFTFHADIcTLSEkER	12	2	1	N-Term(iTRAQ4plex); C14(Carbamidomethyl); K19(iTRAQ4plex)	0	0.521136	0.722121	0.521577	0	3.519e-13	9.03435	4	2833.37	0.392997	73.0307	1
21264602	gQDLGQAVLDAGHSVSTLEk	4	1	1	N-Term(iTRAQ4plex); K20(iTRAQ4plex)	0	0.424471	1.98838	0.74147	0	4.513e-13	8.59398	3	2313.23	0.197546	71.5085	0
71361688	gNPGSHFcGGTLIHPSFVLTAAHcLR	1	1	1	N-Term(iTRAQ4plex); C8(Carbamidomethyl); C24(Carbamidomethyl)	0	0.590053	0.856558	1.78867	0	5.587e-12	8.57206	5	2950.47	-0.840393	64.2384	0
4504347	lLSHcLLVTLAAHLPAEFTPAVHASLDk	10	1	1	N-Term(iTRAQ4plex); C5(Carbamidomethyl); K28(iTRAQ4plex)	0	0.0729513	0.823255	0.166216	0	1.164e-13	8.48393	4	3312.83	-2.4029	105.096	0
110349772	sGDRGETGPAGPAGPVGPVGAR	4	1	1	N-Term(iTRAQ4plex)	0	0.350297	1.00212	0.409249	0	2.656e-12	8.20911	3	2106.08	1.79321	45.681	1
31317303	yVVADcGGGTVDLTVHQLEQPHGTLk	1	6	1	N-Term(iTRAQ4plex); C6(Carbamidomethyl); K26(iTRAQ4plex)	0	0.287322	0.91465	0.357439	0	1.73e-11	8.19879	4	3082.59	-0.0111793	65.3631	0
4502027	vHTEccHGDLLEcADDRADLAk	27	2	1	N-Term(iTRAQ4plex); C5(Carbamidomethyl); C6(Carbamidomethyl); C13(Carbamidomethyl); K22(iTRAQ4plex)	0	0.491267	0.792892	0.346989	0	2.884e-11	8.08502	4	2873.32	-0.955246	58.2491	1
29826323	gSTNLGVNQAGFTLHSAIYAARPDVk	2	8	1	N-Term(iTRAQ4plex); K26(iTRAQ4plex)	0	0.426833	1.18338	0.334486	0	2.522e-13	8.01181	4	2975.6	0.954197	64.7532	0
166158922	dLVTTLGGALLWLSGHAGTQAQGAAR	1	2	1	N-Term(iTRAQ4plex)	0	4.82676	0.422648	2.43817	0	5.453e-15	7.94622	3	2708.47	3.05104	119.112	0
4501887	tTGIVMDSGDGVTHTVPIYEGYALPHAILR	24	4	1	N-Term(iTRAQ4plex)	0	0.800168	1.29347	0.433944	0	3.162e-12	7.85375	4	3327.71	-2.21689	89.066	0
67782319	qIAERPAEETGPQEEEGETAGEAPVSHHAATER	5	3	1	N-Term(iTRAQ4plex)	0	0.142644	1.57252	0.625252	0	4.626e-14	7.72803	5	3657.7	-4.52651	33.7887	0
86788015	iQcAAGYEQSEHNVcQDIDEcTAGTHNcR	3	3	1	N-Term(iTRAQ4plex); C3(Carbamidomethyl); C15(Carbamidomethyl); C21(Carbamidomethyl); C28(Carbamidomethyl)	0	0.604622	1.19634	0.304506	0	9.105e-12	7.68539	4	3567.47	-5.16167	42.7139	0
4504165	nWRDPDQTDGLGLSYLSSHIANVER	7	7	1	N-Term(iTRAQ4plex)	0	1.58411	1.17691	0.904612	0	2.583e-15	7.67502	4	2987.47	-1.25437	99.2699	1
5031601	aSSEGGTAAGAGLDSLHk	6	3	1	N-Term(iTRAQ4plex); K18(iTRAQ4plex)	0	1.84504	0.882359	1.08	0	2.071e-14	7.66339	3	1916.98	-4.35934	51.4405	0
115298678	qkPDGVFQEDAPVIHQEMIGGLR	2	1	1	N-Term(iTRAQ4plex); K2(iTRAQ4plex)	0	0.225099	1.48006	0.179937	0	6.996e-11	7.58339	4	2852.49	-0.72765	63.9648	0
50592988	aVAFQNPQTHVIENLHAAAYR	7	1	1	N-Term(iTRAQ4plex)	0	1.45088	0.913926	1.13519	0	2.51e-11	7.57491	4	2494.3	-3.99807	58.206	0
19923483	iYQNIQDGSLDLNAAESGVQHkPSAPQGGR	2	1	1	N-Term(iTRAQ4plex); K22(iTRAQ4plex)	0	0.759324	0.99291	0.522155	0	4.512e-12	7.55487	4	3438.75	-4.01672	57.44	0
4507149	hVGDLGNVTADkDGVADVSIEDSVISLSGDHcIIGR	3	1	1	N-Term(iTRAQ4plex); K12(iTRAQ4plex); C32(Carbamidomethyl)	0	0.750834	1.06675	0.83367	0	5.243e-12	7.54023	4	4009.02	0.195066	86.0704	1
25453472	sLAGSSGPGASSGTSGDHGELVVR	3	5	1	N-Term(iTRAQ4plex)	0	1.44451	0.769724	1.05577	0	7.498e-16	7.51089	3	2329.15	-1.14171	49.7964	0
4504349	gTFATLSELHcDkLHVDPENFR	42	1	1	N-Term(iTRAQ4plex); C11(Carbamidomethyl); K13(iTRAQ4plex)	0	0.168184	1.67282	0.349014	0	1.772e-10	7.45438	4	2874.45	2.0181	90.0735	1
10092665	dSIQTLGHVDSSGQVHcVSPLLYESGR	2	1	1	N-Term(iTRAQ4plex); C17(Carbamidomethyl)	0	0.294486	1.06446	0.40459	0	5.324e-11	7.43346	4	3085.51	-1.01115	63.1214	0
4557032	sLADELALVDVLEDkLk	1	1	1	N-Term(iTRAQ4plex); K15(iTRAQ4plex); K17(iTRAQ4plex)	0	1.00767	0.981018	0.0694486	0	2.245e-13	7.43244	3	2303.34	-1.72298	116.796	1
530427505	gNFGGSFAGSFGGAGGHAPGVAR	4	8	1	N-Term(iTRAQ4plex)	0	1.25432	1.11889	2.04335	0	6.384e-14	7.42225	3	2179.05	-2.79936	51.5478	0
77404397	dIQNTQcLLNVEHLSAGcPHVTLQFADSk	1	3	1	N-Term(iTRAQ4plex); C7(Carbamidomethyl); C18(Carbamidomethyl); K29(iTRAQ4plex)	0	2.91926	0.515095	1.79102	0	1.802e-11	7.37755	4	3583.78	-2.91115	75.2658	0
7669492	rVIISAPSADAPmFVMGVNHEk	3	3	1	N-Term(iTRAQ4plex); M13(Oxidation); K22(iTRAQ4plex)	0	1.27245	0.934908	0.963875	0	8.623e-11	7.35869	4	2673.41	-1.2956	56.7702	1
7669492	vIHDNFGIVEGLMTTVHAITATQk	8	3	1	N-Term(iTRAQ4plex); K24(iTRAQ4plex)	0	2.48282	0.936952	0.995936	0	2.817e-10	7.30127	5	2883.57	0.35217	110.889	0
50363217	tDTSHHDQDHPTFNk	18	1	1	N-Term(iTRAQ4plex); K15(iTRAQ4plex)	0	0.302395	1.3559	0.739626	0	2.728e-10	7.25568	3	2067.98	1.31648	4.11186	0
116063573	vSGQGLHEGHTFEPAEFIIDTR	15	2	1	N-Term(iTRAQ4plex)	0	0.601487	1.26992	0.647382	0	4.027e-10	7.22783	4	2584.29	0.0264064	67.1737	0
166795299	gTADVTHDLQEMkEESR	7	2	1	N-Term(iTRAQ4plex); K13(iTRAQ4plex)	0	0.303038	1.25989	1.98657	0	6.625e-13	7.17243	3	2234.1	-0.351461	45.2844	1
288915539	iDINMSGFNETDDLkR	3	5	1	N-Term(iTRAQ4plex); K15(iTRAQ4plex)	0	0.558915	0.723208	0.336861	0	3.717e-12	7.16922	3	2156.09	-0.642975	68.56	1
374081840	sDkDLETQVIQLNEQVHSLk	1	4	1	N-Term(iTRAQ4plex); K3(iTRAQ4plex); K20(iTRAQ4plex)	0	0.678297	0.892306	0.425814	0	1.004e-09	7.15683	4	2756.51	-3.36078	71.0679	1
19923497	lVDEPGHcADFHPSGTVVAIGTHSGR	2	4	1	N-Term(iTRAQ4plex); C8(Carbamidomethyl)	0	0.989102	0.92026	0.984188	0	6.323e-11	7.15391	4	2860.38	-3.86322	46.2663	0
12667788	hSQAVEELAEQLEQTkR	1	2	1	N-Term(iTRAQ4plex); K16(iTRAQ4plex)	0	0.668708	1.02705	0.559608	0	9.643e-10	7.14173	4	2284.21	-1.32444	59.9577	1
530405728	tFSHELSDFGLESTAGEIPVVAIR	1	3	1	N-Term(iTRAQ4plex)	0	1.17519	1.06206	2.20759	0	9.269e-12	7.14022	3	2719.4	-1.34824	119.598	0
21071030	tPGAAANLELIFVGPQHAGNYR	4	2	1	N-Term(iTRAQ4plex)	0	0.332545	1.10365	0.581352	0	2.182e-11	7.12166	3	2440.29	0.942339	81.8681	0
116063573	aTcAPQHGAPGPGPADASk	19	2	1	N-Term(iTRAQ4plex); C3(Carbamidomethyl); K19(iTRAQ4plex)	0	0.86601	1.33776	0.782442	0	6.734e-15	7.11513	3	2078.03	0.254109	4.2457	0
9257257	gPVTDVAYSHDGAFLAVcDASk	11	4	1	N-Term(iTRAQ4plex); C18(Carbamidomethyl); K22(iTRAQ4plex)	0	1.10177	0.859855	2.60548	0	9.919e-10	7.08906	3	2568.25	-5.76479	66.2008	0
530371631	gEEDPEEEHELPVDMETINLDRDAEDVDLNHYR	3	3	1	N-Term(iTRAQ4plex)	0	0.684699	1.28741	1.1875	0	2.298e-10	7.07861	5	4067.81	-0.792629	77.9328	1
530368014	eAEkLESEHPDQAQAILSR	6	3	1	N-Term(iTRAQ4plex); K4(iTRAQ4plex)	0	0.473513	1.26821	0.388918	0	2.455e-09	7.05315	4	2439.27	-0.00246308	39.2553	1
7330335	dEFTNTcPSDkEVEIAYSDVAk	3	2	1	N-Term(iTRAQ4plex); C7(Carbamidomethyl); K11(iTRAQ4plex); K22(iTRAQ4plex)	0	0.918376	0.860022	0.730668	0	1.585e-09	7.03992	3	2950.42	-6.00208	63.3555	1
302191611	gYGYGQGAGTLSTDkGESLGIk	9	3	1	N-Term(iTRAQ4plex); K15(iTRAQ4plex); K22(iTRAQ4plex)	0	0.689475	1.37935	0.263625	0	9.789e-12	7.03584	3	2591.36	-1.58167	51.5931	1
87196339	fEPGQSYAGVVQYSHSQMQEHVSLR	7	1	1	N-Term(iTRAQ4plex)	0	0.478972	1.21178	0.841796	0	5.077e-11	7.03476	4	3008.44	-1.28837	66.1128	0
4504351	gTFSQLSELHcDkLHVDPENFR	9	1	1	N-Term(iTRAQ4plex); C11(Carbamidomethyl); K13(iTRAQ4plex)	0	0.169001	1.47912	0.574587	0	2.181e-11	7.01159	4	2917.44	-2.5136	89.377	1
4504347	tYFPHFDLSHGSAQVk	611	1	1	N-Term(iTRAQ4plex); K16(iTRAQ4plex)	0	0.0650411	1.93981	0.196786	0	2.799e-10	7.00631	4	2122.09	-0.895523	57.2054	0
117938314	tcLHYLGEFGEDQIYEAHQQGR	15	4	1	N-Term(iTRAQ4plex); C2(Carbamidomethyl)	0	2.55856	1.11778	2.12368	0	1.202e-11	7.0059	3	2795.29	-1.23973	59.7127	0
50363217	lYHSEAFTVNFGDTEEAkk	11	1	1	N-Term(iTRAQ4plex); K18(iTRAQ4plex); K19(iTRAQ4plex)	0	0.266585	1.49416	0.281133	0	1.427e-12	6.99866	3	2618.34	-2.24687	54.1761	1
45439306	qQQFNVQALVAVGDHASk	1	2	1	N-Term(iTRAQ4plex); K18(iTRAQ4plex)	0	1.24403	1.07394	1.51552	0	8.752e-13	6.98904	3	2228.2	0.773069	89.5409	0
4502027	sHcIAEVENDEMPADLPSLAADFVESk	68	2	1	N-Term(iTRAQ4plex); C3(Carbamidomethyl); K27(iTRAQ4plex)	0	0.4544	0.923474	0.587313	0	3.577e-10	6.97256	4	3262.54	-2.92901	106.245	0
4758516	eAATLEVERPLPMEVEk	2	4	1	N-Term(iTRAQ4plex); K17(iTRAQ4plex)	0	1.23202	0.839304	1.32692	0	2.381e-10	6.96813	3	2229.2	-1.17	84.4042	0
530368138	vFDkDGNGYISAAELR	3	4	1	N-Term(iTRAQ4plex); K4(iTRAQ4plex)	0	0.480481	0.667202	0.527992	0	6.449e-12	6.95243	3	2043.08	1.45797	58.4563	1
4502101	aAYLQETGkPLDETLkk	1	2	1	N-Term(iTRAQ4plex); K9(iTRAQ4plex); K16(iTRAQ4plex); K17(iTRAQ4plex)	0	0.885312	0.829406	0.322903	0	4.549e-09	6.95146	4	2481.42	-8.38008	43.104	1
4503649	iTVVAGEHNIEETEHTEQk	4	3	1	N-Term(iTRAQ4plex); K19(iTRAQ4plex)	0	0.196098	1.20844	0.138407	0	6.565e-10	6.94686	4	2452.25	-0.546433	30.553	0
4505245	aLGGDLASINNkEEQQTIWR	1	2	1	N-Term(iTRAQ4plex); K12(iTRAQ4plex)	0	0.921727	0.953414	0.24443	0	1.143e-10	6.92918	3	2531.35	0.152562	66.3437	1
4885409	sIMEEcGGVHIHFPVEGSGSDTVVIR	2	4	1	N-Term(iTRAQ4plex); C6(Carbamidomethyl)	0	1.70674	1.23454	2.02182	0	3.607e-12	6.9271	4	2956.45	2.00582	74.267	0
528281421	iVITGDADIDHDQALAQAIk	2	11	1	N-Term(iTRAQ4plex); K20(iTRAQ4plex)	0	1.51276	0.762723	0.7862	0	1.182e-12	6.91493	3	2395.3	-1.4709	76.3119	0
87196339	fEPGQSYAGVVQYSHSQmQEHVSLR	10	1	1	N-Term(iTRAQ4plex); M18(Oxidation)	0	0.479215	1.36615	0.56436	0	5.278e-13	6.91335	4	3024.44	-0.972534	78.7294	0
530368014	eVVAGSHELGQDYEHVTMLQER	3	3	1	N-Term(iTRAQ4plex)	0	0.486949	1.14172	0.396347	0	6.47e-11	6.91009	4	2671.3	2.681	75.2238	0
308818195	iLDLGITGPEGHVLSRPEEVEAEAVNR	15	3	1	N-Term(iTRAQ4plex)	0	0.421247	0.807673	0.207649	0	6.951e-13	6.90621	4	3044.61	0.474467	105.586	0
32455266	lNcQVIGASVDSHFcHLAWVNTPk	3	1	1	N-Term(iTRAQ4plex); C3(Carbamidomethyl); C15(Carbamidomethyl); K24(iTRAQ4plex)	0	2.03819	0.798016	0.538866	0	1.987e-11	6.9025	4	3041.53	-1.45394	73.9223	0
20149498	kLNQALLDLHALGSAR	4	2	1	N-Term(iTRAQ4plex); K1(iTRAQ4plex)	0	0.516294	0.799161	0.777786	0	1.64e-06	6.89981	4	2008.2	2.58151	85.722	1
21264602	dQASQLLAGTEATLGHAk	4	1	1	N-Term(iTRAQ4plex); K18(iTRAQ4plex)	0	0.458728	2.08547	0.882288	0	1.291e-14	6.89656	3	2099.13	-1.16221	70.1491	0
33350932	rSELEEQQMHLNVGLR	2	1	1	N-Term(iTRAQ4plex)	0	0.573306	1.08946	0.728499	0	1.87e-06	6.88637	4	2083.08	-1.60983	41.0457	1
148664205	aLEEPANDIkEDAIAPR	2	2	1	N-Term(iTRAQ4plex); K10(iTRAQ4plex)	0	0.242935	1.03199	0.286863	0	5.406e-11	6.88206	3	2140.15	1.73106	50.759	1
9257257	nIDNPALADIYTEHAHQVVVAk	4	2	1	N-Term(iTRAQ4plex); K22(iTRAQ4plex)	0	1.1192	0.905671	0.734967	0	7.426e-11	6.86722	4	2706.45	0.555274	61.1152	0
70906435	kGGETSEmYLIQPDSSVkPYR	6	2	1	N-Term(iTRAQ4plex); K1(iTRAQ4plex); M8(Oxidation); K18(iTRAQ4plex)	0	0.355218	1.28167	0.66369	0	3.144e-08	6.85149	4	2833.47	-0.682254	38.1817	1
40316910	fFGHGAEDSLADQAANEWGR	4	1	1	N-Term(iTRAQ4plex)	0	0.485495	2.55575	1.156	0	2.385e-12	6.84993	3	2322.07	1.34642	71.4964	0
117320537	dSSVFILGNTDRPDASAVYLHDFQR	3	2	1	N-Term(iTRAQ4plex)	0	1.77221	1.0342	1.56417	0	9.496e-12	6.84883	4	2967.48	1.64482	105.241	0
193794826	sTPAITLESPDIkYPLR	2	3	1	N-Term(iTRAQ4plex); K13(iTRAQ4plex)	0	0.588441	1.14507	0.393482	0	2.209e-08	6.84286	3	2189.24	1.19025	92.8858	1
47132555	gATYNIIVEALkDQQR	5	5	1	N-Term(iTRAQ4plex); K12(iTRAQ4plex)	0	0.79643	1.4353	0.781512	0	2.569e-09	6.83055	3	2107.18	1.35408	81.3502	1
4501887	tTGIVmDSGDGVTHTVPIYEGYALPHAILR	51	4	1	N-Term(iTRAQ4plex); M6(Oxidation)	0	0.802195	1.3639	1.03347	0	1.057e-10	6.82141	4	3343.71	-0.247421	78.6635	0
71773110	sLAELGGHLDQQVEEFR	5	1	1	N-Term(iTRAQ4plex)	0	0.430474	1.28972	0.811787	0	2.136e-11	6.8172	3	2072.06	1.13303	73.692	0
7657033	gQEETPSWEHILFTccHNR	2	1	1	N-Term(iTRAQ4plex); C15(Carbamidomethyl); C16(Carbamidomethyl)	0	1.25009	0.607496	2.59576	0	3.245e-11	6.8129	4	2545.14	-0.903003	85.773	0
16306550	fLHNPDAAQGFVGcALSSTIQR	16	4	1	N-Term(iTRAQ4plex); C14(Carbamidomethyl)	0	0.377571	1.15785	1.21734	0	2.882e-11	6.79429	3	2533.28	1.63464	104.861	0
24497577	qIDDILSVASVRPAVLQVEcHPYLAQNELIAHcQAR	3	1	1	N-Term(iTRAQ4plex); C20(Carbamidomethyl); C33(Carbamidomethyl)	0	3.22033	0.659205	1.69284	0	1.567e-14	6.79378	5	4258.2	-0.631104	92.3094	0
4502027	eFNAETFTFHADIcTLSEk	64	2	1	N-Term(iTRAQ4plex); C14(Carbamidomethyl); K19(iTRAQ4plex)	0	0.470656	0.983702	0.18644	0	5.789e-12	6.79374	3	2548.23	-0.403053	80.2743	0
4826998	dkLESEMEDAYHEHQANLLR	4	2	1	N-Term(iTRAQ4plex); K2(iTRAQ4plex)	0	0.935301	1.06889	1.31452	0	2.482e-09	6.79143	4	2716.33	1.12644	83.0316	1
186972143	gIYLRDPVQVAAPSDHGVGIEPVFPENTENSEk	2	5	1	N-Term(iTRAQ4plex); K33(iTRAQ4plex)	0	1.05505	1.35896	0.804667	0	2.087e-11	6.78628	4	3852.96	-2.29797	78.2936	1
33286418	eAEAAIYHLQLFEELRR	4	4	1	N-Term(iTRAQ4plex)	0	1.97817	1.01094	2.63769	0	1.138e-10	6.77804	4	2232.18	-2.5436	76.4639	1
4502517	eIINVGHSFHVNFEDNDNR	56	1	1	N-Term(iTRAQ4plex)	0	0.309079	1.54905	0.593076	0	9.957e-12	6.77497	3	2400.15	0.690082	63.2778	0
228480205	gSSVVAYEGQSWHDYcFHck	9	3	1	N-Term(iTRAQ4plex); C16(Carbamidomethyl); C19(Carbamidomethyl); K20(iTRAQ4plex)	0	0.226663	0.878001	0.530522	0	2.804e-09	6.77307	4	2705.22	3.25013	52.5616	0
82880645	lEAIEDDSVkETDSSSASAATPSk	2	3	1	N-Term(iTRAQ4plex); K10(iTRAQ4plex); K24(iTRAQ4plex)	0	0.9529	1.1444	1.71847	0	1.717e-12	6.7675	3	2870.44	-1.80708	43.4186	1
118026927	eVkEEAGLHcEPETLLSVEER	1	1	1	N-Term(iTRAQ4plex); K3(iTRAQ4plex); C10(Carbamidomethyl)	0	1.13012	0.818628	1.06825	0	3.366e-09	6.75231	4	2742.38	-3.13642	53.2644	1
5174735	fWEVISDEHGIDPTGTYHGDSDLQLER	10	3	1	N-Term(iTRAQ4plex)	0	0.779704	0.809636	0.570201	0	5.001e-10	6.75189	4	3260.53	0.794506	86.0974	0
530411377	rTEITIVkPQESAHR	2	4	1	N-Term(iTRAQ4plex); K8(iTRAQ4plex)	0	0.720821	1.23207	0.87473	0	2.752e-09	6.74643	4	2053.17	-3.46172	14.6458	1
4507725	aLGISPFHEHAEVVFTANDSGPR	16	1	1	N-Term(iTRAQ4plex)	0	0.429299	0.99483	0.819049	0	1.099e-12	6.74539	3	2595.31	0.031942	79.5057	0
367460087	tFHIFYQLLSGAGEHLk	3	6	1	N-Term(iTRAQ4plex); K17(iTRAQ4plex)	0	0.340172	1.57638	1.35165	0	1.162e-10	6.73028	3	2249.24	2.22673	92.3997	0
21614544	kLLETEcPQYIR	11	2	1	N-Term(iTRAQ4plex); K1(iTRAQ4plex); C7(Carbamidomethyl)	0	0.450504	0.848822	1.79739	0	3.394e-08	6.72783	3	1838.01	-0.70513	42.185	1
115298678	rIPIEDGSGEVVLSR	10	1	1	N-Term(iTRAQ4plex)	0	0.391013	1.16959	0.788402	0	3e-11	6.72384	3	1770.98	-0.233843	47.899	1
212276104	eIkDSLAEVEEk	2	12	1	N-Term(iTRAQ4plex); K3(iTRAQ4plex); K12(iTRAQ4plex)	0	0.762151	1.13257	0.167801	0	8.008e-09	6.72138	3	1822.01	-4.26992	41.0276	1
115298678	aDIGcTPGSGkDYAGVFSDAGLTFTSSSGQQTAQR	2	1	1	N-Term(iTRAQ4plex); C5(Carbamidomethyl); K11(iTRAQ4plex)	0	0.238831	1.08061	1.10525	0	3.853e-12	6.71109	4	3825.83	2.2804	102.442	1
530372121	aNEPTHFTVDcTEAGEGDVSVGIk	5	10	1	N-Term(iTRAQ4plex); C11(Carbamidomethyl); K24(iTRAQ4plex)	0	0.858921	1.16083	0.536974	0	3.233e-12	6.70818	3	2821.35	-3.45796	80.7562	0
163644321	eIEQEAAVELSQLRDPQHDLDR	4	1	1	N-Term(iTRAQ4plex)	0	1.85927	0.801796	1.4502	0	3.036e-09	6.70777	4	2735.37	-1.00354	75.9544	1
116063573	sAGQGEVLVYVEDPAGHQEEAk	13	2	1	N-Term(iTRAQ4plex); K22(iTRAQ4plex)	0	0.592566	1.33775	0.555827	0	3.044e-13	6.70563	3	2601.3	-2.61032	55.2492	0
4759270	eAVTEILGIEPDREk	2	2	1	N-Term(iTRAQ4plex); K15(iTRAQ4plex)	0	0.896847	1.14343	0.266052	0	1.885e-11	6.70515	3	1987.09	-1.81798	87.3545	1
4759274	sEPTQALELTEDDIkEDGIVPLR	1	1	1	N-Term(iTRAQ4plex); K15(iTRAQ4plex)	0	0.841886	0.878023	0.161304	0	8.25e-11	6.69802	3	2856.51	0.995333	119.427	1
12667788	mEDSVGcLETAEEVkR	3	2	1	N-Term(iTRAQ4plex); C7(Carbamidomethyl); K15(iTRAQ4plex)	0	0.70719	0.995802	0.642164	0	1.82e-11	6.69643	3	2141.04	-1.26451	46.4242	1
530389317	yLAEVAAGDDkk	6	3	1	N-Term(iTRAQ4plex); K11(iTRAQ4plex); K12(iTRAQ4plex)	0	1.41226	1.09059	0.185958	0	1.165e-10	6.66248	3	1711.96	-1.551	58.5184	1
156616290	vVLLFSDGLDDDVEkLEQk	3	1	1	N-Term(iTRAQ4plex); K15(iTRAQ4plex); K19(iTRAQ4plex)	0	0.188085	1.96655	0.167481	0	1.422e-10	6.65915	3	2594.43	-0.69036	98.6572	1
186972143	aDNIEVFAQGHGIIQVDk	1	5	1	N-Term(iTRAQ4plex); K18(iTRAQ4plex)	0	0.804479	1.16004	0.452668	0	1.532e-12	6.65491	3	2242.21	0.126339	69.9679	0
61743954	vESDLkGPEVDIEGPEGk	1	6	1	N-Term(iTRAQ4plex); K6(iTRAQ4plex); K18(iTRAQ4plex)	0	0.518738	1.2437	0.0583727	0	9.429e-13	6.65455	3	2330.25	1.24955	51.2992	1
16579888	aGIAHLYGIAGSTNVTGDQVk	18	1	1	N-Term(iTRAQ4plex); K21(iTRAQ4plex)	0	2.12742	1.3082	0.630913	0	3.145e-12	6.65019	3	2360.27	-3.5784	60.1698	0
29788785	fWEVISDEHGIDPTGTYHGDSDLQLDR	4	2	1	N-Term(iTRAQ4plex)	0	1.13063	0.89814	0.76264	0	5.846e-11	6.64712	4	3246.51	-0.773584	85.7087	0
4502517	sLLSNVEGDNAVPMQHNNRPTQPLk	17	1	1	N-Term(iTRAQ4plex); K25(iTRAQ4plex)	0	0.0911792	1.71543	0.889988	0	3.104e-10	6.64639	4	3047.6	1.22176	50.4156	0
23510451	gSTGFGQDSILSLPGNVGHQDVk	2	3	1	N-Term(iTRAQ4plex); K23(iTRAQ4plex)	0	0.569673	1.33496	0.415569	0	2.295e-11	6.63568	3	2601.35	-1.62966	95.828	0
118582275	rDDDGALHAAcQVQPSATLDAAQPR	4	1	1	N-Term(iTRAQ4plex); C11(Carbamidomethyl)	0	0.737153	0.63308	1.25245	0	9.345e-12	6.63027	4	2807.36	1.12286	60.9917	1
4504347	kVADALTNAVAHVDDmPNALSALSDLHAHk	13	1	1	N-Term(iTRAQ4plex); K1(iTRAQ4plex); M16(Oxidation); K30(iTRAQ4plex)	0	0.306059	1.55358	5.31059	0	5.166e-10	6.6277	5	3572.89	1.25352	77.2279	1
4557581	tQTVcNFTDGALVQHQEWDGkESTITR	5	1	1	N-Term(iTRAQ4plex); C5(Carbamidomethyl); K21(iTRAQ4plex)	0	0.815992	1.17216	1.37551	0	3.526e-10	6.62206	4	3409.66	-2.43493	63.4012	1
27262628	kPTDGASSSNcVTDISHLVR	1	5	1	N-Term(iTRAQ4plex); K1(iTRAQ4plex); C11(Carbamidomethyl)	0	0.952067	0.712893	3.13376	0	4.78e-11	6.61882	4	2432.23	-4.91351	43.3418	0
4507725	tSESGELHGLTTEEEFVEGIYk	21	1	1	N-Term(iTRAQ4plex); K22(iTRAQ4plex)	0	0.318886	0.964133	0.61518	0	4.596e-11	6.61543	3	2743.35	-0.403206	78.602	0
6912242	iYDAQNELSAATHLTSk	1	1	1	N-Term(iTRAQ4plex); K17(iTRAQ4plex)	0	0.848406	0.835982	0.579802	0	1.466e-12	6.61352	3	2150.13	-2.75558	63.4293	0
4504893	dIPTNSPELEETLTHTITk	9	3	1	N-Term(iTRAQ4plex); K19(iTRAQ4plex)	0	0.378555	0.758293	0.359426	0	3.715e-12	6.60792	3	2427.29	-0.292083	73.0828	0
4506699	dHASIQMNVAEVDkVTGR	3	1	1	N-Term(iTRAQ4plex); K14(iTRAQ4plex)	0	1.63373	0.85895	1.85894	0	5.261e-10	6.60501	4	2258.17	-3.20301	51.7038	1
4758274	iVITGDADIDHDQVLVQAIk	5	21	1	N-Term(iTRAQ4plex); K20(iTRAQ4plex)	0	0.345899	1.88925	0.508076	0	8.852e-10	6.59687	3	2451.37	0.68811	80.9311	0
530370419	gLSEDTTEETLkESFDGSVR	8	3	1	N-Term(iTRAQ4plex); K12(iTRAQ4plex)	0	1.31387	0.836778	1.59002	0	2.24e-09	6.59259	3	2488.22	-4.44109	62.0223	1
4506193	tVIGcSGFHGDcLTLTk	2	2	1	N-Term(iTRAQ4plex); C5(Carbamidomethyl); C12(Carbamidomethyl); K17(iTRAQ4plex)	0	1.42771	0.862645	0.737497	0	2.69e-09	6.59174	3	2154.09	-1.53509	81.0557	0
4503183	eQAGGDATENFEDVGHSTDAR	5	3	1	N-Term(iTRAQ4plex)	0	0.441487	0.973191	0.627292	0	2.236e-12	6.5858	3	2350.03	-1.07798	45.8716	0
4502027	lVRPEVDVMcTAFHDNEETFLk	32	1	1	N-Term(iTRAQ4plex); C10(Carbamidomethyl); K22(iTRAQ4plex)	0	0.352414	1.027	0.409452	0	4.469e-09	6.57882	4	2938.47	1.88339	81.6392	0
47132555	rPGGEPSPEGTTGQSYNQYSQR	9	26	1	N-Term(iTRAQ4plex)	0	0.516494	1.58309	1.86269	0	7.763e-11	6.56621	3	2540.19	-0.371332	20.6959	0
4758274	qASALIDRPAPHFER	2	26	1	N-Term(iTRAQ4plex)	0	0.496364	1.64066	0.804915	0	9.392e-09	6.55326	4	1851.99	-0.67246	31.8613	0
14141159	aTGEADVEFVTHEDAVAAMSk	3	5	1	N-Term(iTRAQ4plex); K21(iTRAQ4plex)	0	0.632296	0.947531	1.21486	0	3.682e-13	6.54881	3	2466.19	-5.21241	87.3501	0
223029410	lLAALLEDEGGSGRPLLQAAk	3	2	1	N-Term(iTRAQ4plex); K21(iTRAQ4plex)	0	0.871504	1.33416	0.462073	0	2.593e-11	6.54244	3	2410.39	0.129095	95.46	0
4507125	gENLVSMTVEGPPPkDTGIAR	3	3	1	N-Term(iTRAQ4plex); K15(iTRAQ4plex)	0	1.0515	1.08055	1.55823	0	3.798e-11	6.54135	3	2456.3	-0.383724	56.3004	1
39777597	vVTNYNSAHDQNSNLLIEYFR	9	4	1	N-Term(iTRAQ4plex)	0	0.549671	2.51681	0.732905	0	5.513e-12	6.53768	3	2641.31	-0.314427	79.5611	0
530372141	tLDGPESNPLEVHEEPLSGk	1	4	1	N-Term(iTRAQ4plex); K20(iTRAQ4plex)	0	0.681854	0.982724	0.141114	0	1.984e-12	6.53463	3	2436.25	-0.909427	53.9654	0
91718899	iADPEHDHTGFLTEYVATR	5	3	1	N-Term(iTRAQ4plex)	0	0.678794	1.03575	0.874348	0	3.016e-11	6.53129	3	2316.14	0.828227	60.3051	0
4759212	iLENEkDLEEAEEYkEAR	1	2	1	N-Term(iTRAQ4plex); K6(iTRAQ4plex); K15(iTRAQ4plex)	0	1.07341	0.821159	0.0503391	0	1.129e-11	6.52439	3	2640.37	-1.6573	52.444	2
50363217	lQHLENELTHDIITk	22	1	1	N-Term(iTRAQ4plex); K15(iTRAQ4plex)	0	0.231736	1.50673	0.373898	0	4.185e-13	6.52041	3	2092.16	-1.21075	68.4962	0
295986608	sYScQVTHEGSTVEk	86	3	1	N-Term(iTRAQ4plex); C4(Carbamidomethyl); K15(iTRAQ4plex)	0	2.38251	1.08048	0.738481	0	1.722e-09	6.51431	3	1999.96	-2.26299	16.138	0
23510340	nFPNAIEHTLQWAR	5	4	1	N-Term(iTRAQ4plex)	0	0.972504	0.77124	0.764785	0	1.014e-09	6.5074	3	1840.95	-1.5863	75.0599	0
41393561	aAGIDEQENWHEGkENIR	5	1	1	N-Term(iTRAQ4plex); K14(iTRAQ4plex)	0	3.7549	0.656379	1.2986	0	1.824e-07	6.50615	4	2384.18	-2.72493	29.037	1
271398239	yPSLSLHGIEGAFSGSGAk	3	3	1	N-Term(iTRAQ4plex); K19(iTRAQ4plex)	0	1.89453	0.783709	1.15065	0	1.741e-10	6.50346	3	2166.14	-2.73389	78.2441	0
12667788	kMEDSVGcLETAEEVk	3	2	1	N-Term(iTRAQ4plex); K1(iTRAQ4plex); C8(Carbamidomethyl); K16(iTRAQ4plex)	0	0.718965	1.11997	0.626581	0	3.624e-08	6.49576	3	2257.13	-4.1588	46.4175	1
4506681	dVQIGDIVTVGEcRPLSk	4	1	1	N-Term(iTRAQ4plex); C13(Carbamidomethyl); K18(iTRAQ4plex)	0	2.10211	1.02418	3.24715	0	1.469e-11	6.49127	3	2274.23	-2.55567	69.9657	0
4502281	sDPTSYAGYIEDLkk	1	2	1	N-Term(iTRAQ4plex); K14(iTRAQ4plex); K15(iTRAQ4plex)	0	0.939615	1.43161	0.389396	0	5.971e-11	6.49119	3	2119.13	0.307267	72.0377	1
115298678	tELRPGETLNVNFLLR	5	1	1	N-Term(iTRAQ4plex)	0	0.200938	1.25252	0.428045	0	2.402e-11	6.48617	3	2016.14	2.40902	81.7269	0
294997306	iPSDTFYDHEDTTTDkLk	1	1	1	N-Term(iTRAQ4plex); K16(iTRAQ4plex); K18(iTRAQ4plex)	0	0.404028	1.05094	0.29437	0	7.858e-10	6.48392	4	2558.31	2.97651	66.5988	1
4505881	vILGAHQEVNLEPHVQEIEVSR	4	1	1	N-Term(iTRAQ4plex)	0	0.268486	1.18481	0.311003	0	2.259e-11	6.47764	4	2640.42	-1.0846	61.0949	0
4503139	sGVYQHVTGEMMGGHAIR	4	1	1	N-Term(iTRAQ4plex)	0	1.12627	1.07151	1.69355	0	6.624e-09	6.47445	4	2074.01	-0.00435088	58.2064	0
4758328	lGVEFDETTADDRk	2	1	1	N-Term(iTRAQ4plex); K14(iTRAQ4plex)	0	2.01173	0.783237	0.705762	0	4.071e-11	6.47347	3	1883.96	-0.102398	43.9119	1
296531406	gGAEVQIFAPDVPQMHVIDHTk	4	6	1	N-Term(iTRAQ4plex); K22(iTRAQ4plex)	0	0.863592	0.795517	1.00733	0	1.152e-09	6.47232	4	2677.4	-0.31674	69.2659	0
4502027	aDDkETcFAEEGkk	61	2	1	N-Term(iTRAQ4plex); K4(iTRAQ4plex); C7(Carbamidomethyl); K13(iTRAQ4plex); K14(iTRAQ4plex)	0	0.441299	0.831271	0.207551	0	8.799e-11	6.47158	3	2204.13	-4.07122	16.0369	2
238624149	aEDSGEYHcVYHFVSAPk	3	5	1	N-Term(iTRAQ4plex); C9(Carbamidomethyl); K18(iTRAQ4plex)	0	0.75592	1.01747	0.905076	0	1.595e-11	6.46055	3	2384.12	-0.238336	40.7526	0
4557871	kPVEEYANcHLAR	42	2	1	N-Term(iTRAQ4plex); K1(iTRAQ4plex); C9(Carbamidomethyl)	0	0.617909	0.878191	0.867645	0	2.833e-11	6.45857	4	1874.98	-0.14886	20.6644	0
255918077	vSVPTHPEAVGDASLTVVk	3	4	1	N-Term(iTRAQ4plex); K19(iTRAQ4plex)	0	0.921467	1.04608	1.1137	0	3.607e-12	6.45751	3	2194.23	0.934167	58.1822	0
4503549	gGHFcGATLIAPNFVmSAAHcVANVNVR	6	1	1	N-Term(iTRAQ4plex); C5(Carbamidomethyl); M16(Oxidation); C21(Carbamidomethyl)	0	0.501663	1.29862	1.06465	0	5.032e-11	6.45496	4	3130.53	0.554247	80.5842	0
530366238	qDLGSPEGIAVDHLGR	2	3	1	N-Term(iTRAQ4plex)	0	0.373298	2.25325	0.437482	0	1.687e-10	6.45454	3	1807.94	-0.497864	67.3046	0
66932947	qQNAQGGFSSTQDTVVALHALSk	6	1	1	N-Term(iTRAQ4plex); K23(iTRAQ4plex)	0	0.239275	0.889849	0.654119	0	7.58e-12	6.45417	4	2675.4	-0.686899	88.2901	0
39777597	yRDcLTESNLIk	2	3	1	N-Term(iTRAQ4plex); C4(Carbamidomethyl); K12(iTRAQ4plex)	0	0.558082	2.13873	0.25605	0	1.368e-06	6.45393	3	1799.96	-0.22417	41.34	1
530367170	gIEQAVQSHAVAEEEAR	2	12	1	N-Term(iTRAQ4plex)	0	0.880665	1.00798	1.754	0	1.306e-11	6.4511	3	1967.99	-2.38488	39.2005	0
223029410	gVGAAATAVTQALNELLQHVk	1	2	1	N-Term(iTRAQ4plex); K21(iTRAQ4plex)	0	0.455266	1.07161	1.07638	0	2.156e-12	6.44932	3	2379.37	2.63799	119.066	0
16306550	gTWERPGGAAPLGYDFWYQPR	3	3	1	N-Term(iTRAQ4plex)	0	0.247377	1.35363	0.251273	0	2.331e-10	6.44825	3	2568.25	-0.867539	85.985	0
46593007	mVLAAAGGVEHQQLLDLAQk	2	1	1	N-Term(iTRAQ4plex); K20(iTRAQ4plex)	0	1.38178	0.765993	0.619591	0	1.045e-10	6.4482	3	2380.32	-3.6034	80.1956	0
133922562	sFIGQQFAVGSHVYSVAk	2	1	1	N-Term(iTRAQ4plex); K18(iTRAQ4plex)	0	0.338079	1.24574		0	6.065e-12	6.44162	3	2213.2	0.416649	64.8238	0
28626510	eVAkEFDQLTPEESQAR	2	1	1	N-Term(iTRAQ4plex); K4(iTRAQ4plex)	0	2.13037	1.10496	4.24388	0	1.064e-09	6.44129	3	2265.16	0.0777904	49.6027	1
115298659	aDVVEAWIADkETSLk	3	1	1	N-Term(iTRAQ4plex); K11(iTRAQ4plex); K16(iTRAQ4plex)	0	0.0683383	2.03624	0.241634	0	3.149e-08	6.44057	3	2207.23	0.879171	89.4607	1
4507877	sLLDASEEAIkk	1	4	1	N-Term(iTRAQ4plex); K11(iTRAQ4plex); K12(iTRAQ4plex)	0	0.502444	1.25498	0.137806	0	1.256e-10	6.44023	3	1736.01	-1.75479	71.646	1
70906435	kGGETSEMYLIQPDSSVkPYR	6	2	1	N-Term(iTRAQ4plex); K1(iTRAQ4plex); K18(iTRAQ4plex)	0	0.227621	1.4625	0.450453	0	3.084e-08	6.43985	4	2817.47	-3.01085	46.5019	1
530368138	eAFSLFDkDGDGTITTk	25	3	1	N-Term(iTRAQ4plex); K8(iTRAQ4plex); K17(iTRAQ4plex)	0	0.719839	0.965037	0.306032	0	2.002e-10	6.43973	3	2277.18	-7.63286	66.3679	1
4502027	tcVADESAENcDkSLHTLFGDk	5	1	1	N-Term(iTRAQ4plex); C2(Carbamidomethyl); C11(Carbamidomethyl); K13(iTRAQ4plex); K22(iTRAQ4plex)	0	0.530069	1.38132	0.278794	0	3.9e-10	6.42676	4	2929.39	-3.18724	50.2837	1
126012571	mASVGLSDIAMDTTVTHATSHGR	4	8	1	N-Term(iTRAQ4plex); M1(Oxidation)	0	0.70232	1.22765	1.80297	0	8.395e-11	6.42505	4	2518.2	-5.72282	71.5535	0
4503549	gGHFcGATLIAPNFVMSAAHcVANVNVR	5	1	1	N-Term(iTRAQ4plex); C5(Carbamidomethyl); C21(Carbamidomethyl)	0	0.377541	1.25297	1.14191	0	5.043e-10	6.42108	4	3114.53	0.727339	88.9196	0
4501887	kDLYANTVLSGGTTMYPGIADR	21	4	1	N-Term(iTRAQ4plex); K1(iTRAQ4plex)	0	0.960098	1.29672	1.35188	0	3.866e-11	6.42092	3	2631.37	-1.19571	69.7402	1
5031875	sVTVVEDDEDEDGDDLLHHHHVSGSR	13	1	1	N-Term(iTRAQ4plex)	0	0.901882	1.21953	1.72494	0	3.706e-11	6.41595	4	3043.37	-1.93837	34.7225	0
24234699	sLLEGQEDHYNNLSASk	10	1	1	N-Term(iTRAQ4plex); K17(iTRAQ4plex)	0	0.642889	0.839913	3.0968	0	1.654e-09	6.41454	3	2193.1	0.940286	57.276	0
71773329	eDAQVAAEILEIADTPSGDkTSLETR	2	3	1	N-Term(iTRAQ4plex); K20(iTRAQ4plex)	0	0.805119	1.07589	0.976271	0	6.355e-10	6.41045	3	3047.57	1.06303	119.623	1
5032045	aHWFEIQHIQPSPLQcNR	2	1	1	N-Term(iTRAQ4plex); C16(Carbamidomethyl)	0	1.10851	1.00582	2.17005	0	1.08e-10	6.41016	4	2405.21	0.125096	59.8982	0
4502403	eISPDTTLLDLQNNDISELRk	6	1	1	N-Term(iTRAQ4plex); K21(iTRAQ4plex)	0	0.619689	1.83668	0.513221	0	2.86e-07	6.40307	4	2702.43	-6.12328	85.3952	1
166235178	aQPFVAAANIDDkR	5	2	1	N-Term(iTRAQ4plex); K13(iTRAQ4plex)	0	1.22294	1.43652	1.22653	0	2.833e-12	6.40098	3	1804	0.852662	40.947	1
27477041	tVFEALQAPAcHENLVk	1	2	1	N-Term(iTRAQ4plex); C11(Carbamidomethyl); K17(iTRAQ4plex)	0	0.801852	1.24778	0.441847	0	1.419e-10	6.39959	3	2215.17	-5.77779	87.7019	0
8923541	aQESVGIYEVTHQFVk	4	1	1	N-Term(iTRAQ4plex); K16(iTRAQ4plex)	0	1.09929	1.00892	0.797464	0	2.452e-11	6.39099	3	2123.14	0.934098	67.0506	0
28872765	gSLESPATDVFGSTEEGEkR	1	2	1	N-Term(iTRAQ4plex); K19(iTRAQ4plex)	0	1.11403	0.984709	1.4301	0	5.692e-10	6.39068	3	2384.18	-0.855838	73.2756	1
4506439	dYALHWLVLGTHTSDEQNHLVVAR	2	3	1	N-Term(iTRAQ4plex)	0	0.906072	1.13817	1.70714	0	5.041e-11	6.38745	4	2918.51	2.51922	74.7545	0
530370900	aTSETLAADPTPAATIVHFk	4	6	1	N-Term(iTRAQ4plex); K20(iTRAQ4plex)	0	0.362211	1.58112	0.366311	0	5.617e-12	6.38736	3	2329.27	2.458	65.845	0
403310643	aLGHGVDLGHIYGDNLER	2	7	1	N-Term(iTRAQ4plex)	0	1.07406	1.05826	1.46247	0	1.037e-12	6.38393	3	2080.07	-1.22531	51.8873	0
5031593	gFESPSDNSSAmLLQWHEk	8	2	1	N-Term(iTRAQ4plex); M12(Oxidation); K19(iTRAQ4plex)	0	1.53404	0.838491	1.99346	0	2.003e-09	6.38264	3	2467.18	-0.895192	61.9654	0
4826659	kLEVEANNAFDQYR	4	2	1	N-Term(iTRAQ4plex); K1(iTRAQ4plex)	0	1.23268	1.18803	0.795998	0	1.21e-08	6.38158	3	1985.03	-1.90741	50.1742	1
4557014	aDVLTTGAGNPVGDkLNVITVGPR	7	1	1	N-Term(iTRAQ4plex); K15(iTRAQ4plex)	0	0.204728	1.41764	0.455361	0	8.006e-14	6.38132	3	2652.49	-0.990411	76.0814	1
5031601	vAWVSHDSTVcLADADkk	1	3	1	N-Term(iTRAQ4plex); C11(Carbamidomethyl); K17(iTRAQ4plex); K18(iTRAQ4plex)	0	1.88912	1.00037	0.512857	0	4.87e-12	6.37898	3	2434.27	-2.1469	44.2863	1
4557237	gQPDVVVkEDEEYkR	3	1	1	N-Term(iTRAQ4plex); K8(iTRAQ4plex); K14(iTRAQ4plex)	0	0.974389	1.02819	0.16979	0	1.039e-08	6.37743	4	2223.2	0.0875602	20.196	2
114155142	gNHVIRDEEVSSADISSSSEVISQHLVSYR	3	2	1	N-Term(iTRAQ4plex)	0	0.843944	1.16126	1.76976	0	3.127e-09	6.37711	4	3444.7	-1.83108	62.6907	1
320461539	aAEAHVDAHYYEQNEQPTGTcAAcITGDNR	6	5	1	N-Term(iTRAQ4plex); C21(Carbamidomethyl); C24(Carbamidomethyl)	0	0.898582	0.899869	0.554892	0	1.166e-11	6.37568	4	3493.52	-2.49833	40.4746	0
116063573	tGVAVNkPAEFTVDAk	8	2	1	N-Term(iTRAQ4plex); K7(iTRAQ4plex); K16(iTRAQ4plex)	0	0.687502	1.434	0.14825	0	2.772e-09	6.37538	3	2079.17	-3.18284	41.5298	0
83627705	sHTEEDcTEELFDFLHAR	3	1	1	N-Term(iTRAQ4plex); C7(Carbamidomethyl)	0	1.56589	0.847152	1.33875	0	2.411e-10	6.37047	4	2380.06	-1.91246	76.3615	0
17986258	nkDQGTYEDYVEGLR	13	8	1	N-Term(iTRAQ4plex); K2(iTRAQ4plex)	0	0.675012	1.22402	0.558175	0	3.57e-10	6.36959	3	2075.03	0.440344	71.658	1
530369994	kLFIGGLSFETTDDSLR	3	3	1	N-Term(iTRAQ4plex); K1(iTRAQ4plex)	0	1.03621	1.07492	1.14603	0	4.412e-11	6.36504	3	2187.19	-0.167757	84.0149	1
4504349	gTFATLSELHcDk	521	1	1	N-Term(iTRAQ4plex); C11(Carbamidomethyl); K13(iTRAQ4plex)	0	0.11585	1.8718	0.341844	0	1.064e-10	6.36289	3	1766.89	-7.39103	42.5484	0
5031877	lYkEELEQTYHAk	4	2	1	N-Term(iTRAQ4plex); K3(iTRAQ4plex); K13(iTRAQ4plex)	0	1.39839	1.09501	0.589207	0	1.245e-10	6.36253	3	2084.14	-1.41156	38.5876	1
61743954	aVEVQGPSLESGDHGk	8	6	1	N-Term(iTRAQ4plex); K16(iTRAQ4plex)	0	0.517836	1.24551	0.63506	0	4.028e-11	6.36155	3	1897.98	-0.629092	25.8572	0
367460087	aLEEETkNHEAQIQDMR	4	6	1	N-Term(iTRAQ4plex); K7(iTRAQ4plex)	0	0.449536	1.3861	0.399385	0	3.073e-09	6.36124	3	2330.17	0.569323	32.1842	1
4503635	gQPSVLQVVNLPIVERPVck	4	1	1	N-Term(iTRAQ4plex); C19(Carbamidomethyl); K20(iTRAQ4plex)	0	0.379147	1.53834	0.505333	0	2.247e-12	6.361	3	2520.45	-2.82042	81.668	0
209413738	yHVPVVVVPEGSASDTHEQAILR	4	5	1	N-Term(iTRAQ4plex)	0	1.61964	1.01029	1.35286	0	2.264e-12	6.36082	4	2647.39	-1.37779	58.2192	0
4506753	aQTEGINISEEALNHLGEIGTk	1	2	1	N-Term(iTRAQ4plex); K22(iTRAQ4plex)	0	0.828358	0.727498	0.992938	0	2.189e-11	6.36042	3	2612.37	-1.13256	79.9041	0
10863945	dQVTAQEIFQDNHEDGPTAk	4	2	1	N-Term(iTRAQ4plex); K20(iTRAQ4plex)	0	1.25829	0.964042	0.815308	0	1.475e-09	6.3574	3	2531.22	-1.61651	47.7357	0
170763498	eFHLNESGDPSSk	7	4	1	N-Term(iTRAQ4plex); K13(iTRAQ4plex)	0	1.49997	0.684708	2.25884	0	1.861e-08	6.35731	3	1734.84	-7.2558	23.6378	0
46592991	gkEEELQDVRDQLEQAQEER	2	1	1	N-Term(iTRAQ4plex); K2(iTRAQ4plex)	0	1.22685	0.906288	1.72387	0	7.272e-08	6.35719	4	2717.36	0.504341	57.5239	2
29826323	yFDRVDENNPEYLR	2	8	1	N-Term(iTRAQ4plex)	0	0.592621	1.15924	0.516762	0	4.586e-08	6.35641	3	1973.95	1.48293	69.2722	1
154146191	eLISNSSDALDkIR	4	2	1	N-Term(iTRAQ4plex); K12(iTRAQ4plex)	0	1.20982	0.862787	1.04194	0	1.278e-09	6.34654	3	1849.02	-2.16002	51.5016	1
23110939	iIYIVHDEVkDk	1	2	1	N-Term(iTRAQ4plex); K10(iTRAQ4plex); K12(iTRAQ4plex)	0	1.90186	1.09007	0.738713	0	1.295e-08	6.34409	3	1904.12	-0.358923	46.1355	1
46593007	eVESMGAHLNAYSTR	3	2	1	N-Term(iTRAQ4plex)	0	1.2726	0.859893	1.58525	0	6.728e-10	6.34118	3	1808.87	-0.722412	36.6187	0
530362278	gALPDDTEALQSLIDTHk	2	8	1	N-Term(iTRAQ4plex); K18(iTRAQ4plex)	0	0.418853	1.23032	0.984347	0	2.59e-10	6.34105	3	2212.17	1.56804	82.4844	0
195976805	vAIVkPGVPMEIVLNk	1	2	1	N-Term(iTRAQ4plex); K5(iTRAQ4plex); K16(iTRAQ4plex)	0	1.69898	0.92866	1.19378	0	2.634e-07	6.3391	3	2139.32	-3.46621	78.4313	0
281485550	tGcTDINEcEIGAHNcGk	5	1	1	N-Term(iTRAQ4plex); C3(Carbamidomethyl); C9(Carbamidomethyl); C16(Carbamidomethyl); K18(iTRAQ4plex)	0	0.548002	1.23912	0.222825	0	2.72e-10	6.32707	3	2324.02	-3.48967	21.8796	0
18426915	lAASGEGGLQELSGHFENQk	1	3	1	N-Term(iTRAQ4plex); K20(iTRAQ4plex)	0	0.673132	0.95408	0.60749	0	4.213e-12	6.32516	3	2360.21	-0.989909	58.9205	0
4505753	fSGWYDADLSPAGHEEAk	8	1	1	N-Term(iTRAQ4plex); K18(iTRAQ4plex)	0	2.16395	1.01337	0.59654	0	1.741e-10	6.32494	3	2268.07	-3.76589	65.7003	0
61743954	aGAISASGPELQGAGHSk	2	6	1	N-Term(iTRAQ4plex); K18(iTRAQ4plex)	0	0.655284	1.3868	1.23654	0	2.379e-12	6.32449	3	1926.03	-0.207186	28.7757	0
5730085	eAIESAIGGNAYQHSk	2	1	1	N-Term(iTRAQ4plex); K16(iTRAQ4plex)	0	1.10447	0.687536	1.151	0	1.34e-12	6.32392	3	1963.01	0.739066	52.9643	0
9257257	lYSILGTTLkDEGk	1	4	1	N-Term(iTRAQ4plex); K10(iTRAQ4plex); K14(iTRAQ4plex)	0	1.01959	0.948183	0.10867	0	1.424e-07	6.31752	3	1970.15	-0.358443	70.6652	1
24797067	qDAYDGkDYIALNEDLR	4	2	1	N-Term(iTRAQ4plex); K7(iTRAQ4plex)	0	4.78678	0.266538	0.454035	0	3.533e-09	6.31037	3	2287.14	-3.26575	84.1407	1
50845386	rAEDGSVIDYELIDQDAR	27	3	1	N-Term(iTRAQ4plex)	0	0.558882	1.41287	1.21979	0	1.072e-09	6.30596	3	2209.08	-3.97498	62.9865	1
5453595	sALFAQINQGESITHALk	11	1	1	N-Term(iTRAQ4plex); K18(iTRAQ4plex)	0	1.37317	0.878783	0.937857	0	9.393e-11	6.30488	3	2216.23	-0.821667	71.111	0
4504165	vPFDAATLHTSTAMAAQHGmDDDGTGQk	4	7	1	N-Term(iTRAQ4plex); M20(Oxidation); K28(iTRAQ4plex)	0	1.62066	0.922133	0.425551	0	9.019e-09	6.30262	4	3177.47	-2.22693	48.1844	0
12667788	kQELEEIcHDLEAR	7	2	1	N-Term(iTRAQ4plex); K1(iTRAQ4plex); C8(Carbamidomethyl)	0	0.732392	1.15659	0.613423	0	1.106e-09	6.30252	3	2058.05	-0.618274	78.0865	1
19920317	vASLEESEGNkQDLk	2	1	1	N-Term(iTRAQ4plex); K11(iTRAQ4plex); K15(iTRAQ4plex)	0	1.60815	0.990522	0.533315	0	8.567e-10	6.30222	3	2079.12	-2.82378	27.495	1
14043072	kLFIGGLSFETTEESLR	4	2	1	N-Term(iTRAQ4plex); K1(iTRAQ4plex)	0	1.18091	1.08841	1.29884	0	6.178e-10	6.29907	3	2215.22	0.307741	83.9691	1
4505257	eRQEAEEAkEALLQASR	3	2	1	N-Term(iTRAQ4plex); K9(iTRAQ4plex)	0	1.3561	1.02561	2.17175	0	1.057e-08	6.29715	4	2246.2	-1.23594	54.2972	2
4502027	nEcFLQHkDDNPNLPR	21	1	1	N-Term(iTRAQ4plex); C3(Carbamidomethyl); K8(iTRAQ4plex)	0	0.491254	0.867465	0.402375	0	1.44e-07	6.29433	4	2285.13	-0.278331	45.3136	1
530395074	eAGELkPEEEITVGPVQk	2	1	1	N-Term(iTRAQ4plex); K6(iTRAQ4plex); K18(iTRAQ4plex)	0	1.69519	0.972556	0.357607	0	1.192e-10	6.2919	3	2385.32	-1.50324	50.5898	0
66932916	vADPDHDHTGFLTEYVATR	7	1	1	N-Term(iTRAQ4plex)	0	0.92646	1.12375	0.592046	0	1.537e-09	6.28927	3	2288.11	0.220027	54.1532	0
183227688	gTTGTQASFLQLFEGDDHkVEQLDk	1	3	1	N-Term(iTRAQ4plex); K19(iTRAQ4plex); K25(iTRAQ4plex)	0	0.700437	1.55963	0.113753	0	2.524e-08	6.28711	4	3196.65	0.9428	80.7245	1
4755125	sQVETDDLILkPGVVHVIDVDRGEEk	3	2	1	N-Term(iTRAQ4plex); K11(iTRAQ4plex); K26(iTRAQ4plex)	0	0.299402	0.986963	0.192937	0	1.348e-09	6.27841	4	3322.8	-5.96953	65.3055	1
40068485	gSILDAMRPQQLHATEITSSGFR	4	1	1	N-Term(iTRAQ4plex)	0	0.712434	2.01936	4.38206	0	2.729e-12	6.27688	4	2659.38	0.56814	71.2746	0
145312241	aQQEkEELQQEMAQQSR	1	1	1	N-Term(iTRAQ4plex); K5(iTRAQ4plex)	0	2.47454	0.841688	1.73039	0	2.99e-10	6.27627	3	2349.17	-1.31092	40.4078	1
4826659	qMEkDETVSDcSPHIANIGR	3	2	1	N-Term(iTRAQ4plex); K4(iTRAQ4plex); C11(Carbamidomethyl)	0	1.60287	0.882732	0.7379	0	1.505e-11	6.27333	4	2575.25	0.395711	55.2913	1
193794826	fALPSPQHILGLPVGQHIYLSAR	6	3	1	N-Term(iTRAQ4plex)	0	0.488822	1.32264	0.551759	0	4.397e-09	6.27044	4	2658.49	-2.84367	91.1162	0
56676393	aPEPHVEEDDDDELDSk	13	1	1	N-Term(iTRAQ4plex); K17(iTRAQ4plex)	0	2.35062	0.890281	1.65314	0	1.978e-11	6.26807	3	2228	-1.6825	49.8954	0
13569962	gAHGIIVVYDVTDQESYANVk	4	1	1	N-Term(iTRAQ4plex); K21(iTRAQ4plex)	0	0.798072	1.23765	1.52618	0	1.414e-09	6.26136	4	2566.34	1.35008	67.8674	0
4557014	rFNTANDDNVTQVR	7	1	1	N-Term(iTRAQ4plex)	0	0.632884	0.989548	0.759409	0	5.004e-10	6.25608	3	1793.9	1.09037	37.9729	1
4557741	gHTDSVQDISFDHSGk	2	1	1	N-Term(iTRAQ4plex); K16(iTRAQ4plex)	0	0.996277	1.09537	1.21701	0	1.627e-11	6.25568	3	2017.97	-3.58023	43.8208	0
19920317	eRDFTSLENTVEER	3	1	1	N-Term(iTRAQ4plex)	0	1.07458	1.26294	2.27672	0	4.956e-08	6.25471	3	1868.91	0.236857	47.8891	1
27894378	dEFTNTcPADQEIEHAYSDVAk	2	2	1	N-Term(iTRAQ4plex); C7(Carbamidomethyl); K22(iTRAQ4plex)	0	1.20543	0.62428	0.878623	0	1.55e-08	6.24976	3	2828.28	-2.63942	70.4408	0
62955833	eDVRPEEIADQELAEALQk	2	3	1	N-Term(iTRAQ4plex); K19(iTRAQ4plex)	0	0.644503	1.50741	0.41988	0	1.29e-10	6.24866	3	2471.29	0.404101	83.7614	0
105990532	iLGEELGFASLHDLQLLGk	2	1	1	N-Term(iTRAQ4plex); K19(iTRAQ4plex)	0	0.0784847	0.976349		0	2.911e-12	6.24412	3	2341.34	2.79914	109.488	0
21735621	lTLYDIAHTPGVAADLSHIETk	7	2	1	N-Term(iTRAQ4plex); K22(iTRAQ4plex)	0	1.35651	0.801227	0.602376	0	1.775e-09	6.23664	4	2653.44	-1.7583	88.3106	0
10864011	tSPVADAAGWVDVDkETLQHR	1	1	1	N-Term(iTRAQ4plex); K15(iTRAQ4plex)	0	1.31665	0.805007	0.377292	0	1.838e-11	6.23546	4	2583.33	-2.99259	68.1697	1
20149675	kAAAGELQEDSGLcVLAR	1	1	1	N-Term(iTRAQ4plex); K1(iTRAQ4plex); C14(Carbamidomethyl)	0	1.27569	1.22026	0.623162	0	2.551e-10	6.23465	3	2176.16	-0.212413	51.0594	1
45439327	sLQQSWELLATHENHLNQDDTVPESSR	4	1	1	N-Term(iTRAQ4plex)	0	0.266534	1.23943	0.2231	0	1.282e-10	6.2336	4	3278.57	-2.24794	96.7811	0
40068485	gSILDAmRPQQLHATEITSSGFR	2	1	1	N-Term(iTRAQ4plex); M7(Oxidation)	0	0.749655	1.52138	3.34334	0	3.255e-07	6.23317	4	2675.36	-3.00989	53.9905	0
148536853	gVNWAAFHPTMPLIVSGADDR	1	2	1	N-Term(iTRAQ4plex)	0	1.35934	0.859972	1.3882	0	1.991e-10	6.23145	3	2398.21	-0.673172	119.622	0
5729730	nYGILADATEQVGQHk	2	3	1	N-Term(iTRAQ4plex); K16(iTRAQ4plex)	0	0.838194	1.22957	0.528543	0	6.049e-12	6.22987	3	2032.07	-1.08263	56.1357	0
4506675	fVDHVFDEQVIDSLTVk	1	1	1	N-Term(iTRAQ4plex); K17(iTRAQ4plex)	0	1.65766	1.04071	0.706262	0	1.237e-09	6.22972	3	2279.21	-1.75232	119.593	0
530410154	vGGVGPADTHEPLRPEAEPGELER	4	4	1	N-Term(iTRAQ4plex)	0	0.416076	1.10399	0.79857	0	5.642e-09	6.20861	4	2656.35	1.1048	42.7512	0
16507237	mkETAEAYLGk	2	1	1	N-Term(iTRAQ4plex); K2(iTRAQ4plex); K11(iTRAQ4plex)	0	2.55595	1.00243	0.80551	0	8.043e-08	6.20419	3	1672.92	-4.04748	39.2272	1
62739186	sPPEISHGVVAHMSDSYQYGEEVTYk	5	1	1	N-Term(iTRAQ4plex); K26(iTRAQ4plex)	0	0.241239	1.32642	0.653754	0	1.287e-08	6.20193	4	3198.51	-5.21597	57.0327	0
16507237	iINEPTAAAIAYGLDkR	2	1	1	N-Term(iTRAQ4plex); K16(iTRAQ4plex)	0	1.85655	0.980999	0.968753	0	9.174e-13	6.20163	3	2104.19	-2.93091	69.1697	1
4755125	sQVETDDLILkPGVVHVIDVDR	2	2	1	N-Term(iTRAQ4plex); K11(iTRAQ4plex)	0	0.352437	1.21587	0.295405	0	3.886e-10	6.1997	4	2735.52	1.49232	73.2055	0
122939155	aPMVNPTLGVHEADLLk	1	1	1	N-Term(iTRAQ4plex); K17(iTRAQ4plex)	0	1.31156	1.04993	1.1123	0	1.57e-09	6.19665	3	2093.17	-0.332744	66.6336	0
530389313	aSAHAITGPPTELITSEVTAR	8	2	1	N-Term(iTRAQ4plex)	0	0.940462	1.05169	1.30743	0	5.849e-12	6.19617	3	2266.21	-1.88384	90.7701	0
4506679	kAEAGAGSATEFQFR	3	1	1	N-Term(iTRAQ4plex); K1(iTRAQ4plex)	0	1.76044	1.25023	1.64575	0	1.065e-09	6.19537	3	1857.96	-3.01447	38.6963	1
126012571	mASVGLSDIAMDTTVTHATSHGR	3	8	1	N-Term(iTRAQ4plex)	0	0.592056	1.66087	1.09306	0	2.983e-11	6.19518	4	2502.22	0.892129	81.017	0
19923206	lTGFHETSNINDFSAGVANR	1	1	1	N-Term(iTRAQ4plex)	0	1.38656	0.685452	1.45874	0	2.059e-10	6.19409	3	2294.13	0.769239	81.1786	0
8923243	eQEESLGSPVHHSPFDAQTTGDGTEDPSLTALR	1	1	1	N-Term(iTRAQ4plex)	0	0.321541	0.817488	0.918817	0	1.653e-10	6.19116	4	3652.71	-1.81763	87.3451	0
299890871	lVLTQEQLHQLHSR	3	6	1	N-Term(iTRAQ4plex)	0	0.889145	1.21339	1.04942	0	3.061e-09	6.18857	3	1846.04	-1.1546	37.2119	0
24638454	dIVPGDIVEIAVGDkVPADIR	1	3	1	N-Term(iTRAQ4plex); K15(iTRAQ4plex)	0	0.987001	0.893696	0.960834	0	7.005e-11	6.18748	3	2479.4	-0.681248	98.7719	1
530377402	iIAGDkEVVIAQNDk	1	19	1	N-Term(iTRAQ4plex); K6(iTRAQ4plex); K15(iTRAQ4plex)	0	1.48467	0.989735	0.296816	0	6.795e-07	6.18412	3	2045.18	-8.88838	43.4825	1
530360487	dVVIcPDASLEDAkk	4	3	1	N-Term(iTRAQ4plex); C5(Carbamidomethyl); K14(iTRAQ4plex); K15(iTRAQ4plex)	0	1.04503	0.826416	0.500648	0	1.118e-08	6.18007	3	2092.13	-3.22876	71.024	1
14165452	dkVVEDDEDDFPTTR	1	3	1	N-Term(iTRAQ4plex); K2(iTRAQ4plex)	0	1.49822	0.95514	0.60102	0	1.396e-10	6.17981	3	2068.99	-0.0735673	50.7128	1
126012571	aELLVTEAPSkPITVTVEEQR	5	8	1	N-Term(iTRAQ4plex); K11(iTRAQ4plex)	0	0.524646	2.44552	0.285663	0	1.625e-10	6.17969	3	2598.46	-1.04645	67.5817	0
11321561	eVGTPHGIILDSVDAAFIcPGSSR	14	1	1	N-Term(iTRAQ4plex); C19(Carbamidomethyl)	0	0.287251	1.46843	0.659672	0	4.645e-12	6.17898	3	2642.36	8.38246	92.065	0
4758384	gTDSQAMEEEkPEGHV	1	1	1	N-Term(iTRAQ4plex); K11(iTRAQ4plex)	0	1.88437	1.24711	1.7545	0	6.018e-10	6.17891	3	2031.95	-3.16239	32.9469	0
15011936	lHYcVScAIHSk	1	2	1	N-Term(iTRAQ4plex); C4(Carbamidomethyl); C7(Carbamidomethyl); K12(iTRAQ4plex)	0	1.69492	1.05287	1.92601	0	4.367e-10	6.17141	3	1762.89	-1.65983	26.3695	0
4507877	gWLRDPSASPGDAGEQAIR	3	4	1	N-Term(iTRAQ4plex)	0	0.524977	0.993625	1.8781	0	3.493e-12	6.1707	3	2127.05	-8.41358	48.0246	1
12667788	rQLEEAEEEAQR	8	2	1	N-Term(iTRAQ4plex)	0	0.653503	1.38765	1.44005	0	8.888e-09	6.17042	3	1631.8	-7.3889	31.2133	1
4506671	iLDSVGIEADDDRLNk	4	4	1	N-Term(iTRAQ4plex); K16(iTRAQ4plex)	0	1.54524	0.85438	0.708315	0	3.499e-11	6.16722	3	2061.1	-1.76886	66.1085	1
7706254	vEEEEEEkVAEEEETSVk	1	1	1	N-Term(iTRAQ4plex); K8(iTRAQ4plex); K18(iTRAQ4plex)	0	1.3345	0.646106	0.0742356	0	1.386e-10	6.15894	3	2554.26	-0.192033	66.8818	1
32483410	scESNSPFPVHPGTAEccTk	10	2	1	N-Term(iTRAQ4plex); C2(Carbamidomethyl); C17(Carbamidomethyl); C18(Carbamidomethyl); K20(iTRAQ4plex)	0	0.26043	0.888567	0.331487	0	3.735e-10	6.15763	3	2553.14	1.2263	52.2936	0
7657056	gGAFEGTLHGPFGHGYGEGAGEGIDDAEWVVAR	3	1	1	N-Term(iTRAQ4plex)	0	0.436787	0.733536		0	2.331e-10	6.15753	4	3459.59	-5.15373	78.5926	0
20544151	kVEEAEPEEFVVEk	4	2	1	N-Term(iTRAQ4plex); K1(iTRAQ4plex); K14(iTRAQ4plex)	0	1.0142	0.98451	0.993435	0	1.56e-08	6.15597	3	2094.13	-1.77239	45.9113	1
126012571	qVQFSEEHWVHESGRPVQR	3	8	1	N-Term(iTRAQ4plex)	0	0.745147	1.48706	1.15439	0	1.828e-08	6.1545	4	2479.23	-0.0170952	30.8962	0
30581135	dkFQETSDEFEAAR	1	2	1	N-Term(iTRAQ4plex); K2(iTRAQ4plex)	0	0.542954	1.92171	0.160723	0	2.504e-08	6.15441	3	1960.94	-3.17299	42.2369	1
16950589	eAVcFIPGEGHTLQEHQIVLVEGGR	1	1	1	N-Term(iTRAQ4plex); C4(Carbamidomethyl)	0	1.24288	1.18845	2.33439	0	8.776e-09	6.15434	4	2919.49	-0.365718	69.2092	0
299890871	lSHEGPGSELPAGALYR	2	6	1	N-Term(iTRAQ4plex)	0	0.824043	1.20885	1.02913	0	9.637e-11	6.15277	3	1897.99	-0.412017	46.8223	0
4506041	nLMQLNLAHNILR	6	1	1	N-Term(iTRAQ4plex)	0	0.702479	2.26654	0.404858	0	2.067e-10	6.15194	3	1693.96	-0.666377	74.6295	0
4507149	gLTEGLHGFHVHEFGDNTAGcTSAGPHFNPLSR	2	1	1	N-Term(iTRAQ4plex); C21(Carbamidomethyl)	0	0.690119	0.835656	1.6532	0	4.001e-11	6.15092	5	3663.72	-0.828143	66.6232	0
13124879	iSDLTTNLAEEEEkAk	1	4	1	N-Term(iTRAQ4plex); K14(iTRAQ4plex); K16(iTRAQ4plex)	0	0.630389	1.70458	0.0501468	0	9.899e-10	6.14941	3	2223.21	2.25691	87.5954	1
47132555	gFNcESkPEAEETcFDk	6	27	1	N-Term(iTRAQ4plex); C4(Carbamidomethyl); K7(iTRAQ4plex); C14(Carbamidomethyl); K17(iTRAQ4plex)	0	0.782555	1.20215	0.679756	0	5.72e-10	6.14918	3	2480.15	1.0822	37.3302	0
66932947	vDLSFSPSQSLPASHAHLR	16	1	1	N-Term(iTRAQ4plex)	0	0.322394	0.93338	0.50058	0	2.689e-11	6.14701	3	2193.15	-3.56216	53.3792	0
5902134	kLQATVQELQk	4	1	1	N-Term(iTRAQ4plex); K1(iTRAQ4plex); K11(iTRAQ4plex)	0	1.74117	1.04387	0.938091	0	1.123e-06	6.14656	3	1718.05	-4.68142	37.0403	1
116063573	aPSVANVGSHcDLSLk	2	2	1	N-Term(iTRAQ4plex); C11(Carbamidomethyl); K16(iTRAQ4plex)	0	0.632743	0.971595	0.538763	0	7.777e-13	6.14478	3	1943.03	0.995808	42.9957	0
5031699	tEAEIAHIALETLEGHQR	3	1	1	N-Term(iTRAQ4plex)	0	0.462014	1.37165	0.873768	0	2.388e-10	6.14395	4	2162.14	1.77362	84.0863	0
5031873	gHPDLQGQPAEEIFESVGDR	7	1	1	N-Term(iTRAQ4plex)	0	2.22438	1.26598	3.02698	0	9.214e-10	6.14256	3	2325.13	1.40142	96.2083	0
530426161	eILLSADHIIIATGGRPR	3	6	1	N-Term(iTRAQ4plex)	0	0.913566	1.07224	0.933507	0	2.349e-11	6.13277	4	2076.21	0.611222	66.068	0
4504445	gFAFVTFDDHDSVDk	12	3	1	N-Term(iTRAQ4plex); K15(iTRAQ4plex)	0	1.40376	0.861203	2.26916	0	3.351e-11	6.13048	3	1987.96	0.417815	71.3861	0
119703755	tcSEcQELHWGDPGLQcHAcDcDSR	1	1	1	N-Term(iTRAQ4plex); C2(Carbamidomethyl); C5(Carbamidomethyl); C17(Carbamidomethyl); C20(Carbamidomethyl); C22(Carbamidomethyl)	0	0.406979	1.96244	0.457418	0	1.525e-10	6.12985	4	3222.27	-0.265062	65.2932	0
4507877	eTVQTTEDQILkR	3	4	1	N-Term(iTRAQ4plex); K12(iTRAQ4plex)	0	0.489622	1.18195	0.656643	0	1.968e-09	6.12962	3	1849.03	-0.174048	37.2561	1
11559929	hPSAVTAcNLDLENLVTDSNR	2	1	1	N-Term(iTRAQ4plex); C8(Carbamidomethyl)	0	2.33591	1.01778	1.83669	0	1.773e-10	6.12922	3	2470.21	0.312937	70.6758	0
530371631	gEEDPEEEHELPVDmETINLDRDAEDVDLNHYR	1	3	1	N-Term(iTRAQ4plex); M15(Oxidation)	0	0.709797	1.08802	0.81762	0	1.306e-08	6.12644	5	4083.82	0.993678	69.2222	1
6005721	kISEIEDAAFLAR	1	2	1	N-Term(iTRAQ4plex); K1(iTRAQ4plex)	0	0.699729	1.17527	0.37654	0	3.248e-10	6.12158	3	1750.99	-1.59858	68.1787	1
61743954	vDVSAPDVEAHGPEWNLk	4	6	1	N-Term(iTRAQ4plex); K18(iTRAQ4plex)	0	0.593695	1.11421	0.413919	0	2.122e-10	6.11594	3	2251.16	-0.751654	63.0871	0
21626466	vIHLSNLPHSGYSDSAVLk	2	2	1	N-Term(iTRAQ4plex); K19(iTRAQ4plex)	0	0.935379	0.971459	0.989542	0	5.398e-09	6.11549	3	2325.27	-4.59591	51.4286	0
5032087	eDSAPSkPVVGIIYPPPEVR	4	3	1	N-Term(iTRAQ4plex); K7(iTRAQ4plex)	0	1.10173	1.03363	1.13344	0	4.845e-09	6.11455	3	2438.35	0.525824	66.7323	0
394953908	aELRDDPIISTHLAk	3	1	1	N-Term(iTRAQ4plex); K15(iTRAQ4plex)	0	1.12354	0.95701	1.65017	0	7.119e-11	6.11284	3	1967.11	-1.19893	41.3941	1
213511012	lDVGNAEVkLEEENR	3	2	1	N-Term(iTRAQ4plex); K9(iTRAQ4plex)	0	1.42157	0.83409	0.461234	0	9.448e-12	6.11113	3	2003.07	0.0994944	76.9317	1
156564401	tPLVSVLLEGPPHSGk	1	1	1	N-Term(iTRAQ4plex); K16(iTRAQ4plex)	0	1.38791	1.09332	0.627883	0	5.644e-10	6.10998	3	1919.12	-2.08329	72.495	0
71773110	sLAELGGHLDQQVEEFRR	3	1	1	N-Term(iTRAQ4plex)	0	0.0592487	1.97778	0.335776	0	1.328e-08	6.10968	3	2228.14	-6.6095	87.3372	1
4826643	sLGDDISSETSGDFRk	4	1	1	N-Term(iTRAQ4plex); K16(iTRAQ4plex)	0	0.180464	0.806757	0.529794	0	3.602e-09	6.10597	3	2002	0.544767	41.1717	1
45439306	iGScTQQDVELHVQk	1	2	1	N-Term(iTRAQ4plex); C4(Carbamidomethyl); K15(iTRAQ4plex)	0	1.73971	1.02443	1.14596	0	3.29e-10	6.10406	3	2030.05	-2.55302	38.7252	0
115527062	vGVVQYSHEGTFEAIQLDDER	8	3	1	N-Term(iTRAQ4plex)	0	0.453181	1.32983	0.540604	0	1.575e-10	6.10351	3	2536.24	-0.536454	71.765	0
115298659	hEALENDFAVHETR	3	1	1	N-Term(iTRAQ4plex)	0	0.0724055	1.70721	0.101861	0	2.162e-11	6.10242	3	1811.88	-0.632669	22.5871	0
145309326	gkTEQQTADQLLAR	4	2	1	N-Term(iTRAQ4plex); K2(iTRAQ4plex)	0	0.503811	1.70331	0.702222	0	5.24e-09	6.09777	3	1847.03	2.18034	46.4378	1
291084858	dAINQGMDEELERDEk	1	2	1	N-Term(iTRAQ4plex); K16(iTRAQ4plex)	0	1.38238	1.06303	0.365889	0	4.2e-10	6.09643	3	2180.04	-1.1425	56.6727	1
4826898	tFVNITPAEVGVLVGkDR	2	1	1	N-Term(iTRAQ4plex); K16(iTRAQ4plex)	0	2.082	0.766633	2.74114	0	2.509e-11	6.09562	3	2203.26	-2.60956	89.539	1
5453597	fITHAPPGEFNEVFNDVR	6	1	1	N-Term(iTRAQ4plex)	0	1.5751	0.959431	1.3267	0	5.173e-09	6.09484	3	2233.11	-3.4095	101.211	0
34447231	gFTGIDSDYEkPETPER	3	2	1	N-Term(iTRAQ4plex); K11(iTRAQ4plex)	0	0.615071	0.905206	0.438001	0	1.466e-09	6.09329	3	2229.1	3.4076	69.0273	0
7669492	rVIISAPSADAPmFVmGVNHEk	1	3	1	N-Term(iTRAQ4plex); M13(Oxidation); M16(Oxidation); K22(iTRAQ4plex)	0	1.0351	0.934613	2.14575	0	1.198e-05	6.09231	4	2689.39	-3.66375	48.9925	1
530405728	iFRDGEEAGAYDGPR	3	3	1	N-Term(iTRAQ4plex)	0	1.29922	0.847571	1.86123	0	1.789e-10	6.09134	3	1796.87	1.23902	55.6236	1
115527062	gTVHFAVVITDGHVTGSPcGGIk	6	3	1	N-Term(iTRAQ4plex); C19(Carbamidomethyl); K23(iTRAQ4plex)	0	0.553319	1.54242	0.53644	0	7.23e-12	6.09131	3	2597.37	-2.91356	54.8202	0
14165466	nNQFQALLQYADPVSAQHAk	3	5	1	N-Term(iTRAQ4plex); K20(iTRAQ4plex)	0	0.953431	1.14776	0.809237	0	3.288e-11	6.0903	3	2531.32	-0.602492	81.9118	0
115527062	yGGLHFSDQVEVFSPPGSDR	27	3	1	N-Term(iTRAQ4plex)	0	0.576181	1.35908	1.35824	0	6.047e-10	6.08941	3	2338.12	0.748542	101.513	0
34734062	iTYYHLSFPTNIQAPAVVFR	3	1	1	N-Term(iTRAQ4plex)	0	0.549529	1.24557	0.524159	0	7.711e-10	6.08936	3	2481.33	-3.92946	98.8724	0
530416357	gSSGPTQINQVVSHPNQPLTITAHDDR	1	3	1	N-Term(iTRAQ4plex)	0	0.868634	1.00298	1.8414	0	1.771e-10	6.0891	4	3013.52	-0.891024	47.7763	0
4504445	kLFIGGLSFETTDESLR	5	3	1	N-Term(iTRAQ4plex); K1(iTRAQ4plex)	0	1.09743	0.938685	1.59451	0	5.634e-10	6.08846	3	2201.21	0.0715059	83.0908	1
5453599	eGAAHAFAQYNLDQFTPVk	3	1	1	N-Term(iTRAQ4plex); K19(iTRAQ4plex)	0	1.03211	1.18273	1.53562	0	1.111e-10	6.08701	3	2395.23	0.79515	94.4709	0
4505753	yADLTEDQLPScESLkDTIAR	7	2	1	N-Term(iTRAQ4plex); C12(Carbamidomethyl); K16(iTRAQ4plex)	0	2.6082	0.781969	1.02486	0	8.628e-10	6.08533	3	2713.35	-3.11277	77.6234	1
167857790	yVGGQEHFAHLLILR	18	1	1	N-Term(iTRAQ4plex)	0	0.12807	1.21652	0.838641	0	1.355e-11	6.08216	3	1897.06	-0.403283	87.6366	0
70780353	lLLENNANPNLATTAGHTPLHIAAR	6	6	1	N-Term(iTRAQ4plex)	0	0.183766	1.57541	0.529797	0	8.676e-12	6.08123	4	2766.52	0.915764	61.1932	0
4507677	tDDEVVQREEEAIQLDGLNASQIR	3	1	1	N-Term(iTRAQ4plex)	0	2.03332	0.78866	1.98318	0	2.796e-10	6.0811	3	2872.44	1.22601	80.6904	1
66932947	kYSDASDcHGEDSQAFcEk	10	1	1	N-Term(iTRAQ4plex); K1(iTRAQ4plex); C8(Carbamidomethyl); C17(Carbamidomethyl); K19(iTRAQ4plex)	0	0.237842	0.690209	0.338627	0	7.236e-10	6.07768	4	2666.19	2.25674	18.0024	1
5174447	hLYTLDGGDIINALcFSPNR	1	4	1	N-Term(iTRAQ4plex); C15(Carbamidomethyl)	0	1.64661	0.862756	1.31242	0	8.563e-12	6.07479	3	2420.21	-1.42852	119.656	0
530425865	aQEQQQQMAELHSk	4	4	1	N-Term(iTRAQ4plex); K14(iTRAQ4plex)	0	2.70006	0.795716	1.97649	0	5.666e-10	6.07251	3	1943.99	1.02996	15.101	0
115298678	kQELSEAEQATR	20	1	1	N-Term(iTRAQ4plex); K1(iTRAQ4plex)	0	0.218098	1.12628	0.28047	0	2.869e-10	6.0716	3	1677.9	-1.09257	14.0722	1
530369158	vQAQHDYTATDTDELQLk	2	17	1	N-Term(iTRAQ4plex); K18(iTRAQ4plex)	0	1.1093	0.919895	0.769414	0	2.525e-09	6.06537	3	2364.2	1.56445	67.3926	0
47458820	eSHATLVFHNLLGEIDQQYSR	4	11	1	N-Term(iTRAQ4plex)	0	0.687049	0.940483	0.572293	0	1.563e-10	6.06263	3	2601.31	-1.83401	84.1695	0
4505981	gkEESLDSDLYAELR	3	1	1	N-Term(iTRAQ4plex); K2(iTRAQ4plex)	0	0.767586	2.24955	1.2061	0	5.139e-11	6.06039	3	2013.04	-1.39488	57.3496	1
156616290	vALLSHAPPDFLPNTQk	4	1	1	N-Term(iTRAQ4plex); K17(iTRAQ4plex)	0	0.29243	1.95629	0.553142	0	2.34e-09	6.05784	3	2136.21	1.19218	73.3227	0
24234688	vEAVNMAEGIIHDTETk	3	1	1	N-Term(iTRAQ4plex); K17(iTRAQ4plex)	0	1.46764	0.753073	0.624429	0	2.507e-11	6.05778	3	2145.11	-1.56342	73.1274	0
13489087	fkLEESYTLNSDLAR	3	1	1	N-Term(iTRAQ4plex); K2(iTRAQ4plex)	0	0.947482	0.970392	0.637673	0	2.525e-09	6.0573	3	2074.1	-1.24421	57.552	1
42794771	aLAPTWEQLALGLEHSETVk	2	2	1	N-Term(iTRAQ4plex); K20(iTRAQ4plex)	0	4.10594	0.699184	2.2022	0	1.292e-09	6.05654	3	2481.36	-0.00453506	119.409	0
167614506	yPALHkPENQDIDWGALEGETR	7	2	1	N-Term(iTRAQ4plex); K6(iTRAQ4plex)	0	2.18889	1.07405	0.780718	0	2.124e-09	6.05373	4	2827.41	-5.17788	64.3976	0
154146191	hLEINPDHSIIETLR	10	2	1	N-Term(iTRAQ4plex)	0	1.15381	0.676924	1.30839	0	4.352e-11	6.05357	3	1931.05	-0.868029	56.0939	0
11415030	tVTAMDVVYALkR	3	1	1	N-Term(iTRAQ4plex); K12(iTRAQ4plex)	0	1.1382	1.11888	3.16459	0	1.061e-10	6.05175	3	1755.01	0.781244	98.8419	1
162417971	fFDHSGTLVmDAYEPEISR	7	1	1	N-Term(iTRAQ4plex); M10(Oxidation)	0	2.27848	0.927234	1.59696	0	1.177e-09	6.05151	3	2374.11	0.112381	99.3784	0
10092665	fLTHTHGLLGTLNNDPTDDFTLHSGR	4	1	1	N-Term(iTRAQ4plex)	0	0.29189	0.955161	0.226518	0	6.67e-12	6.04676	4	3023.5	-3.17837	69.8068	0
4505891	ykDDDDDQLFYTR	1	1	1	N-Term(iTRAQ4plex); K2(iTRAQ4plex)	0	1.10796	0.603829	0.685354	0	5.352e-09	6.03751	3	1981.94	-1.59722	45.0975	1
4506617	gLDVDSLVIEHIQVNk	5	4	1	N-Term(iTRAQ4plex); K16(iTRAQ4plex)	0	1.61494	1.04663	4.21705	0	6.594e-10	6.03542	3	2067.17	1.10268	111.55	0
5730023	eVVHTVSLHEIDVINSR	2	3	1	N-Term(iTRAQ4plex)	0	0.891218	1.15754	2.21463	0	3.839e-11	6.03437	3	2091.13	-0.66624	54.4486	0
33350932	gkEDEGEEAASPMLQIQR	3	1	1	N-Term(iTRAQ4plex); K2(iTRAQ4plex)	0	0.720768	0.939182	0.997376	0	4.428e-11	6.03181	3	2276.14	-0.0649241	42.6858	1
16306548	eIGNLLHPSVPISNDEDVDNkVER	3	1	1	N-Term(iTRAQ4plex); K21(iTRAQ4plex)	0	1.30376	0.944444	0.81306	0	1.822e-10	6.03038	4	2977.53	-5.41147	61.3618	1
24797074	ePVELGQPNTLIcHIDk	3	1	1	N-Term(iTRAQ4plex); C13(Carbamidomethyl); K17(iTRAQ4plex)	0	0.206408	1.2796	1.54383	0	1.843e-10	6.03021	3	2251.2	0.301246	63.641	0
528281407	kLEAAEDIAYQLSR	4	1	1	N-Term(iTRAQ4plex); K1(iTRAQ4plex)	0	1.05252	0.735419	1.03976	0	2.517e-10	6.03019	3	1895.05	0.255186	98.6374	1
188528648	vGGEESEVTVGGLEPGRk	1	1	1	N-Term(iTRAQ4plex); K18(iTRAQ4plex)	0	0.239734	1.05938	0.115968	0	2.125e-12	6.02983	3	2088.12	2.41197	64.0629	1
4557305	vNPcIGGVILFHETLYQk	6	2	1	N-Term(iTRAQ4plex); C4(Carbamidomethyl); K18(iTRAQ4plex)	0	1.91766	0.889056	1.68533	0	1.964e-13	6.02846	3	2376.3	-1.02699	113.491	0
116063573	vHSPSGALEEcYVTEIDQDkYAVR	3	2	1	N-Term(iTRAQ4plex); C11(Carbamidomethyl); K20(iTRAQ4plex)	0	0.639492	1.20866		0	5.808e-10	6.02537	4	3054.5	-1.42623	59.9801	1
295849303	gALISDQWVLTAAHcFR	1	3	1	N-Term(iTRAQ4plex); C15(Carbamidomethyl)	0	0.847768	1.23386	1.54204	0	1.604e-09	6.02432	3	2089.07	-1.41618	119.648	0
530418669	aVIGIGIEEEDRk	1	2	1	N-Term(iTRAQ4plex); K13(iTRAQ4plex)	0	1.17676	0.92885	0.529208	0	1.123e-09	6.02125	3	1716.97	-0.718791	63.9776	1
5454152	dDTIYEDEDVkEAIR	2	3	1	N-Term(iTRAQ4plex); K11(iTRAQ4plex)	0	1.56171	0.799562	0.442422	0	5.374e-10	6.01873	3	2099.03	-2.10984	50.1724	1
4557469	lHDINAQmVEDQGFLDSLR	4	5	1	N-Term(iTRAQ4plex); M8(Oxidation)	0	0.84807	0.954309	0.914855	0	9.365e-10	6.01708	3	2361.15	-6.07364	76.9567	0
530362515	tRPVVAAGAVGLAQR	2	5	1	N-Term(iTRAQ4plex)	0	1.19666	1.05098	1.31502	0	1.01e-09	6.01471	3	1609.95	-6.80916	32.6508	0
93141020	gVTIASGGVLPNIHPELLAk	15	7	1	N-Term(iTRAQ4plex); K20(iTRAQ4plex)	0	0.777706	1.16848	0.768377	0	4.236e-10	6.0147	3	2274.34	-0.601798	80.5713	0
392307009	vNAFSNFFSGPIVVHcSAGVGR	2	2	1	N-Term(iTRAQ4plex); C16(Carbamidomethyl)	0	1.76063	1.07446	1.41807	0	3.55e-09	6.01463	3	2466.25	2.60427	89.9518	0
308818195	nLHQSGFSLSGAQIDDNIPR	13	3	1	N-Term(iTRAQ4plex)	0	0.668023	1.10936	0.737892	0	1.369e-11	6.01293	3	2313.17	-1.59612	55.1389	0
4504183	yISLIYTNYEAGkDDYVk	4	1	1	N-Term(iTRAQ4plex); K13(iTRAQ4plex); K18(iTRAQ4plex)	0	0.756571	1.07184	0.0599283	0	1.386e-10	6.00796	3	2587.36	-1.35876	98.2848	1
4758906	gNTATQMAQALSLNTEEDIHR	1	1	1	N-Term(iTRAQ4plex)	0	0.800375	0.962776	1.57335	0	2.367e-10	6.00551	3	2444.18	-4.54542	68.3253	0
67782319	eLHLLGVQVQQFQDVATR	4	3	1	N-Term(iTRAQ4plex)	0	0.342482	1.57778	0.43232	0	1.334e-10	6.0054	3	2225.21	-1.17394	81.2251	0
530388678	eEMQSNVEVVHTYR	3	4	1	N-Term(iTRAQ4plex)	0	0.890609	0.830259	4.20393	0	8.877e-09	6.00208	3	1864.9	-0.780063	31.4497	0
530399634	gPSAAGEQEPDkESGASVDEVAR	2	2	1	N-Term(iTRAQ4plex); K12(iTRAQ4plex)	0	1.14659	0.638351	1.98579	0	4.153e-11	6.00189	3	2574.25	-0.357531	30.8018	1
20357556	aSAGHAVSIAQDDAGADDWETDPDFVNDVSEk	2	4	1	N-Term(iTRAQ4plex); K32(iTRAQ4plex)	0	0.811653	1.04966	1.25579	0	3.745e-12	6.00061	4	3620.64	-2.81658	75.0678	0
5174449	aLVQNDTLLQVk	3	1	1	N-Term(iTRAQ4plex); K12(iTRAQ4plex)	0	1.2566	0.900343	1.17867	0	4.429e-08	6.0002	2	1629.97	-5.98915	60.4053	0
4504351	gTFSQLSELHcDk	53	1	1	N-Term(iTRAQ4plex); C11(Carbamidomethyl); K13(iTRAQ4plex)	0	0.197648	1.71663	0.429055	0	4.225e-10	5.99977	3	1809.91	0.669353	41.5551	0
4502027	sLHTLFGDkLcTVATLR	12	1	1	N-Term(iTRAQ4plex); K9(iTRAQ4plex); C11(Carbamidomethyl)	0	0.507018	0.744889	0.657823	0	2.92e-10	5.99899	3	2220.24	0.639421	72.5514	1
7669492	vIHDNFGIVEGLmTTVHAITATQk	9	3	1	N-Term(iTRAQ4plex); M13(Oxidation); K24(iTRAQ4plex)	0	1.86277	1.26069	1.415	0	4.619e-11	5.99618	4	2899.56	-0.880493	94.4711	0
5729875	kFYGPEGPYGVFAGR	2	1	1	N-Term(iTRAQ4plex); K1(iTRAQ4plex)	0	0.610711	1.00026	0.867721	0	1.347e-08	5.99596	3	1933.02	-0.539889	59.9696	1
308818195	sccDYSLHVDISEWHk	2	3	1	N-Term(iTRAQ4plex); C2(Carbamidomethyl); C3(Carbamidomethyl); K16(iTRAQ4plex)	0	0.493375	0.787302	0.35428	0	1.908e-09	5.99589	4	2324.07	-0.562064	58.8194	0
4557014	gAGAFGYFEVTHDITk	12	1	1	N-Term(iTRAQ4plex); K16(iTRAQ4plex)	0	0.160941	1.56591	0.403853	0	2.257e-11	5.99224	3	2001.03	1.07771	96.4014	0
91208426	emEPLGWIHTQPNESPQLSPQDVTTHAk	1	1	1	N-Term(iTRAQ4plex); M2(Oxidation); K28(iTRAQ4plex)	0	0.99591	0.966322	0.929112	0	5.187e-10	5.99148	4	3474.72	-0.900363	63.9151	0
4758484	eFTkLEEVLTNk	4	2	1	N-Term(iTRAQ4plex); K4(iTRAQ4plex); K12(iTRAQ4plex)	0	1.62864	1.30919	0.33107	0	4.042e-08	5.99095	3	1883.08	-0.607431	75.4327	1
4503471	tHINIVVIGHVDSGk	8	3	1	N-Term(iTRAQ4plex); K15(iTRAQ4plex)	0	1.27695	0.837961	0.726539	0	3.244e-10	5.99092	3	1877.08	-1.72673	41.3665	0
47132555	eSkPLTAQQTTk	5	26	1	N-Term(iTRAQ4plex); K3(iTRAQ4plex); K12(iTRAQ4plex)	0	0.662879	1.44694	0.537224	0	1.577e-08	5.98892	3	1764.02	0.576255	24.3735	0
221307584	iGGVQQDTILAEGLHFR	4	2	1	N-Term(iTRAQ4plex)	0	1.18423	0.990341	0.795132	0	1.533e-09	5.98802	3	1998.09	-0.922372	98.0622	0
367460087	nSLQEQQEEEEEARk	5	6	1	N-Term(iTRAQ4plex); K15(iTRAQ4plex)	0	0.299586	1.51449	0.350048	0	1.341e-08	5.98476	3	2135.05	2.01004	29.5499	1
50845386	tDLEkDIISDTSGDFRk	5	3	1	N-Term(iTRAQ4plex); K5(iTRAQ4plex); K17(iTRAQ4plex)	0	0.516422	0.911838	0.188289	0	7.433e-10	5.98236	4	2372.27	3.28405	80.803	2
392307009	qTYGDIEVDLkDTDk	2	2	1	N-Term(iTRAQ4plex); K11(iTRAQ4plex); K15(iTRAQ4plex)	0	2.59146	0.971457	0.238176	0	6.574e-10	5.98223	3	2172.14	-1.50709	53.6575	1
21361794	iDLRPVLGEGVPILASFLR	1	1	1	N-Term(iTRAQ4plex)	0	0.845021	1.02967	0.854402	0	1.203e-10	5.98198	3	2209.33	3.25969	119.097	0
5031593	gFESPSDNSSAMLLQWHEk	4	2	1	N-Term(iTRAQ4plex); K19(iTRAQ4plex)	0	1.6028	0.705924	3.58104	0	2.745e-08	5.98134	3	2451.18	-1.68073	69.5696	0
61743954	lkSEDGVEGDLGETQSR	6	6	1	N-Term(iTRAQ4plex); K2(iTRAQ4plex)	0	0.486382	1.07491	0.268847	0	6.563e-11	5.97834	3	2108.07	-0.158646	29.2505	1
34098946	rPQYSNPPVQGEVMEGADNQGAGEQGRPVR	2	2	1	N-Term(iTRAQ4plex)	0				0	5.414e-09	5.97824	4	3367.63	-1.52111	54.8144	0
66346733	eEFTHTcPEDkEIENTYANVAk	3	3	1	N-Term(iTRAQ4plex); C7(Carbamidomethyl); K11(iTRAQ4plex); K22(iTRAQ4plex)	0	0.834516	0.94534	0.764266	0	1.585e-07	5.97725	4	3057.48	0.0526755	45.2932	1
33350932	eDLDkVEPAVIEAQNAVk	3	1	1	N-Term(iTRAQ4plex); K5(iTRAQ4plex); K18(iTRAQ4plex)	0	0.763468	1.16885	0.713586	0	6.358e-10	5.97641	3	2400.34	3.88194	91.1315	1
23308577	aLVDHENVIScPHLGASTk	2	1	1	N-Term(iTRAQ4plex); C11(Carbamidomethyl); K19(iTRAQ4plex)	0	1.42681	0.765501	3.22085	0	1.398e-11	5.97574	3	2336.22	-1.12996	39.5502	0
10863927	vSFELFADkVPk	7	1	1	N-Term(iTRAQ4plex); K9(iTRAQ4plex); K12(iTRAQ4plex)	0	1.23465	1.05735	0.285262	0	9.397e-09	5.97518	3	1812.06	-1.23785	73.1552	1
205277386	eTDcGVHINAGPEIGVASTk	2	4	1	N-Term(iTRAQ4plex); C4(Carbamidomethyl); K20(iTRAQ4plex)	0	1.60185	0.709032	1.26105	0	1.345e-12	5.97211	3	2343.18	-0.509598	69.1411	0
4504425	lGEMWNNTAADDkQPYEk	2	2	1	N-Term(iTRAQ4plex); K13(iTRAQ4plex); K18(iTRAQ4plex)	0	1.00787	0.926149	0.1879	0	1.445e-08	5.97208	3	2542.26	-0.881181	50.9447	1
367460087	lQQELDDLTVDLDHQR	6	6	1	N-Term(iTRAQ4plex)	0	0.323302	1.36585	0.0973439	0	5.616e-11	5.97116	3	2082.06	-0.385657	107.065	0
117190174	qkVDSLLENLEk	3	7	1	N-Term(iTRAQ4plex); K2(iTRAQ4plex); K12(iTRAQ4plex)	0	1.2484	0.847671	0.444317	0	5.218e-08	5.97026	3	1848.07	-3.03567	60.2069	1
21536286	rGTGGVDTAAVGGVFDVSNADR	2	1	1	N-Term(iTRAQ4plex)	0	0.79541	1.02208	2.69584	0	2.816e-10	5.9697	3	2265.14	4.71724	55.4906	1
530361993	kLPSFGPYLEQR	2	3	1	N-Term(iTRAQ4plex); K1(iTRAQ4plex)	0	1.923	0.924191	0.900075	0	3.058e-08	5.96884	3	1722.97	-3.95228	58.8309	1
50659080	akWEMPFDPQDTHQSR	3	2	1	N-Term(iTRAQ4plex); K2(iTRAQ4plex)	0	0.503878	1.99763	1.16836	0	4.006e-09	5.9686	4	2261.1	-0.116954	50.5816	1
109240550	lFVGNLPTDITEEDFkR	1	1	1	N-Term(iTRAQ4plex); K16(iTRAQ4plex)	0	1.13734	0.829241	0.471564	0	3.522e-09	5.96459	3	2282.24	3.73914	110.588	1
33413400	sGYHQSASEHGLVVIAPDTSPR	5	1	1	N-Term(iTRAQ4plex)	0	0.848935	0.88298	0.665569	0	1.29e-11	5.96382	3	2452.24	1.24631	35.3834	0
12667788	nMDPLNDNIATLLHQSSDk	6	2	1	N-Term(iTRAQ4plex); K19(iTRAQ4plex)	0	0.6395	0.968535	0.278514	0	2.576e-11	5.96261	3	2414.23	1.37762	110.89	0
4503483	aRPFPDGLAEDIDkGEVSAR	2	2	1	N-Term(iTRAQ4plex); K14(iTRAQ4plex)	0	2.34713	0.7637	0.747662	0	1.139e-11	5.96258	3	2431.26	-8.73618	55.3182	1
212276104	aLDSNSLENDDLSAPGREPGHFNPESR	3	28	1	N-Term(iTRAQ4plex)	0	1.45831	0.633415	3.66318	0	4.767e-10	5.96238	4	3068.44	0.0911114	72.5593	1
116008192	rQEGSIEVYEDAGSHYLcLLk	2	4	1	N-Term(iTRAQ4plex); C18(Carbamidomethyl); K21(iTRAQ4plex)	0	0.56237	1.17183	0.412164	0	3.079e-09	5.96223	4	2755.39	-3.11144	77.9532	1
68160937	aSAPSPNAQVAcDHcLk	2	1	1	N-Term(iTRAQ4plex); C12(Carbamidomethyl); C15(Carbamidomethyl); K17(iTRAQ4plex)	0	1.1193	0.964028	0.845876	0	4.225e-11	5.95979	3	2114.04	-0.124159	42.5018	0
4502027	lVRPEVDVmcTAFHDNEETFLk	80	1	1	N-Term(iTRAQ4plex); M9(Oxidation); C10(Carbamidomethyl); K22(iTRAQ4plex)	0	0.437983	0.943146	0.245883	0	5.564e-09	5.95856	4	2954.45	-3.42962	60.5506	0
530408985	eQHLYYQDQLLPVSR	26	6	1	N-Term(iTRAQ4plex)	0	0.281352	0.7403	0.713649	0	2.425e-09	5.95793	3	2033.05	-5.55849	57.5756	0
296841095	aLYDYEGQEHDELSFk	4	2	1	N-Term(iTRAQ4plex); K16(iTRAQ4plex)	0	0.709805	1.1207	0.831709	0	1.052e-09	5.95614	3	2232.07	0.397673	86.2086	0
4505541	gVMGGQSAGPQHTEAETIQk	1	1	1	N-Term(iTRAQ4plex); K20(iTRAQ4plex)	0	2.39248	0.792264	1.47441	0	8.623e-10	5.95511	3	2314.16	-2.54935	45.5627	0
288915539	iDINmSGFNETDDLkR	3	5	1	N-Term(iTRAQ4plex); M5(Oxidation); K15(iTRAQ4plex)	0	0.697143	0.679054	0.35168	0	7.954e-10	5.95487	3	2172.08	-0.685655	54.5006	1
167857790	nWGLSVYADkPETTk	9	1	1	N-Term(iTRAQ4plex); K10(iTRAQ4plex); K15(iTRAQ4plex)	0	0.178768	1.55409	0.26024	0	1.395e-09	5.95471	3	2141.17	3.04177	52.4444	0
4502337	qDPPSVVVTSHQAPGEk	4	1	1	N-Term(iTRAQ4plex); K17(iTRAQ4plex)	0	0.308198	1.1982	0.78514	0	4.128e-10	5.95328	3	2064.1	1.86891	47.3091	0
61743954	vDIDAPDVDVHGPDWHLk	7	6	1	N-Term(iTRAQ4plex); K18(iTRAQ4plex)	0	0.462669	1.18634	0.319982	0	4.235e-10	5.95259	4	2316.18	-3.13423	66.0409	0
222080092	kPEASGPEAEPcPELHTEPVEPLTR	1	2	1	N-Term(iTRAQ4plex); K1(iTRAQ4plex); C12(Carbamidomethyl)	0	1.12851	1.20358	1.20364	0	2.265e-10	5.95041	4	3058.54	-0.176609	44.779	0
19743823	hcEcSTDEVNSEDMDAYcR	4	2	1	N-Term(iTRAQ4plex); C2(Carbamidomethyl); C4(Carbamidomethyl); C18(Carbamidomethyl)	0	0.42053	1.33068	0.635144	0	7.649e-11	5.9487	3	2521.94	0.136048	42.8896	0
33667038	eLSEAAEAQHGPHSAVAR	1	2	1	N-Term(iTRAQ4plex)	0	0.769997	1.10737	0.802612	0	2.045e-08	5.94539	4	2004	-1.70891	13.2173	0
530368014	aQTLPTSVVTITSESSPGkR	2	2	1	N-Term(iTRAQ4plex); K19(iTRAQ4plex)	0	0.601305	1.15289	0.716768	0	3.698e-10	5.94416	3	2347.31	0.613725	76.3657	1
13994151	lVGGkDFEQPLAISR	2	1	1	N-Term(iTRAQ4plex); K5(iTRAQ4plex)	0	0.510844	0.830048	0.50621	0	4.545e-10	5.94048	3	1918.1	-0.300215	82.164	1
70906437	vAQLEAQcQEPckDTVQIHDITGk	5	2	1	N-Term(iTRAQ4plex); C8(Carbamidomethyl); C12(Carbamidomethyl); K13(iTRAQ4plex); K24(iTRAQ4plex)	0	0.152479	1.32502	0.382293	0	1.693e-10	5.93972	4	3200.64	-0.22092	50.5046	1
48255891	lGGSPTSLGTWGSWIGPDHDk	2	3	1	N-Term(iTRAQ4plex); K21(iTRAQ4plex)	0	1.62068	1.3452	0.813235	0	1.21e-10	5.93912	3	2456.24	-1.82623	82.5904	0
425876770	fkLEESYDMESVLR	2	6	1	N-Term(iTRAQ4plex); K2(iTRAQ4plex)	0	0.639583	0.968333	0.543721	0	2.38e-08	5.93803	3	2034.04	-0.8598	71.945	1
319655561	qASVADYEETVkk	1	5	1	N-Term(iTRAQ4plex); K12(iTRAQ4plex); K13(iTRAQ4plex)	0	0.683218	1.081	0.279089	0	2.177e-10	5.93685	3	1900.04	-1.10209	29.5798	1
62414289	kVESLQEEIAFLk	10	1	1	N-Term(iTRAQ4plex); K1(iTRAQ4plex); K13(iTRAQ4plex)	0	0.924717	1.10047	0.497025	0	7.596e-08	5.93674	3	1966.16	-0.96632	75.0563	1
7706687	aSVMVYDDTSkk	1	3	1	N-Term(iTRAQ4plex); K11(iTRAQ4plex); K12(iTRAQ4plex)	0	2.27645	0.743806	0.687768	0	1.007e-07	5.93529	3	1775.95	-3.13855	43.3699	1
50428938	eSVLIISTDPAHNISDAFDQk	5	1	1	N-Term(iTRAQ4plex); K21(iTRAQ4plex)	0	1.08098	1.10978	0.216607	0	1.323e-10	5.93465	3	2588.34	-0.521721	82.3743	0
4885583	sQTDkDYYQLQAILEAER	1	1	1	N-Term(iTRAQ4plex); K5(iTRAQ4plex)	0	0.94627	0.839761	0.489085	0	3.135e-08	5.93182	3	2459.25	-5.8727	76.0096	1
23097308	eIEDkPVATSNIQELQAQISR	1	3	1	N-Term(iTRAQ4plex); K5(iTRAQ4plex)	0	0.388737	1.04193	0.0956959	0	3.119e-11	5.93067	3	2657.43	-2.69387	66.2396	0
110556636	aPVIRPGGTLGLSEAADSDAHLFQDSTEPR	5	5	1	N-Term(iTRAQ4plex)	0	0.581069	0.997975	3.46877	0	9.56e-11	5.93064	4	3251.64	0.990184	72.5364	0
18375501	vSYGIGDEEHDQEGR	3	2	1	N-Term(iTRAQ4plex)	0	1.13145	0.80538	0.857584	0	1.027e-12	5.92966	3	1834.83	-0.683109	25.7635	0
189181666	gSYNPVTHIYTAQDVk	1	3	1	N-Term(iTRAQ4plex); K16(iTRAQ4plex)	0	0.698607	0.87982	0.660893	0	1.128e-09	5.92747	3	2081.09	1.43855	44.8746	0
5729877	gPAVGIDLGTTYScVGVFQHGk	10	3	1	N-Term(iTRAQ4plex); C14(Carbamidomethyl); K22(iTRAQ4plex)	0	1.37954	0.732343	4.8036	0	4.976e-11	5.92516	3	2551.32	-0.570155	75.0512	0
6912382	aLDAEEEAcLHScAGk	1	1	1	N-Term(iTRAQ4plex); C9(Carbamidomethyl); C13(Carbamidomethyl); K16(iTRAQ4plex)	0	1.36245	1.07683	1.89935	0	6.862e-11	5.92465	3	2048.96	-1.58662	35.5602	0
124494254	vAHSFNcTPIEGMLSHQLk	1	1	1	N-Term(iTRAQ4plex); C7(Carbamidomethyl); K19(iTRAQ4plex)	0	0.66779	1.15192	0.971998	0	8.996e-08	5.9232	4	2457.27	1.2649	63.7132	0
4501891	qkDYETATLSEIk	4	5	1	N-Term(iTRAQ4plex); K2(iTRAQ4plex); K13(iTRAQ4plex)	0	0.995431	1.33952	0.658191	0	1.607e-07	5.9222	3	1958.08	0.805997	64.8713	1
4507521	lGQSDPAPLQHQMDIYQk	3	2	1	N-Term(iTRAQ4plex); K18(iTRAQ4plex)	0	1.27614	0.997536	0.567844	0	2.579e-10	5.91672	3	2357.21	-0.611074	52.4609	0
10835203	rHPETGLFTLQSELMVTPAR	2	8	1	N-Term(iTRAQ4plex)	0	1.11899	0.991385	0.796337	0	5.278e-10	5.9165	3	2427.3	0.86687	70.249	1
16507237	dNHLLGTFDLTGIPPAPR	54	1	1	N-Term(iTRAQ4plex)	0	1.10435	1.1118	1.84423	0	7.095e-11	5.91625	3	2078.1	-6.51393	88.79	0
45243507	aQWFAIQHISLNPPR	7	1	1	N-Term(iTRAQ4plex)	0	0.644839	1.36276	5.28226	0	2.046e-09	5.9152	3	1922.05	0.893133	79.9895	0
4506549	rDPPQYPVVPVHLDR	11	1	1	N-Term(iTRAQ4plex)	0	1.01184	1.44262	4.2546	0	6.536e-08	5.91413	4	1932.06	1.45699	44.7404	1
4758876	gFAYIEFSDkESVR	3	2	1	N-Term(iTRAQ4plex); K10(iTRAQ4plex)	0	1.29544	1.01676	2.22056	0	5.651e-10	5.91323	3	1936.01	0.609339	61.6508	1
367460087	qLEEEkNSLQEQQEEEEEAR	1	6	1	N-Term(iTRAQ4plex); K6(iTRAQ4plex)	0	0.459126	1.38706	0.0701929	0	1.492e-10	5.91225	3	2763.32	0.73463	51.7547	1
156523970	hTFmGVVSLGSPSGEVSHPR	4	1	1	N-Term(iTRAQ4plex); M4(Oxidation)	0	0.598444	0.825379	0.43582	0	1.174e-09	5.90854	4	2241.12	-0.371135	38.8274	0
31542984	nPLVWVHASPEHVVVTR	3	2	1	N-Term(iTRAQ4plex)	0	0.382215	1.34462	0.572784	0	2.32e-10	5.90657	4	2084.15	-1.28468	54.4867	0
70906435	eEAPSLRPAPPPISGGGYR	5	1	1	N-Term(iTRAQ4plex)	0	0.224765	1.36124	0.340359	0	5.456e-08	5.906	3	2095.1	-0.603887	44.9397	0
299523086	dRDVTFSPATIENELIk	2	1	1	N-Term(iTRAQ4plex); K17(iTRAQ4plex)	0	5.97926	0.965918	1.50198	0	9.244e-08	5.90564	3	2236.19	-5.55114	77.6703	1
44889481	aAHIFNEALVcHQIR	3	10	1	N-Term(iTRAQ4plex); C11(Carbamidomethyl)	0	0.459975	1.07438	0.912705	0	4.401e-12	5.90286	3	1923.01	-1.305	44.0835	0
530368014	dVAEEIANYRPTLDTLHEQASALPQEHAESPDVR	3	3	1	N-Term(iTRAQ4plex)	0	0.313334	0.960128		0	8.325e-08	5.90262	4	3945.91	-5.55269	75.0732	0
115298678	sGIPIVTSPYQIHFTk	11	1	1	N-Term(iTRAQ4plex); K16(iTRAQ4plex)	0	0.208167	1.3356	0.295834	0	8.931e-12	5.89928	3	2076.18	2.62827	75.5411	0
116063573	tHEAEIVEGENHTYcIR	4	2	1	N-Term(iTRAQ4plex); C15(Carbamidomethyl)	0	0.562234	1.44178	0.34231	0	3.729e-10	5.89904	3	2202.03	-1.4427	28.6229	0
61743954	vDIDAPDVEVHDPDWHLk	5	5	1	N-Term(iTRAQ4plex); K18(iTRAQ4plex)	0	0.428288	1.11125	0.251029	0	1.32e-09	5.89742	4	2388.21	0.788872	70.679	0
209862837	gGHFAAFEEPELLAQDIR	12	1	1	N-Term(iTRAQ4plex)	0	0.488541	1.17429	1.18136	0	5.37e-11	5.89728	3	2144.09	0.258682	80.3249	0
4557325	aYkSELEEQLTPVAEETR	3	2	1	N-Term(iTRAQ4plex); K3(iTRAQ4plex)	0	0.586978	1.25493	0.551832	0	1.527e-10	5.89638	3	2381.25	1.15902	84.0169	1
4506583	dkNEQAFEEVFQNANFR	2	1	1	N-Term(iTRAQ4plex); K2(iTRAQ4plex)	0	0.965703	0.691257	1.93024	0	3.513e-09	5.89594	3	2374.17	-0.598518	78.5023	1
308818200	nLHQSGFSLSGTQVDEGVR	9	2	1	N-Term(iTRAQ4plex)	0	1.07697	1.05841	0.983825	0	2.109e-09	5.89558	3	2175.09	-0.0817275	45.826	0
4503595	rPLLGASNQALAR	3	1	1	N-Term(iTRAQ4plex)	0	0.740405	1.22894	1.55879	0	2.465e-08	5.89474	3	1510.89	-1.16953	26.2267	0
319918873	vPAEGLEEVLTTPETVLTGHTEk	2	5	1	N-Term(iTRAQ4plex); K23(iTRAQ4plex)	0	1.2909	0.841215	1.48246	0	2.299e-10	5.89235	3	2738.46	-3.16757	99.4974	0
4503571	iDkLMIEMDGTENk	2	2	1	N-Term(iTRAQ4plex); K3(iTRAQ4plex); K14(iTRAQ4plex)	0	2.30762	0.719014	0.39472	0	1.565e-08	5.89095	3	2069.09	-3.09663	63.0339	1
78000181	vAYVSFGPHAGk	2	1	1	N-Term(iTRAQ4plex); K12(iTRAQ4plex)	0	1.67527	0.857866	2.3327	0	1.628e-08	5.89006	3	1520.83	-7.86511	39.0245	0
116063573	dAGEGGLSLAIEGPSk	4	2	1	N-Term(iTRAQ4plex); K16(iTRAQ4plex)	0	0.682723	1.17579	0.325719	0	5.605e-11	5.88938	2	1788.96	-0.44844	83.4306	0
41393561	gSDEPPVFLEIHYk	11	1	1	N-Term(iTRAQ4plex); K14(iTRAQ4plex)	0	3.20447	0.875308	2.70982	0	1.199e-11	5.8893	3	1919.01	-1.86784	69.1425	0
4758012	vSQPIEGHAASFAQFk	2	3	1	N-Term(iTRAQ4plex); K16(iTRAQ4plex)	0	0.691432	1.13192	0.475206	0	6.668e-09	5.88884	3	2005.06	-5.28577	74.6805	0
4502027	vFDEFkPLVEEPQNLIk	11	2	1	N-Term(iTRAQ4plex); K6(iTRAQ4plex); K17(iTRAQ4plex)	0	0.365715	0.911933	0.254036	0	4.511e-10	5.88681	3	2477.39	-3.28268	119.752	0
530432217	mREDYDSVEQDGDEPGPQR	2	4	1	N-Term(iTRAQ4plex)	0	1.18877	0.839433	1.60717	0	1.827e-09	5.88669	3	2367.03	0.295799	43.4609	1
71565154	vDEFVTHNLSFDEINk	3	1	1	N-Term(iTRAQ4plex); K16(iTRAQ4plex)	0	0.739137	0.870852	0.129107	0	3.088e-08	5.88664	3	2195.12	1.08954	75.0289	0
5031873	yQEEFEHFQQELDkk	1	1	1	N-Term(iTRAQ4plex); K14(iTRAQ4plex); K15(iTRAQ4plex)	0	2.91637	0.944943	0.163115	0	6.907e-10	5.88598	4	2430.22	-3.14597	88.2385	1
4503271	vVQcSDLGLDkVPk	2	2	1	N-Term(iTRAQ4plex); C4(Carbamidomethyl); K11(iTRAQ4plex); K14(iTRAQ4plex)	0	1.26079	2.25537	0.121711	0	1.983e-09	5.88426	3	1990.13	-2.24958	47.1403	1
4502027	aDDkETcFAEEGk	127	2	1	N-Term(iTRAQ4plex); K4(iTRAQ4plex); C7(Carbamidomethyl); K13(iTRAQ4plex)	0	0.469005	0.891397	0.346962	0	3.456e-08	5.88191	3	1931.93	-3.154	24.9902	1
4885381	kATGPPVSELITk	6	1	1	N-Term(iTRAQ4plex); K1(iTRAQ4plex); K13(iTRAQ4plex)	0	2.56896	1.30266	2.4889	0	4.161e-09	5.88165	3	1773.08	-3.04133	38.559	1
4503049	gVNTGAVGSYIYDRDPEGk	4	3	1	N-Term(iTRAQ4plex); K19(iTRAQ4plex)	0	0.581073	1.15466	0.424138	0	1.384e-10	5.88078	3	2286.16	0.497754	54.2127	1
4557581	tQTVcNFTDGALVQHQEWDGk	6	1	1	N-Term(iTRAQ4plex); C5(Carbamidomethyl); K21(iTRAQ4plex)	0	0.828113	1.23595	1.59428	0	1.492e-10	5.87995	3	2722.32	0.660614	62.6198	0
530366880	tcEEHQLcVVAVLPHILDTGAAGR	7	6	1	N-Term(iTRAQ4plex); C2(Carbamidomethyl); C8(Carbamidomethyl)	0	1.38773	1.19798	1.37983	0	2.725e-11	5.87968	4	2790.41	-0.406859	82.2936	0
308818200	sccDYALHVDITHWNDSVk	1	2	1	N-Term(iTRAQ4plex); C2(Carbamidomethyl); C3(Carbamidomethyl); K19(iTRAQ4plex)	0	0.749715	0.880363	0.826509	0	1.816e-10	5.87911	4	2608.22	0.703566	65.2125	0
13124879	kATQQAEQLSNELATER	4	4	1	N-Term(iTRAQ4plex); K1(iTRAQ4plex)	0	0.695435	1.35811	0.766867	0	9.856e-10	5.87627	3	2205.17	-0.607301	57.8241	1
28178821	eQTEGEYSSLEHESAR	1	4	1	N-Term(iTRAQ4plex)	0	1.36839	0.963622	1.60597	0	5.675e-11	5.87484	3	1995.9	0.160401	39.4199	0
530372448	aDHQPLTEASYVNLPTIALcNTDSPLR	5	3	1	N-Term(iTRAQ4plex); C20(Carbamidomethyl)	0	1.58478			0	3.008e-12	5.87329	3	3140.58	0.0870201	113.38	0
12025678	aGTQIENIDEDFRDGLk	6	3	1	N-Term(iTRAQ4plex); K17(iTRAQ4plex)	0	0.599148	1.12602	0.30258	0	5.193e-12	5.87296	3	2209.14	1.39004	92.3069	1
4502027	aEFAEVSkLVTDLTk	4	2	1	N-Term(iTRAQ4plex); K8(iTRAQ4plex); K15(iTRAQ4plex)	0	0.488787	2.12134	0.412442	0	7.365e-09	5.87272	3	2083.21	2.98591	84.5103	1
118498356	eVIDLLkPDQVEGIQk	2	4	1	N-Term(iTRAQ4plex); K7(iTRAQ4plex); K16(iTRAQ4plex)	0	0.868369	0.907194	0.286109	0	2.993e-11	5.87264	3	2256.32	-0.861296	70.9847	0
20149498	tDPHLcDFLETHFLDEEVk	8	2	1	N-Term(iTRAQ4plex); C6(Carbamidomethyl); K19(iTRAQ4plex)	0	0.484014	0.490319	0.0762637	0	7.459e-11	5.8701	4	2633.28	1.21382	84.8018	0
4502101	gVDEATIIDILTk	8	2	1	N-Term(iTRAQ4plex); K13(iTRAQ4plex)	0	0.760533	0.766893	0.822474	0	4.994e-08	5.86854	2	1675.97	-2.0357	119.897	0
431822408	hLEINPDHPIVETLR	6	3	1	N-Term(iTRAQ4plex)	0	1.01777	0.781083	2.09197	0	2.085e-09	5.86831	3	1927.05	-2.05422	47.1365	0
54873613	eAAYVcLcPGGFSGPHcEk	2	4	1	N-Term(iTRAQ4plex); C6(Carbamidomethyl); C8(Carbamidomethyl); C17(Carbamidomethyl); K19(iTRAQ4plex)	0	0.46092	1.66653	0.628562	0	3.021e-10	5.86728	3	2427.11	-0.134729	52.4686	0
5032051	aDRDESSPYAAMLAAQDVAQR	3	2	1	N-Term(iTRAQ4plex)	0	0.883843	1.1738	1.22566	0	1.051e-09	5.86408	3	2409.16	-0.94187	65.1551	1
4503635	rQEcSIPVcGQDQVTVAMTPR	5	1	1	N-Term(iTRAQ4plex); C4(Carbamidomethyl); C9(Carbamidomethyl)	0	0.562782	1.35168	0.859764	0	1.232e-09	5.86306	3	2576.25	-1.6099	48.6661	1
4506675	nLVEQHIQDIVVHYTFNk	1	1	1	N-Term(iTRAQ4plex); K18(iTRAQ4plex)	0	1.66374	0.865506	0.759602	0	3.078e-07	5.86129	4	2485.35	2.91461	84.9602	0
15451910	aHPNMEAGPPESGESTDALk	1	2	1	N-Term(iTRAQ4plex); K20(iTRAQ4plex)	0	2.02654	0.907008	1.85952	0	3.223e-08	5.85929	3	2326.12	-2.69258	28.3675	0
530419365	lSGVQDGHQDISLLYTEPGAGQTHTAASFR	1	7	1	N-Term(iTRAQ4plex)	0	0.253466	1.74592	0.481539	0	8.963e-12	5.85806	4	3300.63	-0.975795	90.5068	0
4504425	kHPDASVNFSEFSk	1	1	1	N-Term(iTRAQ4plex); K1(iTRAQ4plex); K14(iTRAQ4plex)	0	1.4326	0.809331	0.972807	0	7.203e-08	5.85656	3	2025.06	-6.82547	33.7137	1
4826998	lFVGNLPADITEDEFkR	3	2	1	N-Term(iTRAQ4plex); K16(iTRAQ4plex)	0	1.10884	0.849773	1.69847	0	6.262e-10	5.85509	3	2252.22	0.266377	115.082	1
11496885	yLVALGHAYHPEEFVcSQcGk	2	2	1	N-Term(iTRAQ4plex); C16(Carbamidomethyl); C19(Carbamidomethyl); K21(iTRAQ4plex)	0	0.525012	1.57642	0.279717	0	5.847e-09	5.85346	4	2753.34	0.470357	64.9061	0
6005942	kYEMFAQTLQQSR	4	2	1	N-Term(iTRAQ4plex); K1(iTRAQ4plex)	0	1.15174	1.00149	1.10969	0	3.597e-07	5.85332	3	1918.01	-0.054084	52.3048	1
21361399	aISHEHSPSDLEAHFVPLVk	4	1	1	N-Term(iTRAQ4plex); K20(iTRAQ4plex)	0	0.920716	0.969624	1.06599	0	6.164e-08	5.8507	4	2501.34	0.526721	53.1641	0
25777612	dGVIEASINHEk	1	1	1	N-Term(iTRAQ4plex); K12(iTRAQ4plex)	0	1.14649	1.01374	0.941179	0	2.387e-09	5.8482	3	1599.86	-1.32269	27.7833	0
302191611	nLDSTTVAVHGEEIYck	6	4	1	N-Term(iTRAQ4plex); C16(Carbamidomethyl); K17(iTRAQ4plex)	0	0.573806	0.99803	0.360515	0	5.757e-10	5.84727	3	2224.12	1.87399	66.9229	0
259013537	kSDVEDHSVHLLFSANR	2	2	1	N-Term(iTRAQ4plex); K1(iTRAQ4plex)	0	0.810912	1.37054	1.21197	0	5.472e-09	5.84585	4	2242.18	-0.495259	39.5838	1
4503483	gHVFEESQVAGTPMFVVk	5	2	1	N-Term(iTRAQ4plex); K18(iTRAQ4plex)	0	1.8785	1.17929	3.47739	0	9.566e-10	5.84458	3	2250.18	0.684048	94.1476	0
6005942	eLQELVQYPVEHPDkFLk	1	2	1	N-Term(iTRAQ4plex); K15(iTRAQ4plex); K18(iTRAQ4plex)	0	1.25396	1.00718	0.459332	0	5.332e-08	5.84411	4	2644.47	-0.196084	77.6971	1
530365624	vQNEEVGPEHDSQETk	1	2	1	N-Term(iTRAQ4plex); K16(iTRAQ4plex)	0	2.19597	0.610807	1.1607	0	4.224e-09	5.84345	3	2114.02	-0.373105	22.0212	0
5031635	lTGIkHELQANcYEEVk	1	1	1	N-Term(iTRAQ4plex); K5(iTRAQ4plex); C12(Carbamidomethyl); K17(iTRAQ4plex)	0	1.59764	0.927762	0.712545	0	1.989e-08	5.84339	3	2464.33	1.7207	49.3565	1
4758638	lIALSIDSVEDHLAWSk	7	1	1	N-Term(iTRAQ4plex); K17(iTRAQ4plex)	0	0.608554	1.4184	0.119776	0	9.808e-12	5.84279	3	2185.21	-0.800277	101.536	0
33350932	eAIVNScVFVHQTLHQANAR	4	1	1	N-Term(iTRAQ4plex); C7(Carbamidomethyl)	0	0.637209	1.39011	0.505298	0	4.622e-09	5.84266	4	2438.23	-5.8333	46.5285	0
10835203	rHPETGLFTLQSELmVTPAR	8	8	1	N-Term(iTRAQ4plex); M15(Oxidation)	0	0.70965	0.79346	1.24523	0	1.324e-10	5.84191	3	2443.28	-5.10142	63.1461	1
530387545	aEkENTPSEANLQEEEVR	1	8	1	N-Term(iTRAQ4plex); K3(iTRAQ4plex)	0	0.48558	1.04022		0	2.873e-08	5.84096	3	2361.18	2.28914	30.7543	1
83700235	kGVAINFVTEEDkR	1	3	1	N-Term(iTRAQ4plex); K1(iTRAQ4plex); K13(iTRAQ4plex)	0	1.18522	0.77857	1.4765	0	1.062e-08	5.84075	4	2038.16	-3.34324	33.0386	2
116063573	gAGTGGLGLAVEGPSEAk	8	2	1	N-Term(iTRAQ4plex); K18(iTRAQ4plex)	0	0.737096	1.43262	0.584826	0	2.328e-11	5.83839	2	1859	-4.44214	70.8236	0
5803036	gDVAEGDLIEHFSQFGTVEk	6	1	1	N-Term(iTRAQ4plex); K20(iTRAQ4plex)	0	1.1515	1.14575	2.55609	0	1.007e-09	5.83462	3	2466.24	-1.21972	82.8696	0
28373113	dIVPGDIVEVAVGDkVPADLR	2	12	1	N-Term(iTRAQ4plex); K15(iTRAQ4plex)	0	1.42809	1.5285	0.22169	0	1.699e-07	5.83373	3	2465.4	3.92978	96.5409	1
4507677	kEAESSPFVER	6	2	1	N-Term(iTRAQ4plex); K1(iTRAQ4plex)	0	2.74472	0.819009	1.71723	0	2.017e-07	5.83308	3	1566.83	-1.91149	17.2577	1
9966827	sAEEEAADLPTkPTk	3	2	1	N-Term(iTRAQ4plex); K12(iTRAQ4plex); K15(iTRAQ4plex)	0	1.10155	1.10039	2.10306	0	9.857e-11	5.83179	3	2019.09	-1.93478	29.7726	0
66932947	lVHVEEPHTETVR	14	1	1	N-Term(iTRAQ4plex)	0	0.285683	0.818201	0.295497	0	7.647e-09	5.83038	3	1689.91	1.00099	42.4448	0
4503131	aGDREDITEPAIcALR	3	1	1	N-Term(iTRAQ4plex); C13(Carbamidomethyl)	0	0.512868	0.97354	0.852463	0	1.054e-09	5.8289	3	1930.98	1.29688	73.1413	1
4557305	rLQSIGTENTEENR	2	1	1	N-Term(iTRAQ4plex)	0	1.04343	1.27185	1.89352	0	4.225e-08	5.82846	3	1790.91	-0.428079	31.1134	1
4826760	vTGEADVEFATHEEAVAAmSk	4	1	1	N-Term(iTRAQ4plex); M19(Oxidation); K21(iTRAQ4plex)	0	1.04813	0.869648	0.86755	0	2.868e-08	5.82822	4	2496.22	2.12894	78.984	0
5803225	yLAEFATGNDRk	3	3	1	N-Term(iTRAQ4plex); K12(iTRAQ4plex)	0	0.871472	1.03373	0.579487	0	8.429e-07	5.82333	3	1672.89	0.587538	45.438	1
62414289	rQVQSLTcEVDALk	2	1	1	N-Term(iTRAQ4plex); C8(Carbamidomethyl); K14(iTRAQ4plex)	0	0.859009	0.735409	0.50105	0	1.939e-08	5.82318	3	1935.06	-0.729186	48.3936	1
530388411	yPSHSFIGEESVAAGEk	2	5	1	N-Term(iTRAQ4plex); K17(iTRAQ4plex)	0	1.01389	0.954233	1.30738	0	7.735e-11	5.82253	3	2096.06	0.674936	59.7477	0
530366238	iFVGSSQVPIVFENTDLHSYVVMNHGR	1	4	1	N-Term(iTRAQ4plex)	0	0.363342	1.73751	0.507982	0	7.85e-10	5.8216	4	3189.63	1.93102	118.451	0
4506289	eSGSLSPEHGPVVVHcSAGIGR	4	2	1	N-Term(iTRAQ4plex); C16(Carbamidomethyl)	0	1.257	0.997554	1.88624	0	1.791e-08	5.82111	4	2376.18	-2.38216	36.3911	0
119395709	dGTHVVENVDATHIGk	5	1	1	N-Term(iTRAQ4plex); K16(iTRAQ4plex)	0	1.22916	1.02656	0.860446	0	5.84e-12	5.81955	3	1980.05	3.71784	48.1269	0
13124879	aLEEALEAkEELER	7	4	1	N-Term(iTRAQ4plex); K9(iTRAQ4plex)	0	0.602707	2.14185	0.263346	0	1.15e-10	5.81759	3	1918.04	0.0199671	101.57	1
296531406	gVEVTVGHEQEEGGk	3	4	1	N-Term(iTRAQ4plex); K15(iTRAQ4plex)	0	1.27752	1.01165	0.725315	0	3.12e-09	5.81705	3	1842.94	-0.568238	17.6656	0
117553580	dLILQcLDDkDESIR	1	2	1	N-Term(iTRAQ4plex); C6(Carbamidomethyl); K10(iTRAQ4plex)	0	1.15484	0.749439	0.309879	0	8.958e-10	5.8167	3	2121.11	-0.19707	89.4875	1
367460087	kTTLQVDTLNAELAAER	2	6	1	N-Term(iTRAQ4plex); K1(iTRAQ4plex)	0	0.230159	1.40227	0.168207	0	1.012e-08	5.81669	3	2161.21	1.05091	58.8071	1
4557735	lNHPVTHVDQSSDNIIIETLNHEHYEck	2	2	1	N-Term(iTRAQ4plex); C27(Carbamidomethyl); K28(iTRAQ4plex)	0	0.326325	1.23506	0.876987	0	1.597e-07	5.81464	5	3630.77	-3.09889	61.3798	0
34577061	akELGATEcINPQDYk	3	4	1	N-Term(iTRAQ4plex); K2(iTRAQ4plex); C9(Carbamidomethyl); K16(iTRAQ4plex)	0	0.448845	0.850311	0.23474	0	3.983e-09	5.81363	3	2269.19	0.906535	47.7296	1
19920317	sLGETQLVLYGDVEELkR	4	1	1	N-Term(iTRAQ4plex); K17(iTRAQ4plex)	0	1.38795	1.14099	1.55825	0	2.18e-10	5.81341	3	2337.29	-0.199	83.7141	1
126012571	dGFkGDLcEHEENPcQLR	3	7	1	N-Term(iTRAQ4plex); K4(iTRAQ4plex); C8(Carbamidomethyl); C15(Carbamidomethyl)	0	0.574298	1.84934	0.45597	0	2.15e-08	5.81215	4	2492.15	-2.46839	36.1445	1
530382075	fPSLLTHNENMVAk	3	3	1	N-Term(iTRAQ4plex); K14(iTRAQ4plex)	0	1.47165	1.02642	1.09613	0	1.257e-08	5.81	3	1889.02	-0.842722	58.6689	0
50363217	lYHSEAFTVNFGDTEEAk	43	1	1	N-Term(iTRAQ4plex); K18(iTRAQ4plex)	0	0.32375	1.48365	0.408335	0	6.284e-10	5.80807	3	2346.15	0.749239	67.4745	0
308818195	iVLEDGTLHVTEGSGR	5	3	1	N-Term(iTRAQ4plex)	0	0.53292	0.892515	0.409068	0	1.738e-11	5.80645	3	1826.97	-1.73708	59.569	0
4504505	vLHGEQYLELYkPLPR	5	6	1	N-Term(iTRAQ4plex); K12(iTRAQ4plex)	0	0.553475	1.04332	0.49422	0	6.547e-10	5.80525	4	2243.28	-1.04454	61.6236	0
530396062	tFHETLDccGSSTLTALTTSVLk	8	2	1	N-Term(iTRAQ4plex); C8(Carbamidomethyl); C9(Carbamidomethyl); K23(iTRAQ4plex)	0	0.527644	1.13477	0.292863	0	3.228e-09	5.80508	3	2830.41	-2.74532	89.205	0
62739186	tkEEYGHSEVVEYYcNPR	3	1	1	N-Term(iTRAQ4plex); K2(iTRAQ4plex); C15(Carbamidomethyl)	0	0.493783	1.23689	0.641694	0	3.657e-06	5.80252	4	2548.21	1.66863	50.3988	1
19923437	aYEDQTkPVLEYYQk	3	3	1	N-Term(iTRAQ4plex); K7(iTRAQ4plex); K15(iTRAQ4plex)	0	1.06407	0.86836	1.52497	0	5.608e-09	5.80084	3	2307.22	-1.48123	49.2858	0
41393599	aGVSISVVHGNLSEEAAk	2	2	1	N-Term(iTRAQ4plex); K18(iTRAQ4plex)	0	1.42372	0.923562	0.721574	0	4.771e-10	5.80075	3	2056.12	-3.58531	43.9881	0
13654237	iIANALSSEPAcLAEIEEDkAR	1	2	1	N-Term(iTRAQ4plex); C12(Carbamidomethyl); K20(iTRAQ4plex)	0	1.34937	1.0069		0	7.906e-10	5.80009	3	2688.4	-2.65403	85.5537	1
5453549	tREEEcHFYAGGQVYPGEASR	7	1	1	N-Term(iTRAQ4plex); C6(Carbamidomethyl)	0	1.1116	1.2906	1.30542	0	1.173e-09	5.79949	3	2587.16	-4.09379	53.9266	1
4557325	akLEEQAQQIR	5	2	1	N-Term(iTRAQ4plex); K2(iTRAQ4plex)	0	0.523421	1.23736	1.00339	0	9.395e-09	5.79873	3	1601.92	2.08466	38.1386	1
32483410	kFPSGTFEQVSQLVk	9	2	1	N-Term(iTRAQ4plex); K1(iTRAQ4plex); K15(iTRAQ4plex)	0	0.217936	1.00648	0.276668	0	5.491e-07	5.79808	3	2127.22	1.39704	68.4856	1
58530848	aVIFcLSADkk	3	2	1	N-Term(iTRAQ4plex); C5(Carbamidomethyl); K10(iTRAQ4plex); K11(iTRAQ4plex)	0	0.49807	1.02933	0.309603	0	5.268e-08	5.79751	3	1683.98	-2.90079	50.1274	1
4502027	rHPDYSVVLLLR	138	2	1	N-Term(iTRAQ4plex)	0	0.497466	1.10305	0.766104	0	2.267e-08	5.79664	3	1611.95	1.01566	56.7489	1
4759300	lSELDDRADALQAGASQFETSAAk	1	3	1	N-Term(iTRAQ4plex); K24(iTRAQ4plex)	0	0.629207	1.00695	0.586618	0	7.8e-11	5.79634	3	2782.41	-0.187388	71.7266	1
73858568	gVTSVSQIFHSPDLAIR	12	2	1	N-Term(iTRAQ4plex)	0	0.377128	1.12136	0.513867	0	9.432e-11	5.79506	3	1971.08	0.977082	78.3748	0
4557485	aEEEHLGILGPQLHADVGDk	1	1	1	N-Term(iTRAQ4plex); K20(iTRAQ4plex)	0	0.350407	0.830435	0.637614	0	5.285e-12	5.79435	3	2416.28	3.07966	73.8935	0
4506685	gLAPDLPEDLYHLIk	1	1	1	N-Term(iTRAQ4plex); K15(iTRAQ4plex)	0	1.87377	0.857794	6.36857	0	4.559e-07	5.79367	3	1982.12	1.11058	119.642	0
4502027	sHcIAEVENDEmPADLPSLAADFVESk	103	2	1	N-Term(iTRAQ4plex); C3(Carbamidomethyl); M12(Oxidation); K27(iTRAQ4plex)	0	0.432134	0.90465	0.383559	0	2.763e-09	5.79199	4	3278.55	1.83832	116.343	0
4502317	aEEIDAkAEEEFNIEk	1	3	1	N-Term(iTRAQ4plex); K7(iTRAQ4plex); K16(iTRAQ4plex)	0	1.71234	0.896544	0.325166	0	1.287e-08	5.79129	3	2297.19	-0.247507	60.5136	1
156616290	vQIGVVQFSDINkEEFQLNR	5	1	1	N-Term(iTRAQ4plex); K13(iTRAQ4plex)	0	0.201541	2.12248	0.098446	0	1.907e-09	5.79129	3	2651.44	0.434374	83.7614	1
4885413	mVVNEGSDGGQSVYHVHLHVLGGR	7	1	1	N-Term(iTRAQ4plex); M1(Oxidation)	0	0.849457	1.08149	0.851035	0	8.66e-09	5.78995	4	2707.34	-4.30466	41.9093	0
530381066	dELHIVEAEAmNYEGSPIk	7	5	1	N-Term(iTRAQ4plex); M11(Oxidation); K19(iTRAQ4plex)	0	1.46747	0.933271	1.13349	0	4.439e-11	5.78884	3	2449.22	0.288524	102.07	0
4505621	yVWLVYEQDRPLk	6	2	1	N-Term(iTRAQ4plex); K13(iTRAQ4plex)	0	0.861674	0.858202	0.290635	0	5.172e-09	5.78674	3	1997.11	-0.64173	75.4509	0
4504347	fLASVSTVLTSkYR	1	1	1	N-Term(iTRAQ4plex); K12(iTRAQ4plex)	0	0.121315	1.37373	0.285356	0	4.07e-10	5.78654	3	1860.09	2.03432	76.1568	1
45446743	gIRDDIEEEDDQEAYFR	1	1	1	N-Term(iTRAQ4plex)	0	1.66	1.17264	4.89963	0	4.818e-11	5.78538	3	2244.01	-4.66272	55.072	1
387527974	tTGTPPDSSLVTYELHSRPEQDk	3	3	1	N-Term(iTRAQ4plex); K23(iTRAQ4plex)	0	0.877927	0.968579	0.657285	0	1.817e-09	5.78342	4	2846.44	-0.791804	65.894	0
119395754	kQcANLQNAIADAEQR	1	1	1	N-Term(iTRAQ4plex); K1(iTRAQ4plex); C3(Carbamidomethyl)	0	0.861648	0.841868	3.42526	0	4.198e-09	5.78312	3	2118.09	-1.64799	42.0787	1
47834348	eLVELSQASPHDISNVLk	1	2	1	N-Term(iTRAQ4plex); K18(iTRAQ4plex)	0	2.01778	0.839037	1.10036	0	4.186e-11	5.78014	3	2267.25	-1.57814	73.4478	0
259155302	gYNPGLLVHPDLAYLQAEGGGDR	3	3	1	N-Term(iTRAQ4plex)	0	1.17089	0.886744	1.78917	0	1.811e-11	5.77735	3	2556.3	0.86212	107.791	0
343887374	vVVFIkPTcPYcR	8	1	1	N-Term(iTRAQ4plex); K6(iTRAQ4plex); C9(Carbamidomethyl); C12(Carbamidomethyl)	0	2.56962	1.12978	0.762808	0	6.754e-07	5.77487	3	1927.04	-8.79019	55.8481	0
530418509	eVEPEPTEDkDLEADEEDTR	2	2	1	N-Term(iTRAQ4plex); K10(iTRAQ4plex)	0	1.79148	1.00222	0.725601	0	3.613e-08	5.7746	3	2634.2	-4.09907	55.1436	1
126012571	cPIGYSGLScEScDAHFTR	3	8	1	N-Term(iTRAQ4plex); C1(Carbamidomethyl); C10(Carbamidomethyl); C13(Carbamidomethyl)	0	0.544544	1.7169	0.428	0	7.381e-11	5.77156	3	2361.01	-4.34677	49.5488	0
16579888	sSFATcVLVSEEDkHAIIVEPEkR	2	1	1	N-Term(iTRAQ4plex); C6(Carbamidomethyl); K14(iTRAQ4plex); K23(iTRAQ4plex)	0	0.926783	1.35672	0.725143	0	5.515e-05	5.77102	5	3176.69	-3.34239	62.3075	2
295986608	aNPTVTLFPPSSEELQANk	28	3	1	N-Term(iTRAQ4plex); K19(iTRAQ4plex)	0	1.94384	1.20342	0.998244	0	6.544e-08	5.77091	3	2331.24	-2.60222	74.6509	0
115298659	qLLGSAHAVEVFHR	2	1	1	N-Term(iTRAQ4plex)	0	0.254029	1.54531		0	1.677e-08	5.77068	4	1707.94	-2.34775	42.9147	0
5729937	gHSLSDGLEEVQk	1	1	1	N-Term(iTRAQ4plex); K13(iTRAQ4plex)	0	0.985339	1.1475	1.06809	0	5.668e-09	5.77028	3	1686.89	0.70736	33.5123	0
126012571	acTEAEFAcHSYNEcVALEYR	3	8	1	N-Term(iTRAQ4plex); C2(Carbamidomethyl); C9(Carbamidomethyl); C15(Carbamidomethyl)	0	0.620534	1.71335	0.634698	0	9.642e-11	5.76997	3	2724.16	1.32835	79.6537	0
332801090	gFcFITYTDEEPVkk	4	2	1	N-Term(iTRAQ4plex); C3(Carbamidomethyl); K14(iTRAQ4plex); K15(iTRAQ4plex)	0	1.19965	0.894215	1.42706	0	4.136e-08	5.7688	3	2266.18	-0.500271	62.9698	1
299890871	rVEAAQETVADYQQTIk	1	6	1	N-Term(iTRAQ4plex); K17(iTRAQ4plex)	0	0.792589	1.08811	0.729764	0	2.194e-09	5.76838	3	2238.2	-0.692812	46.9083	1
156523970	hTFMGVVSLGSPSGEVSHPR	10	1	1	N-Term(iTRAQ4plex)	0	0.533775	0.921808	0.688927	0	2.951e-11	5.76702	3	2225.13	0.583714	49.8368	0
62955833	aLcELESGIPAAESQIVYAERPLTDNHR	5	3	1	N-Term(iTRAQ4plex); C3(Carbamidomethyl)	0	0.72222	2.10043	1.17812	0	3.674e-09	5.76525	4	3283.65	-1.43925	88.337	0
21361120	iNESTQNWHQLENIGNFIk	3	2	1	N-Term(iTRAQ4plex); K19(iTRAQ4plex)	0	0.440801	1.09394	0.160117	0	3.809e-08	5.76503	3	2573.32	-4.77134	85.7276	0
4503029	vGEEFEEQTVDGRPck	1	1	1	N-Term(iTRAQ4plex); C15(Carbamidomethyl); K16(iTRAQ4plex)	0	2.5708	0.449049	2.12021	0	1.645e-09	5.76436	3	2168.03	-8.85573	26.5535	0
4758274	sPRPTSAPAITQGQVAEGGVLDASAk	4	26	1	N-Term(iTRAQ4plex); K26(iTRAQ4plex)	0	0.266112	1.35678	1.15484	0	1.97e-10	5.76348	3	2796.5	-1.95059	49.4444	0
530382075	fSVcVLGDQQHcDEAk	9	2	1	N-Term(iTRAQ4plex); C4(Carbamidomethyl); C12(Carbamidomethyl); K16(iTRAQ4plex)	0	2.08021	0.988451	1.03793	0	7.025e-09	5.75955	3	2181.03	-2.11281	45.93	0
4759082	qPVSGAVEGkEELPDENk	2	1	1	N-Term(iTRAQ4plex); K10(iTRAQ4plex); K18(iTRAQ4plex)	0	0.152015	1.09748	0.240209	0	3.989e-08	5.75909	3	2358.24	-3.25827	33.7443	1
4505763	aLESPERPFLAILGGAk	21	3	1	N-Term(iTRAQ4plex); K17(iTRAQ4plex)	0	2.04162	0.821287	2.38206	0	1.493e-09	5.75902	3	2057.2	-1.08028	87.1685	0
7657015	nVTDVVNTcHDAGISk	1	1	1	N-Term(iTRAQ4plex); C9(Carbamidomethyl); K16(iTRAQ4plex)	0	1.38104	0.730162	0.667285	0	2.427e-11	5.75726	3	2018.02	-1.68963	40.5011	0
115527062	aLcDRDVTVTAIGIGDMFHEk	3	3	1	N-Term(iTRAQ4plex); C3(Carbamidomethyl); K21(iTRAQ4plex)	0	0.835226	1.75234	0.878721	0	2.278e-09	5.75708	4	2636.34	1.2472	105.367	1
4507467	nSLcIENScIAAHDk	2	1	1	N-Term(iTRAQ4plex); C4(Carbamidomethyl); C9(Carbamidomethyl); K15(iTRAQ4plex)	0	1.36053	1.08987	1.5569	0	1.121e-10	5.75598	3	2019.98	-1.99866	52.7605	0
308818195	dIGAIAQVHAENGDIIAEEQQR	1	3	1	N-Term(iTRAQ4plex)	0	0.408095	0.590432	0.372162	0	3.717e-11	5.75458	3	2521.28	2.53273	82.823	0
102469034	dINkLEEQNPDIVSEk	1	1	1	N-Term(iTRAQ4plex); K4(iTRAQ4plex); K16(iTRAQ4plex)	0	0.725091	1.10355	0.471933	0	2.11e-08	5.75328	3	2303.25	0.732112	47.2269	1
4502491	aFVDFLSDEIkEER	6	1	1	N-Term(iTRAQ4plex); K11(iTRAQ4plex)	0	1.59682	0.992739	0.884827	0	9.992e-10	5.75201	3	1986.04	-3.6142	90.2487	1
6005846	hQTLQGLAFPLQPEAQR	2	1	1	N-Term(iTRAQ4plex)	0	1.38709	0.93837	0.76268	0	2.708e-10	5.7479	3	2078.13	0.246348	64.1882	0
4502027	vHTEccHGDLLEcADDR	146	2	1	N-Term(iTRAQ4plex); C5(Carbamidomethyl); C6(Carbamidomethyl); C13(Carbamidomethyl)	0	0.46148	0.810705	0.3559	0	4.383e-10	5.74774	3	2230.93	-5.69773	23.0668	0
5453549	eEEcHFYAGGQVYPGEASR	4	1	1	N-Term(iTRAQ4plex); C4(Carbamidomethyl)	0	2.96521	1.22371	2.23754	0	2.334e-11	5.74605	3	2330.02	-0.827465	42.0452	0
62739186	sITcIHGVWTQLPQcVAIDk	4	1	1	N-Term(iTRAQ4plex); C4(Carbamidomethyl); C15(Carbamidomethyl); K20(iTRAQ4plex)	0	0.353696	1.41785	0.432537	0	4.575e-08	5.74576	3	2614.39	5.28205	79.74	0
284172520	iEPGTLGVEHSWDTPcR	3	1	1	N-Term(iTRAQ4plex); C16(Carbamidomethyl)	0	0.48999	1.26267	0.17213	0	1.526e-11	5.74575	3	2098.02	0.819903	57.8058	0
4504347	vGAHAGEYGAEALER	711	1	1	N-Term(iTRAQ4plex)	0	0.182764	1.73782	0.451227	0	5.83e-10	5.74554	3	1673.84	1.43742	48.8641	0
12667788	nmDPLNDNIATLLHQSSDk	5	2	1	N-Term(iTRAQ4plex); M2(Oxidation); K19(iTRAQ4plex)	0	0.799272	1.24509	0.352992	0	1.575e-11	5.74548	3	2430.22	-0.482107	100.034	0
223029410	iGITNHDEYSLVR	4	3	1	N-Term(iTRAQ4plex)	0	0.848451	1.19253	0.479709	0	3.181e-07	5.74407	3	1660.87	-4.41451	45.5475	0
21624607	kELEEDFIk	3	1	1	N-Term(iTRAQ4plex); K1(iTRAQ4plex); K9(iTRAQ4plex)	0	3.25098	0.899899	0.383755	0	8.228e-06	5.7419	3	1582.89	-8.96707	38.02	1
45439327	kFSIEEALQSGR	1	1	1	N-Term(iTRAQ4plex); K1(iTRAQ4plex)	0	0.231238	1.10174	1.39765	0	8.272e-08	5.74107	3	1652.93	2.77387	75.3913	1
14916498	rLDFTGNLIEDIEDGTFSk	9	2	1	N-Term(iTRAQ4plex); K19(iTRAQ4plex)	0	0.562471	3.4824	0.343225	0	2.936e-11	5.74097	3	2458.27	0.767091	107.146	1
390125204	kVFANPEDcVAFGk	2	3	1	N-Term(iTRAQ4plex); K1(iTRAQ4plex); C9(Carbamidomethyl); K14(iTRAQ4plex)	0	0.584113	1.1935	0.580774	0	1.033e-08	5.74044	3	2014.08	1.6938	50.7958	1
10864017	eYLQTHWEEEEcQQDVSLLR	2	1	1	N-Term(iTRAQ4plex); C12(Carbamidomethyl)	0	1.30845	0.610511	1.11462	0	7.257e-10	5.7403	3	2736.27	1.42828	97.6794	0
4503481	kLDPGSEETQTLVR	5	1	1	N-Term(iTRAQ4plex); K1(iTRAQ4plex)	0	1.24342	1.28259	1.35327	0	1.719e-09	5.73881	3	1861.02	-1.26058	54.3843	1
115298659	ekEPIVDNTNYGADEEAAGALLk	2	1	1	N-Term(iTRAQ4plex); K2(iTRAQ4plex); K23(iTRAQ4plex)	0	0.203592	2.00354	0.566504	0	5.267e-10	5.73868	3	2879.51	4.62873	66.5049	1
16507237	akFEELNMDLFR	4	1	1	N-Term(iTRAQ4plex); K2(iTRAQ4plex)	0	2.42655	0.856871	3.28618	0	9.857e-09	5.73849	3	1800.96	0.229087	97.8432	1
47132555	qDGHLWcSTTSNYEQDQk	3	27	1	N-Term(iTRAQ4plex); C7(Carbamidomethyl); K18(iTRAQ4plex)	0	0.663344	1.3084	0.581974	0	1.837e-05	5.73827	4	2485.13	0.00879909	55.9243	0
4502027	kVPQVSTPTLVEVSR	163	2	1	N-Term(iTRAQ4plex); K1(iTRAQ4plex)	0	0.497782	0.941662	0.469962	0	3.412e-09	5.73564	3	1928.13	-6.46097	49.1162	1
5453597	iEGYEDQVLITEHGDLGNSR	2	1	1	N-Term(iTRAQ4plex)	0	1.61453	0.980767	1.18323	0	8.18e-11	5.73516	3	2389.18	1.47407	86.4163	0
530415476	lTEDkADVQSIIGLQR	3	2	1	N-Term(iTRAQ4plex); K5(iTRAQ4plex)	0	1.18988	1.1046	0.732476	0	1.593e-10	5.73482	3	2074.17	0.117449	93.8385	1
7705373	eTPHSPGVEDAPIAk	2	4	1	N-Term(iTRAQ4plex); K15(iTRAQ4plex)	0	0.591262	0.74226	1.80345	0	2.938e-10	5.73334	3	1835.97	-1.03112	25.7201	0
4506787	qNVAYEYLcHLEEAk	3	2	1	N-Term(iTRAQ4plex); C9(Carbamidomethyl); K15(iTRAQ4plex)	0	1.3588	0.990432	0.290208	0	1.079e-10	5.73257	3	2155.07	-1.74432	80.5872	0
22538467	qVLGQmVIDEELLGDGHSYSPR	2	1	1	N-Term(iTRAQ4plex); M6(Oxidation)	0	1.10744	0.993051	1.40139	0	4.523e-12	5.73249	3	2603.29	-1.1056	78.1348	0
4557395	qSPVDIDTHTAk	13	1	1	N-Term(iTRAQ4plex); K12(iTRAQ4plex)	0	0.223535	1.44779	0.539911	0	9.149e-09	5.73136	3	1599.86	-1.31644	40.674	0
530414204	kEDGTFYEFGEDIPEAPER	2	2	1	N-Term(iTRAQ4plex); K1(iTRAQ4plex)	0	1.31475	0.97966	0.997336	0	2.648e-10	5.72777	3	2517.2	0.226355	68.5798	1
115298659	gTQLHEANQQLQFENNAEDLQR	3	1	1	N-Term(iTRAQ4plex)	0	0.191186	0.946816	0.715716	0	2.137e-12	5.72731	3	2727.32	0.542008	68.7567	0
17978519	yEIMDGAPVkGESIPIR	1	3	1	N-Term(iTRAQ4plex); K10(iTRAQ4plex)	0	1.10984	0.836212	0.452855	0	1.79e-09	5.72716	3	2163.17	-0.513399	62.118	1
156523968	lQLLEDDkENR	3	1	1	N-Term(iTRAQ4plex); K8(iTRAQ4plex)	0	1.88091	0.880379	0.271513	0	1.295e-07	5.7263	3	1660.9	-7.39574	45.5391	1
4501891	iSIEmHGTLEDQLSHLR	13	5	1	N-Term(iTRAQ4plex); M5(Oxidation)	0	0.79919	1.31555	1.15311	0	1.741e-09	5.72562	4	2139.1	-1.49207	87.2635	0
530372141	tDLHNEGYILELDccSSLDHPTDQk	1	4	1	N-Term(iTRAQ4plex); C14(Carbamidomethyl); C15(Carbamidomethyl); K25(iTRAQ4plex)	0	0.695224	0.725488		0	1.178e-10	5.72508	4	3248.51	0.0153844	85.1113	0
4758556	dQTkPTPLILDEQGR	1	3	1	N-Term(iTRAQ4plex); K4(iTRAQ4plex)	0	1.09641	0.786356	1.22603	0	2.55e-10	5.72484	3	1999.11	0.732278	61.8657	0
4502027	fkDLGEENFk	115	2	1	N-Term(iTRAQ4plex); K2(iTRAQ4plex); K10(iTRAQ4plex)	0	0.378037	0.968689	0.160913	0	1.252e-07	5.723	3	1658.91	-0.0483629	51.7433	1
223029410	tLSHPQQMALLDQTk	3	2	1	N-Term(iTRAQ4plex); K15(iTRAQ4plex)	0	0.632428	1.24942	0.743377	0	3.789e-08	5.72165	3	1999.09	0.736672	41.9588	0
12667788	eQLEEEEEAkHNLEk	2	2	1	N-Term(iTRAQ4plex); K10(iTRAQ4plex); K15(iTRAQ4plex)	0	0.645415	1.09297	0.557503	0	5.185e-07	5.72162	4	2287.17	-1.48267	43.7857	1
105990532	lEIQSQVDSQHVGHSVLTAk	2	1	1	N-Term(iTRAQ4plex); K20(iTRAQ4plex)	0	0.193042	1.07519	0.170874	0	7.262e-10	5.72013	4	2464.33	-2.23428	43.0974	0
4502133	iVLGQEQDSYGGkFDR	9	1	1	N-Term(iTRAQ4plex); K13(iTRAQ4plex)	0	0.275448	1.41679	0.172981	0	5.082e-10	5.71991	3	2100.1	0.616227	50.7492	1
4505849	eAALSYGFYGcHcGVGGR	3	1	1	N-Term(iTRAQ4plex); C11(Carbamidomethyl); C13(Carbamidomethyl)	0	0.532684	2.11775	0.858146	0	1.695e-11	5.71923	3	2104.94	-0.0441312	73.548	0
530361370	rADLNQGIGEPQSPSR	3	1	1	N-Term(iTRAQ4plex)	0	1.36186	1.00581	3.92681	0	9.739e-10	5.71858	3	1868.97	-0.297494	41.1849	1
21361547	scSFTAAccSHFSSVLAQNR	4	1	1	N-Term(iTRAQ4plex); C2(Carbamidomethyl); C8(Carbamidomethyl); C9(Carbamidomethyl)	0	1.11382	0.947783	0.621264	0	9.793e-09	5.71843	3	2434.08	-0.444357	52.8365	0
4759158	rEEEEFNTGPLSVLTQSVk	9	2	1	N-Term(iTRAQ4plex); K19(iTRAQ4plex)	0	1.29174	0.964019	1.99332	0	1.07e-08	5.71821	3	2451.3	0.648977	108.709	1
115527062	hESENLYSIAcDkPQQVR	9	3	1	N-Term(iTRAQ4plex); C11(Carbamidomethyl); K13(iTRAQ4plex)	0	0.581507	1.35495	0.374298	0	9.931e-08	5.7172	3	2462.21	-9.67354	40.7757	0
208022622	ecPSDEcGAGVFMASHFDR	4	1	1	N-Term(iTRAQ4plex); C2(Carbamidomethyl); C7(Carbamidomethyl)	0	1.60401	0.886335	3.12661	0	8.525e-12	5.71614	3	2315.96	1.47793	75.5715	0
61743954	vDINAPDVDVHGPDWHLk	5	5	1	N-Term(iTRAQ4plex); K18(iTRAQ4plex)	0	0.52744	1.04556	0.522252	0	4.06e-08	5.71568	3	2315.21	2.30582	64.7766	0
23510340	aLPAVQQNNLDEDLIRk	1	3	1	N-Term(iTRAQ4plex); K17(iTRAQ4plex)	0	1.05885	0.657321	1.35684	0	4.981e-11	5.71557	3	2225.25	-1.00837	63.5064	1
209862837	eDDSIRPFkVETSDEEIHDLHQR	7	1	1	N-Term(iTRAQ4plex); K9(iTRAQ4plex)	0	0.596769	1.16179	0.559614	0	4.078e-10	5.71542	4	3083.53	0.6818	41.8668	1
47519616	sLmASEEEYSTkEDkYEEEIk	2	2	1	N-Term(iTRAQ4plex); M3(Oxidation); K12(iTRAQ4plex); K15(iTRAQ4plex); K21(iTRAQ4plex)	0	0.742279	1.26867	0.112375	0	3.108e-06	5.71496	4	3130.54	-3.50186	48.6295	2
15431306	aSGNYATVISHNPETk	4	1	1	N-Term(iTRAQ4plex); K16(iTRAQ4plex)	0	2.17681	1.14378	1.27001	0	5.108e-11	5.71414	3	1977.02	-2.23749	30.2795	0
67782365	akQEELEAALQR	8	1	1	N-Term(iTRAQ4plex); K2(iTRAQ4plex)	0	0.488956	0.720289	0.422172	0	9.229e-09	5.71412	3	1673.95	1.61731	53.6085	1
4502517	sLLSNVEGDNAVPmQHNNRPTQPLk	37	1	1	N-Term(iTRAQ4plex); M14(Oxidation); K25(iTRAQ4plex)	0	0.180653	1.39981	0.735577	0	1.444e-09	5.71257	4	3063.58	-3.4204	43.7533	0
394025672	gISSQPFPELHcAALk	1	2	1	N-Term(iTRAQ4plex); C12(Carbamidomethyl); K16(iTRAQ4plex)	0	0.918353	1.09296	1.94664	0	7.177e-09	5.71208	3	2043.09	-1.38411	82.2169	0
367460087	qLHLEGASLELSDDDTESk	2	6	1	N-Term(iTRAQ4plex); K19(iTRAQ4plex)	0	0.314849	0.864119	0.162561	0	1.048e-10	5.71132	3	2375.18	-1.40555	51.1475	0
23510340	iHVSDQELQSANASVDDSR	9	4	1	N-Term(iTRAQ4plex)	0	1.19026	0.800812	1.12951	0	1.919e-10	5.71063	3	2215.07	-1.09287	63.0679	0
4557741	eAELDVNEELDkk	3	1	1	N-Term(iTRAQ4plex); K12(iTRAQ4plex); K13(iTRAQ4plex)	0	0.825752	1.13735	0.354118	0	1.62e-11	5.7103	3	1964.05	-0.329384	45.8783	1
21361794	dLLDTVLPHLYNETk	2	1	1	N-Term(iTRAQ4plex); K15(iTRAQ4plex)	0	0.99035	1.04144	0.779033	0	2.046e-08	5.71019	3	2059.14	5.13545	119.581	0
67782307	hHAAYVNNLNVTEEk	16	2	1	N-Term(iTRAQ4plex); K15(iTRAQ4plex)	0	2.43507	0.964076	1.35184	0	2.606e-08	5.70999	3	2027.05	-2.94714	17.6738	0
4557485	vNkDDEEFIESNk	12	1	1	N-Term(iTRAQ4plex); K3(iTRAQ4plex); K13(iTRAQ4plex)	0	0.279785	1.13237	0.368024	0	5.624e-07	5.70963	3	1999.04	1.67311	34.6795	1
4885399	eTEGGTVLTATTSELEAINkR	3	1	1	N-Term(iTRAQ4plex); K20(iTRAQ4plex)	0	0.999778	1.07621	0.747918	0	7.379e-10	5.70945	3	2508.34	-0.143421	69.1351	1
5454028	sEASAFGASHHVAYFEASAk	6	1	1	N-Term(iTRAQ4plex); K20(iTRAQ4plex)	0	0.419823	1.38992	0.55601	0	6.782e-10	5.70894	4	2355.16	-2.30604	30.9152	0
67782319	nQTLQNEILGHTPR	1	3	1	N-Term(iTRAQ4plex)	0	0.225759	1.48633	0.162664	0	4.548e-09	5.70717	3	1764.95	0.10177	45.2359	0
530414642	rIEGSGDQVDTLELSGGAR	3	13	1	N-Term(iTRAQ4plex)	0	0.729251	0.957365	1.62186	0	2.18e-08	5.70592	3	2104.07	-0.447417	63.7551	1
116284394	rQEEEAGALEAGEEAR	5	3	1	N-Term(iTRAQ4plex)	0	0.612989	1.08934	3.01732	0	6.923e-10	5.70249	3	1888.92	2.50078	35.5645	1
61743954	vkGDLDIAGPNLEGDFk	2	5	1	N-Term(iTRAQ4plex); K2(iTRAQ4plex); K17(iTRAQ4plex)	0	0.468236	0.995552	0.355174	0	2.055e-08	5.70186	3	2220.22	0.342363	64.9238	1
10863889	dLQGLTVEHAIDSFR	2	1	1	N-Term(iTRAQ4plex)	0	1.33935	0.965747	2.83273	0	1.646e-08	5.70124	3	1844.96	0.932346	106.191	0
259155302	yVcEGPSHGGLPGASSEk	2	3	1	N-Term(iTRAQ4plex); C3(Carbamidomethyl); K18(iTRAQ4plex)	0	1.44937	0.996464	1.40032	0	2.661e-10	5.70063	3	2120.03	-0.807366	47.8801	0
4557014	nAIHTFVQSGSHLAAR	4	1	1	N-Term(iTRAQ4plex)	0	0.365026	1.23415	0.606789	0	1.949e-10	5.70049	3	1852.99	1.81056	54.9102	0
16507237	iEWLESHQDADIEDFk	10	1	1	N-Term(iTRAQ4plex); K16(iTRAQ4plex)	0	1.97363	0.898614	0.705885	0	3.222e-08	5.70008	3	2263.11	-0.494982	82.4713	0
62739186	sPPEISHGVVAHmSDSYQYGEEVTYk	4	1	1	N-Term(iTRAQ4plex); M13(Oxidation); K26(iTRAQ4plex)	0	0.276894	1.40197	0.538139	0	5.164e-12	5.69913	4	3214.52	-1.70938	43.7268	0
10864011	kVGAENVAIVEPSER	1	1	1	N-Term(iTRAQ4plex); K1(iTRAQ4plex)	0	1.67841	0.682901	0.507696	0	4.163e-10	5.69873	3	1886.06	-0.388015	52.2049	1
4502105	gLGTDEDAIISVLAYR	3	2	1	N-Term(iTRAQ4plex)	0	0.808264	0.992124	2.09183	0	1.233e-07	5.69868	2	1836.98	-2.90473	119.826	0
13489087	tFHFNTVEEVHSR	5	1	1	N-Term(iTRAQ4plex)	0	1.3055	0.921942	1.71114	0	4.226e-07	5.69745	4	1746.87	-1.5967	29.8883	0
530414810	rEPAVGEPAEVTTTVLVR	2	1	1	N-Term(iTRAQ4plex)	0	0.731567	1.00803	0.848943	0	3.545e-10	5.69718	3	2068.15	-0.754066	51.7373	1
22538442	dQEcDkFNQcGTcNEFk	3	1	1	N-Term(iTRAQ4plex); C4(Carbamidomethyl); K6(iTRAQ4plex); C10(Carbamidomethyl); C13(Carbamidomethyl); K17(iTRAQ4plex)	0	1.81695	0.311816	0.225722	0	3.932e-08	5.697	3	2612.15	-1.68864	33.2901	1
5031815	vTYHPDGPEGQAYDVDFTPPFR	3	2	1	N-Term(iTRAQ4plex)	0	1.35472	0.890267	0.769987	0	1.217e-09	5.69687	3	2652.25	1.87501	77.5863	0
156104874	qHELLSQEQSVNQLEDDGER	2	2	1	N-Term(iTRAQ4plex)	0	0.193216	1.49121	0.380415	0	1.439e-10	5.69645	3	2498.18	-1.5833	44.7322	0
4557305	iGEHTPSALAImENANVLAR	6	2	1	N-Term(iTRAQ4plex); M12(Oxidation)	0	1.2834	1.0606	1.59114	0	1.637e-09	5.69534	3	2267.17	-9.10984	64.8235	0
19913412	dITPLQVVLPNTALHLk	5	1	1	N-Term(iTRAQ4plex); K17(iTRAQ4plex)	0	1.06839	0.899104	0.486463	0	8.349e-11	5.69314	3	2160.3	-1.68761	89.0054	0
116063573	vHSPSGALEEcYVTEIDQDk	12	2	1	N-Term(iTRAQ4plex); C11(Carbamidomethyl); K20(iTRAQ4plex)	0	0.652814	1.20743	0.191302	0	1.385e-09	5.69096	3	2565.24	0.789865	84.032	0
126012571	hQGSELHFPSVQPSDAGVYIcTcR	4	8	1	N-Term(iTRAQ4plex); C21(Carbamidomethyl); C23(Carbamidomethyl)	0	0.607709	1.53969	0.787761	0	3.28e-08	5.69053	4	2889.34	-4.48745	88.8277	0
66932947	fSGQLNSHGcFYQQVk	3	1	1	N-Term(iTRAQ4plex); C10(Carbamidomethyl); K16(iTRAQ4plex)	0	0.205918	0.905054	0.105584	0	1.5e-10	5.68878	3	2188.08	-0.0600461	46.3916	0
25777615	tFEHVTSEIGAEEAEEVGVEHLLR	4	1	1	N-Term(iTRAQ4plex)	0	0.603538	1.14823	1.53495	0	8.34e-11	5.68857	4	2825.41	-0.479812	84.5734	0
4506773	nIETIINTFHQYSVk	24	1	1	N-Term(iTRAQ4plex); K15(iTRAQ4plex)	0	0.270243	0.81802	1.26431	0	1.184e-10	5.68782	3	2095.14	0.128943	90.5843	0
6274552	aLLkDQQPGTFLLR	5	4	1	N-Term(iTRAQ4plex); K4(iTRAQ4plex)	0	4.01315	0.664974	1.80018	0	7.502e-09	5.68473	3	1888.12	-4.85877	62.8077	1
4501887	lcYVALDFEQEmATAASSSSLEk	26	9	1	N-Term(iTRAQ4plex); C2(Carbamidomethyl); M12(Oxidation); K23(iTRAQ4plex)	0	0.995764	1.08008	0.789192	0	5.079e-09	5.68471	4	2854.37	-1.29727	119.589	0
4557403	eLIRDEGVTSLYk	1	1	1	N-Term(iTRAQ4plex); K13(iTRAQ4plex)	0	0.915799	0.967679	0.329629	0	2.325e-07	5.68409	3	1811.01	-1.6759	54.9203	1
4758950	vIkDFMIQGGDFTR	7	1	1	N-Term(iTRAQ4plex); K3(iTRAQ4plex)	0	1.99009	0.896908	1.00878	0	1.243e-08	5.68379	3	1915.03	-0.281083	76.0966	1
13124879	kQELEEILHEMEAR	1	4	1	N-Term(iTRAQ4plex); K1(iTRAQ4plex)	0	0.609017	2.10529		0	6.014e-11	5.67871	3	2043.08	-0.286019	75.4074	1
4505621	nRPTSISWDGLDSGk	10	2	1	N-Term(iTRAQ4plex); K15(iTRAQ4plex)	0	0.809895	1.0145	0.210644	0	1.18e-07	5.67717	3	1920.99	-5.76291	45.2032	0
47933379	lLEAHEEQNVDSYTESVk	5	1	1	N-Term(iTRAQ4plex); K18(iTRAQ4plex)	0	0.737192	1.19533	0.593679	0	1.945e-09	5.67644	3	2379.19	-0.692505	74.2597	0
18641375	dIYNQEEDLRFDSDVGEYR	2	1	1	N-Term(iTRAQ4plex)	0				0	6.644e-10	5.67594	3	2507.14	-2.2852	65.7661	1
19913412	vASGPSPGEGISPQSAQAPQAPGDNHVVPVLR	2	2	1	N-Term(iTRAQ4plex)	0	0.982162	1.12681	1.34314	0	4.319e-08	5.67313	4	3263.69	-1.18667	60.3833	0
47132555	gDSPASSkPISINYR	4	26	1	N-Term(iTRAQ4plex); K8(iTRAQ4plex)	0	0.698084	1.41783	0.97479	0	5.614e-10	5.67261	3	1880.01	-3.06051	31.6296	0
70780353	gFTPLYMAAQENHLEVVk	2	6	1	N-Term(iTRAQ4plex); K18(iTRAQ4plex)	0	0.0811355	1.81412	0.183807	0	6.025e-08	5.67124	3	2335.24	1.25358	81.4782	0
5729875	lLkEGEEPTVYSDEEEPkDESAR	1	2	1	N-Term(iTRAQ4plex); K3(iTRAQ4plex); K18(iTRAQ4plex)	0	0.543562	0.608324	0.370084	0	4.693e-09	5.6711	4	3082.54	-2.16209	37.5472	2
42476281	tGDFQLHTNVNDGTEFGGSIYQk	5	2	1	N-Term(iTRAQ4plex); K23(iTRAQ4plex)	0	1.21989	0.958104	0.549332	0	1.947e-09	5.66899	3	2816.36	-3.90704	62.6133	0
506949368	tQFPSLDIEVDGGVGPDTVHk	1	6	1	N-Term(iTRAQ4plex); K21(iTRAQ4plex)	0	0.852092	0.952417	0.571146	0	2.904e-11	5.66753	3	2499.29	-2.51779	78.3154	0
67782319	gVMEHLEQQAQGFPEEFRDSPDVTHR	3	3	1	N-Term(iTRAQ4plex)	0	0.439623	1.27691	0.763558	0	2.534e-09	5.66651	4	3183.5	0.38233	70.8445	1
4757714	kLVTDQNISENWR	3	2	1	N-Term(iTRAQ4plex); K1(iTRAQ4plex)	0	0.905629	1.10769	1.031	0	3.216e-07	5.66584	3	1891.02	-6.14058	43.5195	1
189083849	rLEEMLRPLVEEGLR	3	2	1	N-Term(iTRAQ4plex)	0	0.563844	1.39152	0.879539	0	7.064e-11	5.66484	4	1984.11	0.407238	80.3191	1
4506681	eAIEGTYIDkk	4	1	1	N-Term(iTRAQ4plex); K10(iTRAQ4plex); K11(iTRAQ4plex)	0	2.92148	1.21278	1.51458	0	2.264e-07	5.66423	3	1698.95	-6.58019	27.2192	1
5031573	dREVGIPPEQSLETAk	21	2	1	N-Term(iTRAQ4plex); K16(iTRAQ4plex)	0	1.18852	0.839453	1.41798	0	4.379e-08	5.66381	3	2057.11	-2.07585	37.86	1
68799814	qSIAIDDcTFHQcVR	3	3	1	N-Term(iTRAQ4plex); C8(Carbamidomethyl); C13(Carbamidomethyl)	0	0.882188	0.973448	0.501554	0	3.096e-10	5.66337	3	1993.93	-2.66117	42.2923	0
4503183	tFIIGELHPDDRPk	8	2	1	N-Term(iTRAQ4plex); K14(iTRAQ4plex)	0	0.475914	0.938631	0.365805	0	6.114e-07	5.66048	4	1926.07	2.13356	49.2419	0
5803137	gFGFITFTNPEHASVAMR	2	1	1	N-Term(iTRAQ4plex)	0	1.30777	0.704232	2.14957	0	1.076e-09	5.65967	3	2126.06	-1.57189	105.507	0
4502027	yIcENQDSISSkLk	4	2	1	N-Term(iTRAQ4plex); C3(Carbamidomethyl); K12(iTRAQ4plex); K14(iTRAQ4plex)	0	0.481332	1.49586	0.140964	0	1.361e-07	5.65965	3	2117.12	-1.99482	38.1617	1
8922873	kLAEQEAHYAVR	2	3	1	N-Term(iTRAQ4plex); K1(iTRAQ4plex)	0	1.65728	0.860821	0.962314	0	3.111e-09	5.65841	3	1702.95	-1.33033	30.8157	1
82880645	fDDDkVSIVTPEDILR	3	3	1	N-Term(iTRAQ4plex); K5(iTRAQ4plex)	0	0.722784	1.09987	0.105215	0	8.722e-11	5.6583	3	2150.16	-0.50487	82.1555	1
212549555	eDITQSAQHALR	4	6	1	N-Term(iTRAQ4plex)	0	1.30169	0.887411	1.87268	0	2.179e-07	5.65764	3	1512.79	0.0983146	45.0037	0
4503571	eIFDSRGNPTVEVDLFTSk	2	2	1	N-Term(iTRAQ4plex); K19(iTRAQ4plex)	0	2.17378	1.36424	1.65218	0	1.077e-08	5.65695	3	2442.28	0.141572	81.4578	1
12056473	gSDHSASLEPGELAELVR	7	2	1	N-Term(iTRAQ4plex)	0	1.02199	1.02673	1.78326	0	9.475e-10	5.65537	3	2011.01	-3.19618	87.5091	0
37594464	kEQTADGVAVIPVLQR	2	1	1	N-Term(iTRAQ4plex); K1(iTRAQ4plex)	0	1.18321	1.03189	1.40532	0	1.515e-08	5.65536	3	2012.17	-1.44442	52.6231	1
116063573	aLTQTGGPHVk	16	2	1	N-Term(iTRAQ4plex); K11(iTRAQ4plex)	0	0.701057	1.2964	0.567945	0	7.023e-09	5.65454	3	1396.81	-1.18672	13.2049	0
255958306	gLDkLEENLPILQQPTEk	2	3	1	N-Term(iTRAQ4plex); K4(iTRAQ4plex); K18(iTRAQ4plex)	0	0.826906	1.20431	1.17419	0	3.191e-09	5.65364	3	2497.42	-1.33936	79.9046	1
4503117	vHVGDEDFVHLR	17	1	1	N-Term(iTRAQ4plex)	0	2.17008	0.739041	1.30989	0	1.651e-11	5.6533	3	1566.8	-6.39885	43.2109	0
38373690	aSLLQNESTNEQLQIHYk	2	2	1	N-Term(iTRAQ4plex); K18(iTRAQ4plex)	0	0.994614	0.880634	0.705768	0	7.19e-09	5.65256	3	2404.27	0.374129	54.7236	0
24497577	aWRDPDEPVLLEEPVVLALAEk	2	1	1	N-Term(iTRAQ4plex); K22(iTRAQ4plex)	0	1.98816	0.836202		0	1.762e-08	5.65214	3	2777.52	-3.03835	112.517	1
40805860	tPAVEGLTEAEEEELRAELTk	1	9	1	N-Term(iTRAQ4plex); K21(iTRAQ4plex)	0	1.20003	0.755667	0.586946	0	5.331e-07	5.65162	3	2603.37	3.22974	85.4912	1
4503149	aQEGLRPGTLcTVAGWGR	7	1	1	N-Term(iTRAQ4plex); C11(Carbamidomethyl)	0	0.346504	1.27969	0.968372	0	5.087e-11	5.6513	3	2073.08	-0.858725	58.5987	0
56550081	mHDLNTDQENLVGTHDAPIR	2	2	1	N-Term(iTRAQ4plex)	0	1.17499	0.919035	1.68154	0	7.779e-12	5.65095	3	2420.18	0.433025	61.0156	0
9558751	rPGQAPPDQEALQVVYER	1	1	1	N-Term(iTRAQ4plex)	0	1.77329	1.09437	1.64995	0	2.404e-08	5.65072	3	2197.14	-3.60938	66.7215	0
17978485	eRPDcLDTVLAR	1	1	1	N-Term(iTRAQ4plex); C5(Carbamidomethyl)	0	1.10367	1.04683	0.660193	0	5.99e-08	5.64951	3	1588.82	-0.633458	57.6591	0
116284394	aELEALLSSkDDVGk	1	3	1	N-Term(iTRAQ4plex); K10(iTRAQ4plex); K15(iTRAQ4plex)	0	0.328688	1.07838	0.154825	0	4.345e-10	5.64909	3	2007.14	2.18283	67.7835	1
70906437	iHLISTQSAIPYALR	8	2	1	N-Term(iTRAQ4plex)	0	0.206758	1.26206	0.290032	0	4.814e-10	5.64792	3	1827.06	-2.09751	70.1747	0
13654237	lAGANPAVITcDELLLGHEk	1	2	1	N-Term(iTRAQ4plex); C11(Carbamidomethyl); K20(iTRAQ4plex)	0	0.89279	0.709294	0.67865	0	3.167e-11	5.64771	3	2409.31	0.805081	78.3528	0
281485550	yQcAcNPGYHSTPDR	10	1	1	N-Term(iTRAQ4plex); C3(Carbamidomethyl); C5(Carbamidomethyl)	0	0.490995	1.43888	0.151979	0	4.47e-08	5.6465	3	1969.84	0.929939	32.2907	0
116063573	vTVLFAGQHIAk	4	2	1	N-Term(iTRAQ4plex); K12(iTRAQ4plex)	0	0.641272	1.44473	0.22063	0	9.714e-09	5.64552	3	1571.95	0.963519	76.6341	0
47132555	fGFcPMAAHEEIcTTNEGVMYR	5	27	1	N-Term(iTRAQ4plex); C4(Carbamidomethyl); C13(Carbamidomethyl)	0	0.893002	1.16171	1.14207	0	4.745e-10	5.64418	3	2764.21	1.2949	97.1453	0
4504901	iEQLQNHENEDIYk	2	1	1	N-Term(iTRAQ4plex); K14(iTRAQ4plex)	0	0.910837	0.965341	0.81136	0	3.567e-08	5.64316	3	2061.05	-0.315972	59.8858	0
11321561	lLQDEFPGIPSPLDAAVEcHR	3	1	1	N-Term(iTRAQ4plex); C19(Carbamidomethyl)	0	0.225501	1.14053	0.28749	0	2.432e-11	5.6422	3	2508.27	1.48071	119.509	0
122939155	aISPDkDNFYFDVk	1	1	1	N-Term(iTRAQ4plex); K6(iTRAQ4plex); K14(iTRAQ4plex)	0	1.16326	0.782145	0.158377	0	1.442e-07	5.64207	3	2091.1	-5.30336	60.747	1
5032051	aDRDESSPYAAmLAAQDVAQR	4	2	1	N-Term(iTRAQ4plex); M12(Oxidation)	0	1.29576	0.94788	1.54131	0	5.932e-10	5.64156	3	2425.15	-1.05363	45.3094	1
37577122	gPPDSDFDGGVYHGR	2	1	1	N-Term(iTRAQ4plex)	0	2.19971	0.699937	4.31512	0	7.093e-11	5.64152	3	1719.78	-3.8314	32.8214	0
116284394	vLGFSHEEIISMLR	1	3	1	N-Term(iTRAQ4plex)	0	0.287374	0.898197	0.0882311	0	2.716e-09	5.64143	3	1774.97	1.88183	112.348	0
5901944	gTELGGAAGQGGHPPGYTSLASR	1	1	1	N-Term(iTRAQ4plex)	0	0.830501	1.92208	0.704974	0	1.371e-10	5.64098	3	2285.14	-0.476393	35.7031	0
20336761	fATVEVTDkPVDEALR	4	1	1	N-Term(iTRAQ4plex); K9(iTRAQ4plex)	0	0.804223	0.981903	0.0652647	0	8.902e-11	5.63979	3	2078.13	-2.69007	64.0858	0
339882741	gYDQSAYDGkDYIALNEDLR	1	2	1	N-Term(iTRAQ4plex); K10(iTRAQ4plex)	0	1.86268	1.38193	2.79597	0	3.896e-09	5.63893	3	2594.26	0.062238	87.0347	1
258614015	eVFGSGTAcQVcPVHR	1	2	1	N-Term(iTRAQ4plex); C9(Carbamidomethyl); C12(Carbamidomethyl)	0	1.07285	1.4604	0.63256	0	4.204e-08	5.63888	3	1947.93	-0.448565	36.8946	0
530389313	vTWHPLSADEGLHk	2	2	1	N-Term(iTRAQ4plex); K14(iTRAQ4plex)	0	1.75354	1.51238	0.711237	0	4.161e-09	5.63871	4	1878.01	-1.75826	67.0004	0
300388183	kEPEPNFQLLDNPAR	1	2	1	N-Term(iTRAQ4plex); K1(iTRAQ4plex)	0	0.721867	1.08644	0.772911	0	1.531e-08	5.63866	3	2056.11	-0.343928	53.7203	1
12025678	vLAVNQENEHLMEDYEk	3	4	1	N-Term(iTRAQ4plex); K17(iTRAQ4plex)	0	0.619257	1.25561	0.151185	0	4.58e-11	5.63796	3	2349.17	1.45073	79.7373	0
530360851	dNFQDTLQVVTAHYR	2	5	1	N-Term(iTRAQ4plex)	0	0.56547	1.06412	0.869669	0	1.918e-09	5.6374	3	1950.98	1.02406	95.1937	0
18201905	sNTPILVDGkDVMPEVNk	1	3	1	N-Term(iTRAQ4plex); K10(iTRAQ4plex); K18(iTRAQ4plex)	0	2.59504	1.05267	0.526671	0	2.361e-09	5.63626	3	2388.31	-2.07907	59.7113	1
22325356	aVLTVVkDDDHGILDQFSR	3	5	1	N-Term(iTRAQ4plex); K7(iTRAQ4plex)	0	0.315304	1.06883	0.0919859	0	1.596e-10	5.63554	3	2416.31	0.906024	100.483	1
32454741	aVLSAEQLRDEEVHAGLGELLR	11	1	1	N-Term(iTRAQ4plex)	0	1.33191	0.955713	6.11024	0	4.376e-11	5.63202	4	2549.38	-0.47507	108.767	1
155030230	gPSHPLDLGTSSPNTSQIHWTPYR	2	3	1	N-Term(iTRAQ4plex)	0	0.305611	1.15295	1.52858	0	1.289e-11	5.62976	4	2792.38	-1.8305	57.9238	0
530409302	rLDEEEEDNEGGEWER	4	2	1	N-Term(iTRAQ4plex)	0	0.790486	0.950638	2.90971	0	5.723e-08	5.62909	3	2135.91	-5.43324	52.106	1
4504517	tkDGVVEITGk	4	1	1	N-Term(iTRAQ4plex); K2(iTRAQ4plex); K11(iTRAQ4plex)	0	0.632677	0.930988	1.28359	0	2.652e-09	5.62798	3	1578.94	-1.93796	37.7531	1
530368014	iVSSSDVGHDEYSTQSLVk	8	3	1	N-Term(iTRAQ4plex); K19(iTRAQ4plex)	0	0.310425	1.15642	0.321615	0	1.827e-10	5.62528	3	2339.18	-8.01629	47.5557	0
4502519	dNVRPLQQLGQR	5	2	1	N-Term(iTRAQ4plex)	0	0.230349	1.10828	0.444402	0	5.242e-09	5.62507	3	1567.88	1.68023	28.2313	0
45439327	lHSEGDQLLAAEHPGR	2	1	1	N-Term(iTRAQ4plex)	0	0.470645	0.992488	1.16632	0	2.865e-10	5.62219	3	1873.96	0.203409	47.8873	0
223029410	acEFAGFQcQIQFGPHNEQk	2	2	1	N-Term(iTRAQ4plex); C2(Carbamidomethyl); C9(Carbamidomethyl); K20(iTRAQ4plex)	0	0.818754	1.01201	0.734652	0	5.038e-09	5.62116	4	2684.26	0.835911	90.971	0
42734430	kLEVNEAELLR	15	3	1	N-Term(iTRAQ4plex); K1(iTRAQ4plex)	0	0.194189	1.03919	0.481311	0	1.381e-08	5.621	3	1601.95	0.895075	54.2093	1
88758613	kPQNAADSYSWVPER	2	1	1	N-Term(iTRAQ4plex); K1(iTRAQ4plex)	0	0.245865	1.46474	0.317375	0	3.166e-09	5.62055	3	2036.04	-1.09777	38.9652	0
530405728	eATNPPVIQEEkPk	10	3	1	N-Term(iTRAQ4plex); K12(iTRAQ4plex); K14(iTRAQ4plex)	0	1.66546	0.86975	0.766805	0	1.103e-09	5.61961	3	2012.13	-6.76002	9.4052	0
4503139	gQDHcGIESEVVAGIPR	9	1	1	N-Term(iTRAQ4plex); C5(Carbamidomethyl)	0	1.6074	0.782454	3.83445	0	2.186e-13	5.61954	3	1967.97	-1.45713	77.3996	0
4504151	dVEcGEGHFcHDNQTccR	6	1	1	N-Term(iTRAQ4plex); C4(Carbamidomethyl); C10(Carbamidomethyl); C16(Carbamidomethyl); C17(Carbamidomethyl)	0	0.59317	0.997262	0.56676	0	1.55e-09	5.6191	4	2424.93	-1.78921	14.0358	0
4502027	hPYFYAPELLFFAk	12	1	1	N-Term(iTRAQ4plex); K14(iTRAQ4plex)	0	0.333446	0.931994	0.257348	0	5.088e-08	5.61871	3	2031.1	2.72099	119.434	0
25777732	vIQVAAGSSNLkR	4	2	1	N-Term(iTRAQ4plex); K12(iTRAQ4plex)	0	0.786963	0.707689	0.565392	0	7.74e-09	5.61868	3	1630.98	-0.804396	30.2399	1
105990532	skPTVSSSMEFk	1	1	1	N-Term(iTRAQ4plex); K2(iTRAQ4plex); K12(iTRAQ4plex)	0	0.234748	0.81926	0.36797	0	4.289e-08	5.61671	3	1759.97	3.02692	28.7158	0
4885409	sImEEcGGVHIHFPVEGSGSDTVVIR	2	4	1	N-Term(iTRAQ4plex); M3(Oxidation); C6(Carbamidomethyl)	0	1.54329	1.13077	1.58633	0	2.24e-10	5.6153	4	2972.43	-1.96156	66.3954	0
12667788	aSREEILAQAk	4	2	1	N-Term(iTRAQ4plex); K11(iTRAQ4plex)	0	0.71406	0.948147	1.16816	0	1.795e-06	5.61525	3	1503.88	1.8389	37.7189	1
116063573	yWPQEAGEYAVHVLcNSEDIR	8	2	1	N-Term(iTRAQ4plex); C15(Carbamidomethyl)	0	0.774537	1.25682	0.512645	0	6.212e-10	5.61469	3	2680.25	-2.0586	119.601	0
50659059	nLDAVHDITVAYPHNIPQSEk	1	2	1	N-Term(iTRAQ4plex); K21(iTRAQ4plex)	0	0.734931	1.00214	1.10298	0	1.589e-09	5.61399	4	2649.39	1.30393	57.7808	0
4503635	dkLAAcLEGNcAEGLGTNYR	3	1	1	N-Term(iTRAQ4plex); K2(iTRAQ4plex); C6(Carbamidomethyl); C11(Carbamidomethyl)	0	0.219381	1.41076	0.415793	0	4.515e-09	5.61343	3	2500.22	0.580865	53.9256	1
5453704	rTPMGIVLDALEQQEEGINR	7	1	1	N-Term(iTRAQ4plex)	0	0.599981	1.24572		0	2.753e-10	5.61225	3	2413.26	-2.43871	104.898	1
5803225	eAAENSLVAYk	9	3	1	N-Term(iTRAQ4plex); K11(iTRAQ4plex)	0	0.75607	0.920469	1.01368	0	1.348e-07	5.61149	2	1482.8	-1.74262	37.6894	0
15149476	vEIAGPGFINVHLR	1	1	1	N-Term(iTRAQ4plex)	0	1.15711	1.00824	0.856455	0	2.44e-10	5.61119	3	1665.96	-0.428017	73.7053	0
4503149	gDSGGPLLcNNVAHGIVSYGk	3	1	1	N-Term(iTRAQ4plex); C9(Carbamidomethyl); K21(iTRAQ4plex)	0	0.353419	1.13181	0.859415	0	6.073e-14	5.60844	3	2403.24	0.873506	83.5244	0
12667788	lkDVLLQVDDER	6	2	1	N-Term(iTRAQ4plex); K2(iTRAQ4plex)	0	0.708547	1.13661	0.377556	0	2.022e-07	5.60756	3	1730.99	1.07664	65.6967	1
4557389	iNVGGGLSGDHck	1	1	1	N-Term(iTRAQ4plex); C12(Carbamidomethyl); K13(iTRAQ4plex)	0	0.281127	0.967097	0.129266	0	7.143e-12	5.60628	3	1601.83	-0.156534	23.7635	0
4758988	gAHGIIVVYDVTDQESFNNVk	4	1	1	N-Term(iTRAQ4plex); K21(iTRAQ4plex)	0	0.983187	1.05346	1.29526	0	1.243e-10	5.606	3	2593.35	-0.112082	68.5964	0
4759082	lVNmLDAVQENQHk	3	1	1	N-Term(iTRAQ4plex); M4(Oxidation); K14(iTRAQ4plex)	0	0.31126	1.08965	0.356297	0	2.846e-09	5.60594	3	1943.02	-2.96268	60.6426	0
367460087	eLEAELEDERk	6	6	1	N-Term(iTRAQ4plex); K11(iTRAQ4plex)	0	0.412071	1.53242	0.203854	0	2.819e-09	5.60563	3	1648.86	0.658453	49.8906	1
4758304	gESDPAYQQYQDAANNLREDYk	3	1	1	N-Term(iTRAQ4plex); K22(iTRAQ4plex)	0	3.12608	0.631418	4.38121	0	4.446e-11	5.60418	3	2863.33	-0.828478	85.6041	1
62414289	eTNLDSLPLVDTHSk	39	1	1	N-Term(iTRAQ4plex); K15(iTRAQ4plex)	0	1.00113	1.09604	0.696999	0	4.564e-08	5.60381	3	1957.05	-0.108114	71.7689	0
5031873	gPHLVQSDGTVPFWAHAGNAIPSSDQIR	6	1	1	N-Term(iTRAQ4plex)	0	1.45523	1.05753	2.76669	0	1.145e-11	5.60377	4	3101.56	-1.08548	71.5094	0
530386326	aVGPHQFLGDQEAIQAAIk	4	1	1	N-Term(iTRAQ4plex); K19(iTRAQ4plex)	0	0.44281	1.47582	1.0012	0	2.113e-11	5.60232	3	2281.26	2.10942	91.651	0
88853069	dWHGVPGQVDAAMAGR	6	1	1	N-Term(iTRAQ4plex)	0	0.449679	1.44456	0.900043	0	6.233e-09	5.60105	3	1810.88	-1.15517	52.2701	0
4504349	sAVTALWGkVNVDEVGGEALGR	4	1	1	N-Term(iTRAQ4plex); K9(iTRAQ4plex)	0	0.0798437	3.69757	0.174508	0	1.334e-08	5.60078	3	2516.36	-2.85311	85.9323	1
530369994	gFAFVTFDDHDTVDk	11	3	1	N-Term(iTRAQ4plex); K15(iTRAQ4plex)	0	0.988101	0.962826	0.727432	0	1.459e-10	5.59964	3	2001.98	0.402403	72.3196	0
4507877	cDRVDQLTAQLADLAAR	3	4	1	N-Term(iTRAQ4plex); C1(Carbamidomethyl)	0	0.790868	1.09883	0.408984	0	1.234e-09	5.59929	3	2060.07	0.267509	104.865	1
187761324	aTQPETTEEVTDLkR	1	7	1	N-Term(iTRAQ4plex); K14(iTRAQ4plex)	0	1.79364	1.21174	1.52303	0	6.158e-10	5.59891	3	2006.06	-2.7383	29.9355	1
115298678	vSHSEDDcLAFk	9	1	1	N-Term(iTRAQ4plex); C8(Carbamidomethyl); K12(iTRAQ4plex)	0	0.231747	1.16721	0.218019	0	1.106e-09	5.59792	3	1695.82	-5.85715	52.5026	0
4501891	aGTQIENIEEDFRDGLk	5	5	1	N-Term(iTRAQ4plex); K17(iTRAQ4plex)	0	0.979888	1.51362	0.218976	0	5.579e-11	5.59724	3	2223.15	0.464034	106.836	1
19923592	ePEEINADDEIEDTcDHkEDDLGAVEEQR	1	1	1	N-Term(iTRAQ4plex); C15(Carbamidomethyl); K18(iTRAQ4plex)	0	1.45508	0.788612	1.12703	0	4.778e-08	5.59717	4	3688.63	1.36155	76.1584	1
530360970	gREEWESAALQNANTk	1	12	1	N-Term(iTRAQ4plex); K16(iTRAQ4plex)	0	0.962622	0.870481	1.64081	0	1.94e-08	5.59639	3	2092.07	0.335259	57.9836	1
4758648	qLDDkDEEINQQSQLVEk	1	1	1	N-Term(iTRAQ4plex); K5(iTRAQ4plex); K18(iTRAQ4plex)	0	0.948513	1.0876	0.184035	0	1.098e-08	5.59479	3	2591.33	-9.12224	35.4156	1
530384438	sPILLGSLAHQIYR	1	2	1	N-Term(iTRAQ4plex)	0	1.10974	0.983522	0.57642	0	1.181e-09	5.59467	3	1712	-1.04064	75.2595	0
367460087	rQLEEAEEEATR	3	6	1	N-Term(iTRAQ4plex)	0	0.467814	1.26787	0.810664	0	2.51e-08	5.59375	3	1604.8	-0.37879	34.5198	1
311771535	eALLSSAVDHGSDEVk	7	3	1	N-Term(iTRAQ4plex); K16(iTRAQ4plex)	0	1.07101	0.862124	1.05696	0	1.049e-12	5.5923	3	1945.01	-0.802727	41.3519	0
21361621	lSLcGEESFGTGSDHIR	3	3	1	N-Term(iTRAQ4plex); C4(Carbamidomethyl)	0	0.650273	1.04984	0.924648	0	7.455e-09	5.59119	3	2008.95	-1.38564	54.2311	0
530389864	dVQGTDASLDEELDRVk	1	2	1	N-Term(iTRAQ4plex); K17(iTRAQ4plex)	0	1.18645	1.15385	1.96919	0	8.07e-09	5.58929	3	2178.1	-6.87883	55.7685	1
5031599	aVIHYRDDETMYVESk	1	1	1	N-Term(iTRAQ4plex); K16(iTRAQ4plex)	0	1.81147	0.816767	1.67852	0	5.439e-08	5.58864	3	2244.12	0.678829	56.0592	1
213688375	kDLYANNVLSGGTTMYPGIADR	5	4	1	N-Term(iTRAQ4plex); K1(iTRAQ4plex)	0	0.672785	1.73366	0.591819	0	1.213e-10	5.58754	3	2644.34	-8.62612	65.838	1
4502261	aTEDEGSEQkIPEATNR	5	2	1	N-Term(iTRAQ4plex); K10(iTRAQ4plex)	0	0.227524	1.41589	0.155203	0	1.262e-10	5.58345	3	2163.08	0.940453	21.7064	1
66932947	tEHPFTVEEFVLPk	13	1	1	N-Term(iTRAQ4plex); K14(iTRAQ4plex)	0	0.199093	0.824466	0.226924	0	1.759e-09	5.58319	3	1961.07	2.98413	75.4877	0
223029410	qAAASATQTIAAAQHAASTPk	2	2	1	N-Term(iTRAQ4plex); K21(iTRAQ4plex)	0	0.66708	1.21864	0.684384	0	5.798e-10	5.57981	3	2283.23	1.19421	61.668	0
50363217	dTEEEDFHVDQVTTVk	17	1	1	N-Term(iTRAQ4plex); K16(iTRAQ4plex)	0	0.160251	1.70477	0.384904	0	3.007e-09	5.57975	3	2180.06	0.471486	47.3556	0
530420370	eHGQcADVDEcSLAEk	3	5	1	N-Term(iTRAQ4plex); C5(Carbamidomethyl); C11(Carbamidomethyl); K16(iTRAQ4plex)	0	4.55183	0.699589	1.6026	0	1.763e-09	5.57796	3	2135.95	-3.59558	35.5028	0
50592988	vTSEELHYFVQNHFTSAR	5	1	1	N-Term(iTRAQ4plex)	0	1.26697	0.971778	1.25982	0	7.985e-09	5.5776	4	2309.13	-5.58417	59.6022	0
30410792	aLVHERDEAAYGELR	8	1	1	N-Term(iTRAQ4plex)	0	2.13926	1.09461	2.13955	0	2.07e-09	5.57696	3	1872.96	-2.29998	23.3484	1
41872631	sLYQSAGVAPESFEYIEAHGTGTk	2	1	1	N-Term(iTRAQ4plex); K24(iTRAQ4plex)	0	0.429986	0.996057	0.882588	0	1.237e-07	5.57636	3	2830.42	0.803243	75.7683	0
110227866	rPDDTAFQIVELR	2	9	1	N-Term(iTRAQ4plex)	0	0.954267	0.928242	0.97349	0	6.232e-07	5.5762	3	1703.92	-1.50527	68.0038	0
76496475	aGLGSGLSLSGLVHPELSR	3	4	1	N-Term(iTRAQ4plex)	0	0.935239	1.04724	1.03681	0	2.485e-13	5.57477	3	1994.11	-0.268853	77.5707	0
308818200	nHQSAAEYNIFEGMELR	2	2	1	N-Term(iTRAQ4plex)	0	0.65883	1.20709	0.901009	0	3.746e-12	5.57286	3	2153.02	0.285123	73.4843	0
12667788	hSQAVEELAEQLEQTk	8	2	1	N-Term(iTRAQ4plex); K16(iTRAQ4plex)	0	0.691107	1.26013	0.680825	0	1.355e-10	5.57219	3	2128.11	0.0115808	84.6633	0
188528648	gEESEVTVGGLEPGRk	1	1	1	N-Term(iTRAQ4plex); K16(iTRAQ4plex)	0	0.336087	1.09834	0.240287	0	1.556e-10	5.5719	3	1932.03	-0.433575	30.7744	1
19913416	kGPGAGSALDDGR	1	4	1	N-Term(iTRAQ4plex); K1(iTRAQ4plex)	0	1.25131	1.13282	1.56609	0	3.982e-09	5.57173	3	1488.8	-2.32289	22.2462	1
71774197	aEPYAADEGSGEGHk	1	3	1	N-Term(iTRAQ4plex); K15(iTRAQ4plex)	0	0.651543	0.755384	1.40131	0	3.696e-12	5.57039	3	1805.85	-1.16133	18.8261	0
9951915	gISEETTTGVHNLYk	7	2	1	N-Term(iTRAQ4plex); K15(iTRAQ4plex)	0	1.34618	1.01466	1.4149	0	1.536e-09	5.57028	3	1937.02	-1.62951	41.7553	0
33350932	vkDDIESLHDk	1	1	1	N-Term(iTRAQ4plex); K2(iTRAQ4plex); K11(iTRAQ4plex)	0	0.701944	0.975608	0.330804	0	2.92e-07	5.57005	3	1730.97	1.95011	24.3908	1
530368014	eLEAENYHDIkR	5	3	1	N-Term(iTRAQ4plex); K11(iTRAQ4plex)	0	0.391345	1.00583	0.458149	0	1.47e-07	5.56962	3	1804.94	-0.685663	21.5058	1
115527062	dVTVTAIGIGDMFHEk	6	3	1	N-Term(iTRAQ4plex); K16(iTRAQ4plex)	0	0.442483	1.67712	0.109244	0	2.733e-09	5.569	3	2021.06	-1.23207	78.9192	0
530377402	aQDGSHPLSLQDLIEk	5	20	1	N-Term(iTRAQ4plex); K16(iTRAQ4plex)	0	1.40583	1.12735	0.872185	0	8.768e-09	5.56751	3	2039.1	-1.84446	69.2097	0
5031753	yGDGGSTFQSTTGHcVHMR	2	6	1	N-Term(iTRAQ4plex); C15(Carbamidomethyl)	0	1.43669	0.937354	2.87389	0	5.678e-07	5.56488	4	2241.99	-0.108954	25.1125	0
10835067	eDLHILFSNHGEIk	1	1	1	N-Term(iTRAQ4plex); K14(iTRAQ4plex)	0	1.18681	0.68759	1.10255	0	2.107e-11	5.56413	3	1940.04	-2.65791	53.6883	0
4505763	iTLPVDFVTADkFDENAk	3	3	1	N-Term(iTRAQ4plex); K12(iTRAQ4plex); K18(iTRAQ4plex)	0	2.53478	0.882787	0.267455	0	3.296e-08	5.56326	3	2455.33	-3.88754	91.6787	1
67782319	eLPEDVGLDASTAESFHR	2	3	1	N-Term(iTRAQ4plex)	0	0.296479	1.67036	0.539242	0	1.481e-10	5.56287	3	2117.03	1.09286	86.9759	0
70906435	rEEAPSLRPAPPPISGGGYR	4	1	1	N-Term(iTRAQ4plex)	0	0.540088	1.16794	1.38174	0	5.591e-06	5.56212	3	2251.2	-1.07037	36.166	1
156104874	lNSEQSQALQHQQETGR	1	2	1	N-Term(iTRAQ4plex)	0	0.288739	1.2843	0.187024	0	8.901e-11	5.56202	3	2098.04	0.537261	37.795	0
156119625	gSLVQASEANLQAAQDFVR	3	3	1	N-Term(iTRAQ4plex)	0	0.289169	0.982294	1.29908	0	2.284e-11	5.56164	3	2148.12	-0.275737	115.633	0
530368152	yQEGGVESAFHk	14	3	1	N-Term(iTRAQ4plex); K12(iTRAQ4plex)	0	2.85239	1.05067	1.4454	0	8.09e-09	5.5609	3	1639.83	-2.86293	50.9082	0
281485550	gWGPHcEIcPFQGTVAFk	5	1	1	N-Term(iTRAQ4plex); C6(Carbamidomethyl); C9(Carbamidomethyl); K18(iTRAQ4plex)	0	0.575575	1.4656	0.303052	0	1.834e-09	5.55959	3	2379.16	0.505087	71.6055	0
4503483	gHVFEESQVAGTPmFVVk	7	2	1	N-Term(iTRAQ4plex); M14(Oxidation); K18(iTRAQ4plex)	0	1.49079	1.0223	3.98281	0	1.03e-08	5.55855	3	2266.17	-1.9518	83.6189	0
228480205	gEDFYcVTcHETk	9	5	1	N-Term(iTRAQ4plex); C6(Carbamidomethyl); C9(Carbamidomethyl); K13(iTRAQ4plex)	0	0.199488	0.843111	0.122854	0	8.273e-10	5.55803	3	1933.87	1.26804	33.3571	0
70906437	eGFGHLSPTGTTEFWLGNEk	17	2	1	N-Term(iTRAQ4plex); K20(iTRAQ4plex)	0	0.191579	1.27604	0.393707	0	1.359e-09	5.55566	3	2495.25	0.906934	104.485	0
359465572	nPHPSSAFLNLIGFVSR	3	1	1	N-Term(iTRAQ4plex)	0	0.956361	1.0421		0	2.238e-11	5.55368	3	2000.08	-0.892518	97.1311	0
4557871	aDRDQYELLcLDNTR	23	2	1	N-Term(iTRAQ4plex); C10(Carbamidomethyl)	0	0.505526	0.921168	0.936519	0	9.512e-11	5.55338	3	2025.98	0.46879	74.7843	1
45006986	qQSIAGSADSkPIDVSR	1	2	1	N-Term(iTRAQ4plex); K11(iTRAQ4plex)	0	1.36416	0.862104	1.05901	0	2.258e-12	5.553	3	2047.1	0.174368	46.6345	0
530415124	kEGGLGPLNIPLLADVTR	22	3	1	N-Term(iTRAQ4plex); K1(iTRAQ4plex)	0	0.183805	1.81749	0.336839	0	2.638e-10	5.55261	3	2151.28	1.71378	95.6059	1
115298659	lTLSHPSDAPQIQEMk	2	1	1	N-Term(iTRAQ4plex); K16(iTRAQ4plex)	0	0.213223	1.45615	0.526377	0	6.508e-09	5.54935	3	2083.11	1.80987	51.6863	0
24234699	dkILGATIENSR	6	1	1	N-Term(iTRAQ4plex); K2(iTRAQ4plex)	0	0.422697	0.683181	1.82198	0	2.371e-08	5.54925	3	1604.91	-5.47176	33.8786	1
4501853	gcFQAEIVPVTTTVHDDk	1	2	1	N-Term(iTRAQ4plex); C2(Carbamidomethyl); K18(iTRAQ4plex)	0	0.635971	1.29048	0.581779	0	1.302e-09	5.54898	3	2305.17	-2.96162	61.4168	0
17865802	kTDGYSGADISIIVR	2	1	1	N-Term(iTRAQ4plex); K1(iTRAQ4plex)	0	1.00265	0.9399	2.0541	0	9.374e-09	5.54771	3	1883.05	-1.10453	54.1992	1
88501734	dHVFQVNNFEALk	2	2	1	N-Term(iTRAQ4plex); K13(iTRAQ4plex)	0	1.73713	1.01888	0.749803	0	2.955e-07	5.54746	3	1848.97	-5.83902	62.6643	0
38149981	hDIAFVEFENDGQAGAAR	2	1	1	N-Term(iTRAQ4plex)	0	1.01158	1.17089	1.41817	0	1.133e-10	5.54547	3	2091	1.11952	77.4226	0
19923437	kGVLETFSGTETNk	1	3	1	N-Term(iTRAQ4plex); K1(iTRAQ4plex); K14(iTRAQ4plex)	0	0.997612	1.15221	1.90508	0	2.433e-06	5.54527	3	1943.07	-4.17389	37.5911	1
163310749	kGNIELASSEPQHFTTTVTR	2	25	1	N-Term(iTRAQ4plex); K1(iTRAQ4plex)	0	0.338732	1.37718	0.958446	0	1.903e-10	5.54457	3	2504.33	-0.676547	39.3158	1
45439327	ekQEEELSFLQDk	2	1	1	N-Term(iTRAQ4plex); K2(iTRAQ4plex); K13(iTRAQ4plex)	0	0.334724	1.23023	0.187136	0	1.428e-08	5.54269	3	2055.1	0.24234	50.7878	1
34147630	gITINAAHVEYSTAAR	2	1	1	N-Term(iTRAQ4plex)	0	0.996605	0.879267	1.51861	0	3.842e-09	5.54089	3	1817.96	-1.94928	40.1419	0
42794771	qGLYELSASNFELHVAQGDHFIk	4	2	1	N-Term(iTRAQ4plex); K23(iTRAQ4plex)	0	3.61562	1.33514	1.37494	0	2.469e-10	5.54054	4	2891.5	0.663506	105.572	0
7661968	gEFkDEEETVTTk	1	4	1	N-Term(iTRAQ4plex); K4(iTRAQ4plex); K13(iTRAQ4plex)	0	1.14877	0.671216	0.514045	0	1.568e-09	5.53856	3	1945.01	-2.32311	27.6931	1
61743954	vDINTPDVDVHGPDWHLk	8	6	1	N-Term(iTRAQ4plex); K18(iTRAQ4plex)	0	0.530369	1.0637	0.415527	0	2.655e-08	5.53607	3	2345.21	0.115818	64.064	0
530368014	vAHmEFcYQELcQLAAER	2	3	1	N-Term(iTRAQ4plex); M4(Oxidation); C7(Carbamidomethyl); C12(Carbamidomethyl)	0	0.534185	1.12604	0.578729	0	5.357e-10	5.53603	3	2415.09	-4.4168	72.2518	0
530397875	lEPLAEVDLRPQSSAk	1	3	1	N-Term(iTRAQ4plex); K16(iTRAQ4plex)	0	0.757797	1.24494	0.673975	0	3.076e-09	5.53308	3	2041.15	0.227017	60.3745	0
4507115	lVARPEPATGYTLEFR	4	2	1	N-Term(iTRAQ4plex)	0	0.749784	0.817422	1.84822	0	1.314e-09	5.53097	3	1964.07	-1.25096	65.7779	0
4502419	tVAGQDAVIVLLGTR	6	2	1	N-Term(iTRAQ4plex)	0	0.195182	1.58769	0.0693914	0	4.38e-10	5.53057	2	1656.96	-7.41314	88.7676	0
7657015	eGYAWAEDkEHcEEYGR	2	1	1	N-Term(iTRAQ4plex); K9(iTRAQ4plex); C12(Carbamidomethyl)	0	1.17306	0.835678	0.97596	0	1.536e-07	5.5295	4	2417.06	-3.54017	33.9512	1
530380576	nFEATLGWLQEHAcSR	1	4	1	N-Term(iTRAQ4plex); C14(Carbamidomethyl)	0	1.25273	0.939863	0.821599	0	2.895e-09	5.52938	3	2062.99	1.72677	85.0614	0
117606370	tREEAELEANSVFR	2	2	1	N-Term(iTRAQ4plex)	0	0.552333	0.893867	1.22655	0	6.279e-09	5.52822	3	1794.91	-1.71239	68.0993	1
115298659	gVSEETLkEFSTIYk	2	1	1	N-Term(iTRAQ4plex); K8(iTRAQ4plex); K15(iTRAQ4plex)	0	0.0711167	1.96144	0.0579119	0	2.747e-08	5.52706	3	2163.2	2.78953	72.8906	1
98986457	sPDGAHLTWEPPSVTSGk	2	2	1	N-Term(iTRAQ4plex); K18(iTRAQ4plex)	0	0.431462	1.31964	0.517328	0	1.133e-08	5.52696	3	2154.1	-2.26606	54.8707	0
5031599	yFQFQEEGkEGENR	2	1	1	N-Term(iTRAQ4plex); K9(iTRAQ4plex)	0	1.94437	0.89696	0.663623	0	1.699e-08	5.52638	3	2048.98	-7.82206	41.6787	1
5174447	yTVQDESHSEWVScVR	6	4	1	N-Term(iTRAQ4plex); C14(Carbamidomethyl)	0	1.96308	1.02013	2.14223	0	9.643e-10	5.52549	3	2125.96	-5.19298	47.0013	0
27436946	sVGGSGGGSFGDNLVTR	1	3	1	N-Term(iTRAQ4plex)	0	1.11159	2.06913	0.434595	0	1.005e-13	5.52525	2	1710.85	-1.56591	45.9242	0
4885637	gVTSEEFDkFLEER	1	2	1	N-Term(iTRAQ4plex); K9(iTRAQ4plex)	0	1.68296	0.94141	1.39467	0	6.019e-10	5.5247	3	1974.01	1.16289	92.6191	1
12667788	qAQQERDELADEIANSSGk	6	2	1	N-Term(iTRAQ4plex); K19(iTRAQ4plex)	0	0.622355	0.924328	0.434015	0	9.067e-10	5.52425	3	2377.17	-4.96064	44.5157	1
57242777	hHLGAATPENPEIELLR	3	1	1	N-Term(iTRAQ4plex)	0	1.06304	1.03847	1.52422	0	1.074e-09	5.52278	3	2041.09	-0.818941	43.4271	0
8923898	nFDQEGLVEHck	1	1	1	N-Term(iTRAQ4plex); C11(Carbamidomethyl); K12(iTRAQ4plex)	0	1.58111	0.806673	0.97455	0	2.431e-08	5.52276	3	1763.87	3.48393	31.1688	0
4506925	vYIASSSGSTAIkk	1	1	1	N-Term(iTRAQ4plex); K13(iTRAQ4plex); K14(iTRAQ4plex)	0	1.21611	0.905461	0.858242	0	7.558e-10	5.52143	3	1844.08	-1.09169	47.3091	1
108773793	nIHEScMSQIGWNR	2	2	1	N-Term(iTRAQ4plex); C6(Carbamidomethyl)	0	1.18412	1.19091	1.12308	0	4.228e-08	5.52124	3	1875.87	0.232878	63.1688	0
67782319	aLEDLAQELEkENYHDQk	1	3	1	N-Term(iTRAQ4plex); K11(iTRAQ4plex); K18(iTRAQ4plex)	0	0.189203	1.79255	0.330235	0	1.37e-07	5.52031	4	2605.35	2.25907	98.1259	1
48762920	gQVQEVGWHDVAGWLGR	3	5	1	N-Term(iTRAQ4plex)	0	1.36538	1.14439	1.29494	0	6.653e-12	5.52027	3	2038.04	-0.88985	81.8863	0
530415124	aTAVVDGAFkEVk	1	3	1	N-Term(iTRAQ4plex); K10(iTRAQ4plex); K13(iTRAQ4plex)	0	0.346918	1.37067	0.141241	0	3.732e-09	5.51945	3	1767.03	-3.2222	45.7923	1
11386157	sAYcPYSHFPVGAALLTQEGR	2	1	1	N-Term(iTRAQ4plex); C4(Carbamidomethyl)	0	1.43722	0.753659	0.956523	0	3.356e-09	5.51818	3	2468.21	-2.95459	76.7056	0
4503635	hQDFNSAVQLVENFcR	5	1	1	N-Term(iTRAQ4plex); C15(Carbamidomethyl)	0	0.261751	1.06784	0.250023	0	9.931e-10	5.51732	3	2108.01	-0.933349	85.836	0
530368014	lLDPEDISVDHPDEk	4	3	1	N-Term(iTRAQ4plex); K15(iTRAQ4plex)	0	0.31171	1.51812	0.456755	0	2.598e-10	5.51725	3	2010.02	-5.54424	57.8426	0
52632383	skPGAAMVEMADGYAVDR	1	2	1	N-Term(iTRAQ4plex); K2(iTRAQ4plex)	0	0.648838	1.33696	0.648335	0	3.07e-12	5.51559	3	2156.07	-1.16238	58.2729	0
51100974	skDTcIVISGESGAGk	2	1	1	N-Term(iTRAQ4plex); K2(iTRAQ4plex); C5(Carbamidomethyl); K16(iTRAQ4plex)	0	0.741068	0.993196	2.06059	0	8.313e-09	5.51471	3	2041.1	0.0937039	43.1634	1
4557733	gQSGScVDVNEcLTPGVcAHGk	2	1	1	N-Term(iTRAQ4plex); C6(Carbamidomethyl); C12(Carbamidomethyl); C18(Carbamidomethyl); K22(iTRAQ4plex)	0	0.59298	0.623154	0.642912	0	2.555e-11	5.51465	3	2620.22	2.12856	56.1848	0
28872796	kPAEYGYVSLGR	1	1	1	N-Term(iTRAQ4plex); K1(iTRAQ4plex)	0	1.70557	1.21226	3.40916	0	2.716e-09	5.5138	3	1627.91	0.4431	34.9955	0
12667788	tFHIFYYLLSGAGEHLk	1	2	1	N-Term(iTRAQ4plex); K17(iTRAQ4plex)	0	0.829691	1.53084		0	9.109e-11	5.51339	3	2284.25	4.71336	95.831	0
5901970	aELGkDLQEPEFSAk	1	1	1	N-Term(iTRAQ4plex); K5(iTRAQ4plex); K15(iTRAQ4plex)	0	1.89204	1.14008	0.632164	0	6.92e-09	5.51271	3	2094.15	0.559495	68.947	1
61743954	hELTEISNVDVETQSGk	7	6	1	N-Term(iTRAQ4plex); K17(iTRAQ4plex)	0	0.565478	1.14984	0.371012	0	6.163e-11	5.5123	3	2174.12	-0.347565	38.7199	0
4505881	fSPATHPSEGLEENYcR	7	1	1	N-Term(iTRAQ4plex); C16(Carbamidomethyl)	0	0.308228	1.06751	0.472576	0	4e-09	5.51109	3	2137.97	0.912267	57.0573	0
4503015	gSITISAEEIkDNR	3	1	1	N-Term(iTRAQ4plex); K11(iTRAQ4plex)	0	0.900447	0.951108	0.930766	0	1.808e-13	5.50982	3	1820.99	-0.456419	47.0684	1
67782319	kFANSLTGVQQQLQAFSTYR	1	3	1	N-Term(iTRAQ4plex); K1(iTRAQ4plex)	0	0.342514	1.63326	0.400608	0	1.594e-09	5.50942	3	2575.38	-0.986504	83.7938	1
10864011	rYPNVFGIGDcTNLPTSk	6	1	1	N-Term(iTRAQ4plex); C11(Carbamidomethyl); K18(iTRAQ4plex)	0	1.58855	0.842687	0.877468	0	3.847e-08	5.50756	3	2327.19	-6.62196	64.9354	1
19718759	iPAHQVLYSTSGENASGk	2	5	1	N-Term(iTRAQ4plex); K18(iTRAQ4plex)	0	0.904379	0.919552	0.871111	0	7.336e-10	5.50613	3	2147.14	0.749225	54.8551	0
61743954	gPHVDVSGPDIDIEGPEGk	2	5	1	N-Term(iTRAQ4plex); K19(iTRAQ4plex)	0	1.3519	0.838834	0.540397	0	2.418e-07	5.5038	3	2206.14	5.99616	80.3897	0
6996021	kLLGSALALAR	2	1	1	N-Term(iTRAQ4plex); K1(iTRAQ4plex)	0	1.64823	0.891149	1.57714	0	2.876e-09	5.50217	3	1400.92	-2.79136	52.4727	1
530402950	hLLQAPVDDAQEILHSR	2	3	1	N-Term(iTRAQ4plex)	0	1.45864	1.06324	1.24053	0	1.696e-10	5.50209	4	2086.12	0.286511	60.7724	0
5031601	eVEERPAPTPWGSk	4	3	1	N-Term(iTRAQ4plex); K14(iTRAQ4plex)	0	1.66527	1.08423	1.18796	0	4.686e-09	5.50153	3	1870.99	-1.01118	54.3445	0
22202629	aALSASEGEEVPQDkAPSHVPFLLIGGGTAAFAAAR	1	3	1	N-Term(iTRAQ4plex); K15(iTRAQ4plex)	0	1.08158	1.15451	1.77938	0	3.17e-08	5.50135	4	3824.02	-1.45213	87.201	1
530425322	aAQLVDkDSTFLSTLEHHLSR	1	2	1	N-Term(iTRAQ4plex); K7(iTRAQ4plex)	0	1.17245	0.994492	1.35751	0	1.249e-07	5.50081	4	2656.44	2.68896	75.4138	1
4758384	kGEGYSNPNEGATVEIHLEGR	1	2	1	N-Term(iTRAQ4plex); K1(iTRAQ4plex)	0	1.01468	1.20247	1.28405	0	3.317e-10	5.50008	4	2545.29	1.20198	58.2752	1
530389313	eSGVELFAIGVk	8	2	1	N-Term(iTRAQ4plex); K12(iTRAQ4plex)	0	1.84938	1.47171	0.295679	0	1.563e-08	5.50004	2	1536.89	-0.163057	80.928	0
515869342	lLGHWEEAAHDLALAck	1	2	1	N-Term(iTRAQ4plex); C16(Carbamidomethyl); K17(iTRAQ4plex)	0	0.864456	1.31706	0.838748	0	2.194e-10	5.49958	3	2222.17	2.6682	98.6989	0
22035577	tVPLAGHVGFDSLPDQLVNk	1	5	1	N-Term(iTRAQ4plex); K20(iTRAQ4plex)	0	2.90913	0.966637	0.308543	0	6.992e-09	5.49849	3	2395.31	-3.55667	75.2108	0
15431301	tTHFVEGGDAGNREDQINR	9	1	1	N-Term(iTRAQ4plex)	0	1.76636	0.872981	1.86337	0	5.329e-08	5.49848	3	2260.08	-0.604622	14.8194	1
89191868	tPDFcAMScPPSLVYNHcEHGcPR	2	1	1	N-Term(iTRAQ4plex); C5(Carbamidomethyl); C9(Carbamidomethyl); C18(Carbamidomethyl); C22(Carbamidomethyl)	0	0.766028	1.45407	1.58723	0	4.443e-08	5.49782	4	3036.28	-0.773853	80.3618	0
18104989	qESLPHAGPIIVHcSAGIGR	1	4	1	N-Term(iTRAQ4plex); C14(Carbamidomethyl)	0	1.74329	1.02695	1.13485	0	3.119e-11	5.49757	4	2243.17	-4.95826	64.4246	0
530389317	gIVDQSQQAYQEAFEISk	17	3	1	N-Term(iTRAQ4plex); K18(iTRAQ4plex)	0	1.12119	1.10176	1.82685	0	9.207e-10	5.49677	3	2329.19	0.534452	77.6767	0
4506773	vIEHIMEDLDTNADk	11	1	1	N-Term(iTRAQ4plex); K15(iTRAQ4plex)	0	0.263763	0.718497	0.350251	0	4.685e-10	5.49563	3	2031.03	-0.46183	74.1133	0
31542984	ekAEAQAQYSAAVAk	1	2	1	N-Term(iTRAQ4plex); K2(iTRAQ4plex); K15(iTRAQ4plex)	0	0.342835	1.06588	0.339801	0	7.178e-08	5.49446	3	1997.11	3.36032	43.4416	1
5031857	qVVESAYEVIk	6	3	1	N-Term(iTRAQ4plex); K11(iTRAQ4plex)	0	1.96517	0.864583	1.65434	0	3.737e-07	5.49335	2	1552.88	-1.1156	75.5593	0
304376301	gSLGSQGAkDEPEEELQk	2	11	1	N-Term(iTRAQ4plex); K9(iTRAQ4plex); K18(iTRAQ4plex)	0	1.64082	1.05091	0.856182	0	3.027e-11	5.49326	3	2334.21	-2.21416	28.4888	1
4504981	fNAHGDANTIVcNSk	17	1	1	N-Term(iTRAQ4plex); C12(Carbamidomethyl); K15(iTRAQ4plex)	0	1.07436	1.0525	1.21808	0	4.641e-08	5.49269	3	1935.95	-3.04782	28.6357	0
4505029	dLSSHQLNEFLAQTLQR	13	4	1	N-Term(iTRAQ4plex)	0	1.34423	0.989211	0.734252	0	1.709e-09	5.49153	3	2144.12	-0.131159	84.2982	0
20070125	nFEDVAFDEkk	1	6	1	N-Term(iTRAQ4plex); K10(iTRAQ4plex); K11(iTRAQ4plex)	0	1.95617	0.75983	0.769429	0	1.089e-08	5.49133	3	1773.94	-0.821055	65.8988	1
530426266	eRPQVELTFEETER	2	2	1	N-Term(iTRAQ4plex)	0	0.940361	0.824221	1.80951	0	7.743e-09	5.48949	3	1906.96	0.148166	47.269	0
302344767	kLEEEGEQFVk	3	6	1	N-Term(iTRAQ4plex); K1(iTRAQ4plex); K11(iTRAQ4plex)	0	0.769106	0.97356	1.07838	0	3.209e-07	5.48941	3	1767.97	-7.4946	36.5547	1
4885281	tFVVQGFGNVGLHSMR	3	3	1	N-Term(iTRAQ4plex)	0	0.826699	0.80554	1.11112	0	1.896e-11	5.48792	3	1892.99	-1.61882	74.41	0
46852390	ekIDLENTLEQEQEALVNR	2	1	1	N-Term(iTRAQ4plex); K2(iTRAQ4plex)	0	0.903201	0.734577	1.05765	0	1.431e-10	5.48755	3	2559.35	1.32404	109.241	1
195976777	dQLRPSQLLHLFcQQHR	2	16	1	N-Term(iTRAQ4plex); C13(Carbamidomethyl)	0	0.600583	0.981488	0.767279	0	1.552e-08	5.48672	4	2320.23	1.66024	66.0803	0
40255005	eITVATGGFIYTGEVVHR	1	2	1	N-Term(iTRAQ4plex)	0	1.08163	1.32268	0.683783	0	1.586e-10	5.48468	3	2093.12	0.523437	97.0795	0
148352329	iYEFPETDDEEENkLVk	3	3	1	N-Term(iTRAQ4plex); K14(iTRAQ4plex); K17(iTRAQ4plex)	0	0.89315	1.05479	0.633535	0	1.114e-07	5.48372	3	2530.29	0.854283	87.0289	1
33286418	eAEAAIYHLQLFEELR	3	4	1	N-Term(iTRAQ4plex)	0	2.31137	0.700758	1.46028	0	1.711e-10	5.48349	3	2076.09	-0.295586	119.621	0
116063573	yAPSEAGLHEMDIR	7	2	1	N-Term(iTRAQ4plex)	0	0.716348	1.3222	0.557494	0	2.101e-10	5.48343	3	1732.84	-0.514887	51.5216	0
4506209	iATEkDFLEAVNk	1	1	1	N-Term(iTRAQ4plex); K5(iTRAQ4plex); K13(iTRAQ4plex)	0	1.10455	1.08859	0.25223	0	6.102e-08	5.48326	3	1910.09	-1.03819	60.6301	1
530368014	tQILAASYELHk	7	3	1	N-Term(iTRAQ4plex); K12(iTRAQ4plex)	0	0.330838	1.25953	0.343284	0	5.164e-10	5.48308	3	1661.95	1.87239	72.8134	0
283436222	dkWSNFDPTGLER	1	7	1	N-Term(iTRAQ4plex); K2(iTRAQ4plex)	0	1.37366	1.0747	2.2352	0	1.079e-08	5.48082	3	1852.94	-1.7657	59.5024	1
42794779	rFDSELSQAHEEAQR	1	9	1	N-Term(iTRAQ4plex)	0	0.980342	0.974025	3.28065	0	1.617e-08	5.4804	4	1946.94	0.309379	22.3855	1
4759302	sLSSSLDDTEVkk	2	1	1	N-Term(iTRAQ4plex); K12(iTRAQ4plex); K13(iTRAQ4plex)	0	0.835478	1.04389	0.361256	0	1.419e-08	5.47871	3	1841.02	-0.845136	29.6985	1
71274109	kGPDEAEESQYDSGIESLR	1	1	1	N-Term(iTRAQ4plex); K1(iTRAQ4plex)	0	1.50811	1.11866	1.0385	0	3.413e-10	5.4783	3	2398.16	-0.953467	43.9189	1
4557032	iVADkDYSVTANSk	4	1	1	N-Term(iTRAQ4plex); K5(iTRAQ4plex); K14(iTRAQ4plex)	0	0.938569	1.07358	0.249565	0	9.598e-08	5.4774	3	1943.08	-1.24745	30.7255	1
156616273	eDPAYLHYYDPAGAEDPLGAIHLR	9	1	1	N-Term(iTRAQ4plex)	0	2.6653	0.947069	1.82993	0	3.291e-11	5.47659	4	2827.38	-0.987429	86.7948	0
13654237	sLGTIQQccDAIDHLcR	1	2	1	N-Term(iTRAQ4plex); C8(Carbamidomethyl); C9(Carbamidomethyl); C16(Carbamidomethyl)	0	1.07339	1.02303	0.879426	0	2.546e-10	5.47582	3	2191.02	0.814672	57.8685	0
50845386	lSLEGDHSTPPSAYGSVk	53	3	1	N-Term(iTRAQ4plex); K18(iTRAQ4plex)	0	0.645997	0.993024	0.559179	0	5.661e-09	5.47521	3	2133.09	-8.81987	45.4946	0
7661734	wNQQQLDDLYLIAIcHR	2	1	1	N-Term(iTRAQ4plex); C15(Carbamidomethyl)	0	1.03408	1.09109	0.648558	0	6.211e-11	5.47488	3	2330.18	0.0233572	100.325	0
28416940	kEDLISAFGTDDQTEIck	2	1	1	N-Term(iTRAQ4plex); K1(iTRAQ4plex); C17(Carbamidomethyl); K18(iTRAQ4plex)	0	0.563189	1.00549	0.431925	0	1.504e-07	5.47211	3	2502.28	0.751241	63.0355	1
13124879	qTLEkENADLAGELR	4	4	1	N-Term(iTRAQ4plex); K5(iTRAQ4plex)	0	0.427204	2.4395	0.165122	0	4.622e-08	5.47171	3	1975.07	-1.7913	36.2192	1
261862348	gYSLVSGGTDNHLVLVDLRPk	2	3	1	N-Term(iTRAQ4plex); K21(iTRAQ4plex)	0	1.57919	1.16212	1.94581	0	1.928e-07	5.47095	4	2528.41	-0.468486	68.0958	0
530413206	fIkDNWEELYNR	1	5	1	N-Term(iTRAQ4plex); K3(iTRAQ4plex)	0	0.827849	1.06028	0.415734	0	1.978e-06	5.47073	3	1915	0.321913	89.8592	1
530396824	kLDVEEPDSANSSFYSTR	1	2	1	N-Term(iTRAQ4plex); K1(iTRAQ4plex)	0	1.00689	1.17249	1.09101	0	1.945e-09	5.47019	3	2333.15	1.56541	69.0275	1
21264602	dTQDHLAVFHLDSEASVR	2	1	1	N-Term(iTRAQ4plex)	0	0.356885	1.59234	0.802959	0	3.006e-12	5.47011	3	2184.08	-0.959282	52.3348	0
4502503	lScSYSHWSAPAPQck	1	1	1	N-Term(iTRAQ4plex); C3(Carbamidomethyl); C15(Carbamidomethyl); K16(iTRAQ4plex)	0	0.192467	0.799342	0.369846	0	1.242e-09	5.46981	3	2167.03	-0.186394	61.2728	0
61743954	eGAkDIDISSPEFk	1	6	1	N-Term(iTRAQ4plex); K4(iTRAQ4plex); K14(iTRAQ4plex)	0	0.468794	0.855785	0.272924	0	4.344e-08	5.46971	3	1968.07	1.63671	68.8123	1
32307144	aQVEEFLAQHGSEYQSVk	1	2	1	N-Term(iTRAQ4plex); K18(iTRAQ4plex)	0	1.75205	0.843914	3.33507	0	3.167e-11	5.46901	3	2338.19	-0.705091	58.7891	0
38195080	aISQGHQAFLLEGDSSSR	1	2	1	N-Term(iTRAQ4plex)	0	1.01573	0.945315	0.736588	0	2.24e-11	5.46886	3	2047.03	-1.64401	41.494	0
119395709	kLIASMSSDSLR	2	1	1	N-Term(iTRAQ4plex); K1(iTRAQ4plex)	0	1.20984	1.16162	0.866008	0	1.002e-07	5.46877	3	1595.9	-0.018849	37.204	1
21361181	aVAGDASESALLk	4	4	1	N-Term(iTRAQ4plex); K13(iTRAQ4plex)	0	0.735714	1.21203	1.50527	0	1.658e-11	5.46847	2	1519.86	0.110558	66.4051	0
530384039	kINSDSEELTQR	1	6	1	N-Term(iTRAQ4plex); K1(iTRAQ4plex)	0	0.468052	1.0374	0.331006	0	8.662e-09	5.46834	3	1707.91	-1.14538	11.3547	1
5902076	gGPPFAFVEFEDPRDAEDAVYGR	3	2	1	N-Term(iTRAQ4plex)	0	1.3253	0.821814	5.12713	0	2.023e-07	5.46769	3	2685.26	-2.27165	96.1307	1
515870065	sDkWIDIHNPATNEVIGR	3	2	1	N-Term(iTRAQ4plex); K3(iTRAQ4plex)	0	0.66165	1.11392	0.690779	0	4.201e-10	5.4668	4	2353.25	-0.813135	55.5798	1
291045220	hLVLLDTAQAAAAGHR	1	3	1	N-Term(iTRAQ4plex)	0	1.25573	1.05101	2.1024	0	1.184e-10	5.46671	3	1788.01	2.9898	47.8721	0
4507677	fQSSHHPTDITSLDQYVER	23	2	1	N-Term(iTRAQ4plex)	0	1.46343	1.00008	1.86053	0	4.333e-08	5.46597	4	2404.16	-3.99645	54.1733	0
18644734	rGEIIDNDTEEEFYLR	1	1	1	N-Term(iTRAQ4plex)	0	0.852003	0.910429	1.65666	0	2.727e-08	5.46561	3	2143.04	-1.74699	59.5052	1
4506195	aPFAAHGYGAFLTLSILDR	1	4	1	N-Term(iTRAQ4plex)	0	1.09727	0.747232	0.749637	0	2.154e-12	5.46547	3	2164.17	2.13653	102.321	0
62414289	lQDEIQNMkEEMAR	17	1	1	N-Term(iTRAQ4plex); K9(iTRAQ4plex)	0	0.949308	0.900239	0.540556	0	7.446e-09	5.46497	3	2023.02	1.16718	72.9937	1
530410226	gTIMDTTVDVDkR	1	3	1	N-Term(iTRAQ4plex); K12(iTRAQ4plex)	0	0.771932	1.15213	0.755795	0	3.104e-10	5.46379	3	1738.93	2.60398	56.6093	1
4759082	lVNMLDAVQENQHk	6	1	1	N-Term(iTRAQ4plex); K14(iTRAQ4plex)	0	0.200334	1.02689	0.927287	0	1.353e-07	5.46375	3	1927.03	1.91217	87.2486	0
4507491	yGHAAcFGLQPGcLR	1	2	1	N-Term(iTRAQ4plex); C6(Carbamidomethyl); C13(Carbamidomethyl)	0	0.883239	1.0792	1.07932	0	2.993e-10	5.46275	3	1850.89	-0.744871	47.7429	0
367460087	mQAHIQDLEEQLDEEEGAR	4	6	1	N-Term(iTRAQ4plex); M1(Oxidation)	0	0.408227	1.26266	0.29735	0	7.602e-10	5.46256	3	2401.1	-2.35535	55.4919	0
530368014	kHEAIETDIAAYEER	7	3	1	N-Term(iTRAQ4plex); K1(iTRAQ4plex)	0	0.455594	1.25326	0.7364	0	2.314e-10	5.46184	3	2063.07	1.17134	36.4515	1
169881252	rPELLTHSTTEVTQPR	2	11	1	N-Term(iTRAQ4plex)	0	1.25508	0.785567	4.63752	0	1.313e-07	5.4618	3	2009.09	-0.420089	23.1251	0
4503483	tGTITTFEHAHNMR	4	1	1	N-Term(iTRAQ4plex)	0	1.43504	1.02749	1.22537	0	1.249e-07	5.46109	3	1759.86	-1.11093	21.7813	0
4557871	kDSGFQMNQLR	2	1	1	N-Term(iTRAQ4plex); K1(iTRAQ4plex)	0	0.549415	0.902088	0.577536	0	1.533e-08	5.46085	3	1611.85	0.687399	27.0765	1
372466577	dVDEAYMNkVELESR	2	2	1	N-Term(iTRAQ4plex); K9(iTRAQ4plex)	0	0.505384	0.514514	1.05644	0	2.861e-10	5.45935	3	2086.04	-0.191912	47.9758	1
530379783	lRPQTYDLQESNVQLk	3	9	1	N-Term(iTRAQ4plex); K16(iTRAQ4plex)	0	0.799976	1.15486	1.12425	0	7.097e-09	5.45805	3	2220.23	1.36692	50.485	0
530406156	kVQDSNAEILANYR	1	6	1	N-Term(iTRAQ4plex); K1(iTRAQ4plex)	0	0.501898	0.832835	0.890568	0	7.901e-10	5.4579	3	1909.04	0.662932	37.8199	1
192449449	iGNTEDGAPHkEDEPSVGQVAR	1	1	1	N-Term(iTRAQ4plex); K11(iTRAQ4plex)	0	0.721605	1.41754	0.640389	0	7.696e-10	5.45774	4	2594.3	-1.66034	23.9998	1
42544121	sLFGHTVGGAAGVVSR	2	4	1	N-Term(iTRAQ4plex)	0	1.01756	0.924396	0.330273	0	7.5e-08	5.4555	3	1658.91	-0.677504	44.7263	0
5803227	yLAEVAcGDDRk	1	2	1	N-Term(iTRAQ4plex); C7(Carbamidomethyl); K12(iTRAQ4plex)	0	1.32533	0.967072	0.652608	0	1.639e-08	5.45507	3	1684.86	1.48069	54.1091	1
7661968	dkYVGVSSDSVGGFR	2	4	1	N-Term(iTRAQ4plex); K2(iTRAQ4plex)	0	0.846728	1.08918	1.4827	0	1.359e-07	5.45441	3	1860.97	-1.44404	40.0538	1
4501887	ekLcYVALDFEQEMATAASSSSLEk	5	9	1	N-Term(iTRAQ4plex); K2(iTRAQ4plex); C4(Carbamidomethyl); K25(iTRAQ4plex)	0	0.892395	1.54837	0.994474	0	5.278e-08	5.45397	4	3239.59	-9.08349	106.878	1
71565154	vcLLGcGISTGYGAAVNTAk	3	1	1	N-Term(iTRAQ4plex); C2(Carbamidomethyl); C6(Carbamidomethyl); K20(iTRAQ4plex)	0	0.869424	0.99226	0.791742	0	2.586e-10	5.45344	3	2300.2	-0.964394	75.1919	0
530412699	sGDPSQPLLPQHSSLETQLFcEQGDGGTEGHSPSGILEk	9	2	1	N-Term(iTRAQ4plex); C21(Carbamidomethyl); K39(iTRAQ4plex)	0	0.172419	1.80293	0.839517	0	1.309e-05	5.45343	5	4408.12	-0.57596	80.4316	0
12025678	qLEAIDQLHLEYAk	5	4	1	N-Term(iTRAQ4plex); K14(iTRAQ4plex)	0	0.528906	1.25888	0.256354	0	4.092e-07	5.45343	3	1959.08	0.600288	68.9314	0
355594753	kTLLSNLEEAk	3	1	1	N-Term(iTRAQ4plex); K1(iTRAQ4plex); K11(iTRAQ4plex)	0	0.42504	1.14055	0.123306	0	4.474e-07	5.45266	3	1678.01	0.40145	45.382	1
4505029	hFNALGGWGELQNSVk	1	4	1	N-Term(iTRAQ4plex); K16(iTRAQ4plex)	0	1.19176	1.14389		0	1.573e-09	5.45141	3	2045.07	-4.19036	65.1287	0
4501891	aSFNHFDRDHSGTLGPEEFk	2	3	1	N-Term(iTRAQ4plex); K20(iTRAQ4plex)	0	1.31913	0.999415	0.96133	0	2.213e-09	5.44938	4	2579.25	-0.645352	39.981	1
66932947	ySDASDcHGEDSQAFcEk	5	1	1	N-Term(iTRAQ4plex); C7(Carbamidomethyl); C16(Carbamidomethyl); K18(iTRAQ4plex)	0	0.225335	0.702316	0.122851	0	4.048e-10	5.44907	3	2393.99	-0.000259113	29.6452	0
530385673	dTVEVALEDkGDSTFR	2	3	1	N-Term(iTRAQ4plex); K10(iTRAQ4plex)	0	0.608325	1.40432	0.409908	0	1.079e-07	5.44471	3	2070.07	4.7195	58.9875	1
530411580	aGQVFLEELGNHk	2	3	1	N-Term(iTRAQ4plex); K13(iTRAQ4plex)	0	0.863677	1.08697	0.669669	0	3.287e-08	5.44421	3	1729.95	-0.383673	60.8587	0
4557579	eDDkLVVEcVMk	2	1	1	N-Term(iTRAQ4plex); K4(iTRAQ4plex); C9(Carbamidomethyl); K12(iTRAQ4plex)	0	0.222389	0.692122	0.103979	0	4.815e-08	5.44308	3	1897.02	2.5574	48.228	1
4504183	aLPGQLkPFETLLSQNQGGk	6	2	1	N-Term(iTRAQ4plex); K7(iTRAQ4plex); K20(iTRAQ4plex)	0	1.04573	0.842136	0.628268	0	2.772e-08	5.44206	3	2558.46	-4.2747	82.4144	0
63054864	eGGEAEESATDTTSETNkR	1	1	1	N-Term(iTRAQ4plex); K18(iTRAQ4plex)	0	0.824254	0.986191		0	1.609e-08	5.44203	3	2300.07	-0.631291	21.7632	1
4507879	tDEFQLHTNVNDGTEFGGSIYQk	5	1	1	N-Term(iTRAQ4plex); K23(iTRAQ4plex)	0	1.49982	0.976416	0.999189	0	1.889e-08	5.44131	3	2888.39	-1.61606	65.0755	0
19224660	dLHQGIEAASDEEDLR	1	1	1	N-Term(iTRAQ4plex)	0	0.476207	1.21656	1.42334	0	2.764e-10	5.4412	3	1941.93	-0.794592	41.3708	0
530384249	eRPPAPSSFVFQEETk	1	3	1	N-Term(iTRAQ4plex); K16(iTRAQ4plex)	0	0.887893	1.30344	0.65938	0	2.202e-07	5.44118	3	2137.12	0.194368	55.8228	0
34577063	aHIVFDFHQAADGIQEQQR	2	1	1	N-Term(iTRAQ4plex)	0	1.49248	0.829372	1.64677	0	1.324e-09	5.43845	3	2354.17	-1.51132	77.7484	0
154689817	aLHDEEATIIHHYAFSENPTVFk	1	1	1	N-Term(iTRAQ4plex); K23(iTRAQ4plex)	0	0.605722	1.12111	0.970259	0	2.129e-11	5.43814	4	2957.51	0.46265	67.7886	0
4557579	sTITLDGGVLVHVQk	3	1	1	N-Term(iTRAQ4plex); K15(iTRAQ4plex)	0	0.371952	1.11618	0.366548	0	8.304e-12	5.43542	3	1855.09	2.61496	82.3778	0
4507793	yFHVVIAGPQDSPFEGGTFk	9	1	1	N-Term(iTRAQ4plex); K20(iTRAQ4plex)	0	1.34219	1.07262	1.09369	0	8.008e-10	5.43486	3	2484.27	-3.73473	83.6342	0
4506185	qkEVEQLIk	1	3	1	N-Term(iTRAQ4plex); K2(iTRAQ4plex); K9(iTRAQ4plex)	0	1.30601	0.795189	0.698692	0	3.659e-06	5.43431	3	1546.95	-2.54861	48.168	1
339275831	kSEEEIDFLR	2	4	1	N-Term(iTRAQ4plex); K1(iTRAQ4plex)	0	1.31878	0.883112	0.813474	0	6.778e-07	5.43344	3	1553.84	0.357693	67.1653	1
41872631	rPTPQDSPIFLPVDDTSFR	3	1	1	N-Term(iTRAQ4plex)	0	0.60022	0.730453	0.939638	0	2.785e-08	5.43225	3	2332.21	-0.0505453	105.197	0
530394571	eQPEkEPELQQYVPQLQNNTILR	5	3	1	N-Term(iTRAQ4plex); K5(iTRAQ4plex)	0	1.17235	1.15978	1.18234	0	2.851e-08	5.43186	4	3082.64	-0.62426	77.9823	1
61743954	eLLLPNWQGSGSHGLTIAQR	10	7	1	N-Term(iTRAQ4plex)	0	0.571665	1.23037	0.709457	0	3.207e-11	5.43133	3	2321.25	1.25818	78.0773	0
10716563	tPELNLDQFHDk	5	2	1	N-Term(iTRAQ4plex); K12(iTRAQ4plex)	0	1.15296	0.965134	0.461886	0	3.162e-09	5.43078	3	1744.91	-2.1019	56.7374	0
5803023	dNFHGLAIFLDTYPNDETTER	1	1	1	N-Term(iTRAQ4plex)	0	0.916641	1.03452	1.02341	0	3.119e-12	5.43041	3	2612.22	-5.88563	119.656	0
20127408	eLHSEFSEVmNEIWASDQIR	5	2	1	N-Term(iTRAQ4plex); M10(Oxidation)	0	1.31177	1.05616	1.30256	0	8.662e-12	5.43014	3	2580.21	-3.59398	114.21	0
61743954	gGADVSGGVSAPDISLGEGHLSVk	1	6	1	N-Term(iTRAQ4plex); K24(iTRAQ4plex)	0	0.417347	0.87959	1.23107	0	3.961e-09	5.4301	3	2497.3	-4.5509	65.0016	0
4506675	vTAEVVLAHLGGGSTSR	4	1	1	N-Term(iTRAQ4plex)	0	1.20687	1.23777	0.686272	0	2.429e-09	5.42983	3	1797.99	-4.55584	88.5886	0
31317303	eQSPSLPEkDTVR	3	6	1	N-Term(iTRAQ4plex); K9(iTRAQ4plex)	0	0.164467	1.01619	0.279545	0	1.289e-08	5.42936	3	1773.96	1.32659	23.6616	1
10835067	fSGDLDDQTcREDLHILFSNHGEIk	2	1	1	N-Term(iTRAQ4plex); C10(Carbamidomethyl); K25(iTRAQ4plex)	0	1.16298	0.808172	1.37024	0	5.985e-07	5.42883	5	3234.58	0.840456	71.4922	1
52632383	skPGAAmVEMADGYAVDR	2	2	1	N-Term(iTRAQ4plex); K2(iTRAQ4plex); M7(Oxidation)	0	0.992153	1.00668	0.728601	0	2.206e-08	5.42871	3	2172.06	-4.48896	38.978	0
16418425	eSVSHAILQTDQALTETEk	2	1	1	N-Term(iTRAQ4plex); K19(iTRAQ4plex)	0	3.58471	0.600679	14.0037	0	1.232e-08	5.42865	3	2388.25	-0.996	84.51	0
116063573	kTHIQDNHDGTYTVAYVPDVTGR	7	2	1	N-Term(iTRAQ4plex); K1(iTRAQ4plex)	0	0.617577	1.26126	1.16768	0	8.405e-10	5.42784	3	2875.45	-2.3208	38.3502	1
146231938	sQSSHSYDDSTLPLIDR	4	26	1	N-Term(iTRAQ4plex)	0	0.725524	1.11554	1.17089	0	1.901e-10	5.42768	3	2065	0.543286	71.6031	0
18104989	kTGIEEASGAFVYLR	1	4	1	N-Term(iTRAQ4plex); K1(iTRAQ4plex)	0	1.78198	0.747715	1.10527	0	3.311e-08	5.42571	3	1929.07	2.47166	85.3836	1
530384408	dVYVVTDQIPVFVTmFQk	6	6	1	N-Term(iTRAQ4plex); M15(Oxidation); K18(iTRAQ4plex)	0	0.954274	0.818124	1.85973	0	2.551e-08	5.42569	3	2433.29	-1.95099	119.845	0
510025468	dSIVQLcTARPERPMAFLR	1	2	1	N-Term(iTRAQ4plex); C7(Carbamidomethyl)	0	1.05191	1.0577	1.02524	0	9.531e-05	5.42544	4	2404.28	2.25501	64.7646	0
61743954	vDIDTPDIDIHGPEGk	6	6	1	N-Term(iTRAQ4plex); K16(iTRAQ4plex)	0	0.409645	0.948048	0.362731	0	2.342e-09	5.42312	3	2009.05	2.47405	83.0869	0
530390941	lIITSAEASPAEccQHAk	1	5	1	N-Term(iTRAQ4plex); C13(Carbamidomethyl); C14(Carbamidomethyl); K18(iTRAQ4plex)	0	0.677487	0.752954	0.62479	0	1.48e-09	5.42264	3	2274.14	-0.905035	40.7965	0
4502049	hIDcAHVYQNENEVGVAIQEk	3	1	1	N-Term(iTRAQ4plex); C4(Carbamidomethyl); K21(iTRAQ4plex)	0	1.97613	0.670826	0.820083	0	9.662e-10	5.42156	4	2741.35	-0.97956	65.3564	0
4557871	dLLFRDDTVcLAk	19	2	1	N-Term(iTRAQ4plex); C10(Carbamidomethyl); K13(iTRAQ4plex)	0	0.559901	0.807684	0.579887	0	1.047e-07	5.42116	3	1854.01	2.29354	67.4202	1
63055049	aSYFIcHDQETIkk	1	1	1	N-Term(iTRAQ4plex); C6(Carbamidomethyl); K13(iTRAQ4plex); K14(iTRAQ4plex)	0	1.02161	1.1348	0.634033	0	4.907e-06	5.42066	4	2172.14	-2.26549	30.591	1
530377402	eQTLSPTITSGLHNIAR	1	20	1	N-Term(iTRAQ4plex)	0	1.29173	1.15529	1.03041	0	8.72e-10	5.4192	3	1982.08	-0.654129	78.3973	0
4501887	lcYVALDFEQEMATAASSSSLEk	6	9	1	N-Term(iTRAQ4plex); C2(Carbamidomethyl); K23(iTRAQ4plex)	0	0.983772	1.13733	1.79379	0	2.313e-11	5.41739	3	2838.38	-0.833491	119.893	0
530382460	sGAHSFISGLPQGYDTEVDEAGSQLSGGQR	2	2	1	N-Term(iTRAQ4plex)	0	1.20755	0.949639	1.47646	0	6.55e-11	5.41557	3	3194.5	-2.77917	74.4201	0
47419914	eVTDEIVkEFMTPR	2	2	1	N-Term(iTRAQ4plex); K8(iTRAQ4plex)	0	2.08623	0.876977	0.179516	0	1.433e-09	5.41518	3	1982.04	-3.14752	87.5066	1
167614506	eGIcAIGGTSEQSSVGTQHSYSEEEk	11	2	1	N-Term(iTRAQ4plex); C4(Carbamidomethyl); K26(iTRAQ4plex)	0	4.55102	1.17355	1.1137	0	4.225e-09	5.41443	4	3058.39	-7.78031	36.4596	0
4506773	vIEHImEDLDTNADk	21	1	1	N-Term(iTRAQ4plex); M6(Oxidation); K15(iTRAQ4plex)	0	0.258019	0.794864	0.505376	0	2.351e-08	5.41442	3	2047.01	-5.42829	53.4478	0
5803135	kVVETEDAYk	3	1	1	N-Term(iTRAQ4plex); K1(iTRAQ4plex); K10(iTRAQ4plex)	0	0.802697	0.985899	0.556593	0	2.231e-07	5.41426	3	1613.91	-1.53467	16.1313	1
530362278	aLEEDIENHATDVHQAVk	2	7	1	N-Term(iTRAQ4plex); K18(iTRAQ4plex)	0	0.450205	1.10916	0.794809	0	5.824e-10	5.41345	4	2307.19	1.71052	44.3307	0
22749479	eVLELGQVLDTGkR	1	1	1	N-Term(iTRAQ4plex); K13(iTRAQ4plex)	0	0.971301	0.846961	1.8747	0	4.176e-09	5.41344	3	1845.07	1.1894	67.8151	1
15451856	yVDSEGHLYTVPIR	15	1	1	N-Term(iTRAQ4plex)	0	0.199333	1.03797	0.210001	0	1.151e-09	5.41231	3	1792.94	2.13204	54.723	0
29171734	dGVSEGQFQQVLHHELLAIR	2	2	1	N-Term(iTRAQ4plex)	0	0.510967	1.4244	0.824005	0	9.681e-09	5.41209	4	2420.29	2.74501	106.49	0
4506787	fVHLLDQSDQDFQEELDLMk	3	2	1	N-Term(iTRAQ4plex); K20(iTRAQ4plex)	0	1.02784	0.781192	0.439153	0	1.115e-09	5.4097	3	2738.36	-1.04049	105.122	0
530369266	aSIQEcILPDSPLYHNk	1	7	1	N-Term(iTRAQ4plex); C6(Carbamidomethyl); K17(iTRAQ4plex)	0	0.857907	1.16884	1.65666	0	1.654e-08	5.40956	3	2273.18	-2.82334	63.568	0
388240801	sEVELAAALSDkR	6	1	1	N-Term(iTRAQ4plex); K12(iTRAQ4plex)	0	0.65088	1.13281	0.867714	0	4.558e-11	5.4082	3	1676.94	-4.19427	53.9698	1
4557735	nEHVDYVDVGGAYVGPTQNR	6	1	1	N-Term(iTRAQ4plex)	0	0.500144	1.17235	0.734282	0	1.291e-10	5.40798	3	2334.13	2.36575	69.2109	0
530389004	lGHVVMGNNAVSPYQQVIEk	1	2	1	N-Term(iTRAQ4plex); K20(iTRAQ4plex)	0	0.920754	1.18881	0.603632	0	8.489e-09	5.40707	3	2471.34	1.71911	60.3227	0
13124879	eLEGHISDLQEDLDSER	7	4	1	N-Term(iTRAQ4plex)	0	0.692871	1.66777	0.523939	0	2.391e-10	5.40489	3	2129.01	-1.12018	61.3805	0
4758304	dLGLSESGEDVNAAILDESGkk	4	1	1	N-Term(iTRAQ4plex); K21(iTRAQ4plex); K22(iTRAQ4plex)	0	2.07914	0.722725	0.926083	0	2.746e-10	5.40488	3	2679.4	-3.13904	64.9467	1
4758332	sVTHFDSLAVIDIPGADTLDk	1	2	1	N-Term(iTRAQ4plex); K21(iTRAQ4plex)	0	0.817443	0.895789	0.673333	0	8.122e-12	5.40481	3	2502.34	1.15266	119.562	0
21536320	aIVIcPTDEDLkDR	3	7	1	N-Term(iTRAQ4plex); C5(Carbamidomethyl); K12(iTRAQ4plex)	0	0.935444	0.834883	0.624239	0	1.008e-07	5.40373	3	1933.03	0.919459	67.9026	1
10835071	lDkLTVTSQNLQLENLR	2	5	1	N-Term(iTRAQ4plex); K3(iTRAQ4plex)	0	1.53141	1.14549	0.807892	0	5.349e-09	5.40365	3	2273.3	-1.15029	70.8188	1
33350932	qNLFTTWSHHLQQANIQFR	1	1	1	N-Term(iTRAQ4plex)	0	0.425051	1.01257	0.362874	0	4.237e-08	5.40359	4	2513.29	0.771755	78.4401	0
530366238	eGSPDALQNPcYIGTHGcDTNAAcRPGPR	4	4	1	N-Term(iTRAQ4plex); C11(Carbamidomethyl); C18(Carbamidomethyl); C24(Carbamidomethyl)	0	0.425786	1.61389		0	2.153e-07	5.40315	4	3315.48	-0.523447	51.9157	0
55749932	lQEEIQLkEEAENNLAAFR	5	1	1	N-Term(iTRAQ4plex); K8(iTRAQ4plex)	0	0.764061	2.05753	0.22365	0	1.361e-12	5.40255	3	2533.35	-0.411743	90.5791	1
4506557	rVVIAcEGNPQVPVHFDG	3	2	1	N-Term(iTRAQ4plex); C6(Carbamidomethyl)	0	0.683503	0.929285	1.03454	0	4.644e-07	5.40051	3	2138.09	-0.171447	55.2276	1
56243533	aMEGIFIkPSVEPSAGHDEL	2	1	1	N-Term(iTRAQ4plex); K8(iTRAQ4plex)	0	3.03835	0.83444	2.28165	0	3.043e-06	5.40049	3	2415.25	-0.432063	72.9473	0
41393561	gITFDSGGISIk	8	1	1	N-Term(iTRAQ4plex); K12(iTRAQ4plex)	0	2.82157	0.878633	2.67997	0	3.163e-08	5.40021	2	1482.84	0.21761	92.3454	0
4506685	kGLTPSQIGVILR	6	1	1	N-Term(iTRAQ4plex); K1(iTRAQ4plex)	0	0.990965	1.28455	1.42404	0	5.938e-07	5.3994	3	1670.05	-6.77406	56.5044	1
530412098	aTFGcHDGYSLDGPEEIEcTk	11	2	1	N-Term(iTRAQ4plex); C5(Carbamidomethyl); C19(Carbamidomethyl); K21(iTRAQ4plex)	0	0.260773	0.948492	0.43604	0	6.991e-10	5.39929	3	2674.21	2.11784	79.5694	0
392307009	sEAAHQGVITWNPPQR	5	2	1	N-Term(iTRAQ4plex)	0	2.09598	0.829087	1.44372	0	3.854e-09	5.39736	3	1934.99	-1.79733	38.8058	0
4758792	vIAcDGGGGALGHPk	1	1	1	N-Term(iTRAQ4plex); C4(Carbamidomethyl); K15(iTRAQ4plex)	0	1.95399	0.90111	1.10443	0	3.658e-14	5.39651	3	1696.9	-2.10991	23.4217	0
51317370	gkIELEETIk	1	1	1	N-Term(iTRAQ4plex); K2(iTRAQ4plex); K10(iTRAQ4plex)	0	1.68316	1.02558	0.926023	0	3.419e-06	5.396	3	1591.96	-3.38797	58.3082	1
116063573	fVPAEMGTHTVSVk	4	2	1	N-Term(iTRAQ4plex); K14(iTRAQ4plex)	0	0.531097	1.25962	0.438251	0	4.673e-10	5.39579	3	1790.98	2.26674	68.2837	0
12667788	kVEAQLQELQVk	2	2	1	N-Term(iTRAQ4plex); K1(iTRAQ4plex); K12(iTRAQ4plex)	0	0.790169	1.03982	0.740989	0	1.164e-07	5.39506	3	1845.11	-3.29263	44.4419	1
4507725	gSPAINVAVHVFR	26	1	1	N-Term(iTRAQ4plex)	0	0.423999	1.03676	0.983444	0	7.184e-09	5.39424	3	1510.86	-0.711038	56.6824	0
12056468	aGDkDDITEPAVcALR	1	2	1	N-Term(iTRAQ4plex); K4(iTRAQ4plex); C13(Carbamidomethyl)	0	0.482489	0.796531	1.38249	0	3.21e-11	5.39368	3	2019.05	1.76572	66.8386	1
5031887	nDSDPTYGQQGHPNTWk	2	2	1	N-Term(iTRAQ4plex); K17(iTRAQ4plex)	0	0.646688	1.86859	0.493925	0	9.234e-10	5.39361	3	2233.05	-2.74879	42.9633	0
62414289	eTNLDSLPLVDTHSkR	4	1	1	N-Term(iTRAQ4plex); K15(iTRAQ4plex)	0	1.11504	1.64074	0.667855	0	3.386e-10	5.39291	3	2113.13	-6.96723	43.4339	1
116063573	aWGPGLEGGVVGk	6	2	1	N-Term(iTRAQ4plex); K13(iTRAQ4plex)	0	0.720942	1.33831	0.60697	0	1.01e-09	5.39269	2	1514.86	0.708004	59.4803	0
126012562	lYFSDATLDkIER	1	1	1	N-Term(iTRAQ4plex); K10(iTRAQ4plex)	0	0.849241	1.04637	0.447137	0	3.275e-10	5.39232	3	1859.02	0.632778	97.3613	1
5729804	vLQYHkPVQASYFETLR	1	2	1	N-Term(iTRAQ4plex); K6(iTRAQ4plex)	0	1.07992	0.804773	1.27867	0	1.75e-08	5.39156	4	2367.31	2.03211	57.09	0
4507923	rLGEPcDQLHVcDASQGLVcQPGAGPGGR	2	2	1	N-Term(iTRAQ4plex); C6(Carbamidomethyl); C12(Carbamidomethyl); C20(Carbamidomethyl)	0	0.205629	0.891375		0	1.211e-07	5.39146	4	3235.52	-1.72796	50.8909	1
14591909	iEGDMIVcAAYAHELPk	3	3	1	N-Term(iTRAQ4plex); C8(Carbamidomethyl); K17(iTRAQ4plex)	0	0.916507	1.24648	0.789359	0	7.327e-11	5.39031	3	2205.13	-0.168357	73.1663	0
530420937	aEAGEAGQATAEAEcHR	1	4	1	N-Term(iTRAQ4plex); C15(Carbamidomethyl)	0	0.875899	0.889818	1.79531	0	2.76e-10	5.38998	3	1901.85	0.497753	24.9365	0
530415994	vSISEGDDkIEYR	2	2	1	N-Term(iTRAQ4plex); K9(iTRAQ4plex)	0	2.21424	0.796714	0.792367	0	1.554e-09	5.38924	3	1798.94	-0.321067	63.1667	1
167614504	lNVEGEHcDVck	2	2	1	N-Term(iTRAQ4plex); C8(Carbamidomethyl); C11(Carbamidomethyl); K12(iTRAQ4plex)	0	0.473231	1.3155	0.28558	0	4.463e-09	5.38896	3	1747.84	0.356973	23.4567	0
4557871	nLNEkDYELLcLDGTR	20	2	1	N-Term(iTRAQ4plex); K5(iTRAQ4plex); C11(Carbamidomethyl)	0	0.449172	0.922868	0.204	0	1.044e-08	5.38862	3	2241.14	-0.0781894	67.985	1
7661734	eLDVEEAHAASTEEk	3	1	1	N-Term(iTRAQ4plex); K15(iTRAQ4plex)	0	1.36301	0.933165	1.17313	0	6.111e-08	5.38825	3	1945.96	-1.30323	40.8406	0
4557321	vkDLATVYVDVLk	6	1	1	N-Term(iTRAQ4plex); K2(iTRAQ4plex); K13(iTRAQ4plex)	0	0.314465	1.16068	0.249347	0	1.092e-08	5.38758	3	1895.16	2.64073	83.2314	1
4557871	kcSTSSLLEAcTFR	5	2	1	K1(iTRAQ4plex); N-Term(iTRAQ4plex); C2(Carbamidomethyl); C11(Carbamidomethyl)	0	0.531917	0.785896	0.65275	0	6.333e-08	5.38633	3	1947.99	1.78564	64.1429	1
14210536	eIVHIQAGQcGNQIGTk	1	2	1	N-Term(iTRAQ4plex); C10(Carbamidomethyl); K17(iTRAQ4plex)	0	1.10302	1.16455	1.86018	0	6.86e-13	5.38558	3	2141.14	0.140706	34.3761	0
530424142	gLVDkLQALTGNEGR	1	4	1	N-Term(iTRAQ4plex); K5(iTRAQ4plex)	0	1.38053	0.865456	5.57562	0	9.867e-10	5.38527	3	1859.06	1.69419	73.3808	1
13124879	vIQYLAVVASSHk	2	4	1	N-Term(iTRAQ4plex); K13(iTRAQ4plex)	0	0.721329	2.01005	2.39622	0	1.561e-09	5.38503	3	1703.01	0.708727	75.9071	0
5730031	eLQNTVANLHVR	3	1	1	N-Term(iTRAQ4plex)	0	1.04912	1.27846	1.04797	0	8.989e-08	5.38394	3	1537.86	-0.178713	42.364	0
13124879	qEEEMQAkEDELQk	2	4	1	N-Term(iTRAQ4plex); K8(iTRAQ4plex); K14(iTRAQ4plex)	0	0.697576	1.86898	0.20145	0	1.076e-08	5.38278	3	2167.09	1.15126	45.8129	1
31542319	fGVVLDEIkPSSAPELQAVR	2	3	1	N-Term(iTRAQ4plex); K9(iTRAQ4plex)	0	1.36487	0.905506	0.605135	0	3.366e-09	5.38273	3	2443.37	-3.20123	86.1643	0
19913428	rIPQSTLSEFYPR	6	1	1	N-Term(iTRAQ4plex)	0	0.72217	1.38132	0.453451	0	1.36e-08	5.38269	3	1737.94	0.269181	57.4562	1
82775371	tVVDLSEVYkPR	2	2	1	N-Term(iTRAQ4plex); K10(iTRAQ4plex)	0	1.03059	0.908887	0.620016	0	3.569e-09	5.38201	3	1693.97	-2.91016	82.0457	0
194595478	aTLEQAHQALEEEk	1	3	1	N-Term(iTRAQ4plex); K14(iTRAQ4plex)	0	0.572326	1.09119	0.244307	0	1.695e-08	5.38146	3	1884.99	-0.104352	36.0633	0
7669492	vIISAPSADAPMFVMGVNHEk	9	3	1	N-Term(iTRAQ4plex); K21(iTRAQ4plex)	0	1.46917	1.13131	0.880944	0	1.108e-08	5.38028	3	2501.3	-6.02936	79.8364	0
116812610	lMDHGQSHPEDIDMYSTR	2	2	1	N-Term(iTRAQ4plex)	0	1.25668	0.992507	0.888748	0	1.183e-09	5.37984	4	2276.02	1.33798	56.1267	0
40068518	aGQAVDDFIEk	8	2	1	N-Term(iTRAQ4plex); K11(iTRAQ4plex)	0	1.46184	1.20137	0.8581	0	1.383e-07	5.37884	2	1480.78	-5.28639	51.0249	0
530396824	lSQLEEHLSQLQDNPPQEk	3	2	1	N-Term(iTRAQ4plex); K19(iTRAQ4plex)	0	0.692788	1.14006	1.13849	0	1.055e-06	5.37856	4	2521.32	2.08745	67.7549	0
367460087	mQAHIQDLEEQLDEEEGAR	3	6	1	N-Term(iTRAQ4plex)	0	0.42834	1.75226	0.271465	0	7.873e-11	5.37836	3	2385.11	-1.56026	68.9818	0
4507645	tATPQQAQEVHEk	21	3	1	N-Term(iTRAQ4plex); K13(iTRAQ4plex)	0	1.8387	0.828948	1.24459	0	2.829e-08	5.37784	3	1754.92	-2.56905	4.88386	0
70906435	qGFGNVATNTDGk	13	2	1	N-Term(iTRAQ4plex); K13(iTRAQ4plex)	0	0.15949	1.47485	1.15962	0	1.684e-09	5.37762	2	1596.82	1.3834	45.5511	0
19718759	dQLRPTQLLQNVAR	2	4	1	N-Term(iTRAQ4plex)	0	0.617938	1.75241	0.477683	0	9.106e-09	5.37634	3	1796.02	-1.18397	59.4157	0
148536853	lLELGPkPEVAQQTR	1	2	1	N-Term(iTRAQ4plex); K7(iTRAQ4plex)	0	1.65612	0.893469	0.446263	0	1.529e-08	5.37612	3	1967.14	-4.71163	75.2799	0
116284394	hGQALGELAEQLEQAR	3	3	1	N-Term(iTRAQ4plex)	0	0.594176	1.07248	0.811969	0	3.105e-10	5.37551	3	1893.99	1.85803	63.9321	0
4502027	aVMDDFAAFVEk	84	2	1	N-Term(iTRAQ4plex); K12(iTRAQ4plex)	0	0.412364	0.909775	0.278521	0	1.154e-07	5.37498	2	1630.84	0.186221	95.5028	0
14141161	rNFILDQTNVSAAAQR	1	2	1	N-Term(iTRAQ4plex)	0	0.644793	0.861271	0.963966	0	2.579e-10	5.3746	3	1948.04	-2.77486	40.2633	1
4759212	iLENEkDLEEAEEYk	2	2	1	N-Term(iTRAQ4plex); K6(iTRAQ4plex); K15(iTRAQ4plex)	0	1.06851	1.16109	0.212468	0	1.839e-08	5.37419	3	2284.19	-0.76987	55.577	1
55749932	rIESLNEEIAFLk	8	1	1	N-Term(iTRAQ4plex); K13(iTRAQ4plex)	0	0.707572	1.91807	0.53954	0	2.39e-07	5.37346	3	1850.06	0.505091	73.08	1
166235178	iNLESEPQEFkPIGTAHNR	5	2	1	N-Term(iTRAQ4plex); K11(iTRAQ4plex)	0	1.05413	1.15254	0.59236	0	2.919e-09	5.37292	3	2468.32	0.896881	48.2905	0
189083719	gYHPPSAYYAVSQLR	3	1	1	N-Term(iTRAQ4plex)	0	0.276174	1.75796	1.0203	0	7.408e-12	5.37252	3	1852.94	-0.731211	54.3212	0
4758012	rPISADSAIMNPASk	2	3	1	N-Term(iTRAQ4plex); K15(iTRAQ4plex)	0	0.770506	1.04521	1.26072	0	2.017e-06	5.37195	3	1846.01	-0.667584	34.4957	0
530415010	kWESPAQNTAHLDQFER	3	4	1	N-Term(iTRAQ4plex); K1(iTRAQ4plex)	0	0.907032	0.937859	1.37368	0	2.559e-09	5.37018	4	2345.18	-1.81006	39.3533	1
4501891	kDDPLTNLNTAFDVAEk	4	5	1	N-Term(iTRAQ4plex); K1(iTRAQ4plex); K17(iTRAQ4plex)	0	0.774331	1.30843	0.454509	0	2.86e-09	5.36972	3	2323.25	-1.12356	74.1799	1
530366904	dVAEAkPELSLLGDGDH	3	2	1	N-Term(iTRAQ4plex); K6(iTRAQ4plex)	0	1.50886	0.655326	0.545597	0	4.981e-08	5.36935	3	2054.06	-0.455463	88.1161	0
48526509	tVLEHYALEDDPLAAFk	2	2	1	N-Term(iTRAQ4plex); K17(iTRAQ4plex)	0	0.98508	1.22498	0.363465	0	3.246e-09	5.3692	3	2220.17	-5.80786	90.5021	0
149999378	kVSASVAEVQEQYTER	1	6	1	N-Term(iTRAQ4plex); K1(iTRAQ4plex)	0	0.799149	1.34103	1.2848	0	2.257e-08	5.36854	3	2112.11	-4.87872	54.4863	1
302370946	eLAEEEPHLVEQFQk	1	2	1	N-Term(iTRAQ4plex); K15(iTRAQ4plex)	0	1.31893	0.999412	1.59883	0	1.141e-08	5.36852	3	2114.1	-0.756816	59.2311	0
5174539	eVGVYEALkDDSWLk	6	3	1	N-Term(iTRAQ4plex); K9(iTRAQ4plex); K15(iTRAQ4plex)	0	1.59454	0.928289	0.252687	0	6.958e-08	5.36839	3	2184.18	-3.01429	84.7168	1
56550081	mHDLNTDQENLVGTHDAPIR	2	2	1	N-Term(iTRAQ4plex); M1(Oxidation)	0	0.848459	0.886507	1.72735	0	4.716e-09	5.36799	4	2436.17	-0.0685792	52.8202	0
93141047	dYkPQVGVIADPSSk	3	2	1	N-Term(iTRAQ4plex); K3(iTRAQ4plex); K15(iTRAQ4plex)	0	0.575434	1.24309	0.495167	0	8.378e-08	5.3676	3	2036.14	0.428912	40.8896	0
66932947	sLFTDLEAENDVLHcVAFAVPk	1	1	1	N-Term(iTRAQ4plex); C15(Carbamidomethyl); K22(iTRAQ4plex)	0	0.225318	0.824335	0.110546	0	4.2e-10	5.3675	3	2763.42	-2.74289	119.562	0
28178832	vAkPVVEMDGDEMTR	1	1	1	N-Term(iTRAQ4plex); K3(iTRAQ4plex)	0	1.99926	0.616	0.739694	0	4.468e-12	5.36696	3	1965	-1.54377	47.0716	0
5453555	yVATLGVEVHPLVFHTNR	4	1	1	N-Term(iTRAQ4plex)	0	0.866767	1.06076	0.906527	0	1.162e-09	5.36657	4	2196.2	0.146826	94.4973	0
115298678	lESEETMVLEAHDAQGDVPVTVTVHDFPGk	1	1	1	N-Term(iTRAQ4plex); K30(iTRAQ4plex)	0	0.176346	0.987321		0	1.015e-09	5.36625	4	3538.76	-1.42617	74.4456	0
39777597	eDITHTYkYPEGSSEER	7	4	1	N-Term(iTRAQ4plex); K8(iTRAQ4plex)	0	0.700797	2.4654	0.144961	0	1.977e-06	5.36534	4	2329.12	-1.4212	21.6497	1
5453549	vSVADHSLHLSk	3	1	1	N-Term(iTRAQ4plex); K12(iTRAQ4plex)	0	4.69299	0.840062	1.96016	0	2.005e-09	5.36498	3	1580.89	-3.75879	26.7832	0
22325356	akEDIVTEQIDFSAAR	4	5	1	N-Term(iTRAQ4plex); K2(iTRAQ4plex)	0	0.461687	1.13293	0.865011	0	3.581e-09	5.36425	3	2081.11	-2.22788	56.1427	1
6912594	mIAPEGSLVFHEk	1	4	1	N-Term(iTRAQ4plex); K13(iTRAQ4plex)	0	1.27114	0.740727	1.10581	0	2.092e-10	5.36389	3	1745.95	-0.590286	56.7578	0
5803181	aLSVGNIDDALQcYSEAIk	1	3	1	N-Term(iTRAQ4plex); C13(Carbamidomethyl); K19(iTRAQ4plex)	0	0.909788	1.12734	1.8107	0	5.828e-09	5.36372	3	2355.21	-1.77408	119.799	0
4503535	iVIGYQSHADTATk	4	3	1	N-Term(iTRAQ4plex); K14(iTRAQ4plex)	0	1.27312	1.14579	0.883844	0	9.426e-09	5.36331	3	1791.98	-3.99017	53.5553	0
530384249	sSEkNEDFAAHPGEDAVPTGPDcQAk	1	3	1	N-Term(iTRAQ4plex); K4(iTRAQ4plex); C23(Carbamidomethyl); K26(iTRAQ4plex)	0	0.812495	1.0812	0.943363	0	1.568e-08	5.3627	4	3189.52	1.17995	31.4414	1
155030230	aMYQYRPQNEDELELR	2	3	1	N-Term(iTRAQ4plex)	0	0.424317	1.41951	0.25582	0	1.556e-10	5.36216	3	2199.06	-0.715429	72.4525	0
16579888	gTGELTQLLNSLcTAVk	1	1	1	N-Term(iTRAQ4plex); C13(Carbamidomethyl); K17(iTRAQ4plex)	0	3.8799	0.850483	1.64298	0	2.434e-07	5.3621	3	2093.14	-3.53208	119.945	0
4506699	dHASIQMNVAEVDk	1	1	1	N-Term(iTRAQ4plex); K14(iTRAQ4plex)	0	1.81702	1.26186	1.27297	0	9.5e-08	5.36203	3	1844.93	-4.15476	60.7077	0
13676857	lDkGQIQEIVLVGGSTR	2	1	1	N-Term(iTRAQ4plex); K3(iTRAQ4plex)	0	0.502446	1.28458	0.845304	0	8.119e-09	5.36156	3	2101.22	1.22557	73.5735	1
530421441	rPEQVTWAAQEQELESLR	2	2	1	N-Term(iTRAQ4plex)	0	0.5637	1.16673		0	1.417e-09	5.36051	3	2314.19	-0.471805	70.8397	0
189083719	aHAVEGQVEDVVGNLR	2	1	1	N-Term(iTRAQ4plex)	0	0.350103	1.6405	1.43047	0	9.967e-09	5.3605	3	1836.96	-2.94857	61.3067	0
4557321	dSGRDYVSQFEGSALGk	3	1	1	N-Term(iTRAQ4plex); K17(iTRAQ4plex)	0	0.379033	0.795259	1.43856	0	1.365e-09	5.35974	3	2104.06	0.366887	62.5851	1
70780353	sGLTPLHLVAQEGHVPVADVLIk	1	6	1	N-Term(iTRAQ4plex); K23(iTRAQ4plex)	0	0.186273	1.86611	0.255333	0	2.821e-09	5.35964	4	2681.56	-0.318813	82.9279	0
47419914	dYTSGAMLTGELkk	1	2	1	N-Term(iTRAQ4plex); K13(iTRAQ4plex); K14(iTRAQ4plex)	0	2.37331	0.706342	0.527441	0	4.048e-08	5.35914	3	1946.05	-4.46901	47.1349	1
50845386	dIISDTSGDFRk	3	3	1	N-Term(iTRAQ4plex); K12(iTRAQ4plex)	0	0.517804	0.89743	0.516191	0	3.508e-08	5.3589	3	1641.87	0.972129	65.2435	1
530412699	gTVLLDLQETSLAGVANQLLDR	1	2	1	N-Term(iTRAQ4plex)	0	0.218471	1.1994	0.664335	0	7.33e-13	5.35854	3	2470.36	0.491375	119.191	0
4504445	sHFEQWGTLTDcVVMR	6	3	1	N-Term(iTRAQ4plex); C12(Carbamidomethyl)	0	1.26499	0.871724	1.77576	0	1.654e-09	5.35812	3	2109.99	-1.26806	67.7991	0
4557701	aSLEGNLAETENR	2	2	1	N-Term(iTRAQ4plex)	0	1.10018	0.490355	13.2889	0	8.77e-10	5.35744	2	1547.77	-2.12845	33.806	0
23111005	aDGEYWLGLQNMHLLTLk	5	2	1	N-Term(iTRAQ4plex); K18(iTRAQ4plex)	0	0.334219	3.21255	0.573298	0	9.637e-12	5.35602	3	2390.28	0.473874	102.374	0
4557032	gEMmDLQHGSLFLQTPk	3	1	1	N-Term(iTRAQ4plex); M4(Oxidation); K17(iTRAQ4plex)	0	0.891729	1.00035	2.07389	0	8.208e-07	5.35598	3	2236.14	2.11661	84.6746	0
55770888	kLDNTTAAVQELGR	2	1	1	N-Term(iTRAQ4plex); K1(iTRAQ4plex)	0	0.879295	1.14802	1.16084	0	1.547e-11	5.35595	3	1804.01	-3.03916	28.4591	1
4758012	iHEGcEEPATHNALAk	2	3	1	N-Term(iTRAQ4plex); C5(Carbamidomethyl); K16(iTRAQ4plex)	0	0.992364	1.05327	0.728394	0	6.556e-09	5.35557	4	2065.03	-2.86891	8.41202	0
530370900	dSSGPANSTADLLk	2	6	1	N-Term(iTRAQ4plex); K14(iTRAQ4plex)	0	0.364628	1.5066	0.182203	0	4.307e-09	5.35542	2	1663.88	3.32294	39.4918	0
223029410	dkAPGQLEcETAIAALNScLR	3	2	1	N-Term(iTRAQ4plex); K2(iTRAQ4plex); C9(Carbamidomethyl); C19(Carbamidomethyl)	0	0.733482	1.00723		0	9.639e-09	5.3546	3	2605.33	-0.716671	102.612	1
215490098	aQLHVQGLLHEAGSTDDR	2	5	1	N-Term(iTRAQ4plex)	0	0.68889	0.901324	0.664703	0	2.638e-09	5.35393	3	2091.06	-4.69115	41.2112	0
5031877	dAALATALGDkk	2	1	1	N-Term(iTRAQ4plex); K11(iTRAQ4plex); K12(iTRAQ4plex)	0	1.91799	1.17797	0.59774	0	1.136e-08	5.35323	3	1605.95	-4.70827	42.1457	1
530372452	cLAENAGDVAFVk	2	3	1	N-Term(iTRAQ4plex); C1(Carbamidomethyl); K13(iTRAQ4plex)	0	0.192296	1.01788	0.691971	0	1.299e-10	5.35227	2	1681.88	-1.22289	55.6755	0
5031601	tQIAIcPNNHEVHIYEk	5	3	1	N-Term(iTRAQ4plex); C6(Carbamidomethyl); K17(iTRAQ4plex)	0	2.16788	0.866967	1.02303	0	4.941e-09	5.35189	4	2354.21	-1.08798	40.7077	0
530368014	lESEHPDQAQAILSR	1	3	1	N-Term(iTRAQ4plex)	0	0.450441	1.25508	1.02285	0	2.266e-07	5.35163	3	1837.95	-3.44034	58.2427	0
530405728	fEDkTVAYTEQk	1	3	1	N-Term(iTRAQ4plex); K4(iTRAQ4plex); K12(iTRAQ4plex)	0	1.90188	0.769842	1.23014	0	1.113e-07	5.34645	3	1891.01	-5.53684	51.1884	1
530366515	eLHSELDNLSDEYLScLR	2	3	1	N-Term(iTRAQ4plex); C16(Carbamidomethyl)	0	2.14277	1.22207	1.32767	0	7.911e-11	5.34628	3	2337.11	-2.04342	89.6574	0
61743954	vDINAPDVGVQGPDWHLk	4	4	1	N-Term(iTRAQ4plex); K18(iTRAQ4plex)	0	0.483986	1.0188	0.155285	0	1.902e-11	5.34471	3	2248.2	0.832271	71.5605	0
7706318	ekDILVLPLDLTDTGSHEAATk	2	2	1	N-Term(iTRAQ4plex); K2(iTRAQ4plex); K22(iTRAQ4plex)	0	0.744861	0.704554	1.03236	0	1.311e-07	5.34456	4	2798.53	-6.04882	75.4732	1
33350932	aLEHAFQLEHImDLTR	1	1	1	N-Term(iTRAQ4plex); M12(Oxidation)	0	0.681556	0.926357	0.269142	0	9.686e-10	5.34268	3	2084.07	-0.342278	64.0117	0
12408656	iRLDETDDPDDYGDR	1	1	1	N-Term(iTRAQ4plex)	0	0.785336	0.745716	0.607613	0	1.74e-06	5.34152	3	1938.87	-5.30377	43.0377	1
4504425	ikGEHPGLSIGDVAk	3	2	1	N-Term(iTRAQ4plex); K2(iTRAQ4plex); K15(iTRAQ4plex)	0	1.0135	0.921903	0.943518	0	2.877e-07	5.34124	3	1953.15	-0.751589	35.1323	1
156416003	iDEYDYSkPIQGQQk	3	3	1	N-Term(iTRAQ4plex); K8(iTRAQ4plex); K15(iTRAQ4plex)	0	1.7437	1.02752	0.1302	0	1.549e-07	5.34115	3	2244.18	-1.37381	42.4678	0
373251164	kVSPESNEDISTTVVYR	1	1	1	N-Term(iTRAQ4plex); K1(iTRAQ4plex)	0	1.08313	1.15929	0.672711	0	1.129e-09	5.3391	3	2212.17	1.65985	57.6664	1
6912238	tHLPGFVEQAEALk	8	2	1	N-Term(iTRAQ4plex); K14(iTRAQ4plex)	0	0.806976	0.675802	0.228714	0	2.029e-08	5.33906	3	1828.03	2.6146	65.1566	0
5031863	aSHEEVEGLVEk	4	2	1	N-Term(iTRAQ4plex); K12(iTRAQ4plex)	0	0.712928	0.834294	1.54227	0	7.368e-09	5.33905	3	1614.86	-1.21944	26.0275	0
12667788	eMEAELEDERk	3	2	1	N-Term(iTRAQ4plex); K11(iTRAQ4plex)	0	0.698257	1.0325	0.657845	0	6.998e-07	5.33867	3	1666.82	0.865605	43.9755	1
4501891	mLDAEDIVGTARPDEk	5	5	1	N-Term(iTRAQ4plex); K16(iTRAQ4plex)	0	0.927281	1.48237	0.361763	0	1.678e-11	5.33828	3	2048.06	-0.527216	78.1293	0
4504981	dSNNLcLHFNPR	20	1	1	N-Term(iTRAQ4plex); C6(Carbamidomethyl)	0	0.979696	1.0821	1.27007	0	5.23e-08	5.33815	2	1630.79	0.273019	41.4259	0
4885609	kLDSGGFYITSR	1	1	1	N-Term(iTRAQ4plex); K1(iTRAQ4plex)	0	0.972833	0.951349	1.70588	0	2.057e-09	5.33712	3	1631.9	-1.08281	61.2287	1
4505257	fYPEDVSEELIQDITQR	2	2	1	N-Term(iTRAQ4plex)	0	1.17778	0.736939	0.798702	0	1.458e-09	5.3371	3	2226.1	-1.90301	118.983	0
188528648	eSEVTVGGLEPGHk	3	1	1	N-Term(iTRAQ4plex); K14(iTRAQ4plex)	0	0.626546	1.38986	0.865993	0	1.642e-08	5.33702	3	1726.92	1.82255	29.0776	0
530360487	vTVAGLAGkDPVQcSR	6	3	1	N-Term(iTRAQ4plex); K9(iTRAQ4plex); C14(Carbamidomethyl)	0	1.07897	0.819216	0.961591	0	1.693e-09	5.3367	3	1946.07	-0.353215	45.4583	1
61743954	gHYEVTGSDDETGk	3	6	1	N-Term(iTRAQ4plex); K14(iTRAQ4plex)	0	0.373582	0.864541	0.529686	0	1.711e-08	5.33607	3	1782.84	0.369175	13.6456	0
530368014	qNLLSQSHAYQQFLR	4	3	1	N-Term(iTRAQ4plex)	0	0.305975	1.19928	0.250677	0	1.861e-11	5.33573	3	1977.05	1.83015	89.3834	0
19743823	hcEcSTDEVNSEDmDAYcR	4	2	1	N-Term(iTRAQ4plex); C2(Carbamidomethyl); C4(Carbamidomethyl); M14(Oxidation); C18(Carbamidomethyl)	0	0.387741	1.19528	0.67225	0	2.334e-10	5.33502	3	2537.94	-1.13189	28.9074	0
530384039	rLVSELDDANLQVENVR	1	6	1	N-Term(iTRAQ4plex)	0	0.73694	0.913502	1.40145	0	9.426e-10	5.33452	3	2114.13	0.574107	63.7706	1
115298678	kVFLDccNYITELR	3	1	1	K1(iTRAQ4plex); N-Term(iTRAQ4plex); C6(Carbamidomethyl); C7(Carbamidomethyl)	0	0.214351	1.28088	0.540573	0	8.307e-09	5.33427	3	2119.09	-2.62256	65.9913	1
14165270	rLDEYTQEEIDAFPR	1	1	1	N-Term(iTRAQ4plex)	0	0.976906	1.08651	1.65091	0	1.824e-07	5.33406	3	2026	-0.433241	91.928	1
21361497	dkITAFIVER	2	1	1	N-Term(iTRAQ4plex); K2(iTRAQ4plex)	0	0.765496	1.09233	0.813846	0	2.517e-07	5.33365	3	1479.88	-1.52823	77.0493	1
116063573	aHEPTYFTVDcAEAGQGDVSIGIk	19	2	1	N-Term(iTRAQ4plex); C11(Carbamidomethyl); K24(iTRAQ4plex)	0	0.710978	1.35084	0.782441	0	5.556e-10	5.33263	3	2853.39	-1.17913	72.3812	0
171543879	eNAEQGEVDMESHR	4	3	1	N-Term(iTRAQ4plex)	0	0.70749	1.19748	1.72724	0	1.522e-07	5.33259	3	1774.78	-0.538883	27.8784	0
23510340	iHVSDQELQSANASVDDSRLEELk	3	4	1	N-Term(iTRAQ4plex); K24(iTRAQ4plex)	0	0.992986	0.778475	2.01078	0	4.367e-09	5.33179	4	2971.52	-0.0984582	77.913	1
27436889	dGTAGSHFmASPQcVGYSR	1	1	1	N-Term(iTRAQ4plex); M9(Oxidation); C14(Carbamidomethyl)	0	0.926818	0.912453	2.11505	0	1.229e-10	5.33096	3	2187.96	-1.9766	28.2954	0
302191611	gLESTTLADkDGEIYck	8	3	1	N-Term(iTRAQ4plex); K10(iTRAQ4plex); C16(Carbamidomethyl); K17(iTRAQ4plex)	0	0.593976	0.953484	0.659635	0	1.077e-08	5.33058	3	2332.21	3.19061	67.0827	1
4503635	rQEcSIPVcGQDQVTVAmTPR	4	1	1	N-Term(iTRAQ4plex); C4(Carbamidomethyl); C9(Carbamidomethyl); M18(Oxidation)	0	0.577435	1.11479	3.04379	0	1.813e-07	5.3301	3	2592.24	-1.99288	37.3952	1
71773201	aELEIQkDALEPGQR	1	2	1	N-Term(iTRAQ4plex); K7(iTRAQ4plex)	0	2.27919	0.713447	0.917088	0	2.618e-09	5.3299	3	1985.09	-0.45412	66.1589	1
260436860	aPEVSQHVYQAYETILk	3	5	1	N-Term(iTRAQ4plex); K17(iTRAQ4plex)	0	1.6525	1.07357	0.990234	0	7.333e-09	5.32966	3	2264.22	0.610524	98.0269	0
115298678	qkPDGVFQEDAPVIHQEmIGGLR	2	1	1	N-Term(iTRAQ4plex); K2(iTRAQ4plex); M18(Oxidation)	0	0.22007	1.55	0.332562	0	5.773e-10	5.32722	4	2868.49	-2.18511	55.0562	0
13124879	dkTEFSIIHYAGk	5	4	1	N-Term(iTRAQ4plex); K2(iTRAQ4plex); K13(iTRAQ4plex)	0	0.582152	2.04669	0.885561	0	4.233e-08	5.32609	3	1941.08	0.718191	45.5285	1
144953895	hSGQFTDEYLPEQR	1	5	1	N-Term(iTRAQ4plex)	0	1.04147	1.93174	0.396295	0	7.141e-09	5.32417	3	1850.88	-0.825955	59.006	0
374429545	gTGVIQLYEIQHGDLk	1	2	1	N-Term(iTRAQ4plex); K16(iTRAQ4plex)	0	1.04312	0.959757	1.07681	0	4.379e-10	5.32369	3	2059.14	-1.39021	61.9897	0
4501887	kDLYANTVLSGGTTmYPGIADR	38	4	1	N-Term(iTRAQ4plex); K1(iTRAQ4plex); M15(Oxidation)	0	0.943252	1.03227	1.18148	0	1.27e-08	5.32305	3	2647.36	0.0175871	62.7606	1
4506455	eEFTAFLHPEEFEHMk	2	1	1	N-Term(iTRAQ4plex); K16(iTRAQ4plex)	0	1.2183	0.794587	0.908833	0	4.874e-08	5.32078	4	2309.11	-0.433435	77.2885	0
4505047	lPSGLPVSLLTLYLDNNk	4	1	1	N-Term(iTRAQ4plex); K18(iTRAQ4plex)	0	1.02393	2.92662	0.269869	0	3.935e-09	5.32047	3	2245.31	0.218945	119.152	0
4557305	gILAADESTGSIAk	11	2	1	N-Term(iTRAQ4plex); K14(iTRAQ4plex)	0	1.55632	0.95739	3.10283	0	8.633e-10	5.3196	2	1620.91	0.58606	67.2515	0
7661920	gRDVIAQSQSGTGk	2	1	1	N-Term(iTRAQ4plex); K14(iTRAQ4plex)	0	0.811463	0.877587	1.89084	0	2.217e-07	5.3195	3	1691.92	-4.06203	16.3256	1
13124879	aEMEDLVSSkDDVGk	3	4	1	N-Term(iTRAQ4plex); K10(iTRAQ4plex); K15(iTRAQ4plex)	0	0.690364	2.05532	0.616687	0	1.869e-09	5.31914	3	2055.06	-0.366262	69.5457	1
13378137	aLRDPALDSLAYEYER	1	2	1	N-Term(iTRAQ4plex)	0	1.48292	1.08269	1.66814	0	4.943e-10	5.31859	3	2026.03	-1.12762	63.7915	1
16579885	aPIRPDIVNFVHTNLR	8	1	1	N-Term(iTRAQ4plex)	0	1.47735	1.10569	2.80623	0	2.302e-08	5.31814	3	2006.15	2.14088	66.9676	0
4758516	kGFSEGLWEIENNPTVk	1	6	1	N-Term(iTRAQ4plex); K1(iTRAQ4plex); K17(iTRAQ4plex)	0	0.513214	1.05559	0.549473	0	2.619e-08	5.31763	3	2380.29	0.938807	67.4986	1
530412918	gGENIYPAELEDFFHTHPk	2	5	1	N-Term(iTRAQ4plex); K19(iTRAQ4plex)	0	0.957835	0.796318	0.669263	0	1.471e-06	5.31735	4	2489.23	0.102978	80.2565	0
116284394	rLELQLQEVQGR	3	3	1	N-Term(iTRAQ4plex)	0	0.687383	0.955981	1.12505	0	1.7e-06	5.31701	3	1612.93	0.996738	45.8587	1
398774791	sLDkEISEAFTSTGFDR	2	5	1	N-Term(iTRAQ4plex); K4(iTRAQ4plex)	0	1.06738	1.08387	0.744784	0	1.692e-07	5.31695	3	2191.11	-0.344112	82.3197	1
67782365	akLEAAIAEAEER	7	1	1	N-Term(iTRAQ4plex); K2(iTRAQ4plex)	0	0.428589	0.574881	0.534498	0	7.223e-10	5.31668	3	1688.95	2.65972	75.5596	1
50845386	tDLEkDIISDTSGDFR	30	3	1	N-Term(iTRAQ4plex); K5(iTRAQ4plex)	0	0.540323	1.03996	0.261497	0	3.713e-08	5.31658	3	2100.07	-1.94576	96.8327	1
4502517	ySAELHVAHWNSAk	13	1	1	N-Term(iTRAQ4plex); K14(iTRAQ4plex)	0	0.224276	1.8374	0.302656	0	1.847e-07	5.31648	4	1900.99	-0.691556	59.6596	0
116063573	eAGAGGLAIAVEGPSk	6	2	1	N-Term(iTRAQ4plex); K16(iTRAQ4plex)	0	0.425422	1.19723	0.345614	0	1.827e-11	5.31613	2	1714.95	-5.08063	70.846	0
530410402	gSHTDAPDTATGNcLLQR	2	5	1	N-Term(iTRAQ4plex); C14(Carbamidomethyl)	0	0.674906	0.960364	1.13104	0	2.38e-10	5.31559	3	2057.98	-0.651584	48.0764	0
48255966	iLTTASSHEFEHTk	2	3	1	N-Term(iTRAQ4plex); K14(iTRAQ4plex)	0	0.942922	1.09376	0.79763	0	2.631e-10	5.31544	3	1889	-2.21395	28.043	0
42741682	eNVEYIEREESDGEYDEFGR	1	2	1	N-Term(iTRAQ4plex)	0	1.02031	0.422758	2.19372	0	1.721e-07	5.31529	3	2609.14	1.14176	75.6647	1
530428415	vESTDVSDLLHQYR	4	3	1	N-Term(iTRAQ4plex)	0	1.84845	0.802782	1.13884	0	2.212e-11	5.31485	3	1805.91	-0.3275	65.9573	0
42794771	vDcTAHSDVcSAQGVR	10	3	1	N-Term(iTRAQ4plex); C3(Carbamidomethyl); C10(Carbamidomethyl)	0	2.67122	1.0966	2.38892	0	3.548e-08	5.3148	3	1905.85	-6.15097	12.7963	0
7705893	sVASGGWQEPENPHTQR	1	3	1	N-Term(iTRAQ4plex)	0	0.841963	1.06944	0.406484	0	2.082e-08	5.31447	3	2023.96	-5.66656	43.5381	0
530384249	ekEDAQEVELQEGk	1	3	1	N-Term(iTRAQ4plex); K2(iTRAQ4plex); K14(iTRAQ4plex)	0	0.480844	0.867713	0.0747276	0	5.069e-09	5.31412	3	2064.08	-1.14007	35.4992	1
530418539	gTSETDTIcTcEEGWHcTSEAcEScVLHR	1	6	1	N-Term(iTRAQ4plex); C9(Carbamidomethyl); C11(Carbamidomethyl); C17(Carbamidomethyl); C22(Carbamidomethyl); C25(Carbamidomethyl)	0	1.92451	1.22491	3.62828	0	8.547e-09	5.31266	4	3616.46	-0.998571	50.3643	0
312596881	eHAPSIIFMDEIDSIGSSR	3	2	1	N-Term(iTRAQ4plex)	0	1.13366	1.64861	2.14429	0	4.613e-11	5.31197	3	2248.1	-2.67955	89.9832	0
8923427	kLENSPLGEALR	2	7	1	N-Term(iTRAQ4plex); K1(iTRAQ4plex)	0	1.01917	1.0077	1.09919	0	4.191e-10	5.31162	3	1614.94	-1.5376	39.721	1
212549555	yELISETGGSHDkR	2	10	1	N-Term(iTRAQ4plex); K13(iTRAQ4plex)	0	1.13255	0.789031	0.719049	0	1.334e-09	5.31157	3	1879.98	0.420237	38.5307	1
4557014	dPASDQMQHWk	6	1	1	N-Term(iTRAQ4plex); K11(iTRAQ4plex)	0	0.217829	1.46065	0.51386	0	6.256e-09	5.31097	3	1630.79	1.0615	52.3192	0
301172750	ySAEAQAMQHQcTccQER	1	1	1	N-Term(iTRAQ4plex); C12(Carbamidomethyl); C14(Carbamidomethyl); C15(Carbamidomethyl)	0	1.03495	0.0960691		0	1.423e-08	5.31041	3	2401.97	-6.10061	43.4041	0
530384039	aLGNSEEATMLQHR	1	6	1	N-Term(iTRAQ4plex)	0	0.771047	0.997061	0.691699	0	6.343e-08	5.30947	3	1700.85	1.63709	51.5113	0
32481209	sIGEAIQYLHSINIAHR	3	3	1	N-Term(iTRAQ4plex)	0	1.23159	0.905385	2.41935	0	5.706e-08	5.30946	4	2066.12	-0.960226	80.18	0
116063573	tHIQDNHDGTYTVAYVPDVTGR	6	2	1	N-Term(iTRAQ4plex)	0	0.546736	1.27622	0.457693	0	4.516e-10	5.30841	3	2603.26	-0.68338	46.6457	0
38016914	vINDPIHGHIELHPLLVR	3	2	1	N-Term(iTRAQ4plex)	0	1.25452	0.669431	1.57846	0	5.316e-07	5.30839	5	2216.27	-3.78382	61.1727	0
116284394	lkYEATIADMEDR	1	3	1	N-Term(iTRAQ4plex); K2(iTRAQ4plex)	0	0.470297	1.10503	0.279982	0	1.556e-08	5.30809	3	1842.95	1.28381	57.779	1
530388910	vDEAVAVLQAHQAk	2	5	1	N-Term(iTRAQ4plex); K14(iTRAQ4plex)	0	1.17104	1.07574	1.15524	0	2.767e-09	5.30805	3	1767	-1.57021	73.6688	0
5031635	hELQANcYEEVkDR	15	1	1	N-Term(iTRAQ4plex); C7(Carbamidomethyl); K12(iTRAQ4plex)	0	1.4517	0.763919	0.636307	0	4.318e-07	5.30766	4	2079.01	-2.14597	17.6763	1
24111250	eEFRPTIYSNVIk	3	1	1	N-Term(iTRAQ4plex); K13(iTRAQ4plex)	0	1.03338	0.970094	1.04424	0	7.491e-08	5.30552	3	1884.05	1.29736	55.3768	0
253970504	aAVEWFDGkDFQGSk	2	6	1	N-Term(iTRAQ4plex); K9(iTRAQ4plex); K15(iTRAQ4plex)	0	1.09034	0.855398	0.942458	0	7.726e-08	5.30546	3	2117.1	-1.68296	60.2495	1
4506455	hWILPQDYDHAQAEAR	4	1	1	N-Term(iTRAQ4plex)	0	1.17349	0.842864	1.61713	0	1.428e-09	5.30432	3	2094.02	-2.43661	43.5236	0
189083719	vAEVQQVLRPAEk	2	1	1	N-Term(iTRAQ4plex); K13(iTRAQ4plex)	0	0.250539	1.89731	0.400268	0	5.297e-11	5.30427	3	1755.04	0.637393	40.6411	0
221316566	rPSPDEPMTNLELk	1	2	1	N-Term(iTRAQ4plex); K14(iTRAQ4plex)	0	1.07365	0.967828	1.43132	0	2.95e-08	5.30402	3	1915.02	-0.631044	64.6387	0
4505733	aGPHcPTAQLIATLk	3	3	1	N-Term(iTRAQ4plex); C5(Carbamidomethyl); K15(iTRAQ4plex)	0	0.334817	1.75306	1.76744	0	6.274e-08	5.30274	3	1866.05	2.08111	54.971	0
281485550	gQcIkPLFGAVTk	4	1	1	N-Term(iTRAQ4plex); C3(Carbamidomethyl); K5(iTRAQ4plex); K13(iTRAQ4plex)	0	0.581964	1.4233	0.27254	0	5.083e-09	5.30261	3	1851.08	-2.62488	47.6769	0
46852147	kPGLEEAVESAcAMR	1	1	1	N-Term(iTRAQ4plex); K1(iTRAQ4plex); C12(Carbamidomethyl)	0	1.15314	0.827415	0.897898	0	1.641e-09	5.30255	3	1935.99	-0.964705	50.5113	0
5453678	dkTYSYLNk	4	2	1	N-Term(iTRAQ4plex); K2(iTRAQ4plex); K9(iTRAQ4plex)	0	0.714827	0.667616	0.316429	0	3.85e-06	5.30232	3	1563.88	0.60552	23.4771	1
5031635	aVLFcLSEDkk	9	1	1	N-Term(iTRAQ4plex); C5(Carbamidomethyl); K10(iTRAQ4plex); K11(iTRAQ4plex)	0	1.71293	1.03432	0.725732	0	1.066e-05	5.30213	3	1741.98	-5.35441	75.2742	1
4502101	gDRSEDFGVNEDLADSDAR	7	2	1	N-Term(iTRAQ4plex)	0	1.04969	1.00482	2.71038	0	3.452e-11	5.30104	3	2211.99	-0.367101	58.9715	1
4501867	iVYGHLDDPASQEIER	5	1	1	N-Term(iTRAQ4plex)	0	2.15435	0.797946	0.854105	0	1.887e-09	5.29883	3	1986	-2.87694	71.3177	0
296010977	rVEVVEEDGPSEk	1	18	1	N-Term(iTRAQ4plex); K13(iTRAQ4plex)	0	0.827553	0.957828	2.67475	0	3.158e-07	5.29866	3	1760.92	-4.79643	22.8745	1
93141047	gTWDHGASDVSLYR	2	2	1	N-Term(iTRAQ4plex)	0	0.545996	1.28518	1.41172	0	2.67e-08	5.29832	3	1707.82	-2.85348	42.1311	0
10880134	lkHEDTNLASSTLLR	3	5	1	N-Term(iTRAQ4plex); K2(iTRAQ4plex)	0	0.66734	1.00329	0.596832	0	1.289e-09	5.29695	3	1986.12	-0.727334	33.7151	1
332205939	gAVGALLVYDIAk	11	4	1	N-Term(iTRAQ4plex); K13(iTRAQ4plex)	0	0.942135	1.08231	0.854514	0	1.315e-08	5.2967	2	1577.95	-2.2106	87.4565	0
40068518	vGTGEPccDWVGDEGAGHFVk	7	2	1	N-Term(iTRAQ4plex); C7(Carbamidomethyl); C8(Carbamidomethyl); K21(iTRAQ4plex)	0	1.84916	0.978208	0.714128	0	1.847e-10	5.29213	3	2565.17	-0.526522	75.5562	0
119395750	skAEAESLYQSk	1	1	1	N-Term(iTRAQ4plex); K2(iTRAQ4plex); K12(iTRAQ4plex)	0	1.59835	1.58586	0.638281	0	4.546e-08	5.2917	3	1772.97	-1.15483	40.0745	1
45269141	aQEQQSLIHTNQAESHTAVGR	2	2	1	N-Term(iTRAQ4plex)	0	0.571126	1.61359	0.849199	0	4.734e-08	5.29169	4	2449.23	0.00773508	36.6501	0
9910280	lGIEGLSLHNVLk	2	1	1	N-Term(iTRAQ4plex); K13(iTRAQ4plex)	0	1.87094	0.956793	1.31999	0	4.958e-11	5.29136	3	1681.03	0.909076	75.9027	0
153070260	gEAAAERPGEAAVASSPSk	8	1	1	N-Term(iTRAQ4plex); K19(iTRAQ4plex)	0	1.18507	0.992619	4.39557	0	1.472e-09	5.29065	3	2073.07	-6.0603	4.37991	0
530431009	dNPTEDVEYQcVADNcHSHAk	2	6	1	N-Term(iTRAQ4plex); C11(Carbamidomethyl); C16(Carbamidomethyl); K21(iTRAQ4plex)	0	0.426095	0.901108	0.128943	0	1.092e-07	5.28955	4	2777.21	0.382738	27.1287	0
530395565	kMNVSPDVNYEELAR	1	2	1	N-Term(iTRAQ4plex); K1(iTRAQ4plex)	0	1.12799	0.842456	1.41403	0	1.499e-09	5.28946	3	2053.05	-6.86743	49.6034	1
4826762	vVLHPNYSQVDIGLIk	7	4	1	N-Term(iTRAQ4plex); K16(iTRAQ4plex)	0	0.134519	1.73183	0.292067	0	2.652e-09	5.28934	3	2083.22	1.1378	70.2295	0
166197660	vQEAHLTEDQIFYFPk	4	1	1	N-Term(iTRAQ4plex); K16(iTRAQ4plex)	0	0.293198	1.19524	0.469481	0	3.336e-09	5.2891	3	2253.18	1.77416	76.3584	0
31542947	nAGVEGSLIVEk	6	2	1	N-Term(iTRAQ4plex); K12(iTRAQ4plex)	0	1.07208	0.946984	1.64358	0	1.478e-09	5.28894	2	1503.86	-0.181729	69.3095	0
223555975	kASDAEGDVAALNR	4	2	1	N-Term(iTRAQ4plex); K1(iTRAQ4plex)	0	0.656479	1.13909	1.03423	0	4.338e-09	5.28841	3	1704.91	0.0376307	22.479	1
119393891	dFPAMVQELHQGGR	3	1	1	N-Term(iTRAQ4plex)	0	0.596557	0.855848	0.966049	0	3.565e-09	5.28676	3	1728.86	0.982542	83.4121	0
117938314	aPLTATAPQLDDEEmYSAHMPAHLR	6	1	1	N-Term(iTRAQ4plex); M15(Oxidation)	0	2.0196	1.25902	1.76414	0	5.848e-08	5.28661	4	2925.4	0.432112	59.679	0
367460087	dLEAQIEAANk	5	6	1	N-Term(iTRAQ4plex); K11(iTRAQ4plex)	0	0.37201	1.69165	0.438636	0	7.887e-08	5.28661	2	1489.81	-2.3702	47.2303	0
13124879	rQLEEAEEESQR	3	4	1	N-Term(iTRAQ4plex)	0	0.949929	1.71363	1.27199	0	2.521e-08	5.28629	3	1647.81	1.95755	24.3849	1
399498566	aEWQVYkEEISR	1	2	1	N-Term(iTRAQ4plex); K7(iTRAQ4plex)	0	0.997785	1.2657	0.440574	0	1.736e-08	5.28532	3	1825.96	-2.30323	58.4211	1
4826960	lGYFSVDPDSHQGk	1	2	1	N-Term(iTRAQ4plex); K14(iTRAQ4plex)	0	1.44458	0.968939	1.16146	0	1.085e-07	5.28509	3	1837.93	-1.41771	48.1152	0
126012571	lHLVSPADSGEYVcR	8	8	1	N-Term(iTRAQ4plex); C14(Carbamidomethyl)	0	0.6069	1.8521	0.704773	0	2.22e-09	5.28422	3	1846.93	1.88582	75.7114	0
11415030	dAVTYTEHAk	102	1	1	N-Term(iTRAQ4plex); K10(iTRAQ4plex)	0	0.969768	1.2181	1.11589	0	6.056e-06	5.28332	3	1422.75	1.37345	4.16228	0
115298659	ekEPVLTSEDYGk	2	1	1	N-Term(iTRAQ4plex); K2(iTRAQ4plex); K13(iTRAQ4plex)	0	0.103518	2.25763	0.104494	0	4.746e-08	5.28307	3	1927.04	-1.29548	27.6802	1
530420625	aIGDVFQkPYVSGEADAASR	4	2	1	N-Term(iTRAQ4plex); K8(iTRAQ4plex)	0	0.841175	0.822233	0.53525	0	4.164e-09	5.28235	3	2369.23	-3.47544	53.3365	0
115430223	vAVNDAHLLQYNHR	10	1	1	N-Term(iTRAQ4plex)	0	0.785035	1.0746	0.760399	0	5.807e-10	5.28184	3	1793.95	0.588777	57.2511	0
21361462	vYIGSFWSQPLLVPDNRR	3	2	1	N-Term(iTRAQ4plex)	0	0.167292	1.18	0.175824	0	5.392e-06	5.28128	3	2291.26	7.25002	97.1213	1
4826960	tDFkEEPEPGFk	1	2	1	N-Term(iTRAQ4plex); K4(iTRAQ4plex); K12(iTRAQ4plex)	0	1.25633	0.837934	0.423627	0	8.973e-08	5.28124	3	1855.98	-0.883355	36.5557	1
4501873	fVAVGDWGGVPNAPFHTAR	5	1	1	N-Term(iTRAQ4plex)	0	0.405843	0.971518	0.618811	0	1.247e-10	5.27852	3	2142.1	1.23901	107.661	0
167614485	qTMQVDEHARPQTTLEQLQk	2	3	1	N-Term(iTRAQ4plex); K20(iTRAQ4plex)	0	0.996718	0.791213	0.223974	0	4.768e-10	5.27842	4	2669.39	-2.56792	44.2339	0
67782365	tAAENEFVVLk	6	3	1	N-Term(iTRAQ4plex); K11(iTRAQ4plex)	0	0.467918	0.673974	0.348866	0	2.825e-07	5.27829	2	1508.86	1.24902	79.9752	0
530368014	hkDVAEEIANYRPTLDTLHEQASALPQEHAESPDVR	2	3	1	N-Term(iTRAQ4plex); K2(iTRAQ4plex)	0	0.354196	1.20866	0.697078	0	0.0002518	5.27593	5	4355.19	0.216229	63.3286	1
74229017	tRPVILDPAEPTGDVGGGDR	1	2	1	N-Term(iTRAQ4plex)	0	0.600522	1.1139	2.11329	0	8.981e-09	5.27553	3	2166.13	2.19186	65.238	0
20070228	rFEEELAAR	2	1	1	N-Term(iTRAQ4plex)	0	1.074	0.927127	1.71886	0	4.014e-07	5.27529	3	1264.67	-1.45133	22.7453	1
4504041	iTHSPLTIcFPEYTGANk	7	5	1	N-Term(iTRAQ4plex); C9(Carbamidomethyl); K18(iTRAQ4plex)	0	1.05831	1.18913	0.525518	0	5.528e-10	5.27418	3	2337.21	-0.495415	74.6199	0
4557305	fSHEEIAmATVTALR	13	2	1	N-Term(iTRAQ4plex); M8(Oxidation)	0	1.2804	1.15515	1.19371	0	1.166e-07	5.27378	3	1835.94	-1.38007	54.0796	0
25777615	vVVHPLVLLSVVDHFNR	1	1	1	N-Term(iTRAQ4plex)	0	1.22975	0.960525	1.68901	0	3.112e-09	5.2736	4	2087.23	0.388206	93.7067	0
7262378	gSLVDNIQQHFLLSDR	1	2	1	N-Term(iTRAQ4plex)	0	1.24477	1.11699	2.30369	0	3.146e-08	5.27354	3	1986.05	-3.71297	83.3821	0
47132555	gLAFTDVDVDSIk	4	14	1	N-Term(iTRAQ4plex); K13(iTRAQ4plex)	0	0.846482	1.47422	2.15609	0	1.406e-09	5.273	2	1667.91	-0.448643	79.6852	0
46852390	aELEQHLEQEQEFQVNk	3	1	1	N-Term(iTRAQ4plex); K17(iTRAQ4plex)	0	1.08491	0.941608	1.26018	0	2.992e-09	5.27165	3	2387.21	0.165038	49.0979	0
4504489	ykEENDDFASFR	5	2	1	N-Term(iTRAQ4plex); K2(iTRAQ4plex)	0	0.396735	0.594746	0.168386	0	2.075e-07	5.27165	3	1808.87	1.7328	64.2058	1
118343647	dLVHTEGQLQNEEIVAHDGSATYLR	3	1	1	N-Term(iTRAQ4plex)	0	1.24192	1.09151	1.94406	0	7.258e-09	5.27114	4	2939.46	-1.35467	83.9242	0
46593007	rIPLAEWESR	4	2	1	N-Term(iTRAQ4plex)	0	0.950856	0.892331	1.26303	0	3.967e-06	5.27059	3	1400.78	3.10272	67.3036	1
116063573	dAGEGLLAVQITDPEGkPk	6	2	1	N-Term(iTRAQ4plex); K17(iTRAQ4plex); K19(iTRAQ4plex)	0	0.758486	1.23537	0.652247	0	5.738e-10	5.2699	3	2370.33	2.82425	84.0349	0
4502157	lkEFGNTLEDk	5	1	1	N-Term(iTRAQ4plex); K2(iTRAQ4plex); K11(iTRAQ4plex)	0	0.170287	1.2921	0.148623	0	6.164e-06	5.26989	3	1725.98	0.250608	41.5273	1
4503529	gFkDQIYDIFQk	3	2	1	N-Term(iTRAQ4plex); K3(iTRAQ4plex); K12(iTRAQ4plex)	0	1.84336	0.745597	3.16114	0	5.287e-09	5.26958	3	1934.07	-1.92404	77.5658	1
22538444	eVAkPSPGEGEVLLk	1	2	1	N-Term(iTRAQ4plex); K4(iTRAQ4plex); K15(iTRAQ4plex)	0	0.960312	0.875823	0.590592	0	9.17e-09	5.26917	3	1985.16	-1.89539	61.8369	0
12667788	mEDSVGcLETAEEVkR	3	2	1	N-Term(iTRAQ4plex); M1(Oxidation); C7(Carbamidomethyl); K15(iTRAQ4plex)	0	0.537019	0.952187	0.50127	0	8.357e-09	5.26913	3	2157.04	0.309986	38.2592	1
61743954	vDISAPDVDVHGPDWHLk	7	5	1	N-Term(iTRAQ4plex); K18(iTRAQ4plex)	0	0.52452	1.09138	0.400534	0	3.019e-09	5.26881	4	2288.19	0.902394	67.8805	0
12667788	vIQYLAYVASSHk	4	2	1	N-Term(iTRAQ4plex); K13(iTRAQ4plex)	0	0.633994	1.28397	0.694842	0	3.619e-09	5.26864	3	1767	-0.817483	81.0124	0
41349456	nILQLHDLTTGALLk	1	2	1	N-Term(iTRAQ4plex); K15(iTRAQ4plex)	0	0.934259	0.965771	0.339038	0	9.251e-11	5.2683	3	1938.16	-0.621805	78.6976	0
67782319	gVmEHLEQQAQGFPEEFRDSPDVTHR	2	3	1	N-Term(iTRAQ4plex); M3(Oxidation)	0	0.350713	1.64459	0.910973	0	1.108e-06	5.26773	4	3199.5	0.672529	56.0848	1
13654237	lVINTEEVFRPYAk	1	2	1	N-Term(iTRAQ4plex); K14(iTRAQ4plex)	0	0.72731	1.03637	0.606011	0	6.647e-09	5.26742	3	1967.12	-1.65503	76.1769	0
530378678	dAVVQHSQLAAAVENLk	1	2	1	N-Term(iTRAQ4plex); K17(iTRAQ4plex)	0	0.538815	0.898205	0.639835	0	1.553e-10	5.26663	3	2081.16	0.762343	63.1742	0
118601081	lQEALDAEMLEDEAGGGGAGPGGAck	1	1	1	N-Term(iTRAQ4plex); C25(Carbamidomethyl); K26(iTRAQ4plex)	0	1.06693	1.07776	0.942359	0	1.354e-11	5.26653	3	2791.31	-1.15122	80.6267	0
4507877	aLASQLQDSLk	6	4	1	N-Term(iTRAQ4plex); K11(iTRAQ4plex)	0	0.566801	1.286	0.798682	0	7.911e-08	5.26494	2	1461.85	-0.715418	53.573	0
530384249	vTEVALkGEGTEEAEck	1	3	1	N-Term(iTRAQ4plex); K7(iTRAQ4plex); C16(Carbamidomethyl); K17(iTRAQ4plex)	0	0.704255	1.12708	0.0931705	0	3.153e-08	5.26472	3	2282.19	-0.909348	32.8139	1
4502403	gLQHLYALVLVNNk	7	1	1	N-Term(iTRAQ4plex); K14(iTRAQ4plex)	0	0.688653	1.78139	0.877838	0	2.642e-08	5.26438	3	1870.12	1.14885	78.081	0
61743954	vGIDTPDIDIHGPEGk	3	6	1	N-Term(iTRAQ4plex); K16(iTRAQ4plex)	0	0.779053	1.11386	0.520616	0	1.513e-09	5.26399	3	1951.04	1.35209	61.4887	0
530391083	kQSEPLEITLLAPER	2	3	1	N-Term(iTRAQ4plex); K1(iTRAQ4plex)	0	0.991573	1.23115	2.40558	0	1.221e-07	5.26389	3	2012.16	-3.50236	65.069	1
4505981	gTHcNQVEVIATLk	5	1	1	N-Term(iTRAQ4plex); C4(Carbamidomethyl); K14(iTRAQ4plex)	0	0.480541	1.46207	1.23289	0	5.848e-08	5.26227	3	1858.01	0.533312	39.6288	0
24234699	aLEAANGELEVk	4	1	1	N-Term(iTRAQ4plex); K12(iTRAQ4plex)	0	0.403233	0.514677	2.0663	0	2.412e-09	5.26187	2	1531.85	-1.40438	43.485	0
23110944	lLDSSTVTHLFk	6	2	1	N-Term(iTRAQ4plex); K12(iTRAQ4plex)	0	1.37261	0.904218	0.529853	0	1.136e-08	5.26184	2	1648.95	-0.991383	76.252	0
4505541	tLEQHDNIVTHYk	2	1	1	N-Term(iTRAQ4plex); K13(iTRAQ4plex)	0	1.59356	0.827839	0.966315	0	2.84e-08	5.2617	3	1886	0.137111	37.5657	0
222537730	dkESGIcMDSGGFR	2	2	1	N-Term(iTRAQ4plex); K2(iTRAQ4plex); C7(Carbamidomethyl)	0	1.27031	0.925864	0.786744	0	3.273e-08	5.2611	3	1846.87	-0.362967	55.012	1
8923900	eVAYLGNEVSDEEcLkR	2	1	1	N-Term(iTRAQ4plex); C14(Carbamidomethyl); K16(iTRAQ4plex)	0	1.23124	0.90493	0.630101	0	9.602e-10	5.26091	3	2299.15	2.68603	53.7686	1
5031977	gTDTVAGLALIk	3	1	1	N-Term(iTRAQ4plex); K12(iTRAQ4plex)	0	1.07013	0.693003	3.35592	0	6.21e-10	5.26087	2	1446.88	-0.292207	96.3356	0
89191868	dcQDHSFSIVIETVQcADDRDAVcTR	1	1	1	N-Term(iTRAQ4plex); C2(Carbamidomethyl); C16(Carbamidomethyl); C24(Carbamidomethyl)	0	0.98106	0.736639	0.414663	0	1.766e-08	5.2606	4	3241.44	-1.88063	70.38	1
355594753	vTTVASHTSDSDVPSGVTEVVVk	9	1	1	N-Term(iTRAQ4plex); K23(iTRAQ4plex)	0	0.385854	1.27674	0.375039	0	5.45e-10	5.26059	3	2602.38	-0.415794	56.4621	0
5453599	fIIHAPPGEFNEVFNDVR	8	1	1	N-Term(iTRAQ4plex)	0	0.9371	1.0819	0.766489	0	1.409e-09	5.26035	3	2245.15	-3.12518	87.7772	0
530370419	kFGYVDFESAEDLEk	3	2	1	N-Term(iTRAQ4plex); K1(iTRAQ4plex); K15(iTRAQ4plex)	0	1.29816	0.984537	0.788849	0	5.514e-09	5.26008	3	2209.14	-1.01779	72.2702	1
7661968	tIDLGAAAHYTGDk	2	4	1	N-Term(iTRAQ4plex); K14(iTRAQ4plex)	0	0.702311	1.10851	0.549564	0	2.242e-09	5.26003	3	1720.9	-6.17446	44.9501	0
530383146	qkEEESQQQAVLEQER	1	9	1	N-Term(iTRAQ4plex); K2(iTRAQ4plex)	0	1.06336	0.850809	0.276637	0	1.106e-07	5.25981	3	2247.14	-3.03953	30.4259	1
5902134	ePVVTLEGHTk	1	1	1	N-Term(iTRAQ4plex); K11(iTRAQ4plex)	0	2.18227	0.775466	4.15482	0	2.779e-08	5.25957	3	1497.85	-2.60201	47.7298	0
4503139	sGVYQHVTGEmMGGHAIR	6	1	1	N-Term(iTRAQ4plex); M11(Oxidation)	0	1.06002	0.806138	1.55351	0	2.894e-08	5.25914	4	2090	-1.54297	40.6634	0
5453595	kEPAVLELEGk	2	3	1	N-Term(iTRAQ4plex); K1(iTRAQ4plex); K11(iTRAQ4plex)	0	1.60795	0.918627	0.91301	0	3.717e-07	5.25902	3	1644.99	-2.24575	59.1612	1
118402586	gFGHIGIAVPDVYSAck	8	2	1	N-Term(iTRAQ4plex); C16(Carbamidomethyl); K17(iTRAQ4plex)	0	0.813122	1.08298	1.15139	0	2.265e-10	5.2572	3	2079.09	0.577391	70.3386	0
23110942	aIGSASEGAQSSLQEVYHk	7	2	1	N-Term(iTRAQ4plex); K19(iTRAQ4plex)	0	1.35106	1.16444	1.24445	0	2.438e-12	5.2568	3	2250.16	-0.873204	45.2608	0
167614504	kAAQNSGEAEYIEk	2	2	1	N-Term(iTRAQ4plex); K1(iTRAQ4plex); K14(iTRAQ4plex)	0	0.688225	1.4835	0.858099	0	7.871e-09	5.2557	3	1970.05	-1.40188	14.855	1
530404794	ekEcGVTATFDASR	2	9	1	N-Term(iTRAQ4plex); K2(iTRAQ4plex); C4(Carbamidomethyl)	0	0.960846	1.07734	0.828301	0	2.67e-08	5.25562	3	1858.92	-1.8994	23.6207	1
4502119	rPVLFQEYLDIDQmIFNR	4	2	1	N-Term(iTRAQ4plex); M14(Oxidation)	0	0.500081	1.12934	1.19165	0	3.001e-08	5.25539	3	2457.28	1.38419	106.568	0
530401393	gNVGFVFTkEDLTEIR	1	3	1	N-Term(iTRAQ4plex); K9(iTRAQ4plex)	0	2.05506	1.00015	6.27898	0	3.879e-09	5.25507	3	2113.16	2.12558	99.9442	1
530366880	gSFSEQGINEFLR	7	6	1	N-Term(iTRAQ4plex)	0	1.85673	0.852976	3.91316	0	1.18e-10	5.25483	2	1627.82	-1.32805	71.0129	0
41872631	gILADEDSSRPVWLk	3	1	1	N-Term(iTRAQ4plex); K15(iTRAQ4plex)	0	0.512421	1.00652	1.24857	0	4.574e-11	5.25459	3	1974.08	-5.86858	63.36	0
4502337	yYYDGkDYIEFNk	3	1	1	N-Term(iTRAQ4plex); K6(iTRAQ4plex); K13(iTRAQ4plex)	0	0.220086	1.45379	0.0977527	0	7.64e-06	5.25453	3	2150.08	-0.955268	63.4524	1
40068518	tVSkVDDFLANEAk	1	2	1	N-Term(iTRAQ4plex); K4(iTRAQ4plex); K14(iTRAQ4plex)	0	2.05764	1.09881	0.574803	0	1.257e-10	5.25446	3	1969.09	-1.90476	53.6805	1
21536286	fPAEDEFPDLSAHNNHMAk	3	1	1	N-Term(iTRAQ4plex); K19(iTRAQ4plex)	0	0.355172	0.846898	0.823306	0	1.074e-07	5.25398	4	2458.16	-3.57247	53.8822	0
167614506	iGNFSTDIkDSk	3	1	1	N-Term(iTRAQ4plex); K9(iTRAQ4plex); K12(iTRAQ4plex)	0	3.72239	1.22821	0.422326	0	1.815e-07	5.25343	3	1756.97	-7.26405	41.6692	1
228480205	aIVAGDQNVEYk	11	5	1	N-Term(iTRAQ4plex); K12(iTRAQ4plex)	0	0.219875	1.09649	0.113895	0	4.921e-08	5.25285	2	1594.87	1.39666	59.4447	0
530406332	vGkEDSSSAEFLEk	1	5	1	N-Term(iTRAQ4plex); K3(iTRAQ4plex); K14(iTRAQ4plex)	0	0.979965	1.06207	0.232623	0	1.136e-07	5.25207	3	1958.04	-1.47817	59.3365	1
189217425	aASASESALQTVIkEDLPR	1	4	1	N-Term(iTRAQ4plex); K14(iTRAQ4plex)	0	0.258161	2.13821		0	6.849e-10	5.25188	3	2274.25	-1.26515	77.3506	1
224586844	aPHYPGIGPVDESGIPTAIR	1	26	1	N-Term(iTRAQ4plex)	0	0.849107	1.60125	2.10036	0	1.611e-09	5.24992	3	2191.16	0.000752668	64.4397	0
39777597	lVVNFESDkLk	3	3	1	N-Term(iTRAQ4plex); K9(iTRAQ4plex); K11(iTRAQ4plex)	0	0.590465	2.25413		0	9.44e-08	5.24844	3	1724.03	-0.0979689	80.8342	1
20357556	aSAGHAVSIAQDDAGADDWETDPDFVNDVSEkEQR	1	4	1	N-Term(iTRAQ4plex); K32(iTRAQ4plex)	0	0.497773	2.20703	1.30675	0	3.755e-09	5.24681	4	4033.85	-1.29465	68.4701	1
4502303	lVRPPVQVYGIEGR	6	1	1	N-Term(iTRAQ4plex)	0	0.858293	1.28064	0.725128	0	9.213e-09	5.24663	3	1727	-2.79562	58.3464	0
66932947	dTVIkPLLVEPEGLEk	9	1	1	N-Term(iTRAQ4plex); K5(iTRAQ4plex); K16(iTRAQ4plex)	0	0.231956	0.903595	0.267579	0	1.009e-09	5.24627	3	2212.32	1.14568	70.4416	0
33457308	vHLDIQVGEHANNYPEIAAk	2	1	1	N-Term(iTRAQ4plex); K20(iTRAQ4plex)	0	0.848134	0.944217	0.79465	0	4.864e-06	5.24601	4	2506.33	1.52944	56.0028	0
5454028	vkDRDDFPVVLVGNk	2	1	1	N-Term(iTRAQ4plex); K2(iTRAQ4plex); K15(iTRAQ4plex)	0	0.48689	1.23814	0.386869	0	7.444e-09	5.24518	3	2133.24	0.348806	46.5823	2
5031601	vAWVSHDSTVcLADADk	2	3	1	N-Term(iTRAQ4plex); C11(Carbamidomethyl); K17(iTRAQ4plex)	0	1.52404	0.861849	0.983891	0	2.136e-10	5.24407	3	2162.07	-2.44008	52.7374	0
62414289	eMEENFAVEAANYQDTIGR	11	1	1	N-Term(iTRAQ4plex)	0	0.965671	0.972877	0.605654	0	1.681e-12	5.24314	3	2331.07	-0.692343	107.759	0
224586817	akDDSELEGQVIScLk	1	3	1	N-Term(iTRAQ4plex); K2(iTRAQ4plex); C14(Carbamidomethyl); K16(iTRAQ4plex)	0	1.2374	0.774799	0.842399	0	8.823e-10	5.24303	3	2224.19	1.06875	82.7674	1
530368014	akDEQSAVSMLk	2	3	1	N-Term(iTRAQ4plex); K2(iTRAQ4plex); K12(iTRAQ4plex)	0	0.466331	1.41649	0.614095	0	1.458e-07	5.24296	3	1738.98	1.94911	45.9394	1
302344767	gHPLGATGLAQcAELcWQLR	1	5	1	N-Term(iTRAQ4plex); C12(Carbamidomethyl); C16(Carbamidomethyl)	0	0.526193	1.14036	1.88647	0	1.017e-08	5.24214	3	2382.19	-0.170152	73.7596	0
5901926	lPGGELNPGEDEVEGLkR	2	1	1	N-Term(iTRAQ4plex); K17(iTRAQ4plex)	0	1.34064	0.985643	0.943688	0	3.49e-09	5.24208	3	2197.17	0.248178	81.6573	1
223942035	gDAFDFNVALQDHFk	2	3	1	N-Term(iTRAQ4plex); K15(iTRAQ4plex)	0	1.21819	0.883753	0.773807	0	1.373e-08	5.24207	3	2012.01	0.40657	107.978	0
530425865	dALNQATSQVESk	2	4	1	N-Term(iTRAQ4plex); K13(iTRAQ4plex)	0	1.80591	0.991743	1.5431	0	1.895e-07	5.24143	2	1678.88	-3.26593	35.0208	0
530407861	sEEPAGQILSHLSSELk	2	3	1	N-Term(iTRAQ4plex); K17(iTRAQ4plex)	0	0.940724	0.985585	1.03947	0	3.814e-09	5.23936	3	2113.14	1.63989	80.6134	0
118498356	aLkEEIGNVQLEk	1	3	1	N-Term(iTRAQ4plex); K3(iTRAQ4plex); K13(iTRAQ4plex)	0	0.709958	1.32347	0.608658	0	7.352e-07	5.23905	3	1903.13	2.06905	49.5267	1
39753957	dSHSSEEDEASSQTDLSQTISk	1	2	1	N-Term(iTRAQ4plex); K22(iTRAQ4plex)	0	0.891725	1.4821	2.03117	0	4.969e-10	5.23808	3	2669.23	-0.46209	33.2712	0
208973246	nRPSSGSLIQVVTTEGR	5	2	1	N-Term(iTRAQ4plex)	0	0.836038	1.05553	0.953756	0	1.994e-07	5.23807	3	1945.05	-3.61409	48.8824	0
4507801	vIGQDSSEIHFk	2	1	1	N-Term(iTRAQ4plex); K12(iTRAQ4plex)	0	1.57413	1.01185	1.70356	0	1.364e-08	5.23783	3	1647.89	-4.24906	41.6332	0
530363676	kTEELEEESFPER	2	2	1	N-Term(iTRAQ4plex); K1(iTRAQ4plex)	0	1.12217	0.928335	1.11255	0	1.77e-09	5.23694	3	1910.96	-0.68958	39.0148	1
42544123	qGIETPEDQNDLRk	2	12	1	N-Term(iTRAQ4plex); K14(iTRAQ4plex)	0	1.06167	0.814259	1.16734	0	2.818e-07	5.23652	3	1931	-1.39591	24.8534	1
116063573	aFGPGLQGGSAGSPAR	8	2	1	N-Term(iTRAQ4plex)	0	0.67239	1.18226	0.302759	0	8.728e-09	5.23535	2	1573.82	1.13536	58.4604	0
14277700	lVEALcAEHQINLIk	3	2	1	N-Term(iTRAQ4plex); C6(Carbamidomethyl); K15(iTRAQ4plex)	0	1.87691	1.09365	1.11678	0	4.927e-10	5.23525	3	2039.15	-2.15419	77.3703	0
5453565	aIFSHAAGDNSTLLSFk	2	11	1	N-Term(iTRAQ4plex); K17(iTRAQ4plex)	0	0.367739	1.29598	0.397844	0	1.668e-09	5.23426	3	2067.11	-0.125375	72.9726	0
530384249	eQSHAEISPPAESGQAVEEckEEGEEk	1	3	1	N-Term(iTRAQ4plex); C20(Carbamidomethyl); K21(iTRAQ4plex); K27(iTRAQ4plex)	0	0.702474	0.75764		0	1.149e-07	5.23364	4	3416.61	-2.16327	45.2821	1
18426915	lREDENAEPVGTTYQk	3	3	1	N-Term(iTRAQ4plex); K16(iTRAQ4plex)	0	0.574753	0.989432	0.802871	0	2.84e-07	5.23359	3	2138.1	-0.833176	26.5004	1
29568111	nAFAcFDEEASGFIHEDHLR	7	1	1	N-Term(iTRAQ4plex); C5(Carbamidomethyl)	0	0.522243	1.8142	0.812793	0	5.02e-09	5.2327	4	2509.12	-3.08227	88.1353	0
4557871	cLkDGAGDVAFVk	1	2	1	N-Term(iTRAQ4plex); C1(Carbamidomethyl); K3(iTRAQ4plex); K13(iTRAQ4plex)	0	0.426506	0.796139	0.322265	0	2.118e-10	5.23202	3	1812.01	1.55206	40.9337	1
13124879	lkEILLQVEDER	4	4	1	N-Term(iTRAQ4plex); K2(iTRAQ4plex)	0	0.612531	2.06772	0.243102	0	3e-07	5.2318	3	1773.04	2.04152	106.568	1
11415030	tVTAMDVVYALk	36	1	1	N-Term(iTRAQ4plex); K12(iTRAQ4plex)	0	0.866153	1.45994	0.916491	0	3.06e-08	5.23176	2	1598.91	-0.136112	91.3228	0
4508047	lGHPEALSAGTGSPQPPSFTYAQQR	4	3	1	N-Term(iTRAQ4plex)	0	0.530792	1.34856	1.54467	0	2.083e-11	5.23161	3	2741.38	0.55065	75.2817	0
166158922	vAAALTAMDkPLGR	2	2	1	N-Term(iTRAQ4plex); K10(iTRAQ4plex)	0	4.64188	0.658722	1.00477	0	5.983e-11	5.23144	3	1701.99	-2.40358	57.3585	0
4505257	kTQEQLALEMAELTAR	7	2	1	N-Term(iTRAQ4plex); K1(iTRAQ4plex)	0	0.94968	0.933355	0.632233	0	4.859e-08	5.23124	3	2120.17	1.46885	73.2715	1
156616290	aMATSQFHFNLR	1	1	1	N-Term(iTRAQ4plex)	0	0.316394	2.00335	0.468371	0	1.092e-06	5.23123	3	1566.8	-0.205766	52.5116	0
154146191	eLISNSSDALDk	3	2	1	N-Term(iTRAQ4plex); K12(iTRAQ4plex)	0	1.55019	0.941254	0.741241	0	2.041e-08	5.23077	2	1579.83	-5.29529	43.6483	0
530429522	kLIGEVSSGSGETFSYPDFLR	4	7	1	N-Term(iTRAQ4plex); K1(iTRAQ4plex)	0	1.89741	0.657884		0	6.7e-09	5.23058	3	2577.34	-2.75095	87.2067	1
5031815	ySHLQPGDHLTDITLk	3	2	1	N-Term(iTRAQ4plex); K16(iTRAQ4plex)	0	1.58184	0.879027	1.02482	0	4.876e-09	5.22989	3	2126.14	-2.55287	47.4177	0
349732256	tAFQEALDAAGDk	6	2	1	N-Term(iTRAQ4plex); K13(iTRAQ4plex)	0	1.09754	0.959568	0.371374	0	6.342e-10	5.22979	2	1624.85	1.99847	84.4429	0
4502027	aLVLIAFAQYLQQcPFEDHVk	2	1	1	N-Term(iTRAQ4plex); C14(Carbamidomethyl); K21(iTRAQ4plex)	0	0.33134	0.946233	0.0745461	0	4.74e-09	5.22951	3	2778.49	0.999179	118.993	0
61743954	vDINAPDVDVQGPDWHLk	6	6	1	N-Term(iTRAQ4plex); K18(iTRAQ4plex)	0	0.458072	0.963588	0.324922	0	1.311e-08	5.2294	3	2306.2	-1.51193	74.0836	0
47933379	aALcHFcIDMLNAk	1	1	1	N-Term(iTRAQ4plex); C4(Carbamidomethyl); C7(Carbamidomethyl); K14(iTRAQ4plex)	0	0.619256	1.45969	0.6234	0	1.482e-08	5.22783	3	1951.98	-0.562298	74.3398	0
4503273	rQEEAALLSQEFAEAWGQk	1	1	1	N-Term(iTRAQ4plex); K19(iTRAQ4plex)	0	0.344019	1.58565	0.420046	0	2.429e-07	5.22779	3	2479.29	1.41142	87.8327	1
530368014	dVSSVELLMNNHQGIk	3	3	1	N-Term(iTRAQ4plex); K16(iTRAQ4plex)	0	0.300082	1.13	0.572372	0	1.126e-09	5.22738	3	2072.11	0.989546	88.5298	0
115298678	dYAGVFSDAGLTFTSSSGQQTAQR	7	1	1	N-Term(iTRAQ4plex)	0	0.262475	1.18899	1.68048	0	4.409e-12	5.22672	3	2638.25	1.72485	111.331	0
7706318	dILVLPLDLTDTGSHEAATk	6	2	1	N-Term(iTRAQ4plex); K20(iTRAQ4plex)	0	1.0363	0.878321	0.19031	0	1.704e-09	5.22531	3	2397.3	-4.81138	88.2536	0
440309857	eLISNASDALEk	2	2	1	N-Term(iTRAQ4plex); K12(iTRAQ4plex)	0	1.42817	0.677601	0.979257	0	1.084e-08	5.22517	2	1577.86	-3.36023	76.2016	0
4557871	sASDLTWDNLk	13	2	1	N-Term(iTRAQ4plex); K11(iTRAQ4plex)	0	0.532381	1.02826	0.296591	0	8.666e-08	5.22427	2	1537.8	-4.7505	59.508	0
366039979	aQDLFLDGVPLRk	1	2	1	N-Term(iTRAQ4plex); K13(iTRAQ4plex)	0	1.98783	0.660149	1.24365	0	2.213e-07	5.22425	3	1760.03	-0.294108	91.4809	1
115298659	hEIDSYDDRFQSADETGQDLVNANHEASDEVR	1	1	1	N-Term(iTRAQ4plex)	0	0.0403737	1.8427	0.324719	0	1.978e-09	5.22376	4	3806.69	0.505432	53.0397	1
167466160	dRDDEEAAPLLR	1	2	1	N-Term(iTRAQ4plex)	0	1.39096	0.807676	4.61492	0	2.828e-07	5.22369	3	1543.78	-0.543758	34.1027	1
4507877	vGkETVQTTEDQILk	2	4	1	N-Term(iTRAQ4plex); K3(iTRAQ4plex); K15(iTRAQ4plex)	0	0.55443	1.17796	0.321333	0	8.728e-09	5.22346	3	2121.21	0.331788	65.6397	1
20270355	hSGFcLETQNWPDAVNQPR	2	1	1	N-Term(iTRAQ4plex); C5(Carbamidomethyl)	0	1.17183	0.900221	0.569148	0	1.908e-10	5.22329	3	2400.13	-0.761601	87.4279	0
308818200	iMLEDGNLHVTQGAGR	3	2	1	N-Term(iTRAQ4plex)	0	0.837889	0.950858	1.10142	0	8.176e-10	5.22324	3	1854.96	-1.31423	45.2943	0
6912328	aLPESLGQHALR	2	1	1	N-Term(iTRAQ4plex)	0	0.496716	0.859063	1.22682	0	2.304e-07	5.22227	3	1435.82	2.28266	60.0417	0
224028248	ekLEMEMEAAR	4	2	1	N-Term(iTRAQ4plex); K2(iTRAQ4plex)	0	1.01938	0.954036	1.49949	0	7.151e-07	5.22215	3	1624.82	-1.93755	33.9863	1
4502101	gLGTDEDTLIEILASR	10	2	1	N-Term(iTRAQ4plex)	0	0.767263	0.67596	2.79752	0	1.125e-09	5.22107	2	1846.99	2.26786	112.681	0
4557871	eGTcPEAPTDEckPVk	19	2	1	N-Term(iTRAQ4plex); C4(Carbamidomethyl); C12(Carbamidomethyl); K13(iTRAQ4plex); K16(iTRAQ4plex)	0	0.531022	0.881196	0.311879	0	1.193e-08	5.22052	3	2250.11	1.15865	19.0283	0
186972143	eGLHYTEVcGYDIASPNAGPLFR	3	5	1	N-Term(iTRAQ4plex); C9(Carbamidomethyl)	0	0.585736	0.895069	1.68574	0	1e-10	5.22019	3	2710.31	0.162312	109.737	0
6598323	mTGSEFDFEEMkR	3	3	1	N-Term(iTRAQ4plex); K12(iTRAQ4plex)	0	0.888735	1.18971	0.407518	0	3.103e-08	5.21981	3	1894.89	-2.61352	58.3919	1
66932947	lHTEAQIQEEGTVVELTGR	9	1	1	N-Term(iTRAQ4plex)	0	0.351687	0.931739	1.18177	0	5.778e-11	5.21974	3	2254.18	1.74013	77.3189	0
271398239	nVMLLPVGSADDGAHSQNEk	4	3	1	N-Term(iTRAQ4plex); K20(iTRAQ4plex)	0	1.64114	0.966989	1.09222	0	2.294e-11	5.2189	3	2370.19	-1.47419	50.8359	0
269954692	eADPDDHYQPGEGTQATADk	2	6	1	N-Term(iTRAQ4plex); K20(iTRAQ4plex)	0	1.3985	1.10358		0	1.892e-08	5.21846	3	2433.1	-3.23641	32.7403	0
4557032	lkDDEVAQLk	5	1	1	N-Term(iTRAQ4plex); K2(iTRAQ4plex); K10(iTRAQ4plex)	0	0.937416	0.775823	0.279322	0	6.426e-07	5.21843	3	1590.94	-0.887505	54.9508	1
13124879	qADLEkEELAEELASSLSGR	3	4	1	N-Term(iTRAQ4plex); K6(iTRAQ4plex)	0	0.648121	1.95335		0	9.401e-10	5.21787	3	2463.28	0.66297	87.8497	1
4501887	vAPEEHPVLLTEAPLNPk	159	3	1	N-Term(iTRAQ4plex); K18(iTRAQ4plex)	0	0.955244	1.04312	0.518323	0	7.3e-09	5.21758	3	2242.27	1.34386	64.1536	0
70780353	rQDDATGAGQDSENEVSLVSGHQR	4	5	1	N-Term(iTRAQ4plex)	0	0.743031	1.21148	4.71951	0	1.415e-09	5.21719	4	2700.26	-3.31515	25.0147	1
48675813	gDVEEDEAVPDSEQDIkPR	1	3	1	N-Term(iTRAQ4plex); K17(iTRAQ4plex)	0	0.927992	0.976922	0.990683	0	8.455e-10	5.21648	3	2416.16	-5.48092	51.1385	0
221307584	vLSRPNAQELPSMYQR	1	2	1	N-Term(iTRAQ4plex)	0	0.930626	0.818196	0.684974	0	5.071e-10	5.21614	3	2033.07	-0.0604031	53.5287	0
67089149	cYASDQEVLDMHGFLR	2	16	1	N-Term(iTRAQ4plex); C1(Carbamidomethyl)	0	1.03243	1.04622	2.10967	0	5.285e-09	5.2146	3	2084.97	1.09932	73.8318	0
47458820	fLQESNVLYQHNLR	2	11	1	N-Term(iTRAQ4plex)	0	0.554494	1.59784	0.59406	0	1.366e-07	5.21425	3	1905.01	-2.16367	60.5694	0
13124879	kDTSITGELEk	1	2	1	N-Term(iTRAQ4plex); K1(iTRAQ4plex); K11(iTRAQ4plex)	0	0.598298	1.95929	0.174486	0	4.53e-09	5.21341	3	1652.94	-0.831682	47.793	1
58761500	yEDFkEEGSENAVk	4	2	1	N-Term(iTRAQ4plex); K5(iTRAQ4plex); K14(iTRAQ4plex)	0	0.968185	0.978737	0.165845	0	2.803e-09	5.21324	3	2077.04	-1.62258	31.4411	1
530365535	sEEITTGSAWFSFLESHNk	2	2	1	N-Term(iTRAQ4plex); K19(iTRAQ4plex)	0	1.40745	0.84252		0	1.568e-09	5.21155	3	2458.2	-3.31144	85.8479	0
13124879	qLHEYETELEDER	6	4	1	N-Term(iTRAQ4plex)	0	0.615258	1.79597	0.760023	0	3.046e-07	5.21028	3	1834.86	-0.912416	48.225	0
12667788	qEEEMMAkEEELVk	1	2	1	N-Term(iTRAQ4plex); K8(iTRAQ4plex); K14(iTRAQ4plex)	0	0.707533	0.921463	0.0996947	0	3.272e-08	5.20978	3	2155.08	-6.78382	52.9852	1
194688133	kHPDSSVNFAEFSk	2	1	1	N-Term(iTRAQ4plex); K1(iTRAQ4plex); K14(iTRAQ4plex)	0	1.67321	0.972429	1.69964	0	5.168e-06	5.20923	3	2025.07	-3.38951	21.8482	1
530421227	lGAGPDGVEEIkR	1	5	1	N-Term(iTRAQ4plex); K12(iTRAQ4plex)	0	1.04733	1.03021	2.21708	0	1.927e-07	5.20915	3	1628.92	-0.00775964	53.7526	1
27477136	eHGLNPDVVQNIQDIcNSk	2	3	1	N-Term(iTRAQ4plex); C16(Carbamidomethyl); K19(iTRAQ4plex)	0	1.68132	0.80667	1.14169	0	5.73e-09	5.20823	3	2468.24	-1.62171	66.3319	0
41393561	wAHLDIAGVMTNkDEVPYLR	1	1	1	N-Term(iTRAQ4plex); K13(iTRAQ4plex)	0	3.50527	0.53457	0.848442	0	1.461e-10	5.20793	4	2616.38	-2.92443	82.6501	1
62739186	iVSSAmEPDREYHFGQAVR	4	4	1	N-Term(iTRAQ4plex); M6(Oxidation)	0	0.355137	1.16528	0.346157	0	1.05e-07	5.20793	4	2352.15	0.352719	36.5293	1
530368014	tAASGIPYHSEVPVSLk	5	2	1	N-Term(iTRAQ4plex); K17(iTRAQ4plex)	0	0.422851	1.37177	0.430525	0	6.014e-10	5.2078	3	2044.13	1.33421	50.7503	0
98986464	rLEDLSESIVNDFAYmk	3	1	1	N-Term(iTRAQ4plex); M16(Oxidation); K17(iTRAQ4plex)	0	1.07804	0.965266	0.848406	0	1.332e-06	5.20772	3	2334.2	4.10858	118.33	1
4503689	dSHSLTTNIMEILR	10	2	1	N-Term(iTRAQ4plex)	0	0.211492	1.63313	0.345339	0	8.436e-10	5.20769	3	1773.93	-0.167119	85.8683	0
4557305	iGEHTPSALAIMENANVLAR	10	2	1	N-Term(iTRAQ4plex)	0	1.03857	1.07259	1.37777	0	4.096e-10	5.2071	3	2251.2	-1.23906	86.793	0
148536853	mcTLIDkFDEHDGPVR	2	2	1	N-Term(iTRAQ4plex); C2(Carbamidomethyl); K7(iTRAQ4plex)	0	1.26261	1.21088	0.483983	0	8.333e-10	5.20619	4	2221.1	2.88496	62.4165	1
156104874	kVEQDPGLLQESSR	2	2	1	N-Term(iTRAQ4plex); K1(iTRAQ4plex)	0	0.759472	1.39335	0.983927	0	1.106e-09	5.2048	3	1874.02	-1.77868	21.1124	1
60279268	sIEIPRPVDGVEVPGcGk	3	2	1	N-Term(iTRAQ4plex); C16(Carbamidomethyl); K18(iTRAQ4plex)	0	1.07626	0.73545	1.37107	0	8.329e-09	5.20302	3	2197.19	-1.64455	61.6085	0
306966132	lQTASDESYkDPTNIQSk	1	2	1	N-Term(iTRAQ4plex); K10(iTRAQ4plex); K18(iTRAQ4plex)	0	0.317954	1.00957		0	6.628e-09	5.20271	3	2457.29	3.00506	53.7191	1
4505763	acANPAAGSVILLENLR	8	2	1	N-Term(iTRAQ4plex); C2(Carbamidomethyl)	0	2.47507	1.04485	2.24891	0	7.534e-09	5.20113	3	1913.03	-3.54321	89.4265	0
24308039	fFADDTQAALTk	2	1	1	N-Term(iTRAQ4plex); K12(iTRAQ4plex)	0	0.925992	0.965595	0.859747	0	1.825e-08	5.20101	2	1615.85	-4.80029	62.783	0
190885499	wVTYFNkPDIDAWELR	4	1	1	N-Term(iTRAQ4plex); K7(iTRAQ4plex)	0	1.58155	0.809474	0.572003	0	3.603e-08	5.2006	3	2341.22	0.791368	96.0494	0
4758012	kFNALFAQGNYSEAAk	2	3	1	N-Term(iTRAQ4plex); K1(iTRAQ4plex); K16(iTRAQ4plex)	0	0.977724	1.34389	1.02964	0	7.562e-10	5.20003	3	2191.19	0.0875242	52.1388	1
38569421	eGDYVLFHHEGGVDVGDVDAk	4	4	1	N-Term(iTRAQ4plex); K21(iTRAQ4plex)	0	0.935362	0.995758	0.573695	0	5.019e-10	5.19964	4	2546.24	-0.140768	80.108	0
41406084	gLVVLGFPcNQFGHQENAk	5	1	1	N-Term(iTRAQ4plex); C9(Carbamidomethyl); K19(iTRAQ4plex)	0	2.03544	0.863606	1.4771	0	8.642e-09	5.19962	3	2403.24	-1.97146	70.1457	0
14591909	iEGDmIVcAAYAHELPk	2	3	1	N-Term(iTRAQ4plex); M5(Oxidation); C8(Carbamidomethyl); K17(iTRAQ4plex)	0	1.27548	1.1296	0.808153	0	1.483e-10	5.19939	3	2221.12	0.363555	63.7567	0
166158922	kLVEGLSALVVDVk	2	2	1	N-Term(iTRAQ4plex); K1(iTRAQ4plex); K14(iTRAQ4plex)	0	2.09745	0.954502	1.05518	0	1.77e-07	5.19938	3	1902.19	-4.57996	82.8419	1
19718759	sLLTEADAGHTEFTDEVYQNESR	1	5	1	N-Term(iTRAQ4plex)	0	0.782205	1.22928	0.168198	0	1.148e-08	5.19856	3	2756.27	-0.917237	65.3706	0
18201905	vWYVSNIDGTHIAk	6	3	1	N-Term(iTRAQ4plex); K14(iTRAQ4plex)	0	2.3087	0.97961	1.99852	0	1.711e-08	5.19746	3	1891.03	-1.1926	64.4605	0
4507149	gDGPVQGIINFEQk	15	1	1	N-Term(iTRAQ4plex); K14(iTRAQ4plex)	0	0.775499	1.12112	0.784004	0	1.332e-07	5.19564	2	1789.97	-0.0345099	71.7192	0
367460087	nmDPLNDNVATLLHQSSDR	3	6	1	N-Term(iTRAQ4plex); M2(Oxidation)	0	0.611774	1.15479	0.551689	0	3.161e-11	5.19554	3	2300.1	-1.41563	60.6139	0
530421457	lLHDSGLNVVVLEAR	3	4	1	N-Term(iTRAQ4plex)	0	0.719409	1.08604	0.662615	0	6.444e-09	5.19519	3	1779.02	-0.242414	76.7226	0
115298659	lADDEDYkDIQNLk	3	1	1	N-Term(iTRAQ4plex); K8(iTRAQ4plex); K14(iTRAQ4plex)	0	0.11593	1.76733	0.3774	0	3.662e-08	5.19432	3	2112.12	0.391826	77.2982	1
4507645	dcGATWVVLGHSER	20	4	1	N-Term(iTRAQ4plex); C2(Carbamidomethyl)	0	1.33872	0.961175	1.6001	0	1.82e-07	5.19423	3	1730.84	-0.538343	49.5503	0
70780353	iSEILLDHGAPIQAk	2	6	1	N-Term(iTRAQ4plex); K15(iTRAQ4plex)	0	0.0802886	1.72859	0.0834692	0	4.888e-11	5.19379	3	1893.11	1.09313	91.3383	0
34147630	dLEkPFLLPVEAVYSVPGR	9	1	1	N-Term(iTRAQ4plex); K4(iTRAQ4plex)	0	0.93619	0.757244	0.574561	0	2.518e-09	5.19326	3	2417.36	-2.76328	96.9947	0
63162572	kGESQTDIEITREEDFTR	4	3	1	N-Term(iTRAQ4plex); K1(iTRAQ4plex)	0	1.41622	1.22014	1.09902	0	2.492e-07	5.19317	4	2442.23	-3.96062	34.8776	2
223029410	dHFGLEGDEESTmLEDSVSPk	5	2	1	N-Term(iTRAQ4plex); M13(Oxidation); K21(iTRAQ4plex)	0	0.819231	0.917072	0.489803	0	4.103e-10	5.19315	3	2626.2	-0.824459	57.4368	0
4758032	tcVQTLEGHAQNVScASFHPELPIIITGSEDGTVR	1	1	1	N-Term(iTRAQ4plex); C2(Carbamidomethyl); C15(Carbamidomethyl)	0	1.79178			0	7.136e-08	5.19308	4	3967.93	-1.83026	107.696	0
308818195	tHNSSLEYNIFEGMEcR	2	3	1	N-Term(iTRAQ4plex); C16(Carbamidomethyl)	0	0.421771	0.872394	0.34615	0	2.25e-11	5.19301	3	2231	-1.14966	68.1063	0
8923930	iVHAFDMEDLGDk	2	1	1	N-Term(iTRAQ4plex); K13(iTRAQ4plex)	0	1.03411	1.03225	0.208327	0	3.35e-09	5.19144	3	1777.9	-2.27299	63.0059	0
62414289	lQEEMLQREEAENTLQSFR	4	1	1	N-Term(iTRAQ4plex)	0	0.958596	0.772591	0.662654	0	1.982e-08	5.19006	3	2495.23	-0.558453	68.1481	1
87196339	nLVWNAGALHYSDEVEIIQGLTR	4	1	1	N-Term(iTRAQ4plex)	0	0.490228	1.8228	0.131992	0	5.493e-11	5.18979	3	2742.43	-0.41652	103.183	0
4505881	kQLGAGSIEEcAAk	1	2	1	N-Term(iTRAQ4plex); K1(iTRAQ4plex); C11(Carbamidomethyl); K14(iTRAQ4plex)	0	0.377874	1.13098	0.747769	0	2.974e-09	5.18855	3	1894.04	-0.737722	38.0296	1
530393911	gDGTFVDAAASAGVDDPHQHGR	3	3	1	N-Term(iTRAQ4plex)	0	0.827688	1.12848	1.1577	0	3.026e-11	5.1885	4	2324.08	0.511005	35.6445	0
48762920	tNVLGHLQQGGAPTPFDR	1	5	1	N-Term(iTRAQ4plex)	0	1.03922	1.08144	0.854779	0	2.157e-08	5.18788	3	2052.07	-0.0342885	55.3524	0
115298678	lESEETmVLEAHDAQGDVPVTVTVHDFPGk	6	1	1	N-Term(iTRAQ4plex); M7(Oxidation); K30(iTRAQ4plex)	0	0.268276	1.12252		0	3.096e-08	5.18785	4	3554.76	1.31565	69.4422	0
223029410	lHTDDELNWLDHGR	8	3	1	N-Term(iTRAQ4plex)	0	0.690782	1.10238	1.43762	0	1.619e-08	5.18604	3	1864.91	-0.09087	52.9483	0
16306550	ePLGPALAHELR	3	4	1	N-Term(iTRAQ4plex)	0	0.432497	1.30134	0.24251	0	1.839e-09	5.18593	3	1446.82	-1.48872	52.7358	0
530405396	yNFHGTAEQDLPFck	1	1	1	N-Term(iTRAQ4plex); C14(Carbamidomethyl); K15(iTRAQ4plex)	0	2.35822	1.03593	2.34112	0	4.897e-08	5.18583	3	2115.02	-0.165658	56.9824	0
223029410	vQELGHGcAALVTk	4	2	1	N-Term(iTRAQ4plex); C8(Carbamidomethyl); K14(iTRAQ4plex)	0	0.786833	1.16503	0.593843	0	1.469e-07	5.18467	3	1770.97	-1.52157	36.664	0
530363094	eYLDNVQLGHILER	2	5	1	N-Term(iTRAQ4plex)	0	0.605642	0.97505	1.32866	0	3.807e-08	5.184	3	1842.98	-0.20843	73.5616	0
4826762	sPVGVQPILNEHTFcAGMSk	11	4	1	N-Term(iTRAQ4plex); C15(Carbamidomethyl); K20(iTRAQ4plex)	0	0.205217	1.79415	0.587641	0	5.047e-07	5.18307	3	2460.26	1.25004	84.4985	0
4503689	gSESGIFTNTk	11	2	1	N-Term(iTRAQ4plex); K11(iTRAQ4plex)	0	0.261449	2.43056	1.47144	0	5.067e-08	5.18299	2	1428.76	2.51586	46.6611	0
288915539	vYALPEDLVEVkPk	4	5	1	N-Term(iTRAQ4plex); K12(iTRAQ4plex); K14(iTRAQ4plex)	0	0.55338	0.87583	0.265894	0	2.048e-09	5.18242	3	2032.21	2.18174	71.375	0
68051721	tYILTcEHDVLRDDGImYAk	1	4	1	N-Term(iTRAQ4plex); C6(Carbamidomethyl); M17(Oxidation); K20(iTRAQ4plex)	0	1.24092	0.832742	0.687629	0	7.835e-06	5.1824	4	2717.35	-0.655053	63.4127	1
188595682	eLDFTEEQIHQIR	1	14	1	N-Term(iTRAQ4plex)	0	0.728308	1.16907	0.348338	0	2.978e-06	5.1823	3	1801.92	-1.09233	80.2266	0
4503571	iDkLmIEMDGTENk	5	2	1	N-Term(iTRAQ4plex); K3(iTRAQ4plex); M5(Oxidation); K14(iTRAQ4plex)	0	2.13087	0.810934	0.868074	0	2.257e-06	5.18228	3	2085.09	-2.15628	50.5033	1
312839880	vALHLDEEDkLR	1	2	1	N-Term(iTRAQ4plex); K10(iTRAQ4plex)	0	4.46249	0.714091	1.1291	0	3.889e-08	5.18129	3	1725.97	-4.08311	41.0431	1
530389313	vkWDISDSDVQQFR	2	2	1	N-Term(iTRAQ4plex); K2(iTRAQ4plex)	0	1.81256	1.53291	0.251762	0	9.898e-10	5.1812	3	2011.04	-4.44955	62.7392	1
530427505	gGNRFEPYANPTk	1	5	1	N-Term(iTRAQ4plex); K13(iTRAQ4plex)	0	1.0709	0.787718	2.31241	0	1.611e-05	5.18063	3	1738.91	0.138027	23.412	1
26051231	ekFENSIESLR	1	3	1	N-Term(iTRAQ4plex); K2(iTRAQ4plex)	0	2.2886	0.843744	0.787309	0	1.18e-07	5.18047	3	1639.89	-2.66079	46.9004	1
530403238	rLNITEEQQAVLNR	2	7	1	N-Term(iTRAQ4plex)	0	0.736305	1.01701	1.09324	0	7.089e-06	5.18043	3	1828	-8.18746	40.2127	1
13994151	ikGcTDNLTLTVAR	2	1	1	N-Term(iTRAQ4plex); K2(iTRAQ4plex); C4(Carbamidomethyl)	0	0.614557	1.03486	1.24605	0	6.275e-08	5.1801	3	1850.04	0.404204	63.0174	1
530391990	kDEQTGAIIVAR	1	3	1	N-Term(iTRAQ4plex); K1(iTRAQ4plex)	0	0.738513	1.10513	1.67061	0	3.768e-08	5.17979	3	1588.93	4.90629	37.7402	1
119220557	vVVLMGSTSDLGHcEk	2	4	1	N-Term(iTRAQ4plex); C14(Carbamidomethyl); K16(iTRAQ4plex)	0	1.01731	1.07447	1.06169	0	3.06e-10	5.17907	3	2020.04	-1.19891	74.0414	0
530386954	gcELISTPDQDHTDFTk	2	5	1	N-Term(iTRAQ4plex); C2(Carbamidomethyl); K17(iTRAQ4plex)	0	1.33164	0.863562	0.857257	0	3.702e-08	5.17881	3	2252.07	-2.53216	71.3872	0
530378666	eYWMDPEGEMkPGR	1	2	1	N-Term(iTRAQ4plex); K11(iTRAQ4plex)	0	2.35521	0.873964	2.46481	0	1.396e-09	5.17872	3	2012.94	-1.85353	79.6484	0
40288274	eLQEESGLTVDALHk	1	2	1	N-Term(iTRAQ4plex); K15(iTRAQ4plex)	0	1.99949	0.862965	3.6193	0	3.2e-09	5.17865	3	1957.05	-0.581035	76.1227	0
4505257	gMLREDAVLEYLk	6	2	1	N-Term(iTRAQ4plex); K13(iTRAQ4plex)	0	1.00448	0.84995	1.47724	0	1.096e-08	5.17827	3	1825.01	-0.88573	72.3339	1
70906437	fGSYcPTTcGIADFLSTYQTk	3	2	1	N-Term(iTRAQ4plex); C5(Carbamidomethyl); C9(Carbamidomethyl); K21(iTRAQ4plex)	0	0.262935	1.40932	1.60468	0	2.525e-06	5.17816	3	2705.27	-6.11869	119.766	0
38327039	nkEDQYDHLDAADMTk	4	1	1	N-Term(iTRAQ4plex); K2(iTRAQ4plex); K16(iTRAQ4plex)	0	0.994299	1.0057	0.563185	0	4.271e-07	5.17812	3	2326.14	0.820443	29.1729	1
12025678	acLISLGYDVENDRQGEAEFNR	3	2	1	N-Term(iTRAQ4plex); C2(Carbamidomethyl)	0	0.79099	0.984224	1.56891	0	4.084e-09	5.17781	3	2700.28	-1.36642	72.6058	1
530420325	vLHEAEGHIVTcETNTGEVYR	8	2	1	N-Term(iTRAQ4plex); C12(Carbamidomethyl)	0	1.34407	0.897284	2.26168	0	3.873e-09	5.17771	4	2558.24	-1.26951	59.9078	0
73747915	fQDVSFAYPNRPDRPVLk	2	5	1	N-Term(iTRAQ4plex); K18(iTRAQ4plex)	0	1.61473	1.07757	0.527671	0	2.929e-07	5.1773	4	2437.32	-2.29421	56.6751	0
359718934	lHYGDLTDSTcLVk	1	4	1	N-Term(iTRAQ4plex); C11(Carbamidomethyl); K14(iTRAQ4plex)	0	1.42695	0.853688	0.870166	0	2.28e-08	5.1769	3	1909.99	-0.0707623	56.5912	0
157168362	fGDRFPAMSDAYDR	3	1	1	N-Term(iTRAQ4plex)	0	0.816737	1.41935	0.242852	0	3.078e-10	5.17669	3	1791.82	-2.06247	81.0795	1
153266822	gLFIkPTVFSEVTDNMR	1	3	1	N-Term(iTRAQ4plex); K5(iTRAQ4plex)	0	4.4885	0.607053	5.97002	0	1.038e-07	5.17615	3	2242.21	-1.1324	114.841	0
119393891	vTSEGAGLQLQk	2	1	1	N-Term(iTRAQ4plex); K12(iTRAQ4plex)	0	0.734333	0.850987	1.07801	0	7.686e-09	5.17496	2	1518.87	-1.32205	40.9959	0
208022622	tITLEVEPSDTIENVk	4	9	1	N-Term(iTRAQ4plex); K16(iTRAQ4plex)	0	0.655522	1.1921	0.470997	0	1.513e-06	5.17469	3	2076.14	1.82106	96.2774	0
4503273	eAGYEGPLHQcDIYR	2	2	1	N-Term(iTRAQ4plex); C11(Carbamidomethyl)	0	0.517357	0.759677	0.739564	0	6.408e-10	5.17405	3	1951.91	1.08437	64.5932	0
4503727	fLQEHGSDSFLAEHk	4	1	1	N-Term(iTRAQ4plex); K15(iTRAQ4plex)	0	1.82095	0.977624	1.44157	0	1.811e-09	5.17337	3	2033.03	-2.49284	42.3525	0
38788353	gTLSDEHAGVISVLAQQAAk	4	1	1	N-Term(iTRAQ4plex); K20(iTRAQ4plex)	0	0.818135	1.00501	2.4029	0	8.508e-13	5.17323	3	2283.26	2.20408	86.5809	0
11415030	dNIQGITkPAIR	54	1	1	N-Term(iTRAQ4plex); K8(iTRAQ4plex)	0	1.04375	1.22251	1.01316	0	1.119e-09	5.17321	3	1613.96	3.1199	37.8932	0
22538444	iYPVTEIQEAHk	1	2	1	N-Term(iTRAQ4plex); K12(iTRAQ4plex)	0	1.05265	0.864144	0.259035	0	5.569e-10	5.17251	3	1715.95	-4.02627	40.643	0
4758958	aDEHVIDQGDDGDNFYVIER	5	3	1	N-Term(iTRAQ4plex)	0	0.896877	1.02984	1.28222	0	3.167e-10	5.1717	3	2451.12	-1.08589	62.3958	0
21735621	vNVPVIGGHAGk	3	3	1	N-Term(iTRAQ4plex); K12(iTRAQ4plex)	0	1.1226	0.666344	0.855445	0	2.718e-09	5.17147	3	1435.86	-0.494009	40.5597	0
6466450	gSScFEcTHYQSFLEYR	10	2	1	N-Term(iTRAQ4plex); C4(Carbamidomethyl); C7(Carbamidomethyl)	0	0.814779	0.98031	1.63239	0	5.388e-09	5.17077	3	2315	0.0897159	88.3575	0
530369256	iLVDVSNPTEQEHLQHR	2	3	1	N-Term(iTRAQ4plex)	0	1.12127	1.33164	0.783369	0	2.253e-07	5.17072	3	2159.11	-9.33411	40.3729	0
4505021	vSHQGYSTEAEFEEPR	2	1	1	N-Term(iTRAQ4plex)	0	0.760971	0.887155	1.24971	0	1.068e-07	5.17067	3	2009.92	-5.16797	29.1432	0
116063573	sPFEVkVGTEcGNQk	1	2	1	N-Term(iTRAQ4plex); K6(iTRAQ4plex); C11(Carbamidomethyl); K15(iTRAQ4plex)	0	0.584034	1.39185		0	1.337e-06	5.1706	3	2112.11	-0.337604	36.0208	1
56682959	nVNQSLLELHk	10	1	1	N-Term(iTRAQ4plex); K11(iTRAQ4plex)	0	1.47674	0.648406	0.543259	0	2.574e-07	5.17004	3	1582.91	-3.7698	44.3005	0
6005942	kYEmFAQTLQQSR	3	2	1	N-Term(iTRAQ4plex); K1(iTRAQ4plex); M4(Oxidation)	0	1.17669	0.932104	0.768592	0	1.326e-05	5.16997	3	1934	-0.958981	43.0135	1
12025678	vLAVNQENEHLmEDYEk	8	4	1	N-Term(iTRAQ4plex); M12(Oxidation); K17(iTRAQ4plex)	0	0.625045	1.04733	0.304598	0	2.905e-09	5.16967	3	2365.16	0.468362	66.2395	0
530368014	eIGQSVDEVEk	5	3	1	N-Term(iTRAQ4plex); K11(iTRAQ4plex)	0	0.411635	1.10611	0.226155	0	4.419e-08	5.16962	2	1520.8	-0.925199	37.312	0
20070228	dLAQYDAAHHEEFk	2	1	1	N-Term(iTRAQ4plex); K14(iTRAQ4plex)	0	1.12217	1.04071	1.10506	0	5.417e-09	5.16853	3	1961.96	-1.26448	27.961	0
156564401	kLFADAEEEQR	3	1	1	N-Term(iTRAQ4plex); K1(iTRAQ4plex)	0	1.51209	1.103	0.992225	0	2.783e-08	5.168	3	1623.86	0.0438149	47.8588	1
19913412	iPPYHYIHVLDQNSNVSR	9	2	1	N-Term(iTRAQ4plex)	0	1.09818	0.880962	1.18314	0	2.311e-07	5.16791	4	2296.19	-0.774328	52.3831	0
62739186	iVSSAMEPDREYHFGQAVR	2	4	1	N-Term(iTRAQ4plex)	0	0.382386	1.26269	0.585845	0	1.449e-08	5.16704	4	2336.16	-0.671961	46.4798	1
171906582	iESVHFSDQFSGPk	1	1	1	N-Term(iTRAQ4plex); K14(iTRAQ4plex)	0	1.09532	0.861335	0.613544	0	1.951e-07	5.16703	3	1865.96	-0.0547551	54.0492	0
4507357	nFSDNQLQEGk	10	2	1	N-Term(iTRAQ4plex); K11(iTRAQ4plex)	0	0.679707	0.879784	0.562183	0	5.423e-06	5.166	2	1567.78	-8.90147	25.8539	0
4502419	cLTTDEYDGHSTYPSHQYQ	7	2	1	N-Term(iTRAQ4plex); C1(Carbamidomethyl)	0	0.30438	1.53318	0.286638	0	3.755e-06	5.16537	3	2446.04	-0.43263	32.2983	0
193794826	gPSGLLVYQGk	7	3	1	N-Term(iTRAQ4plex); K11(iTRAQ4plex)	0	0.49414	1.15593	0.916047	0	1.795e-06	5.16339	2	1406.83	1.57981	68.5078	0
4506787	iFYPETTDIYDRk	2	2	1	N-Term(iTRAQ4plex); K13(iTRAQ4plex)	0	1.13884	0.886007	0.725367	0	2.878e-07	5.16326	3	1949.02	-1.70915	60.9508	1
10092665	lcGDDHFcNFDVAATGSLSTGTATR	5	1	1	N-Term(iTRAQ4plex); C2(Carbamidomethyl); C8(Carbamidomethyl)	0	0.390467	1.96426		0	2.312e-10	5.16269	3	2817.27	-1.306	63.6626	0
4502517	eSISVSSEQLAQFR	11	1	1	N-Term(iTRAQ4plex)	0	0.165834	1.63067	0.30631	0	1.305e-07	5.1623	3	1724.89	-0.00896296	64.9007	0
65288071	iQGSEHLYNDHGVIVDYNTTDPLIR	1	4	1	N-Term(iTRAQ4plex)	0	1.13502	1.04474	0.886159	0	1.528e-09	5.16207	4	3013.52	1.50816	67.0086	0
14251209	gVTFNVTTVDTk	6	1	1	N-Term(iTRAQ4plex); K12(iTRAQ4plex)	0	1.51256	0.917067	1.32893	0	1.131e-06	5.16199	2	1569.87	-3.08424	53.6843	0
61743967	dVATVAFcDAQSTQEIHEk	4	6	1	N-Term(iTRAQ4plex); C8(Carbamidomethyl); K19(iTRAQ4plex)	0	0.895017	0.976174	0.532242	0	3.286e-08	5.161	3	2437.18	-2.83451	79.0083	0
530421457	vLGSLEALEPVHYEEk	2	3	1	N-Term(iTRAQ4plex); K16(iTRAQ4plex)	0	0.345312	1.5072	0.110987	0	1.452e-07	5.16025	3	2101.14	-0.0897035	81.4688	0
281485550	gFSLDQTGSScEDVDEcEGNHR	3	1	1	N-Term(iTRAQ4plex); C11(Carbamidomethyl); C17(Carbamidomethyl)	0	0.661936	1.03182	0.528227	0	3.394e-10	5.16015	3	2643.07	-3.7924	38.8284	0
24234699	aALEDTLAETEAR	6	1	1	N-Term(iTRAQ4plex)	0	0.404565	0.625789	4.78933	0	2.295e-08	5.16007	2	1533.78	-3.01584	53.361	0
4506411	nRLENDGATALAEAFR	1	4	1	N-Term(iTRAQ4plex)	0	1.93408	0.97294	2.4024	0	2.203e-08	5.1591	3	1891.97	-1.22903	63.0426	1
105990532	dFSAEYEEDGkYEGLQEWEGk	2	1	1	N-Term(iTRAQ4plex); K11(iTRAQ4plex); K21(iTRAQ4plex)	0	0.202281	1.05229	0.779176	0	7.947e-08	5.15902	3	2941.38	1.03661	69.8636	1
19743823	lLVFSTDAGFHFAGDGk	5	2	1	N-Term(iTRAQ4plex); K17(iTRAQ4plex)	0	0.332284	1.4103	0.264809	0	6.734e-10	5.15868	3	2070.09	-0.200768	88.4858	0
12025678	qFASQANVVGPWIQTk	4	4	1	N-Term(iTRAQ4plex); K16(iTRAQ4plex)	0	0.482511	1.38199	0.508724	0	5.842e-08	5.15861	3	2062.14	1.25919	75.0218	0
47419914	dRTDIQcLIPcAIDQDPYFR	3	2	1	N-Term(iTRAQ4plex); C7(Carbamidomethyl); C11(Carbamidomethyl)	0	1.42921	1.20449	1.26863	0	2.614e-07	5.15845	3	2640.26	-4.16658	119.688	1
4557871	dcHLAQVPSHTVVAR	14	2	1	N-Term(iTRAQ4plex); C2(Carbamidomethyl)	0	0.818868	0.984414	0.998838	0	4.769e-11	5.1576	3	1833.95	0.369172	18.331	0
530368014	tAGYPNVNIHNFTTSWR	1	3	1	N-Term(iTRAQ4plex)	0	0.287977	1.22598	0.0952384	0	9.585e-10	5.15644	3	2122.05	-3.37243	95.0874	0
48928056	vINEPTAAAMAYGLHk	1	1	1	N-Term(iTRAQ4plex); K16(iTRAQ4plex)	0	1.60538	1.04533	1.04405	0	1.491e-08	5.15583	3	1974.07	1.09248	82.9452	0
209693439	tkENVVQSVTSVAEk	1	3	1	N-Term(iTRAQ4plex); K2(iTRAQ4plex); K15(iTRAQ4plex)	0	0.450803	1.19767	1.41214	0	1.852e-06	5.15378	3	2051.18	3.28892	46.4625	1
4502599	vADPTPFHIQAEVTMk	3	2	1	N-Term(iTRAQ4plex); K16(iTRAQ4plex)	0	1.43857	0.814848	0.446994	0	4.386e-10	5.15364	3	2072.11	1.25383	66.0125	0
127139033	sDEDYLYREELAQFHR	2	3	1	N-Term(iTRAQ4plex)	0	0.435726	0.761173	0.785493	0	5.649e-07	5.15261	4	2215.06	2.72173	76.7768	1
315259111	eIEIDIEPTDkVER	6	2	1	N-Term(iTRAQ4plex); K11(iTRAQ4plex)	0	1.51122	0.919521	0.89057	0	3.715e-09	5.15232	3	1974.06	0.593723	57.0591	1
148491070	kLYGDADYLEER	1	2	1	N-Term(iTRAQ4plex); K1(iTRAQ4plex)	0	0.75786	0.877091	0.963693	0	5.301e-09	5.15231	3	1759.92	2.68707	66.9444	1
82546830	yTELEYIHALTLLHR	1	4	1	N-Term(iTRAQ4plex)	0	0.62642	1.04875	0.334147	0	1.274e-07	5.1523	4	2016.1	-0.231263	82.6613	0
223029410	eQGVEEHETLLLR	8	3	1	N-Term(iTRAQ4plex)	0	0.789374	1.07019	1.1097	0	9.218e-08	5.15207	3	1696.9	-1.56996	38.9387	0
10864011	kYADALQEIIQER	4	1	1	N-Term(iTRAQ4plex); K1(iTRAQ4plex)	0	1.31675	1.0995	1.3834	0	8.827e-10	5.15183	3	1865.03	-1.53478	67.0674	1
530425865	cEELSGLHGQLQEAR	1	4	1	N-Term(iTRAQ4plex); C1(Carbamidomethyl)	0	2.17922	0.734569	1.11623	0	1.068e-08	5.15142	3	1870.92	-1.1821	50.0523	0
530382075	aVDIPHMDIEALk	4	2	1	N-Term(iTRAQ4plex); K13(iTRAQ4plex)	0	1.82531	0.961031	1.34529	0	5.258e-08	5.15139	3	1739.95	-3.40488	74.3646	0
4502419	yVAVmPPHIGDQPLTGAYTVTLDGR	6	1	1	N-Term(iTRAQ4plex); M5(Oxidation)	0	0.303247	1.48214	0.162529	0	3.943e-10	5.15025	3	2831.44	-3.16906	86.5182	0
530388910	iVATkPLYVALAQR	2	5	1	N-Term(iTRAQ4plex); K5(iTRAQ4plex)	0	1.24059	0.931119	1.58419	0	1.42e-08	5.15011	3	1831.14	1.2469	67.503	0
8923920	aISAHFDDSSASSLk	1	1	1	N-Term(iTRAQ4plex); K15(iTRAQ4plex)	0	0.82134	1.54909	0.657479	0	7.403e-08	5.1501	3	1823.94	-0.958362	44.3471	0
4502693	kDVLETFTVk	3	1	1	N-Term(iTRAQ4plex); K1(iTRAQ4plex); K10(iTRAQ4plex)	0	0.539214	1.07349	0.335775	0	6.145e-06	5.14829	3	1611.97	0.696768	76.1615	1
189083844	nVHGINFVSPVR	5	1	1	N-Term(iTRAQ4plex)	0	1.10206	0.777174	0.67022	0	1.59e-07	5.14775	3	1482.83	-2.41279	39.2235	0
5902102	nREPVQLETLSIR	3	1	1	N-Term(iTRAQ4plex)	0	1.08754	0.930372	1.4572	0	4.303e-09	5.14765	3	1698.96	-1.69794	49.2172	1
50659080	rLYGSEAFATDFQDSAAAk	7	2	1	N-Term(iTRAQ4plex); K19(iTRAQ4plex)	0	0.368157	1.50496	0.662847	0	1.969e-09	5.14718	3	2336.18	0.785628	56.9895	1
4557305	fSHEEIAMATVTALR	8	2	1	N-Term(iTRAQ4plex)	0	1.56695	0.956564	1.75598	0	2.18e-09	5.14711	3	1819.95	0.777209	65.8708	0
4503481	vLSAPPHFHFGQTNR	4	1	1	N-Term(iTRAQ4plex)	0	0.819345	1.16109	1.15826	0	1.016e-07	5.14655	3	1851.97	0.703213	67.2714	0
530368014	wLHGLESQIQSDDYGk	3	3	1	N-Term(iTRAQ4plex); K16(iTRAQ4plex)	0	0.781882	1.11797	0.447188	0	8.509e-08	5.14553	3	2164.09	-1.05026	96.0213	0
163310749	gSLTEGALAHSGNPVSk	1	24	1	N-Term(iTRAQ4plex); K17(iTRAQ4plex)	0	0.247393	1.4853	0.663527	0	7.82e-12	5.14439	3	1913.03	0.312728	32.1471	0
350276245	fVSDYETHGAGFSIR	1	5	1	N-Term(iTRAQ4plex)	0	0.869189	1.10977	0.485657	0	4.255e-11	5.14422	3	1829.89	-0.188787	82.3585	0
4505047	sLEDLQLTHNk	14	1	1	N-Term(iTRAQ4plex); K11(iTRAQ4plex)	0	1.1184	2.44911	0.769438	0	8.06e-07	5.14402	3	1585.88	0.109805	37.4875	0
194097330	aAQLcGAGVAAVVEk	2	1	1	N-Term(iTRAQ4plex); C5(Carbamidomethyl); K15(iTRAQ4plex)	0	2.11314	1.00115	0.89697	0	3.227e-11	5.14367	2	1731.96	-5.73263	53.1823	0
4557871	wcAVSEHEATk	18	1	1	N-Term(iTRAQ4plex); C2(Carbamidomethyl); K11(iTRAQ4plex)	0	0.497626	0.923024	0.475989	0	1.544e-08	5.14358	3	1605.8	1.81063	40.5146	0
4758112	cIALAQLLVEQNFPAIAIHR	2	1	1	N-Term(iTRAQ4plex); C1(Carbamidomethyl)	0	0.740477	1.04123	0.963729	0	9.676e-11	5.14357	3	2421.36	1.64662	113.91	0
7706687	kEDESQMEDPSTSPSPGTR	2	3	1	N-Term(iTRAQ4plex); K1(iTRAQ4plex)	0	2.18468	0.966912	0.806555	0	1.432e-08	5.14288	3	2366.09	-3.74561	28.6032	1
7706322	lTALDYHNPAGFNck	1	1	1	N-Term(iTRAQ4plex); C14(Carbamidomethyl); K15(iTRAQ4plex)	0	1.23195	0.962441	0.833085	0	7.086e-07	5.14256	3	2009.02	0.578564	75.1761	0
530408985	dScQGDSGGPLVck	20	5	1	N-Term(iTRAQ4plex); C3(Carbamidomethyl); C13(Carbamidomethyl); K14(iTRAQ4plex)	0	0.207902	0.692076	0.483704	0	1.495e-09	5.14142	2	1767.82	-0.935498	23.3339	0
116284394	eLSSTEAQLHDAQELLQEETR	3	3	1	N-Term(iTRAQ4plex)	0	0.26646	0.870077		0	1.782e-12	5.14045	3	2571.27	0.677799	112.663	0
15055539	gcTATLGNFAk	6	2	1	N-Term(iTRAQ4plex); C2(Carbamidomethyl); K11(iTRAQ4plex)	0	1.9677	0.939634	3.16915	0	1.055e-06	5.13964	2	1427.75	-1.80284	40.7536	0
6005942	eTVVEVPQVTWEDIGGLEDVkR	4	2	1	N-Term(iTRAQ4plex); K21(iTRAQ4plex)	0	1.22681	0.950687	1.48132	0	1.911e-11	5.13949	3	2786.49	2.64076	95.0167	1
228480205	fVFHQEQVYcPDcAk	14	3	1	N-Term(iTRAQ4plex); C10(Carbamidomethyl); C13(Carbamidomethyl); K15(iTRAQ4plex)	0	0.246876	0.944415	0.41163	0	1.137e-07	5.13836	3	2216.04	-2.975	74.3106	0
45439327	kVPDPVLEESFQQLQR	3	1	1	N-Term(iTRAQ4plex); K1(iTRAQ4plex)	0	0.588566	1.25816	1.12782	0	1.052e-09	5.13834	3	2201.22	1.95721	68.727	1
530366880	gSTAPVGGGAFPTIVER	3	6	1	N-Term(iTRAQ4plex)	0	2.10492	1.06669	2.85092	0	1.478e-11	5.13787	2	1759.94	-1.54516	61.2251	0
302191611	tVYFAEEVQcEGNSFHk	10	4	1	N-Term(iTRAQ4plex); C10(Carbamidomethyl); K17(iTRAQ4plex)	0	0.487029	0.982541	0.295124	0	7.421e-09	5.13771	3	2333.11	-0.834204	58.8215	0
105990532	aHLDIAGSLEGHLR	1	1	1	N-Term(iTRAQ4plex)	0	0.147874	1.03248	0.380896	0	5.127e-10	5.13739	4	1632.9	1.15645	70.5503	0
66932947	vVSMDENFHPLNELIPLVYIQDPk	8	1	1	N-Term(iTRAQ4plex); K24(iTRAQ4plex)	0	0.171207	0.839286	0.882364	0	1.697e-08	5.13645	4	3098.66	3.7904	115.485	0
23510340	aVTLHDQGTAQWADLSSQFYLR	3	3	1	N-Term(iTRAQ4plex)	0	1.10023	0.997694		0	4.977e-12	5.13632	3	2651.33	-1.4673	86.5473	0
62241042	eRPTPSLNNNcTTSEDSLVLYNR	2	2	1	N-Term(iTRAQ4plex); C11(Carbamidomethyl)	0	1.00214	0.93209	2.58575	0	2.168e-10	5.13604	3	2824.35	-4.24262	51.4237	0
72534658	hLDGNNEAALEcLR	2	1	1	N-Term(iTRAQ4plex); C12(Carbamidomethyl)	0	0.721527	0.863387	1.97016	0	3.958e-09	5.13546	3	1755.86	0.742622	60.2139	0
530370900	sYSPYDYQPcLAGPNQDFHSk	5	6	1	N-Term(iTRAQ4plex); C10(Carbamidomethyl); K21(iTRAQ4plex)	0	0.463789	1.42581	0.467164	0	3.694e-10	5.13497	3	2762.26	-6.67963	57.7934	0
4503483	dLEEDHAcIPIkk	1	2	1	N-Term(iTRAQ4plex); C8(Carbamidomethyl); K12(iTRAQ4plex); K13(iTRAQ4plex)	0	2.00095	0.813929	1.73732	0	7.445e-08	5.13438	3	2000.08	-4.17242	30.6186	1
110347437	gAGLAWGVHDcQLcSER	2	3	1	N-Term(iTRAQ4plex); C11(Carbamidomethyl); C14(Carbamidomethyl)	0	0.670509	0.93962	0.80697	0	2.043e-08	5.13427	3	2059.95	-4.72399	45.5292	0
4507877	nPGNQAAYEHFETmk	4	4	1	N-Term(iTRAQ4plex); M14(Oxidation); K15(iTRAQ4plex)	0	0.517301	1.15249	0.251247	0	3.912e-08	5.13426	3	2040.97	2.23398	46.3275	0
19913412	vPHNAAVQVYDYR	5	2	1	N-Term(iTRAQ4plex)	0	0.970069	1.02136	1.37571	0	9.055e-08	5.13402	3	1675.86	-2.41662	38.0008	0
61743954	gEGPEFDVNLSk	6	6	1	N-Term(iTRAQ4plex); K12(iTRAQ4plex)	0	0.585565	1.20712	1.14283	0	3.426e-08	5.13307	2	1579.82	1.19638	79.511	0
4506041	nLmQLNLAHNILR	6	1	1	N-Term(iTRAQ4plex); M3(Oxidation)	0	0.496664	1.6376	0.82635	0	7.393e-08	5.13282	3	1709.96	-0.292045	62.4357	0
422398894	qQILHSEEFLSFFDHSTR	3	9	1	N-Term(iTRAQ4plex)	0	0.849971	0.922634	1.241	0	1.861e-10	5.13176	4	2365.17	-0.645584	82.1826	0
4506583	vVTATLWGEDADkFDGSR	2	1	1	N-Term(iTRAQ4plex); K13(iTRAQ4plex)	0	1.28431	1.05896	0.486724	0	3.396e-07	5.12966	3	2255.17	6.10326	70.768	1
260275230	lHAVNAEEcNVLQGR	1	2	1	N-Term(iTRAQ4plex); C9(Carbamidomethyl)	0	0.765483	1.07405	0.623388	0	1.422e-09	5.12837	3	1853.93	-4.9859	39.1389	0
4504165	sEDcFILDHGkDGk	2	7	1	N-Term(iTRAQ4plex); C4(Carbamidomethyl); K11(iTRAQ4plex); K14(iTRAQ4plex)	0	2.03633	0.903549	0.545009	0	8.142e-10	5.12809	3	2053.03	-3.28386	27.0004	1
4505881	qLGAGSIEEcAAk	2	2	1	N-Term(iTRAQ4plex); C10(Carbamidomethyl); K13(iTRAQ4plex)	0	0.429723	1.32017	0.162228	0	7.184e-10	5.12765	2	1621.84	-0.733245	33.1479	0
374092020	eVVkPVPITSPAVSk	1	4	1	N-Term(iTRAQ4plex); K4(iTRAQ4plex); K15(iTRAQ4plex)	0	1.06194	0.897908	1.87469	0	2.518e-08	5.12755	3	1983.22	1.03599	44.2354	0
21361176	iFINNEWHDSVSGk	6	1	1	N-Term(iTRAQ4plex); K14(iTRAQ4plex)	0	0.769721	1.07516	0.344037	0	8.438e-08	5.12734	3	1934	1.25432	76.8124	0
4557469	aLQHMTDFAIQFNk	2	5	1	N-Term(iTRAQ4plex); K14(iTRAQ4plex)	0	0.600847	1.16976	0.444763	0	1.263e-08	5.12606	3	1952.03	2.13658	73.3267	0
71773110	lNHQLEGLTFQMk	3	1	1	N-Term(iTRAQ4plex); K13(iTRAQ4plex)	0	0.457552	1.26503	0.67248	0	4.588e-07	5.12549	3	1847.01	1.68852	62.3258	0
28178838	tSLDLYANVIHck	1	2	1	N-Term(iTRAQ4plex); C12(Carbamidomethyl); K13(iTRAQ4plex)	0	1.29306	0.914178	0.534852	0	8.391e-08	5.12511	3	1821.97	-2.68837	82.2213	0
63162572	iVSRPEELREDDVGTGAGLLEIk	3	3	1	N-Term(iTRAQ4plex); K23(iTRAQ4plex)	0	1.01867	1.07411	0.976019	0	3.203e-06	5.12475	3	2784.53	0.0527526	67.6196	1
4503635	tFGSGEADcGLRPLFEk	4	1	1	N-Term(iTRAQ4plex); C9(Carbamidomethyl); K17(iTRAQ4plex)	0	0.326144	1.2308	0.227984	0	1.38e-09	5.12462	3	2172.09	-2.90562	92.1833	0
18375673	tFAVDETSVSGYIYHk	1	2	1	N-Term(iTRAQ4plex); K16(iTRAQ4plex)	0	0.943088	1.04168	1.17462	0	2.445e-09	5.12445	3	2105.08	0.668081	66.6322	0
21361176	eLGEYGFHEYTEVk	11	2	1	N-Term(iTRAQ4plex); K14(iTRAQ4plex)	0	0.791042	0.924471	0.31238	0	1.594e-08	5.12389	3	1988.99	1.56092	75.0606	0
530428415	kGPGLYYVDEHGTR	2	3	1	N-Term(iTRAQ4plex); K1(iTRAQ4plex)	0	1.35625	1.01242	1.51123	0	6.957e-06	5.12356	4	1879.98	-3.5106	24.4316	1
5174659	sLDVNQDSELk	4	1	1	N-Term(iTRAQ4plex); K11(iTRAQ4plex)	0	1.10075	1.29287	0.639034	0	1.257e-07	5.12312	2	1535.81	-1.72774	35.8629	0
5453593	tEGcHIYLSEDALDcEIVSAk	2	5	1	N-Term(iTRAQ4plex); C4(Carbamidomethyl); C15(Carbamidomethyl); K21(iTRAQ4plex)	0	0.514127	1.07774	1.08785	0	2.441e-10	5.12219	3	2698.29	-0.806766	94.7604	0
115527062	dVTVTAIGIGDmFHEk	9	3	1	N-Term(iTRAQ4plex); M12(Oxidation); K16(iTRAQ4plex)	0	0.475685	1.59091	0.358172	0	6.245e-08	5.12207	3	2037.06	-0.284189	61.8768	0
530370900	eDLDDAFkDDRFPEYGk	2	4	1	N-Term(iTRAQ4plex); K8(iTRAQ4plex); K17(iTRAQ4plex)	0	0.30288	1.96525	0.0849808	0	3.089e-07	5.1208	4	2492.24	1.85372	59.3463	2
4759082	dNSQVNAVTVLTLLDk	5	1	1	N-Term(iTRAQ4plex); K16(iTRAQ4plex)	0	0.129624	1.17795	0.145285	0	5.987e-09	5.12058	3	2018.14	2.5022	119.52	0
4501891	iLAGDkNYITMDELR	2	3	1	N-Term(iTRAQ4plex); K6(iTRAQ4plex)	0	1.04339	1.45678	0.661463	0	1.357e-07	5.11969	3	2040.1	-0.838846	94.6387	1
4757826	iEkVEHSDLSFSk	2	2	1	N-Term(iTRAQ4plex); K3(iTRAQ4plex); K13(iTRAQ4plex)	0	1.40968	0.728784	0.507252	0	3.567e-08	5.11963	3	1951.08	-2.97523	34.4307	1
348041314	tTQQSPEDcDFkk	1	1	1	N-Term(iTRAQ4plex); C9(Carbamidomethyl); K12(iTRAQ4plex); K13(iTRAQ4plex)	0	0.0967926	0.677887	0.144954	0	1.247e-08	5.11875	3	2016.01	1.57718	16.1434	1
4507467	yLYHGQTLETLGGk	4	1	1	N-Term(iTRAQ4plex); K14(iTRAQ4plex)	0	1.47569	1.29427	1.25717	0	2.199e-07	5.11722	3	1868.01	-2.77094	71.9618	0
295844834	iVFDSIDNLEAAPHDIGYVk	4	2	1	N-Term(iTRAQ4plex); K20(iTRAQ4plex)	0	2.35165	0.767849	0.867927	0	5.134e-10	5.1164	3	2504.32	-2.99274	89.0081	0
22027538	tPSNELYkPLR	3	2	1	N-Term(iTRAQ4plex); K8(iTRAQ4plex)	0	0.84109	1.00154	0.449589	0	3.886e-06	5.11503	3	1605.91	-3.55708	29.9774	0
38176300	eDTQTLQSLQk	2	1	1	N-Term(iTRAQ4plex); K11(iTRAQ4plex)	0	0.395273	0.864887	0.32477	0	4.555e-08	5.11454	2	1578.86	-0.336932	33.1786	0
20070130	vQASLAANTFTITGHAETk	1	2	1	N-Term(iTRAQ4plex); K19(iTRAQ4plex)	0	1.35736	0.858553	1.13491	0	4.501e-11	5.1144	3	2248.21	-3.91506	54.9455	0
4506597	hSGNITFDEIVNIAR	8	3	1	N-Term(iTRAQ4plex)	0	1.70169	0.939508	1.62898	0	6.206e-11	5.11339	3	1829.96	0.1593	94.3848	0
10863927	sIYGEkFEDENFILk	10	2	1	N-Term(iTRAQ4plex); K6(iTRAQ4plex); K15(iTRAQ4plex)	0	1.08111	0.888151	0.385036	0	1.028e-07	5.113	3	2264.21	-3.62007	71.1237	1
5031601	nSVSQISVLSGGk	3	1	1	N-Term(iTRAQ4plex); K13(iTRAQ4plex)	0	1.61506	0.905814	0.587386	0	2.973e-08	5.11267	2	1563.89	-3.9223	72.0442	0
42544239	dSckGDSGGPLVcGGVLEGVVTSGSR	1	1	1	N-Term(iTRAQ4plex); C3(Carbamidomethyl); K4(iTRAQ4plex); C13(Carbamidomethyl)	0	0.427749	0.734729	0.641413	0	3.5e-08	5.11244	3	2838.4	0.463642	67.505	1
4504009	aLLQDkDVIAINQDPLGk	1	1	1	N-Term(iTRAQ4plex); K6(iTRAQ4plex); K18(iTRAQ4plex)	0	1.28979	1.12596	1.48339	0	3.177e-08	5.11232	3	2383.38	-4.47114	72.7566	1
4506697	dTGkTPVEPEVAIHR	5	2	1	N-Term(iTRAQ4plex); K4(iTRAQ4plex)	0	1.99372	1.06531	1.74093	0	4.449e-07	5.11211	4	1937.07	-1.78443	22.2081	1
21361547	sNELGDVGVHcVLQGLQTPSck	5	1	1	N-Term(iTRAQ4plex); C11(Carbamidomethyl); C21(Carbamidomethyl); K22(iTRAQ4plex)	0	1.25029	0.919009		0	1.037e-10	5.11207	3	2686.33	-7.52117	74.894	0
126012571	lcNEcADGSFHLSTR	4	8	1	N-Term(iTRAQ4plex); C2(Carbamidomethyl); C5(Carbamidomethyl)	0	0.636154	1.82443	0.974999	0	3.961e-09	5.11181	3	1910.86	-1.71564	39.5727	0
530374770	vGHSELVGEIIR	5	2	1	N-Term(iTRAQ4plex)	0	1.58565	0.898393	1.13495	0	3.404e-08	5.11112	3	1452.83	-2.32342	45.1068	0
34452173	gAVYLFHGVLGPSISPSHSQR	1	2	1	N-Term(iTRAQ4plex)	0	1.04517	1.07809	1.15475	0	1.666e-10	5.11088	3	2353.25	0.590924	64.318	0
4503571	iGAEVYHNLk	19	3	1	N-Term(iTRAQ4plex); K10(iTRAQ4plex)	0	2.18363	0.775501	2.32196	0	2.595e-06	5.11031	2	1431.81	-4.16041	32.6508	0
14141159	aTGEADVEFVTHEDAVAAmSk	4	5	1	N-Term(iTRAQ4plex); M19(Oxidation); K21(iTRAQ4plex)	0	0.853271	0.83937	0.816897	0	1.02e-09	5.10975	4	2482.2	1.26583	74.5189	0
17978489	gGHWATEGcQVLGSk	1	6	1	N-Term(iTRAQ4plex); C9(Carbamidomethyl); K15(iTRAQ4plex)	0	2.03217	0.954517	3.85871	0	1.901e-07	5.10964	3	1874.94	-1.90327	33.2388	0
4504747	eAGNPGSLFGYSVALHR	3	3	1	N-Term(iTRAQ4plex)	0	0.415881	1.24854	1.11313	0	3.339e-10	5.10962	3	1918.99	1.04263	67.2491	0
156616290	eISFQIENIk	5	1	1	N-Term(iTRAQ4plex); K10(iTRAQ4plex)	0	0.299406	2.26147	0.205786	0	2.883e-07	5.1091	2	1508.86	1.01294	70.3599	0
367460087	kEEELQGALAR	6	6	1	N-Term(iTRAQ4plex); K1(iTRAQ4plex)	0	0.392418	1.52028	0.411102	0	1.006e-06	5.10888	3	1531.87	3.22893	48.789	1
12667788	kLEEEQIILEDQNck	6	2	1	N-Term(iTRAQ4plex); K1(iTRAQ4plex); C14(Carbamidomethyl); K15(iTRAQ4plex)	0	0.910069	1.1517	0.605026	0	2.92e-07	5.10842	3	2321.23	-4.92949	46.2781	1
4557888	vkLEAEIATYR	8	2	1	N-Term(iTRAQ4plex); K2(iTRAQ4plex)	0	0.420909	0.597227	0.307263	0	6.684e-08	5.10839	3	1580.92	-0.2154	46.7421	1
530392467	dFASEVSNVLNk	2	2	1	N-Term(iTRAQ4plex); K12(iTRAQ4plex)	0	0.724198	1.10666	0.90914	0	7.355e-08	5.10804	2	1610.86	0.898965	81.4028	0
9257257	kVFASLPQVER	2	3	1	N-Term(iTRAQ4plex); K1(iTRAQ4plex)	0	0.797999	1.03981	0.705217	0	1.162e-05	5.10688	3	1561.92	-8.69638	44.4059	1
530368014	eGMQLISEkPETEAVVk	3	3	1	N-Term(iTRAQ4plex); K9(iTRAQ4plex); K17(iTRAQ4plex)	0	0.406759	1.15453	0.181791	0	3.632e-10	5.10619	3	2320.28	2.13667	73.4805	0
41872631	gYDYGPHFQGILEASLEGDSGR	5	1	1	N-Term(iTRAQ4plex)	0	0.62788	1.00771	1.60261	0	5.234e-11	5.10619	3	2512.19	1.58203	115.335	0
4502517	aDGLAVIGVLMk	16	1	1	N-Term(iTRAQ4plex); K12(iTRAQ4plex)	0	0.11969	1.83947	0.237263	0	1.499e-09	5.10547	2	1474.89	-0.210804	119.886	0
31982936	tPEIVAPQSAHAAFNk	2	1	1	N-Term(iTRAQ4plex); K16(iTRAQ4plex)	0	1.4795	0.861066	1.80884	0	4.122e-07	5.10536	3	1969.08	0.29005	44.0545	0
157389005	rPTEIcADPQFIIGGATR	6	1	1	N-Term(iTRAQ4plex); C6(Carbamidomethyl)	0	1.05594	0.95212	2.65084	0	1.422e-08	5.10472	3	2146.12	-0.841657	84.9429	0
530384249	lEHETAVTVSEEVSk	1	3	1	N-Term(iTRAQ4plex); K15(iTRAQ4plex)	0	0.622758	1.2232	0.647109	0	1.229e-07	5.10472	3	1946.04	1.67325	40.1521	0
530414642	fTDFDEVRQEIEAETDR	1	13	1	N-Term(iTRAQ4plex)	0	0.942667	0.850371	1.0391	0	1.618e-09	5.1045	3	2244.06	1.96802	115.974	1
10864011	kYDGYTScPLVTGYNR	1	1	1	N-Term(iTRAQ4plex); K1(iTRAQ4plex); C8(Carbamidomethyl)	0	1.80534	0.517373	5.05506	0	2.138e-07	5.10347	3	2182.08	-0.923367	69.7396	1
5031571	kVVVcDNGTGFVk	1	2	1	N-Term(iTRAQ4plex); K1(iTRAQ4plex); C5(Carbamidomethyl); K13(iTRAQ4plex)	0	1.13781	0.856757	1.21709	0	6.988e-07	5.10253	3	1855.04	-5.17105	34.4471	1
33350932	fTQDTQPHYIYSPR	3	1	1	N-Term(iTRAQ4plex)	0	0.933806	0.924071	0.439026	0	5.519e-07	5.10183	3	1896.94	0.142432	65.9107	0
530368152	aNAQAAALYk	11	3	1	N-Term(iTRAQ4plex); K10(iTRAQ4plex)	0	2.6143	0.977262	1.56162	0	3.175e-06	5.10176	2	1308.75	-3.95331	23.2567	0
4557321	kWQEEMELYR	4	1	1	N-Term(iTRAQ4plex); K1(iTRAQ4plex)	0	0.281117	1.30163	0.328303	0	7.37e-08	5.10114	3	1699.87	-0.197834	55.7198	1
4507467	sLQGDkLEVSLk	3	1	1	N-Term(iTRAQ4plex); K6(iTRAQ4plex); K12(iTRAQ4plex)	0	1.71784	1.50624	0.739971	0	1.299e-06	5.10104	3	1749.04	-6.46063	44.8722	1
4506787	qSGQTDPLQkEELQSGVDAANSAAQQYQR	1	2	1	N-Term(iTRAQ4plex); K10(iTRAQ4plex)	0	0.735222	1.05024		0	5.171e-10	5.10014	4	3435.69	-2.44242	60.9767	1
530389186	eQNQDSQTEAEELRk	1	8	1	N-Term(iTRAQ4plex); K15(iTRAQ4plex)	0	1.42972	0.88747	0.794209	0	1.395e-08	5.09956	3	2093.03	-2.08527	26.2945	1
67782365	tAAENEFVVLkk	3	3	1	N-Term(iTRAQ4plex); K11(iTRAQ4plex); K12(iTRAQ4plex)	0	0.300727	0.743483	0.271554	0	7.167e-09	5.09905	3	1781.05	-1.56034	44.3848	1
255653002	gIVGVENVAELkk	1	2	1	N-Term(iTRAQ4plex); K12(iTRAQ4plex); K13(iTRAQ4plex)	0	0.930062	0.929507	1.40232	0	1.993e-08	5.09858	3	1788.1	4.50226	53.5555	1
115298668	lPGHAGSINEVAFHPDEPIIISASSDk	1	1	1	N-Term(iTRAQ4plex); K27(iTRAQ4plex)	0	1.07322	1.01006	1.61466	0	2.298e-08	5.09762	4	3089.61	-1.20555	70.0943	0
213688375	kDLYANNVLSGGTTmYPGIADR	9	4	1	N-Term(iTRAQ4plex); K1(iTRAQ4plex); M15(Oxidation)	0	0.797378	1.66857	0.687059	0	4.664e-11	5.09755	3	2660.37	2.33065	82.9253	1
62198235	gAcASHVSTMASFLk	1	4	1	N-Term(iTRAQ4plex); C3(Carbamidomethyl); K15(iTRAQ4plex)	0	0.968706	1.19866	1.77094	0	6.302e-09	5.09736	3	1854.94	-1.72133	48.1089	0
82617632	eSNTAGIDIFSk	2	3	1	N-Term(iTRAQ4plex); K12(iTRAQ4plex)	0	0.194548	1.2197	0.123792	0	4.413e-09	5.09701	2	1569.84	0.883393	60.3606	0
24234688	eQQIVIQSSGGLSkDDIENMVk	1	1	1	N-Term(iTRAQ4plex); K14(iTRAQ4plex); K22(iTRAQ4plex)	0	1.76485	0.63593	0.437337	0	4.314e-08	5.09697	3	2850.51	-6.42471	69.9698	1
4505621	gNDISSGTVLSDYVGSGPPk	7	2	1	N-Term(iTRAQ4plex); K20(iTRAQ4plex)	0	0.726499	0.934357	0.90588	0	1.517e-10	5.09673	3	2238.15	0.453681	72.0311	0
4502403	dLPETLNELHLDHNk	7	3	1	N-Term(iTRAQ4plex); K15(iTRAQ4plex)	0	0.679758	1.9851	0.667305	0	9.567e-12	5.09641	3	2076.09	-1.66496	60.1372	0
11321561	sGAQATWTELPWPHEk	6	1	1	N-Term(iTRAQ4plex); K16(iTRAQ4plex)	0	0.470965	1.29393	1.13415	0	3.018e-08	5.0963	3	2126.09	0.889578	63.3336	0
520261945	sHDDGNIDLESDSFLk	2	2	1	N-Term(iTRAQ4plex); K16(iTRAQ4plex)	0	1.02388	0.889103	0.949953	0	4.464e-10	5.09628	3	2080.01	0.025051	58.7478	0
530377647	gLETSLAEcTFTk	2	4	1	N-Term(iTRAQ4plex); C9(Carbamidomethyl); K13(iTRAQ4plex)	0	0.238613	1.00551	1.27814	0	1.504e-07	5.09596	2	1744.91	2.02328	63.8131	0
4506699	dHASIQmNVAEVDkVTGR	1	1	1	N-Term(iTRAQ4plex); M7(Oxidation); K14(iTRAQ4plex)	0	1.51377	0.765344	2.58807	0	2.557e-08	5.09525	4	2274.19	5.17462	55.5904	1
62739186	iEGDEEMHcSDDGFWSk	2	4	1	N-Term(iTRAQ4plex); C9(Carbamidomethyl); K17(iTRAQ4plex)	0	0.276411	1.04876	0.237423	0	3.541e-10	5.09512	3	2330	1.92027	55.3006	0
4503545	kYEDIcPSTHNMDVPNIk	3	4	1	N-Term(iTRAQ4plex); K1(iTRAQ4plex); C6(Carbamidomethyl); K18(iTRAQ4plex)	0	1.44964	1.16198	0.94926	0	1.203e-06	5.0944	4	2593.3	-5.40557	45.006	1
4507145	sVEHTDGQSVLTDSLWR	1	1	1	N-Term(iTRAQ4plex)	0	0.548862	1.30894	0.752932	0	1.744e-07	5.09248	3	2074.02	-3.93067	61.4589	0
4503571	kLNVTEQEk	9	2	1	N-Term(iTRAQ4plex); K1(iTRAQ4plex); K9(iTRAQ4plex)	0	1.98954	0.787122	1.88043	0	6.481e-05	5.09236	3	1520.9	-2.3666	27.039	1
4502907	nFVLTAAHcAGR	2	1	1	N-Term(iTRAQ4plex); C9(Carbamidomethyl)	0	0.558044	1.44982	0.40662	0	6.838e-08	5.09165	3	1460.75	-4.54811	34.4115	0
4758790	eWIEcAHGIGYTR	2	1	1	N-Term(iTRAQ4plex); C5(Carbamidomethyl)	0	1.12072	1.25456	1.13739	0	6.205e-08	5.09151	3	1735.83	-2.62827	47.5213	0
4504893	aATGEcTATVGk	7	3	1	N-Term(iTRAQ4plex); C6(Carbamidomethyl); K12(iTRAQ4plex)	0	0.328285	0.735555	0.172954	0	5.562e-08	5.09122	2	1453.75	-2.63353	4.11313	0
23110942	gPQLFHMDPSGTFVQcDAR	5	2	1	N-Term(iTRAQ4plex); C16(Carbamidomethyl)	0	1.46546	0.793281	6.3634	0	2.992e-10	5.09074	3	2307.07	-2.10428	67.2004	0
55749577	eFHGLGDcIIk	3	1	1	N-Term(iTRAQ4plex); C8(Carbamidomethyl); K11(iTRAQ4plex)	0	0.645205	1.04072	0.341136	0	5.482e-07	5.09001	3	1576.83	-4.40475	50.7153	0
31621303	aQIHEQNPSVEVVYYNk	2	1	1	N-Term(iTRAQ4plex); K17(iTRAQ4plex)	0	1.36669	0.900855	2.94294	0	1.307e-07	5.0891	3	2306.19	-5.06314	48.0036	0
62414289	vEVERDNLAEDIMR	13	1	1	N-Term(iTRAQ4plex)	0	1.14282	0.719199	0.886899	0	9.799e-08	5.08893	3	1832.93	1.55477	82.4296	1
224586817	dAHSQGEVVScLEk	5	3	1	N-Term(iTRAQ4plex); C11(Carbamidomethyl); K14(iTRAQ4plex)	0	1.09803	0.859076	1.46328	0	1.137e-08	5.08891	3	1846.92	-1.41062	25.9922	0
32483410	sLGEccDVEDSTTcFNAk	9	2	1	N-Term(iTRAQ4plex); C5(Carbamidomethyl); C6(Carbamidomethyl); C14(Carbamidomethyl); K18(iTRAQ4plex)	0	0.387195	0.976458	0.736306	0	2.412e-09	5.08888	3	2381.03	1.93558	50.743	0
21735621	aGAGSATLSMAYAGAR	3	3	1	N-Term(iTRAQ4plex)	0	1.00894	0.821469	1.22578	0	7.183e-10	5.08883	2	1598.81	-0.838261	51.745	0
4557305	aLANSLAcQGk	8	2	1	N-Term(iTRAQ4plex); C8(Carbamidomethyl); K11(iTRAQ4plex)	0	1.80339	0.928424	1.84241	0	1.971e-07	5.08873	2	1420.78	-3.91648	27.2453	0
4826760	yGDSEFTVQSTTGHcVHMR	1	1	1	N-Term(iTRAQ4plex); C15(Carbamidomethyl)	0	1.05323	0.982007	4.36554	0	7.985e-09	5.08854	3	2356.05	-2.36272	34.7536	0
431822408	yHTSQSGDEmTSLSEYVSR	7	3	1	N-Term(iTRAQ4plex); M10(Oxidation)	0	0.9218	0.876431	1.98522	0	5.033e-08	5.08793	3	2337.03	-5.05799	39.1297	0
40354201	gEPGRPALYFcGSIR	5	2	1	N-Term(iTRAQ4plex); C11(Carbamidomethyl)	0	1.81154	1.01473	2.42072	0	1.55e-09	5.0876	3	1823.93	-2.98811	55.5538	0
188528648	tLcSLHGVFDLSR	2	1	1	N-Term(iTRAQ4plex); C3(Carbamidomethyl)	0	0.417947	0.933073	0.389077	0	1.033e-08	5.08708	3	1648.86	0.763437	66.6602	0
18104948	vYNVTQHAVGIVVNk	4	1	1	N-Term(iTRAQ4plex); K15(iTRAQ4plex)	0	1.7385	1.21465	1.54927	0	3.011e-07	5.08692	3	1929.11	-0.656806	54.662	0
5453597	tIDGQQTIIAcIESHQFQPk	3	1	1	N-Term(iTRAQ4plex); C11(Carbamidomethyl); K20(iTRAQ4plex)	0	1.84921	1.03543	0.874458	0	2.897e-08	5.08685	4	2602.35	0.40648	106.456	0
5729877	lDkSQIHDIVLVGGSTR	4	4	1	N-Term(iTRAQ4plex); K3(iTRAQ4plex)	0	1.22964	1.10539	1.58832	0	4.525e-08	5.08682	3	2126.22	3.24893	53.6118	1
11496885	lQGGkDFNVPLSISR	2	3	1	N-Term(iTRAQ4plex); K5(iTRAQ4plex)	0	0.675555	1.40016	0.82548	0	2.678e-10	5.08397	3	1919.09	-2.90839	59.5895	1
170016081	dYMFSGLkDETVGR	1	1	1	N-Term(iTRAQ4plex); K8(iTRAQ4plex)	0	0.699741	1.04754	0.424123	0	2.295e-09	5.08344	3	1905.96	-0.826879	60.8463	1
4505881	tmSGLEcQAWDSQSPHAHGYIPSk	1	1	1	N-Term(iTRAQ4plex); M2(Oxidation); C7(Carbamidomethyl); K24(iTRAQ4plex)	0	0.272512	1.40885	0.818354	0	3.604e-08	5.08314	4	2991.4	0.746225	45.2262	0
530382817	qISDGEREELNLTANR	1	2	1	N-Term(iTRAQ4plex)	0	0.478414	1.07201	1.13447	0	1.783e-09	5.08265	3	1989.01	-3.11458	38.4223	1
530408985	vPIMENHIcDAk	12	5	1	N-Term(iTRAQ4plex); C9(Carbamidomethyl); K12(iTRAQ4plex)	0	0.219561	0.630782	0.147641	0	3.367e-07	5.08197	3	1714.89	0.870605	40.9275	0
124494247	gDVVLQSDHVIETLTk	7	4	1	N-Term(iTRAQ4plex); K16(iTRAQ4plex)	0	0.372209	1.27264	0.331372	0	1.423e-08	5.08152	3	2042.14	0.948519	70.8961	0
530368014	lQALDTGWNELHk	2	3	1	N-Term(iTRAQ4plex); K13(iTRAQ4plex)	0	0.286154	1.26294	0.468864	0	1.353e-09	5.08086	3	1812.98	-0.905095	92.1223	0
38372925	sSEHINEGETAMLVck	2	4	1	N-Term(iTRAQ4plex); C15(Carbamidomethyl); K16(iTRAQ4plex)	0	1.36675	1.12597	2.31675	0	2.521e-08	5.08051	3	2093.01	-6.58569	60.7617	0
32189394	eGNDLYHEmIESGVINLk	7	1	1	N-Term(iTRAQ4plex); M9(Oxidation); K18(iTRAQ4plex)	0	1.27318	0.795665	1.52437	0	6.589e-08	5.08042	3	2365.19	-1.75644	62.7727	0
73486658	hFIEQGINVcLcQSYAk	2	2	1	N-Term(iTRAQ4plex); C10(Carbamidomethyl); C12(Carbamidomethyl); K17(iTRAQ4plex)	0	1.11029	0.906104	0.840427	0	1.278e-09	5.08036	3	2355.18	-0.985143	64.2376	0
5031815	lPETNLFETEETRk	1	2	1	N-Term(iTRAQ4plex); K14(iTRAQ4plex)	0	1.88751	0.927363	1.04921	0	2.074e-08	5.07826	3	1995.06	-3.97834	61.3288	1
192807336	eFLLSLDDSVDETEAVkR	1	9	1	N-Term(iTRAQ4plex); K17(iTRAQ4plex)	0	1.18575	1.11966	0.290788	0	3.646e-11	5.07788	3	2354.24	1.20493	103.914	1
208022622	iQDkEGIPPDQQR	79	9	1	N-Term(iTRAQ4plex); K4(iTRAQ4plex)	0	0.707557	0.999972	0.701167	0	5.697e-08	5.07743	3	1811.99	0.336538	22.0392	1
4885381	aTGPPVSELITk	11	1	1	N-Term(iTRAQ4plex); K12(iTRAQ4plex)	0	1.99251	1.06581	2.26764	0	6.154e-08	5.07627	2	1500.88	-3.08827	55.0782	0
56676330	aLPLIVGAQLIHADk	2	3	1	N-Term(iTRAQ4plex); K15(iTRAQ4plex)	0	1.02859	1.20519	0.43143	0	4.582e-09	5.07575	3	1847.13	-1.50426	84.4267	0
148491091	hSTGIDIGDSLTIPDEFTEDEk	1	2	1	N-Term(iTRAQ4plex); K22(iTRAQ4plex)	0	0.83946	0.754865	0.950713	0	9.843e-10	5.07575	3	2707.33	2.33928	108.72	0
4502027	kQTALVELVk	18	2	1	N-Term(iTRAQ4plex); K1(iTRAQ4plex); K10(iTRAQ4plex)	0	0.437853	0.874045	0.34836	0	8.359e-07	5.07448	3	1561.01	0.773455	64.8163	1
316983158	kPMVVLGSSALQR	2	5	1	N-Term(iTRAQ4plex); K1(iTRAQ4plex)	0	1.32736	0.92358	1.09316	0	2.307e-08	5.07435	3	1674	1.12694	44.8449	0
5032087	tQQAAQANITLQEQIEAIHk	1	3	1	N-Term(iTRAQ4plex); K20(iTRAQ4plex)	0	0.75454	1.14139	0.738584	0	2.531e-11	5.07403	3	2523.38	1.22961	61.8218	0
530425859	qLLNcLHVVTLYNR	2	2	1	N-Term(iTRAQ4plex); C5(Carbamidomethyl)	0	0.504738	1.11305	0.316196	0	3.255e-07	5.07328	3	1887.04	-0.771292	74.4669	0
46276863	sVEAAAELSAk	4	3	1	N-Term(iTRAQ4plex); K11(iTRAQ4plex)	0	0.701263	0.724537	0.893656	0	3.254e-07	5.07324	2	1363.77	-0.0218934	54.4851	0
116063573	vAQPTITDNkDGTVTVR	10	2	1	N-Term(iTRAQ4plex); K10(iTRAQ4plex)	0	0.710677	1.26686	0.35252	0	4.066e-08	5.07282	3	2103.16	-0.0519507	41.3246	1
127139033	eQFWPAVcEHFGVEATGEESSIR	3	3	1	N-Term(iTRAQ4plex); C8(Carbamidomethyl)	0	0.497074	0.847882	1.09328	0	4.864e-12	5.0727	3	2809.3	-0.778875	81.6033	0
530368014	eGEDmIAEEHFGSEk	6	3	1	N-Term(iTRAQ4plex); M5(Oxidation); K15(iTRAQ4plex)	0	0.457677	1.0161	0.477453	0	3.427e-08	5.07214	3	2011.92	0.552692	35.6841	0
530368915	aPIIcVLGHVDTGk	2	2	1	N-Term(iTRAQ4plex); C5(Carbamidomethyl); K14(iTRAQ4plex)	0	1.69374	1.00212	3.41052	0	6.2e-09	5.07157	3	1768	-3.20289	63.7501	0
13236495	aGESVLVHGASGGVGLAAcQIAR	2	3	1	N-Term(iTRAQ4plex); C19(Carbamidomethyl)	0	1.07696	0.802623	5.38984	0	9.732e-12	5.07151	3	2324.23	0.438743	76.4288	0
156523968	gGAAVDPDSGLEHSAHVLEk	3	1	1	N-Term(iTRAQ4plex); K20(iTRAQ4plex)	0	1.2695	1.0927	1.83965	0	1.134e-06	5.07114	4	2277.17	-2.53261	61.9806	0
4826998	gIVEFASkPAAR	2	2	1	N-Term(iTRAQ4plex); K8(iTRAQ4plex)	0	1.16469	0.931558	6.2358	0	3.8e-10	5.07045	3	1533.9	0.123789	54.5615	0
16507237	sDIDEIVLVGGSTR	4	1	1	N-Term(iTRAQ4plex)	0	2.03627	1.06673	2.45787	0	3.53e-10	5.07028	2	1604.86	-1.36954	75.9888	0
256985102	fcFSNEFSTFTHk	3	3	1	N-Term(iTRAQ4plex); C2(Carbamidomethyl); K13(iTRAQ4plex)	0	0.921646	1.03495	0.747941	0	3.772e-08	5.06935	3	1939.92	-0.748549	75.0086	0
41872631	cTVFHGAQVEDAFR	2	1	1	N-Term(iTRAQ4plex); C1(Carbamidomethyl)	0	0.601681	0.907397	0.797972	0	1.194e-08	5.06924	3	1780.86	0.490927	49.2822	0
530372121	hVGNQQYNVTYVVk	1	8	1	N-Term(iTRAQ4plex); K14(iTRAQ4plex)	0	0.668911	1.23716	0.617751	0	5.003e-08	5.06895	3	1937.05	0.964224	35.6364	0
4505621	wSGPLSLQEVDEQPQHPLHVTYAGAAVDELGk	2	2	1	N-Term(iTRAQ4plex); K32(iTRAQ4plex)	0	0.848858	0.844532		0	7.864e-09	5.06843	4	3759.93	1.38076	109.322	0
530384039	dFGPSSQHFLSTSVQLPWQR	3	6	1	N-Term(iTRAQ4plex)	0	0.568493	1.23557	0.940122	0	4.008e-08	5.06824	3	2461.24	1.25579	115.907	0
530406588	kLQEESDLELAk	1	3	1	N-Term(iTRAQ4plex); K1(iTRAQ4plex); K12(iTRAQ4plex)	0	1.31319	0.89766	0.917805	0	3.222e-09	5.06819	3	1835.05	-0.455367	35.3767	1
7662078	qEQGAENEELHQLWR	1	1	1	N-Term(iTRAQ4plex)	0	0.867743	0.865348	0.875444	0	4.783e-10	5.06788	3	2010.97	-1.84322	71.253	0
41872631	fcFTPHTEEGcLSER	3	1	1	N-Term(iTRAQ4plex); C2(Carbamidomethyl); C11(Carbamidomethyl)	0	0.516497	0.860596	0.7256	0	1.36e-06	5.06726	3	2013.89	0.966041	47.5742	0
49533617	eVGSHFDDFVTNLIEk	2	3	1	N-Term(iTRAQ4plex); K16(iTRAQ4plex)	0	1.57696	0.900694	1.01253	0	3.734e-10	5.06676	3	2138.1	-0.491402	119.609	0
12667788	tEMEDLMSSkDDVGk	1	2	1	N-Term(iTRAQ4plex); K10(iTRAQ4plex); K15(iTRAQ4plex)	0	0.805275	0.882335	0.347741	0	4.502e-09	5.06672	3	2117.05	0.867624	76.4856	1
530387076	gLQVALEEFHk	2	2	1	N-Term(iTRAQ4plex); K11(iTRAQ4plex)	0	1.00458	1.32128	0.385712	0	4.676e-09	5.0657	3	1558.88	0.244902	64.1334	0
4557321	dLATVYVDVLk	14	1	1	N-Term(iTRAQ4plex); K11(iTRAQ4plex)	0	0.292409	1.22543	0.413649	0	1.38e-07	5.06557	2	1523.89	1.2175	88.4749	0
33946329	vkEDENVPFLLVGNk	2	1	1	N-Term(iTRAQ4plex); K2(iTRAQ4plex); K15(iTRAQ4plex)	0	0.53381	1.07589	0.613695	0	3.331e-07	5.06529	3	2133.23	1.49774	67.4873	1
203098816	sTVPHAYATADcDLGAVLk	1	2	1	N-Term(iTRAQ4plex); C12(Carbamidomethyl); K19(iTRAQ4plex)	0	0.848042	0.852118	0.373238	0	1.229e-11	5.06508	3	2277.18	-1.1816	63.6679	0
4506787	nkYQELINDIAR	2	1	1	N-Term(iTRAQ4plex); K2(iTRAQ4plex)	0	1.20945	0.791601	0.738876	0	8.483e-08	5.06499	3	1764.98	-0.509069	92.1999	1
8922873	kDDLGDTNLHDYLR	2	3	1	N-Term(iTRAQ4plex); K1(iTRAQ4plex)	0	2.03626	0.637819	0.541712	0	4.325e-07	5.06383	4	1963.01	-2.00394	51.7406	1
372266129	sLEGTEAQVFk	2	8	1	N-Term(iTRAQ4plex); K11(iTRAQ4plex)	0	0.979764	1.00288	0.849839	0	2.23e-07	5.06307	2	1496.82	1.7571	69.1238	0
4557413	lGFEDVIAEPVTTHSFDk	1	2	1	N-Term(iTRAQ4plex); K18(iTRAQ4plex)	0	0.200277	1.25851	0.192231	0	1.777e-09	5.06286	3	2293.2	0.936983	80.4485	0
4826898	eGVHGGLINk	11	1	1	N-Term(iTRAQ4plex); K10(iTRAQ4plex)	0	1.80772	0.754736	1.46715	0	2.532e-06	5.06271	3	1311.76	-3.5008	26.7712	0
5031753	eGRPSGEAFVELESEDEVk	5	6	1	N-Term(iTRAQ4plex); K19(iTRAQ4plex)	0	1.16222	0.862321	0.867721	0	1.71e-08	5.0616	3	2395.18	-1.81993	58.4212	0
4759270	kVVQSLEQTAR	1	2	1	N-Term(iTRAQ4plex); K1(iTRAQ4plex)	0	0.777471	0.949464	1.23165	0	2.212e-07	5.0615	3	1546.9	-6.9416	20.9611	1
12667788	aLEQQVEEMk	8	2	1	N-Term(iTRAQ4plex); K10(iTRAQ4plex)	0	0.793409	1.19608	0.798931	0	3.125e-06	5.05919	2	1492.79	-2.51321	47.0874	0
223029410	lkPLPGETMEk	1	2	1	N-Term(iTRAQ4plex); K2(iTRAQ4plex); K11(iTRAQ4plex)	0	0.718073	1.12868	0.20502	0	1.59e-08	5.05853	3	1674.98	-2.83226	23.4396	0
221316695	sLIMEENkEEVER	2	2	1	N-Term(iTRAQ4plex); K8(iTRAQ4plex)	0	0.371818	1.52386	0.208216	0	6.16e-10	5.05768	3	1893.98	-0.392476	35.1154	1
530390429	lPNLTHLNLSGNk	3	3	1	N-Term(iTRAQ4plex); K13(iTRAQ4plex)	0	1.40715	0.824068	1.51795	0	1.013e-07	5.05761	3	1708.99	-3.72664	58.0572	0
5729770	lFGGNFAHQASVAR	5	1	1	N-Term(iTRAQ4plex)	0	0.713754	1.07139	0.662166	0	7.562e-09	5.05606	3	1618.86	0.0664584	68.2724	0
343887374	rAQEILSQLPIk	2	1	1	N-Term(iTRAQ4plex); K12(iTRAQ4plex)	0	1.1226	0.936965	0.811018	0	3.081e-06	5.05564	3	1684.03	-2.3032	62.1651	1
5031631	kLDDFVETGDIR	4	2	1	N-Term(iTRAQ4plex); K1(iTRAQ4plex)	0	0.653279	0.962825	0.839791	0	5.625e-09	5.05527	3	1695.92	3.6982	73.0042	1
4758384	ekLEQAAIVk	1	1	1	N-Term(iTRAQ4plex); K2(iTRAQ4plex); K10(iTRAQ4plex)	0	0.883064	1.01355	1.48221	0	7.077e-07	5.0547	3	1560.97	-1.49242	44.4713	1
4502105	sETSGSFEDALLAIVk	3	2	1	N-Term(iTRAQ4plex); K16(iTRAQ4plex)	0	0.639208	1.14099	0.369471	0	3.237e-06	5.05387	2	1955.05	-4.84592	119.93	0
54112117	lLVDVDESTLSPEEQkER	2	2	1	N-Term(iTRAQ4plex); K16(iTRAQ4plex)	0	1.29378	0.962754	0.983925	0	1.562e-08	5.05384	3	2375.25	-0.285851	86.8774	1
4507521	lGQSDPAPLQHQmDIYQk	4	2	1	N-Term(iTRAQ4plex); M13(Oxidation); K18(iTRAQ4plex)	0	1.16469	1.05541	0.721472	0	3.971e-08	5.05335	3	2373.19	-9.6776	39.9723	0
16579888	kLDVLSNDLVMNMLk	4	1	1	N-Term(iTRAQ4plex); K1(iTRAQ4plex); K15(iTRAQ4plex)	0	4.56638	0.713483	1.34406	0	4.671e-08	5.05325	3	2165.24	-1.51202	95.6964	1
47132555	hTSVQTTSSGSGPFTDVR	8	27	1	N-Term(iTRAQ4plex)	0	0.777841	1.35065	1.06495	0	2.138e-10	5.05323	3	2007.98	-1.73789	30.353	0
28866957	hPGcYTcADcGLNLk	3	2	1	N-Term(iTRAQ4plex); C4(Carbamidomethyl); C7(Carbamidomethyl); C10(Carbamidomethyl); K15(iTRAQ4plex)	0	0.432608	1.26887	0.585319	0	5.647e-08	5.05294	3	2053.95	0.990777	33.5561	0
116063573	lTVSSLQESGLk	3	2	1	N-Term(iTRAQ4plex); K12(iTRAQ4plex)	0	0.943432	1.03206	1.29664	0	9.213e-08	5.05243	2	1549.9	0.387969	82.7587	0
4504011	eFPDVLEcTVSHAVEk	2	1	1	N-Term(iTRAQ4plex); C8(Carbamidomethyl); K16(iTRAQ4plex)	0	0.357936	1.48024	0.640207	0	7.871e-09	5.05232	3	2148.09	1.53195	76.2666	0
61743954	gGVTGSPEASISGSk	5	6	1	N-Term(iTRAQ4plex); K15(iTRAQ4plex)	0	0.76578	1.16191	1.46721	0	2.681e-09	5.0521	2	1621.86	-0.391317	45.5583	0
61743967	gAALDVHESEPFSFSQGPLk	1	6	1	N-Term(iTRAQ4plex); K20(iTRAQ4plex)	0	1.10882	1.01389	1.99374	0	6.294e-10	5.05195	3	2404.23	-1.94795	69.0511	0
7657309	ekQPVTGTEGAFYR	4	4	1	N-Term(iTRAQ4plex); K2(iTRAQ4plex)	0	0.585926	1.13803	0.863378	0	5.09e-07	5.05188	3	1871	2.62053	46.0575	1
109148508	aFGFSHLEALLDDSk	2	1	1	N-Term(iTRAQ4plex); K15(iTRAQ4plex)	0	1.3997	0.898419	0.33556	0	1.971e-08	5.05183	3	1938.03	3.70849	94.3107	0
8923421	fcAcPEEAAHALELR	1	2	1	N-Term(iTRAQ4plex); C2(Carbamidomethyl); C4(Carbamidomethyl)	0	1.20336	1.22304	2.13277	0	1.86e-07	5.0499	3	1917.9	-2.26932	63.1771	0
8923930	hNEETGDNVGPLIIk	4	1	1	N-Term(iTRAQ4plex); K15(iTRAQ4plex)	0	1.36615	0.990117	0.65526	0	2.597e-08	5.04988	3	1924.04	-0.413094	65.247	0
116063573	hTAmVSWGGVSIPNSPFR	6	2	1	N-Term(iTRAQ4plex); M4(Oxidation)	0	0.564278	1.41034	2.11347	0	1.241e-11	5.04978	3	2103.06	-0.0536381	73.5804	0
117553580	ekLEDPDPGVQSAAVNVIcELAR	1	2	1	N-Term(iTRAQ4plex); K2(iTRAQ4plex); C19(Carbamidomethyl)	0	1.2573	0.86086	1.54408	0	5.876e-11	5.0497	3	2798.46	1.18514	93.8655	1
39777597	dcLTESNLIk	9	3	1	N-Term(iTRAQ4plex); C2(Carbamidomethyl); K10(iTRAQ4plex)	0	0.858295	2.6815	0.352936	0	7.048e-07	5.04907	2	1480.79	-2.27546	71.8793	0
25777602	lVGSQEELASWGHEYVR	2	2	1	N-Term(iTRAQ4plex)	0	0.822052	1.13215	0.817461	0	9.814e-10	5.04845	3	2104.06	1.43295	95.3603	0
4505047	nNQIDHIDEk	11	1	1	N-Term(iTRAQ4plex); K10(iTRAQ4plex)	0	1.06128	2.80953	0.594839	0	7.48e-07	5.04842	2	1513.78	-1.0269	14.2906	0
4501891	lAILGIHNEVSk	8	5	1	N-Term(iTRAQ4plex); K12(iTRAQ4plex)	0	0.897364	1.47213	0.51325	0	1.687e-07	5.04822	3	1581.95	-1.85075	54.7789	0
4502027	tcVADESAENcDk	76	1	1	N-Term(iTRAQ4plex); C2(Carbamidomethyl); C11(Carbamidomethyl); K13(iTRAQ4plex)	0	0.43414	0.811215	0.539557	0	8.049e-08	5.04801	2	1786.78	-0.276032	24.7671	0
166795299	gTADVTHDLQEMk	4	2	1	N-Term(iTRAQ4plex); K13(iTRAQ4plex)	0	0.256858	1.99428	1.37402	0	2.83e-08	5.04732	3	1732.88	2.02813	44.6604	0
119395742	gIVSkDEITFVSGAPR	1	3	1	N-Term(iTRAQ4plex); K5(iTRAQ4plex)	0	0.892254	1.87199	1.79015	0	3.328e-07	5.04718	3	1964.11	0.614702	82.7959	1
367460087	kQELEEILHDLESR	2	6	1	N-Term(iTRAQ4plex); K1(iTRAQ4plex)	0	0.459009	1.4115		0	1.991e-09	5.04683	3	2027.1	1.57711	84.7234	1
4504437	eSPVFAPVYFPEELHR	2	1	1	N-Term(iTRAQ4plex)	0	0.461509	0.364852	0.715559	0	2.493e-09	5.0468	3	2061.06	-0.12659	112.659	0
530394334	gGVTEISAADkAEEFR	2	5	1	N-Term(iTRAQ4plex); K11(iTRAQ4plex)	0	1.54424	0.917679	0.892981	0	8.251e-08	5.04657	3	1968.03	-0.239564	70.5811	1
115387094	ikNEVDSTLTFR	4	1	1	N-Term(iTRAQ4plex); K2(iTRAQ4plex)	0	1.43399	1.09147	0.62851	0	1.659e-07	5.04654	3	1710.96	-1.27401	52.0286	1
62420888	dVTADFEGQSPk	2	2	1	N-Term(iTRAQ4plex); K12(iTRAQ4plex)	0	1.16277	0.670297	0.992132	0	3.598e-08	5.0462	2	1581.8	-2.82562	37.9117	0
4557325	dRLDEVkEQVAEVR	3	2	1	N-Term(iTRAQ4plex); K7(iTRAQ4plex)	0	0.587763	1.07705	1.0762	0	1.27e-08	5.04609	4	1974.09	1.077	69.6434	2
61699226	qQVEALQGQVQHLQAAFSQYk	2	1	1	N-Term(iTRAQ4plex); K21(iTRAQ4plex)	0	0.493376	0.935359	0.682022	0	7.023e-11	5.04606	3	2689.43	1.6796	87.0313	0
42794771	vDcTQHYELcSGNQVR	11	2	1	N-Term(iTRAQ4plex); C3(Carbamidomethyl); C10(Carbamidomethyl)	0	3.68322	0.98532	2.17305	0	6.004e-08	5.04521	3	2109.96	-0.154283	46.0544	0
530395742	dLkPVLDSYVFNDGSSR	2	2	1	N-Term(iTRAQ4plex); K3(iTRAQ4plex)	0	0.78108	0.918034	0.649814	0	1.957e-08	5.0446	3	2200.15	0.532358	102.649	0
11559929	aLQQYTLEPSEkPFDLk	1	1	1	N-Term(iTRAQ4plex); K12(iTRAQ4plex); K17(iTRAQ4plex)	0	2.52246	1.00852	0.496397	0	7.466e-09	5.04455	3	2439.35	-1.38346	69.7562	0
4502517	hDTSLkPISVSYNPATAk	9	1	1	N-Term(iTRAQ4plex); K6(iTRAQ4plex); K18(iTRAQ4plex)	0	0.225784	1.71807	0.134049	0	4.878e-10	5.04433	3	2361.31	-1.96164	35.7977	0
4826686	gIDIHGVPYVINVTLPDEk	2	1	1	N-Term(iTRAQ4plex); K19(iTRAQ4plex)	0	0.623253	1.32222	1.291	0	6.819e-10	5.04415	3	2367.32	1.19487	111.128	0
12408656	rPTELLSNPQFIVDGATR	4	1	1	N-Term(iTRAQ4plex)	0	0.344837	0.962753	0.367177	0	5.511e-07	5.04379	3	2158.17	0.21045	68.5322	0
33350932	tPVIDADkPVSSQLR	4	1	1	N-Term(iTRAQ4plex); K8(iTRAQ4plex)	0	0.826448	1.06217	0.518375	0	1.134e-09	5.04349	3	1914.09	-2.12515	40.7722	0
16579888	sTDEPSEkDALQPGR	8	1	1	N-Term(iTRAQ4plex); K8(iTRAQ4plex)	0	9.52187	0.919436	1.8645	0	4.794e-08	5.04336	3	1917.97	-2.9257	17.4474	1
38569421	kPASFMTSIcDER	2	6	1	N-Term(iTRAQ4plex); K1(iTRAQ4plex); C10(Carbamidomethyl)	0	0.886733	0.905107	0.937712	0	1.14e-08	5.04335	3	1829.91	0.163847	67.7138	0
530371105	dVEVTkEEFAQSAIR	2	3	1	N-Term(iTRAQ4plex); K6(iTRAQ4plex)	0	1.21875	1.06857	0.670819	0	1.837e-09	5.04307	3	2010.07	-0.722359	69.1156	1
4557871	lcMGSGLNLcEPNNk	4	2	1	N-Term(iTRAQ4plex); C2(Carbamidomethyl); C10(Carbamidomethyl); K15(iTRAQ4plex)	0	0.553852	1.02096	0.374564	0	5.954e-08	5.04243	3	1994.97	-1.26411	83.8099	0
221316614	fScFQEEAPQPHYQLR	1	2	1	N-Term(iTRAQ4plex); C3(Carbamidomethyl)	0	0.559104	0.916654	0.477698	0	2.463e-09	5.04243	3	2181.03	1.13882	55.5123	0
4557469	aLQHmTDFAIQFNk	1	5	1	N-Term(iTRAQ4plex); M5(Oxidation); K14(iTRAQ4plex)	0	0.948582	1.06672	0.59714	0	9.46e-07	5.04201	3	1968.03	2.62512	56.0437	0
7657309	cSQEDHcLTSDLEDDRk	2	2	1	N-Term(iTRAQ4plex); C1(Carbamidomethyl); C7(Carbamidomethyl); K17(iTRAQ4plex)	0	0.445105	0.809836	0.311398	0	3.564e-09	5.04177	4	2396.07	0.70805	28.4536	1
162417971	fFDHSGTLVMDAYEPEISR	8	1	1	N-Term(iTRAQ4plex)	0	1.54227	1.21868	2.82126	0	4.698e-11	5.04171	3	2358.12	-0.153779	110.3	0
67782319	ekEQIYSSLDYGk	2	3	1	N-Term(iTRAQ4plex); K2(iTRAQ4plex); K13(iTRAQ4plex)	0	0.249597	1.82251	0.303936	0	1.468e-07	5.04118	3	1992.06	-2.13155	46.9556	1
530388678	eEmQSNVEVVHTYR	2	4	1	N-Term(iTRAQ4plex); M3(Oxidation)	0	1.03943	1.01545	2.65862	0	8.027e-09	5.04111	3	1880.89	-0.438783	20.605	0
19913412	gAVASVTFDDFHk	4	2	1	N-Term(iTRAQ4plex); K13(iTRAQ4plex)	0	1.1767	0.91864	0.92353	0	2.744e-07	5.04096	3	1681.88	-1.97688	51.8092	0
4757768	iDkTDYMVGSYGPR	4	2	1	N-Term(iTRAQ4plex); K3(iTRAQ4plex)	0	1.33499	0.89277	0.371986	0	1.395e-08	5.04087	3	1889.96	-1.15898	72.0423	1
530381066	dELHIVEAEAMNYEGSPIk	4	5	1	N-Term(iTRAQ4plex); K19(iTRAQ4plex)	0	1.18152	1.1469	3.20394	0	3.473e-11	5.04069	3	2433.22	-0.720786	109.593	0
4504351	fFESFGDLSSPDAVmGNPk	40	1	1	N-Term(iTRAQ4plex); M15(Oxidation); K19(iTRAQ4plex)	0	0.0850969	1.80639	0.230972	0	1.328e-08	5.04043	3	2349.14	3.75733	114.414	0
4557581	kTQTVcNFTDGALVQHQEWDGk	1	1	1	N-Term(iTRAQ4plex); K1(iTRAQ4plex); C6(Carbamidomethyl); K22(iTRAQ4plex)	0	0.800502	1.1795	2.15904	0	2.191e-08	5.03998	4	2994.51	-0.508418	51.0934	1
65288071	aLSITLVQEPPPVSTVVHFk	1	4	1	N-Term(iTRAQ4plex); K20(iTRAQ4plex)	0	0.516696	1.1162	0.843895	0	9.392e-08	5.03936	3	2450.41	-5.70628	90.9593	0
14043072	gFGFVTFDDHDPVDk	18	2	1	N-Term(iTRAQ4plex); K15(iTRAQ4plex)	0	1.25347	0.929788	1.2433	0	1.646e-07	5.03827	3	1983.95	-7.28458	71.3474	0
189217425	sVDFGSTYSPWQYFAHSk	3	2	1	N-Term(iTRAQ4plex); K18(iTRAQ4plex)	0	0.405633	2.62175	0.763869	0	9.433e-09	5.03816	3	2395.16	0.461134	87.8876	0
4826643	gAGTNEDALIEILTTR	3	1	1	N-Term(iTRAQ4plex)	0	0.133265	0.860753	0.607948	0	1.812e-08	5.03781	2	1817.98	2.53917	100.458	0
5902072	vLHFDQVTENTTGk	4	2	1	N-Term(iTRAQ4plex); K14(iTRAQ4plex)	0	1.93656	0.39419	6.6073	0	6.309e-08	5.03681	3	1877	-2.23344	42.7514	0
4505641	dLSHIGDAVVIScAk	5	1	1	N-Term(iTRAQ4plex); C13(Carbamidomethyl); K15(iTRAQ4plex)	0	1.27265	0.848841	3.02078	0	6.393e-10	5.03649	3	1873.01	-0.179951	59.2799	0
4557305	yTPSGQAGAAASESLFVSNHAY	4	2	1	N-Term(iTRAQ4plex)	0	1.85783	0.79003	0.924934	0	2.599e-08	5.03635	3	2372.13	-0.0458413	71.4388	0
402794208	kVVAEVYDQER	3	9	1	N-Term(iTRAQ4plex); K1(iTRAQ4plex)	0	1.34042	0.992167	2.03472	0	1.918e-07	5.03575	3	1623.89	-0.365347	45.6258	1
11863154	sFPVNSDVGVLk	1	3	1	N-Term(iTRAQ4plex); K12(iTRAQ4plex)	0	1.9852	0.862474	1.1809	0	1.176e-08	5.03549	2	1549.88	0.231637	61.4256	0
67782319	gVMEHLEQQAQGFPEEFR	3	3	1	N-Term(iTRAQ4plex)	0	0.0978676	1.30813	0.424847	0	7.227e-12	5.03465	3	2276.09	-0.436112	78.3663	0
48255905	lVEWIIVQcGPDVGRPDR	9	1	1	N-Term(iTRAQ4plex); C9(Carbamidomethyl)	0	0.655538	0.805136	0.390298	0	5.238e-07	5.03452	3	2253.2	1.38198	116.801	0
47933395	sVQLPDGGWGLHIEDk	1	2	1	N-Term(iTRAQ4plex); K16(iTRAQ4plex)	0	0.614462	1.34614	0.305919	0	1.56e-08	5.03433	3	2039.08	0.0721147	72.7616	0
380503846	sGVLSVSSGAAAHR	2	3	1	N-Term(iTRAQ4plex)	0	0.860296	1.21138	1.34952	0	9.219e-09	5.03411	3	1442.78	-1.83779	36.8558	0
21359867	gLLSSLDHTSIR	5	1	1	N-Term(iTRAQ4plex)	0	1.69856	0.953163	2.58822	0	3.163e-08	5.0332	3	1442.81	-0.098841	58.5952	0
63055049	eGFHFEETLTGFk	4	1	1	N-Term(iTRAQ4plex); K13(iTRAQ4plex)	0	1.25027	0.959116	0.846423	0	1.323e-06	5.0332	3	1829.93	-2.38439	72.2384	0
21361462	rLFELEEQDLFR	7	2	1	N-Term(iTRAQ4plex)	0	0.506621	0.849236	1.61952	0	2.439e-07	5.03283	3	1738.93	1.83055	109.627	1
388240801	qVLEGEEIAYk	5	1	1	N-Term(iTRAQ4plex); K11(iTRAQ4plex)	0	0.754714	1.31941	0.78355	0	6.537e-08	5.03247	2	1566.86	-1.04175	50.1472	0
311771535	lALVTGGEIASTFDHPELVk	3	3	1	N-Term(iTRAQ4plex); K20(iTRAQ4plex)	0	1.1785	0.982548	0.825996	0	6.378e-09	5.03092	3	2385.32	-2.71226	93.432	0
109637759	gTVPDDAVEALADSLGkk	1	3	1	N-Term(iTRAQ4plex); K17(iTRAQ4plex); K18(iTRAQ4plex)	0	0.744324	0.928919	0.620272	0	9.765e-12	5.03051	3	2218.23	0.651273	84.601	1
14251209	lcPGGQLPFLLYGTEVHTDTNk	2	1	1	N-Term(iTRAQ4plex); C2(Carbamidomethyl); K22(iTRAQ4plex)	0	1.68869	0.717382	0.344412	0	5.693e-08	5.03006	3	2748.42	-0.871991	89.6218	0
194248088	rLPTEEEWEFAAR	3	5	1	N-Term(iTRAQ4plex)	0	0.695075	0.951653	2.0579	0	5.959e-06	5.02967	3	1777.9	-0.459412	59.7985	1
62414289	nLQEAEEWYk	18	3	1	N-Term(iTRAQ4plex); K10(iTRAQ4plex)	0	0.983233	0.956489	0.194191	0	5.693e-06	5.02946	2	1597.81	-2.73227	80.8657	0
4506189	aITVFSPDGHLFQVEYAQEAVk	3	5	1	N-Term(iTRAQ4plex); K22(iTRAQ4plex)	0	1.88796	1.18837	0.697692	0	1.029e-08	5.02873	3	2737.44	-1.6362	92.5525	0
212549555	yELISETGGSHDk	1	10	1	N-Term(iTRAQ4plex); K13(iTRAQ4plex)	0	1.1047	1.04406	0.798413	0	2.273e-08	5.0287	3	1723.86	-7.90639	52.8854	0
530425259	wLLEGTPSSASEGDEDLRR	1	4	1	N-Term(iTRAQ4plex)	0	0.348015	0.912904	0.241454	0	1.308e-07	5.02838	3	2262.11	-2.15926	63.9555	1
530383790	eLLTVGQEHWk	3	2	1	N-Term(iTRAQ4plex); K11(iTRAQ4plex)	0	0.885791	1.14987	0.600071	0	1.285e-08	5.0276	3	1627.91	1.22431	48.8395	0
530394626	sQHQETPVYLGATAGMR	2	7	1	N-Term(iTRAQ4plex)	0	0.426217	1.84643	0.872566	0	2.691e-08	5.0273	3	1989.99	-2.03636	27.4787	0
402794208	kQESTVMVLR	2	9	1	N-Term(iTRAQ4plex); K1(iTRAQ4plex)	0	1.32478	0.763423	2.13041	0	7.142e-07	5.02582	3	1478.86	-1.67293	21.763	1
6912328	dYAVSTVPVADGLHLk	4	5	1	N-Term(iTRAQ4plex); K16(iTRAQ4plex)	0	0.546264	1.07097	0.460872	0	5.763e-08	5.02573	3	1973.09	-1.18494	64.931	0
367460087	aSRDEIFAQSk	5	6	1	N-Term(iTRAQ4plex); K11(iTRAQ4plex)	0	0.464337	1.42025	0.527962	0	1.052e-07	5.02505	3	1539.84	1.40806	37.1223	1
4503823	aQFETLQQLVQHYSER	2	1	1	N-Term(iTRAQ4plex)	0	0.404966	1.01276	0.534684	0	1.352e-07	5.02493	3	2121.09	2.75468	89.9312	0
228480205	aITSGGITYQDQPWHADcFVcVTcSk	3	4	1	N-Term(iTRAQ4plex); C18(Carbamidomethyl); C21(Carbamidomethyl); C24(Carbamidomethyl); K26(iTRAQ4plex)	0	0.228739	0.973058		0	1.467e-08	5.02438	4	3289.54	2.42538	100.159	0
4758906	eScLQFYHAELk	4	1	1	N-Term(iTRAQ4plex); C3(Carbamidomethyl); K12(iTRAQ4plex)	0	1.24751	0.976715	0.711633	0	1.755e-08	5.02398	3	1812.92	-1.79905	47.7384	0
7669492	vVDLMAHMASk	9	3	1	N-Term(iTRAQ4plex); K11(iTRAQ4plex)	0	2.12415	0.864533	1.05121	0	3.988e-07	5.02383	2	1489.81	-0.830521	59.1665	0
4505581	lPEYTLSQEGGPAHk	1	5	1	N-Term(iTRAQ4plex); K15(iTRAQ4plex)	0	0.916051	0.858581	1.27577	0	2.246e-09	5.02292	3	1915.02	-0.385453	47.641	0
530366933	eYEDNDEVHIEVHNPR	1	3	1	N-Term(iTRAQ4plex)	0	0.708789	1.21382	0.997203	0	1.883e-08	5.02112	4	2138.98	-0.580828	33.2218	0
4501891	iDQLEGDHQLIQEALIFDNk	4	5	1	N-Term(iTRAQ4plex); K20(iTRAQ4plex)	0	0.89982	1.29396	0.585345	0	3.758e-09	5.02055	3	2627.4	1.27943	95.2863	0
386781463	gPALTPIRDEEWGGHSPR	2	8	1	N-Term(iTRAQ4plex)	0	0.743953	1.10923	14.9955	0	5.517e-07	5.02045	4	2119.08	-0.688149	38.247	1
116284394	dVEGIVGLEQVSSLGDGPPGGRPR	1	2	1	N-Term(iTRAQ4plex)	0	0.521738	1.12221	0.801974	0	1.158e-08	5.01975	3	2535.32	-5.28008	78.2695	0
11056044	dkDFAIDIIk	1	2	1	N-Term(iTRAQ4plex); K2(iTRAQ4plex); K10(iTRAQ4plex)	0	1.54244	0.671708	0.28657	0	4.522e-07	5.01846	3	1609.95	-1.79518	59.8182	1
13904870	tIAEcLADELINAAk	2	2	1	N-Term(iTRAQ4plex); C5(Carbamidomethyl); K15(iTRAQ4plex)	0	1.39359	0.783502	1.02013	0	1.06e-09	5.01832	3	1920.03	-1.51644	119.844	0
4506925	iGFEEkDIAANEENR	4	2	1	N-Term(iTRAQ4plex); K6(iTRAQ4plex)	0	1.18064	1.0593	0.533249	0	1.173e-08	5.01827	3	2023.03	-1.23443	65.0853	1
109452591	gGQTHLGLPVFNTVk	4	1	1	N-Term(iTRAQ4plex); K15(iTRAQ4plex)	0	1.03561	1.03391	0.756186	0	7.377e-08	5.01826	3	1856.06	-2.31845	59.1595	0
7656991	yFEITDESPYVHYLNTFSSk	5	3	1	N-Term(iTRAQ4plex); K20(iTRAQ4plex)	0	1.17651	0.811898	0.194281	0	5.292e-09	5.01817	3	2728.34	-1.2202	95.1221	0
4757768	sIQEIQELDkDDESLR	4	4	1	N-Term(iTRAQ4plex); K10(iTRAQ4plex)	0	1.75091	1.07806	0.259263	0	5.933e-08	5.01816	3	2206.14	-2.65962	49.5354	1
530399906	qAYESNLIcHGLQLEATR	1	6	1	N-Term(iTRAQ4plex); C9(Carbamidomethyl)	0	0.62748	1.27993	2.01013	0	1.406e-08	5.01778	3	2247.13	-2.36517	61.9475	0
530389317	sVTEQGAELSNEER	7	2	1	N-Term(iTRAQ4plex)	0	1.21499	0.923917	1.55402	0	8.711e-10	5.01761	2	1692.81	-0.596306	30.142	0
4506671	kILDSVGIEADDDR	3	4	1	N-Term(iTRAQ4plex); K1(iTRAQ4plex)	0	1.38376	0.881286	1.48211	0	4.52e-08	5.0169	3	1833.98	-0.165231	67.4142	1
221307584	iVQAEGEAEAAk	4	1	1	N-Term(iTRAQ4plex); K12(iTRAQ4plex)	0	1.09287	1.03071	0.993374	0	4.525e-09	5.0169	2	1503.82	-1.64083	28.8197	0
10880979	qLQAQDEEGGGHVPERPk	1	3	1	N-Term(iTRAQ4plex); K18(iTRAQ4plex)	0	1.57318	1.03976	2.5068	0	1.811e-07	5.01653	4	2263.16	-3.50792	15.2134	0
20127454	aFTHTAQYDEAISDYFR	7	1	1	N-Term(iTRAQ4plex)	0	1.39986	1.32754	1.26819	0	3.409e-08	5.01629	3	2179.02	0.850003	101.771	0
4758638	fHDFLGDSWGILFSHPR	2	1	1	N-Term(iTRAQ4plex)	0	0.687405	1.34043	0.481684	0	1.232e-10	5.01571	3	2175.09	0.179531	98.4158	0
5031985	aDEDPIMGFHQMFLLk	2	1	1	N-Term(iTRAQ4plex); K16(iTRAQ4plex)	0	0.917666	0.905622	0.729264	0	1.161e-09	5.01559	3	2180.11	-0.447235	97.0989	0
109148508	gEGGTTNPHIFPEGSEPk	3	1	1	N-Term(iTRAQ4plex); K18(iTRAQ4plex)	0	0.92449	1.36352	1.08665	0	5.077e-10	5.01542	3	2142.07	1.19884	33.8889	0
41281885	aFDQGADAIYDHINEGk	1	1	1	N-Term(iTRAQ4plex); K17(iTRAQ4plex)	0	0.912222	1.82883	0.587075	0	5.015e-10	5.01523	3	2152.06	0.784123	64.8945	0
5031857	gEmMDLQHGSLFLR	10	5	1	N-Term(iTRAQ4plex); M3(Oxidation)	0	1.65952	0.883635	4.46221	0	5.64e-08	5.01481	3	1793.88	-0.662372	78.0193	0
41393561	lILADALcYAHTFNPk	1	1	1	N-Term(iTRAQ4plex); C8(Carbamidomethyl); K16(iTRAQ4plex)	0	3.54582	0.723004	1.04771	0	1.673e-08	5.01459	3	2135.15	-0.766283	119.619	0
7524346	lQAYHTQTTPLIEYYR	6	6	1	N-Term(iTRAQ4plex)	0	1.03857	0.953687	0.709204	0	6.6e-09	5.01454	3	2141.11	-3.48434	65.0768	0
151301228	fVkEPAFEDITLESER	3	6	1	N-Term(iTRAQ4plex); K3(iTRAQ4plex)	0	1.08024	1.17862	1.16995	0	4.246e-09	5.01441	3	2198.16	-1.41014	69.5384	1
530389817	vIEEcHYTVLGDAFk	1	2	1	N-Term(iTRAQ4plex); C5(Carbamidomethyl); K15(iTRAQ4plex)	0	1.23473	0.71112	0.745062	0	1.351e-07	5.01345	3	2069.06	0.756013	65.3306	0
530387565	vAAHEAEEESDNIAEDFLEGk	1	3	1	N-Term(iTRAQ4plex); K21(iTRAQ4plex)	0	1.06241	0.85146	1.29203	0	3.749e-11	5.01342	3	2591.22	-4.55942	81.1194	0
514239920	kPYNVESYTPQTQGk	2	4	1	N-Term(iTRAQ4plex); K1(iTRAQ4plex); K15(iTRAQ4plex)	0	0.374027	1.07912	0.864302	0	2.289e-08	5.0132	3	2172.17	1.48486	31.8042	0
6598323	tYDATTHFETTcDDIk	8	3	1	N-Term(iTRAQ4plex); C12(Carbamidomethyl); K16(iTRAQ4plex)	0	1.39374	1.02354	0.749527	0	1.135e-08	5.01303	3	2206.02	-0.224474	41.9718	0
4506723	ncLTNFHGMDLTR	3	3	1	N-Term(iTRAQ4plex); C2(Carbamidomethyl)	0	1.19997	1.0197	1.3095	0	3.881e-07	5.01291	3	1722.81	-3.78693	69.3835	0
530370349	aANDPFTIVHGNTGk	1	4	1	N-Term(iTRAQ4plex); K15(iTRAQ4plex)	0	1.27436	1.17472	0.9186	0	1.823e-07	5.01267	3	1829.97	-2.09558	42.7467	0
50053795	aASIFGGAkPVDTAAR	2	3	1	N-Term(iTRAQ4plex); K9(iTRAQ4plex)	0	1.16079	1.25713	1.23902	0	1.811e-10	5.01229	3	1820.02	-1.80357	41.8446	0
4506455	iVDRIDNDGDGFVTTEELk	3	1	1	N-Term(iTRAQ4plex); K19(iTRAQ4plex)	0	1.14649	0.999098	0.989958	0	1.164e-06	5.01193	3	2424.26	2.48083	92.3539	1
27477041	gPSTVTDLEDTkR	1	2	1	N-Term(iTRAQ4plex); K12(iTRAQ4plex)	0	1.0196	1.00059	1.23006	0	9.487e-08	5.01171	3	1706.92	-0.0371325	29.0378	1
4506787	lPYDVTPEQALAHEEVk	5	2	1	N-Term(iTRAQ4plex); K17(iTRAQ4plex)	0	1.22696	0.927796	0.823909	0	1.877e-08	5.01005	3	2227.19	0.453459	71.2751	0
4826762	lPEcEADDGcPkPPEIAHGYVEHSVR	2	1	1	N-Term(iTRAQ4plex); C4(Carbamidomethyl); C10(Carbamidomethyl); K12(iTRAQ4plex)	0	0.142308	2.09898	0.260979	0	6.165e-08	5.0086	4	3250.56	2.73964	63.3629	0
195976777	gIPLDQGSELHVVVk	1	16	1	N-Term(iTRAQ4plex); K15(iTRAQ4plex)	0	0.509232	1.056	1.08524	0	1.602e-09	5.00838	3	1879.09	-1.71128	58.4643	0
5901944	rPPQEccSPELGR	3	1	1	N-Term(iTRAQ4plex); C6(Carbamidomethyl); C7(Carbamidomethyl)	0	0.946321	1.12591	1.10274	0	4.697e-10	5.00831	3	1729.82	0.0242623	13.9691	0
284005461	dDDkNNDGYIDYAEFAk	1	3	1	N-Term(iTRAQ4plex); K4(iTRAQ4plex); K17(iTRAQ4plex)	0	1.38933	0.974596	0.32706	0	1.456e-07	5.00825	3	2425.14	-3.60252	56.8572	1
21361462	lSDVDRDGmLDDEEFALASHLIEAk	5	2	1	N-Term(iTRAQ4plex); M9(Oxidation); K25(iTRAQ4plex)	0	0.142979	0.788033		0	3.427e-10	5.00813	4	3093.52	-1.75593	90.9471	1
10190746	rLEGTNVTVNVLHPGIVR	2	2	1	N-Term(iTRAQ4plex)	0	0.704547	1.04616	1.84032	0	1.662e-07	5.00705	4	2118.22	-1.27404	50.8504	1
377652346	eYDkLEYDVTVTR	1	7	1	N-Term(iTRAQ4plex); K4(iTRAQ4plex)	0	0.422693	1.03276	0.317463	0	8.13e-07	5.00694	3	1919	1.70023	76.7014	1
20357529	kAcGDSTLTQITAGLDPVGR	4	1	1	N-Term(iTRAQ4plex); K1(iTRAQ4plex); C3(Carbamidomethyl)	0	0.629883	0.955734	1.08617	0	9.054e-07	5.00668	3	2348.25	0.161856	94.3955	1
33413400	vFEHDSVELNck	4	1	1	N-Term(iTRAQ4plex); C11(Carbamidomethyl); K12(iTRAQ4plex)	0	1.01006	0.873204	0.463066	0	2.151e-07	5.00557	3	1764.88	1.1222	51.6859	0
23111038	eDSSSTEFVEk	2	3	1	N-Term(iTRAQ4plex); K11(iTRAQ4plex)	0	1.35152	0.881678	0.456049	0	4.826e-08	5.00548	2	1545.75	-0.112894	41.2795	0
19913412	tAVFGFETSEAk	6	2	1	N-Term(iTRAQ4plex); K12(iTRAQ4plex)	0	0.906664	0.805104	0.364103	0	5.612e-08	5.00527	2	1574.83	-2.79389	58.927	0
4503529	gVAINMVTEEDkR	4	1	1	N-Term(iTRAQ4plex); K12(iTRAQ4plex)	0	1.668	1.04291	1.81943	0	1.232e-10	5.00479	3	1749.94	-0.550768	52.1257	1
12667788	qIATLHAQVADMk	2	2	1	N-Term(iTRAQ4plex); K13(iTRAQ4plex)	0	0.655558	1.2006	0.380486	0	6.78e-07	5.00465	3	1713.95	-3.89879	37.9073	0
61743954	mDIDAPDVDVHGPDWHLk	5	5	1	N-Term(iTRAQ4plex); K18(iTRAQ4plex)	0	0.504522	1.01807	0.277808	0	6.193e-07	5.00368	4	2348.16	0.376961	67.27	0
15055539	sPYQEFTDHLVk	7	2	1	N-Term(iTRAQ4plex); K12(iTRAQ4plex)	0	2.89774	1.00525	2.12695	0	7.398e-09	5.00321	3	1751.92	-2.40324	62.5199	0
4503471	sGDAAIVDMVPGkPMcVESFSDYPPLGR	1	2	1	N-Term(iTRAQ4plex); K13(iTRAQ4plex); C16(Carbamidomethyl)	0	1.09688	1.03215	1.24887	0	4.284e-07	5.00303	4	3283.61	0.453838	119.479	0
61743954	vTAPDVDLHLk	5	6	1	N-Term(iTRAQ4plex); K11(iTRAQ4plex)	0	0.480737	1.15994	0.331046	0	7.157e-07	5.00296	3	1495.87	-2.80148	51.5013	0
61743954	aPEVNLNAPDVDVHGPDWNLk	5	5	1	N-Term(iTRAQ4plex); K21(iTRAQ4plex)	0	0.55854	1.1679	0.690268	0	5.622e-08	5.00284	3	2588.33	-0.524696	75.344	0
4758876	sIYVGNVDYGATAEELEAHFHGcGSVNR	3	2	1	N-Term(iTRAQ4plex); C23(Carbamidomethyl)	0	1.00809	0.920673	1.69698	0	1.747e-09	5.00164	4	3196.49	0.579476	110.345	0
530389313	tkETLLDAIk	2	2	1	N-Term(iTRAQ4plex); K2(iTRAQ4plex); K10(iTRAQ4plex)	0	1.94753	1.41948	0.638891	0	3.309e-05	5.00146	3	1563.96	-6.65777	46.1446	1
116295258	eGILGQHQFLEGPEGIENTR	2	1	1	N-Term(iTRAQ4plex)	0	0.38788	0.870487	1.45251	0	2.057e-10	5.00143	3	2368.2	-0.517201	65.7784	0
530360851	aLNFGGIGVVVGHELTHAFDDQGR	2	5	1	N-Term(iTRAQ4plex)	0	0.41754	0.870988	0.552934	0	1.843e-09	5.00139	4	2653.36	0.574698	102.068	0
4506041	vPTAIHQLYLDSNk	5	1	1	N-Term(iTRAQ4plex); K14(iTRAQ4plex)	0	0.789509	2.54083	0.29832	0	9.381e-07	5.00129	3	1887.05	-6.31925	55.3019	0
14141193	rLFEGNALLR	2	1	1	N-Term(iTRAQ4plex)	0	0.97776	0.737315	1.3326	0	8.921e-07	5.00032	3	1332.78	-1.80509	45.8344	1
4502303	sFLSQGQVLk	7	1	1	N-Term(iTRAQ4plex); K10(iTRAQ4plex)	0	1.148	1.01925	0.879018	0	1.75e-06	4.99979	2	1394.83	1.06831	73.1011	0
271398239	qkLPDGSEIPLPPILLGR	3	2	1	N-Term(iTRAQ4plex); K2(iTRAQ4plex)	0	1.46412	0.733183	0.707559	0	6.424e-08	4.99975	3	2231.34	3.4128	95.6103	1
157653329	gPVLPPESFVVLHRPNQDQILTNLSk	1	1	1	N-Term(iTRAQ4plex); K26(iTRAQ4plex)	0	1.65813	1.02211	4.37477	0	2.153e-07	4.99969	4	3186.79	1.80197	82.9548	0
4557888	kVIDDTNITR	2	2	1	N-Term(iTRAQ4plex); K1(iTRAQ4plex)	0	0.387779	0.612327	0.98034	0	2.938e-06	4.99923	3	1462.85	1.98056	37.4448	1
5032315	kYQSEFEEIEGR	1	4	1	N-Term(iTRAQ4plex); K1(iTRAQ4plex)	0	0.512793	1.15865	0.739766	0	6.649e-09	4.99918	3	1802.92	1.29068	42.5785	1
4885063	dNAGAATEEFIk	3	3	1	N-Term(iTRAQ4plex); K12(iTRAQ4plex)	0	2.20192	0.790899	1.27469	0	1.126e-08	4.9991	2	1553.8	-5.28819	42.9351	0
20149498	lNQALLDLHALGSAR	6	2	1	N-Term(iTRAQ4plex)	0	0.536284	0.473754	0.44279	0	3.35e-08	4.99843	3	1735.99	-0.198762	105.213	0
115387104	eILDkFTEEVVk	2	3	1	N-Term(iTRAQ4plex); K5(iTRAQ4plex); K12(iTRAQ4plex)	0	1.60962	0.949541	0.104665	0	7.533e-07	4.99798	3	1882.08	-3.29901	75.2913	1
4506203	fRPDMEEEEAk	1	1	1	N-Term(iTRAQ4plex); K11(iTRAQ4plex)	0	0.501845	1.32257	0.580147	0	1.765e-06	4.99785	3	1668.82	1.55159	27.7772	0
19923362	hVLFGTVGVPEHTYR	2	1	1	N-Term(iTRAQ4plex)	0	0.985313	0.900716	1.55742	0	3.519e-09	4.99693	3	1855.99	-1.95095	42.8657	0
4826998	fAQHGTFEYEYSQR	2	2	1	N-Term(iTRAQ4plex)	0	0.738494	1.30652	0.829206	0	1.766e-06	4.99669	3	1906.88	-0.163681	38.0768	0
50659080	kLINDYVk	3	2	1	N-Term(iTRAQ4plex); K1(iTRAQ4plex); K8(iTRAQ4plex)	0	0.246979	2.20985	0.333494	0	8.7e-06	4.99631	3	1424.88	-1.11276	29.8388	1
4507949	aVTEQGHELSNEER	10	1	1	N-Term(iTRAQ4plex)	0	1.31683	0.843312	1.54835	0	1.417e-09	4.99491	3	1742.84	-1.02123	13.9743	0
530369994	iFVGGIkEDTEEYNLR	7	3	1	N-Term(iTRAQ4plex); K7(iTRAQ4plex)	0	1.1418	1.01121	0.494244	0	2.144e-08	4.99468	3	2171.16	0.786327	65.3618	1
66933016	rEDLVVAPAGITLk	1	1	1	N-Term(iTRAQ4plex); K14(iTRAQ4plex)	0	1.49988	1.02599	1.6653	0	4.685e-06	4.99421	3	1770.07	-2.77507	54.5984	1
530396476	kLVIPSELGYGER	2	1	1	N-Term(iTRAQ4plex); K1(iTRAQ4plex)	0	1.96981	1.05042	1.21108	0	2.343e-05	4.99403	3	1749.01	-0.91908	77.6345	1
530383419	sSHETLNIVEEk	2	7	1	N-Term(iTRAQ4plex); K12(iTRAQ4plex)	0	1.02816	0.953341	0.561942	0	2.056e-05	4.99383	3	1673.89	-1.09791	26.9153	0
61743954	gSEVGFHGAAPDISVk	3	6	1	N-Term(iTRAQ4plex); K16(iTRAQ4plex)	0	0.649206	1.25897	0.948549	0	8.642e-10	4.99348	3	1858.98	-2.88916	49.092	0
33350932	gkEDEGEEAASPmLQIQR	4	1	1	N-Term(iTRAQ4plex); K2(iTRAQ4plex); M13(Oxidation)	0	0.867929	0.97261	1.21148	0	1.274e-09	4.99278	3	2292.13	-2.02663	31.0065	1
34147384	eTGTEHSPGVQPADVk	2	1	1	N-Term(iTRAQ4plex); K16(iTRAQ4plex)	0	0.630294	0.839556	0.340982	0	8.935e-10	4.99254	3	1940	-0.301327	15.5277	0
150010552	dEHLQQYQEVcAQR	2	1	1	N-Term(iTRAQ4plex); C11(Carbamidomethyl)	0	1.26719	1.01767	1.59514	0	6.986e-08	4.99213	3	1947.91	-1.87027	25.8644	0
166197660	yGFcEAADQFHVLDEVR	4	1	1	N-Term(iTRAQ4plex); C4(Carbamidomethyl)	0	0.383781	1.18974	0.597742	0	6.065e-10	4.99154	3	2200.02	-0.938594	82.6573	0
126012571	sQSVRPGADVTFIcTAk	4	8	1	N-Term(iTRAQ4plex); C14(Carbamidomethyl); K17(iTRAQ4plex)	0	0.443743	1.70612	0.448638	0	6.229e-09	4.98983	3	2125.13	0.733346	67.7588	0
15451910	aHPNmEAGPPESGESTDALk	1	2	1	N-Term(iTRAQ4plex); M5(Oxidation); K20(iTRAQ4plex)	0	1.83157	1.03579	1.35179	0	4.898e-09	4.98872	3	2342.11	-1.54546	18.4914	0
18860831	eSVEQQADSFk	2	13	1	N-Term(iTRAQ4plex); K11(iTRAQ4plex)	0	1.3046	1.02779	1.92308	0	1.885e-07	4.98844	2	1555.78	-0.339568	35.5309	0
4502337	qkWEAEPVYVQR	3	1	1	N-Term(iTRAQ4plex); K2(iTRAQ4plex)	0	0.303025	0.937348	0.609645	0	4.886e-09	4.98834	3	1820.99	0.465372	42.3135	1
39725934	dTDTGALLFIGk	7	1	1	N-Term(iTRAQ4plex); K12(iTRAQ4plex)	0	0.754799	0.744302	1.02091	0	2.785e-08	4.98814	2	1538.87	1.4952	80.3665	0
7657033	dkTVVLGDLLIDDkDTVR	1	1	1	N-Term(iTRAQ4plex); K2(iTRAQ4plex); K14(iTRAQ4plex)	0	0.783381	0.729246	0.366188	0	2.297e-07	4.98718	4	2447.4	-2.53822	69.8226	2
4506675	aPDELHYTYLDTFGRPVIVAYk	1	1	1	N-Term(iTRAQ4plex); K22(iTRAQ4plex)	0	1.68711	0.970779	3.69868	0	1.764e-06	4.98688	4	2856.52	1.35679	76.1984	0
346986334	gHVEPGEDDLETALR	2	1	1	N-Term(iTRAQ4plex)	0	0.938934	0.873944	1.22864	0	2.014e-08	4.98676	3	1781.86	-7.88282	43.292	0
530402361	rPPTMTVSEASYQSER	3	25	1	N-Term(iTRAQ4plex)	0	0.702306	1.04694	1.30648	0	1.242e-09	4.985	3	1982.97	-1.72928	33.5843	0
367460087	qEEELQAkDEELLk	3	6	1	N-Term(iTRAQ4plex); K8(iTRAQ4plex); K14(iTRAQ4plex)	0	0.368456	1.60527	0.239062	0	1.759e-09	4.98493	3	2134.16	0.211553	44.9445	1
4503101	nLDSTTVAIHDEEIYck	4	2	1	N-Term(iTRAQ4plex); C16(Carbamidomethyl); K17(iTRAQ4plex)	0	0.703203	1.33811	0.378261	0	6.632e-09	4.98426	3	2296.14	1.14551	76.3546	0
4502027	aVmDDFAAFVEk	243	2	1	N-Term(iTRAQ4plex); M3(Oxidation); K12(iTRAQ4plex)	0	0.437243	0.912813	0.339697	0	3.456e-06	4.9842	2	1646.84	3.27215	77.9672	0
366039979	eVLcDHMVDGQPLAEDSGLHIIAAcNPYR	1	2	1	N-Term(iTRAQ4plex); C4(Carbamidomethyl); C25(Carbamidomethyl)	0	1.14802	0.911076	0.965456	0	1.712e-06	4.98414	4	3424.61	-2.66348	79.6098	0
4757988	nQDDFEcVTTLEGHENEVk	1	1	1	N-Term(iTRAQ4plex); C7(Carbamidomethyl); K19(iTRAQ4plex)	0	1.86532	1.01441	0.446254	0	2.985e-09	4.98372	3	2552.18	-2.26043	51.5626	0
54112117	dTPGHGSGWAETPR	2	2	1	N-Term(iTRAQ4plex)	0	1.24538	0.906092	2.48746	0	1.024e-07	4.98357	3	1611.76	-0.521175	14.5118	0
4503477	sIQADGLVWGSSk	5	1	1	N-Term(iTRAQ4plex); K13(iTRAQ4plex)	0	1.54217	0.969678	1.69349	0	7.593e-08	4.98342	2	1635.89	-3.97964	59.3698	0
61743954	vSAPEVSVGHk	5	6	1	N-Term(iTRAQ4plex); K11(iTRAQ4plex)	0	0.613834	1.10474	1.71286	0	4.814e-09	4.98324	3	1397.8	-0.080437	28.759	0
11321601	dLQSNVEHLTEk	3	6	1	N-Term(iTRAQ4plex); K12(iTRAQ4plex)	0	3.10887	0.760232	1.2988	0	1.947e-08	4.98314	3	1700.91	-0.276153	66.8874	0
115298678	vELLHNPAFcSLATTk	5	1	1	N-Term(iTRAQ4plex); C10(Carbamidomethyl); K16(iTRAQ4plex)	0	0.223318	1.14438	0.288352	0	9.388e-09	4.98281	3	2089.14	1.01769	67.5023	0
530397177	lGFEVDAEGFVTHVER	1	2	1	N-Term(iTRAQ4plex)	0	1.17877	1.03883	1.10119	0	6.445e-10	4.98248	3	1948.99	-0.424946	82.534	0
156564401	gHQLLSADVDIk	2	1	1	N-Term(iTRAQ4plex); K12(iTRAQ4plex)	0	1.40161	1.09959	0.849031	0	3.053e-06	4.98244	3	1583.89	-5.05251	42.1436	0
45593138	eLPVTFFAHLQk	1	1	1	N-Term(iTRAQ4plex); K12(iTRAQ4plex)	0	2.20865	1.13846	3.23727	0	3.255e-08	4.98108	3	1717.99	0.504904	79.6908	0
4501891	iSIEMHGTLEDQLSHLR	3	5	1	N-Term(iTRAQ4plex)	0	0.746647	1.17122	0.817953	0	1.012e-08	4.98074	4	2123.1	-1.48355	68.9487	0
71274107	eDkDAQFYcELNYR	3	2	1	N-Term(iTRAQ4plex); K3(iTRAQ4plex); C9(Carbamidomethyl)	0	0.418075	1.24569	0.385735	0	1.469e-08	4.98029	3	2139	-0.648319	74.6372	1
4503841	sDSFENPVLQQHFR	7	3	1	N-Term(iTRAQ4plex)	0	1.12055	0.866314	1.12918	0	1.447e-07	4.97984	3	1847.92	0.20375	52.993	0
70780353	tGFTPLHIAAHYENLNVAQLLLNR	1	6	1	N-Term(iTRAQ4plex)	0	0.0535266	2.10498		0	9.515e-10	4.97884	3	2849.54	-4.26204	98.6146	0
144953895	dDQYVPQcDDLGHFIPLQcHGk	2	5	1	N-Term(iTRAQ4plex); C8(Carbamidomethyl); C19(Carbamidomethyl); K22(iTRAQ4plex)	0	0.541853	1.75926	0.308392	0	4.363e-08	4.97777	4	2930.38	-0.646522	67.2879	0
21361565	qASIQHIQNAIDTEk	2	2	1	N-Term(iTRAQ4plex); K15(iTRAQ4plex)	0	0.960642	1.10486	0.308369	0	8.203e-08	4.97774	3	1984.06	-4.4312	39.1094	0
22267436	lVGVFHTEYGALNR	3	1	1	N-Term(iTRAQ4plex)	0	0.831143	1.04454	0.54869	0	4.92e-08	4.97753	3	1719.93	-0.295258	63.3821	0
530421836	gLHSQNFTQALLER	1	10	1	N-Term(iTRAQ4plex)	0	0.867949	0.855145	1.45714	0	1.539e-07	4.97753	3	1757.94	-2.1827	52.9139	0
14043022	aDkNEVAAEVAk	1	1	1	N-Term(iTRAQ4plex); K3(iTRAQ4plex); K12(iTRAQ4plex)	0	1.49647	1.09039	0.949055	0	3.052e-09	4.97745	3	1676.96	1.42516	22.4697	1
117190174	lkGDDLQAIk	4	6	1	N-Term(iTRAQ4plex); K2(iTRAQ4plex); K10(iTRAQ4plex)	0	1.32598	1.14889	0.755541	0	2.466e-06	4.97737	3	1532.93	-3.63716	33.8969	1
4505701	aQAGEGVRPSPMQLELR	2	6	1	N-Term(iTRAQ4plex)	0	1.55376	1.01847	1.45666	0	2.844e-08	4.97724	3	1983.05	-2.5575	46.335	0
28178832	lNEHFLNTTDFLDTIk	3	3	1	N-Term(iTRAQ4plex); K16(iTRAQ4plex)	0	2.10989	1.04415	0.365055	0	1.749e-09	4.97707	3	2209.16	-5.6161	85.4624	0
166235178	tkPPEGYDTVTLYPk	1	4	1	N-Term(iTRAQ4plex); K2(iTRAQ4plex); K15(iTRAQ4plex)	0	0.942203	1.14966	0.61342	0	1.152e-07	4.97657	3	2141.18	-1.17402	44.5479	0
10864011	qLSSSGRPTASVIPSGVEWIk	2	1	1	N-Term(iTRAQ4plex); K21(iTRAQ4plex)	0	1.4329	0.850723	0.204403	0	1.664e-08	4.97651	3	2487.38	-0.229566	68.259	0
51317370	fFHETEAPRPk	2	1	1	N-Term(iTRAQ4plex); K11(iTRAQ4plex)	0	1.26552	0.981022	1.11035	0	2.117e-07	4.97644	3	1646.89	-1.42709	21.9504	0
530368014	kQEDFMTTMDANEEk	2	3	1	N-Term(iTRAQ4plex); K1(iTRAQ4plex); K15(iTRAQ4plex)	0	0.415659	0.920011	0.147796	0	1.493e-06	4.97562	3	2249.07	-3.63898	40.4255	1
45439327	lQNDPQLEAEYQQLQEDHQR	2	1	1	N-Term(iTRAQ4plex)	0	0.372705	1.18225	0.931974	0	6.642e-10	4.97548	3	2626.26	-0.378156	60.3552	0
530393500	aTDcVGHDVVTLLR	3	6	1	N-Term(iTRAQ4plex); C4(Carbamidomethyl)	0	0.793172	1.09006	0.834201	0	7.618e-09	4.97515	3	1699.89	-0.334607	61.3814	0
79750824	iVFSGNLFQHQEDSk	2	3	1	N-Term(iTRAQ4plex); K15(iTRAQ4plex)	0	0.736925	0.997994	0.295525	0	7.284e-09	4.97407	3	2037.06	-1.25403	64.8476	0
4502027	qEPERNEcFLQHk	93	1	1	N-Term(iTRAQ4plex); C8(Carbamidomethyl); K13(iTRAQ4plex)	0	0.447508	0.740449	0.219889	0	5.708e-09	4.97405	3	2003	1.18604	4.00311	1
11342680	dQLQTFSEEHPVLLTEAPLNPSk	2	2	1	N-Term(iTRAQ4plex); K23(iTRAQ4plex)	0	0.889613	0.922166	0.577568	0	6.406e-11	4.9739	3	2881.52	-0.320301	80.5111	0
156523968	kGDEVDGVDEVAk	1	1	1	N-Term(iTRAQ4plex); K1(iTRAQ4plex); K13(iTRAQ4plex)	0	1.15571	1.07337	0.91085	0	1.529e-08	4.97376	3	1792.96	-3.11739	26.9181	1
50592988	yEDFSNLGTTHLLR	2	1	1	N-Term(iTRAQ4plex)	0	1.1818	0.921932	1.15712	0	4.114e-08	4.97375	3	1809.93	-0.0106354	89.2848	0
156616273	qQDHFFQAAFLEER	3	2	1	N-Term(iTRAQ4plex)	0	1.89995	0.839485	0.996552	0	1.369e-08	4.97342	3	1909.93	0.658159	69.4246	0
367460087	hAEQERDELADEITNSASGk	6	6	1	N-Term(iTRAQ4plex); K20(iTRAQ4plex)	0	0.344054	1.5267	0.292644	0	4.896e-10	4.97308	3	2488.22	1.0061	38.6048	1
308818200	nHQSAAEYNIFEGmELR	3	2	1	N-Term(iTRAQ4plex); M14(Oxidation)	0	1.03647	1.1561	0.682157	0	1.183e-07	4.97298	3	2169.01	-0.439811	55.0929	0
13124879	vDYNASAWLTk	5	4	1	N-Term(iTRAQ4plex); K11(iTRAQ4plex)	0	0.495475	1.69283	0.283984	0	1.54e-07	4.97298	2	1555.84	2.64559	92.401	0
10863895	nTLPTkETIEQEk	2	1	1	N-Term(iTRAQ4plex); K6(iTRAQ4plex); K13(iTRAQ4plex)	0	1.89575	0.743941	0.687547	0	8.643e-09	4.9725	3	1963.1	-4.02015	56.2532	1
311771535	gATQQILDEAER	2	3	1	N-Term(iTRAQ4plex)	0	1.06008	0.909693	1.8923	0	7.463e-09	4.97211	2	1474.76	-0.976921	45.7995	0
38788319	gTWESHPETTELVVLQGR	2	1	1	N-Term(iTRAQ4plex)	0	0.703687	1.02428	0.976468	0	2.836e-09	4.97181	3	2183.12	1.44361	62.839	0
530370900	yVHYFSGLLSGSIk	1	4	1	N-Term(iTRAQ4plex); K14(iTRAQ4plex)	0	0.352977	1.69398	0.749801	0	1.818e-08	4.97159	3	1859.04	3.17629	83.8606	0
7662502	yPFILPHQQVDk	2	2	1	N-Term(iTRAQ4plex); K12(iTRAQ4plex)	0	1.1053	0.854252	1.25122	0	4.87e-06	4.97121	3	1772.99	-2.60995	56.6434	0
115298678	eVVADSVWVDVk	9	1	1	N-Term(iTRAQ4plex); K12(iTRAQ4plex)	0	0.245622	1.658	0.569278	0	1.744e-08	4.97108	2	1633.91	1.32702	94.6412	0
530408985	iVRDDMLcAGNTR	5	5	1	N-Term(iTRAQ4plex); C8(Carbamidomethyl)	0	0.316351	0.87674	0.274834	0	3.901e-09	4.97099	3	1664.83	-0.206376	34.8144	1
115298678	rAPSTWLTAYVVk	1	1	1	N-Term(iTRAQ4plex); K13(iTRAQ4plex)	0	0.244817	1.40577	0.257183	0	1.222e-05	4.97059	3	1780.04	2.14702	66.7849	1
62241044	lkQEEETLSFIR	1	5	1	N-Term(iTRAQ4plex); K2(iTRAQ4plex)	0	0.714969	0.897903	0.459101	0	2.015e-08	4.97033	3	1781.01	0.31831	56.1874	1
12667788	vSHLLGINVTDFTR	11	2	1	N-Term(iTRAQ4plex)	0	0.681199	1.19678	0.518184	0	3.39e-09	4.96945	3	1715.95	-1.45509	81.104	0
5803167	kEELNAISGPNEFAEFYNR	1	1	1	N-Term(iTRAQ4plex); K1(iTRAQ4plex)	0	0.995627	1.20454	1.51101	0	2.314e-08	4.96907	3	2516.26	-0.570586	73.4567	1
4507467	sPYQLVLQHSR	14	1	1	N-Term(iTRAQ4plex)	0	1.51329	1.33537	1.88746	0	9.519e-07	4.96861	3	1471.81	-0.925186	44.2743	0
61743954	vESEIkVPDVELk	3	6	1	N-Term(iTRAQ4plex); K6(iTRAQ4plex); K13(iTRAQ4plex)	0	0.59901	1.19779	0.164928	0	5.229e-07	4.96794	3	1917.13	-0.124248	59.1136	1
47519616	qLEEEQQALQk	8	6	1	N-Term(iTRAQ4plex); K11(iTRAQ4plex)	0	0.934602	1.15955	0.629054	0	2.58e-07	4.96787	2	1631.88	-0.444137	33.2535	0
17999541	iREDLPNLESSEETEQINk	5	3	1	N-Term(iTRAQ4plex); K19(iTRAQ4plex)	0	0.810992	0.958281	0.888525	0	2.13e-08	4.96752	3	2532.3	-0.884094	49.4561	1
115298678	dTWVEHWPEEDEcQDEENQk	8	1	1	N-Term(iTRAQ4plex); C13(Carbamidomethyl); K20(iTRAQ4plex)	0	0.283231	1.16938	0.256952	0	2.887e-06	4.96664	4	2891.22	-2.59687	55.7008	0
115298678	sGQSEDRQPVPGQQMTLk	4	1	1	N-Term(iTRAQ4plex); K18(iTRAQ4plex)	0	0.323341	1.08122	0.477931	0	2.72e-07	4.96653	3	2274.18	1.88164	46.5253	1
4557797	nIIHGSDSVESAEk	10	2	1	N-Term(iTRAQ4plex); K14(iTRAQ4plex)	0	0.844757	1.08661	0.943702	0	3.284e-09	4.96491	3	1773.92	-2.62283	20.4108	0
61743954	vDIDVPDVNVQGPDWHLk	4	6	1	N-Term(iTRAQ4plex); K18(iTRAQ4plex)	0	0.585758	1.1048	0.179865	0	2.198e-10	4.96471	3	2334.23	-0.573874	81.891	0
34577061	vckNPESNYcLk	1	2	1	N-Term(iTRAQ4plex); C2(Carbamidomethyl); K3(iTRAQ4plex); C10(Carbamidomethyl); K12(iTRAQ4plex)	0	0.484016	0.542587	0.19476	0	6.127e-07	4.96469	3	1944.01	0.857661	26.2058	1
51100974	gDPIGGHINNYLLEk	1	1	1	N-Term(iTRAQ4plex); K15(iTRAQ4plex)	0	0.703481	1.05293	0.404597	0	1.958e-09	4.96419	3	1928.05	0.459538	58.9371	0
24234688	vEAVNmAEGIIHDTETk	2	1	1	N-Term(iTRAQ4plex); M6(Oxidation); K17(iTRAQ4plex)	0	1.2857	0.717137	0.866379	0	2.4e-09	4.96395	3	2161.1	-2.78569	57.1261	0
119964726	gNIQLSYSDGDDcGHGk	2	1	1	N-Term(iTRAQ4plex); C13(Carbamidomethyl); K17(iTRAQ4plex)	0	1.27856	0.864233	1.22018	0	8.045e-10	4.96364	3	2110.96	-3.15739	47.9167	0
38455427	dIEREDIEFIck	4	3	1	N-Term(iTRAQ4plex); C11(Carbamidomethyl); K12(iTRAQ4plex)	0	1.05702	0.945973	0.942086	0	5.097e-07	4.96331	3	1854.95	-1.29316	55.0706	1
288915539	eGIcALGGTSELSSEGTQHSYSEEEk	5	5	1	N-Term(iTRAQ4plex); C4(Carbamidomethyl); K26(iTRAQ4plex)	0	0.941911	0.834481	1.05838	0	3.235e-11	4.96324	4	3073.41	-0.167899	47.5713	0
4505061	hTLADNFNPVSEER	4	1	1	N-Term(iTRAQ4plex)	0	0.936787	0.917211	0.890314	0	2.864e-08	4.96283	3	1772.87	-0.901849	46.1874	0
530367170	vVSQYHELVVQAR	3	12	1	N-Term(iTRAQ4plex)	0	0.877807	1.07804	1.24122	0	1.147e-08	4.96224	3	1671.93	-0.188236	60.9487	0
48314820	gGTFTDVFAQcPGGHVR	1	1	1	N-Term(iTRAQ4plex); C11(Carbamidomethyl)	0	0.949385	1.17582	2.348	0	5.236e-08	4.962	3	1949.93	-3.2431	69.3968	0
29789090	gNLYSFGcPEYGQLGHNSDGk	1	1	1	N-Term(iTRAQ4plex); C8(Carbamidomethyl); K21(iTRAQ4plex)	0	2.13267	0.446571	4.89923	0	9.515e-09	4.96163	3	2588.2	-2.26869	57.3537	0
61966781	kVVLEAPDETTLk	1	1	1	N-Term(iTRAQ4plex); K1(iTRAQ4plex); K13(iTRAQ4plex)	0	0.94209	0.826965	0.653626	0	5.741e-07	4.96122	3	1875.11	-2.00912	44.8265	1
8923390	yESHPVcADLQAk	3	2	1	N-Term(iTRAQ4plex); C7(Carbamidomethyl); K13(iTRAQ4plex)	0	1.51976	1.02746	0.796276	0	1.032e-07	4.96092	3	1805.91	-0.99304	47.1949	0
27477136	vDDHDSEEIcLDHLck	1	3	1	N-Term(iTRAQ4plex); C10(Carbamidomethyl); C15(Carbamidomethyl); K16(iTRAQ4plex)	0	1.3719	0.770969	1.04089	0	1.18e-09	4.96068	3	2273.04	-2.39163	44.7913	0
4758638	vVFVFGPDkk	2	1	1	N-Term(iTRAQ4plex); K9(iTRAQ4plex); K10(iTRAQ4plex)	0	0.636895	1.36419	0.112824	0	1.713e-06	4.96046	3	1567.96	0.420671	53.4905	1
7657441	kGVEGLIDIENPNR	3	1	1	N-Term(iTRAQ4plex); K1(iTRAQ4plex)	0	1.30261	0.99615	1.76814	0	8.207e-09	4.95973	3	1842.03	-1.40497	56.3422	1
4503535	tESNQEVANPEHYIk	1	3	1	N-Term(iTRAQ4plex); K15(iTRAQ4plex)	0	1.21896	1.08746	1.18409	0	1.337e-06	4.95957	3	2047.03	-0.66372	35.2001	0
4506193	aGGSASAmLQPLLDNQVGFk	3	2	1	N-Term(iTRAQ4plex); M8(Oxidation); K20(iTRAQ4plex)	0	1.25867	0.90106	1.33743	0	1.629e-09	4.95922	3	2308.22	-2.51198	80.6991	0
24430135	vATFHDcEDAAR	4	2	1	N-Term(iTRAQ4plex); C7(Carbamidomethyl)	0	1.03262	1.10803	1.39694	0	2.172e-08	4.95877	3	1535.7	-1.78344	14.7671	0
116008192	aGESVELFGk	4	8	1	N-Term(iTRAQ4plex); K10(iTRAQ4plex)	0	0.66652	1.20067	0.547083	0	2.168e-06	4.95841	2	1324.74	1.67202	67.7382	0
4757810	eAYPGDVFYLHSR	20	4	1	N-Term(iTRAQ4plex)	0	1.18953	0.914734	1.60068	0	1.791e-08	4.95809	3	1697.84	-0.393717	57.7587	0
56676375	sVTGTDVDIVFSk	4	2	1	N-Term(iTRAQ4plex); K13(iTRAQ4plex)	0	0.271251	0.4709	0.0907076	0	1.259e-08	4.95737	2	1655.91	2.65029	72.858	0
5031573	kDYEEIGPSIcR	4	2	1	N-Term(iTRAQ4plex); K1(iTRAQ4plex); C11(Carbamidomethyl)	0	1.74214	0.78935	1.00266	0	1.073e-08	4.95727	3	1754.9	1.21867	53.7238	1
4758356	eAHQLFLEPEVLDPESVELk	1	1	1	N-Term(iTRAQ4plex); K20(iTRAQ4plex)	0	1.60832	0.65014	2.84995	0	3.864e-09	4.957	3	2610.38	-4.02517	84.8639	0
15826840	gHELVLANIAESDAGVYTcHAANLAGQR	3	5	1	N-Term(iTRAQ4plex); C19(Carbamidomethyl)	0	1.17245	1.04528	2.30532	0	4.821e-10	4.95691	4	3081.51	-5.04741	68.3181	0
194248088	gASWIDTADGSANHR	3	6	1	N-Term(iTRAQ4plex)	0	1.01621	1.02749	2.66427	0	6.695e-09	4.95688	3	1701.81	-0.54256	49.4588	0
116063573	dVDIIDHHDNTYTVk	12	2	1	N-Term(iTRAQ4plex); K15(iTRAQ4plex)	0	0.695044	1.2858	0.576411	0	2.335e-08	4.95679	3	2073.04	-2.52232	35.8409	0
9257257	ikDIAWTEDSkR	1	1	1	N-Term(iTRAQ4plex); K2(iTRAQ4plex); K11(iTRAQ4plex)	0	1.11423	0.984485	0.648462	0	5.211e-09	4.95665	3	1894.07	-3.85607	32.2889	2
7657309	hFVcEGcEQLLSGR	6	3	1	N-Term(iTRAQ4plex); C4(Carbamidomethyl); C7(Carbamidomethyl)	0	0.581551	0.979461	0.742486	0	3.569e-08	4.95643	3	1835.85	-5.75646	41.6163	0
34147630	kYEEIDNAPEER	4	1	1	N-Term(iTRAQ4plex); K1(iTRAQ4plex)	0	1.40587	0.849465	1.20291	0	6.277e-09	4.95621	3	1780.89	-1.20756	20.1815	1
5803225	kVAGMDVELTVEER	1	3	1	N-Term(iTRAQ4plex); K1(iTRAQ4plex)	0	0.798178	1.02847	1.03958	0	3.134e-09	4.95612	3	1864.01	0.478794	68.7783	1
530370419	eAMEDGEIDGNk	3	3	1	N-Term(iTRAQ4plex); K12(iTRAQ4plex)	0	1.3459	0.929749	0.984261	0	2.14e-09	4.95602	2	1595.75	2.25985	41.1707	0
42518070	dTIQHQQGEAVWVSEGk	2	11	1	N-Term(iTRAQ4plex); K17(iTRAQ4plex)	0	0.369411	1.08886	0.482632	0	9.369e-10	4.95596	3	2200.12	-0.104097	34.7655	0
156071459	dFLAGGVAAAISk	5	1	1	N-Term(iTRAQ4plex); K13(iTRAQ4plex)	0	1.05377	0.927071	1.13061	0	3.069e-10	4.95576	2	1507.87	-2.80377	80.1663	0
4507669	dLISHDEMFSDIYk	5	2	1	N-Term(iTRAQ4plex); K14(iTRAQ4plex)	0	1.91243	0.593461	1.34466	0	9.93e-09	4.95571	3	2000.98	-1.51522	76.1676	0
530372121	eAFTNkPNVFTVVTR	5	10	1	N-Term(iTRAQ4plex); K6(iTRAQ4plex)	0	0.512729	1.11437	0.393531	0	1.497e-08	4.95527	3	2011.11	-4.03251	61.4271	0
67782319	mQLLAASYDLHR	1	3	1	N-Term(iTRAQ4plex); M1(Oxidation)	0	0.409652	0.919637	0.60318	0	8.45e-08	4.95507	3	1577.83	3.74382	45.7892	0
530429522	ySSDEDLPSkLEGFk	2	5	1	N-Term(iTRAQ4plex); K10(iTRAQ4plex); K15(iTRAQ4plex)	0	2.50545	0.756338	0.197511	0	7.491e-09	4.95499	3	2147.12	-2.82176	62.6027	1
13124879	dLELQADSAIk	4	4	1	N-Term(iTRAQ4plex); K11(iTRAQ4plex)	0	0.637276	1.92994	0.571681	0	3.841e-08	4.95405	2	1490.83	1.30649	51.7915	0
116256354	aHNQDLGLAGScLAR	6	1	1	N-Term(iTRAQ4plex); C12(Carbamidomethyl)	0	0.479433	2.01712	0.980341	0	6.977e-09	4.95339	3	1726.87	-1.8325	31.2878	0
6912388	eNFMTVDQDGSGTVEHHELR	3	3	1	N-Term(iTRAQ4plex)	0	0.713677	0.69275	2.02307	0	3.963e-09	4.95306	4	2445.12	-0.699432	38.0186	0
188528648	dkDGQPQVVPVAADQR	3	1	1	N-Term(iTRAQ4plex); K2(iTRAQ4plex)	0	0.41255	1.27495	0.811968	0	5.324e-07	4.95304	3	2011.08	-2.97794	22.9217	1
72534670	eGAQFSSHLINLLNPk	1	1	1	N-Term(iTRAQ4plex); K16(iTRAQ4plex)	0	0.972186	0.783872	1.93953	0	3.104e-06	4.95204	3	2056.14	-0.667067	74.9661	0
530366880	hHSLGGQYGVQGFPTIk	1	6	1	N-Term(iTRAQ4plex); K17(iTRAQ4plex)	0	1.75773	0.811003	1.68261	0	9.045e-10	4.95155	3	2114.14	-1.52696	43.0982	0
530400668	lNPTWNHPDQDTEAGFk	2	2	1	N-Term(iTRAQ4plex); K17(iTRAQ4plex)	0	1.26315	0.790457	0.966548	0	2.316e-08	4.9513	3	2258.11	-0.00926488	47.6978	0
530368070	mAkPEEVLVVENDQGEVVR	1	4	1	N-Term(iTRAQ4plex); K3(iTRAQ4plex)	0	0.632641	0.796632	0.630601	0	1.892e-08	4.95065	3	2429.3	2.06381	83.419	0
27436946	sVTVVEDDEDEDGDDLLHHHHGSHcSSSGDPAEYNLR	6	2	1	N-Term(iTRAQ4plex); C25(Carbamidomethyl)	0	0.580545	0.881309	1.38515	0	5.296e-08	4.95032	5	4274.82	-3.15665	38.5692	0
10863927	vkEGMNIVEAMER	10	2	1	N-Term(iTRAQ4plex); K2(iTRAQ4plex)	0	0.97511	0.98563	0.758994	0	1.619e-08	4.9502	3	1793.95	-1.14193	58.2748	1
83700235	dFTVSALHGDMDQk	1	4	1	N-Term(iTRAQ4plex); K14(iTRAQ4plex)	0	1.21749	0.923191	0.424023	0	1.156e-08	4.95015	3	1851.91	-1.6015	52.9781	0
4503841	imLFTNEDNPHGNDSAk	5	3	1	N-Term(iTRAQ4plex); M2(Oxidation); K17(iTRAQ4plex)	0	1.27424	0.761499	1.0708	0	4.527e-08	4.95006	3	2207.06	-2.26776	37.3395	0
530395565	aMEVDERPTEQYSDIGGLDk	4	2	1	N-Term(iTRAQ4plex); K20(iTRAQ4plex)	0	1.00643	1.15434	1.2436	0	1.868e-10	4.94905	3	2541.24	0.787093	54.2547	0
6912594	mIAPEGSLVFHEk	1	4	1	N-Term(iTRAQ4plex); M1(Oxidation); K13(iTRAQ4plex)	0	1.03938	0.840882	0.874402	0	1.345e-05	4.94885	3	1761.94	-1.89045	46.7964	0
87298828	fDHVITNMNNNYEPR	2	1	1	N-Term(iTRAQ4plex)	0	0.986193	0.876349	1.60155	0	4.751e-07	4.94824	3	2007.95	0.0303719	72.7207	0
367460087	dLSEELEALk	3	6	1	N-Term(iTRAQ4plex); K10(iTRAQ4plex)	0	0.355512	1.51745	0.401658	0	1.615e-06	4.94787	2	1434.79	0.999371	77.9313	0
530395180	sAATLITHPFHVITLR	3	2	1	N-Term(iTRAQ4plex)	0	0.900618	0.927016	1.07199	0	2.63e-08	4.94767	4	1921.11	0.439625	66.9513	0
4757804	vcIESEHSMDTLLATLk	2	1	1	N-Term(iTRAQ4plex); C2(Carbamidomethyl); K17(iTRAQ4plex)	0	2.5795	0.8091	1.17771	0	6.784e-09	4.94764	3	2235.15	-3.61248	89.1029	0
44680105	rGSIGENQVEVMVEEk	1	2	1	N-Term(iTRAQ4plex); K16(iTRAQ4plex)	0	0.555025	1.71693	0.845722	0	1.328e-07	4.94758	3	2092.1	1.83482	49.3418	1
22907052	eVDEkPASTPWGSk	1	2	1	N-Term(iTRAQ4plex); K5(iTRAQ4plex); K14(iTRAQ4plex)	0	0.715706	1.0583	0.257223	0	5.571e-09	4.94722	3	1963.05	-1.77914	53.5744	0
171460918	sVTDSIRDEYAFLQk	1	9	1	N-Term(iTRAQ4plex); K15(iTRAQ4plex)	0	1.17354	0.958314	1.12563	0	5.036e-08	4.947	3	2060.07	-7.90677	71.1421	1
530418074	skIEDYFPEFAR	2	10	1	N-Term(iTRAQ4plex); K2(iTRAQ4plex)	0	0.781031	1.2691	0.514535	0	3.856e-09	4.94598	3	1789.94	1.30536	101.292	1
62414289	tVETRDGQVINETSQHHDDLE	7	1	1	N-Term(iTRAQ4plex)	0	0.968199	1.04216	0.647051	0	6.839e-05	4.94592	4	2567.21	-0.942096	30.5816	1
33350932	gTVGEPTYDAEFQHFLR	3	1	1	N-Term(iTRAQ4plex)	0	0.711931	1.27997	0.934676	0	7.971e-09	4.9455	3	2111.03	-0.509059	71.6153	0
530367170	aVDEAADALLk	4	12	1	N-Term(iTRAQ4plex); K11(iTRAQ4plex)	0	1.17386	0.844415	1.33329	0	1.367e-08	4.94537	2	1403.8	0.457732	88.5523	0
6857820	tITSEDVAEMHNILk	1	2	1	N-Term(iTRAQ4plex); K15(iTRAQ4plex)	0	1.17649	1.22772	1.61388	0	1.9e-10	4.94508	3	1989.04	-7.64808	67.5244	0
20127408	dTSASAVAVGLk	4	3	1	N-Term(iTRAQ4plex); K12(iTRAQ4plex)	0	1.09524	1.01282	0.567865	0	6.182e-09	4.94436	2	1406.81	-2.25145	40.8169	0
312596881	vHVTQEDFEMAVAk	1	2	1	N-Term(iTRAQ4plex); K14(iTRAQ4plex)	0	0.935688	1.033	0.727596	0	4.043e-09	4.94351	3	1891.98	-0.891191	54.7733	0
44889481	sLPIYSPEkVEEYR	1	10	1	N-Term(iTRAQ4plex); K9(iTRAQ4plex)	0	0.355997	1.11083	0.556803	0	8.513e-09	4.94326	3	1998.08	0.850375	60.6075	1
98986464	eEIHkDLLVTGAYEISDQSGGAGGLR	4	2	1	N-Term(iTRAQ4plex); K5(iTRAQ4plex)	0	1.17552	1.11752	1.36427	0	8.44e-09	4.94321	3	3003.55	-3.53954	69.6297	1
355594753	aSSIIDELFQDR	1	1	1	N-Term(iTRAQ4plex)	0	0.3089	1.28902	0.236801	0	1.732e-07	4.94316	2	1537.8	0.307675	119.708	0
4504165	aQPVQVAEGSEPDGFWEALGGk	11	7	1	N-Term(iTRAQ4plex); K22(iTRAQ4plex)	0	1.43277	1.14799	0.974896	0	2.373e-12	4.94316	3	2560.29	-2.77973	94.5993	0
4826762	vmPIcLPSkDYAEVGR	6	4	1	N-Term(iTRAQ4plex); M2(Oxidation); C5(Carbamidomethyl); K9(iTRAQ4plex)	0	0.061911	1.83652	0.406924	0	2.811e-05	4.9429	3	2139.1	-6.27686	55.9281	1
33413400	aFSGYLGTDQSk	5	1	1	N-Term(iTRAQ4plex); K12(iTRAQ4plex)	0	1.17233	1.09004	0.388173	0	8.075e-09	4.94192	2	1561.81	1.11273	48.1359	0
68508957	tVIGDHGDELFSVFGAPFLk	8	6	1	N-Term(iTRAQ4plex); K20(iTRAQ4plex)	0	0.17561	1.0178	0.124041	0	2.154e-08	4.94157	3	2437.31	3.26614	110.936	0
4506597	hPHDIIDDINSGAVEcPAS	14	2	1	N-Term(iTRAQ4plex); C16(Carbamidomethyl)	0	1.48825	0.820864	4.01827	0	9.957e-08	4.94122	3	2191.02	0.123646	83.2344	0
30410792	tkVEAFQTTISk	5	1	1	N-Term(iTRAQ4plex); K2(iTRAQ4plex); K12(iTRAQ4plex)	0	2.44481	0.784792	1.05534	0	1.589e-07	4.9408	3	1785.05	-0.990671	56.4887	1
4506787	eDSNLTLQEk	6	1	1	N-Term(iTRAQ4plex); K10(iTRAQ4plex)	0	1.18743	0.782244	0.623484	0	3.272e-06	4.94058	2	1464.77	-2.80433	28.1608	0
73747889	eADLVTTHELGHNFGAEHDPDGLAEcAPNEDQGGk	1	1	1	N-Term(iTRAQ4plex); C26(Carbamidomethyl); K35(iTRAQ4plex)	0	0.79701	0.916962	2.09609	0	1.124e-09	4.94047	5	4018.84	0.438716	52.1959	0
308818195	gTVVYGEPITASLGTDGSHYWSk	5	3	1	N-Term(iTRAQ4plex); K23(iTRAQ4plex)	0	0.496694	0.890605	0.727087	0	4.103e-11	4.93983	3	2713.37	1.08439	100.417	0
4826686	eAQTSFLHLGYLPNQLFR	4	1	1	N-Term(iTRAQ4plex)	0	1.34623	1.02731	0.792423	0	1.456e-10	4.93971	3	2278.21	-1.45423	99.7315	0
88501734	gAVYLFHGTSGSGISPSHSQR	2	2	1	N-Term(iTRAQ4plex)	0	1.70318	1.13565	1.96493	0	1.636e-09	4.93947	4	2289.15	-0.751627	56.8805	0
4557871	cSTSSLLEAcTFR	3	2	1	N-Term(iTRAQ4plex); C1(Carbamidomethyl); C10(Carbamidomethyl)	0	0.482337	0.799586	0.293911	0	9.314e-10	4.93927	2	1675.78	-4.57462	54.4862	0
4502027	rHPYFYAPELLFFAk	21	1	1	N-Term(iTRAQ4plex); K15(iTRAQ4plex)	0	0.440985	0.959341	0.425627	0	3.299e-07	4.93917	3	2187.2	1.50127	88.695	1
4504327	fNNWGGSLSLGHPFGATGcR	3	3	1	N-Term(iTRAQ4plex); C19(Carbamidomethyl)	0	1.05663	0.891685	0.698773	0	6.76e-08	4.93853	3	2279.07	-6.65631	74.0317	0
4885281	iIkPcNHVLSLSFPIR	1	2	1	N-Term(iTRAQ4plex); K3(iTRAQ4plex); C5(Carbamidomethyl)	0	1.03148	0.827365	0.353507	0	4.207e-07	4.93843	4	2182.28	0.737793	69.0236	0
19920317	lQHVEDGVLSMQVASAR	4	1	1	N-Term(iTRAQ4plex)	0	1.12162	1.20076	2.03922	0	7.462e-09	4.93821	3	1984.05	2.5241	83.7422	0
22027538	sLLSNLDEVk	1	2	1	N-Term(iTRAQ4plex); K10(iTRAQ4plex)	0	0.849025	1.09302	0.235116	0	8.148e-06	4.93797	2	1405.81	-3.54079	65.4999	0
156766047	eVESPYEVHDYIR	1	3	1	N-Term(iTRAQ4plex)	0	1.38492	1.03172	3.33126	0	4.812e-08	4.93752	3	1779.87	-0.340534	71.1333	0
13124879	kLEDEILVMDDQNNk	4	4	1	N-Term(iTRAQ4plex); K1(iTRAQ4plex); K15(iTRAQ4plex)	0	0.57588	1.95566	0.859223	0	4.495e-08	4.93746	3	2236.19	1.46974	59.3715	1
4506787	sPDVGLYGVIPEcGETYHSDLAEAk	6	2	1	N-Term(iTRAQ4plex); C13(Carbamidomethyl); K25(iTRAQ4plex)	0	1.30066	0.887241	0.847462	0	1.358e-08	4.93687	3	2995.46	-0.716267	78.4202	0
5803135	wLHEINQNcDDVcR	2	2	1	N-Term(iTRAQ4plex); C9(Carbamidomethyl); C13(Carbamidomethyl)	0	0.863429	0.936681	0.869485	0	2.912e-07	4.9364	3	2002.89	-4.85423	45.5947	0
4503689	mADEAGSEADHEGTHSTk	2	2	1	N-Term(iTRAQ4plex); K18(iTRAQ4plex)	0	0.375868	2.1913	1.54658	0	3.679e-08	4.93591	4	2160.97	1.09482	13.8393	0
4507877	kIDAAQNWLADPNGGPEGEEQIR	2	4	1	N-Term(iTRAQ4plex); K1(iTRAQ4plex)	0	0.531746	1.22391	0.831053	0	1.713e-07	4.93555	3	2796.41	-0.98031	65.3187	1
12025678	mLDAEDIVNTARPDEk	7	2	1	N-Term(iTRAQ4plex); K16(iTRAQ4plex)	0	0.566223	1.19639	0.484922	0	2.607e-09	4.93551	3	2105.08	-0.269402	79.7289	0
54114974	aAADLMAYcEAHAk	1	1	1	N-Term(iTRAQ4plex); C9(Carbamidomethyl); K14(iTRAQ4plex)	0	0.76009	1.38175	1.15822	0	7.266e-10	4.93523	3	1809.88	-0.961084	50.2419	0
29788785	iSVYYNEATGGk	8	2	1	N-Term(iTRAQ4plex); K12(iTRAQ4plex)	0	0.909161	0.932568	0.887961	0	9.823e-08	4.9352	2	1589.84	-1.54262	48.0644	0
530384159	qLPFRGDDGIFDDNFIEER	3	4	1	N-Term(iTRAQ4plex)	0	1.20095	0.728909	1.62766	0	8.897e-08	4.93511	3	2427.17	-0.201314	88.6665	1
4557014	dPILFPSFIHSQk	8	1	1	N-Term(iTRAQ4plex); K13(iTRAQ4plex)	0	0.18354	1.31254	0.245185	0	1.261e-07	4.93408	3	1817.02	0.283247	76.7561	0
392307009	rDPPSEPSPLEAEFQR	1	2	1	N-Term(iTRAQ4plex)	0	0.699541	0.946013	1.39262	0	6.571e-08	4.934	3	1998.99	-3.36215	46.524	1
47132555	dDkESVPISDTIIPAVPPPTDLR	12	12	1	N-Term(iTRAQ4plex); K3(iTRAQ4plex)	0	0.619829	1.05421	2.0646	0	1.608e-07	4.933	3	2763.5	0.6919	81.133	1
4557032	gEMMDLQHGSLFLQTPk	3	1	1	N-Term(iTRAQ4plex); K17(iTRAQ4plex)	0	1.17504	0.90901	1.07267	0	4.438e-07	4.93266	3	2220.14	0.52876	96.4893	0
70906437	lTIGEGQQHHLGGAk	5	2	1	N-Term(iTRAQ4plex); K15(iTRAQ4plex)	0	0.332995	2.30684	0.734718	0	3.818e-09	4.93256	3	1834.01	-1.35254	17.2306	0
7657015	gLGHQVATDALVAmEk	2	1	1	N-Term(iTRAQ4plex); M14(Oxidation); K16(iTRAQ4plex)	0	0.932707	1.22648	1.75923	0	3.688e-08	4.93247	3	1944.04	-2.00547	38.9975	0
530427497	rPLPLTFSDTLQFR	3	4	1	N-Term(iTRAQ4plex)	0	0.409642	1.77982	0.6001	0	1.305e-06	4.93227	3	1835.03	2.11885	77.9278	0
157779135	fFVADTANEALEAAk	2	3	1	N-Term(iTRAQ4plex); K15(iTRAQ4plex)	0	0.855223	0.857589	0.268414	0	1.846e-07	4.93094	3	1884.99	-2.05332	81.9751	0
4502599	dVcTELLPLIkPQGR	6	1	1	N-Term(iTRAQ4plex); C3(Carbamidomethyl); K11(iTRAQ4plex)	0	1.55733	0.843305	0.627704	0	4.811e-08	4.93064	3	2027.15	-2.80416	72.1868	0
61743954	vEAPSLDVHmDSPDINIEGPDVk	4	6	1	N-Term(iTRAQ4plex); M10(Oxidation); K23(iTRAQ4plex)	0	0.463222	0.879035	0.277831	0	1.726e-10	4.93059	3	2781.39	0.25288	78.3414	0
[truncated: 29,225 more rows]
