# Supplementary material for: Protein signatures of molecular pathways in non-small cell lung carcinoma (NSCLC): comparison of glycoproteomics and global proteomics
Source: Clin Proteomics. 2017 Aug 15;14:31. doi: 10.1186/s12014-017-9166-9 (PMC5557576; doi:10.1186/s12014-017-9166-9)
Supplement: Supplementary file 10 — Additional file 10. Diseases and biofunctions of lung cancers by ingenuity pathway analysis (IPA). [file 12014_2017_9166_MOESM10_ESM.zip › New folder (2)/Raw Data Gobal Set2.xlsx]

## Sheet: Global Set2
Accession	Sequence	# PSMs	# Proteins	# Protein Groups	Modifications	ΔCn	115/114	116/114	117/114	q-Value	PEP	XCorr	Charge	MH+ [Da]	ΔM [ppm]	RT [min]	# Missed Cleavages
4507149	gLTEGLHGFHVHEFGDNTAGcTSAGPHFNPLSR	15	1	1	N-Term(iTRAQ4plex); C21(Carbamidomethyl)	0	1.20327	0.841	0.950539	0	1.79717e-15	11.0642	4	3663.71	-3.58993	60.9144	0
4504347	kVADALTNAVAHVDDmPNALSALSDLHAHk	27	1	1	N-Term(iTRAQ4plex); K1(iTRAQ4plex); M16(Oxidation); K30(iTRAQ4plex)	0	1.12854	0.46417	1.19328	0	3.448e-12	10.8192	5	3572.89	0.570203	89.7661	1
4504347	vADALTNAVAHVDDMPNALSALSDLHAHk	79	1	1	N-Term(iTRAQ4plex); K29(iTRAQ4plex)	0	1.1697	0.327	1.37218	0	1.369e-12	10.7816	4	3284.69	0.00882636	112.043	0
4504347	vADALTNAVAHVDDmPNALSALSDLHAHk	164	1	1	N-Term(iTRAQ4plex); M15(Oxidation); K29(iTRAQ4plex)	0	1.13311	0.308725	1.2826	0	4.409e-11	10.7715	4	3300.68	-2.44483	87.395	0
4507149	hVGDLGNVTADkDGVADVSIEDSVISLSGDHcIIGR	3	1	1	N-Term(iTRAQ4plex); K12(iTRAQ4plex); C32(Carbamidomethyl)	0	1.10425	0.797716	0.940764	0	2.851e-12	10.4964	4	4008.99	-6.86913	82.2759	1
530368014	hkDVAEEIANYRPTLDTLHEQASALPQEHAESPDVR	2	3	1	N-Term(iTRAQ4plex); K2(iTRAQ4plex)	0	0.910127	0.359439	0.838626	0	3.509e-09	9.5729	6	4355.19	-0.151232	61.0113	1
4502027	vHTEccHGDLLEcADDRADLAk	56	2	1	N-Term(iTRAQ4plex); C5(Carbamidomethyl); C6(Carbamidomethyl); C13(Carbamidomethyl); K22(iTRAQ4plex)	0	1.12458	0.413489	1.03231	0	1.007e-10	9.28736	4	2873.31	-3.33436	36.3375	1
4502027	eFNAETFTFHADIcTLSEkER	12	2	1	N-Term(iTRAQ4plex); C14(Carbamidomethyl); K19(iTRAQ4plex)	0	1.23996	0.280425	1.09677	0	5.163e-12	9.03943	4	2833.37	0.220665	69.4777	1
4504349	gTFATLSELHcDkLHVDPENFR	173	1	1	N-Term(iTRAQ4plex); C11(Carbamidomethyl); K13(iTRAQ4plex)	0	1.39369	0.314232	1.35406	0	1.534e-09	8.88909	4	2874.45	0.574211	76.2305	1
4504347	kVADALTNAVAHVDDMPNALSALSDLHAHk	5	1	1	N-Term(iTRAQ4plex); K1(iTRAQ4plex); K30(iTRAQ4plex)	0	1.35867	0.264073	1.41306	0	1.81e-11	8.8558	6	3556.9	1.37013	101.497	1
67782319	qIAERPAEETGPQEEEGETAGEAPVSHHAATER	6	3	1	N-Term(iTRAQ4plex)	0	0.881421	0.388025	1.47718	0	4.347e-13	8.8302	4	3657.7	-4.13903	21.3003	0
296531406	gVEVTVGHEQEEGGkWPYAGTAEAIk	1	4	1	N-Term(iTRAQ4plex); K15(iTRAQ4plex); K26(iTRAQ4plex)	0	1.07178	1.2065	1.23026	0	4.386e-10	8.55735	4	3174.63	-3.32611	54.8385	1
4507645	eLASQPDVDGFLVGGASLkPEFVDIINAk	4	3	1	N-Term(iTRAQ4plex); K19(iTRAQ4plex); K29(iTRAQ4plex)	0	0.955304	1.4125	0.833461	0	2.33e-09	8.52698	4	3461.89	-1.001	110.649	0
4504165	nWRDPDQTDGLGLSYLSSHIANVER	7	7	1	N-Term(iTRAQ4plex)	0	0.859517	0.862047	0.728746	0	6.564e-13	8.47007	4	2987.48	2.58654	83.3531	1
4557735	lNHPVTHVDQSSDNIIIETLNHEHYEck	3	2	1	N-Term(iTRAQ4plex); C27(Carbamidomethyl); K28(iTRAQ4plex)	0	0.948876	0.777989	0.953541	0	2.948e-09	8.3405	5	3630.79	0.17916	63.4228	0
87196339	fEPGQSYAGVVQYSHSQMQEHVSLR	7	1	1	N-Term(iTRAQ4plex)	0	0.756537	0.265801	0.726706	0	4.061e-13	8.33599	4	3008.44	-0.395696	62.4038	0
16579888	sSFATcVLVSEEDkHAIIVEPEkR	3	1	1	N-Term(iTRAQ4plex); C6(Carbamidomethyl); K14(iTRAQ4plex); K23(iTRAQ4plex)	0	0.975709	0.523185	1.17713	0	1.743e-11	8.32569	4	3176.7	-0.936471	71.6283	2
25453472	sLAGSSGPGASSGTSGDHGELVVR	5	5	1	N-Term(iTRAQ4plex)	0	1.13819	1.70963	0.910219	0	1.33e-13	8.27484	3	2329.14	-2.39955	32.7112	0
530368014	dVAEEIANYRPTLDTLHEQASALPQEHAESPDVR	7	3	1	N-Term(iTRAQ4plex)	0	1.20063	0.33001	0.636906	0	1.53e-09	8.23429	4	3945.93	0.139513	87.9575	0
4506289	eSGSLSPEHGPVVVHcSAGIGR	2	2	1	N-Term(iTRAQ4plex); C16(Carbamidomethyl)	0	1.27143	1.11959	1.17397	0	4.831e-11	8.21575	4	2376.18	-1.97118	30.6983	0
7669492	rVIISAPSADAPMFVMGVNHEk	3	3	1	N-Term(iTRAQ4plex); K22(iTRAQ4plex)	0	1.2193	0.930188	1.07765	0	4.526e-09	8.16558	4	2657.42	1.00918	79.056	1
5031635	lTGIkHELQANcYEEVkDR	2	1	1	N-Term(iTRAQ4plex); K5(iTRAQ4plex); C12(Carbamidomethyl); K17(iTRAQ4plex)	0	1.08234	1.18589	1.00269	0	8.044e-12	8.12832	4	2735.45	0.690685	57.7614	2
70780353	tGFTPLHIAAHYENLNVAQLLLNR	2	6	1	N-Term(iTRAQ4plex)	0	1.05216	0.375659	0.96653	0	1.222e-11	8.07768	4	2849.55	-3.17437	96.9279	0
32455266	lNcQVIGASVDSHFcHLAWVNTPk	4	1	1	N-Term(iTRAQ4plex); C3(Carbamidomethyl); C15(Carbamidomethyl); K24(iTRAQ4plex)	0	0.992625	0.897804	0.921987	0	1.983e-09	8.0447	4	3041.53	-0.410446	74.2298	0
7669492	vIHDNFGIVEGLMTTVHAITATQk	5	3	1	N-Term(iTRAQ4plex); K24(iTRAQ4plex)	0	1.03081	1.16902	0.784789	0	4.096e-12	8.04427	4	2883.56	-0.532162	108.735	0
38569421	tTDGVYEGVAIGGDRYPGSTFMDHVLR	1	6	1	N-Term(iTRAQ4plex)	0	1.02928	0.655139	0.982241	0	1.162e-10	7.98755	4	3057.49	0.467385	84.2564	1
4506699	dHASIQMNVAEVDkVTGR	4	1	1	N-Term(iTRAQ4plex); K14(iTRAQ4plex)	0	1.03798	1.22683	1.03802	0	2.179e-13	7.91048	3	2258.17	-3.41329	48.7206	1
4504347	lLSHcLLVTLAAHLPAEFTPAVHASLDk	16	1	1	N-Term(iTRAQ4plex); C5(Carbamidomethyl); K28(iTRAQ4plex)	0	1.38943	0.44768	1.82231	0	2.624e-12	7.89681	5	3312.84	1.4989	102.949	0
116063573	vSGQGLHEGHTFEPAEFIIDTR	8	2	1	N-Term(iTRAQ4plex)	0	0.782468	0.547872	0.910609	0	2.18e-10	7.87254	4	2584.29	0.40429	76.6648	0
116734717	aIGQAGSLTSSEDTLTVVTADHSHVFTFGGYTPR	1	4	1	N-Term(iTRAQ4plex)	0	1.02818	0.719039	0.962189	0	8.827e-11	7.80644	4	3666.82	0.813237	81.6483	0
530427505	gNFGGSFAGSFGGAGGHAPGVAR	5	8	1	N-Term(iTRAQ4plex)	0	0.995008	1.18984	1.06309	0	2.354e-14	7.78183	3	2179.05	-0.194434	58.4373	0
13124879	qLHEYETELEDERk	3	4	1	N-Term(iTRAQ4plex); K14(iTRAQ4plex)	0	0.787046	0.189061	0.680036	0	1.493e-11	7.73313	3	2107.05	-0.42344	38.4661	1
19923483	iYQNIQDGSLDLNAAESGVQHkPSAPQGGR	1	1	1	N-Term(iTRAQ4plex); K22(iTRAQ4plex)	0	0.990936	0.917172	0.700265	0	3.512e-10	7.72279	4	3438.75	-3.59074	70.0778	0
86788015	iQcAAGYEQSEHNVcQDIDEcTAGTHNcR	5	3	1	N-Term(iTRAQ4plex); C3(Carbamidomethyl); C15(Carbamidomethyl); C21(Carbamidomethyl); C28(Carbamidomethyl)	0	0.869841	0.283525	0.923212	0	5.393e-11	7.7074	4	3567.48	-0.508068	44.4081	0
114155142	gNHVIRDEEVSSADISSSSEVISQHLVSYR	1	2	1	N-Term(iTRAQ4plex)	0	0.76794	0.948954	0.933459	0	1.243e-10	7.70636	4	3444.71	-0.200976	73.9348	1
530394558	eYVNSTSEESHDEDEIRPVQQQDLHR	2	2	1	N-Term(iTRAQ4plex)	0	0.839227	1.19409	0.964902	0	2.395e-08	7.70072	5	3284.51	-1.48146	32.2525	0
4502027	lVRPEVDVMcTAFHDNEETFLk	93	1	1	N-Term(iTRAQ4plex); C10(Carbamidomethyl); K22(iTRAQ4plex)	0	1.11845	0.426822	0.97757	0	4.575e-09	7.67937	4	2938.47	0.0555374	77.2665	0
46593007	mVLAAAGGVEHQQLLDLAQk	3	1	1	N-Term(iTRAQ4plex); K20(iTRAQ4plex)	0	0.940058	1.15934	0.8892	0	1.588e-11	7.66052	3	2380.33	1.85825	73.9081	0
225903430	hTcEQGDGVGPYGWEFHDGLSFGR	3	2	1	N-Term(iTRAQ4plex); C3(Carbamidomethyl)	0	0.809357	0.893167	1.0693	0	1.348e-10	7.6487	4	2852.25	-3.61312	69.653	0
32484975	aAEAHVDAHYYEQNEQPTGTcAAcITGDNR	5	5	1	N-Term(iTRAQ4plex); C21(Carbamidomethyl); C24(Carbamidomethyl)	0	0.985258	0.603341	0.839082	0	1.333e-12	7.63684	4	3493.53	0.157257	38.7944	0
308818195	iLDLGITGPEGHVLSRPEEVEAEAVNR	10	3	1	N-Term(iTRAQ4plex)	0	0.950452	0.357064	0.798143	0	1.777e-11	7.6337	4	3044.61	-0.888725	91.8601	0
21361547	eSLkELSLAGNELGDEGAR	3	1	1	N-Term(iTRAQ4plex); K4(iTRAQ4plex)	0	1.05585	0.768777	0.968065	0	3.296e-11	7.62577	3	2276.19	-2.93488	59.5008	1
70780353	lLLENNANPNLATTAGHTPLHIAAR	5	6	1	N-Term(iTRAQ4plex)	0	1.09739	0.332233	1.43201	0	2.113e-11	7.55826	4	2766.51	-2.70243	75.9125	0
115298678	qkPDGVFQEDAPVIHQEMIGGLR	4	1	1	N-Term(iTRAQ4plex); K2(iTRAQ4plex)	0	0.993342	0.446165	1.29829	0	3.964e-10	7.54802	4	2852.5	2.26794	76.7738	0
166795299	gTADVTHDLQEMkEESR	5	2	1	N-Term(iTRAQ4plex); K13(iTRAQ4plex)	0	1.22956	1.4583	1.86907	0	6.55e-12	7.54471	3	2234.1	0.877931	48.1147	1
119395709	dGTHVVENVDATHIGk	3	1	1	N-Term(iTRAQ4plex); K16(iTRAQ4plex)	0	1.09146	1.16949	0.801951	0	1.442e-13	7.53854	3	1980.04	-1.64574	28.2942	0
530379783	aAVEALQSQALHATSQQPLRk	2	9	1	N-Term(iTRAQ4plex); K21(iTRAQ4plex)	0	1.13538	1.14836	0.949338	0	1.553e-10	7.52295	4	2535.42	-0.451475	49.4773	1
4501887	tTGIVmDSGDGVTHTVPIYEGYALPHAILR	32	4	1	N-Term(iTRAQ4plex); M6(Oxidation)	0	0.782362	0.68781	0.889206	0	2.249e-10	7.48204	4	3343.7	-2.94898	76.47	0
68160937	eFFcPEHSEcIcHIcLVEHk	3	1	1	N-Term(iTRAQ4plex); C4(Carbamidomethyl); C10(Carbamidomethyl); C12(Carbamidomethyl); C15(Carbamidomethyl); K20(iTRAQ4plex)	0	1.02255	1.25018	1.03851	0	1.793e-08	7.48016	5	2919.33	-0.176707	68.0364	0
4504349	sAVTALWGkVNVDEVGGEALGR	4	1	1	N-Term(iTRAQ4plex); K9(iTRAQ4plex)	0	0.861174	0.233058	1.08085	0	1.084e-10	7.463	3	2516.37	0.348583	78.721	1
119393891	dGFRDFPAMVQELHQGGR	1	1	1	N-Term(iTRAQ4plex)	0	1.15768	0.881564	1.29686	0	9.782e-10	7.45134	4	2204.07	-3.36308	77.314	1
520975484	aWVWNTHADFADEcPkPELLAIR	2	6	1	N-Term(iTRAQ4plex); C14(Carbamidomethyl); K16(iTRAQ4plex)	0	1.25335	0.983871	1.28454	0	1.026e-10	7.44727	4	3027.53	-3.41337	82.3762	0
50592988	aVAFQNPQTHVIENLHAAAYR	7	1	1	N-Term(iTRAQ4plex)	0	1.07738	1.37064	0.98195	0	3.988e-12	7.4104	4	2494.32	4.02802	60.6746	0
4503549	gGHFcGATLIAPNFVMSAAHcVANVNVR	3	1	1	N-Term(iTRAQ4plex); C5(Carbamidomethyl); C21(Carbamidomethyl)	0	1.0591	0.868263	1.17689	0	4.868e-12	7.39888	4	3114.54	1.5896	88.1793	0
530368014	eAEkLESEHPDQAQAILSR	4	3	1	N-Term(iTRAQ4plex); K4(iTRAQ4plex)	0	0.653679	0.198155	0.842381	0	1.364e-09	7.39559	4	2439.27	0.998411	52.6326	1
344179112	vEIYHEGSWGTIcDDSWDLSDAHVVcR	3	5	1	N-Term(iTRAQ4plex); C13(Carbamidomethyl); C26(Carbamidomethyl)	0	1.0049	0.930407	1.24653	0	7.005e-10	7.37983	4	3350.48	-3.84156	78.5205	0
4757810	fENAFLSHVVSQHQALLGTIR	2	4	1	N-Term(iTRAQ4plex)	0	0.894049	1.28949	1.08845	0	1.646e-12	7.37863	4	2511.36	0.228353	86.4972	0
4502027	lVRPEVDVmcTAFHDNEETFLk	114	1	1	N-Term(iTRAQ4plex); M9(Oxidation); C10(Carbamidomethyl); K22(iTRAQ4plex)	0	1.09948	0.42111	1.02216	0	1.65e-06	7.37477	4	2954.46	-0.950578	77.7645	0
7661948	kEEEEEEEEYDEGSNLkk	1	1	1	N-Term(iTRAQ4plex); K1(iTRAQ4plex); K17(iTRAQ4plex); K18(iTRAQ4plex)	0	1.31909	1.58427	1.70079	0	2.297e-10	7.3734	4	2790.37	0.773008	23.8026	2
18375673	eNPSATLEDLEkPGVDEEPQHVLLR	1	2	1	N-Term(iTRAQ4plex); K12(iTRAQ4plex)	0	0.964602	1.26683	0.994139	0	5.159e-11	7.37213	4	3103.62	2.5255	69.036	0
530370419	gLSEDTTEETLkESFDGSVR	8	3	1	N-Term(iTRAQ4plex); K12(iTRAQ4plex)	0	1.04371	1.33431	1.06122	0	1.752e-11	7.37201	3	2488.23	-0.172925	67.0374	1
5031601	aSSEGGTAAGAGLDSLHk	3	3	1	N-Term(iTRAQ4plex); K18(iTRAQ4plex)	0	0.974961	1.47611	1.27701	0	7.419e-14	7.36776	3	1916.99	-1.39829	37.8655	0
29826323	gSTNLGVNQAGFTLHSAIYAARPDVk	1	8	1	N-Term(iTRAQ4plex); K26(iTRAQ4plex)	0	1.0271	0.320402	1.05346	0	3.249e-12	7.36767	4	2975.6	1.61058	62.7015	0
12667788	kMEDSVGcLETAEEVkR	4	2	1	N-Term(iTRAQ4plex); K1(iTRAQ4plex); C8(Carbamidomethyl); K16(iTRAQ4plex)	0	0.999186	0.909054	1.11921	0	3.879e-11	7.3644	4	2413.24	-1.30927	39.4142	2
4757718	sTGLILDSGATHTTAIPVHDGYVLQQGIVk	1	2	1	N-Term(iTRAQ4plex); K30(iTRAQ4plex)	0	1.42437	2.02961	1.39193	0	7.376e-10	7.36388	4	3379.85	-0.117537	72.1477	0
70906435	kGGETSEMYLIQPDSSVkPYR	6	2	1	N-Term(iTRAQ4plex); K1(iTRAQ4plex); K18(iTRAQ4plex)	0	0.472466	0.42567	0.786033	0	2.383e-08	7.36196	4	2817.47	-3.44411	60.5136	1
21361120	iNESTQNWHQLENIGNFIk	2	2	1	N-Term(iTRAQ4plex); K19(iTRAQ4plex)	0	0.659018	0.217893	0.658871	0	1.005e-07	7.35694	3	2573.32	-5.98099	81.4649	0
67514036	iDLAGSSLSGILDkDLSDR	1	8	1	N-Term(iTRAQ4plex); K14(iTRAQ4plex)	0	1.00089	1.084	0.864376	0	4.068e-12	7.3543	3	2263.24	0.0991116	90.5211	1
530368014	eVVAGSHELGQDYEHVTMLQER	6	3	1	N-Term(iTRAQ4plex)	0	1.00219	0.285108	0.766937	0	3.611e-12	7.35175	3	2671.29	-0.832636	54.3644	0
62414289	ekLQEEMLQREEAENTLQSFR	3	1	1	N-Term(iTRAQ4plex); K2(iTRAQ4plex)	0	1.01913	0.437199	0.97879	0	3.237e-11	7.33874	4	2896.47	-0.868134	59.0278	2
56682959	kPDcDDWESGLNAMEcALHLEk	3	1	1	N-Term(iTRAQ4plex); K1(iTRAQ4plex); C4(Carbamidomethyl); C16(Carbamidomethyl); K22(iTRAQ4plex)	0	0.528776	0.413292	2.98324	0	2.61e-11	7.33138	4	3050.44	-0.778416	104.135	0
22902130	gHELVLANIAESDAGVYTcHAANLAGQR	1	5	1	N-Term(iTRAQ4plex); C19(Carbamidomethyl)	0	1.09983	1.16148	0.973404	0	8.036e-11	7.32476	4	3081.51	-5.602	72.3982	0
7549809	iDINMSGFNETDDLkR	3	5	1	N-Term(iTRAQ4plex); K15(iTRAQ4plex)	0	0.943051	0.989927	0.922311	0	1.924e-08	7.31287	3	2156.09	1.14044	77.7092	1
4557014	aDVLTTGAGNPVGDkLNVITVGPR	7	1	1	N-Term(iTRAQ4plex); K15(iTRAQ4plex)	0	1.09304	0.299324	1.20803	0	1.94e-12	7.31125	3	2652.5	4.04887	89.6178	1
11321561	eVGTPHGIILDSVDAAFIcPGSSR	13	1	1	N-Term(iTRAQ4plex); C19(Carbamidomethyl)	0	0.98129	0.470534	0.809081	0	2.361e-11	7.31047	3	2642.34	1.17566	90.5739	0
70780353	gFTPLYMAAQENHLEVVk	1	6	1	N-Term(iTRAQ4plex); K18(iTRAQ4plex)	0	1.28062	0.363534	1.70152	0	1.49e-11	7.30006	3	2335.24	0.783126	82.5087	0
25777615	tFEHVTSEIGAEEAEEVGVEHLLR	4	1	1	N-Term(iTRAQ4plex)	0	1.19081	1.09441	1.52801	0	2.867e-12	7.299	4	2825.4	-0.998267	80.1538	0
118498356	aQIQQFHSQIAAQTSASVLAEELHk	1	4	1	N-Term(iTRAQ4plex); K25(iTRAQ4plex)	0	0.781343	0.784026	0.764912	0	5.331e-12	7.29886	4	3023.62	0.332851	77.136	0
530407761	gSDALSETSSVSHIEDLEk	2	9	1	N-Term(iTRAQ4plex); K19(iTRAQ4plex)	0	1.98287	1.75723	0.717381	0	1.885e-12	7.2983	3	2292.14	-0.22694	69.1701	0
291084757	gFcHLcDGQEAccVGLEAGINPTDHLITAYR	2	3	1	N-Term(iTRAQ4plex); C3(Carbamidomethyl); C6(Carbamidomethyl); C12(Carbamidomethyl); C13(Carbamidomethyl)	0	1.18941	1.32706	0.954041	0	1.269e-11	7.28725	4	3678.67	1.30479	76.5199	0
8923427	aDFREPNAEVPRPIPHIGPDYIPTEEER	2	6	1	N-Term(iTRAQ4plex)	0	0.771906	0.95798	0.981775	0	6.236e-08	7.28719	5	3388.71	0.531093	61.5906	1
530383708	vILGAHQEVNLESHVQEIEVSR	1	2	1	N-Term(iTRAQ4plex)	0	0.257562	0.115466	3.1538	0	3.512e-13	7.28208	3	2630.4	0.907361	72.9693	0
5802976	tTQETIDkTANQASDTFSGIGk	1	1	1	N-Term(iTRAQ4plex); K8(iTRAQ4plex); K22(iTRAQ4plex)	0	1.29326	0.432905	0.195567	0	2.04e-09	7.27739	3	2745.42	-0.988888	69.9532	1
50363217	tDTSHHDQDHPTFNk	56	1	1	N-Term(iTRAQ4plex); K15(iTRAQ4plex)	0	0.935512	0.336796	1.17518	0	2.036e-10	7.25839	3	2067.98	2.02482	6.23452	0
530422927	eYVNASEVSSGkPVSAR	1	19	1	N-Term(iTRAQ4plex); K12(iTRAQ4plex)	0	1.49807	3.93078	0.480932	0	6.497e-13	7.23265	3	2068.09	-1.19239	31.0394	0
77404397	hFVDSHHQkPVNAIIEHVR	2	2	1	N-Term(iTRAQ4plex); K9(iTRAQ4plex)	0	0.920928	1.27396	0.963178	0	2.775e-09	7.232	4	2551.39	-0.258374	39.2287	0
4502101	aAYLQETGkPLDETLkk	2	2	1	N-Term(iTRAQ4plex); K9(iTRAQ4plex); K16(iTRAQ4plex); K17(iTRAQ4plex)	0	1.60935	1.27436	1.12557	0	2.91e-08	7.2183	4	2481.43	-5.33006	40.4912	1
4502027	vFDEFkPLVEEPQNLIk	94	2	1	N-Term(iTRAQ4plex); K6(iTRAQ4plex); K17(iTRAQ4plex)	0	1.06222	0.378861	1.0641	0	7.61e-09	7.20614	3	2477.4	-0.547991	82.4404	0
93141020	gVTIASGGVLPNIHPELLAk	9	7	1	N-Term(iTRAQ4plex); K20(iTRAQ4plex)	0	1.07401	0.783659	1.10294	0	4.277e-11	7.18655	3	2274.34	1.08889	94.4763	0
9257257	nIDNPALADIYTEHAHQVVVAk	5	2	1	N-Term(iTRAQ4plex); K22(iTRAQ4plex)	0	1.0288	0.965097	0.981167	0	1.525e-11	7.18416	3	2706.45	0.830863	72.9538	0
21264602	gQDLGQAVLDAGHSVSTLEk	3	1	1	N-Term(iTRAQ4plex); K20(iTRAQ4plex)	0	0.804782	0.256944	0.46798	0	2.21e-13	7.17397	3	2313.23	0.989103	79.0446	0
281485550	rPDGEGcVDENEcQTkPGIcENGR	2	1	1	N-Term(iTRAQ4plex); C7(Carbamidomethyl); C13(Carbamidomethyl); K16(iTRAQ4plex); C20(Carbamidomethyl)	0	0.989174	0.279409	1.0179	0	2.928e-10	7.15834	4	3065.36	-2.86351	16.3622	0
530372121	eATTDFTVDSRPLTQVGGDHIk	3	10	1	N-Term(iTRAQ4plex); K22(iTRAQ4plex)	0	0.984345	0.911186	0.767211	0	2.081e-10	7.15656	4	2675.39	-0.690815	51.2986	0
530366322	gSTIETEQkEDkGEDSEPVTSk	2	10	1	N-Term(iTRAQ4plex); K9(iTRAQ4plex); K12(iTRAQ4plex); K22(iTRAQ4plex)	0	1.32905	1.26319	1.62737	0	9.815e-09	7.15446	4	2970.52	-0.489384	17.4221	2
4506671	kILDSVGIEADDDRLNk	1	4	1	N-Term(iTRAQ4plex); K1(iTRAQ4plex); K17(iTRAQ4plex)	0	1.24492	1.17793	1.15843	0	1.315e-11	7.15429	3	2333.29	-6.72066	49.7842	2
23110942	aIGSASEGAQSSLQEVYHk	7	2	1	N-Term(iTRAQ4plex); K19(iTRAQ4plex)	0	1.12027	1.12283	1.2441	0	9.107e-13	7.15189	3	2250.16	-1.1987	45.8484	0
268607694	gSSVVAYEGQSWHDYcFHck	7	3	1	N-Term(iTRAQ4plex); C16(Carbamidomethyl); C19(Carbamidomethyl); K20(iTRAQ4plex)	0	1.14988	0.17137	0.700002	0	1.131e-09	7.14614	4	2705.22	1.35493	50.1774	0
4557321	eQLGPVTQEFWDNLEkETEGLR	4	1	1	N-Term(iTRAQ4plex); K16(iTRAQ4plex)	0	1.19306	0.370142	1.00232	0	2.819e-10	7.14023	3	2906.47	-1.43662	109.667	1
4504351	gTFSQLSELHcDkLHVDPENFR	17	1	1	N-Term(iTRAQ4plex); C11(Carbamidomethyl); K13(iTRAQ4plex)	0	1.32773	0.386731	1.2511	0	2.801e-09	7.13754	4	2917.45	0.666353	64.6622	1
4758328	lGVEFDETTADDRk	1	1	1	N-Term(iTRAQ4plex); K14(iTRAQ4plex)	0	0.47291	0.602659	0.721927	0	6.065e-09	7.13245	3	1883.96	2.13301	43.3718	1
31542319	kFGVVLDEIkPSSAPELQAVR	1	3	1	N-Term(iTRAQ4plex); K1(iTRAQ4plex); K10(iTRAQ4plex)	0	0.906467	0.911779	0.893931	0	6.963e-10	7.13026	4	2715.57	-3.85602	78.4011	1
4501887	tTGIVMDSGDGVTHTVPIYEGYALPHAILR	39	4	1	N-Term(iTRAQ4plex)	0	0.9027	0.736135	0.96086	0	3.27e-11	7.12431	4	3327.71	-1.18976	81.6525	0
24430192	tEELNkEVASNSELVQSSR	3	1	1	N-Term(iTRAQ4plex); K6(iTRAQ4plex)	0	0.597813	16.9495	0.904335	0	6.871e-10	7.12424	3	2408.25	-0.798429	46.0838	1
4504347	tYFPHFDLSHGSAQVk	640	1	1	N-Term(iTRAQ4plex); K16(iTRAQ4plex)	0	1.16883	0.289568	1.37484	0	2.833e-11	7.12004	3	2122.1	0.174999	69.9355	0
67089149	gcSkPLccScALLDSSHSELk	1	16	1	N-Term(iTRAQ4plex); C2(Carbamidomethyl); K4(iTRAQ4plex); C7(Carbamidomethyl); C8(Carbamidomethyl); C10(Carbamidomethyl); K21(iTRAQ4plex)	0	1.24099	1.97806	1.10305	0	2.002e-10	7.11851	4	2841.37	0.210283	58.6323	0
70780353	rQDDATGAGQDSENEVSLVSGHQR	4	5	1	N-Term(iTRAQ4plex)	0	0.708123	0.641756	1.34185	0	1.537e-10	7.11745	4	2700.26	-2.23018	22.5131	1
530411750	yLQEAFHVEPEEHQQTLQR	2	3	1	N-Term(iTRAQ4plex)	0	1.06132	0.810783	0.824746	0	3.059e-09	7.11454	4	2526.24	-3.2953	49.0001	0
189095269	tVAIHSDVDASSVHVk	2	4	1	N-Term(iTRAQ4plex); K16(iTRAQ4plex)	0	0.740548	1.03418	1.06903	0	1.619e-11	7.10113	3	1953.05	-5.43312	31.1419	0
4557871	kPVDEYkDcHLAQVPSHTVVAR	4	2	1	N-Term(iTRAQ4plex); K1(iTRAQ4plex); K7(iTRAQ4plex); C9(Carbamidomethyl)	0	1.01222	0.442705	0.750282	0	8.709e-09	7.09999	4	2981.6	0.101862	38.8541	1
223029410	gVGAAATAVTQALNELLQHVk	1	2	1	N-Term(iTRAQ4plex); K21(iTRAQ4plex)	0	1.07218	0.597298	1.14617	0	1.712e-11	7.09793	3	2379.37	4.02319	119.889	0
4503649	iTVVAGEHNIEETEHTEQk	3	3	1	N-Term(iTRAQ4plex); K19(iTRAQ4plex)	0	1.01204	0.567072	0.849515	0	3.434e-09	7.08843	4	2452.25	-1.04422	33.0358	0
530368138	vFDkDGNGYISAAELR	2	4	1	N-Term(iTRAQ4plex); K4(iTRAQ4plex)	0	0.657574	0.497897	0.905335	0	1.08e-09	7.08499	3	2043.08	1.1891	71.1994	1
4758606	lWLDNTENDLNQGDDHGFSPLHWAcR	3	2	1	N-Term(iTRAQ4plex); C25(Carbamidomethyl)	0	1.00215	0.36395	0.804934	0	9.568e-10	7.07691	4	3254.48	-1.60466	86.2207	0
10092665	dSIQTLGHVDSSGQVHcVSPLLYESGR	2	1	1	N-Term(iTRAQ4plex); C17(Carbamidomethyl)	0	0.907857	0.255296	0.465978	0	9.09e-10	7.07114	4	3085.51	-0.536396	61.4781	0
4504349	lLGNVLVcVLAHHFGk	11	1	1	N-Term(iTRAQ4plex); C8(Carbamidomethyl); K16(iTRAQ4plex)	0	0.278087	0.760759	0.347539	0	7.384e-13	7.06638	3	2065.2	0.461281	97.8065	0
4757876	kVEELEGEITTLNHk	2	2	1	N-Term(iTRAQ4plex); K1(iTRAQ4plex); K15(iTRAQ4plex)	0	0.867635	0.435671	1.1261	0	1.325e-11	7.06128	3	2172.22	-0.64779	54.6548	1
4504151	dVEcGEGHFcHDNQTccR	11	1	1	N-Term(iTRAQ4plex); C4(Carbamidomethyl); C10(Carbamidomethyl); C16(Carbamidomethyl); C17(Carbamidomethyl)	0	0.590656	0.361233	1.70776	0	8.899e-11	7.05603	4	2424.93	-1.08445	11.8433	0
91208426	eMEPLGWIHTQPNESPQLSPQDVTTHAk	1	1	1	N-Term(iTRAQ4plex); K28(iTRAQ4plex)	0	1.1888	0.795678	1.04447	0	9.407e-11	7.05176	4	3458.72	-2.5159	78.4922	0
47132555	gATYNIIVEALkDQQR	3	5	1	N-Term(iTRAQ4plex); K12(iTRAQ4plex)	0	0.894926	0.989923	0.74927	0	3.601e-10	7.0502	3	2107.18	1.26719	92.0902	1
4557871	kPVEEYANcHLAR	24	2	1	N-Term(iTRAQ4plex); K1(iTRAQ4plex); C9(Carbamidomethyl)	0	0.729003	0.332513	0.52338	0	3.74e-10	7.04749	4	1874.98	-1.58117	18.1065	0
14141159	aTGEADVEFVTHEDAVAAMSk	2	5	1	N-Term(iTRAQ4plex); K21(iTRAQ4plex)	0	1.01136	0.83588	0.882313	0	1.279e-12	7.04503	3	2466.2	-1.27736	63.0439	0
530415124	kEGGLGPLNIPLLADVTR	18	3	1	N-Term(iTRAQ4plex); K1(iTRAQ4plex)	0	1.05534	0.305074	1.3805	0	7.18e-10	7.04289	3	2151.28	1.54355	94.3189	1
530362278	gALPDDTEALQSLIDTHk	2	8	1	N-Term(iTRAQ4plex); K18(iTRAQ4plex)	0	1.03288	0.635931	0.974528	0	5.386e-09	7.03504	3	2212.18	2.31298	80.4271	0
33350932	rSELEEQQMHLNVGLR	2	1	1	N-Term(iTRAQ4plex)	0	1.1717	0.916639	1.12489	0	2.111e-06	7.03466	4	2083.08	-0.906616	39.1829	1
530368014	aQTLPTSVVTITSESSPGkR	2	2	1	N-Term(iTRAQ4plex); K19(iTRAQ4plex)	0	0.889906	0.554671	0.917775	0	4.899e-10	7.02651	3	2347.31	0.379706	53.377	1
4758516	eAENPEGEEkEAATLEVERPLPMEVEk	1	4	1	N-Term(iTRAQ4plex); K10(iTRAQ4plex); K27(iTRAQ4plex)	0	1.27546	1.31048	0.868656	0	2.261e-07	7.02629	4	3485.78	2.27941	74.2552	1
4557553	qSVTSFPDADAFHHQVHDDDLLSSSEEEckDR	2	1	1	N-Term(iTRAQ4plex); C29(Carbamidomethyl); K30(iTRAQ4plex)	0	1.40641	0.939881	1.35274	0	1.336e-08	7.02558	5	3989.8	-1.83002	54.338	1
24234688	vINEPTAAALAYGLDkSEDk	2	1	1	N-Term(iTRAQ4plex); K16(iTRAQ4plex); K20(iTRAQ4plex)	0	1.09024	1.72131	1.21234	0	1.707e-10	7.02218	3	2537.39	1.36246	84.5768	1
4885409	sImEEcGGVHIHFPVEGSGSDTVVIR	2	4	1	N-Term(iTRAQ4plex); M3(Oxidation); C6(Carbamidomethyl)	0	1.01508	0.958892	1.06475	0	2.305e-12	7.01914	4	2972.44	0.17395	64.7181	0
112789562	mDVVGTGQcHNIPcEEGDkLQLFcFR	1	3	1	N-Term(iTRAQ4plex); C9(Carbamidomethyl); C14(Carbamidomethyl); K19(iTRAQ4plex); C24(Carbamidomethyl)	0	0.984973	1.74376	0.996972	0	3.277e-07	7.01333	4	3398.6	1.40569	81.9789	1
4885399	eTEGGTVLTATTSELEAINkR	3	1	1	N-Term(iTRAQ4plex); K20(iTRAQ4plex)	0	0.942926	0.682908	0.977291	0	3.736e-12	7.00264	3	2508.34	-1.01941	73.325	1
4506681	dVQIGDIVTVGEcRPLSk	5	1	1	N-Term(iTRAQ4plex); C13(Carbamidomethyl); K18(iTRAQ4plex)	0	1.25522	2.06613	1.24319	0	2.963e-09	6.99351	3	2274.22	-6.17879	78.3115	0
4507725	aLGISPFHEHAEVVFTANDSGPR	21	1	1	N-Term(iTRAQ4plex)	0	1.08418	0.469729	0.972915	0	8.237e-13	6.99307	3	2595.3	-1.02635	73.6334	0
4506671	iLDSVGIEADDDRLNk	7	4	1	N-Term(iTRAQ4plex); K16(iTRAQ4plex)	0	0.958221	1.35477	0.942254	0	1.69e-09	6.98087	3	2061.11	0.807456	62.7273	1
166362737	gDAQISVTLVNHSEQEk	2	4	1	N-Term(iTRAQ4plex); K17(iTRAQ4plex)	0	1.2785	0.476285	1.57576	0	3.932e-11	6.98044	3	2143.11	-4.47648	40.1303	0
12025678	aSFNHFDkDHGGALGPEEFk	4	2	1	N-Term(iTRAQ4plex); K8(iTRAQ4plex); K20(iTRAQ4plex)	0	0.956261	0.710094	1.06103	0	5.783e-10	6.97665	4	2635.32	-1.59066	38.7874	1
27262628	kPTDGASSSNcVTDISHLVR	2	5	1	N-Term(iTRAQ4plex); K1(iTRAQ4plex); C11(Carbamidomethyl)	0	1.14705	1.44731	1.0432	0	1.053e-09	6.96921	4	2432.24	-3.20709	56.9672	0
115298678	lESEETmVLEAHDAQGDVPVTVTVHDFPGk	7	1	1	N-Term(iTRAQ4plex); M7(Oxidation); K30(iTRAQ4plex)	0	1.04918	0.43342	1.01237	0	8.333e-10	6.95456	4	3554.76	0.0107272	73.3749	0
4502027	sHcIAEVENDEMPADLPSLAADFVESk	110	2	1	N-Term(iTRAQ4plex); C3(Carbamidomethyl); K27(iTRAQ4plex)	0	1.08388	0.400423	1.04485	0	6.454e-10	6.95316	4	3262.54	-2.77935	100.649	0
319655561	qASVADYEETVkk	1	5	1	N-Term(iTRAQ4plex); K12(iTRAQ4plex); K13(iTRAQ4plex)	0	0.946335	1.33707	0.862576	0	5.434e-10	6.95205	3	1900.04	1.49988	44.45	1
37594471	sPSkENIASVLENYHTESk	2	2	1	N-Term(iTRAQ4plex); K4(iTRAQ4plex); K19(iTRAQ4plex)	0	1.24806	1.6374	0.942614	0	1.918e-08	6.95171	4	2565.35	0.508297	53.3	1
7657056	gGAFEGTLHGPFGHGYGEGAGEGIDDAEWVVAR	1	1	1	N-Term(iTRAQ4plex)	0	0.725186	0.290697		0	6.522e-13	6.95011	4	3459.62	1.40919	90.7684	0
127139033	rSDEDYLYREELAQFHR	1	3	1	N-Term(iTRAQ4plex)	0	0.922685	0.624841	0.945158	0	9.127e-10	6.94142	4	2371.15	-1.59527	50.5727	2
10835071	lDkLTVTSQNLQLENLR	2	5	1	N-Term(iTRAQ4plex); K3(iTRAQ4plex)	0	0.957538	0.87662	1.31193	0	1.432e-08	6.93983	3	2273.31	2.47427	84.5898	1
40316910	fFGHGAEDSLADQAANEWGR	3	1	1	N-Term(iTRAQ4plex)	0	0.500027	0.416728	0.904575	0	5.976e-11	6.93702	3	2322.07	0.873291	79.2479	0
4502517	sLLSNVEGDNAVPmQHNNRPTQPLk	32	1	1	N-Term(iTRAQ4plex); M14(Oxidation); K25(iTRAQ4plex)	0	0.992229	0.367861	1.50041	0	4.887e-11	6.92921	4	3063.58	-3.50009	56.8292	0
4503483	aRPFPDGLAEDIDkGEVSAR	3	2	1	N-Term(iTRAQ4plex); K14(iTRAQ4plex)	0	1.17897	1.85239	1.13143	0	3.431e-09	6.92821	4	2431.27	-5.9049	56.7582	1
4502517	eIINVGHSFHVNFEDNDNR	80	1	1	N-Term(iTRAQ4plex)	0	1.04749	0.3833	1.65016	0	1.841e-09	6.92705	3	2400.14	-0.530547	72.9902	0
255918077	vSVPTHPEAVGDASLTVVk	2	4	1	N-Term(iTRAQ4plex); K19(iTRAQ4plex)	0	1.10483	0.924621	0.927999	0	1.138e-09	6.92168	3	2194.23	-1.40239	70.9258	0
39777597	yRDcLTESNLIk	3	3	1	N-Term(iTRAQ4plex); C4(Carbamidomethyl); K12(iTRAQ4plex)	0	0.747438	0.31299	0.592689	0	4.466e-07	6.9193	3	1799.96	1.70865	42.0719	1
61743954	vDVSAPDVEAHGPEWNLk	6	6	1	N-Term(iTRAQ4plex); K18(iTRAQ4plex)	0	1.2524	0.682456	0.747554	0	3.099e-11	6.91219	3	2251.15	-2.21575	60.5612	0
4885413	mVVNEGSDGGQSVYHVHLHVLGGR	5	1	1	N-Term(iTRAQ4plex)	0	0.985505	1.15518	0.778662	0	3.325e-12	6.90199	4	2691.35	-2.95396	46.5385	0
19920317	eRDFTSLENTVEER	4	1	1	N-Term(iTRAQ4plex)	0	1.08451	0.929514	1.12084	0	3.306e-08	6.89953	3	1868.91	0.53078	47.981	1
367460087	nSLQEQQEEEEEARk	4	6	1	N-Term(iTRAQ4plex); K15(iTRAQ4plex)	0	0.861398	0.280976	0.937504	0	1.854e-10	6.89842	3	2135.05	0.809379	14.9754	1
295986608	sYScQVTHEGSTVEk	53	3	1	N-Term(iTRAQ4plex); C4(Carbamidomethyl); K15(iTRAQ4plex)	0	1.09308	0.554698	0.995157	0	6.486e-09	6.89191	3	1999.96	0.300543	34.5847	0
4885413	mVVNEGSDGGQSVYHVHLHVLGGR	6	1	1	N-Term(iTRAQ4plex); M1(Oxidation)	0	0.949119	0.889657	0.952349	0	1.884e-09	6.8888	4	2707.35	-1.50916	39.3517	0
530419365	lSGVQDGHQDISLLYTEPGAGQTHTAASFR	2	7	1	N-Term(iTRAQ4plex)	0	0.742049	0.394655	1.06798	0	4.658e-12	6.88793	4	3300.63	-1.12373	63.0468	0
530360487	gLIAAIcAGPTALLAHEIGFGSk	1	2	1	N-Term(iTRAQ4plex); C7(Carbamidomethyl); K23(iTRAQ4plex)	0	1.19944	1.06089	1.00031	0	2.418e-13	6.88352	3	2555.42	-1.34727	111.432	0
4507877	gWLRDPSASPGDAGEQAIR	1	4	1	N-Term(iTRAQ4plex)	0	0.889836	0.361667	0.939747	0	3.46e-12	6.87714	3	2127.07	1.4	46.1169	1
342307096	gHVSELEADLAEQQHLR	1	4	1	N-Term(iTRAQ4plex)	0	0.913137	0.462909	0.8633	0	3.088e-12	6.87041	3	2076.05	-4.32566	45.5277	0
4557581	tQTVcNFTDGALVQHQEWDGkESTITR	5	1	1	N-Term(iTRAQ4plex); C5(Carbamidomethyl); K21(iTRAQ4plex)	0	0.825436	3.11515	0.617301	0	1.999e-10	6.86923	4	3409.66	-2.50653	72.6738	1
110227615	gDLAQGFSPVIQGHTDELWGLcTHPSQNR	1	6	1	N-Term(iTRAQ4plex); C22(Carbamidomethyl)	0	0.992715	0.77681	0.973424	0	6.818e-11	6.86095	4	3364.61	-4.47667	78.3985	0
115298659	gTQLHEANQQLQFENNAEDLQR	5	1	1	N-Term(iTRAQ4plex)	0	1.19183	0.590522	0.863199	0	3.867e-10	6.85825	3	2727.32	-0.330779	46.6266	0
209862837	eDDSIRPFkVETSDEEIHDLHQR	8	1	1	N-Term(iTRAQ4plex); K9(iTRAQ4plex)	0	1.03304	0.626608	0.630353	0	1.156e-07	6.84653	5	3083.52	-0.985252	40.9013	1
7706254	vEEEEEEkVAEEEETSVk	2	1	1	N-Term(iTRAQ4plex); K8(iTRAQ4plex); K18(iTRAQ4plex)	0	1.06594	1.39472	1.02012	0	8.861e-10	6.84537	3	2554.25	-5.92697	44.1323	1
530372452	sQQSSDPDPNcVDRPVEGYLAVAVVR	4	3	1	N-Term(iTRAQ4plex); C11(Carbamidomethyl)	0	1.24953	1.04433	0.616082	0	1.676e-09	6.84361	4	3002.47	-0.72031	71.5416	0
4758012	gQFSTDELVAEVEkR	4	8	1	N-Term(iTRAQ4plex); K14(iTRAQ4plex)	0	1.05355	0.902547	1.2017	0	1.562e-10	6.83621	3	1996.05	-2.09091	67.0307	1
308818200	nLHQSGFSLSGTQVDEGVR	5	2	1	N-Term(iTRAQ4plex)	0	1.12911	0.753629	1.1546	0	1.903e-10	6.83315	3	2175.09	1.2652	61.1531	0
12667788	hSQAVEELAEQLEQTkR	4	2	1	N-Term(iTRAQ4plex); K16(iTRAQ4plex)	0	0.939895	0.681647	1.18627	0	1.751e-13	6.82935	3	2284.21	-2.89507	62.9237	1
110556636	skDLAEVGEGGGHSQAR	2	5	1	N-Term(iTRAQ4plex); K2(iTRAQ4plex)	0	0.996121	1.58923	0.671851	0	2.788e-09	6.82621	4	1986.02	-2.24023	23.5465	1
153070260	gEAAAERPGEAAVASSPSk	14	1	1	N-Term(iTRAQ4plex); K19(iTRAQ4plex)	0	0.967401	0.653883	0.762572	0	1.345e-10	6.82604	3	2073.08	-0.142471	14.6545	0
530372121	aNEPTHFTVDcTEAGEGDVSVGIk	4	10	1	N-Term(iTRAQ4plex); C11(Carbamidomethyl); K24(iTRAQ4plex)	0	1.03104	1.02466	0.879374	0	9.604e-11	6.82597	3	2821.36	0.111545	54.5161	0
167857790	yVGGQEHFAHLLILR	32	1	1	N-Term(iTRAQ4plex)	0	0.623397	0.256685	1.67504	0	6.793e-10	6.82169	3	1897.06	-0.596325	65.1012	0
296011001	kPIDYTVLDDVGHGVk	1	14	1	N-Term(iTRAQ4plex); K1(iTRAQ4plex); K16(iTRAQ4plex)	0	1.00603	1.14036	0.98256	0	8.512e-11	6.821	4	2188.23	-0.694528	67.9241	0
302191611	kNLDSTTVAVHGEEIYck	2	4	1	N-Term(iTRAQ4plex); K1(iTRAQ4plex); C17(Carbamidomethyl); K18(iTRAQ4plex)	0	0.855251	0.345474	0.692772	0	3.278e-11	6.81882	4	2496.31	-1.17656	35.7761	1
116284394	lAEFSSQAAEEEEkVk	1	3	1	N-Term(iTRAQ4plex); K14(iTRAQ4plex); K16(iTRAQ4plex)	0	1.00463	0.325306	0.551253	0	2.76e-10	6.81335	3	2227.18	-2.20244	51.5389	1
4758032	tcVQTLEGHAQNVScASFHPELPIIITGSEDGTVR	2	1	1	N-Term(iTRAQ4plex); C2(Carbamidomethyl); C15(Carbamidomethyl)	0	1.05635	1.57378	1.38857	0	1.317e-08	6.81139	4	3967.94	-1.15344	80.0459	0
115298678	rIPIEDGSGEVVLSR	11	1	1	N-Term(iTRAQ4plex)	0	0.892815	0.589297	1.05264	0	3.883e-09	6.81048	3	1770.98	-2.81865	46.4295	1
110556636	aPVIRPGGTLGLSEAADSDAHLFQDSTEPR	3	5	1	N-Term(iTRAQ4plex)	0	0.969374	1.99835	0.967331	0	1.867e-11	6.80237	4	3251.64	-1.03704	70.4827	0
14591904	iAVDEVHccSQWGHDFRPDYk	2	1	1	N-Term(iTRAQ4plex); C8(Carbamidomethyl); C9(Carbamidomethyl); K21(iTRAQ4plex)	0	1.18768	1.15431	1.08863	0	4.109e-10	6.79587	4	2907.35	-2.33074	64.231	0
18390331	fVLQDGAHHMVDSNEISFIR	1	2	1	N-Term(iTRAQ4plex)	0	0.899221	1.60308	1.06498	0	1.467e-09	6.7952	3	2459.23	2.2711	78.8705	0
21614544	kLLETEcPQYIR	9	2	1	N-Term(iTRAQ4plex); K1(iTRAQ4plex); C7(Carbamidomethyl)	0	1.08839	2.41122	0.906824	0	4.707e-08	6.79313	3	1838.01	1.58617	41.5671	1
133922562	sFIGQQFAVGSHVYSVAk	2	1	1	N-Term(iTRAQ4plex); K18(iTRAQ4plex)	0	0.782676	0.123273	0.60623	0	1.09e-10	6.79156	3	2213.2	0.00298141	65.9077	0
115298659	aDVVEAWIADkETSLk	1	1	1	N-Term(iTRAQ4plex); K11(iTRAQ4plex); K16(iTRAQ4plex)	0	1.1542	0.304153	1.88699	0	1.469e-08	6.77783	3	2207.23	1.45987	89.7195	1
20270303	scLGHLGYLGYPTLcEQDQAHAITVTR	1	6	1	N-Term(iTRAQ4plex); C2(Carbamidomethyl); C15(Carbamidomethyl)	0	1.04527	0.780884	1.09276	0	1.305e-10	6.77637	4	3204.56	-2.21437	65.8665	0
154146191	yYTSASGDEMVSLkDYcTR	1	2	1	N-Term(iTRAQ4plex); K14(iTRAQ4plex); C17(Carbamidomethyl)	0	1.50297	1.0979	0.740711	0	1.247e-10	6.77324	3	2534.17	-4.55423	72.4395	1
530424142	eLQREPLTPEEVQSVR	1	4	1	N-Term(iTRAQ4plex)	0	0.869471	1.17646	0.777844	0	2.925e-09	6.7732	3	2054.1	1.46299	43.6401	1
34447231	gFTGIDSDYEkPETPER	2	2	1	N-Term(iTRAQ4plex); K11(iTRAQ4plex)	0	1.31687	0.711991	0.891589	0	9.399e-10	6.77044	3	2229.08	-3.32817	44.0243	0
56682959	kPDcDDWESGLNAmEcALHLEk	7	1	1	K1(iTRAQ4plex); N-Term(iTRAQ4plex); C4(Carbamidomethyl); M14(Oxidation); C16(Carbamidomethyl); K22(iTRAQ4plex)	0	0.700937	0.584491	3.61859	0	1.863e-10	6.75776	4	3066.42	-2.77847	75.8061	0
4826998	dkLESEMEDAYHEHQANLLR	7	2	1	N-Term(iTRAQ4plex); K2(iTRAQ4plex)	0	0.996003	0.91694	0.87648	0	4.312e-13	6.75248	4	2716.32	-0.131868	60.5412	1
4759270	eAVTEILGIEPDREk	3	2	1	N-Term(iTRAQ4plex); K15(iTRAQ4plex)	0	0.949236	0.893045	0.907234	0	1.117e-10	6.74663	3	1987.1	0.209269	63.5922	1
11496277	vANDNAPEHALRPGFLSTFALATDQGSk	2	1	1	N-Term(iTRAQ4plex); K28(iTRAQ4plex)	0	0.930435	0.893113	1.32043	0	2.439e-08	6.74283	4	3215.68	3.02651	71.2396	0
163644321	eIEQEAAVELSQLRDPQHDLDR	4	1	1	N-Term(iTRAQ4plex)	0	1.03488	1.13738	1.03797	0	4.114e-09	6.7367	4	2735.37	-0.468015	74.1683	1
4505029	dLSSHQLNEFLAQTLQR	10	4	1	N-Term(iTRAQ4plex)	0	0.93429	0.681075	1.29058	0	1.127e-09	6.7335	3	2144.13	4.90735	96.5483	0
22027538	aAVGRPLDkHEGALETLLR	2	3	1	N-Term(iTRAQ4plex); K9(iTRAQ4plex)	0	1.09585	0.731716	0.892074	0	9.596e-10	6.73343	4	2334.35	-1.75019	61.6956	1
126012571	mASVGLSDIAMDTTVTHATSHGR	2	8	1	N-Term(iTRAQ4plex)	0	1.29899	0.392804	0.532595	0	2.244e-11	6.73258	4	2502.21	-2.13253	57.1999	0
301601611	gLAYcETHYNQLFGDVcFHcNR	4	11	1	N-Term(iTRAQ4plex); C5(Carbamidomethyl); C17(Carbamidomethyl); C20(Carbamidomethyl)	0	0.988619	0.445081	0.850796	0	1.261e-09	6.72803	4	2905.27	-2.09141	66.1232	0
367460087	tFHIFYQLLSGAGEHLk	2	6	1	N-Term(iTRAQ4plex); K17(iTRAQ4plex)	0	0.74016	0.198345	1.0061	0	6.658e-10	6.72785	3	2249.24	2.47095	91.711	0
4503049	gVNTGAVGSYIYDRDPEGk	7	3	1	N-Term(iTRAQ4plex); K19(iTRAQ4plex)	0	1.2729	0.424097	0.617277	0	4.787e-11	6.72629	3	2286.16	-1.42448	51.2737	1
108773793	lQFHDVAGDIFHQQck	1	4	1	N-Term(iTRAQ4plex); C15(Carbamidomethyl); K16(iTRAQ4plex)	0	0.817725	0.835741	1.0428	0	4.34e-12	6.72587	3	2231.12	-1.20053	61.7444	0
259906020	kcEAEEAEPPAATQPQTSETQTSHLPESER	2	6	1	N-Term(iTRAQ4plex); K1(iTRAQ4plex); C2(Carbamidomethyl)	0	1.17108	1.26228	1.06559	0	3.328e-09	6.72581	4	3626.7	-2.61007	26.4101	1
4504327	fNNWGGSLSLGHPFGATGcR	2	3	1	N-Term(iTRAQ4plex); C19(Carbamidomethyl)	0	1.04211	1.02901	0.926751	0	8.747e-10	6.72243	3	2279.08	-2.15714	71.4982	0
16579888	aGIAHLYGIAGSTNVTGDQVk	6	1	1	N-Term(iTRAQ4plex); K21(iTRAQ4plex)	0	0.803115	0.680954	1.21215	0	1.777e-10	6.71678	3	2360.27	-3.34566	56.3569	0
4504183	yISLIYTNYEAGkDDYVk	4	1	1	N-Term(iTRAQ4plex); K13(iTRAQ4plex); K18(iTRAQ4plex)	0	1.32595	1.78677	0.710012	0	2.628e-08	6.71476	3	2587.37	2.6043	82.8799	1
530421217	iGEEQSAEDAEDGPPELLFIHGGHTAk	1	3	1	N-Term(iTRAQ4plex); K27(iTRAQ4plex)	0	0.714013	1.12423	0.930746	0	1.118e-10	6.70804	4	3135.54	-0.987092	64.5419	0
61743954	aGAISASGPELQGAGHSk	2	6	1	N-Term(iTRAQ4plex); K18(iTRAQ4plex)	0	1.18306	0.830534	0.706088	0	7.953e-12	6.69896	3	1926.03	1.02871	25.6345	0
4504505	vLHGEQYLELYkPLPR	4	6	1	N-Term(iTRAQ4plex); K12(iTRAQ4plex)	0	0.916148	0.551468	1.14802	0	1.267e-08	6.6956	4	2243.28	0.261444	58.5873	0
530405728	tFSHELSDFGLESTAGEIPVVAIR	6	3	1	N-Term(iTRAQ4plex)	0	0.794751	1.22862	0.948134	0	2.671e-12	6.69045	3	2719.4	-1.95423	96.7056	0
24234699	sLLEGQEDHYNNLSASk	17	1	1	N-Term(iTRAQ4plex); K17(iTRAQ4plex)	0	1.58726	2.20587	0.493037	0	4.278e-11	6.69014	3	2193.1	0.940286	43.5603	0
112421122	dNPEAAVHIFEGTHENPELIWNDNSR	1	2	1	N-Term(iTRAQ4plex)	0	1.12454	1.14523	1.63565	0	1.837e-10	6.68694	4	3148.48	-1.68073	77.9585	0
71773110	sLAELGGHLDQQVEEFRR	7	1	1	N-Term(iTRAQ4plex)	0	0.966889	0.372707	1.86426	0	1.063e-11	6.68636	4	2228.15	-0.0686353	64.8239	1
306966132	qEQIDNQYHSLLELGEk	3	1	1	N-Term(iTRAQ4plex); K17(iTRAQ4plex)	0	0.919462	0.228912	0.884632	0	4.525e-08	6.68033	3	2332.2	-2.17285	66.877	0
530372121	gQHVTGSPFQFTVGPLGEGGAHk	1	8	1	N-Term(iTRAQ4plex); K23(iTRAQ4plex)	0	0.870199	0.803981	0.952539	0	3.355e-12	6.67903	4	2596.35	-1.37979	57.8822	0
4758012	dSLYkDAMQYASESk	2	3	1	N-Term(iTRAQ4plex); K5(iTRAQ4plex); K15(iTRAQ4plex)	0	1.12787	1.03083	1.15574	0	4.509e-09	6.67894	3	2168.07	-7.81696	62.7669	1
10835203	rHPETGLFTLQSELmVTPAR	6	8	1	N-Term(iTRAQ4plex); M15(Oxidation)	0	0.817086	0.48154	0.854189	0	1.014e-08	6.67869	3	2443.28	-4.95153	62.6612	1
4502027	eFNAETFTFHADIcTLSEk	110	2	1	N-Term(iTRAQ4plex); C14(Carbamidomethyl); K19(iTRAQ4plex)	0	1.1245	0.41249	1.1128	0	2.747e-09	6.67755	3	2548.23	0.674787	79.3509	0
117938314	tcLHYLGEFGEDQIYEAHQQGR	6	4	1	N-Term(iTRAQ4plex); C2(Carbamidomethyl)	0	1.24478	3.33339	0.800252	0	4.236e-11	6.67366	3	2795.3	1.31496	74.2343	0
4503117	vFQSLPHENkPLTLSNYQTNk	7	1	1	N-Term(iTRAQ4plex); K10(iTRAQ4plex); K21(iTRAQ4plex)	0	0.69536	2.77641	0.882127	0	1.361e-08	6.6704	4	2890.57	-1.52176	50.619	0
12667788	eQLEEEEEAkHNLEk	7	2	1	N-Term(iTRAQ4plex); K10(iTRAQ4plex); K15(iTRAQ4plex)	0	0.831895	0.833084	1.24559	0	2.63e-09	6.66896	3	2287.18	1.05836	30.8248	1
4557871	eGTcPEAPTDEckPVk	19	2	1	N-Term(iTRAQ4plex); C4(Carbamidomethyl); C12(Carbamidomethyl); K13(iTRAQ4plex); K16(iTRAQ4plex)	0	1.12457	0.444893	0.77835	0	6.401e-10	6.66685	3	2250.11	-0.875751	16.864	0
530387545	aEkENTPSEANLQEEEVR	1	8	1	N-Term(iTRAQ4plex); K3(iTRAQ4plex)	0	1.00337	0.689706	0.727186	0	1.04e-09	6.66625	3	2361.17	-1.27808	25.6039	1
530389317	kGIVDQSQQAYQEAFEISk	2	3	1	N-Term(iTRAQ4plex); K1(iTRAQ4plex); K19(iTRAQ4plex)	0	0.957582	1.71957	0.864049	0	1.019e-08	6.66564	3	2601.39	2.32764	78.3168	1
155030230	eGDRVDVMQQcDDGWFVGVSR	2	3	1	N-Term(iTRAQ4plex); C11(Carbamidomethyl)	0	1.22947	0.751735	0.673015	0	9.814e-10	6.66358	3	2599.17	-2.57277	72.6234	1
12667788	mEDSVGcLETAEEVkR	2	2	1	N-Term(iTRAQ4plex); C7(Carbamidomethyl); K15(iTRAQ4plex)	0	0.935103	0.956902	1.21392	0	3.28e-11	6.66268	3	2141.05	2.15635	63.1863	1
9257257	lHHVSSLAWLDEHTLVTTSHDASVk	1	4	1	N-Term(iTRAQ4plex); K25(iTRAQ4plex)	0	0.85956	0.894368	0.845176	0	3.108e-11	6.66075	4	3071.62	-0.0665088	54.4144	0
61743954	aVEVQGPSLESGDHGk	7	6	1	N-Term(iTRAQ4plex); K16(iTRAQ4plex)	0	1.29867	0.663207	0.729974	0	1.633e-09	6.66007	3	1897.98	-1.78678	28.619	0
40068485	gSILDAMRPQQLHATEITSSGFR	3	1	1	N-Term(iTRAQ4plex)	0	0.865856	0.689214	0.571182	0	3.355e-11	6.64577	4	2659.37	-1.17613	69.38	0
22325356	tIEEQLDEEHLESHk	4	5	1	N-Term(iTRAQ4plex); K15(iTRAQ4plex)	0	1.24499	0.416497	0.723427	0	4.89e-10	6.64152	3	2125.06	-0.913256	39.1618	0
4505881	vILGAHQEVNLEPHVQEIEVSR	8	1	1	N-Term(iTRAQ4plex)	0	0.996483	0.462117	1.07685	0	3.647e-10	6.6381	4	2640.43	2.61391	73.1231	0
50363217	lYHSEAFTVNFGDTEEAkk	14	1	1	N-Term(iTRAQ4plex); K18(iTRAQ4plex); K19(iTRAQ4plex)	0	0.921098	0.394305	1.19474	0	5.694e-09	6.63434	4	2618.35	1.68748	52.7376	1
11559929	hPSAVTAcNLDLENLVTDSNR	2	1	1	N-Term(iTRAQ4plex); C8(Carbamidomethyl)	0	0.986099	1.3626	1.02573	0	2.922e-09	6.62836	3	2470.21	0.0905606	68.9954	0
154146191	eLISNSSDALDkIR	4	2	1	N-Term(iTRAQ4plex); K12(iTRAQ4plex)	0	1.19409	0.792592	0.826301	0	8.147e-10	6.61755	3	1849.03	1.40499	51.5255	1
530414810	rEPAVGEPAEVTTTVLVR	3	1	1	N-Term(iTRAQ4plex)	0	1.21689	0.659506	0.94897	0	7.953e-10	6.61724	3	2068.15	-2.43625	52.8773	1
21071030	tPGAAANLELIFVGPQHAGNYR	3	2	1	N-Term(iTRAQ4plex)	0	1.02917	0.329662	1.03387	0	5.763e-10	6.61583	3	2440.28	-1.23366	79.7359	0
5031887	gGHSGQLGPSSVAPSFRPEDELEHLTk	3	2	1	N-Term(iTRAQ4plex); K27(iTRAQ4plex)	0	0.87096	0.612435	0.718498	0	1.274e-09	6.6158	4	3120.59	-1.02016	59.0829	0
530384251	sQEEPkDTFEHDPSESIDEFNk	2	6	1	N-Term(iTRAQ4plex); K6(iTRAQ4plex); K22(iTRAQ4plex)	0	1.16139	1.33225	1.07663	0	1.264e-08	6.61443	4	3040.44	0.774988	46.3245	1
338968899	aYSPELIVHPVLDSPNAVHEVEk	1	3	1	N-Term(iTRAQ4plex); K23(iTRAQ4plex)	0	1.08819	0.648147	0.825237	0	1.376e-08	6.6132	4	2831.52	-0.534329	77.9588	0
18426915	lAASGEGGLQELSGHFENQk	2	3	1	N-Term(iTRAQ4plex); K20(iTRAQ4plex)	0	0.680079	0.917375	0.994124	0	8.211e-08	6.60904	4	2360.21	2.00416	73.6952	0
40317626	fTGSQPFGQGVEHATANk	2	1	1	N-Term(iTRAQ4plex); K18(iTRAQ4plex)	0	0.644814	1.10024	1.41057	0	2.011e-09	6.6069	3	2164.1	-0.74904	40.1055	0
115298659	tGQEMIEGGHYASDNVTTR	2	1	1	N-Term(iTRAQ4plex)	0	1.1437	0.397424	1.47657	0	9.535e-13	6.60302	3	2210.02	-2.53216	33.2041	0
4503689	nNkDSHSLTTNIMEILR	1	2	1	N-Term(iTRAQ4plex); K3(iTRAQ4plex)	0	0.510854	0.329555	0.77281	0	9.758e-08	6.59417	4	2274.22	1.95926	65.8955	1
320118911	lcQDIDEcESGAHQcSEAQTcVNFHGGYR	2	1	1	N-Term(iTRAQ4plex); C2(Carbamidomethyl); C8(Carbamidomethyl); C15(Carbamidomethyl); C21(Carbamidomethyl)	0	0.898966	0.657265	0.732165	0	1.983e-08	6.59278	4	3572.47	-2.91306	45.0506	0
14149680	gSSVDAPPRPcHTTPDSQFGTEHVLR	5	3	1	N-Term(iTRAQ4plex); C11(Carbamidomethyl)	0	1.24022	0.786999	0.97084	0	2.338e-10	6.59132	4	2992.43	-4.35319	30.8039	0
62739186	sPPEISHGVVAHMSDSYQYGEEVTYk	7	1	1	N-Term(iTRAQ4plex); K26(iTRAQ4plex)	0	0.691544	0.315205	2.09176	0	5.276e-10	6.58715	4	3198.53	-0.254558	70.9226	0
50363217	lQHLENELTHDIITk	20	1	1	N-Term(iTRAQ4plex); K15(iTRAQ4plex)	0	1.00247	0.355381	1.22929	0	8.796e-11	6.58662	3	2092.16	-0.248035	81.0055	0
4507115	lVARPEPATGYTLEFR	7	2	1	N-Term(iTRAQ4plex)	0	0.797743	3.88048	0.738536	0	2.215e-10	6.58643	3	1964.07	0.986504	61.9648	0
73858568	gVTSVSQIFHSPDLAIR	11	2	1	N-Term(iTRAQ4plex)	0	0.885541	0.424578	1.16189	0	1.488e-10	6.58594	3	1971.07	-2.08849	89.3443	0
76496475	aGLGSGLSLSGLVHPELSR	1	4	1	N-Term(iTRAQ4plex)	0	1.24099	1.01578	1.03433	0	7.407e-13	6.58024	3	1994.12	2.30218	77.8866	0
10864011	tSPVADAAGWVDVDkETLQHR	3	1	1	N-Term(iTRAQ4plex); K15(iTRAQ4plex)	0	1.05319	1.39092	1.42318	0	1.665e-10	6.577	4	2583.35	2.11073	63.2592	1
530420625	aIGDVFQkPYVSGEADAASR	2	2	1	N-Term(iTRAQ4plex); K8(iTRAQ4plex)	0	0.937181	0.486278	0.577971	0	1.174e-10	6.57593	3	2369.23	-3.08902	58.5612	0
28626510	eVAkEFDQLTPEESQAR	1	1	1	N-Term(iTRAQ4plex); K4(iTRAQ4plex)	0	1.08397	2.23831	0.768187	0	1.486e-09	6.57201	3	2265.16	0.966981	62.6708	1
23510340	iHVSDQELQSANASVDDSRLEELk	4	4	1	N-Term(iTRAQ4plex); K24(iTRAQ4plex)	0	0.918686	0.819802	0.808639	0	3.373e-10	6.55777	4	2971.52	-0.591419	59.8678	1
4505245	aLGGDLASINNkEEQQTIWR	1	2	1	N-Term(iTRAQ4plex); K12(iTRAQ4plex)	0	1.16293	0.623419	1.29531	0	7.571e-08	6.55718	3	2531.35	3.19063	64.5765	1
530368138	eAFSLFDkDGDGTITTk	27	3	1	N-Term(iTRAQ4plex); K8(iTRAQ4plex); K17(iTRAQ4plex)	0	0.895118	0.566748	0.752749	0	1.459e-08	6.55634	3	2277.2	1.29251	67.2391	1
530388678	gNRPVILTYHDIGMNHk	4	2	1	N-Term(iTRAQ4plex); K17(iTRAQ4plex)	0	0.992089	2.25954	0.84342	0	5.623e-09	6.55517	4	2253.21	-2.85086	34.1554	0
9257257	gPVTDVAYSHDGAFLAVcDASk	7	4	1	N-Term(iTRAQ4plex); C18(Carbamidomethyl); K22(iTRAQ4plex)	0	1.1291	1.09485	0.96706	0	5.581e-10	6.55403	3	2568.26	-3.48332	71.175	0
15055539	kLLMMAGIDDcYTSAR	2	2	1	N-Term(iTRAQ4plex); K1(iTRAQ4plex); C11(Carbamidomethyl)	0	1.09391	1.20686	1.24434	0	2.571e-09	6.55348	3	2133.07	-1.14606	66.6468	1
4502261	aTEDEGSEQkIPEATNR	5	2	1	N-Term(iTRAQ4plex); K10(iTRAQ4plex)	0	0.615447	0.234481	1.00631	0	6.392e-09	6.55305	3	2163.08	1.27905	18.61	1
115298678	lESEETMVLEAHDAQGDVPVTVTVHDFPGk	2	1	1	N-Term(iTRAQ4plex); K30(iTRAQ4plex)	0	0.92731	0.36101	1.0544	0	1.026e-11	6.54923	4	3538.75	-2.18507	77.9629	0
33350932	gkEDEGEEAASPMLQIQR	3	1	1	N-Term(iTRAQ4plex); K2(iTRAQ4plex)	0	0.932409	0.904235	1.25432	0	2.095e-09	6.54906	3	2276.14	0.337303	56.5365	1
61743954	vESDLkGPEVDIEGPEGk	5	6	1	N-Term(iTRAQ4plex); K6(iTRAQ4plex); K18(iTRAQ4plex)	0	0.977698	0.791814	0.719786	0	5.727e-11	6.54881	3	2330.24	-2.44361	64.6761	1
223029410	qAAASATQTIAAAQHAASTPk	2	2	1	N-Term(iTRAQ4plex); K21(iTRAQ4plex)	0	0.864212	0.379467	0.848818	0	2.353e-11	6.54813	3	2283.23	-2.01363	43.4938	0
271398239	gSTDDkGPVAGWINALEAYQk	1	2	1	N-Term(iTRAQ4plex); K6(iTRAQ4plex); K21(iTRAQ4plex)	0	1.07367	1.65967	0.90612	0	1.743e-09	6.54595	3	2652.4	-0.867676	94.8459	1
4502517	sLLSNVEGDNAVPMQHNNRPTQPLk	20	1	1	N-Term(iTRAQ4plex); K25(iTRAQ4plex)	0	1.03056	0.355858	1.60401	0	2.472e-10	6.54532	4	3047.58	-3.90525	61.5331	0
47834348	eLVELSQASPHDISNVLk	1	2	1	N-Term(iTRAQ4plex); K18(iTRAQ4plex)	0	0.962116	1.02391	1.02139	0	6.717e-12	6.54399	3	2267.25	0.360128	80.078	0
530382091	aTDkDITGTLSNPEVFNYGVETHEAYk	1	2	1	N-Term(iTRAQ4plex); K4(iTRAQ4plex); K27(iTRAQ4plex)	0	0.704927	0.466364	1.50598	0	1.44e-08	6.54385	4	3431.74	1.24344	79.0078	1
110349772	sGDRGETGPAGPAGPVGPVGAR	2	1	1	N-Term(iTRAQ4plex)	0	0.362498	0.350385	0.670415	0	6.37e-13	6.54175	3	2106.08	0.315209	35.0403	1
116063573	lVSNHSLHETSSVFVDSLTk	9	2	1	N-Term(iTRAQ4plex); K20(iTRAQ4plex)	0	0.943767	0.559052	0.983518	0	1.093e-09	6.54152	3	2488.33	-0.609142	59.5663	0
4557237	gQPDVVVkEDEEYkR	4	1	1	N-Term(iTRAQ4plex); K8(iTRAQ4plex); K14(iTRAQ4plex)	0	1.03858	0.644966	1.15124	0	6.865e-07	6.53335	4	2223.19	-2.43819	23.126	2
222080092	kPEASGPEAEPcPELHTEPVEPLTR	1	2	1	N-Term(iTRAQ4plex); K1(iTRAQ4plex); C12(Carbamidomethyl)	0	1.00239	1.11952	1.28959	0	9.075e-10	6.52619	4	3058.55	1.81895	57.6229	0
530372121	vLSEDEEDVDFDIIHNANDTFTVk	3	10	1	N-Term(iTRAQ4plex); K24(iTRAQ4plex)	0	0.813105	0.834636	0.791276	0	9.032e-09	6.52205	3	3053.48	-2.46219	90.6236	0
530366238	fSGIDEHGHLTIDTELEGR	1	4	1	N-Term(iTRAQ4plex)	0	0.59695	0.355647	0.561844	0	1.705e-09	6.5176	3	2270.1	-5.72936	56.4073	0
62414289	eTNLDSLPLVDTHSk	48	1	1	N-Term(iTRAQ4plex); K15(iTRAQ4plex)	0	1.00817	0.552762	1.07911	0	1.32e-09	6.51498	3	1957.04	-2.44717	100.544	0
38202257	qYASLTGTQALPPLFSLGYHQSR	3	5	1	N-Term(iTRAQ4plex)	0	0.910746	1.32712	1.05628	0	3.747e-09	6.51236	3	2679.38	-8.9625	89.3778	0
4503029	vGEEFEEQTVDGRPck	4	1	1	N-Term(iTRAQ4plex); C15(Carbamidomethyl); K16(iTRAQ4plex)	0	1.21236	4.64414	1.00511	0	5.91e-11	6.50661	3	2168.05	-2.69036	41.5866	0
148529014	iEVQDTSGGTTALRPSASTQALSSSVSSSk	3	1	1	N-Term(iTRAQ4plex); K30(iTRAQ4plex)	0	1.19437	1.20221	1.11172	0	2.706e-08	6.50631	4	3240.68	0.0608258	53.5857	0
24234688	vEAVNMAEGIIHDTETk	3	1	1	N-Term(iTRAQ4plex); K17(iTRAQ4plex)	0	0.998852	1.53526	1.20521	0	2.469e-11	6.50414	3	2145.11	0.229135	77.1458	0
52487191	vANILHDDcAFLSAFGDVSkPER	1	1	1	N-Term(iTRAQ4plex); C9(Carbamidomethyl); K20(iTRAQ4plex)	0	0.935883	1.57787	1.24378	0	1.614e-10	6.5024	4	2849.44	-1.60884	86.5678	0
9951915	gISEETTTGVHNLYk	5	2	1	N-Term(iTRAQ4plex); K15(iTRAQ4plex)	0	1.24267	1.24881	1.05177	0	2.832e-10	6.49642	3	1937.02	-1.53498	38.4616	0
372466577	dVDEAYMNkVELESR	2	2	1	N-Term(iTRAQ4plex); K9(iTRAQ4plex)	0	1.72163	0.919763	0.449767	0	2.598e-09	6.49638	3	2086.04	-0.104135	52.8611	1
530383643	dGIDDESYGQIFkPIISk	1	2	1	N-Term(iTRAQ4plex); K13(iTRAQ4plex); K18(iTRAQ4plex)	0	1.17556	0.929913	1.06309	0	9.577e-10	6.49595	3	2457.32	-1.22752	79.1886	0
142976675	vVSHPTLPVTITAHEDR	1	4	1	N-Term(iTRAQ4plex)	0	1.24329	0.961846	1.05673	0	2.784e-09	6.49587	4	2016.1	0.415755	43.2811	0
530412501	sSQIGAVVSHQSSVIPDREYLR	3	4	1	N-Term(iTRAQ4plex)	0	0.826706	0.793383	1.11708	0	2.821e-09	6.49359	4	2572.36	-0.21246	52.8282	1
5453595	sALFAQINQGESITHALk	9	1	1	N-Term(iTRAQ4plex); K18(iTRAQ4plex)	0	0.933074	1.23514	1.01403	0	8.136e-10	6.49241	3	2216.23	1.82218	70.9335	0
530395074	eAGELkPEEEITVGPVQk	4	1	1	N-Term(iTRAQ4plex); K6(iTRAQ4plex); K18(iTRAQ4plex)	0	1.02659	1.31723	1.17168	0	1.942e-10	6.49153	3	2385.32	-1.11943	64.1746	0
115298659	hEIDSYDDRFQSADETGQDLVNANHEASDEVR	1	1	1	N-Term(iTRAQ4plex)	0	1.10865	0.271787	1.6094	0	8.16e-10	6.49142	4	3806.68	-2.12409	57.5756	1
45446743	gIRDDIEEEDDQEAYFR	1	1	1	N-Term(iTRAQ4plex)	0	1.07606	0.999958	1.04255	0	6.979e-10	6.48685	3	2244	-6.21308	56.8137	1
4758012	iHEGcEEPATHNALAk	4	3	1	N-Term(iTRAQ4plex); C5(Carbamidomethyl); K16(iTRAQ4plex)	0	1.18056	1.38059	1.09612	0	1.333e-11	6.48599	3	2065.04	0.47749	15.0748	0
4557741	eAELDVNEELDkk	4	1	1	N-Term(iTRAQ4plex); K12(iTRAQ4plex); K13(iTRAQ4plex)	0	0.932479	0.678985	1.02847	0	4.695e-11	6.48012	3	1964.05	-0.0496995	42.6727	1
83627705	sHTEEDcTEELFDFLHAR	7	1	1	N-Term(iTRAQ4plex); C7(Carbamidomethyl)	0	1.06043	1.81493	0.995983	0	2.304e-11	6.4784	3	2380.06	-1.39392	80.703	0
73747915	fQDVSFAYPNRPDRPVLk	2	5	1	N-Term(iTRAQ4plex); K18(iTRAQ4plex)	0	1.11134	1.38328	1.09339	0	8.158e-09	6.47715	4	2437.31	-3.8969	54.8504	0
28872765	gSLESPATDVFGSTEEGEkR	2	2	1	N-Term(iTRAQ4plex); K19(iTRAQ4plex)	0	1.00638	0.843284	1.09815	0	5.047e-09	6.4748	3	2384.18	-0.395037	48.8571	1
70906437	vAQLEAQcQEPckDTVQIHDITGk	4	2	1	N-Term(iTRAQ4plex); C8(Carbamidomethyl); C12(Carbamidomethyl); K13(iTRAQ4plex); K24(iTRAQ4plex)	0	0.524475	0.37522	0.804702	0	9.727e-09	6.47441	4	3200.62	-6.01814	47.58	1
4826659	kLEVEANNAFDQYR	4	2	1	N-Term(iTRAQ4plex); K1(iTRAQ4plex)	0	0.975612	1.31267	1.17761	0	1.844e-08	6.47428	3	1985.03	-1.72293	47.8255	1
530382075	fSVcVLGDQQHcDEAk	8	2	1	N-Term(iTRAQ4plex); C4(Carbamidomethyl); C12(Carbamidomethyl); K16(iTRAQ4plex)	0	1.15959	1.41796	1.03654	0	1.304e-11	6.47288	3	2181.03	0.909521	61.4895	0
190885499	wVTYFNkPDIDAWELRk	1	1	1	N-Term(iTRAQ4plex); K7(iTRAQ4plex); K17(iTRAQ4plex)	0	1.02568	1.18768	0.944967	0	5.965e-08	6.47281	4	2613.41	-4.5554	79.905	1
4508047	cEDcGkPLSIEADDNGcFPLDGHVLcR	1	3	1	N-Term(iTRAQ4plex); C1(Carbamidomethyl); C4(Carbamidomethyl); K6(iTRAQ4plex); C17(Carbamidomethyl); C26(Carbamidomethyl)	0	0.958371	0.844516	0.89362	0	1.615e-10	6.47124	4	3422.54	-3.70439	65.6406	0
4503635	gQPSVLQVVNLPIVERPVck	4	1	1	N-Term(iTRAQ4plex); C19(Carbamidomethyl); K20(iTRAQ4plex)	0	0.994344	0.542805	1.53268	0	1.1e-10	6.47106	3	2520.46	-0.132447	81.736	0
39777597	dEREDITHTYkYPEGSSEER	2	4	1	N-Term(iTRAQ4plex); K11(iTRAQ4plex)	0	0.593557	0.293794	0.513468	0	6.664e-06	6.47064	4	2729.28	-1.84475	19.1808	2
4557325	aYkSELEEQLTPVAEETR	6	2	1	N-Term(iTRAQ4plex); K3(iTRAQ4plex)	0	0.687182	0.390982	1.53993	0	7.629e-10	6.46901	3	2381.24	0.0824956	59.2119	1
530396062	tFHETLDccGSSTLTALTTSVLk	7	2	1	N-Term(iTRAQ4plex); C8(Carbamidomethyl); C9(Carbamidomethyl); K23(iTRAQ4plex)	0	1.10066	0.396357	1.06226	0	2.594e-09	6.4662	3	2830.42	0.489287	84.2289	0
119393891	rYEVPLETPHVHSR	4	1	1	N-Term(iTRAQ4plex)	0	1.07112	0.969904	1.08376	0	1.23e-07	6.46527	4	1864	0.657735	22.445	1
105990532	iHSGSFQSQVELSNDQEk	2	1	1	N-Term(iTRAQ4plex); K18(iTRAQ4plex)	0	1.28939	0.625054	1.95859	0	8.588e-09	6.46442	3	2321.16	-1.52912	37.7076	0
5031873	gPHLVQSDGTVPFWAHAGNAIPSSDQIR	2	1	1	N-Term(iTRAQ4plex)	0	1.00424	1.4133	1.11218	0	2.157e-10	6.46273	4	3101.57	0.567543	68.8256	0
82880645	fDDDkVSIVTPEDILR	5	3	1	N-Term(iTRAQ4plex); K5(iTRAQ4plex)	0	0.959155	0.877817	1.08702	0	2.483e-10	6.45887	3	2150.16	0.176403	94.5625	1
4759300	lSELDDRADALQAGASQFETSAAk	2	3	1	N-Term(iTRAQ4plex); K24(iTRAQ4plex)	0	1.00149	0.597471	0.901201	0	5.322e-09	6.45844	3	2782.4	-1.96421	68.1965	1
17933772	aADkLIQNLDANHDGR	2	1	1	N-Term(iTRAQ4plex); K4(iTRAQ4plex)	0	0.822207	2.47158	0.815713	0	8.199e-11	6.45674	3	2039.09	0.48732	39.4602	1
530415759	aSEESVAQLEEEkR	1	4	1	N-Term(iTRAQ4plex); K13(iTRAQ4plex)	0	0.797186	3.6289	0.88832	0	4.687e-10	6.45576	3	1892.97	-3.2166	34.3192	1
13489087	fkLEESYTLNSDLAR	3	1	1	N-Term(iTRAQ4plex); K2(iTRAQ4plex)	0	1.02041	1.25989	0.773388	0	1.758e-08	6.45553	3	2074.11	3.78783	62.3759	1
25777602	wLPLGLGLNHLGk	1	3	1	N-Term(iTRAQ4plex); K13(iTRAQ4plex)	0	1.17524	1.30677	1.33787	0	8.85e-11	6.45298	3	1706.04	1.13917	89.3918	0
31542319	fGVVLDEIkPSSAPELQAVR	1	3	1	N-Term(iTRAQ4plex); K9(iTRAQ4plex)	0	1.03574	1.26095	1.02842	0	1.555e-10	6.44823	3	2443.37	-2.37689	85.9137	0
4557871	dLLFRDDTVcLAk	19	2	1	N-Term(iTRAQ4plex); C10(Carbamidomethyl); K13(iTRAQ4plex)	0	1.06351	0.383425	0.7342	0	2.346e-07	6.44667	3	1854	0.219542	77.3833	1
5901944	rGTELGGAAGQGGHPPGYTSLASR	2	1	1	N-Term(iTRAQ4plex)	0	1.25007	1.17099	1.16074	0	6.926e-11	6.44207	4	2441.24	0.529876	41.3057	1
530421441	rPEQVTWAAQEQELESLR	1	2	1	N-Term(iTRAQ4plex)	0	0.856742	0.540335	0.577545	0	6.038e-09	6.43851	3	2314.18	-2.8455	65.6781	0
61743954	gGADVSGGVSAPDISLGEGHLSVk	1	6	1	N-Term(iTRAQ4plex); K24(iTRAQ4plex)	0	1.31213	0.808492	0.754522	0	4.372e-10	6.43801	3	2497.31	-0.884836	62.4196	0
20336761	fATVEVTDkPVDEALR	5	1	1	N-Term(iTRAQ4plex); K9(iTRAQ4plex)	0	0.904905	0.697453	0.89531	0	3.655e-10	6.43662	3	2078.14	-0.663522	60.2646	0
4557014	nAIHTFVQSGSHLAAR	8	1	1	N-Term(iTRAQ4plex)	0	0.985239	0.530304	1.13929	0	2.244e-09	6.4362	4	1852.99	-1.58939	35.0564	0
91199540	sDGkIDVSIEAASGGk	1	3	1	N-Term(iTRAQ4plex); K4(iTRAQ4plex); K16(iTRAQ4plex)	0	1.09283	1.17625	1.60734	0	1.618e-09	6.43507	3	1966.08	-0.750182	40.299	1
4503183	eQAGGDATENFEDVGHSTDAR	5	3	1	N-Term(iTRAQ4plex)	0	1.00155	0.43294	0.750102	0	5.225e-12	6.43429	3	2350.03	0.246593	33.6555	0
21361794	iDLRPVLGEGVPILASFLR	1	1	1	N-Term(iTRAQ4plex)	0	0.959218	0.965493	1.03951	0	9.793e-11	6.43303	3	2209.32	-0.386958	119.836	0
4505541	gVMGGQSAGPQHTEAETIQk	1	1	1	N-Term(iTRAQ4plex); K20(iTRAQ4plex)	0	1.45193	2.03412	0.989068	0	2.036e-11	6.43101	3	2314.17	-1.52074	24.089	0
16306548	eIGNLLHPSVPISNDEDVDNkVER	4	1	1	N-Term(iTRAQ4plex); K21(iTRAQ4plex)	0	1.06569	1.03074	1.14472	0	7.115e-11	6.42918	4	2977.54	-1.8857	58.5675	1
530372141	tDLHNEGYILELDccSSLDHPTDQk	2	4	1	N-Term(iTRAQ4plex); C14(Carbamidomethyl); C15(Carbamidomethyl); K25(iTRAQ4plex)	0	1.10287	0.720862	1.18503	0	8.368e-10	6.42551	4	3248.51	0.466312	63.0724	0
4505753	rYADLTEDQLPScESLkDTIAR	1	2	1	N-Term(iTRAQ4plex); C13(Carbamidomethyl); K17(iTRAQ4plex)	0	1.40886	0.958212	0.728218	0	3.159e-08	6.42306	4	2869.47	2.58756	76.5794	2
115298678	tELRPGETLNVNFLLR	7	1	1	N-Term(iTRAQ4plex)	0	0.875142	0.373817	1.04429	0	3.682e-10	6.422	3	2016.14	2.13656	94.7199	0
33239445	gYIFLEYASPAHAVDAVk	2	1	1	N-Term(iTRAQ4plex); K18(iTRAQ4plex)	0	0.902982	1.66033	1.04601	0	1.368e-11	6.4218	3	2239.2	0.427694	80.6439	0
66932947	kYSDASDcHGEDSQAFcEk	10	1	1	N-Term(iTRAQ4plex); K1(iTRAQ4plex); C8(Carbamidomethyl); C17(Carbamidomethyl); K19(iTRAQ4plex)	0	1.12098	0.32215	1.63458	0	3.471e-09	6.42145	4	2666.18	-0.765043	16.6747	1
281485550	yQcAcNPGYHSTPDR	5	1	1	N-Term(iTRAQ4plex); C3(Carbamidomethyl); C5(Carbamidomethyl)	0	0.902538	0.274842	0.861951	0	1.143e-08	6.42121	3	1969.84	-0.836196	29.962	0
394953908	aELRDDPIISTHLAk	4	1	1	N-Term(iTRAQ4plex); K15(iTRAQ4plex)	0	1.00423	1.23796	1.18995	0	4.958e-11	6.41461	3	1967.12	0.476564	41.961	1
32481209	sIGEAIQYLHSINIAHR	1	3	1	N-Term(iTRAQ4plex)	0	0.921425	1.26502	0.783225	0	1.172e-08	6.41431	4	2066.13	0.457736	83.64	0
530381919	hWPFQVINDGDkPk	3	1	1	N-Term(iTRAQ4plex); K12(iTRAQ4plex); K14(iTRAQ4plex)	0	0.922109	0.594436	0.711952	0	1.191e-05	6.41206	4	2113.15	-2.36467	61.6002	0
4502027	aDDkETcFAEEGk	175	2	1	N-Term(iTRAQ4plex); K4(iTRAQ4plex); C7(Carbamidomethyl); K13(iTRAQ4plex)	0	1.07643	0.480454	1.08266	0	1.855e-08	6.41134	3	1931.94	-0.59498	21.915	1
19718759	vIEDRDHYIPNTLNPVFGR	1	4	1	N-Term(iTRAQ4plex)	0	0.794651	0.398862	1.01042	0	9.91e-10	6.41069	3	2399.26	1.01338	76.3154	1
148664205	aLEEPANDIkEDAIAPR	2	2	1	N-Term(iTRAQ4plex); K10(iTRAQ4plex)	0	1.1018	0.214569	0.919936	0	1.139e-09	6.40662	3	2140.15	-0.921211	64.2825	1
5453565	aIFSHAAGDNSTLLSFk	2	11	1	N-Term(iTRAQ4plex); K17(iTRAQ4plex)	0	1.09474	0.736872	0.778005	0	1.034e-08	6.40659	3	2067.11	0.494688	68.0769	0
98986464	eEIHkDLLVTGAYEISDQSGGAGGLR	4	2	1	N-Term(iTRAQ4plex); K5(iTRAQ4plex)	0	1.1374	1.50954	1.13524	0	2.284e-09	6.40632	4	3003.56	-2.52797	71.4309	1
12667788	qAQQERDELADEIANSSGk	11	2	1	N-Term(iTRAQ4plex); K19(iTRAQ4plex)	0	0.81889	0.983406	1.14656	0	1.06e-09	6.40582	3	2377.18	-1.72551	43.026	1
188528648	vPGHEDGVTISGLEPDHk	3	1	1	N-Term(iTRAQ4plex); K18(iTRAQ4plex)	0	0.705873	0.356882	0.453702	0	3.72e-08	6.40576	4	2175.13	0.365894	41.2988	0
7669492	rVIISAPSADAPmFVMGVNHEk	1	3	1	N-Term(iTRAQ4plex); M13(Oxidation); K22(iTRAQ4plex)	0	0.868343	0.819365	0.791551	0	1.213e-10	6.4053	4	2673.41	1.53538	71.3849	1
14165452	dkVVEDDEDDFPTTR	1	3	1	N-Term(iTRAQ4plex); K2(iTRAQ4plex)	0	1.12465	1.03105	1.0439	0	2.719e-10	6.40291	3	2068.99	0.89993	38.0049	1
4502027	aEFAEVSkLVTDLTk	2	2	1	N-Term(iTRAQ4plex); K8(iTRAQ4plex); K15(iTRAQ4plex)	0	1.23291	0.418717	0.902611	0	1.983e-07	6.40074	3	2083.21	5.62278	86.5819	1
17986258	nkDQGTYEDYVEGLR	13	8	1	N-Term(iTRAQ4plex); K2(iTRAQ4plex)	0	0.845297	0.648126	0.992836	0	3.394e-09	6.39872	3	2075.02	-1.85396	52.0535	1
530412182	eASSGGGGSSSNFHINVEESVDGQVVSSHk	2	4	1	N-Term(iTRAQ4plex); K30(iTRAQ4plex)	0	0.944317	2.61599	0.619716	0	1.735e-09	6.39815	4	3276.57	1.96979	48.4129	0
398774791	sLDkEISEAFTSTGFDR	2	5	1	N-Term(iTRAQ4plex); K4(iTRAQ4plex)	0	1.03736	1.4468	0.918241	0	6.872e-09	6.39762	3	2191.11	1.07653	95.0597	1
21735621	lTLYDIAHTPGVAADLSHIETk	9	2	1	N-Term(iTRAQ4plex); K22(iTRAQ4plex)	0	0.986751	1.80748	1.0334	0	4.441e-10	6.39622	4	2653.44	-1.39026	85.2364	0
5729875	kFYGPEGPYGVFAGR	2	1	1	N-Term(iTRAQ4plex); K1(iTRAQ4plex)	0	1.03708	1.06243	0.844703	0	6.812e-09	6.39593	3	1933.03	2.30186	73.6844	1
62739186	sPPEISHGVVAHmSDSYQYGEEVTYk	5	1	1	N-Term(iTRAQ4plex); M13(Oxidation); K26(iTRAQ4plex)	0	0.797402	0.365752	1.57025	0	2.309e-09	6.39538	4	3214.53	0.569099	57.6783	0
530393159	dLATVAFcDAQSTQEIHEk	2	4	1	N-Term(iTRAQ4plex); C8(Carbamidomethyl); K19(iTRAQ4plex)	0	1.18565	0.754742	0.918833	0	4.46e-10	6.39244	3	2451.2	-3.202	61.301	0
530393159	gAALDVHESEPFSFAQGPLk	1	4	1	N-Term(iTRAQ4plex); K20(iTRAQ4plex)	0	0.982961	0.70699	1.07752	0	2.909e-09	6.39241	3	2388.23	-4.14339	80.0516	0
530366666	lGILDFTEQDVASHQSYSQk	2	4	1	N-Term(iTRAQ4plex); K20(iTRAQ4plex)	0	1.11753	0.18195	1.1087	0	2.731e-11	6.39113	3	2554.3	-0.305835	76.6549	0
61743954	lkSEDGVEGDLGETQSR	6	6	1	N-Term(iTRAQ4plex); K2(iTRAQ4plex)	0	1.21265	0.621366	0.636835	0	8.654e-12	6.38971	3	2108.07	0.449369	31.0584	1
122939155	aPMVNPTLGVHEADLLk	1	1	1	N-Term(iTRAQ4plex); K17(iTRAQ4plex)	0	1.27265	1.94302	1.30996	0	5.392e-12	6.38819	3	2093.17	-0.770133	67.8555	0
4503139	sGVYQHVTGEMMGGHAIR	7	1	1	N-Term(iTRAQ4plex)	0	0.797386	1.20451	1.5836	0	5.882e-11	6.38815	4	2074	-1.53464	37.2143	0
530425867	aQEQQQQMAELHSk	3	4	1	N-Term(iTRAQ4plex); K14(iTRAQ4plex)	0	1.16543	1.30158	0.891187	0	1.428e-08	6.38643	3	1943.98	-2.92606	31.6364	0
4502101	gDRSEDFGVNEDLADSDAR	3	2	1	N-Term(iTRAQ4plex)	0	1.2143	0.686144	1.02643	0	1.432e-09	6.38553	3	2211.99	-0.863774	45.0497	1
4507725	tSESGELHGLTTEEEFVEGIYk	22	1	1	N-Term(iTRAQ4plex); K22(iTRAQ4plex)	0	1.19313	0.496647	0.955732	0	1.713e-10	6.38436	3	2743.35	-2.07184	79.1363	0
9910382	gDAEkPEEELEEDDDEELDETLSER	4	1	1	N-Term(iTRAQ4plex); K5(iTRAQ4plex)	0	1.0508	1.50469	1.26571	0	1.22e-08	6.38394	4	3209.4	-8.38943	66.1108	0
18594498	kEDLAGGSLHDYVSNTENR	3	1	1	N-Term(iTRAQ4plex); K1(iTRAQ4plex)	0	0.797832	0.479083	0.969789	0	3.424e-11	6.38185	4	2393.19	-2.08423	37.5584	1
4501853	gcFQAEIVPVTTTVHDDkGTk	1	2	1	N-Term(iTRAQ4plex); C2(Carbamidomethyl); K18(iTRAQ4plex); K21(iTRAQ4plex)	0	1.07308	0.718073	1.47363	0	6.415e-09	6.37994	4	2735.43	-3.15094	44.7224	1
38788353	gTLSDEHAGVISVLAQQAAk	6	1	1	N-Term(iTRAQ4plex); K20(iTRAQ4plex)	0	0.988291	1.03584	1.52452	0	1.07e-11	6.37678	3	2283.25	-0.602743	64.8017	0
40068518	tVSkVDDFLANEAk	1	2	1	N-Term(iTRAQ4plex); K4(iTRAQ4plex); K14(iTRAQ4plex)	0	0.859536	0.754398	1.59926	0	1.048e-10	6.37676	3	1969.08	-6.08932	51.5496	1
25777602	lVGSQEELASWGHEYVR	2	2	1	N-Term(iTRAQ4plex)	0	0.980137	0.844485	1.16007	0	1.489e-09	6.37554	3	2104.06	-1.1778	68.1945	0
21264602	aDDGAGEFSTSVTRPSVLcDGQWHR	2	1	1	N-Term(iTRAQ4plex); C19(Carbamidomethyl)	0	0.859028	0.504592	0.435855	0	7.837e-10	6.37454	4	2892.36	5.68972	63.8602	0
8922532	sYALDGkEEAEAALEk	1	1	1	N-Term(iTRAQ4plex); K7(iTRAQ4plex); K16(iTRAQ4plex)	0	1.00151	1.05941	1.80116	0	6.73e-07	6.37439	3	2156.14	-2.75131	55.9001	1
259013537	kSDVEDHSVHLLFSANR	1	2	1	N-Term(iTRAQ4plex); K1(iTRAQ4plex)	0	1.06031	1.03156	1.30663	0	1.796e-10	6.37312	3	2242.18	0.327377	38.7763	1
20149675	kAAAGELQEDSGLcVLAR	1	1	1	N-Term(iTRAQ4plex); K1(iTRAQ4plex); C14(Carbamidomethyl)	0	0.799843	0.726833	1.00218	0	1.444e-09	6.37289	3	2176.16	-1.22211	51.0373	1
41393561	aAGIDEQENWHEGkENIR	5	1	1	N-Term(iTRAQ4plex); K14(iTRAQ4plex)	0	1.09895	0.920172	1.00561	0	1.123e-10	6.37264	3	2384.18	0.659922	42.9323	1
21361547	scSFTAAccSHFSSVLAQNR	4	1	1	N-Term(iTRAQ4plex); C2(Carbamidomethyl); C8(Carbamidomethyl); C9(Carbamidomethyl)	0	1.26966	0.838418	0.81212	0	3.134e-11	6.36638	3	2434.08	-0.895712	66.1675	0
148539872	aGHFDkEIVPVLVSTR	2	2	1	N-Term(iTRAQ4plex); K6(iTRAQ4plex)	0	0.927238	0.631126	1.00303	0	2.332e-09	6.36549	3	2056.18	2.64631	69.1224	1
375331941	vILGSEAAQQHPEEVR	1	3	1	N-Term(iTRAQ4plex)	0	0.934416	1.24429	0.958735	0	3.469e-10	6.36232	3	1907.01	-2.73895	32.0165	0
87196339	fEPGQSYAGVVQYSHSQmQEHVSLR	5	1	1	N-Term(iTRAQ4plex); M18(Oxidation)	0	0.785323	0.232339	0.673841	0	4.472e-11	6.36193	4	3024.44	0.722641	53.2219	0
156119625	vTFQLTYEEVLkR	2	2	1	N-Term(iTRAQ4plex); K12(iTRAQ4plex)	0	1.23029	0.584466	1.29859	0	2.906e-08	6.36158	3	1914.09	-1.34505	71.4897	1
306966132	lQTASDESYkDPTNIQSk	3	2	1	N-Term(iTRAQ4plex); K10(iTRAQ4plex); K18(iTRAQ4plex)	0	0.927151	0.567013	0.806946	0	2.561e-08	6.36081	3	2457.28	-2.95617	36.7489	1
530360970	tLSDVEDQkELASPVSPELR	1	12	1	N-Term(iTRAQ4plex); K9(iTRAQ4plex)	0	0.937248	0.969964	1.88776	0	4.052e-08	6.36034	3	2501.33	0.37326	61.7784	1
530399634	gPSAAGEQEPDkESGASVDEVAR	3	2	1	N-Term(iTRAQ4plex); K12(iTRAQ4plex)	0	1.20284	1.7194	1.02797	0	5.785e-11	6.35996	3	2574.25	-1.92239	25.6492	1
51479156	tPALVNAAVTYSkPR	1	1	1	N-Term(iTRAQ4plex); K13(iTRAQ4plex)	0	0.79796	0.867456	0.976859	0	5.075e-10	6.35812	3	1876.09	0.750603	51.6133	0
4503131	aGDREDITEPAIcALR	2	1	1	N-Term(iTRAQ4plex); C13(Carbamidomethyl)	0	0.896744	0.72436	0.780707	0	2.99e-09	6.35626	3	1930.98	-1.07375	53.1424	1
38202257	rFSFSGNTLVSSSADPEGHFETPIWIER	2	5	1	N-Term(iTRAQ4plex)	0	0.921816	0.945561	1.05743	0	1.806e-07	6.35592	4	3310.62	-0.636977	81.602	1
156616290	vQIGVVQFSDINkEEFQLNR	4	1	1	N-Term(iTRAQ4plex); K13(iTRAQ4plex)	0	0.585158	0.096579	0.498171	0	2.222e-08	6.3554	3	2651.44	-1.01586	81.7319	1
19923468	rPPSSSSSSSASSYTGRPIELDk	1	4	1	N-Term(iTRAQ4plex); K23(iTRAQ4plex)	0	0.931232	1.20545	0.846387	0	3.062e-08	6.35486	4	2684.37	0.42055	36.6952	0
530368014	iVSSSDVGHDEYSTQSLVk	8	3	1	N-Term(iTRAQ4plex); K19(iTRAQ4plex)	0	0.924042	0.404504	0.90008	0	5.389e-10	6.35348	3	2339.18	-6.60728	48.3334	0
530394332	gGVTEISAADkAEEFR	1	5	1	N-Term(iTRAQ4plex); K11(iTRAQ4plex)	0	1.11887	1.20742	0.880116	0	5.838e-11	6.35315	3	1968.03	-1.26301	45.4604	1
47933379	aIAHYEQSADYYkGEESNSSANk	3	5	1	N-Term(iTRAQ4plex); K13(iTRAQ4plex); K23(iTRAQ4plex)	0	0.778921	0.684102	1.01592	0	1.121e-08	6.35177	4	2994.43	-4.5443	30.6046	1
208022622	ecPSDEcGAGVFMASHFDR	5	1	1	N-Term(iTRAQ4plex); C2(Carbamidomethyl); C7(Carbamidomethyl)	0	1.04924	1.32164	0.978042	0	2.77e-12	6.34956	3	2315.96	-0.0242556	59.5274	0
116063573	aTcAPQHGAPGPGPADASk	22	2	1	N-Term(iTRAQ4plex); C3(Carbamidomethyl); K19(iTRAQ4plex)	0	0.990484	0.640739	0.89159	0	1.751e-11	6.34938	3	2078.03	-2.65369	5.82583	0
19920317	sLGETQLVLYGDVEELkR	2	1	1	N-Term(iTRAQ4plex); K17(iTRAQ4plex)	0	1.06105	1.75642	1.07692	0	1.946e-10	6.34932	3	2337.29	1.36782	81.5155	1
70780353	sGLTPLHLVAQEGHVPVADVLIk	2	6	1	N-Term(iTRAQ4plex); K23(iTRAQ4plex)	0	1.1709	0.445592	1.44753	0	3.091e-11	6.34775	4	2681.56	0.59163	79.8326	0
4507677	tDDEVVQREEEAIQLDGLNASQIR	2	1	1	N-Term(iTRAQ4plex)	0	1.01704	2.18403	1.08975	0	2.534e-11	6.34216	3	2872.45	2.56466	83.9318	1
12056473	wVGGQHPcFIIAEIGQNHQGDLDVAk	2	2	1	N-Term(iTRAQ4plex); C8(Carbamidomethyl); K26(iTRAQ4plex)	0	1.27163	1.21374	0.943326	0	4.362e-09	6.34001	4	3177.62	0.405962	73.7459	0
530369994	kLFIGGLSFETTDDSLR	4	3	1	N-Term(iTRAQ4plex); K1(iTRAQ4plex)	0	1.00341	1.11112	0.985144	0	1.099e-09	6.33866	3	2187.19	1.25543	96.5313	1
63162572	iVSRPEELREDDVGTGAGLLEIk	5	3	1	N-Term(iTRAQ4plex); K23(iTRAQ4plex)	0	1.02384	1.12214	1.25358	0	5.503e-06	6.33747	4	2784.53	-0.916528	65.1356	1
13654294	aQSHSFPNYGLSHGLTSR	2	1	1	N-Term(iTRAQ4plex)	0	0.928105	1.07176	0.905191	0	2.727e-11	6.33605	3	2103.04	-2.96124	34.5962	0
374532823	tVSHEAEVHAESLQQk	1	10	1	N-Term(iTRAQ4plex); K16(iTRAQ4plex)	0	1.06826	1.25066	0.904552	0	5.109e-10	6.33598	3	2081.09	2.21681	33.7364	0
66932916	vADPDHDHTGFLTEYVATR	4	1	1	N-Term(iTRAQ4plex)	0	0.94748	0.775472	0.958955	0	1.136e-08	6.33471	3	2288.11	3.50104	68.8937	0
530415010	kWESPAQNTAHLDQFER	3	4	1	N-Term(iTRAQ4plex); K1(iTRAQ4plex)	0	0.978493	0.694641	0.994259	0	1.992e-08	6.33385	4	2345.17	-6.18241	37.3363	1
367460087	aLEEALEAkEEFER	6	6	1	N-Term(iTRAQ4plex); K9(iTRAQ4plex)	0	0.884501	0.216385	0.953932	0	5.466e-10	6.3329	3	1952.02	0.313836	73.7022	1
7657033	gQEETPSWEHILFTccHNR	4	1	1	N-Term(iTRAQ4plex); C15(Carbamidomethyl); C16(Carbamidomethyl)	0	1.1078	0.735714	0.736455	0	1.399e-10	6.33199	4	2545.14	-0.807079	61.5821	0
530371089	eSGYcTGHEPDSLEFSTVGGWVSTR	1	2	1	N-Term(iTRAQ4plex); C5(Carbamidomethyl)	0	0.885754	1.14689	1.70965	0	3.767e-10	6.32931	3	2902.31	2.16046	88.3891	0
4503483	dLEEDHAcIPIkk	2	2	1	N-Term(iTRAQ4plex); C8(Carbamidomethyl); K12(iTRAQ4plex); K13(iTRAQ4plex)	0	1.20389	2.35672	1.18697	0	1.008e-08	6.32806	3	2000.09	1.04588	33.1436	1
19913416	tVFEALQAPAcHENMVk	1	4	1	N-Term(iTRAQ4plex); C11(Carbamidomethyl); K17(iTRAQ4plex)	0	1.19266	0.962558	1.25168	0	1.896e-08	6.32752	3	2233.14	2.05413	61.8354	0
31542947	vGEVIVTkDDAMLLk	2	2	1	N-Term(iTRAQ4plex); K8(iTRAQ4plex); K15(iTRAQ4plex)	0	1.07724	1.71137	1.05312	0	4.658e-10	6.32683	3	2063.21	-0.480835	82.4361	1
193794826	fALPSPQHILGLPVGQHIYLSAR	5	3	1	N-Term(iTRAQ4plex)	0	1.02379	0.513635	0.820552	0	5.925e-10	6.32543	4	2658.5	1.47253	91.1218	0
156523968	gGAAVDPDSGLEHSAHVLEk	3	1	1	N-Term(iTRAQ4plex); K20(iTRAQ4plex)	0	1.05218	1.20884	1.33863	0	4.736e-10	6.32385	3	2277.17	-0.757701	39.5849	0
13775602	iAGLEQEDLVEAHGTFYTSHcVSAScR	1	3	1	N-Term(iTRAQ4plex); C21(Carbamidomethyl); C26(Carbamidomethyl)	0	0.812181	0.924511	0.995134	0	1.442e-10	6.32298	4	3181.48	-0.505438	61.1539	0
530363103	iGEEQSPEDAEDGPPELLFIHGGHTAk	1	4	1	N-Term(iTRAQ4plex); K27(iTRAQ4plex)	0	1.1543	1.61447	0.868107	0	2.524e-08	6.32215	4	3161.56	0.480332	65.0845	0
66346679	skSEEAHAEDSVMDHHFR	2	4	1	N-Term(iTRAQ4plex); K2(iTRAQ4plex)	0	1.08933	1.24771	1.01247	0	2.183e-09	6.32037	5	2400.12	0.328701	26.0625	1
55770888	kLDNTTAAVQELGR	3	1	1	N-Term(iTRAQ4plex); K1(iTRAQ4plex)	0	0.997854	0.874012	0.892407	0	8.208e-10	6.3198	3	1804.01	-1.82117	38.3176	1
34101286	vNPDLQVEVkPSIR	1	1	1	N-Term(iTRAQ4plex); K10(iTRAQ4plex)	0	1.07393	1.22513	1.04598	0	4.031e-09	6.31815	3	1882.1	0.672234	63.4459	0
62414289	qVQSLTcEVDALkGTNESLER	4	1	1	N-Term(iTRAQ4plex); C7(Carbamidomethyl); K13(iTRAQ4plex)	0	0.880448	0.494406	1.1313	0	2.56e-09	6.31638	3	2665.37	-1.47783	68.9625	1
29826282	aLDMSYDHkPEDEVELAR	3	1	1	N-Term(iTRAQ4plex); K9(iTRAQ4plex)	0	1.05396	1.35335	1.00791	0	3.643e-09	6.31619	4	2406.19	1.18429	48.5647	0
47132555	gFNcESkPEAEETcFDk	7	27	1	N-Term(iTRAQ4plex); C4(Carbamidomethyl); K7(iTRAQ4plex); C14(Carbamidomethyl); K17(iTRAQ4plex)	0	0.748514	1.28929	0.801278	0	5.087e-09	6.31213	3	2480.15	1.0822	50.4868	0
29789006	sLMEQDVkENEALLLR	2	4	1	N-Term(iTRAQ4plex); K8(iTRAQ4plex)	0	1.08581	0.257299	0.888953	0	4.458e-08	6.31107	3	2176.19	-1.67062	69.6744	1
530368014	dALLSALSIQNYHLEcNETk	6	3	1	N-Term(iTRAQ4plex); C16(Carbamidomethyl); K20(iTRAQ4plex)	0	1.22653	0.364336	0.896652	0	3.686e-11	6.30964	3	2607.33	0.115315	87.4287	0
431822408	iEDVGSDEEDDSGkDk	3	3	1	N-Term(iTRAQ4plex); K14(iTRAQ4plex); K16(iTRAQ4plex)	0	0.453408	1.02372	0.982139	0	1.665e-11	6.30896	3	2170.03	-2.54356	22.4095	1
530414204	kEDGTFYEFGEDIPEAPER	3	2	1	N-Term(iTRAQ4plex); K1(iTRAQ4plex)	0	0.896623	1.18481	1.01697	0	1.115e-09	6.30754	3	2517.2	-0.210095	77.7166	1
66346733	eEFTHTcPEDkEIENTYANVAk	6	3	1	N-Term(iTRAQ4plex); C7(Carbamidomethyl); K11(iTRAQ4plex); K22(iTRAQ4plex)	0	1.00304	0.490951	0.709823	0	4.069e-07	6.30634	4	3057.48	0.292226	47.7445	1
42544121	yLLEGTAETHELAEGSTADVLHSR	1	4	1	N-Term(iTRAQ4plex)	0	0.904335	0.676185	1.10748	0	7.253e-10	6.30557	4	2743.37	-0.0864445	64.7862	0
4502337	qDPPSVVVTSHQAPGEk	3	1	1	N-Term(iTRAQ4plex); K17(iTRAQ4plex)	0	0.70119	0.323093	1.25623	0	7.771e-12	6.30485	3	2064.09	-0.792381	24.2997	0
61743954	vDINTPDVDVHGPDWHLk	3	6	1	N-Term(iTRAQ4plex); K18(iTRAQ4plex)	0	1.10133	0.635079	0.614369	0	3.364e-07	6.30197	4	2345.21	-3.16913	77.7434	0
530395565	aMEVDERPTEQYSDIGGLDk	4	2	1	N-Term(iTRAQ4plex); K20(iTRAQ4plex)	0	0.999546	1.11645	1.07158	0	1.472e-09	6.30038	3	2541.24	-0.437819	53.1816	0
4502049	hIDcAHVYQNENEVGVAIQEk	3	1	1	N-Term(iTRAQ4plex); C4(Carbamidomethyl); K21(iTRAQ4plex)	0	0.853674	1.3186	1.12171	0	1.311e-09	6.30034	4	2741.35	-1.42485	43.1445	0
47132555	rPGGEPSPEGTTGQSYNQYSQR	8	26	1	N-Term(iTRAQ4plex)	0	1.02832	0.986009	1.0445	0	2.603e-10	6.29888	3	2540.19	0.0611686	36.1559	0
530388678	eEMQSNVEVVHTYR	3	4	1	N-Term(iTRAQ4plex)	0	0.819847	1.97567	0.884416	0	8.913e-09	6.29596	3	1864.89	-2.44922	45.468	0
223555975	kASDAEGDVAALNR	4	2	1	N-Term(iTRAQ4plex); K1(iTRAQ4plex)	0	0.721407	2.51987	0.698189	0	4.034e-11	6.29568	3	1704.91	-1.68075	32.6836	1
4507521	lGQSDPAPLQHQMDIYQk	3	2	1	N-Term(iTRAQ4plex); K18(iTRAQ4plex)	0	1.00298	0.898742	1.14106	0	4.956e-09	6.29334	3	2357.21	-2.63073	67.2656	0
530396224	qQGDHSLkEHELLEQQk	1	2	1	N-Term(iTRAQ4plex); K8(iTRAQ4plex); K17(iTRAQ4plex)	0	1.19475	1.48572	1.11875	0	2.64e-06	6.29322	4	2479.32	-1.77711	17.1892	1
7330335	dEFTNTcPSDkEVEIAYSDVAk	7	2	1	N-Term(iTRAQ4plex); C7(Carbamidomethyl); K11(iTRAQ4plex); K22(iTRAQ4plex)	0	0.962743	0.610035	0.885722	0	1.595e-08	6.28993	3	2950.42	-6.00208	64.6917	1
4759302	sLSSSLDDTEVkk	2	1	1	N-Term(iTRAQ4plex); K12(iTRAQ4plex); K13(iTRAQ4plex)	0	1.38202	1.55543	1.04494	0	1.051e-09	6.28817	3	1841.02	-1.14351	32.4602	1
67782319	eLPEDVGLDASTAESFHR	3	3	1	N-Term(iTRAQ4plex)	0	0.9198	0.555938	1.19319	0	2.265e-10	6.28808	3	2117.03	-0.723465	62.2612	0
530384249	eQSHAEISPPAESGQAVEEckEEGEEk	2	3	1	N-Term(iTRAQ4plex); C20(Carbamidomethyl); K21(iTRAQ4plex); K27(iTRAQ4plex)	0	0.921602	0.264765	0.895756	0	1.181e-10	6.28742	4	3416.61	-1.4487	33.1409	1
367460087	qEEELQAkDEELLk	3	6	1	N-Term(iTRAQ4plex); K8(iTRAQ4plex); K14(iTRAQ4plex)	0	0.856005	0.284276	1.06303	0	4.412e-08	6.28741	3	2134.16	0.897932	45.4983	1
16507237	iINEPTAAAIAYGLDkR	1	1	1	N-Term(iTRAQ4plex); K16(iTRAQ4plex)	0	0.981373	1.16086	1.07121	0	2.93e-13	6.2866	3	2104.2	-0.755429	73.2086	1
156119625	kAAISGENAGLVR	3	1	1	N-Term(iTRAQ4plex); K1(iTRAQ4plex)	0	1.0491	0.766411	0.892859	0	9.004e-10	6.28294	3	1573.93	0.199923	35.4492	1
87196339	yLIVVTDGHPLEGYkEPcGGLEDAVNEAk	1	1	1	N-Term(iTRAQ4plex); K15(iTRAQ4plex); C18(Carbamidomethyl); K29(iTRAQ4plex)	0	0.808262	0.17411	0.592944	0	2.276e-08	6.2825	4	3605.85	0.448782	75.5601	1
5803023	lTVMTDLEDkNEWk	1	1	1	N-Term(iTRAQ4plex); K10(iTRAQ4plex); K14(iTRAQ4plex)	0	1.2968	1.35885	1.30156	0	1.779e-06	6.28102	3	2154.15	2.12453	83.2683	1
5031635	lTGIkHELQANcYEEVk	1	1	1	N-Term(iTRAQ4plex); K5(iTRAQ4plex); C12(Carbamidomethyl); K17(iTRAQ4plex)	0	1.10144	1.45047	1.03618	0	2.272e-08	6.27973	3	2464.32	0.0860438	61.9643	1
33350932	eAIVNScVFVHQTLHQANAR	2	1	1	N-Term(iTRAQ4plex); C7(Carbamidomethyl)	0	1.26486	0.919056	0.913052	0	4.682e-08	6.27815	4	2438.23	-8.7371	53.6587	0
10864011	rYPNVFGIGDcTNLPTSk	5	1	1	N-Term(iTRAQ4plex); C11(Carbamidomethyl); K18(iTRAQ4plex)	0	0.926754	1.0352	0.942463	0	3.045e-07	6.27776	3	2327.21	1.48216	79.044	1
66932947	qQNAQGGFSSTQDTVVALHALSk	7	1	1	N-Term(iTRAQ4plex); K23(iTRAQ4plex)	0	1.00635	0.435681	1.40984	0	5.843e-14	6.27727	3	2675.4	0.207853	64.3706	0
126012571	qVQFSEEHWVHESGRPVQR	1	8	1	N-Term(iTRAQ4plex)	0	0.915967	0.395471	0.503348	0	6.285e-10	6.27687	4	2479.23	-1.78963	28.8937	0
530368014	akDEQSAVSMLk	1	3	1	N-Term(iTRAQ4plex); K2(iTRAQ4plex); K12(iTRAQ4plex)	0	1.36087	0.436886	1.07707	0	8.144e-08	6.27624	3	1738.97	-0.472674	33.8361	1
4758012	vSQPIEGHAASFAQFk	4	3	1	N-Term(iTRAQ4plex); K16(iTRAQ4plex)	0	0.982577	1.29835	1.19343	0	2.429e-09	6.27615	3	2005.07	-1.45026	51.6775	0
8922712	nLSLSGHVGFDSLPDQLVNk	2	4	1	N-Term(iTRAQ4plex); K20(iTRAQ4plex)	0	0.952525	0.589563	0.962179	0	1.977e-09	6.27518	3	2428.31	1.73511	83.4049	0
166158922	dLVTTLGGALLWLSGHAGTQAQGAAR	1	2	1	N-Term(iTRAQ4plex)	0	1.16102	4.8724	1.08688	0	1.227e-13	6.27511	3	2708.47	3.9975	119.882	0
70906435	qVkDNENVVNEYSSELEk	2	2	1	N-Term(iTRAQ4plex); K3(iTRAQ4plex); K18(iTRAQ4plex)	0	0.756243	0.686403	1.23153	0	9.083e-08	6.27436	3	2556.32	1.60068	65.1535	1
302191611	nLDSTTVAVHGEEIYck	17	4	1	N-Term(iTRAQ4plex); C16(Carbamidomethyl); K17(iTRAQ4plex)	0	0.932673	0.37406	0.760369	0	6.314e-10	6.27429	3	2224.11	-1.91307	43.8305	0
45439306	iGScTQQDVELHVQk	2	2	1	N-Term(iTRAQ4plex); C4(Carbamidomethyl); K15(iTRAQ4plex)	0	1.10851	1.40586	0.895248	0	3.236e-10	6.27399	3	2030.06	-0.749074	38.7903	0
367460087	qLHLEGASLELSDDDTESk	2	6	1	N-Term(iTRAQ4plex); K19(iTRAQ4plex)	0	0.964686	0.447861	1.62025	0	1.346e-10	6.27282	3	2375.18	-1.791	56.0226	0
4507669	vkPFMTGAAEQIk	2	4	1	N-Term(iTRAQ4plex); K2(iTRAQ4plex); K13(iTRAQ4plex)	0	1.08471	1.43968	0.827214	0	6.345e-08	6.27231	3	1852.07	-3.91804	48.0587	0
71773110	sLAELGGHLDQQVEEFR	3	1	1	N-Term(iTRAQ4plex)	0	0.986804	0.386464	1.94255	0	1.176e-09	6.2702	3	2072.04	-4.2575	80.3822	0
403310643	aLGHGVDLGHIYGDNLER	2	7	1	N-Term(iTRAQ4plex)	0	1.00273	1.93479	0.826017	0	4.022e-11	6.26933	3	2080.07	0.447236	54.0039	0
4502027	lVTDLTkVHTEccHGDLLEcADDR	2	2	1	N-Term(iTRAQ4plex); K7(iTRAQ4plex); C12(Carbamidomethyl); C13(Carbamidomethyl); C20(Carbamidomethyl)	0	1.19181	0.468305	0.812221	0	2.43e-09	6.26717	4	3145.49	-2.66603	48.5279	1
4758876	gFAYIEFSDkESVR	2	2	1	N-Term(iTRAQ4plex); K10(iTRAQ4plex)	0	1.18439	1.11602	1.08304	0	1.382e-08	6.26659	3	1936.01	0.325602	74.1149	1
4507645	tATPQQAQEVHEk	16	3	1	N-Term(iTRAQ4plex); K13(iTRAQ4plex)	0	0.909941	1.17623	0.877317	0	1.632e-07	6.266	3	1754.92	-2.25603	5.73606	0
33350932	dFPLNDLLSATELDkIR	2	1	1	N-Term(iTRAQ4plex); K15(iTRAQ4plex)	0	0.900953	0.718708	1.1152	0	1.365e-10	6.26568	3	2248.24	-0.206195	103.498	1
5031593	gFESPSDNSSAmLLQWHEk	6	2	1	N-Term(iTRAQ4plex); M12(Oxidation); K19(iTRAQ4plex)	0	0.965399	0.918914	1.03516	0	1.498e-08	6.26477	3	2467.18	-0.227242	60.4105	0
13378137	aLRDPALDSLAYEYER	1	2	1	N-Term(iTRAQ4plex)	0	1.30284	1.61898	0.956968	0	2.46e-10	6.26416	3	2026.04	0.318398	67.0678	1
38679967	vSALNSVHcEHVEDEGESR	2	5	1	N-Term(iTRAQ4plex); C9(Carbamidomethyl)	0	1.02817	1.15403	0.75627	0	5.578e-10	6.26122	3	2298.05	-0.868708	24.7286	0
530393571	vPEANILGQIGHGYk	2	2	1	N-Term(iTRAQ4plex); K15(iTRAQ4plex)	0	1.29644	1.38054	1.05263	0	3.206e-11	6.26082	3	1884.06	1.84302	76.2665	0
5803227	yLAEVAcGDDRk	3	2	1	N-Term(iTRAQ4plex); C7(Carbamidomethyl); K12(iTRAQ4plex)	0	1.13414	1.0988	0.877502	0	1.394e-07	6.25968	3	1684.85	-5.14865	34.467	1
157738667	aALDDQDkVQSQLSMAEAVLR	1	3	1	N-Term(iTRAQ4plex); K8(iTRAQ4plex)	0	1.13697	0.505387	0.721483	0	1.189e-08	6.25876	3	2576.35	-2.36485	81.4034	1
528281421	iVITGDADIDHDQALAQAIk	2	11	1	N-Term(iTRAQ4plex); K20(iTRAQ4plex)	0	1.36409	0.78917	1.0595	0	1.591e-10	6.25567	3	2395.31	-0.859348	78.4109	0
339882741	gYDQSAYDGkDYIALNEDLR	2	2	1	N-Term(iTRAQ4plex); K10(iTRAQ4plex)	0	0.0400981	0.0176989	1.75943	0	4.914e-11	6.25545	3	2594.26	-0.0789239	64.7739	1
530409302	rLDEEEEDNEGGEWER	2	2	1	N-Term(iTRAQ4plex)	0	0.910587	1.1068	0.832805	0	1.462e-08	6.25512	3	2135.92	-2.51851	30.945	1
13236587	sGDTLLLLHHGDFSAEEVFHR	7	1	1	N-Term(iTRAQ4plex)	0	1.01431	0.830676	0.78109	0	7.8e-11	6.25438	4	2524.27	0.470912	70.3319	0
38202257	rEPWLLPSQHNDIIR	3	5	1	N-Term(iTRAQ4plex)	0	0.900601	0.588192	1.13143	0	1.464e-07	6.25401	4	2018.11	0.767021	64.9486	1
115298659	fQSADETGQDLVNANHEASDEVR	2	1	1	N-Term(iTRAQ4plex)	0	1.10458	0.422334	1.35885	0	1.707e-10	6.25359	3	2676.23	1.18359	61.7279	0
116063573	sAGQGEVLVYVEDPAGHQEEAk	12	2	1	N-Term(iTRAQ4plex); K22(iTRAQ4plex)	0	0.856455	0.438173	0.991837	0	7.909e-11	6.25129	3	2601.31	1.04996	66.8524	0
13654237	lAGANPAVITcDELLLGHEk	2	2	1	N-Term(iTRAQ4plex); C11(Carbamidomethyl); K20(iTRAQ4plex)	0	0.937561	1.15777	1.14425	0	3.013e-10	6.24799	3	2409.31	-0.0309101	82.7156	0
4758384	kGEGYSNPNEGATVEIHLEGR	1	2	1	N-Term(iTRAQ4plex); K1(iTRAQ4plex)	0	1.02393	0.761102	1.14715	0	2.33e-10	6.24605	4	2545.29	-0.236801	37.5797	1
38372925	sSEHINEGETAMLVck	4	4	1	N-Term(iTRAQ4plex); C15(Carbamidomethyl); K16(iTRAQ4plex)	0	0.897568	1.4691	1.02699	0	5.853e-11	6.24527	3	2093.02	-2.47392	38.8976	0
530425867	skcEELSGLHGQLQEAR	3	4	1	N-Term(iTRAQ4plex); K2(iTRAQ4plex); C3(Carbamidomethyl)	0	1.06098	1.41879	0.864787	0	2.047e-11	6.24521	3	2230.15	-1.29187	30.353	1
4826643	sLGDDISSETSGDFRk	3	1	1	N-Term(iTRAQ4plex); K16(iTRAQ4plex)	0	1.28325	0.346074	0.476266	0	7.737e-11	6.24474	3	2002	0.727689	46.9887	1
156564401	gSMAGSTGVHDTVVNQLLSk	2	1	1	N-Term(iTRAQ4plex); K20(iTRAQ4plex)	0	1.11591	0.904195	1.22511	0	6.241e-09	6.24125	3	2289.21	-0.20085	61.5259	0
37594471	eNIASVLENYHTESk	1	2	1	N-Term(iTRAQ4plex); K15(iTRAQ4plex)	0	1.07116	2.40796	1.12574	0	4.525e-10	6.23843	3	2022.04	0.721897	59.881	0
70906435	eEAPSLRPAPPPISGGGYR	3	1	1	N-Term(iTRAQ4plex)	0	0.761136	0.59699	0.957703	0	1.211e-10	6.23763	3	2095.1	-0.603887	41.8671	0
5803036	gDVAEGDLIEHFSQFGTVEk	4	1	1	N-Term(iTRAQ4plex); K20(iTRAQ4plex)	0	1.19648	1.24602	1.08084	0	3.557e-10	6.23754	3	2466.24	-0.0318058	96.1726	0
4758906	iNQEEQRPVQMMYQEATFk	2	1	1	N-Term(iTRAQ4plex); K19(iTRAQ4plex)	0	0.678679	0.863189	0.651487	0	3.505e-08	6.23679	3	2658.33	1.30629	76.5971	0
4502027	tcVADESAENcDkSLHTLFGDk	4	1	1	N-Term(iTRAQ4plex); C2(Carbamidomethyl); C11(Carbamidomethyl); K13(iTRAQ4plex); K22(iTRAQ4plex)	0	1.02285	0.396555	0.921811	0	6.567e-09	6.23648	4	2929.4	-1.60375	47.7727	1
10863927	sIYGEkFEDENFILk	15	2	1	N-Term(iTRAQ4plex); K6(iTRAQ4plex); K15(iTRAQ4plex)	0	0.979879	1.27765	0.882745	0	1.168e-07	6.23467	3	2264.21	-1.76007	70.5576	1
6912482	aDDkLIAEEGVDSLNVk	2	3	1	N-Term(iTRAQ4plex); K4(iTRAQ4plex); K17(iTRAQ4plex)	0	0.757294	1.0575	0.980314	0	1.216e-10	6.23332	3	2248.24	-1.61111	59.1025	1
108773793	nIHEScMSQIGWNR	2	2	1	N-Term(iTRAQ4plex); C6(Carbamidomethyl)	0	1.12213	0.715315	0.841075	0	1.4e-08	6.23317	3	1875.87	-1.13368	38.8596	0
530389313	kIEDELITFVcETASATcPVVHk	1	2	1	N-Term(iTRAQ4plex); K1(iTRAQ4plex); C11(Carbamidomethyl); C18(Carbamidomethyl); K23(iTRAQ4plex)	0	0.964681	0.345103	0.904708	0	3.149e-10	6.23187	4	3079.61	-0.814294	103.512	1
530370900	eQAIALLkDQEPGAFIIR	2	6	1	N-Term(iTRAQ4plex); K8(iTRAQ4plex)	0	0.86439	0.178081	0.539911	0	4.075e-10	6.23167	3	2300.31	-4.7703	87.2418	1
38372925	gGVVLkEDALPGQk	2	2	1	N-Term(iTRAQ4plex); K6(iTRAQ4plex); K14(iTRAQ4plex)	0	1.03275	1.45214	1.13695	0	3.498e-09	6.23126	3	1843.1	-1.90266	39.8013	1
7657347	vLQHYQESDkGEELGPGNVQk	1	1	1	N-Term(iTRAQ4plex); K10(iTRAQ4plex); K21(iTRAQ4plex)	0	1.21037	1.45032	1.28312	0	8.266e-08	6.22941	4	2787.45	-3.34421	35.9615	1
4502027	nEcFLQHkDDNPNLPR	36	1	1	N-Term(iTRAQ4plex); C3(Carbamidomethyl); K8(iTRAQ4plex)	0	1.07543	0.4578	1.00831	0	2.665e-08	6.22811	4	2285.13	-0.919364	33.6272	1
4506699	dHASIQmNVAEVDkVTGR	2	1	1	N-Term(iTRAQ4plex); M7(Oxidation); K14(iTRAQ4plex)	0	0.803438	0.953558	0.905997	0	1.504e-07	6.22751	4	2274.17	-2.66216	38.3735	1
5729991	mNLSEEVDLEDYVARPDk	1	2	1	N-Term(iTRAQ4plex); M1(Oxidation); K18(iTRAQ4plex)	0	0.940676	1.21847	1.18563	0	9.603e-11	6.22629	3	2427.19	-1.10095	67.9408	0
10092665	fLTHTHGLLGTLNNDPTDDFTLHSGR	2	1	1	N-Term(iTRAQ4plex)	0	0.98638	0.227343	0.257321	0	4.336e-11	6.22354	4	3023.51	-0.594444	67.9541	0
14043072	dYFEEYGkIDTIEIITDR	3	2	1	N-Term(iTRAQ4plex); K8(iTRAQ4plex)	0	1.11872	0.860142	1.01548	0	1.22e-08	6.22204	3	2508.27	-0.682072	90.5192	1
21361547	sNELGDVGVHcVLQGLQTPSck	5	1	1	N-Term(iTRAQ4plex); C11(Carbamidomethyl); C21(Carbamidomethyl); K22(iTRAQ4plex)	0	0.99322	0.853171	0.961277	0	8.178e-10	6.21828	3	2686.36	0.862731	78.9004	0
4507125	gENLVSMTVEGPPPkDTGIAR	3	3	1	N-Term(iTRAQ4plex); K15(iTRAQ4plex)	0	1.1237	0.925614	1.22829	0	1.235e-08	6.21817	3	2456.3	-0.681904	56.3041	1
530389313	aSAHAITGPPTELITSEVTAR	4	2	1	N-Term(iTRAQ4plex)	0	0.901163	0.56619	0.665531	0	1.695e-10	6.21618	3	2266.22	-0.0254896	63.8233	0
4502491	aFVDFLSDEIkEER	8	1	1	N-Term(iTRAQ4plex); K11(iTRAQ4plex)	0	1.04291	1.62222	1.24359	0	6.316e-10	6.21562	3	1986.04	-1.21709	92.8358	1
5031593	gFESPSDNSSAMLLQWHEk	5	2	1	N-Term(iTRAQ4plex); K19(iTRAQ4plex)	0	0.9863	1.01029	1.1422	0	2.459e-09	6.21561	3	2451.18	-0.485513	67.9596	0
4503139	gQDHcGIESEVVAGIPR	14	1	1	N-Term(iTRAQ4plex); C5(Carbamidomethyl)	0	0.90881	1.11279	1.44454	0	7.683e-10	6.21273	3	1967.97	-2.10843	54.0873	0
47458820	eSHATLVFHNLLGEIDQQYSR	4	11	1	N-Term(iTRAQ4plex)	0	0.837195	0.769055	0.847636	0	1.105e-09	6.21117	4	2601.32	2.68921	81.8398	0
4557014	gAGAFGYFEVTHDITk	22	1	1	N-Term(iTRAQ4plex); K16(iTRAQ4plex)	0	1.09289	0.36211	1.15805	0	2.198e-11	6.20992	3	2001.03	-2.308	68.2259	0
14277700	lVEALcAEHQINLIk	3	2	1	N-Term(iTRAQ4plex); C6(Carbamidomethyl); K15(iTRAQ4plex)	0	1.07736	1.61811	1.07618	0	6.4e-10	6.20975	3	2039.14	-5.65621	80.4874	0
4557305	iGEHTPSALAImENANVLAR	5	2	1	N-Term(iTRAQ4plex); M12(Oxidation)	0	0.881239	1.09518	0.840235	0	1.299e-07	6.20955	3	2267.19	-2.40643	66.5789	0
16507237	akFEELNMDLFR	5	1	1	N-Term(iTRAQ4plex); K2(iTRAQ4plex)	0	1.10415	1.28794	1.00327	0	6.846e-08	6.20943	3	1800.96	-0.380941	83.5279	1
530364841	dALTQINVHYGGVQNLcSR	2	5	1	N-Term(iTRAQ4plex); C17(Carbamidomethyl)	0	1.02537	0.741846	0.76693	0	1.35e-09	6.20919	3	2289.16	1.75309	73.9558	0
5031699	tEAEIAHIALETLEGHQR	5	1	1	N-Term(iTRAQ4plex)	0	1.01313	0.638876	1.26073	0	1.82e-09	6.20838	4	2162.13	0.757372	86.2621	0
223029410	vQELGHGcAALVTk	4	2	1	N-Term(iTRAQ4plex); C8(Carbamidomethyl); K14(iTRAQ4plex)	0	1.04946	0.506074	1.0004	0	1.217e-09	6.20809	3	1770.98	-0.487648	51.3675	0
530416140	dFDFESANAQFNkEEIDR	1	5	1	N-Term(iTRAQ4plex); K13(iTRAQ4plex)	0	1.0972	1.38211	0.980047	0	1.221e-09	6.20602	3	2463.16	-1.02656	62.6655	1
530402381	fSYNDSkEWEEAMAk	1	25	1	N-Term(iTRAQ4plex); K7(iTRAQ4plex); K15(iTRAQ4plex)	0	1.13817	0.195784	0.306204	0	1.446e-06	6.20411	3	2267.09	-4.29639	59.8171	1
5454152	dDTIYEDEDVkEAIR	4	3	1	N-Term(iTRAQ4plex); K11(iTRAQ4plex)	0	1.01225	1.7012	0.865373	0	1.029e-09	6.2039	3	2099.04	-1.41198	51.3177	1
4504445	gFAFVTFDDHDSVDk	8	3	1	N-Term(iTRAQ4plex); K15(iTRAQ4plex)	0	1.24781	1.4611	1.20064	0	1.133e-09	6.20342	3	1987.97	3.64155	79.6513	0
14389309	aYHEQLTVAEITNAcFEPANQMVk	5	2	1	N-Term(iTRAQ4plex); C15(Carbamidomethyl); K24(iTRAQ4plex)	0	1.02663	2.60957	1.02596	0	6.218e-09	6.20262	4	3052.51	-0.647114	75.5988	0
4557321	dSGRDYVSQFEGSALGk	4	1	1	N-Term(iTRAQ4plex); K17(iTRAQ4plex)	0	1.3013	0.435976	1.14283	0	7.807e-08	6.20181	3	2104.06	0.714986	59.8295	1
58530840	lTEEETVcLDLDkVEAYR	1	3	1	N-Term(iTRAQ4plex); C8(Carbamidomethyl); K13(iTRAQ4plex)	0	2.37767	13.9963		0	8.95e-09	6.20136	3	2471.26	-0.228209	81.085	1
5730085	eAIESAIGGNAYQHSk	2	1	1	N-Term(iTRAQ4plex); K16(iTRAQ4plex)	0	1.11926	1.33478	0.969791	0	1.235e-10	6.19991	3	1963.01	-1.4996	33.1721	0
50592988	vTSEELHYFVQNHFTSAR	8	1	1	N-Term(iTRAQ4plex)	0	0.990361	1.28416	1.06763	0	7.781e-10	6.19839	4	2309.14	0.125165	64.0408	0
4505763	iTLPVDFVTADkFDENAk	8	3	1	N-Term(iTRAQ4plex); K12(iTRAQ4plex); K18(iTRAQ4plex)	0	0.978981	1.59348	0.846079	0	2.646e-08	6.19701	3	2455.34	-0.30796	87.4292	1
4506041	nLMQLNLAHNILR	2	1	1	N-Term(iTRAQ4plex)	0	0.576703	0.269413	0.487365	0	7.932e-09	6.1967	3	1693.97	-0.0178202	80.968	0
154426312	dSSSTDSANEkPALIPR	2	3	1	N-Term(iTRAQ4plex); K11(iTRAQ4plex)	0	1.102	2.82766	1.09144	0	2.778e-11	6.19615	3	2076.07	-3.32038	32.8894	0
530393911	gDGTFVDAAASAGVDDPHQHGR	1	3	1	N-Term(iTRAQ4plex)	0	0.949087	0.617251	0.872068	0	1.071e-10	6.19576	4	2324.08	-0.224333	35.2808	0
46593007	mVLAAAGGVEHQQLLDLAQk	2	1	1	N-Term(iTRAQ4plex); M1(Oxidation); K20(iTRAQ4plex)	0	0.871603	0.941971	0.781695	0	5.494e-10	6.19575	3	2396.31	-3.16385	65.8173	0
4505029	sLSNVIAHEISHSWTGNLVTNk	3	4	1	N-Term(iTRAQ4plex); K22(iTRAQ4plex)	0	0.757022	0.627676	1.33663	0	2.365e-09	6.19488	4	2695.44	-0.846653	77.3417	0
4557733	gQSGScVDVNEcLTPGVcAHGk	3	1	1	N-Term(iTRAQ4plex); C6(Carbamidomethyl); C12(Carbamidomethyl); C18(Carbamidomethyl); K22(iTRAQ4plex)	0	1.06253	0.55803	0.829068	0	2.635e-11	6.19435	3	2620.21	-1.99447	35.3961	0
281485550	gFSLDQTGSScEDVDEcEGNHR	5	1	1	N-Term(iTRAQ4plex); C11(Carbamidomethyl); C17(Carbamidomethyl)	0	1.0516	0.592636	1.55828	0	7.315e-10	6.19371	3	2643.08	1.26486	51.6187	0
40217847	fLYQLHETEkEDLIREER	1	1	1	N-Term(iTRAQ4plex); K10(iTRAQ4plex)	0	1.04541	0.905286	1.00256	0	3.704e-06	6.19359	4	2636.4	4.04244	54.138	2
5031633	iVEFHHNHIGQTPAESDFQLLEIAR	1	2	1	N-Term(iTRAQ4plex)	0	0.872917	0.53601	0.828381	0	1.672e-09	6.1914	4	3045.56	-1.8731	78.5915	0
4503571	iDkLMIEMDGTENk	2	2	1	N-Term(iTRAQ4plex); K3(iTRAQ4plex); K14(iTRAQ4plex)	0	1.19139	2.32674	0.928685	0	2.281e-08	6.18898	3	2069.1	-0.176271	76.8951	1
4507729	fWEVISDEHGIDPTGSYHGDSDLQLER	3	2	1	N-Term(iTRAQ4plex)	0	0.876436	1.19261	1.15963	0	2.909e-09	6.1873	4	3246.51	-0.547981	86.3915	0
530425322	aAQLVDkDSTFLSTLEHHLSR	1	2	1	N-Term(iTRAQ4plex); K7(iTRAQ4plex)	0	1.14777	1.09112	0.855895	0	6.984e-09	6.18598	4	2656.43	-0.987255	73.123	1
308818195	nLHQSGFSLSGAQIDDNIPR	11	3	1	N-Term(iTRAQ4plex)	0	1.0111	0.630309	0.971321	0	7.036e-10	6.18577	3	2313.16	-2.62518	59.978	0
119964718	aLNAQGLDVEkPLILTVk	1	1	1	N-Term(iTRAQ4plex); K11(iTRAQ4plex); K18(iTRAQ4plex)	0	0.615573	6.72387	0.899611	0	8.843e-09	6.18567	3	2354.44	0.625706	83.5777	0
12667788	kQELEEIcHDLEAR	10	2	1	N-Term(iTRAQ4plex); K1(iTRAQ4plex); C8(Carbamidomethyl)	0	0.883648	0.967309	1.19535	0	1.251e-09	6.18555	3	2058.05	-1.1521	52.9989	1
56676330	aLPLIVGAQLIHADk	2	3	1	N-Term(iTRAQ4plex); K15(iTRAQ4plex)	0	1.07365	0.752861	1.20592	0	2.495e-11	6.185	3	1847.13	-1.20688	97.796	0
118343647	dLVHTEGQLQNEEIVAHDGSATYLR	3	1	1	N-Term(iTRAQ4plex)	0	1.0944	1.29953	0.708178	0	1.002e-10	6.18268	4	2939.46	0.721738	60.758	0
18426915	kSESEVEEAAAIIAQRPDNPR	2	5	1	N-Term(iTRAQ4plex); K1(iTRAQ4plex)	0	0.879081	0.9656	1.2434	0	2.235e-08	6.1812	4	2598.37	0.854894	55.9881	1
4506189	aITVFSPDGHLFQVEYAQEAVk	8	5	1	N-Term(iTRAQ4plex); K22(iTRAQ4plex)	0	0.843806	1.02951	1.11137	0	2.873e-09	6.1809	3	2737.44	-0.164631	90.2505	0
5031873	gAGmPGQHGQITQQELDTVVk	4	1	1	N-Term(iTRAQ4plex); M4(Oxidation); K21(iTRAQ4plex)	0	1.2806	1.97598	0.94911	0	9.953e-10	6.17918	3	2498.29	-1.56734	42.5122	0
115527062	dVTVTAIGIGDMFHEk	4	3	1	N-Term(iTRAQ4plex); K16(iTRAQ4plex)	0	0.799119	0.248091	0.660514	0	3.264e-09	6.17878	3	2021.07	2.39187	78.7383	0
23510340	aLPAVQQNNLDEDLIRk	1	3	1	N-Term(iTRAQ4plex); K17(iTRAQ4plex)	0	0.956973	0.723598	0.8151	0	1.792e-10	6.17824	3	2225.25	-0.185514	65.9757	1
42544239	aVPHPDSQPDTIDHDLLLLQLSEk	3	1	1	N-Term(iTRAQ4plex); K24(iTRAQ4plex)	0	0.740239	0.62661	1.47568	0	1.522e-07	6.17725	4	2969.58	-0.216042	93.3421	0
4757768	sIQEIQELDkDDESLR	8	4	1	N-Term(iTRAQ4plex); K10(iTRAQ4plex)	0	0.907485	0.901875	0.82416	0	6.276e-11	6.17428	3	2206.14	-0.833656	54.5559	1
4757804	vcIESEHSMDTLLATLk	4	1	1	N-Term(iTRAQ4plex); C2(Carbamidomethyl); K17(iTRAQ4plex)	0	0.932389	1.21359	1.15146	0	1.137e-08	6.17426	3	2235.16	0.0739604	88.2887	0
70166852	gDSLSLkGETVNDcHAEIISR	2	4	1	N-Term(iTRAQ4plex); K7(iTRAQ4plex); C14(Carbamidomethyl)	0	0.990577	1.56017	1.07823	0	5.865e-09	6.17279	4	2589.31	-2.79901	43.974	1
109948279	fHVNLLcGEEQGSDAALHFNPR	2	1	1	N-Term(iTRAQ4plex); C7(Carbamidomethyl)	0	1.0872	8.20739	0.889157	0	8.74e-11	6.17077	3	2655.29	-0.176993	66.003	0
530403382	vNLEESSGVENSPAGARPk	1	6	1	N-Term(iTRAQ4plex); K19(iTRAQ4plex)	0	1.16684	1.24609	1.08457	0	2.407e-11	6.168	3	2229.17	1.52592	32.2564	0
4503143	aYWQVHLDQVEVASGLTLck	3	1	1	N-Term(iTRAQ4plex); C19(Carbamidomethyl); K20(iTRAQ4plex)	0	0.622338	0.542706	1.52705	0	5.431e-09	6.16796	3	2605.37	-0.512996	88.1824	0
61743954	vDINAPDVDVHGPDWHLk	4	5	1	N-Term(iTRAQ4plex); K18(iTRAQ4plex)	0	1.08314	0.606254	0.625216	0	4.235e-08	6.16761	4	2315.2	-0.0199059	78.5532	0
4501887	ekLcYVALDFEQEMATAASSSSLEk	5	9	1	N-Term(iTRAQ4plex); K2(iTRAQ4plex); C4(Carbamidomethyl); K25(iTRAQ4plex)	0	1.10972	0.869838	0.907686	0	1.337e-09	6.16724	4	3239.61	-3.43135	104.594	1
530382444	gFHSGEDSGLITTAAAR	1	20	1	N-Term(iTRAQ4plex)	0	0.983819	0.565923	0.983976	0	3.053e-10	6.16668	3	1833.92	-1.82858	34.6415	0
262073007	eSkEEETSIDVAGkPNEVTk	2	1	1	N-Term(iTRAQ4plex); K3(iTRAQ4plex); K14(iTRAQ4plex); K20(iTRAQ4plex)	0	0.807703	2.79151	1.09902	0	2.961e-09	6.16561	4	2766.49	0.9422	37.1673	1
530410400	gSHTDAPDTATGNcLLQR	2	5	1	N-Term(iTRAQ4plex); C14(Carbamidomethyl)	0	0.775274	0.589001	1.82555	0	5.016e-10	6.16482	3	2057.98	0.771991	36.71	0
13236587	rGDFFYHSENPkYPEVGDLR	1	1	1	N-Term(iTRAQ4plex); K12(iTRAQ4plex)	0	0.864654	0.657296	0.83646	0	8.351e-08	6.16455	4	2714.36	2.06532	61.9391	2
13489087	tFHFNTVEEVHSR	5	1	1	N-Term(iTRAQ4plex)	0	0.899769	1.13413	0.870001	0	1.236e-07	6.16437	4	1746.87	0.150291	44.6747	0
14210536	eIVHIQAGQcGNQIGTk	3	2	1	N-Term(iTRAQ4plex); C10(Carbamidomethyl); K17(iTRAQ4plex)	0	1.01842	1.55293	0.930811	0	2.107e-09	6.16352	3	2141.13	-1.22758	32.8388	0
118582275	rDDDGALHAAcQVQPSATLDAAQPR	4	1	1	N-Term(iTRAQ4plex); C11(Carbamidomethyl)	0	1.33834	0.502161	0.751263	0	1.901e-09	6.16078	3	2807.36	-0.959493	39.106	1
4507877	sLLDASEEAIkk	4	4	1	N-Term(iTRAQ4plex); K11(iTRAQ4plex); K12(iTRAQ4plex)	0	0.877338	0.432346	0.8894	0	1.596e-09	6.16074	3	1736.02	0.249226	51.7455	1
4504351	gTFSQLSELHcDk	48	1	1	N-Term(iTRAQ4plex); C11(Carbamidomethyl); K13(iTRAQ4plex)	0	1.25878	0.436141	1.2404	0	8.037e-09	6.15741	3	1809.9	-1.96103	39.761	0
50845386	rAEDGSVIDYELIDQDAR	28	3	1	N-Term(iTRAQ4plex)	0	1.04437	0.579368	0.978302	0	1.611e-08	6.15637	3	2209.08	-2.06855	77.6314	1
116063573	mPSGkVAQPTITDNkDGTVTVR	1	2	1	N-Term(iTRAQ4plex); K5(iTRAQ4plex); K15(iTRAQ4plex)	0	0.958504	0.643639	0.794427	0	3.834e-07	6.15593	4	2747.5	-2.12993	53.1132	2
19923497	lVDEPGHcADFHPSGTVVAIGTHSGR	1	4	1	N-Term(iTRAQ4plex); C8(Carbamidomethyl)	0	1.23438	0.966321	1.1564	0	4.834e-11	6.15542	4	2860.39	0.489752	59.2474	0
530405396	yNFHGTAEQDLPFck	1	1	1	N-Term(iTRAQ4plex); C14(Carbamidomethyl); K15(iTRAQ4plex)	0	0.862355	1.39182	1.21705	0	6.984e-08	6.15411	3	2115.02	-0.42538	70.1351	0
4557305	rLQSIGTENTEENR	9	1	1	N-Term(iTRAQ4plex)	0	0.984498	1.20871	1.05053	0	1.241e-07	6.15398	3	1790.91	-0.223596	14.5018	1
530368014	vAHMEFcYQELcQLAAER	4	3	1	N-Term(iTRAQ4plex); C7(Carbamidomethyl); C12(Carbamidomethyl)	0	1.14683	0.462741	0.939002	0	1.054e-09	6.15324	3	2399.1	-0.663506	81.9546	0
367460087	aLEEETkNHEAQIQDMR	3	6	1	N-Term(iTRAQ4plex); K7(iTRAQ4plex)	0	0.969727	0.194263	1.06934	0	8.504e-09	6.15304	3	2330.16	-1.31661	35.2154	1
25777732	tFPTVNPSTGEVIcQVAEGDkEDVDk	4	1	1	N-Term(iTRAQ4plex); C14(Carbamidomethyl); K21(iTRAQ4plex); K26(iTRAQ4plex)	0	0.936516	0.71384	1.49106	0	3.52e-06	6.15249	4	3267.64	-0.934555	74.1412	1
12667788	kkVEAQLQELQVk	3	2	1	N-Term(iTRAQ4plex); K1(iTRAQ4plex); K2(iTRAQ4plex); K13(iTRAQ4plex)	0	0.95364	0.840141	1.20296	0	1.529e-08	6.15162	3	2117.31	0.00790211	48.5305	2
67782319	eLHLLGVQVQQFQDVATR	4	3	1	N-Term(iTRAQ4plex)	0	1.25243	0.47667	1.53224	0	4.097e-11	6.15156	3	2225.22	-0.0219305	78.8344	0
155030230	gPSHPLDLGTSSPNTSQIHWTPYR	2	3	1	N-Term(iTRAQ4plex)	0	1.25392	0.498538	0.961992	0	8.437e-12	6.15131	4	2792.39	-0.169308	55.6075	0
115527062	hESENLYSIAcDkPQQVR	7	3	1	N-Term(iTRAQ4plex); C11(Carbamidomethyl); K13(iTRAQ4plex)	0	0.798354	0.356679	0.664476	0	1.157e-09	6.14989	3	2462.23	-1.79069	35.3508	0
25777602	tITGFQTHTTPVLLAHGER	1	3	1	N-Term(iTRAQ4plex)	0	0.98101	0.507542	1.21741	0	9.108e-10	6.14788	4	2223.2	-1.85166	45.7409	0
115298659	lTLSHPSDAPQIQEMk	2	1	1	N-Term(iTRAQ4plex); K16(iTRAQ4plex)	0	1.08722	0.510413	1.68468	0	5.604e-09	6.14632	3	2083.11	-0.475525	64.1584	0
123173757	aLSAVHSPTFcQLAcGQDGQLk	1	1	1	N-Term(iTRAQ4plex); C11(Carbamidomethyl); C15(Carbamidomethyl); K22(iTRAQ4plex)	0	0.969393	1.08296	1.02421	0	7.594e-09	6.14517	3	2676.35	1.49959	74.1953	0
4758906	gNTATQMAQALSLNTEEDIHR	1	1	1	N-Term(iTRAQ4plex)	0	0.744527	0.615046	0.90535	0	3.427e-11	6.14415	3	2444.2	0.773527	66.9486	0
5174529	iIVDTYGGWGAHGGGAFSGk	1	3	1	N-Term(iTRAQ4plex); K20(iTRAQ4plex)	0	1.02286	1.2526	0.963366	0	9.061e-11	6.1431	3	2238.15	-2.92736	65.6184	0
4758304	sHMMDVQGSTQDSAIkDFVLk	1	1	1	N-Term(iTRAQ4plex); K16(iTRAQ4plex); K21(iTRAQ4plex)	0	1.13123	1.88442	1.12372	0	2.881e-08	6.1425	4	2769.43	0.699002	62.9519	1
31542984	nPLVWVHASPEHVVVTR	4	2	1	N-Term(iTRAQ4plex)	0	1.04345	0.531535	0.89143	0	7.646e-09	6.14058	4	2084.15	-0.113262	56.365	0
4505895	aSVHTLSGHTNAVATVR	2	2	1	N-Term(iTRAQ4plex)	0	0.923939	0.941581	0.895992	0	1.353e-12	6.13977	3	1865.01	-1.57828	16.9647	0
530398611	iEENSLkEEESIEGEk	1	2	1	N-Term(iTRAQ4plex); K7(iTRAQ4plex); K16(iTRAQ4plex)	0	1.03726	1.41805	0.96945	0	6.121e-09	6.13876	3	2295.19	-0.822667	42.5604	1
124494254	vAHSFNcTPIEGMLSHQLk	1	1	1	N-Term(iTRAQ4plex); C7(Carbamidomethyl); K19(iTRAQ4plex)	0	1.02527	0.898333	1.09677	0	1.711e-08	6.13799	4	2457.26	-0.920903	61.6364	0
530383144	qkEEESQQQAVLEQER	1	9	1	N-Term(iTRAQ4plex); K2(iTRAQ4plex)	0	1.2606	0.928584	0.804998	0	3.075e-07	6.1369	3	2247.14	-0.513526	18.2492	1
115298659	vVEVNQYANEcAEENHPDLPLIQSk	6	1	1	N-Term(iTRAQ4plex); C11(Carbamidomethyl); K25(iTRAQ4plex)	0	1.2074	0.406809	1.36179	0	1.17e-09	6.1347	4	3184.57	-3.29124	68.1988	0
30581135	dkFQETSDEFEAAR	2	2	1	N-Term(iTRAQ4plex); K2(iTRAQ4plex)	0	1.03007	0.75277	1.07304	0	3.412e-08	6.13354	3	1960.95	0.748808	40.8746	1
530425867	sHVEDGDIAGAPASSPEAPPAEQDPVQLk	8	4	1	N-Term(iTRAQ4plex); K29(iTRAQ4plex)	0	1.06057	1.52745	1.01478	0	8.138e-10	6.13188	4	3200.59	-1.75563	58.4484	0
5454052	sNEEGSEEkGPEVR	20	1	1	N-Term(iTRAQ4plex); K9(iTRAQ4plex)	0	0.688047	8.47674	0.699156	0	3.025e-08	6.13083	3	1834.9	-1.15469	5.67583	1
27734709	sLVTVETDAHGSFcFk	1	5	1	N-Term(iTRAQ4plex); C14(Carbamidomethyl); K16(iTRAQ4plex)	0	1.24947	1.5585	1.06489	0	4.522e-11	6.13025	3	2086.04	-4.16402	63.3529	0
116284394	aELEALLSSkDDVGk	1	3	1	N-Term(iTRAQ4plex); K10(iTRAQ4plex); K15(iTRAQ4plex)	0	1.27317	0.293347	0.293804	0	1.53e-09	6.12977	3	2007.13	0.17583	65.7219	1
13124879	qADLEkEELAEELASSLSGR	1	4	1	N-Term(iTRAQ4plex); K6(iTRAQ4plex)	0	0.857614	0.335202	0.939151	0	1.764e-11	6.12899	3	2463.28	-1.86439	85.8365	1
71773110	eNADSLQASLRPHADELk	7	1	1	N-Term(iTRAQ4plex); K18(iTRAQ4plex)	0	1.04075	0.402612	1.94237	0	3.418e-11	6.12444	3	2282.19	-5.05733	41.5942	0
193794826	sTPAITLESPDIkYPLR	3	3	1	N-Term(iTRAQ4plex); K13(iTRAQ4plex)	0	1.08154	0.485645	0.984788	0	8.675e-08	6.12439	3	2189.23	-3.82808	69.4653	1
42544121	sIALDSEPkPFIDVSVITR	1	4	1	N-Term(iTRAQ4plex); K9(iTRAQ4plex)	0	1.04531	0.932678	1.25518	0	2.225e-09	6.12402	3	2375.35	1.96806	87.9429	0
61743954	hELTEISNVDVETQSGk	7	6	1	N-Term(iTRAQ4plex); K17(iTRAQ4plex)	0	1.02915	0.643007	0.640557	0	3.347e-09	6.12281	3	2174.12	-1.27399	40.8428	0
11415030	tVTAMDVVYALkR	5	1	1	N-Term(iTRAQ4plex); K12(iTRAQ4plex)	0	0.968363	0.460405	1.21193	0	9.844e-10	6.12223	3	1755.01	0.781244	78.9981	1
4557389	iNVGGGLSGDHck	1	1	1	N-Term(iTRAQ4plex); C12(Carbamidomethyl); K13(iTRAQ4plex)	0	1.02297	0.374743	1.00218	0	1.778e-11	6.1213	3	1601.83	-0.0422241	34.3847	0
394953908	lQATLDMQSGIIHAAEEk	1	1	1	N-Term(iTRAQ4plex); K18(iTRAQ4plex)	0	0.974845	1.00558	1.36203	0	1.273e-08	6.12126	3	2243.19	-0.891274	71.5221	0
4557305	yTPSGQAGAAASESLFVSNHAY	10	2	1	N-Term(iTRAQ4plex)	0	0.910912	1.19818	0.852394	0	7.139e-07	6.12105	3	2372.13	3.04177	79.2947	0
18104989	qESLPHAGPIIVHcSAGIGR	1	4	1	N-Term(iTRAQ4plex); C14(Carbamidomethyl)	0	0.989455	0.802552	1.06981	0	8.324e-11	6.12101	4	2243.18	-1.14896	42.8232	0
5453593	iLAGDVETHAEMVHSAFQAQR	2	3	1	N-Term(iTRAQ4plex)	0	0.858834	0.454702	0.741592	0	2.074e-12	6.12059	3	2454.23	-1.4635	58.9668	0
5729730	nYGILADATEQVGQHk	2	3	1	N-Term(iTRAQ4plex); K16(iTRAQ4plex)	0	1.09194	1.29879	1.096	0	1.227e-10	6.12022	3	2032.07	0.178878	54.5711	0
122939155	aISPDkDNFYFDVk	1	1	1	N-Term(iTRAQ4plex); K6(iTRAQ4plex); K14(iTRAQ4plex)	0	1.12419	2.26467	1.50498	0	6.22e-07	6.12022	3	2091.11	1.17638	75.0505	1
4501853	gcFQAEIVPVTTTVHDDk	1	2	1	N-Term(iTRAQ4plex); C2(Carbamidomethyl); K18(iTRAQ4plex)	0	1.11873	2.13378	1.14686	0	3.463e-09	6.11976	3	2305.18	3.2341	57.5207	0
4557305	vNPcIGGVILFHETLYQk	7	2	1	N-Term(iTRAQ4plex); C4(Carbamidomethyl); K18(iTRAQ4plex)	0	1.08148	2.0379	1.0495	0	3.475e-11	6.11913	3	2376.3	0.745275	83.9481	0
530394571	eDAPIGPHLQSMPSEQIR	1	3	1	N-Term(iTRAQ4plex)	0	0.883995	0.969326	0.890223	0	2.261e-10	6.11841	3	2149.07	-3.68948	52.0157	0
5174735	fWEVISDEHGIDPTGTYHGDSDLQLER	10	3	1	N-Term(iTRAQ4plex)	0	1.29582	0.674644	0.680752	0	3.526e-10	6.1179	4	3260.52	-1.37695	82.8162	0
50363217	lYHSEAFTVNFGDTEEAk	31	1	1	N-Term(iTRAQ4plex); K18(iTRAQ4plex)	0	0.872033	0.386801	1.20049	0	2.981e-08	6.11711	3	2346.15	-1.20189	75.3368	0
20544151	kVEEAEPEEFVVEk	4	2	1	N-Term(iTRAQ4plex); K1(iTRAQ4plex); K14(iTRAQ4plex)	0	1.03961	1.12609	1.17329	0	6.786e-08	6.11701	3	2094.13	-2.55933	44.5213	1
7657307	dYHVEcYHcEDcGLELNDEDGHR	1	3	1	N-Term(iTRAQ4plex); C6(Carbamidomethyl); C9(Carbamidomethyl); C12(Carbamidomethyl)	0	0.822346	0.468499	0.653199	0	6.94e-10	6.11564	4	3066.21	-2.48353	34.6637	0
530388411	yPSHSFIGEESVAAGEk	1	5	1	N-Term(iTRAQ4plex); K17(iTRAQ4plex)	0	0.926713	1.07921	0.95348	0	1.322e-09	6.11456	3	2096.06	1.72322	45.3585	0
13124879	qTLEkENADLAGELR	2	4	1	N-Term(iTRAQ4plex); K5(iTRAQ4plex)	0	1.03977	0.223371	0.807404	0	1.181e-08	6.11398	3	1975.07	0.71183	41.933	1
4502027	qEPERNEcFLQHkDDNPNLPR	4	1	1	N-Term(iTRAQ4plex); C8(Carbamidomethyl); K13(iTRAQ4plex)	0	1.12139	0.342936	0.98451	0	6.421e-06	6.11338	4	2924.42	-2.6599	28.7208	2
20070130	vQASLAANTFTITGHAETk	1	2	1	N-Term(iTRAQ4plex); K19(iTRAQ4plex)	0	0.904122	1.25548	0.895145	0	2.396e-11	6.11297	3	2248.21	-1.55315	56.5662	0
308818195	gTVVYGEPITASLGTDGSHYWSk	7	3	1	N-Term(iTRAQ4plex); K23(iTRAQ4plex)	0	1.01318	0.405542	0.805489	0	6.857e-11	6.11222	3	2713.37	-0.737639	73.1243	0
61743954	vDISAPDVDVHGPDWHLk	4	5	1	N-Term(iTRAQ4plex); K18(iTRAQ4plex)	0	1.19467	0.648624	0.668085	0	3.057e-10	6.11153	4	2288.19	0.262219	80.958	0
24638454	dIVPGDIVEIAVGDkVPADIR	2	3	1	N-Term(iTRAQ4plex); K15(iTRAQ4plex)	0	1.08016	1.70872	1.05651	0	1.582e-09	6.11135	3	2479.4	-1.0505	98.405	1
9966827	sAEEEAADLPTkPTk	2	2	1	N-Term(iTRAQ4plex); K12(iTRAQ4plex); K15(iTRAQ4plex)	0	0.970651	1.03016	0.951865	0	1.651e-10	6.11033	3	2019.1	-0.302413	44.463	0
29788785	fWEVISDEHGIDPTGTYHGDSDLQLDR	9	2	1	N-Term(iTRAQ4plex)	0	0.938406	1.13138	1.09499	0	4.14e-10	6.10785	4	3246.52	1.93365	83.4081	0
530390865	eVLDEDTDEEkETLk	1	2	1	N-Term(iTRAQ4plex); K11(iTRAQ4plex); K15(iTRAQ4plex)	0	1.25142	1.08904	1.11832	0	1.803e-09	6.10688	3	2225.14	-0.821401	39.7429	1
530396894	dADSSISVLEIHSQk	2	2	1	N-Term(iTRAQ4plex); K15(iTRAQ4plex)	0	0.977082	1.03285	0.981078	0	2.116e-08	6.10653	3	1917.01	-1.42151	46.3509	0
6912242	iYDAQNELSAATHLTSk	2	1	1	N-Term(iTRAQ4plex); K17(iTRAQ4plex)	0	1.03009	0.623191	0.896028	0	8.045e-11	6.10078	3	2150.14	2.01339	74.9762	0
4504165	vPFDAATLHTSTAmAAQHGMDDDGTGQk	5	7	1	N-Term(iTRAQ4plex); M14(Oxidation); K28(iTRAQ4plex)	0	0.815167	0.589314	0.689345	0	1.044e-08	6.09953	4	3177.48	0.769626	49.6304	0
66932947	lHTEAQIQEEGTVVELTGR	7	1	1	N-Term(iTRAQ4plex)	0	0.781052	0.330841	1.28933	0	3.254e-10	6.0992	3	2254.18	1.41521	57.1843	0
60499021	aLADLVHSHIQSNELcSk	2	3	1	N-Term(iTRAQ4plex); C16(Carbamidomethyl); K18(iTRAQ4plex)	0	0.909295	1.03354	1.25207	0	1.412e-10	6.09876	3	2310.21	-1.68235	56.131	0
5174447	iIVDELkQEVISTSSk	4	4	1	N-Term(iTRAQ4plex); K7(iTRAQ4plex); K16(iTRAQ4plex)	0	1.03686	1.39649	0.892099	0	3.535e-08	6.09808	3	2221.3	0.44799	79.8334	1
4505981	gkEESLDSDLYAELR	3	1	1	N-Term(iTRAQ4plex); K2(iTRAQ4plex)	0	1.20977	0.366129	1.36382	0	2.325e-09	6.09765	3	2013.04	-0.576236	59.456	1
530379783	sTLMNTLFNTTFETEEASHHEAcVR	2	7	1	N-Term(iTRAQ4plex); C23(Carbamidomethyl)	0	0.874017	1.17206	1.04123	0	7.321e-11	6.09376	4	3069.41	-2.68995	77.5444	0
47933379	lLEAHEEQNVDSYTESVk	4	1	1	N-Term(iTRAQ4plex); K18(iTRAQ4plex)	0	0.723426	0.923713	1.13924	0	2.397e-09	6.09304	3	2379.19	-0.615544	49.343	0
530363303	aHAAQVTcVAASPHkDSVFLScSEDNR	1	2	1	N-Term(iTRAQ4plex); C8(Carbamidomethyl); K15(iTRAQ4plex); C22(Carbamidomethyl)	0	1.2869	1.12532	1.19854	0	9.961e-10	6.09292	4	3245.56	-1.15237	33.8672	1
530422927	rVEVVEEDGPSEk	1	18	1	N-Term(iTRAQ4plex); K13(iTRAQ4plex)	0	1.24008	1.96729	0.62412	0	9.035e-08	6.09229	3	1760.92	-1.98888	19.757	1
116063573	dAGEGGLSLAIEGPSk	6	2	1	N-Term(iTRAQ4plex); K16(iTRAQ4plex)	0	0.978308	0.658665	1.06191	0	1.144e-09	6.0909	2	1788.96	0.370385	62.5313	0
24234688	vEAVNmAEGIIHDTETk	3	1	1	N-Term(iTRAQ4plex); M6(Oxidation); K17(iTRAQ4plex)	0	0.901046	1.36313	1.14244	0	1.101e-10	6.09088	3	2161.1	-1.34532	58.9787	0
22325356	lFEDDEHEkEQYcIR	2	5	1	N-Term(iTRAQ4plex); K9(iTRAQ4plex); C13(Carbamidomethyl)	0	1.23898	0.314878	0.532746	0	3.071e-08	6.08991	3	2299.09	-1.59943	41.7706	1
4758556	dQTkPTPLILDEQGR	1	3	1	N-Term(iTRAQ4plex); K4(iTRAQ4plex)	0	1.18231	1.08513	0.97927	0	6.482e-09	6.08571	3	1999.1	-1.19119	40.55	0
367460087	kTTLQVDTLNAELAAER	2	6	1	N-Term(iTRAQ4plex); K1(iTRAQ4plex)	0	0.855717	0.340322	1.05816	0	5.622e-09	6.08375	3	2161.21	0.712012	62.1493	1
67944630	dFNHINVELSLLGk	2	1	1	N-Term(iTRAQ4plex); K14(iTRAQ4plex)	0	1.15775	1.48509	1.06983	0	8.561e-08	6.08315	3	1887.06	-1.1871	85.6805	0
343887374	vVVFIkPTcPYcR	4	1	1	N-Term(iTRAQ4plex); K6(iTRAQ4plex); C9(Carbamidomethyl); C12(Carbamidomethyl)	0	1.06889	0.955401	1.16926	0	3.02e-07	6.08192	3	1927.04	-7.36489	53.7815	0
13236587	vSFSYAGLSGDDPDLGPAHVVTVIAR	3	1	1	N-Term(iTRAQ4plex)	0	0.854344	0.698533	0.648747	0	2.751e-10	6.0798	3	2787.44	-1.06529	90.7451	0
4503529	kGVAINMVTEEDkR	3	1	1	N-Term(iTRAQ4plex); K1(iTRAQ4plex); K13(iTRAQ4plex)	0	1.09821	1.65429	1.10574	0	4.497e-09	6.07843	4	2022.13	-1.87742	30.5318	2
299523086	dRDVTFSPATIENELIk	4	1	1	N-Term(iTRAQ4plex); K17(iTRAQ4plex)	0	1.0541	1.09456	1.35785	0	3.387e-08	6.07728	3	2236.21	0.0168816	80.781	1
40353734	dELHIVEAEAMNYEGSPIk	4	5	1	N-Term(iTRAQ4plex); K19(iTRAQ4plex)	0	1.09382	1.45602	1.4759	0	1.427e-11	6.07615	3	2433.22	-0.570282	82.5573	0
46852147	tkDEYLINSQTTEHIVk	2	1	1	N-Term(iTRAQ4plex); K2(iTRAQ4plex); K17(iTRAQ4plex)	0	0.97688	1.24465	0.875884	0	5.71e-07	6.07575	4	2451.34	-1.77579	40.5729	1
530384159	qLPFRGDDGIFDDNFIEER	2	4	1	N-Term(iTRAQ4plex)	0	1.24349	1.06524	0.959201	0	8.918e-08	6.07443	3	2427.17	-0.201314	86.4336	1
60279268	sIEIPRPVDGVEVPGcGk	4	2	1	N-Term(iTRAQ4plex); C16(Carbamidomethyl); K18(iTRAQ4plex)	0	1.06308	0.95203	1.13217	0	8.877e-10	6.07413	3	2197.19	2.43892	74.5815	0
38016947	mSAVEGIcTSESPVIDHQGTk	1	1	1	N-Term(iTRAQ4plex); C8(Carbamidomethyl); K21(iTRAQ4plex)	0	1.02437	0.502338	1.29311	0	3.622e-10	6.07409	3	2534.24	-1.42448	50.4993	0
115298678	kQELSEAEQATR	7	1	1	N-Term(iTRAQ4plex); K1(iTRAQ4plex)	0	1.12412	0.454599	1.31153	0	1.693e-09	6.07398	3	1677.9	-0.983444	30.9899	1
530413555	dNVSSPGGATIHALHVLESGGFR	1	5	1	N-Term(iTRAQ4plex)	0	0.854085	2.04722	0.921046	0	3.614e-12	6.07227	3	2465.26	-2.12038	74.6162	0
4505029	tWDHFWLNEGHTVYLER	4	4	1	N-Term(iTRAQ4plex)	0	0.950835	0.675471	1.21063	0	6.256e-09	6.07092	4	2347.13	-2.8512	73.969	0
68799814	qSIAIDDcTFHQcVR	3	3	1	N-Term(iTRAQ4plex); C8(Carbamidomethyl); C13(Carbamidomethyl)	0	1.03165	0.82201	1.00361	0	3.416e-09	6.07052	3	1993.93	-3.48765	40.1052	0
49472822	eLAEQLGLSTGEkEk	1	1	1	N-Term(iTRAQ4plex); K13(iTRAQ4plex); K15(iTRAQ4plex)	0	0.861815	1.24812	0.919269	0	4.413e-09	6.07029	3	2064.16	1.04028	47.7719	1
154355000	mILIQDGSQNTNVDkPLR	2	2	1	N-Term(iTRAQ4plex); K15(iTRAQ4plex)	0	1.18938	1.21539	1.01418	0	3.055e-10	6.06991	3	2330.28	1.65686	55.3231	0
32454741	aVLSAEQLRDEEVHAGLGELLR	11	1	1	N-Term(iTRAQ4plex)	0	1.06072	2.7639	1.50883	0	2.276e-11	6.06921	3	2549.38	-0.924678	79.1965	1
67782319	gVMEHLEQQAQGFPEEFRDSPDVTHR	4	3	1	N-Term(iTRAQ4plex)	0	1.13529	0.417877	1.13404	0	1.731e-09	6.06791	5	3183.5	0.282244	68.0559	1
4557395	qSPVDIDTHTAk	14	1	1	N-Term(iTRAQ4plex); K12(iTRAQ4plex)	0	1.04787	0.417631	1.615	0	1.759e-08	6.06667	3	1599.86	-1.8887	23.6277	0
51873036	gSLAAVAHAQSLVEAQPNVDk	4	5	1	N-Term(iTRAQ4plex); K21(iTRAQ4plex)	0	0.974737	1.26341	1.16269	0	7.276e-10	6.06628	3	2393.3	-0.0333463	71.9563	0
118498356	aLkEEIGNVQLEk	1	3	1	N-Term(iTRAQ4plex); K3(iTRAQ4plex); K13(iTRAQ4plex)	0	1.22536	1.33404	1.02164	0	2.428e-08	6.0655	3	1903.12	-3.22268	47.1494	1
71361688	gNPGSHFcGGTLIHPSFVLTAAHcLR	1	1	1	N-Term(iTRAQ4plex); C8(Carbamidomethyl); C24(Carbamidomethyl)	0	1.18453	0.757375	0.918597	0	3.417e-08	6.0644	5	2950.47	1.53856	78.1222	0
530361370	rADLNQGIGEPQSPSR	3	1	1	N-Term(iTRAQ4plex)	0	1.02703	0.804446	1.21398	0	1.643e-09	6.064	3	1868.97	-1.08127	33.1843	1
46593007	eVESMGAHLNAYSTR	3	2	1	N-Term(iTRAQ4plex)	0	1.01504	1.31314	1.01369	0	4.353e-09	6.06378	3	1808.87	-1.22854	34.5742	0
4506203	fRPDMEEEEAk	3	1	1	N-Term(iTRAQ4plex); K11(iTRAQ4plex)	0	1.08219	0.885696	1.52858	0	3.278e-07	6.06328	3	1668.81	-1.63035	27.1859	0
431822408	yHTSQSGDEmTSLSEYVSR	11	3	1	N-Term(iTRAQ4plex); M10(Oxidation)	0	0.924016	1.04884	1.05203	0	2.546e-09	6.06231	3	2337.04	-1.68895	36.8644	0
115298678	sEETkENEGFTVTAEGk	8	1	1	N-Term(iTRAQ4plex); K5(iTRAQ4plex); K17(iTRAQ4plex)	0	1.0736	0.421688	1.09037	0	2.501e-08	6.06217	3	2288.16	-2.06789	25.5075	1
4557032	iVADkDYSVTANSk	7	1	1	N-Term(iTRAQ4plex); K5(iTRAQ4plex); K14(iTRAQ4plex)	0	0.910856	1.06408	1.1662	0	1.444e-06	6.06185	3	1943.08	0.637239	30.4066	1
116063573	aPSVANVGSHcDLSLk	2	2	1	N-Term(iTRAQ4plex); C11(Carbamidomethyl); K16(iTRAQ4plex)	0	0.871642	0.511736	1.01486	0	7.717e-10	6.06174	3	1943.03	3.06902	55.6386	0
530366583	yLLSEEEDHFSEEQYLAAVR	1	3	1	N-Term(iTRAQ4plex)	0	1.17375	1.14741	1.19031	0	5.937e-10	6.06144	3	2572.23	-0.212885	81.2555	0
126012571	cPIGYSGLScEScDAHFTR	2	8	1	N-Term(iTRAQ4plex); C1(Carbamidomethyl); C10(Carbamidomethyl); C13(Carbamidomethyl)	0	0.875749	0.437636	0.418675	0	1.876e-10	6.06137	3	2361.02	-0.313962	48.4162	0
195976754	dQLRPSQLLHLFcQQHR	1	16	1	N-Term(iTRAQ4plex); C13(Carbamidomethyl)	0	1.05168	0.697377	1.19305	0	1.09e-07	6.06134	4	2320.22	0.292345	76.3192	0
45243507	aQWFAIQHISLNPPR	3	1	1	N-Term(iTRAQ4plex)	0	1.55518	1.02381	0.7317	0	2.07e-09	6.05908	3	1922.06	4.60847	83.826	0
530389317	yLAEVAAGDDkk	8	3	1	N-Term(iTRAQ4plex); K11(iTRAQ4plex); K12(iTRAQ4plex)	0	0.962433	1.43519	0.857824	0	2.389e-08	6.05816	3	1711.96	-0.160564	42.5045	1
530360487	dVVIcPDASLEDAkk	6	3	1	N-Term(iTRAQ4plex); C5(Carbamidomethyl); K14(iTRAQ4plex); K15(iTRAQ4plex)	0	1.08044	0.731411	0.917477	0	1.376e-08	6.05627	3	2092.13	-2.79115	47.7407	1
530376607	kGNIELASSEPQHFTTTVTR	2	25	1	N-Term(iTRAQ4plex); K1(iTRAQ4plex)	0	0.978564	0.341237	0.756908	0	5.066e-09	6.0562	4	2504.34	1.09722	52.0968	1
115527062	vGVVQYSHEGTFEAIQLDDER	6	3	1	N-Term(iTRAQ4plex)	0	0.147172	0.0913898	0.555045	0	5.813e-10	6.05551	3	2536.25	1.846	66.5936	0
4757768	sIQEIQELDkDDESLRk	4	4	1	N-Term(iTRAQ4plex); K10(iTRAQ4plex); K17(iTRAQ4plex)	0	1.01416	0.774068	0.90075	0	4.829e-10	6.05486	3	2478.34	-2.42141	47.5476	2
530432362	dkEIIAEYDTQVk	1	8	1	N-Term(iTRAQ4plex); K2(iTRAQ4plex); K13(iTRAQ4plex)	0	0.922476	0.675714	0.943293	0	2.366e-08	6.05251	3	1984.1	0.131783	44.9129	1
115298659	qLLGSAHAVEVFHR	2	1	1	N-Term(iTRAQ4plex)	0	1.18422	0.37115	1.4943	0	1.279e-08	6.05033	4	1707.94	-1.20419	43.102	0
31377806	gSVTFHcALGPEVANVAk	2	2	1	N-Term(iTRAQ4plex); C7(Carbamidomethyl); K18(iTRAQ4plex)	0	1.15402	0.712071	0.612419	0	8.148e-11	6.04926	3	2145.13	-1.1057	52.3148	0
530408985	eQHLYYQDQLLPVSR	21	6	1	N-Term(iTRAQ4plex)	0	1.16679	0.332927	0.349852	0	1.72e-10	6.04742	3	2033.05	-4.83797	71.4663	0
116256336	eQTLSPTITSGLHNIAR	2	20	1	N-Term(iTRAQ4plex)	0	0.8573	0.737404	0.923316	0	3.612e-09	6.04674	3	1982.08	-1.67032	55.0007	0
530368278	lkTEEGEIDYSAEEGENR	1	5	1	N-Term(iTRAQ4plex); K2(iTRAQ4plex)	0	1.12036	1.1599	1.20421	0	1.034e-09	6.04663	3	2357.13	-3.71494	36.2594	1
255653002	gIVGVENVAELkk	2	2	1	N-Term(iTRAQ4plex); K12(iTRAQ4plex); K13(iTRAQ4plex)	0	0.987312	1.22861	0.975054	0	2.101e-11	6.04653	3	1788.1	0.918195	66.0629	1
24797074	ePVELGQPNTLIcHIDk	2	1	1	N-Term(iTRAQ4plex); C13(Carbamidomethyl); K17(iTRAQ4plex)	0	0.26846	0.162922	0.340813	0	1.04e-07	6.0459	3	2251.22	8.51619	61.0704	0
21361361	rPLMVLGSQALLTPTSADk	2	1	1	N-Term(iTRAQ4plex); K19(iTRAQ4plex)	0	0.970357	0.839826	1.02707	0	4.981e-09	6.04543	3	2286.31	-0.336071	79.252	0
530361969	eAIAIFMEHSFkDENQEFQk	1	2	1	N-Term(iTRAQ4plex); K12(iTRAQ4plex); K20(iTRAQ4plex)	0	0.879464	5.5642	0.992772	0	4.522e-08	6.04487	4	2873.45	1.56135	75.8096	1
4504349	gTFATLSELHcDk	436	1	1	N-Term(iTRAQ4plex); C11(Carbamidomethyl); K13(iTRAQ4plex)	0	1.3192	0.33249	1.39528	0	9.407e-08	6.04457	3	1766.9	-1.58764	40.9459	0
209693439	eDLRPSAPQQEGEASk	1	3	1	N-Term(iTRAQ4plex); K16(iTRAQ4plex)	0	1.5553	1.30299	0.723449	0	1.594e-08	6.04429	3	2030.04	-1.50651	16.5763	0
23110939	iIYIVHDEVkDk	1	2	1	N-Term(iTRAQ4plex); K10(iTRAQ4plex); K12(iTRAQ4plex)	0	1.12044	1.04172	1.20654	0	1.018e-07	6.04211	3	1904.12	1.66049	59.4414	1
24497577	qIDDILSVASVRPAVLQVEcHPYLAQNELIAHcQAR	2	1	1	N-Term(iTRAQ4plex); C20(Carbamidomethyl); C33(Carbamidomethyl)	0	1.1933	1.06504	1.14817	0	3.051e-09	6.03946	5	4258.21	1.8056	89.9736	0
530369994	gFAFVTFDDHDTVDk	7	3	1	N-Term(iTRAQ4plex); K15(iTRAQ4plex)	0	1.1301	1.1333	1.08504	0	4.726e-10	6.03852	3	2001.97	-3.71341	80.1317	0
7549809	eGIcALGGTSELSSEGTQHSYSEEEk	6	5	1	N-Term(iTRAQ4plex); C4(Carbamidomethyl); K26(iTRAQ4plex)	0	1.1469	1.33056	0.857772	0	1.075e-09	6.03722	4	3073.42	0.864772	62.1544	0
4502067	kEDScQLGYSAGPcMGMTSR	2	1	1	K1(iTRAQ4plex); N-Term(iTRAQ4plex); C5(Carbamidomethyl); C14(Carbamidomethyl)	0	1.06676	0.409874	1.98667	0	3.221e-10	6.03646	3	2523.13	-1.57634	39.8698	1
10880979	eELLGPTAQWSVEDEEEAVHEQcQHER	2	1	1	N-Term(iTRAQ4plex); C23(Carbamidomethyl)	0	1.20643	1.13632	1.36173	0	1.413e-07	6.03518	4	3379.53	2.11129	78.2314	0
32483410	scESNSPFPVHPGTAEccTk	14	2	1	N-Term(iTRAQ4plex); C2(Carbamidomethyl); C17(Carbamidomethyl); C18(Carbamidomethyl); K20(iTRAQ4plex)	0	1.01249	0.495587	1.15022	0	1.819e-09	6.03473	3	2553.14	-1.35554	33.1744	0
530388678	eEmQSNVEVVHTYR	2	4	1	N-Term(iTRAQ4plex); M3(Oxidation)	0	0.803293	1.34492	0.779904	0	4.847e-09	6.03245	3	1880.89	-0.341433	35.9958	0
4506679	kAEAGAGSATEFQFR	7	1	1	N-Term(iTRAQ4plex); K1(iTRAQ4plex)	0	1.04706	1.47171	0.987975	0	4.515e-11	6.0318	3	1857.96	-4.98552	35.2305	1
271398239	yPSLSLHGIEGAFSGSGAk	7	3	1	N-Term(iTRAQ4plex); K19(iTRAQ4plex)	0	1.07472	1.59824	0.901633	0	2.749e-09	6.03148	3	2166.15	2.7606	75.4179	0
4557485	vDkDNEDFQESNR	6	1	1	N-Term(iTRAQ4plex); K3(iTRAQ4plex)	0	0.783154	0.398287	1.72704	0	2.374e-07	6.03133	3	1883.89	-3.49014	14.7185	1
169881252	rPELLTHSTTEVTQPR	1	11	1	N-Term(iTRAQ4plex)	0	0.900241	0.726173	0.702564	0	2.164e-07	6.03089	3	2009.09	0.400158	33.5916	0
115298678	sGQSEDRQPVPGQQMTLk	4	1	1	N-Term(iTRAQ4plex); K18(iTRAQ4plex)	0	1.01135	0.358559	1.21151	0	4.109e-07	6.02828	3	2274.17	-2.94928	28.8257	1
13236587	tATSLAEGLSLVVSPDSIHSVAPENEGR	1	1	1	N-Term(iTRAQ4plex)	0	0.98694	0.687165	0.921726	0	2.9e-09	6.02799	3	2980.53	-0.343188	92.9256	0
5032051	aDRDESSPYAAmLAAQDVAQR	4	2	1	N-Term(iTRAQ4plex); M12(Oxidation)	0	1.02306	0.969163	1.0955	0	7.369e-10	6.02676	3	2425.15	-1.95966	43.5086	1
5454028	sEASAFGASHHVAYFEASAk	3	1	1	N-Term(iTRAQ4plex); K20(iTRAQ4plex)	0	0.912315	0.377438	0.641297	0	2.168e-10	6.02667	3	2355.16	-0.589905	42.8514	0
387527974	lLHEVQELTTEVEk	5	3	1	N-Term(iTRAQ4plex); K14(iTRAQ4plex)	0	1.00568	0.726437	1.10624	0	9.168e-08	6.0265	3	1956.09	-0.983021	78.5567	0
32454741	sALQSINEWAAQTTDGkLPEVTk	1	1	1	N-Term(iTRAQ4plex); K17(iTRAQ4plex); K23(iTRAQ4plex)	0	0.906458	2.93415	1.57385	0	1.691e-09	6.02571	3	2919.58	1.66224	89.4287	1
50593025	iRPTVQEDGGDVIYk	1	3	1	N-Term(iTRAQ4plex); K15(iTRAQ4plex)	0	0.981018	1.13761	1.07032	0	1.839e-09	6.02468	3	1978.08	-0.53229	41.5405	0
68160937	aSAPSPNAQVAcDHcLk	2	1	1	N-Term(iTRAQ4plex); C12(Carbamidomethyl); C15(Carbamidomethyl); K17(iTRAQ4plex)	0	1.16495	1.35548	1.02744	0	7.831e-10	6.02355	3	2114.03	-1.16353	25.2372	0
530360851	dNFQDTLQVVTAHYR	3	5	1	N-Term(iTRAQ4plex)	0	0.833479	0.717393	0.797662	0	1.696e-08	6.02324	3	1950.98	0.7425	73.1857	0
115527062	yGGLHFSDQVEVFSPPGSDR	19	3	1	N-Term(iTRAQ4plex)	0	0.788556	0.354858	0.796026	0	8.99e-09	6.02313	3	2338.12	0.200351	89.0559	0
20149498	kLNQALLDLHALGSAR	6	2	1	N-Term(iTRAQ4plex); K1(iTRAQ4plex)	0	0.858047	0.378736	2.95698	0	4.071e-08	6.02299	3	2008.19	-2.70019	63.7239	1
93102364	aIWHAFTALDQDHSGk	2	2	1	N-Term(iTRAQ4plex); K16(iTRAQ4plex)	0	1.06569	0.917878	1.20116	0	2.061e-11	6.02279	3	2085.07	-1.17118	65.2829	0
116284394	rQEEEAGALEAGEEAR	4	3	1	N-Term(iTRAQ4plex)	0	1.33001	0.528603	0.633494	0	3.058e-09	6.02154	3	1888.91	-1.66751	19.8143	1
4502133	iVLGQEQDSYGGkFDR	5	1	1	N-Term(iTRAQ4plex); K13(iTRAQ4plex)	0	0.902588	0.202315	0.483967	0	1.944e-06	6.02113	3	2100.1	1.40093	63.6352	1
189083719	aHAVEGQVEDVVGNLR	2	1	1	N-Term(iTRAQ4plex)	0	0.864481	1.40754	0.428171	0	8.198e-09	6.02043	3	1836.96	-4.2444	55.1868	0
51599151	rYSDESGNmDFDNFIScLVR	6	3	1	N-Term(iTRAQ4plex); M9(Oxidation); C17(Carbamidomethyl)	0	0.870149	0.65942	0.668691	0	3.485e-09	6.02024	3	2585.15	-2.11511	89.3854	1
4504165	vPFDAATLHTSTAMAAQHGMDDDGTGQk	4	7	1	N-Term(iTRAQ4plex); K28(iTRAQ4plex)	0	0.969721	0.698084	0.754505	0	1.041e-08	6.0197	4	3161.48	-2.76549	56.386	0
4885111	eAFSLFDkDGDGcITTR	5	2	1	N-Term(iTRAQ4plex); K8(iTRAQ4plex); C13(Carbamidomethyl)	0	0.635761	5.67967	0.99883	0	4.352e-10	6.01962	3	2220.08	-0.835334	70.5646	1
119703755	tcSEcQELHWGDPGLQcHAcDcDSR	2	1	1	N-Term(iTRAQ4plex); C2(Carbamidomethyl); C5(Carbamidomethyl); C17(Carbamidomethyl); C20(Carbamidomethyl); C22(Carbamidomethyl)	0	0.786952	0.344723	0.525047	0	1.009e-10	6.01918	4	3222.27	-0.0377622	41.7922	0
192447438	kVESELIkPINPR	2	2	1	N-Term(iTRAQ4plex); K1(iTRAQ4plex); K8(iTRAQ4plex)	0	0.771185	0.42569	1.70462	0	4.274e-08	6.01863	4	1955.21	2.69304	46.5465	1
32483410	kFPSGTFEQVSQLVk	10	2	1	N-Term(iTRAQ4plex); K1(iTRAQ4plex); K15(iTRAQ4plex)	0	0.905646	0.46219	1.26416	0	6.84e-07	6.01853	3	2127.22	0.0197977	82.0088	1
5032051	aDRDESSPYAAMLAAQDVAQR	3	2	1	N-Term(iTRAQ4plex)	0	0.915955	0.875792	0.680954	0	4.786e-11	6.01806	3	2409.16	-0.637854	62.8791	1
4826762	lPEcEADDGcPkPPEIAHGYVEHSVR	4	1	1	N-Term(iTRAQ4plex); C4(Carbamidomethyl); C10(Carbamidomethyl); K12(iTRAQ4plex)	0	1.17454	0.439841	0.486404	0	4.104e-07	6.01798	4	3250.53	-4.92134	44.4698	0
367460087	rQLEEAEEEATR	2	6	1	N-Term(iTRAQ4plex)	0	0.840915	0.445472	1.00017	0	3.383e-08	6.01585	3	1604.8	0.876294	22.7607	1
115298659	kcQALSAADPGSDLFSVQALQR	1	1	1	N-Term(iTRAQ4plex); K1(iTRAQ4plex); C2(Carbamidomethyl)	0	1.11158	0.304719	1.2794	0	2.811e-11	6.01579	3	2650.38	-1.29252	80.291	1
4506189	kIcALDDNVcMAFAGLTADAR	4	1	1	K1(iTRAQ4plex); N-Term(iTRAQ4plex); C3(Carbamidomethyl); C10(Carbamidomethyl)	0	1.06654	1.03302	1.11808	0	1.603e-10	6.01478	3	2600.28	-3.21443	86.1166	1
62241042	eRPTPSLNNNcTTSEDSLVLYNR	1	2	1	N-Term(iTRAQ4plex); C11(Carbamidomethyl)	0	0.747471	0.573742	0.922807	0	1.418e-08	6.01465	3	2824.35	-3.65914	52.6168	0
530368014	mPLATSTDHGHNLQTVQLLIk	2	3	1	N-Term(iTRAQ4plex); K21(iTRAQ4plex)	0	0.990234	0.333243	0.791804	0	3.541e-08	6.01461	3	2605.45	4.01999	78.9321	0
83700235	kGVAINFVTEEDkR	1	3	1	N-Term(iTRAQ4plex); K1(iTRAQ4plex); K13(iTRAQ4plex)	0	0.920479	0.81538	0.68992	0	1.525e-08	6.01438	4	2038.17	0.0107402	35.5184	2
311771535	lALVTGGEIASTFDHPELVk	4	3	1	N-Term(iTRAQ4plex); K20(iTRAQ4plex)	0	1.17518	1.0691	1.34123	0	1.304e-10	6.01272	3	2385.33	1.74001	91.0551	0
253970504	qDHPSSmGVYGQESGGFSGPGENR	3	7	1	N-Term(iTRAQ4plex); M7(Oxidation)	0	0.987913	1.19396	1.08702	0	3.8e-09	6.01219	3	2640.13	-5.86734	27.7883	0
226371741	eVSSEDIADMHSNLSNYHQYIVk	2	3	1	N-Term(iTRAQ4plex); K23(iTRAQ4plex)	0	0.927115	1.31427	0.669433	0	3.564e-09	6.01064	4	2967.44	0.284812	61.3569	0
4506585	acPRPEGLNFQDLk	1	2	1	N-Term(iTRAQ4plex); C2(Carbamidomethyl); K14(iTRAQ4plex)	0	1.02706	1.68061	1.08647	0	2.916e-07	6.01016	3	1933.02	-1.72647	65.7248	0
4502027	vHTEccHGDLLEcADDR	158	2	1	N-Term(iTRAQ4plex); C5(Carbamidomethyl); C6(Carbamidomethyl); C13(Carbamidomethyl)	0	1.06518	0.454894	0.992175	0	1.155e-10	6.00791	3	2230.94	0.375884	42.6878	0
530384249	iEVHQEEVVAEVHVSTVEER	2	3	1	N-Term(iTRAQ4plex)	0	0.997487	0.660239	1.10817	0	8.263e-09	6.00723	4	2462.26	-2.8337	51.2539	0
16507237	dNHLLGTFDLTGIPPAPR	38	1	1	N-Term(iTRAQ4plex)	0	0.945961	0.929662	1.10159	0	2.834e-11	6.00696	3	2078.11	-2.98945	81.8346	0
119395709	eIRPNSTVQWEEVcRPWVSGHR	2	1	1	N-Term(iTRAQ4plex); C14(Carbamidomethyl)	0	1.06543	0.947564	1.00696	0	6.655e-07	6.00534	4	2866.43	-0.171945	65.3298	0
167614504	kAAQNSGEAEYIEk	1	2	1	N-Term(iTRAQ4plex); K1(iTRAQ4plex); K14(iTRAQ4plex)	0	0.822463	0.727056	0.816917	0	2.055e-10	6.00523	3	1970.06	0.642899	26.1755	1
4557581	kTQTVcNFTDGALVQHQEWDGk	4	1	1	N-Term(iTRAQ4plex); K1(iTRAQ4plex); C6(Carbamidomethyl); K22(iTRAQ4plex)	0	0.712175	2.9578	0.837438	0	4.087e-09	6.00427	4	2994.51	0.469935	64.1286	1
21536286	fPAEDEFPDLSAHNNHMAk	4	1	1	N-Term(iTRAQ4plex); K19(iTRAQ4plex)	0	1.23173	0.371849	0.603126	0	1.931e-07	6.00322	4	2458.17	-0.394282	51.4403	0
46367787	skVDEAVAVLQAHQAk	2	5	1	N-Term(iTRAQ4plex); K2(iTRAQ4plex); K16(iTRAQ4plex)	0	0.958047	1.26862	0.969031	0	3.082e-08	6.00278	4	2126.23	0.0962567	51.4128	1
205277386	eTDcGVHINAGPEIGVASTk	2	4	1	N-Term(iTRAQ4plex); C4(Carbamidomethyl); K20(iTRAQ4plex)	0	1.02916	1.47785	0.633022	0	2.952e-11	6.00186	3	2343.19	0.115553	49.8377	0
70780353	vLVSVSEHTWTEQPEAESSQADRDR	2	6	1	N-Term(iTRAQ4plex)	0	1.14163	0.323153	1.6409	0	3.71e-08	6.00141	4	3000.43	-3.85941	46.8252	1
38202257	vSQGSkDPAEGDGAQPEETPR	9	3	1	N-Term(iTRAQ4plex); K6(iTRAQ4plex)	0	0.992148	1.35638	1.17992	0	3.705e-11	6.00109	3	2443.19	-2.78666	16.3796	1
7657015	eGYAWAEDkEHcEEYGR	2	1	1	N-Term(iTRAQ4plex); K9(iTRAQ4plex); C12(Carbamidomethyl)	0	1.06731	1.15647	0.886148	0	3.546e-07	6.00088	4	2417.06	-2.6311	31.2844	1
530365624	eEkPAGEEAEMEk	2	2	1	N-Term(iTRAQ4plex); K3(iTRAQ4plex); K13(iTRAQ4plex)	0	1.12591	0.74815	1.09947	0	4.77e-10	6.00052	3	1908.96	0.277252	15.5946	0
166235178	aQPFVAAANIDDkR	2	2	1	N-Term(iTRAQ4plex); K13(iTRAQ4plex)	0	1.08974	0.786916	1.17176	0	1.451e-10	5.99818	3	1803.99	-1.27884	44.8625	1
27477041	tVFEALQAPAcHENLVk	2	2	1	N-Term(iTRAQ4plex); C11(Carbamidomethyl); K17(iTRAQ4plex)	0	1.16113	1.08489	0.98451	0	2.115e-09	5.99778	3	2215.18	0.752338	63.4906	0
151101404	aAEDDEDDDVDTkk	20	3	1	N-Term(iTRAQ4plex); K13(iTRAQ4plex); K14(iTRAQ4plex)	0	1.01044	1.30644	0.859635	0	2.567e-09	5.99707	3	1997.95	-1.80453	7.92803	1
4557403	eLIRDEGVTSLYk	2	1	1	N-Term(iTRAQ4plex); K13(iTRAQ4plex)	0	1.01296	0.774995	1.33861	0	4.152e-08	5.9954	3	1811.01	-0.664836	51.9778	1
10835203	hPETGLFTLQSELMVTPAR	2	8	1	N-Term(iTRAQ4plex)	0	0.843964	0.301183	0.53139	0	1.308e-08	5.99301	3	2271.19	-0.585188	83.3278	0
224465187	dEVQEVVYFSAADHEPESk	3	2	1	N-Term(iTRAQ4plex); K19(iTRAQ4plex)	0	1.0923	1.97688	0.933471	0	8.54e-11	5.99186	3	2467.19	0.174967	61.1016	0
5031569	dQLQTFSEEHPVLLTEAPLNPR	3	2	1	N-Term(iTRAQ4plex)	0	1.07285	0.574583	1.07716	0	5.9e-10	5.99135	3	2678.38	-3.73505	93.266	0
530368014	vAHmEFcYQELcQLAAER	3	3	1	N-Term(iTRAQ4plex); M4(Oxidation); C7(Carbamidomethyl); C12(Carbamidomethyl)	0	0.897503	0.678028	0.878619	0	1.49e-08	5.99107	3	2415.1	-0.32267	79.2191	0
153266841	aTFGcHDGYSLDGPEEIEcTk	16	2	1	N-Term(iTRAQ4plex); C5(Carbamidomethyl); C19(Carbamidomethyl); K21(iTRAQ4plex)	0	0.89787	0.42059	1.77899	0	1.549e-09	5.99105	3	2674.2	-1.03183	59.7622	0
308818200	eESREPAPASPAPAGVEIR	1	1	1	N-Term(iTRAQ4plex)	0	0.948224	0.898438	0.805858	0	2.711e-07	5.99096	3	2107.09	0.723092	32.1553	1
4507709	nVHMNDNVLHSAFEVGAR	2	4	1	N-Term(iTRAQ4plex)	0	1.11689	0.67295	1.12007	0	4.795e-08	5.98996	4	2154.06	-3.19359	50.3157	0
7661968	gEFkDEEETVTTk	3	4	1	N-Term(iTRAQ4plex); K4(iTRAQ4plex); K13(iTRAQ4plex)	0	1.44541	2.00068	1.07108	0	2.389e-08	5.98956	3	1945.01	-1.56998	27.4104	1
388240801	sEVELAAALSDkR	6	1	1	N-Term(iTRAQ4plex); K12(iTRAQ4plex)	0	0.946422	0.498373	0.786159	0	1.202e-10	5.98914	3	1676.94	-2.44722	48.4612	1
14550407	aLHQVFEHMLDVSk	3	3	1	N-Term(iTRAQ4plex); K14(iTRAQ4plex)	0	1.03334	0.487363	1.09552	0	1.346e-10	5.9891	3	1942.05	1.56899	80.344	0
530414644	rIEGSGDQVDTLELSGGAR	5	13	1	N-Term(iTRAQ4plex)	0	1.03969	0.854833	1.00242	0	2.897e-10	5.98884	3	2104.07	-1.23064	41.1594	1
4506455	iVDRIDNDGDGFVTTEELk	3	1	1	N-Term(iTRAQ4plex); K19(iTRAQ4plex)	0	1.01096	1.42628	1.00602	0	9.761e-09	5.98716	3	2424.24	-2.65527	67.1558	1
4505257	qEAEEAkEALLQASR	2	2	1	N-Term(iTRAQ4plex); K7(iTRAQ4plex)	0	0.964762	0.654626	0.710492	0	2.38e-08	5.98604	3	1961.05	-1.41787	53.6884	1
367460087	nMDPLNDNVATLLHQSSDR	2	6	1	N-Term(iTRAQ4plex)	0	0.847302	0.304126	0.980798	0	5.367e-11	5.98559	3	2284.11	-1.78128	74.33	0
284172520	iEPGTLGVEHSWDTPcR	2	1	1	N-Term(iTRAQ4plex); C16(Carbamidomethyl)	0	0.878737	0.165363	0.385417	0	2.657e-10	5.98534	3	2098.02	0.907178	70.7094	0
4504893	dIPTNSPELEETLTHTITk	12	3	1	N-Term(iTRAQ4plex); K19(iTRAQ4plex)	0	0.956599	0.357675	1.38187	0	6.13e-10	5.98355	3	2427.29	0.0850989	71.3817	0
209413738	yHVPVVVVPEGSASDTHEQAILR	6	5	1	N-Term(iTRAQ4plex)	0	1.00664	1.03225	1.07467	0	9.955e-12	5.98309	4	2647.39	-1.83888	59.5763	0
32483399	gTEAPAVVTEEEDDDEETAPPVIAPRPDHTk	5	2	1	N-Term(iTRAQ4plex); K31(iTRAQ4plex)	0	1.04303	1.02494	0.996435	0	6.902e-11	5.98273	4	3603.74	-5.33093	49.9837	0
86788015	tcQDINEcETTNEcREDEMcWNYHGGFR	1	3	1	N-Term(iTRAQ4plex); C2(Carbamidomethyl); C8(Carbamidomethyl); C14(Carbamidomethyl); C20(Carbamidomethyl)	0	0.838763	0.225312	0.878057	0	8.574e-09	5.98006	4	3755.47	-1.73271	50.3606	1
37594464	kEQTADGVAVIPVLQR	2	1	1	N-Term(iTRAQ4plex); K1(iTRAQ4plex)	0	0.831635	0.992449	0.888122	0	3.112e-10	5.97985	3	2012.18	1.10354	55.0136	1
32307144	aQVEEFLAQHGSEYQSVk	2	2	1	N-Term(iTRAQ4plex); K18(iTRAQ4plex)	0	0.90672	2.48848	1.41205	0	6.25e-10	5.97927	3	2338.2	1.64423	73.4655	0
166158922	dVTATVDSLPLITASILSk	2	2	1	N-Term(iTRAQ4plex); K19(iTRAQ4plex)	0	1.0547	2.12552	1.29386	0	9.921e-09	5.97847	3	2232.28	-4.32216	119.843	0
300388183	nAQAIEDMVGYAQETQHEk	2	2	1	N-Term(iTRAQ4plex); K19(iTRAQ4plex)	0	1.02252	0.865977	1.23718	0	1.807e-11	5.97772	3	2450.18	-2.9966	66.9222	0
302191611	gYGYGQGAGTLSTDkGESLGIk	1	3	1	N-Term(iTRAQ4plex); K15(iTRAQ4plex); K22(iTRAQ4plex)	0	1.26361	0.539695	1.01846	0	9.496e-12	5.9777	3	2591.38	3.43516	63.3946	1
31542947	iQEIIEQLDVTTSEYEkEk	4	2	1	N-Term(iTRAQ4plex); K17(iTRAQ4plex); K19(iTRAQ4plex)	0	0.944394	1.82273	1.20145	0	2.637e-10	5.97597	3	2727.46	-2.33666	99.0505	1
50363217	dTEEEDFHVDQVTTVk	17	1	1	N-Term(iTRAQ4plex); K16(iTRAQ4plex)	0	1.02638	0.35264	1.34387	0	3.48e-08	5.97581	3	2180.06	-0.536407	44.9315	0
38176300	nLEEEENLGkGEYQESLR	1	1	1	N-Term(iTRAQ4plex); K10(iTRAQ4plex)	0	0.896421	0.293067	1.3065	0	1.806e-08	5.97452	3	2425.21	-0.279319	45.4102	1
67782319	aLEDLAQELEkENYHDQk	3	3	1	N-Term(iTRAQ4plex); K11(iTRAQ4plex); K18(iTRAQ4plex)	0	1.34271	0.58975	1.82695	0	4.511e-08	5.97448	4	2605.34	-1.39552	71.4472	1
82775371	tVVDLSEVYkPR	2	2	1	N-Term(iTRAQ4plex); K10(iTRAQ4plex)	0	1.01425	0.868555	1.15978	0	3.452e-09	5.97375	3	1693.97	0.00834577	55.7404	0
62414289	kVESLQEEIAFLk	17	1	1	N-Term(iTRAQ4plex); K1(iTRAQ4plex); K13(iTRAQ4plex)	0	0.938397	0.541327	1.09481	0	1.22e-07	5.97284	3	1966.16	1.36189	81.1078	1
4758648	fQGEDTVVIASkPYAFDR	3	1	1	N-Term(iTRAQ4plex); K12(iTRAQ4plex)	0	1.10532	1.00615	0.911886	0	2.379e-11	5.97148	3	2331.21	-3.59207	65.6563	0
12667788	hSQAVEELAEQLEQTk	10	2	1	N-Term(iTRAQ4plex); K16(iTRAQ4plex)	0	0.852262	1.02351	1.11119	0	1.997e-10	5.97071	3	2128.11	1.04407	67.3955	0
157419140	aLHEGVGSGSGSPDGAVVQGLVEk	5	3	1	N-Term(iTRAQ4plex); K24(iTRAQ4plex)	0	0.950789	1.39935	0.798421	0	4.386e-11	5.97024	3	2538.34	-0.341422	53.8831	0
17986258	vFDkEGNGTVMGAELR	2	11	1	N-Term(iTRAQ4plex); K4(iTRAQ4plex)	0	0.772092	0.595689	1.08917	0	3.961e-10	5.96975	3	2011.05	0.597487	59.8938	1
4502519	dNVRPLQQLGQR	3	2	1	N-Term(iTRAQ4plex)	0	1.17808	0.133022	0.366922	0	1.131e-06	5.96874	3	1567.88	0.629164	43.1391	0
4501887	lcYVALDFEQEmATAASSSSLEk	48	9	1	N-Term(iTRAQ4plex); C2(Carbamidomethyl); M12(Oxidation); K23(iTRAQ4plex)	0	0.914324	0.819499	0.860303	0	3.452e-09	5.96744	4	2854.38	1.43975	93.242	0
5032087	eDSAPSkPVVGIIYPPPEVR	3	3	1	N-Term(iTRAQ4plex); K7(iTRAQ4plex)	0	0.938572	1.19955	0.97459	0	4.679e-08	5.96732	3	2438.35	0.0752608	65.5919	0
5730023	eVVHTVSLHEIDVINSR	3	3	1	N-Term(iTRAQ4plex)	0	1.04494	0.743704	0.975361	0	1.231e-11	5.96646	3	2091.12	-4.16877	67.0896	0
4757714	kLVTDQNISENWR	3	2	1	N-Term(iTRAQ4plex); K1(iTRAQ4plex)	0	1.1181	0.797731	0.908481	0	2.336e-07	5.96564	3	1891.02	-2.84838	57.0712	1
22907052	tQIALSPNNHEVHIYk	2	1	1	N-Term(iTRAQ4plex); K16(iTRAQ4plex)	0	0.895205	0.84371	0.921911	0	2.1e-07	5.96521	4	2152.17	-0.299221	37.8577	0
4557741	gHTDSVQDISFDHSGk	4	1	1	N-Term(iTRAQ4plex); K16(iTRAQ4plex)	0	0.983784	0.819041	0.950269	0	5.079e-11	5.96472	3	2017.97	-5.48572	22.8766	0
338827696	dIAAGDFIEHAEFSGNLYGTSk	5	9	1	N-Term(iTRAQ4plex); K22(iTRAQ4plex)	0	0.997851	0.882126	0.966315	0	1.164e-11	5.96407	3	2630.29	-1.32026	87.2684	0
4503841	iMLFTNEDNPHGNDSAk	5	3	1	N-Term(iTRAQ4plex); K17(iTRAQ4plex)	0	1.01326	0.891032	0.992665	0	6.471e-10	5.96243	3	2191.07	-1.7359	49.4458	0
259155302	yVcEGPSHGGLPGASSEk	2	3	1	N-Term(iTRAQ4plex); C3(Carbamidomethyl); K18(iTRAQ4plex)	0	1.08014	1.27381	1.00258	0	1.133e-08	5.96113	3	2120.03	-2.01654	29.2253	0
50845386	tDLEkDIISDTSGDFRk	8	3	1	N-Term(iTRAQ4plex); K5(iTRAQ4plex); K17(iTRAQ4plex)	0	1.0989	0.714326	0.714143	0	2.833e-07	5.96101	4	2372.27	1.4316	56.6544	2
14043072	kLFIGGLSFETTEESLR	9	2	1	N-Term(iTRAQ4plex); K1(iTRAQ4plex)	0	1.04055	0.979287	1.04456	0	9.151e-10	5.95969	3	2215.22	1.13432	94.8935	1
157739940	eAFEEAGVLLLRPR	2	1	1	N-Term(iTRAQ4plex)	0	1.22299	1.45664	0.737372	0	3.401e-10	5.95937	3	1743.98	-5.46731	77.0396	0
50845428	nkEQGTYEDFVEGLR	1	1	1	N-Term(iTRAQ4plex); K2(iTRAQ4plex)	0	0.863375	0.400388	1.97055	0	6.293e-08	5.95902	3	2073.05	0.0295161	59.2209	1
4503149	gDSGGPLLcNNVAHGIVSYGk	3	1	1	N-Term(iTRAQ4plex); C9(Carbamidomethyl); K21(iTRAQ4plex)	0	1.4434	1.35427	0.858352	0	3.695e-13	5.95859	3	2403.23	-0.574129	59.7554	0
70906435	rEEAPSLRPAPPPISGGGYR	5	1	1	N-Term(iTRAQ4plex)	0	0.836764	0.766745	0.935496	0	9.889e-07	5.95818	3	2251.2	-3.59182	49.0358	1
530384249	eESESTAVGQAHSDISk	2	3	1	N-Term(iTRAQ4plex); K17(iTRAQ4plex)	0	0.930769	0.322043	0.947675	0	1.282e-11	5.95552	3	2063.01	-0.512933	21.4759	0
530377418	lDVYTQWHQQSQSTkPk	1	7	1	N-Term(iTRAQ4plex); K15(iTRAQ4plex); K17(iTRAQ4plex)	0	0.801732	0.675735	0.833716	0	2.631e-08	5.95483	4	2506.34	0.187265	51.2901	0
296531406	gVEVTVGHEQEEGGk	3	4	1	N-Term(iTRAQ4plex); K15(iTRAQ4plex)	0	0.995751	0.951931	1.0106	0	4.431e-08	5.95317	3	1842.94	-2.75405	15.8889	0
33350932	aLEHAFQLEHIMDLTR	2	1	1	N-Term(iTRAQ4plex)	0	0.62618	0.552274	0.875172	0	5.728e-11	5.95152	3	2068.07	-3.03984	93.2783	0
4758670	sGLAYcPNDYHQLFSPR	1	3	1	N-Term(iTRAQ4plex); C6(Carbamidomethyl)	0	0.970477	1.21858	1.21885	0	1.906e-09	5.95008	3	2169.03	-2.48025	62.1632	0
12056468	aGDkDDITEPAVcALR	4	2	1	N-Term(iTRAQ4plex); K4(iTRAQ4plex); C13(Carbamidomethyl)	0	1.23804	7.16568	0.750497	0	2.384e-09	5.94975	3	2019.04	-3.1315	48.5793	1
20070228	dLAQYDAAHHEEFkR	2	1	1	N-Term(iTRAQ4plex); K14(iTRAQ4plex)	0	0.997681	1.44521	0.898584	0	1.496e-07	5.94975	4	2118.06	-1.9773	20.466	1
119964726	tTTGDVQVLGLVHTQk	2	1	1	N-Term(iTRAQ4plex); K16(iTRAQ4plex)	0	0.972565	1.10278	0.969095	0	2.988e-10	5.94943	3	1985.13	0.692039	52.5236	0
187761324	aTQPETTEEVTDLkR	1	7	1	N-Term(iTRAQ4plex); K14(iTRAQ4plex)	0	1.20713	1.03101	0.931866	0	1.264e-09	5.94924	3	2006.06	-0.456391	44.7639	1
4557871	nLNEkDYELLcLDGTR	18	2	1	N-Term(iTRAQ4plex); K5(iTRAQ4plex); C11(Carbamidomethyl)	0	0.973994	0.422981	0.703335	0	3.785e-08	5.949	3	2241.14	-1.63053	62.3019	1
148529014	sDPNRETDDTLVLSFVGQTR	2	1	1	N-Term(iTRAQ4plex)	0	1.11681	0.980663	1.10061	0	1.257e-08	5.9486	3	2394.2	0.880589	90.3547	1
11321585	kAcADATLSQITNNIDPVGR	2	1	1	N-Term(iTRAQ4plex); K1(iTRAQ4plex); C3(Carbamidomethyl)	0	0.991506	0.719638	1.31319	0	2.448e-08	5.9484	3	2432.28	0.47781	67.5956	1
4557305	iGEHTPSALAIMENANVLAR	9	2	1	N-Term(iTRAQ4plex)	0	0.971509	0.893245	0.941069	0	1.458e-10	5.94721	3	2251.19	-2.21511	88.5138	0
4505753	fSGWYDADLSPAGHEEAk	6	1	1	N-Term(iTRAQ4plex); K18(iTRAQ4plex)	0	0.946259	1.28453	0.844172	0	2.669e-09	5.94535	3	2268.08	-2.31271	61.4132	0
4502403	eISPDTTLLDLQNNDISELRk	4	1	1	N-Term(iTRAQ4plex); K21(iTRAQ4plex)	0	0.532297	0.409181	0.590076	0	1.204e-07	5.94529	4	2702.44	-0.341442	87.7179	1
156564401	gSmAGSTGVHDTVVNQLLSk	3	1	1	N-Term(iTRAQ4plex); M3(Oxidation); K20(iTRAQ4plex)	0	0.808291	0.810751	0.822697	0	7.583e-10	5.94497	3	2305.21	-0.402996	55.6931	0
68051721	tYILTcEHDVLRDDGIMYAk	1	4	1	N-Term(iTRAQ4plex); C6(Carbamidomethyl); K20(iTRAQ4plex)	0	0.950569	1.16576	1.62976	0	1.311e-07	5.94426	4	2701.36	1.34489	83.096	1
66932947	lVHVEEPHTETVR	9	1	1	N-Term(iTRAQ4plex)	0	0.967397	0.314094	1.56086	0	1.446e-07	5.94424	3	1689.9	-1.27442	33.5495	0
4759158	rEEEEFNTGPLSVLTQSVk	10	2	1	N-Term(iTRAQ4plex); K19(iTRAQ4plex)	0	1.05184	1.06192	0.857318	0	4.119e-09	5.94175	3	2451.29	-2.48832	79.0129	1
4503535	iVIGYQSHADTATk	3	3	1	N-Term(iTRAQ4plex); K14(iTRAQ4plex)	0	1.09062	0.775075	0.984428	0	7.993e-08	5.94153	3	1791.98	-5.21635	31.5547	0
46367787	kEFSPFGTITSAk	1	4	1	N-Term(iTRAQ4plex); K1(iTRAQ4plex); K13(iTRAQ4plex)	0	1.0217	1.52461	0.962251	0	6.158e-07	5.94043	3	1845.05	1.51716	66.0478	1
4503609	iEVIkPGDLGVDLTSk	1	2	1	N-Term(iTRAQ4plex); K5(iTRAQ4plex); K16(iTRAQ4plex)	0	0.888105	2.15633	1.10617	0	2.653e-10	5.9402	3	2116.26	-0.347973	74.4759	0
367460087	iAEcSSQLAEEEEkAk	1	6	1	N-Term(iTRAQ4plex); C4(Carbamidomethyl); K14(iTRAQ4plex); K16(iTRAQ4plex)	0	0.79117	0.173368	0.86475	0	5.635e-10	5.93964	3	2254.15	-2.51864	35.5189	1
5729770	lYQQHGAGLFDVTR	10	1	1	N-Term(iTRAQ4plex)	0	0.885098	0.625231	1.18075	0	4.354e-08	5.9396	3	1748.91	-3.84243	53.603	0
11342680	acYLSINPQkDEALETEk	1	2	1	N-Term(iTRAQ4plex); C2(Carbamidomethyl); K10(iTRAQ4plex); K18(iTRAQ4plex)	0	1.14128	0.868034	0.761293	0	7.954e-09	5.93895	3	2541.32	-1.93753	55.48	1
13654237	sLGTIQQccDAIDHLcR	1	2	1	N-Term(iTRAQ4plex); C8(Carbamidomethyl); C9(Carbamidomethyl); C16(Carbamidomethyl)	0	1.06123	1.13408	0.967494	0	1.566e-09	5.93843	3	2191.02	1.06538	70.7626	0
61743954	vDIDTPDIDIHGPEGk	7	6	1	N-Term(iTRAQ4plex); K16(iTRAQ4plex)	0	0.967534	0.509633	0.6659	0	2.732e-08	5.93819	3	2009.04	-0.898148	59.3291	0
39777597	vVTNYNSAHDQNSNLLIEYFR	9	4	1	N-Term(iTRAQ4plex)	0	0.68012	0.35952	0.522934	0	4.869e-10	5.93807	3	2641.31	-0.106456	78.4589	0
5031633	qADGAASAPTEEEEEVVkDR	2	2	1	N-Term(iTRAQ4plex); K18(iTRAQ4plex)	0	1.19009	0.504516	0.663753	0	1.324e-09	5.93803	3	2419.17	-5.74117	32.3909	1
31377806	gVAGGSVAVLcPYNR	2	2	1	N-Term(iTRAQ4plex); C11(Carbamidomethyl)	0	1.24181	0.706992	0.370426	0	3.433e-10	5.93699	2	1663.86	-4.14167	56.2382	0
4557579	sTITLDGGVLVHVQk	6	1	1	N-Term(iTRAQ4plex); K15(iTRAQ4plex)	0	0.75101	0.47007	1.40931	0	4.164e-11	5.93648	3	1855.09	-0.247463	58.6746	0
422398894	dLEDkEGEIQAGAk	4	9	1	N-Term(iTRAQ4plex); K5(iTRAQ4plex); K14(iTRAQ4plex)	0	1.04784	1.03701	1.04563	0	1.165e-08	5.93645	3	1935.03	-3.24128	30.2803	1
5803225	lIccDILDVLDkHLIPAANTGESk	1	3	1	N-Term(iTRAQ4plex); C3(Carbamidomethyl); C4(Carbamidomethyl); K12(iTRAQ4plex); K24(iTRAQ4plex)	0	0.992425	0.643625	0.739122	0	1.902e-09	5.9353	4	3127.69	0.553232	114.224	1
4502577	aHPNMEAGPPESGESTDALk	1	2	1	N-Term(iTRAQ4plex); K20(iTRAQ4plex)	0	1.06902	2.9993	1.0979	0	2.655e-09	5.93401	3	2326.12	-0.567209	38.8629	0
5803137	gFGFITFTNPEHASVAMR	6	1	1	N-Term(iTRAQ4plex)	0	1.10781	1.1219	1.07024	0	4.911e-09	5.93335	3	2126.06	-2.43313	78.4245	0
24797067	qDAYDGkDYIALNEDLR	3	2	1	N-Term(iTRAQ4plex); K7(iTRAQ4plex)	0	2.07326	1.90672	0.294096	0	4.164e-09	5.93315	3	2287.14	-3.90622	58.5009	1
14916498	rLDFTGNLIEDIEDGTFSk	2	2	1	N-Term(iTRAQ4plex); K19(iTRAQ4plex)	0	0.424859	0.11077	0.383784	0	4.445e-09	5.93211	3	2458.27	0.543635	106.518	1
4502317	aRDDLITDLLNEAk	1	2	1	N-Term(iTRAQ4plex); K14(iTRAQ4plex)	0	1.16972	0.945208	1.78186	0	1.09e-07	5.92915	3	1875.04	-3.61354	93.9869	1
21361827	gLLQDDAHPTLVTYADHSk	1	2	1	N-Term(iTRAQ4plex); K19(iTRAQ4plex)	0	0.862559	0.712058	0.955637	0	5.318e-08	5.92852	4	2369.23	-3.39117	45.7706	0
4506645	yLYTLVITDkEk	2	1	1	N-Term(iTRAQ4plex); K10(iTRAQ4plex); K12(iTRAQ4plex)	0	0.9241	2.12913	1.07157	0	1.308e-07	5.9266	3	1918.12	-1.18648	66.9062	1
353731086	dLFGLASNEHDLSMAk	1	3	1	N-Term(iTRAQ4plex); K16(iTRAQ4plex)	0	1.22658	0.887785	0.859325	0	7.29e-09	5.92654	3	2036.04	0.594472	70.5367	0
156119625	tmEQFTIHLTVNPQSk	1	1	1	N-Term(iTRAQ4plex); M2(Oxidation); K16(iTRAQ4plex)	0	1.06068	0.330643	1.27381	0	4.825e-08	5.92607	3	2178.15	0.612053	52.1597	0
105990532	aSGSLPYTQTLQDHLNSLk	4	1	1	N-Term(iTRAQ4plex); K19(iTRAQ4plex)	0	0.933333	0.445714	1.48302	0	3.187e-10	5.92485	3	2361.27	1.08379	68.7134	0
209693439	tkENVVQSVTSVAEk	1	3	1	N-Term(iTRAQ4plex); K2(iTRAQ4plex); K15(iTRAQ4plex)	0	1.1954	1.07058	0.571169	0	5.966e-07	5.92277	3	2051.17	-0.638896	45.593	1
45439327	lHSEGDQLLAAEHPGR	2	1	1	N-Term(iTRAQ4plex)	0	1.21806	0.709424	0.583047	0	8.137e-09	5.9227	4	1873.95	-4.88472	29.6036	0
4506773	mHEGDEGPGHHHkPGLGEGTP	26	1	1	N-Term(iTRAQ4plex); K13(iTRAQ4plex)	0	1.07344	2.12944	0.678707	0	1.796e-06	5.9225	4	2464.17	1.06524	22.7894	0
7661948	kEEEEEEEEYDEGSNLk	4	1	1	N-Term(iTRAQ4plex); K1(iTRAQ4plex); K17(iTRAQ4plex)	0	0.956172	1.23661	1.20318	0	7.998e-09	5.9222	3	2518.17	0.890716	30.6465	1
4758516	scVEEPEPEPEAAEGDGDkk	6	4	1	N-Term(iTRAQ4plex); C2(Carbamidomethyl); K19(iTRAQ4plex); K20(iTRAQ4plex)	0	1.16008	1.1765	0.775534	0	1.284e-08	5.92129	3	2605.22	-4.07212	23.4054	1
285026434	eLREELGEAAAAFR	2	3	1	N-Term(iTRAQ4plex)	0	0.922676	0.8774	0.867752	0	1.131e-08	5.92053	3	1705.89	-4.67081	69.8563	1
41393599	aGVSISVVHGNLSEEAAk	2	2	1	N-Term(iTRAQ4plex); K18(iTRAQ4plex)	0	0.961539	2.14452	1.37359	0	3.012e-09	5.91989	3	2056.13	0.689277	57.8512	0
27436946	sVGGSGGGSFGDNLVTR	3	3	1	N-Term(iTRAQ4plex)	0	0.984346	0.967349	0.919998	0	2.371e-13	5.91959	2	1710.85	-1.42321	45.0389	0
13124879	aLEEALEAkEELER	6	4	1	N-Term(iTRAQ4plex); K9(iTRAQ4plex)	0	0.770462	0.154534	0.742047	0	3.121e-10	5.91899	3	1918.04	-1.12561	72.9931	1
91718899	iADPEHDHTGFLTEYVATR	3	3	1	N-Term(iTRAQ4plex)	0	0.939719	0.572558	0.651741	0	1.644e-08	5.91831	3	2316.14	0.432946	72.8982	0
50845386	sALSGHLETVILGLLk	9	3	1	N-Term(iTRAQ4plex); K16(iTRAQ4plex)	0	1.12031	0.792258	0.828233	0	9.454e-08	5.918	3	1939.18	-3.2464	105.148	0
62414289	lQEEMLQREEAENTLQSFR	4	1	1	N-Term(iTRAQ4plex)	0	0.992178	0.389094	1.04787	0	8.402e-09	5.91709	3	2495.23	0.90919	67.5679	1
5031873	gHPDLQGQPAEEIFESVGDR	6	1	1	N-Term(iTRAQ4plex)	0	1.25775	1.17917	1.00887	0	1.007e-10	5.91621	3	2325.12	0.692667	71.535	0
116284394	eLSSTEAQLHDAQELLQEETR	3	3	1	N-Term(iTRAQ4plex)	0	1.2843	0.351134	0.638134	0	6.895e-12	5.91579	3	2571.26	-0.247959	82.0694	0
4502403	dLPETLNELHLDHNk	8	3	1	N-Term(iTRAQ4plex); K15(iTRAQ4plex)	0	0.505913	0.409053	0.612228	0	3.141e-09	5.91482	3	2076.09	-2.01775	55.633	0
20149498	tDPHLcDFLETHFLDEEVk	13	2	1	N-Term(iTRAQ4plex); C6(Carbamidomethyl); K19(iTRAQ4plex)	0	0.454039	0.211801	4.56026	0	3.835e-09	5.9147	3	2633.28	-1.19163	82.9063	0
116284394	hGQALGELAEQLEQAR	2	3	1	N-Term(iTRAQ4plex)	0	1.20713	0.646075	0.727744	0	4.258e-09	5.91447	3	1893.99	-0.752252	70.5438	0
67782365	akQEELEAALQR	9	1	1	N-Term(iTRAQ4plex); K2(iTRAQ4plex)	0	1.18876	0.817558	0.270929	0	7.308e-10	5.91357	3	1673.94	0.30468	40.2424	1
22538467	qVLGQMVIDEELLGDGHSYSPR	1	1	1	N-Term(iTRAQ4plex)	0	0.853546	0.81747	1.19064	0	7.383e-10	5.91252	3	2587.28	-4.18657	88.7409	0
115527062	gTVHFAVVITDGHVTGSPcGGIk	6	3	1	N-Term(iTRAQ4plex); C19(Carbamidomethyl); K23(iTRAQ4plex)	0	0.879446	0.332094	0.70849	0	1.414e-08	5.91236	4	2597.37	-0.944828	52.4749	0
23510340	aVTLHDQGTAQWADLSSQFYLR	2	3	1	N-Term(iTRAQ4plex)	0	1.07491	0.578604	0.870426	0	1.176e-10	5.91232	3	2651.32	-5.81822	92.7229	0
100816392	rPLDDGVGNQLGALVHQR	1	3	1	N-Term(iTRAQ4plex)	0	0.732255	0.832346	0.794368	0	2.711e-09	5.91228	3	2089.14	-1.51607	50.8964	0
66346733	ykESFDVGcNLFAk	1	3	1	N-Term(iTRAQ4plex); K2(iTRAQ4plex); C9(Carbamidomethyl); K14(iTRAQ4plex)	0	0.88991	0.442148	0.625272	0	7.173e-08	5.9116	3	2110.1	-0.143845	63.2106	1
110556636	dQSSWQNSDASQEVGGHQER	1	5	1	N-Term(iTRAQ4plex)	0	1.17629	1.73097	0.985134	0	5.494e-10	5.91113	3	2389.05	-0.198142	22.6398	0
116295258	eGILGQHQFLEGPEGIENTR	2	1	1	N-Term(iTRAQ4plex)	0	0.877985	1.37785	1.14048	0	2.211e-09	5.90919	3	2368.19	-6.93467	63.4376	0
4557469	lHDINAQmVEDQGFLDSLR	3	5	1	N-Term(iTRAQ4plex); M8(Oxidation)	0	0.843717	0.719364	0.895766	0	1.681e-09	5.90869	3	2361.16	0.0527617	89.6648	0
4502027	sLHTLFGDkLcTVATLR	14	1	1	N-Term(iTRAQ4plex); K9(iTRAQ4plex); C11(Carbamidomethyl)	0	1.27946	0.303992	0.924304	0	8.395e-09	5.90849	3	2220.24	0.309537	69.909	1
4885609	kLDSGGFYITSR	1	1	1	N-Term(iTRAQ4plex); K1(iTRAQ4plex)	0	0.911182	1.15483	1.08324	0	2.954e-09	5.90734	3	1631.9	-0.0729733	43.328	1
203098816	sTVPHAYATADcDLGAVLk	1	2	1	N-Term(iTRAQ4plex); C12(Carbamidomethyl); K19(iTRAQ4plex)	0	0.878248	1.47443	1.11319	0	1.611e-10	5.90713	3	2277.18	-0.136287	66.0373	0
215490098	aQLHVQGLLHEAGSTDDR	2	5	1	N-Term(iTRAQ4plex)	0	1.06694	0.702777	1.26256	0	3.979e-09	5.90673	3	2091.07	0.387664	40.5188	0
189217425	aASASESALQTVIkEDLPR	2	4	1	N-Term(iTRAQ4plex); K14(iTRAQ4plex)	0	0.950671	1.29781	0.658616	0	9.752e-10	5.90634	3	2274.25	-0.9431	74.1889	1
6912242	eVFQIASNDHDAAINR	1	1	1	N-Term(iTRAQ4plex)	0	1.06651	0.547214	0.698129	0	1.87e-10	5.90551	3	1943.97	-0.0169249	47.7631	0
392307009	vNAFSNFFSGPIVVHcSAGVGR	1	2	1	N-Term(iTRAQ4plex); C16(Carbamidomethyl)	0	1.05651	0.71404	1.29987	0	1.007e-08	5.90323	3	2466.24	-3.55804	90.0505	0
33350932	eGLMLDSHEELYk	1	1	1	N-Term(iTRAQ4plex); K13(iTRAQ4plex)	0	1.17623	1.00777	1.19021	0	2.064e-07	5.90279	3	1851.94	-2.32305	51.6226	0
4507877	cDRVDQLTAQLADLAAR	1	4	1	N-Term(iTRAQ4plex); C1(Carbamidomethyl)	0	1.04406	0.388843	0.58423	0	5.989e-10	5.90141	3	2060.07	0.178626	84.0984	1
32454741	tGLYNYYDDEkEk	6	1	1	N-Term(iTRAQ4plex); K11(iTRAQ4plex); K13(iTRAQ4plex)	0	0.915732	2.80919	1.49775	0	4.23e-09	5.90131	3	2070.04	-0.453199	37.547	1
7669492	vIHDNFGIVEGLmTTVHAITATQk	2	3	1	N-Term(iTRAQ4plex); M13(Oxidation); K24(iTRAQ4plex)	0	1.04028	0.993645	0.930391	0	9.952e-10	5.90128	3	2899.56	0.892328	93.8872	0
5901970	aELGkDLQEPEFSAk	2	1	1	N-Term(iTRAQ4plex); K5(iTRAQ4plex); K15(iTRAQ4plex)	0	0.863637	0.953128	0.759434	0	2.931e-10	5.90041	3	2094.15	1.08412	49.6124	1
4503521	lGHVVMGNNAVSPYQQVIEk	1	2	1	N-Term(iTRAQ4plex); K20(iTRAQ4plex)	0	1.05566	1.13729	1.1194	0	2.444e-09	5.90038	3	2471.33	1.12637	58.2204	0
519666785	eLVFkEDGQEYAQVIk	4	4	1	N-Term(iTRAQ4plex); K5(iTRAQ4plex); K16(iTRAQ4plex)	0	1.22422	1.13094	1.13049	0	8.076e-08	5.90025	3	2328.28	0.171383	63.6185	1
530431009	nSNDPAVFkDNPTEDVEYQcVADNcHSHAk	1	6	1	N-Term(iTRAQ4plex); K9(iTRAQ4plex); C20(Carbamidomethyl); C25(Carbamidomethyl); K30(iTRAQ4plex)	0	0.901804	0.262633	1.01221	0	4.732e-07	5.89996	5	3893.78	-0.122211	56.1745	1
40353734	dELHIVEAEAmNYEGSPIk	6	5	1	N-Term(iTRAQ4plex); M11(Oxidation); K19(iTRAQ4plex)	0	0.892569	1.30285	1.43386	0	2.547e-10	5.89933	3	2449.21	-0.83289	76.2966	0
4505257	kTQEQLALEMAELTAR	9	2	1	N-Term(iTRAQ4plex); K1(iTRAQ4plex)	0	0.910072	0.742428	0.835011	0	2.683e-09	5.89905	3	2120.16	0.691572	79.9912	1
4502907	tGVLkPGSDTLQEVk	1	1	1	N-Term(iTRAQ4plex); K5(iTRAQ4plex); K15(iTRAQ4plex)	0	0.966357	0.25241	0.451368	0	2.595e-08	5.89841	3	2004.16	-5.80685	37.1269	0
383209673	aLQPIVSEEEWAHTk	1	5	1	N-Term(iTRAQ4plex); K15(iTRAQ4plex)	0	1.0108	1.26306	0.961514	0	2.266e-11	5.89759	3	2026.08	0.0225655	59.3939	0
8393956	gATASQLEEVFHSEk	1	3	1	N-Term(iTRAQ4plex); K15(iTRAQ4plex)	0	1.15278	3.64929	0.707587	0	1.914e-09	5.8967	3	1920.99	0.469513	57.2401	0
4503571	eIFDSRGNPTVEVDLFTSk	1	2	1	N-Term(iTRAQ4plex); K19(iTRAQ4plex)	0	1.02206	1.8622	0.721363	0	1.597e-07	5.89603	3	2442.27	-0.908055	84.6344	1
308818200	sccDYALHVDITHWNDSVk	5	2	1	N-Term(iTRAQ4plex); C2(Carbamidomethyl); C3(Carbamidomethyl); K19(iTRAQ4plex)	0	1.24097	0.618785	0.778313	0	1.592e-10	5.89586	4	2608.22	1.07798	78.9735	0
4502027	aDDkETcFAEEGkk	58	2	1	N-Term(iTRAQ4plex); K4(iTRAQ4plex); C7(Carbamidomethyl); K13(iTRAQ4plex); K14(iTRAQ4plex)	0	1.11017	0.430006	1.12946	0	1.26e-09	5.89527	3	2204.13	-0.499037	16.1474	2
4885281	tFVVQGFGNVGLHSMR	4	3	1	N-Term(iTRAQ4plex)	0	0.95168	0.742738	0.840995	0	4.643e-10	5.89431	3	1892.99	-3.35993	68.431	0
530412501	sSQIGAVVSHQSSVIPDR	1	4	1	N-Term(iTRAQ4plex)	0	0.862255	1.03213	1.01409	0	1.995e-09	5.89395	3	2011.07	-0.916186	43.374	0
530368014	kHEAIETDIAAYEER	6	3	1	N-Term(iTRAQ4plex); K1(iTRAQ4plex)	0	0.969318	0.374754	0.848546	0	1.836e-09	5.89393	3	2063.07	1.79262	49.5135	1
311771535	sLHDALcVLAQTVk	5	3	1	N-Term(iTRAQ4plex); C7(Carbamidomethyl); K14(iTRAQ4plex)	0	1.27717	1.50007	1.31898	0	5.506e-09	5.89278	3	1843.03	-2.16561	85.334	0
16418425	eSVSHAILQTDQALTETEk	1	1	1	N-Term(iTRAQ4plex); K19(iTRAQ4plex)	0	0.950978	2.49316	1.49279	0	1.164e-10	5.8925	3	2388.25	-1.83936	59.8538	0
530412918	lkDGEETTVEEIk	2	5	1	N-Term(iTRAQ4plex); K2(iTRAQ4plex); K13(iTRAQ4plex)	0	0.938747	0.84803	0.982979	0	1.14e-07	5.89205	3	1923.06	-1.38551	40.6054	1
5032087	tQQAAQANITLQEQIEAIHk	3	3	1	N-Term(iTRAQ4plex); K20(iTRAQ4plex)	0	1.12363	1.04392	1.19236	0	5.26e-10	5.88951	3	2523.38	0.141155	74.0965	0
4504347	vGAHAGEYGAEALER	1044	1	1	N-Term(iTRAQ4plex)	0	1.11497	0.345727	1.25831	0	6.93e-09	5.88912	3	1673.83	-4.90738	28.5765	0
530424875	gTEVVVcAVNALAHHVLNk	1	5	1	N-Term(iTRAQ4plex); C7(Carbamidomethyl); K19(iTRAQ4plex)	0	1.68087	0.883693	0.977246	0	7.043e-09	5.88859	4	2319.28	-0.655176	94.6964	0
7657309	hFVcEGcEQLLSGR	4	3	1	N-Term(iTRAQ4plex); C4(Carbamidomethyl); C7(Carbamidomethyl)	0	0.780453	0.233701	0.537896	0	1.213e-08	5.88778	3	1835.86	-3.76169	54.7683	0
115298678	sGIPIVTSPYQIHFTk	12	1	1	N-Term(iTRAQ4plex); K16(iTRAQ4plex)	0	1.08111	0.448097	1.13946	0	8.444e-11	5.88756	3	2076.17	0.599819	72.6443	0
5031599	yFQFQEEGkEGENR	4	1	1	N-Term(iTRAQ4plex); K9(iTRAQ4plex)	0	0.98036	1.24364	1.02395	0	2.294e-09	5.88715	3	2048.98	-5.49857	42.0203	1
4503149	aQEGLRPGTLcTVAGWGR	8	1	1	N-Term(iTRAQ4plex); C11(Carbamidomethyl)	0	1.17504	1.13038	0.773716	0	1.652e-10	5.88676	3	2073.08	-0.328772	56.6668	0
56676393	aPEPHVEEDDDDELDSk	14	1	1	N-Term(iTRAQ4plex); K17(iTRAQ4plex)	0	1.07239	1.05249	0.953716	0	4.221e-10	5.88672	3	2228	-1.84687	32.1109	0
116063573	vTVLFAGQHIAk	8	2	1	N-Term(iTRAQ4plex); K12(iTRAQ4plex)	0	0.919419	0.547265	0.894969	0	2.118e-10	5.88634	3	1571.95	0.0316565	53.9268	0
4507877	kIDAAQNWLADPNGGPEGEEQIRGALAEAR	1	4	1	N-Term(iTRAQ4plex); K1(iTRAQ4plex)	0	0.920528	0.569706	0.940926	0	2.509e-07	5.88624	4	3464.78	1.62889	79.6243	2
530390941	lIITSAEASPAEccQHAk	2	5	1	N-Term(iTRAQ4plex); C13(Carbamidomethyl); C14(Carbamidomethyl); K18(iTRAQ4plex)	0	1.14159	0.600231	1.203	0	4.394e-09	5.88613	3	2274.15	1.02735	39.4631	0
93102364	wHLEQQQAIQTTEAEk	1	3	1	N-Term(iTRAQ4plex); K16(iTRAQ4plex)	0	0.979513	1.45637	1.23285	0	3.046e-08	5.88593	3	2228.15	-3.3257	45.4718	0
21361462	iQLEHHISPGDFPDcQk	7	2	1	N-Term(iTRAQ4plex); C15(Carbamidomethyl); K17(iTRAQ4plex)	0	1.14464	0.235752	0.743135	0	1.26e-08	5.88535	3	2309.16	1.36763	58.6422	0
7706497	kNPDSQYGELIEk	2	1	1	N-Term(iTRAQ4plex); K1(iTRAQ4plex); K13(iTRAQ4plex)	0	0.964795	1.37391	1.04277	0	1.433e-08	5.88518	3	1953.06	-1.13452	36.9653	1
319655561	lFIHESIHDEVVNR	2	3	1	N-Term(iTRAQ4plex)	0	0.921831	1.21694	0.957051	0	5.78e-09	5.88472	3	1851.98	-0.885354	43.1881	0
5453597	fITHAPPGEFNEVFNDVR	7	1	1	N-Term(iTRAQ4plex)	0	0.951616	1.31303	0.997569	0	4.159e-10	5.8834	3	2233.12	-0.293658	77.454	0
530364759	eGTINVHDVETQFNQYk	3	26	1	N-Term(iTRAQ4plex); K17(iTRAQ4plex)	0	1.11278	0.911182	0.777014	0	7.755e-09	5.88333	3	2310.15	-4.65074	61.4609	0
31542718	vIIISAEGPVFSSGHDLk	2	1	1	N-Term(iTRAQ4plex); K18(iTRAQ4plex)	0	1.0874	0.49712	1.17168	0	4.382e-09	5.88217	3	2157.21	-0.765239	72.6409	0
5454052	tTFDEAMADLHTLSEDSYk	11	1	1	N-Term(iTRAQ4plex); K19(iTRAQ4plex)	0	0.484025	10.4415	0.644875	0	7.287e-08	5.88216	3	2462.15	-7.39087	90.6901	0
530405728	iFRDGEEAGAYDGPR	4	3	1	N-Term(iTRAQ4plex)	0	0.971144	1.23729	0.970179	0	4.138e-10	5.88132	3	1796.87	-1.61425	38.2272	1
4507467	nSLcIENScIAAHDk	2	1	1	N-Term(iTRAQ4plex); C4(Carbamidomethyl); C9(Carbamidomethyl); K15(iTRAQ4plex)	0	0.752599	2.11823	0.678734	0	1.255e-11	5.88006	3	2019.98	-1.27348	35.4881	0
115430223	mLITILGTVkPNANR	1	2	1	N-Term(iTRAQ4plex); K10(iTRAQ4plex)	0	0.953962	0.611537	1.02715	0	5.332e-10	5.87952	3	1929.16	2.16156	77.6435	0
530370419	kFGYVDFESAEDLEk	6	2	1	N-Term(iTRAQ4plex); K1(iTRAQ4plex); K15(iTRAQ4plex)	0	0.995159	1.28388	1.16655	0	7.1e-08	5.87891	3	2209.14	-1.59799	66.4783	1
53692189	gEDEDEVSEAQETPDHAIFR	2	1	1	N-Term(iTRAQ4plex)	0	0.830621	0.634463	0.789423	0	3.78e-10	5.87854	3	2418.07	-6.36464	48.4565	0
33350932	akEALELTDTGLLSGSEER	3	1	1	N-Term(iTRAQ4plex); K2(iTRAQ4plex)	0	1.0838	0.711266	1.04265	0	1.453e-10	5.87634	3	2307.23	0.404756	63.7613	1
4503117	vHVGDEDFVHLR	12	1	1	N-Term(iTRAQ4plex)	0	0.759256	2.92552	1.02888	0	4.522e-10	5.8763	3	1566.81	-0.789303	42.5997	0
5803225	yLAEFATGNDRk	4	3	1	N-Term(iTRAQ4plex); K12(iTRAQ4plex)	0	1.03314	0.652831	0.847909	0	1.917e-05	5.87595	3	1672.89	0.696993	59.3336	1
57164975	gSLGSQGAkDEPEEELQk	1	11	1	N-Term(iTRAQ4plex); K9(iTRAQ4plex); K18(iTRAQ4plex)	0	1.11177	1.80422	1.03526	0	4.617e-10	5.87548	3	2334.21	-1.03749	26.7313	1
5453597	iEGYEDQVLITEHGDLGNSR	2	1	1	N-Term(iTRAQ4plex)	0	1.08925	1.50422	1.21442	0	1.479e-09	5.87454	3	2389.18	3.0835	64.9389	0
21536301	aLLkDQQPGTFLLR	3	4	1	N-Term(iTRAQ4plex); K4(iTRAQ4plex)	0	0.852733	1.87356	0.949849	0	7.158e-08	5.87444	3	1888.13	1.3478	75.4575	1
116063573	tGVAVNkPAEFTVDAk	4	2	1	N-Term(iTRAQ4plex); K7(iTRAQ4plex); K16(iTRAQ4plex)	0	0.899862	0.504833	0.964657	0	9.126e-10	5.874	3	2079.18	-0.100511	42.4252	0
344179112	nWQWGGLTcDHYEEAk	1	5	1	N-Term(iTRAQ4plex); C9(Carbamidomethyl); K16(iTRAQ4plex)	0	1.20919	1.01842	1.43131	0	6.706e-08	5.87237	3	2282.05	-1.71309	72.183	0
167614485	qTmQVDEHARPQTTLEQLQk	2	3	1	N-Term(iTRAQ4plex); M3(Oxidation); K20(iTRAQ4plex)	0	0.967815	1.16325	1.10026	0	6.205e-07	5.87231	4	2685.38	-2.02275	30.7575	0
530415010	wESPAQNTAHLDQFER	2	4	1	N-Term(iTRAQ4plex)	0	1.1541	0.801355	1.0765	0	2.01e-09	5.87095	3	2072.98	-3.21342	51.5312	0
87159832	gFLTERDDILcPDcGkDI	2	4	1	N-Term(iTRAQ4plex); C11(Carbamidomethyl); C14(Carbamidomethyl); K16(iTRAQ4plex)	0	0.736146	2.34658	0.847092	0	1.427e-05	5.87091	3	2412.16	-6.0328	72.5142	2
45439306	qQQFNVQALVAVGDHASk	1	2	1	N-Term(iTRAQ4plex); K18(iTRAQ4plex)	0	1.06752	1.27527	1.16312	0	1.979e-12	5.87063	3	2228.2	-2.02093	65.0869	0
20149695	sISDAPAPAYHDPLYLEDQVSHR	1	1	1	N-Term(iTRAQ4plex)	0	1.14125	1.20487	1.1868	0	8.348e-11	5.86991	4	2725.33	-0.0973936	58.3176	0
394953908	rDIQENDEEAVQVk	2	1	1	N-Term(iTRAQ4plex); K14(iTRAQ4plex)	0	0.957195	1.27391	0.940294	0	8.724e-09	5.86991	3	1961.01	-2.28272	22.0884	1
13236495	aGESVLVHGASGGVGLAAcQIAR	1	3	1	N-Term(iTRAQ4plex); C19(Carbamidomethyl)	0	0.834237	0.522488	0.807965	0	1.209e-12	5.86862	3	2324.23	-0.0339441	71.6477	0
27436946	sVTVVEDDEDEDGDDLLHHHHGSHcSSSGDPAEYNLR	7	2	1	N-Term(iTRAQ4plex); C25(Carbamidomethyl)	0	1.14822	0.751004	0.811889	0	5.53e-07	5.86789	5	4274.79	-8.58227	47.0158	0
56243533	aMEGIFIkPSVEPSAGHDEL	2	1	1	N-Term(iTRAQ4plex); K8(iTRAQ4plex)	0	1.11156	1.19336	1.16471	0	4.986e-05	5.86722	3	2415.25	3.13111	79.7169	0
4506685	kGLTPSQIGVILR	3	1	1	N-Term(iTRAQ4plex); K1(iTRAQ4plex)	0	0.975641	1.44928	1.11824	0	2.119e-08	5.86685	3	1670.05	-2.27877	56.4908	1
4506773	nIETIINTFHQYSVk	44	1	1	N-Term(iTRAQ4plex); K15(iTRAQ4plex)	0	1.01555	2.7706	0.742871	0	7.024e-09	5.86617	3	2095.14	-2.58032	86.6658	0
106049292	sVVEFLQGYIGVPHGGFPEPFR	1	1	1	N-Term(iTRAQ4plex)	0	0.817182	1.62673	1.25605	0	1.37e-07	5.86616	3	2576.34	-1.14578	114.299	0
7657033	dkTVVLGDLLIDDkDTVR	1	1	1	N-Term(iTRAQ4plex); K2(iTRAQ4plex); K14(iTRAQ4plex)	0	1.0677	1.01994	0.834126	0	1.593e-07	5.86555	4	2447.41	-0.343613	82.2138	2
6912382	aLDAEEEAcLHScAGk	1	1	1	N-Term(iTRAQ4plex); C9(Carbamidomethyl); C13(Carbamidomethyl); K16(iTRAQ4plex)	0	1.08084	1.83344	1.01159	0	3.394e-11	5.86525	3	2048.96	0.46878	34.47	0
5453559	yTAQVDAEEkEDVk	4	1	1	N-Term(iTRAQ4plex); K10(iTRAQ4plex); K14(iTRAQ4plex)	0	0.927247	1.50826	1.07807	0	3.158e-09	5.86511	3	2057.08	0.651687	29.0278	1
7661968	aSPDQNASTHTPQSSVk	2	4	1	N-Term(iTRAQ4plex); K17(iTRAQ4plex)	0	0.955356	1.53575	1.14693	0	3.156e-11	5.86448	3	2043.04	0.275114	23.1123	0
530362278	dAVTVGLLDkETATR	1	6	1	N-Term(iTRAQ4plex); K10(iTRAQ4plex)	0	0.937041	0.207213	0.992989	0	1.478e-09	5.86421	3	1877.05	-5.86663	49.4951	1
530384438	sPILLGSLAHQIYR	2	2	1	N-Term(iTRAQ4plex)	0	1.0535	1.17879	0.93915	0	6.225e-09	5.86419	3	1711.99	-3.82147	81.774	0
22035577	tVPLAGHVGFDSLPDQLVNk	1	5	1	N-Term(iTRAQ4plex); K20(iTRAQ4plex)	0	0.995205	1.13965	1.29032	0	9.029e-08	5.86398	3	2395.32	0.494819	79.8801	0
4502119	dAFcVFEQNQGLPLRR	7	2	1	N-Term(iTRAQ4plex); C4(Carbamidomethyl)	0	1.22356	0.184482	0.41063	0	9.399e-07	5.86325	3	2094.07	2.17383	73.4335	1
4507877	kIDAAQNWLADPNGGPEGEEQIR	2	4	1	N-Term(iTRAQ4plex); K1(iTRAQ4plex)	0	0.718495	0.462514	0.738233	0	1.422e-10	5.86315	3	2796.42	0.132828	67.5179	1
4504183	aLPGQLkPFETLLSQNQGGk	7	2	1	N-Term(iTRAQ4plex); K7(iTRAQ4plex); K20(iTRAQ4plex)	0	1.00039	1.31492	0.609288	0	4.137e-09	5.86255	3	2558.46	-2.48548	80.2161	0
42794779	rFDSELSQAHEEAQR	2	9	1	N-Term(iTRAQ4plex)	0	0.818925	0.878627	0.807468	0	2.802e-09	5.86254	3	1946.95	0.755174	37.6733	1
41393561	gSDEPPVFLEIHYk	8	1	1	N-Term(iTRAQ4plex); K14(iTRAQ4plex)	0	1.09497	1.04189	0.959902	0	1.973e-10	5.86043	3	1919.01	-1.19992	65.8312	0
530380520	eDAQEIADTPSGDkTSLETR	2	1	1	N-Term(iTRAQ4plex); K14(iTRAQ4plex)	0	1.07801	0.654304	1.09433	0	4.306e-11	5.85758	3	2451.2	-5.64776	36.984	1
63162572	kGESQTDIEITREEDFTR	3	3	1	N-Term(iTRAQ4plex); K1(iTRAQ4plex)	0	1.23066	1.51451	1.17586	0	5.329e-07	5.85688	4	2442.23	-2.86099	48.9326	2
530393672	aIYDIERPDLITYEPFYTSGYDDkQER	1	17	1	N-Term(iTRAQ4plex); K24(iTRAQ4plex)	0	1.47081	0.402534	0.716902	0	1.375e-08	5.85597	4	3585.76	-0.686219	84.1149	1
45439306	yGISSMIQSQEkPDR	1	2	1	N-Term(iTRAQ4plex); K12(iTRAQ4plex)	0	1.08905	1.54824	0.993797	0	8.454e-10	5.85558	3	2027.04	-2.87336	47.5446	0
61743954	eGAkDIDISSPEFk	1	6	1	N-Term(iTRAQ4plex); K4(iTRAQ4plex); K14(iTRAQ4plex)	0	1.21698	0.665528	0.656831	0	7.623e-09	5.8535	3	1968.06	-0.317092	46.8555	1
530368014	eGMQLISEkPETEAVVk	4	3	1	N-Term(iTRAQ4plex); K9(iTRAQ4plex); K17(iTRAQ4plex)	0	1.00651	0.633414	0.902539	0	7.642e-10	5.8533	3	2320.28	1.50535	53.3188	0
4504445	kLFIGGLSFETTDESLR	7	3	1	N-Term(iTRAQ4plex); K1(iTRAQ4plex)	0	1.21637	1.11952	1.16576	0	4.12e-09	5.85203	3	2201.21	2.40066	95.3789	1
110556636	kIPSVEDSLGEGSR	2	5	1	N-Term(iTRAQ4plex); K1(iTRAQ4plex)	0	1.06234	1.40141	0.848278	0	7.494e-08	5.85067	3	1761.95	-2.09947	39.1956	1
5803225	eAAENSLVAYk	7	3	1	N-Term(iTRAQ4plex); K11(iTRAQ4plex)	0	1.09247	0.907964	1.00744	0	3.189e-07	5.84948	2	1482.8	-4.13003	40.4878	0
390125204	kVFANPEDcVAFGk	3	3	1	N-Term(iTRAQ4plex); K1(iTRAQ4plex); C9(Carbamidomethyl); K14(iTRAQ4plex)	0	1.23664	0.921428	1.11731	0	1.278e-08	5.84933	3	2014.08	-0.942667	63.4847	1
5031873	yQEEFEHFQQELDkk	1	1	1	N-Term(iTRAQ4plex); K14(iTRAQ4plex); K15(iTRAQ4plex)	0	1.11417	1.75237	0.993894	0	4.138e-09	5.84835	4	2430.22	-5.45657	63.6568	1
67089149	lRQEEPQSLQAAVR	1	16	1	N-Term(iTRAQ4plex)	0	0.970288	1.16892	0.94676	0	1.361e-08	5.84822	3	1768.98	-2.00822	33.0607	1
4502027	rHPYFYAPELLFFAk	81	1	1	N-Term(iTRAQ4plex); K15(iTRAQ4plex)	0	1.05926	0.429959	1.02927	0	1.48e-07	5.84678	3	2187.2	-0.759088	88.52	1
25188179	scSGVEFSTSGHAYTDTGk	5	1	1	N-Term(iTRAQ4plex); C2(Carbamidomethyl); K19(iTRAQ4plex)	0	1.06768	1.34189	1.03289	0	9.667e-10	5.84613	3	2279.05	-1.67755	32.2422	0
110556636	eHGVGGVSQcPEPGLR	1	5	1	N-Term(iTRAQ4plex); C10(Carbamidomethyl)	0	0.979294	1.1622	0.724448	0	7.035e-08	5.84494	3	1822.9	2.23646	37.7763	0
4505621	yVWLVYEQDRPLk	5	2	1	N-Term(iTRAQ4plex); K13(iTRAQ4plex)	0	0.803124	0.620774	0.683469	0	8.481e-08	5.84479	3	1997.11	-1.4669	81.6309	0
118498356	eVIDLLkPDQVEGIQk	2	4	1	N-Term(iTRAQ4plex); K7(iTRAQ4plex); K16(iTRAQ4plex)	0	1.29841	1.26458	0.935899	0	4.367e-09	5.84411	3	2256.31	-1.75397	68.5392	0
359465572	nPHPSSAFLNLIGFVSR	6	1	1	N-Term(iTRAQ4plex)	0	1.14668	0.881503	1.22901	0	2.051e-10	5.84406	3	2000.08	-1.71646	95.0668	0
366039979	gREPANEASVEYLQEVAR	1	2	1	N-Term(iTRAQ4plex)	0	0.751871	0.42071	0.992492	0	9.349e-10	5.84397	3	2162.1	1.55544	51.7512	1
5453704	rTPMGIVLDALEQQEEGINR	7	1	1	N-Term(iTRAQ4plex)	0				0	6.38e-10	5.84343	3	2413.26	-2.36284	102.156	1
4502027	kVPQVSTPTLVEVSR	228	2	1	N-Term(iTRAQ4plex); K1(iTRAQ4plex)	0	1.04418	0.478982	1.0514	0	2.605e-08	5.84328	3	1928.14	-2.28248	50.0032	1
213511012	lDVGNAEVkLEEENR	4	2	1	N-Term(iTRAQ4plex); K9(iTRAQ4plex)	0	0.963745	1.07141	1.17302	0	1.502e-09	5.84315	3	2003.06	-0.174744	51.7716	1
9558751	rPGQAPPDQEALQVVYER	1	1	1	N-Term(iTRAQ4plex)	0	0.861807	0.634789	1.14864	0	2.255e-08	5.84287	3	2197.14	-4.77612	51.0386	0
50659080	rLYGSEAFATDFQDSAAAk	4	2	1	N-Term(iTRAQ4plex); K19(iTRAQ4plex)	0	0.862304	0.369364	1.32965	0	7.364e-09	5.84112	3	2336.18	1.64779	71.4057	1
116295258	vMVVVTDGESHDGSMLk	1	1	1	N-Term(iTRAQ4plex); K17(iTRAQ4plex)	0	1.01161	2.06861	1.42223	0	4.256e-09	5.8409	3	2092.07	0.112738	54.0741	0
116008192	vQPWHAGQYEILLk	2	7	1	N-Term(iTRAQ4plex); K14(iTRAQ4plex)	0	0.858132	0.261496	0.910768	0	1.858e-07	5.83871	3	1970.11	-1.10193	66.4002	0
530391083	tTLTGLRPGTEYGIGVSAVk	4	5	1	N-Term(iTRAQ4plex); K20(iTRAQ4plex)	0	0.682023	2.50702	0.868453	0	3.207e-08	5.8387	3	2308.3	-4.91368	59.8206	0
42734430	kLEVNEAELLR	15	3	1	N-Term(iTRAQ4plex); K1(iTRAQ4plex)	0	0.918304	0.193266	0.65382	0	1.957e-08	5.83735	3	1601.95	-0.133641	51.0703	1
148536853	mcTLIDkFDEHDGPVR	2	2	1	N-Term(iTRAQ4plex); C2(Carbamidomethyl); K7(iTRAQ4plex)	0	1.11681	1.4671	1.1315	0	3.736e-08	5.83732	4	2221.09	-2.28122	60.9122	1
116534898	vIQPHGGGSNPLEGTQHLQDVPYVMVR	2	1	1	N-Term(iTRAQ4plex)	0	1.31405	4.36269	0.615323	0	1.832e-12	5.83724	4	3072.58	-0.385937	66.0817	0
27545315	eGGPNPEHNSNLANILEVcR	1	1	1	N-Term(iTRAQ4plex); C19(Carbamidomethyl)	0	1.0141	1.01481	0.935573	0	8.834e-09	5.83684	3	2364.14	-3.59649	59.3429	0
21735621	aGAGSATLSMAYAGAR	5	3	1	N-Term(iTRAQ4plex)	0	0.953218	1.63675	0.866662	0	2.354e-11	5.83415	2	1598.8	-1.75447	46.8909	0
105990532	lEIQSQVDSQHVGHSVLTAk	4	1	1	N-Term(iTRAQ4plex); K20(iTRAQ4plex)	0	1.03605	0.463378	1.68406	0	9.132e-09	5.83341	4	2464.33	-3.22498	45.5754	0
116295258	aVIDQcNHDNILR	1	1	1	N-Term(iTRAQ4plex); C6(Carbamidomethyl)	0	1.05017	2.28944	1.38138	0	2.029e-08	5.83271	3	1711.87	0.673944	32.0966	0
530370900	aTSETLAADPTPAATIVHFk	2	6	1	N-Term(iTRAQ4plex); K20(iTRAQ4plex)	0	0.90109	0.354075	0.755292	0	1.592e-09	5.83224	3	2329.27	1.35745	79.6382	0
4501887	kDLYANTVLSGGTTMYPGIADR	27	4	1	N-Term(iTRAQ4plex); K1(iTRAQ4plex)	0	0.988654	0.808836	0.910408	0	2.671e-09	5.83184	3	2631.37	-0.151924	69.828	1
18105056	eILQTYGYEHILTLHNLEk	1	2	1	N-Term(iTRAQ4plex); K19(iTRAQ4plex)	0	0.92413	0.951143	1.16742	0	7.216e-08	5.83126	4	2602.41	0.676178	76.0789	0
223972651	gAVEAAHQAFPGWAGQSPGAR	2	2	1	N-Term(iTRAQ4plex)	0	1.11744	0.646459	0.981272	0	4.771e-09	5.83118	3	2209.1	-1.29874	65.206	0
10864011	qLSSSGRPTASVIPSGVEWIk	4	1	1	N-Term(iTRAQ4plex); K21(iTRAQ4plex)	0	0.9153	1.42267	1.19143	0	1.271e-09	5.83108	3	2487.38	-1.03932	65.8082	0
530410446	dSFHLDEQFTVPVEMMQAR	4	7	1	N-Term(iTRAQ4plex)	0	0.742892	0.567116	1.0496	0	1.656e-09	5.83106	3	2424.14	0.109417	91.6787	0
67782307	hHAAYVNNLNVTEEk	9	2	1	N-Term(iTRAQ4plex); K15(iTRAQ4plex)	0	0.98387	1.58819	1.10839	0	4.229e-08	5.83046	3	2027.05	-2.40515	19.1913	0
166795297	aEDNFEDIITkPPVR	3	2	1	N-Term(iTRAQ4plex); K11(iTRAQ4plex)	0	0.976496	0.952887	1.06035	0	4.735e-09	5.82982	3	2032.09	-1.7599	64.7653	0
4502027	yIcENQDSISSkLk	3	2	1	N-Term(iTRAQ4plex); C3(Carbamidomethyl); K12(iTRAQ4plex); K14(iTRAQ4plex)	0	1.06764	0.420428	0.974352	0	2.691e-09	5.82758	3	2117.12	-3.37863	36.7029	1
15431310	lLEGEDAHLSSSQFSSGSQSSR	3	1	1	N-Term(iTRAQ4plex)	0	0.388346	6.96045	0.862776	0	8.603e-11	5.82681	3	2453.15	-4.57897	49.2003	0
110611228	qQMQDIQAEIDAHNDIFk	1	6	1	N-Term(iTRAQ4plex); K18(iTRAQ4plex)	0	0.878015	0.311923	0.671984	0	2.183e-10	5.82651	3	2432.21	-1.29221	73.9123	0
170763498	eFHLNESGDPSSk	6	4	1	N-Term(iTRAQ4plex); K13(iTRAQ4plex)	0	0.984808	1.13499	1.05387	0	3.115e-08	5.82546	3	1734.85	-1.7674	39.3155	0
313760537	eYLLSGDISEAEHcLk	1	4	1	N-Term(iTRAQ4plex); C14(Carbamidomethyl); K16(iTRAQ4plex)	0	1.30253	0.833839	1.29649	0	8.855e-10	5.82521	3	2152.09	1.40314	72.8986	0
38016947	mSAVEGIcTSESPVIDHQGTk	1	1	1	N-Term(iTRAQ4plex); M1(Oxidation); C8(Carbamidomethyl); K21(iTRAQ4plex)	0	1.18487	0.470055	1.49046	0	1.229e-09	5.82438	3	2550.24	-1.38413	40.6827	0
115298659	eTGTLESQLEANkR	2	1	1	N-Term(iTRAQ4plex); K13(iTRAQ4plex)	0	1.23595	0.295434	1.61146	0	1.326e-09	5.82337	3	1864	-3.3009	32.5484	1
62739186	tkEEYGHSEVVEYYcNPR	8	1	1	N-Term(iTRAQ4plex); K2(iTRAQ4plex); C15(Carbamidomethyl)	0	0.976535	0.605948	1.31505	0	6.602e-08	5.82152	4	2548.2	-0.822398	32.3297	1
4507645	rHVFGESDELIGQk	6	4	1	N-Term(iTRAQ4plex); K14(iTRAQ4plex)	0	0.969042	1.09022	0.918659	0	2.873e-08	5.82145	3	1903.02	-3.41299	31.6111	1
5031875	sVTVVEDDEDEDGDDLLHHHHVSGSR	10	1	1	N-Term(iTRAQ4plex)	0	0.91527	0.597685	0.848869	0	2.718e-09	5.82082	4	3043.36	-5.62854	33.2231	0
5031753	vTGEADVEFATHEDAVAAMSk	8	6	1	N-Term(iTRAQ4plex); K21(iTRAQ4plex)	0	0.959293	1.06676	1.02579	0	4.271e-12	5.82066	3	2466.21	-0.312158	63.6169	0
22325356	aVLTVVkDDDHGILDQFSR	3	5	1	N-Term(iTRAQ4plex); K7(iTRAQ4plex)	0	1.14671	0.357934	0.711503	0	5.167e-10	5.81984	3	2416.31	-0.761114	74.5971	1
4502027	rHPDYSVVLLLR	262	2	1	N-Term(iTRAQ4plex)	0	1.02187	0.555335	1.04764	0	2.823e-07	5.81956	3	1611.93	-7.39026	55.2211	1
5031573	dREVGIPPEQSLETAk	26	2	1	N-Term(iTRAQ4plex); K16(iTRAQ4plex)	0	0.953878	0.976075	1.03479	0	1.232e-08	5.81927	3	2057.11	0.861519	51.2822	1
8923819	tEVEVEELPPIDHGIPITDRR	1	1	1	N-Term(iTRAQ4plex)	0	0.925009	0.901707	1.00633	0	1.612e-06	5.81905	4	2559.36	0.684972	64.4735	1
117190174	qkVDSLLENLEk	6	7	1	N-Term(iTRAQ4plex); K2(iTRAQ4plex); K12(iTRAQ4plex)	0	1.01534	1.2449	1.26676	0	1.348e-07	5.81895	3	1848.08	-0.756854	67.5137	1
530407857	sEEPAGQILSHLSSELk	1	3	1	N-Term(iTRAQ4plex); K17(iTRAQ4plex)	0	1.0318	1.74139	0.933514	0	9.854e-10	5.81787	3	2113.14	0.166821	78.4831	0
27894321	lQLEAVNITDLSENRk	1	4	1	N-Term(iTRAQ4plex); K16(iTRAQ4plex)	0	0.828102	4.67385	1.13564	0	3.751e-09	5.8174	3	2131.19	-1.87898	70.4128	1
299890871	aESLQQEVEALkER	1	6	1	N-Term(iTRAQ4plex); K12(iTRAQ4plex)	0	1.11672	0.720885	0.816425	0	1.727e-10	5.81675	3	1918.04	-5.06604	64.6981	1
5031569	acYLSINPQkDETLETEk	1	2	1	N-Term(iTRAQ4plex); C2(Carbamidomethyl); K10(iTRAQ4plex); K18(iTRAQ4plex)	0	0.786834	0.609862	0.902093	0	7.577e-09	5.81622	3	2571.32	-4.02786	54.5732	1
4506133	rIEESAIDEVVVTNTIPHEVQk	2	3	1	N-Term(iTRAQ4plex); K22(iTRAQ4plex)	0	0.96034	0.646389	0.985039	0	1.251e-07	5.81614	4	2794.52	-0.718844	64.0107	1
66932947	fSGQLNSHGcFYQQVk	8	1	1	N-Term(iTRAQ4plex); C10(Carbamidomethyl); K16(iTRAQ4plex)	0	0.952393	0.323429	1.46149	0	5.464e-08	5.81584	3	2188.08	-2.31949	47.2073	0
195976754	ekPAIHHIPGFEVQETSR	2	16	1	N-Term(iTRAQ4plex); K2(iTRAQ4plex)	0	0.928965	0.925187	1.29274	0	4.746e-08	5.81503	4	2363.27	-1.62685	33.0902	0
145275213	ykAEEHTVVLTVTGEPcHFPFQYHR	2	1	1	N-Term(iTRAQ4plex); K2(iTRAQ4plex); C17(Carbamidomethyl)	0	0.741012	0.527618	1.19172	0	8.895e-06	5.81411	5	3333.67	0.335533	72.1141	1
255958306	gLDkLEENLPILQQPTEk	5	3	1	N-Term(iTRAQ4plex); K4(iTRAQ4plex); K18(iTRAQ4plex)	0	1.35852	1.85478	1.09611	0	1.574e-09	5.81385	3	2497.42	-0.239597	77.9303	1
94538354	iVLAAAGGVSHDELLDLAk	1	3	1	N-Term(iTRAQ4plex); K19(iTRAQ4plex)	0	0.994065	1.49773	0.94163	0	1.923e-11	5.81287	3	2180.26	1.05303	83.3843	0
119964718	dSGYGIEScGHPIEVQQTGFVk	1	1	1	N-Term(iTRAQ4plex); C9(Carbamidomethyl); K22(iTRAQ4plex)	0		29.8261	0.0435736	0	8.994e-10	5.81224	3	2696.31	-3.89763	57.6656	0
116063573	fNEEHIPDSPFVVPVASPSGDAR	7	2	1	N-Term(iTRAQ4plex)	0	0.90469	0.7261	1.00971	0	1.932e-07	5.81057	3	2611.3	4.36105	77.9712	0
224586817	aDIFVDPVLHTAcALDIk	1	3	1	N-Term(iTRAQ4plex); C13(Carbamidomethyl); K18(iTRAQ4plex)	0	0.950497	1.6038	1.01138	0	9.955e-09	5.81023	3	2286.25	3.54824	95.8006	0
127139033	eQFWPAVcEHFGVEATGEESSIR	4	3	1	N-Term(iTRAQ4plex); C8(Carbamidomethyl)	0	1.09367	0.76081	1.24328	0	4.004e-08	5.80976	3	2809.3	0.329157	85.2674	0
189083849	gSAADSEESPAIEAIHLLR	4	2	1	N-Term(iTRAQ4plex)	0	0.982505	0.272764	1.30869	0	2.963e-10	5.8095	3	2110.09	-1.62858	75.2151	0
4758304	dLGLSESGEDVNAAILDESGkk	5	1	1	N-Term(iTRAQ4plex); K21(iTRAQ4plex); K22(iTRAQ4plex)	0	0.956203	1.32519	1.1295	0	3.274e-08	5.8088	4	2679.39	-5.67259	65.6322	1
115298659	ekEPVLTSEDYGk	2	1	1	N-Term(iTRAQ4plex); K2(iTRAQ4plex); K13(iTRAQ4plex)	0	1.2281	0.399358	2.11807	0	4.812e-08	5.80764	3	1927.04	-0.535328	37.9218	1
4506675	vTAEVVLAHLGGGSTSR	2	1	1	N-Term(iTRAQ4plex)	0	0.78884	0.847676	0.896988	0	1.831e-10	5.80656	3	1797.98	-6.79632	64.4814	0
25777612	eLDTVTLEDIkEHVk	2	1	1	N-Term(iTRAQ4plex); K11(iTRAQ4plex); K15(iTRAQ4plex)	0	1.02154	1.10113	1.27903	0	3.161e-07	5.8055	4	2201.24	1.85004	66.3427	1
8922873	kDDLGDTNLHDYLR	3	3	1	N-Term(iTRAQ4plex); K1(iTRAQ4plex)	0	0.998519	0.808872	0.956321	0	6.136e-11	5.80533	3	1963.01	-1.87271	46.7295	1
4557014	rFNTANDDNVTQVR	3	1	1	N-Term(iTRAQ4plex)	0	0.770203	1.19501	0.908826	0	1.009e-07	5.80409	3	1793.9	0.477948	32.3321	1
118582275	dDDGALHAAcQVQPSATLDAAQPR	1	1	1	N-Term(iTRAQ4plex); C10(Carbamidomethyl)	0	1.83135	0.484314	1.16905	0	1.642e-12	5.8037	3	2651.26	-0.929654	53.7489	0
213688375	kDLYANNVLSGGTTMYPGIADR	8	4	1	N-Term(iTRAQ4plex); K1(iTRAQ4plex)	0	0.802216	0.38637	0.81639	0	1.41e-09	5.80303	3	2644.35	-6.68727	69.1755	1
31742498	eGVIGVTEEQVHHIVk	3	4	1	N-Term(iTRAQ4plex); K16(iTRAQ4plex)	0	0.845749	0.547747	0.927039	0	6.47e-10	5.80269	3	2062.15	-1.17358	53.3497	0
116063573	tHEAEIVEGENHTYcIR	3	2	1	N-Term(iTRAQ4plex); C15(Carbamidomethyl)	0	0.7128	0.434473	0.8907	0	7.271e-08	5.80226	4	2202.04	1.26751	43.4627	0
225903430	gFLWDEGFHQLVVQR	4	3	1	N-Term(iTRAQ4plex)	0	1.02096	1.1896	1.15316	0	4.228e-09	5.80121	3	1975.03	-2.71417	83.8052	0
38044112	lDYQHEIENLQNQQDSER	2	8	1	N-Term(iTRAQ4plex)	0	0.950579	0.997845	0.8159	0	8.693e-10	5.8007	3	2403.13	-0.205954	59.2141	0
332688222	yQEAAPNVANNTGPHAAScFGAk	2	26	1	N-Term(iTRAQ4plex); C19(Carbamidomethyl); K23(iTRAQ4plex)	0	1.54093	1.75491	0.847931	0	5.384e-11	5.7997	3	2663.29	0.331908	37.3789	0
167614506	yPALHkPENQDIDWGALEGETR	9	2	1	N-Term(iTRAQ4plex); K6(iTRAQ4plex)	0	1.04265	1.15808	0.942448	0	2.127e-07	5.79963	4	2827.43	0.348376	77.5766	0
61742797	dASFHcAAHYSLPEGR	3	2	1	N-Term(iTRAQ4plex); C6(Carbamidomethyl)	0	0.912944	0.693156	0.659985	0	6.802e-10	5.79945	3	1961.9	-0.717658	29.4853	0
21536286	rGTGGVDTAAVGGVFDVSNADR	3	1	1	N-Term(iTRAQ4plex)	0	0.761985	0.679581	0.829116	0	3.364e-09	5.79812	3	2265.15	5.04059	69.006	1
5031599	eLQAHGADELLkR	2	1	1	N-Term(iTRAQ4plex); K12(iTRAQ4plex)	0	1.06433	1.14434	1.23928	0	1.667e-09	5.79796	3	1768	1.08281	31.369	1
83281438	kLQEESDLELAk	1	3	1	N-Term(iTRAQ4plex); K1(iTRAQ4plex); K12(iTRAQ4plex)	0	1.02512	1.79133	1.25204	0	9.035e-09	5.79768	3	1835.05	-0.255802	37.9476	1
116534898	lEDRDNWISVDSVTSEIk	2	1	1	N-Term(iTRAQ4plex); K18(iTRAQ4plex)	0	1.0706	1.80351	0.63058	0	4.281e-08	5.7975	3	2394.24	1.80687	76.7359	1
4758032	gVNcIDYYSGGDkPYLISGADDR	2	1	1	N-Term(iTRAQ4plex); C4(Carbamidomethyl); K13(iTRAQ4plex)	0	1.29469	1.61617	1.10968	0	2.387e-10	5.7974	3	2823.36	2.08466	78.77	0
4557579	eDDkLVVEcVMk	4	1	1	N-Term(iTRAQ4plex); K4(iTRAQ4plex); C9(Carbamidomethyl); K12(iTRAQ4plex)	0	1.00585	0.34407	1.80701	0	2.667e-08	5.79693	3	1897.01	-0.0487151	49.7966	1
5729877	gPAVGIDLGTTYScVGVFQHGk	5	3	1	N-Term(iTRAQ4plex); C14(Carbamidomethyl); K22(iTRAQ4plex)	0	1.26363	0.955253	0.81736	0	6.73e-11	5.79543	3	2551.32	-1.43138	72.3067	0
9257257	vVTVFSVADGYSENNVFYGHHAk	4	4	1	N-Term(iTRAQ4plex); K23(iTRAQ4plex)	0	1.00189	0.784688	1.04493	0	2.886e-09	5.7932	4	2828.42	-2.83573	69.1753	0
4503545	eDLRLPEGDLGkEIEQk	4	2	1	N-Term(iTRAQ4plex); K12(iTRAQ4plex); K17(iTRAQ4plex)	0	1.04633	1.05008	1.1148	0	1.446e-05	5.79312	4	2401.33	-0.806497	55.3816	2
515869342	lLGHWEEAAHDLALAck	2	2	1	N-Term(iTRAQ4plex); C16(Carbamidomethyl); K17(iTRAQ4plex)	0	0.919227	0.750804	0.972343	0	4.541e-11	5.79243	3	2222.17	0.937817	77.8561	0
194595482	aTLEQAHQALEEEk	1	3	1	N-Term(iTRAQ4plex); K14(iTRAQ4plex)	0	1.25339	0.638623	0.883949	0	5.786e-08	5.79138	3	1884.99	-1.85285	38.5261	0
4504747	eAGNPGSLFGYSVALHR	3	3	1	N-Term(iTRAQ4plex)	0	0.957146	0.642162	0.796917	0	6.082e-10	5.79065	3	1918.99	-1.15198	65.0491	0
530426161	eILLSADHIIIATGGRPR	3	6	1	N-Term(iTRAQ4plex)	0	0.961476	0.884348	1.18486	0	1.792e-08	5.79039	4	2076.2	0.140863	64.5677	0
170763498	lNEQASEEILkVEQk	1	4	1	N-Term(iTRAQ4plex); K11(iTRAQ4plex); K15(iTRAQ4plex)	0	0.949679	1.0192	1.01395	0	7.848e-08	5.79009	3	2190.23	-0.786783	55.9822	1
67782319	kFANSLTGVQQQLQAFSTYR	2	3	1	N-Term(iTRAQ4plex); K1(iTRAQ4plex)	0	1.04028	0.631713	1.25351	0	2.628e-08	5.79006	3	2575.39	2.7817	86.2827	1
63055049	aSYFIcHDQETIkk	2	1	1	N-Term(iTRAQ4plex); C6(Carbamidomethyl); K13(iTRAQ4plex); K14(iTRAQ4plex)	0	1.09434	1.65424	0.330113	0	2.382e-09	5.78899	3	2172.15	-0.208072	41.0984	1
4503483	gHVFEESQVAGTPMFVVk	7	2	1	N-Term(iTRAQ4plex); K18(iTRAQ4plex)	0	0.947609	1.20663	1.23089	0	8.367e-09	5.78889	3	2250.18	0.439928	76.8185	0
4885583	sQTDkDYYQLQAILEAER	1	1	1	N-Term(iTRAQ4plex); K5(iTRAQ4plex)	0	0.955834	0.839723	0.963733	0	3.849e-08	5.78807	3	2459.27	0.604949	75.0122	1
149363636	eAFEAYTDHATYk	1	2	1	N-Term(iTRAQ4plex); K13(iTRAQ4plex)	0	1.05228	0.812945	0.945455	0	1.533e-07	5.78793	3	1833.89	-1.24979	45.8195	0
192807336	eFLLSLDDSVDETEAVkR	1	9	1	N-Term(iTRAQ4plex); K17(iTRAQ4plex)	0	1.14371	1.12056	1.35343	0	1.044e-11	5.78763	3	2354.23	0.50494	80.6916	1
167614504	gLNcELcMDFYHDLPWRPAEGR	1	2	1	N-Term(iTRAQ4plex); C4(Carbamidomethyl); C7(Carbamidomethyl)	0	0.552019	0.395231	0.543141	0	3.604e-07	5.78704	4	2880.3	-5.30489	87.1752	0
4506753	aQTEGINISEEALNHLGEIGTk	2	2	1	N-Term(iTRAQ4plex); K22(iTRAQ4plex)	0	1.26188	0.982958	0.960547	0	3.296e-11	5.78588	3	2612.38	1.04028	92.2005	0
115527062	aLcDRDVTVTAIGIGDMFHEk	2	3	1	N-Term(iTRAQ4plex); C3(Carbamidomethyl); K21(iTRAQ4plex)	0	0.880895	0.362864	0.659531	0	1.876e-08	5.78514	4	2636.34	1.15459	78.8566	1
41872631	sLYQSAGVAPESFEYIEAHGTGTk	2	1	1	N-Term(iTRAQ4plex); K24(iTRAQ4plex)	0	1.15097	0.718975	0.76768	0	7.008e-09	5.78457	3	2830.4	-4.30745	78.066	0
116063573	tHIQDNHDGTYTVAYVPDVTGR	5	2	1	N-Term(iTRAQ4plex)	0	0.923879	0.531425	0.878749	0	1.381e-09	5.78447	3	2603.26	0.93437	46.6575	0
5730087	sAYGFHTASScFWDTTSDGTcTVR	1	1	1	N-Term(iTRAQ4plex); C11(Carbamidomethyl); C21(Carbamidomethyl)	0	0.813036	0.262582	0.789649	0	1.053e-07	5.78359	3	2858.22	-0.969189	76.0682	0
402794208	kQESTVMVLR	1	9	1	N-Term(iTRAQ4plex); K1(iTRAQ4plex)	0	0.854224	1.03582	0.802128	0	1.545e-06	5.78318	3	1478.86	-2.10629	32.8291	1
9624998	eGRPSGEAFVELESEEEVk	5	1	1	N-Term(iTRAQ4plex); K19(iTRAQ4plex)	0	0.985329	0.913328	0.835453	0	2.487e-08	5.78225	3	2409.19	-4.32782	56.5611	0
299890871	lVLTQEQLHQLHSR	4	6	1	N-Term(iTRAQ4plex)	0	0.989159	0.774376	0.965125	0	6.294e-09	5.78067	3	1846.04	0.134848	38.1284	0
61743954	lPQFGISTPGSDLHVNAk	3	6	1	N-Term(iTRAQ4plex); K18(iTRAQ4plex)	0	1.16127	0.648567	0.770508	0	9.797e-10	5.78048	3	2169.19	-2.24606	66.7908	0
38569421	eGDYVLFHHEGGVDVGDVDAk	4	4	1	N-Term(iTRAQ4plex); K21(iTRAQ4plex)	0	1.1661	0.837079	1.20825	0	5.881e-11	5.78039	3	2546.24	-0.998434	54.2775	0
54873613	kSPcPSVVAPVcGSDASTYSNEcELQR	3	4	1	K1(iTRAQ4plex); N-Term(iTRAQ4plex); C4(Carbamidomethyl); C12(Carbamidomethyl); C23(Carbamidomethyl)	0	0.732711	0.738867	0.726599	0	1.278e-07	5.7792	4	3286.53	-1.39638	46.5752	1
530389313	hVEMTSLcAHWQVHR	1	2	1	N-Term(iTRAQ4plex); C8(Carbamidomethyl)	0	0.793732	0.387257	0.701195	0	3.391e-07	5.779	4	2034.99	-1.05271	33.0652	0
45006986	qQSIAGSADSkPIDVSR	1	2	1	N-Term(iTRAQ4plex); K11(iTRAQ4plex)	0	1.09036	2.50484	1.1751	0	8.474e-08	5.77881	3	2047.1	-2.95626	28.3695	0
29568111	nAFAcFDEEASGFIHEDHLR	8	1	1	N-Term(iTRAQ4plex); C5(Carbamidomethyl)	0	0.772292	0.362587	0.694366	0	6.439e-10	5.77787	3	2509.13	-1.27684	81.9364	0
24234699	aLEAANGELEVk	6	1	1	N-Term(iTRAQ4plex); K12(iTRAQ4plex)	0	1.48186	2.33647	0.379507	0	5.848e-08	5.7775	2	1531.86	-0.129371	46.2505	0
17978519	yEIMDGAPVkGESIPIR	2	3	1	N-Term(iTRAQ4plex); K10(iTRAQ4plex)	0	1.09056	0.869944	1.01534	0	1.981e-09	5.77732	3	2163.17	0.333069	76.2445	1
209862837	gGHFAAFEEPELLAQDIR	8	1	1	N-Term(iTRAQ4plex)	0	1.17707	0.588692	1.13502	0	2.098e-09	5.77724	3	2144.09	0.771082	79.2739	0
28416940	dLDEVLQTHSVFVNVSk	1	1	1	N-Term(iTRAQ4plex); K17(iTRAQ4plex)	0	1.03615	0.809777	0.640331	0	5.648e-10	5.77697	3	2218.19	-1.48692	77.4764	0
28416940	kEDLISAFGTDDQTEIck	2	1	1	N-Term(iTRAQ4plex); K1(iTRAQ4plex); C17(Carbamidomethyl); K18(iTRAQ4plex)	0	1.03238	0.615204	0.956198	0	5.769e-08	5.77645	3	2502.26	-4.44424	61.2484	1
223029410	mVAAATNNLcEAANAAVQGHASQEk	1	2	1	N-Term(iTRAQ4plex); C10(Carbamidomethyl); K25(iTRAQ4plex)	0	1.08768	0.633839	0.876857	0	8.284e-11	5.77623	4	2844.4	-0.373517	64.7372	0
5031635	aVLFcLSEDkk	10	1	1	N-Term(iTRAQ4plex); C5(Carbamidomethyl); K10(iTRAQ4plex); K11(iTRAQ4plex)	0	1.15076	1.29823	0.974194	0	5.076e-06	5.77535	3	1741.98	-5.77487	52.4831	1
105990532	aTLYALSHAVNNYHk	3	1	1	N-Term(iTRAQ4plex); K15(iTRAQ4plex)	0	1.06617	0.436728	1.50356	0	2.752e-09	5.77493	3	1990.07	-1.97495	45.2273	0
42544123	qGIETPEDQNDLRk	2	12	1	N-Term(iTRAQ4plex); K14(iTRAQ4plex)	0	1.07009	1.33205	1.09215	0	5.274e-07	5.77459	3	1931	-1.49074	23.8762	1
296531406	gGAEVQIFAPDVPQMHVIDHTk	3	6	1	N-Term(iTRAQ4plex); K22(iTRAQ4plex)	0	0.976209	0.874221	1.22811	0	1.265e-08	5.77437	4	2677.4	0.32156	68.076	0
19913412	vASGPSPGEGISPQSAQAPQAPGDNHVVPVLR	2	2	1	N-Term(iTRAQ4plex)	0	1.0251	1.03444	0.86595	0	7.703e-06	5.77274	4	3263.69	-0.737842	72.7429	0
47078292	gEcLcGQcVcHSSDFGk	2	1	1	N-Term(iTRAQ4plex); C3(Carbamidomethyl); C5(Carbamidomethyl); C8(Carbamidomethyl); C10(Carbamidomethyl); K17(iTRAQ4plex)	0	0.953775	0.313672	2.00808	0	1.162e-09	5.7725	3	2288.96	-5.11399	31.9044	0
4502901	eSkEETPGTEWEk	3	2	1	N-Term(iTRAQ4plex); K3(iTRAQ4plex); K13(iTRAQ4plex)	0	1.05298	1.32467	0.942263	0	9.978e-07	5.77202	3	1982.01	1.47178	24.4835	1
6996021	kLLGSALALAR	1	1	1	N-Term(iTRAQ4plex); K1(iTRAQ4plex)	0	0.99096	0.941812	1.14811	0	4.887e-09	5.77188	3	1400.92	-1.09221	54.5194	1
20127454	aFTHTAQYDEAISDYFR	7	1	1	N-Term(iTRAQ4plex)	0	0.897922	1.12941	1.26002	0	1.164e-08	5.77095	3	2179.02	0.0937243	86.4758	0
5174539	eVGVYEALkDDSWLk	7	3	1	N-Term(iTRAQ4plex); K9(iTRAQ4plex); K15(iTRAQ4plex)	0	0.905143	1.05714	1.10913	0	9.355e-09	5.77074	3	2184.2	2.51864	93.7092	1
66932947	vDLSFSPSQSLPASHAHLR	19	1	1	N-Term(iTRAQ4plex)	0	0.98875	0.401163	1.33627	0	7.547e-09	5.77047	3	2193.15	-2.47679	53.3327	0
119393891	dFPAMVQELHQGGR	6	1	1	N-Term(iTRAQ4plex)	0	0.949213	1.05576	1.17456	0	6.688e-08	5.76983	3	1728.86	0.135255	61.817	0
5803036	gHFEAFGTLTDcVVVVNPQTk	5	1	1	N-Term(iTRAQ4plex); C12(Carbamidomethyl); K21(iTRAQ4plex)	0	1.17243	0.875826	0.958455	0	1.094e-08	5.76973	3	2607.34	-2.09326	75.7827	0
7705373	aDHPPAEVTSHAASGAk	3	2	1	N-Term(iTRAQ4plex); K17(iTRAQ4plex)	0	0.854888	0.59722	0.973951	0	8.895e-11	5.76898	3	1934	0.014046	22.8116	0
4758484	eFTkLEEVLTNk	2	2	1	N-Term(iTRAQ4plex); K4(iTRAQ4plex); K12(iTRAQ4plex)	0	1.15583	0.986934	1.43564	0	1.255e-07	5.76789	3	1883.08	-0.218483	73.3113	1
13124879	kATQQAEQLSNELATER	2	4	1	N-Term(iTRAQ4plex); K1(iTRAQ4plex)	0	0.804754	0.426846	0.732322	0	9.785e-10	5.76716	3	2205.17	0.721252	44.0002	1
4826762	sPVGVQPILNEHTFcAGMSk	10	4	1	N-Term(iTRAQ4plex); C15(Carbamidomethyl); K20(iTRAQ4plex)	0	1.02506	0.30736	0.979437	0	4.49e-08	5.76676	3	2460.26	0.95234	76.2562	0
195927017	eRPQLAEcEEPSIYSPAFPR	1	3	1	N-Term(iTRAQ4plex); C8(Carbamidomethyl)	0	1.00194	0.787766	0.907389	0	2.062e-10	5.76622	3	2520.22	-4.2811	62.6	0
10716563	eIEDPEDRkPEDWDERPk	6	2	1	N-Term(iTRAQ4plex); K9(iTRAQ4plex); K18(iTRAQ4plex)	0	1.10679	1.1398	1.08383	0	4.657e-06	5.76509	4	2715.34	-5.63678	31.0153	1
148491070	iSMFcHVEPEQVIcVHDVSSIYR	1	2	1	N-Term(iTRAQ4plex); C5(Carbamidomethyl); C14(Carbamidomethyl)	0	1.37536	0.914523	1.12707	0	1.703e-07	5.76426	4	2949.42	-0.912202	78.8248	0
4503771	dAIELNAANYTVWHFR	1	1	1	N-Term(iTRAQ4plex)	0	1.14767	1.07658	1.12859	0	8.301e-09	5.76325	3	2064.04	-1.20172	83.3322	0
530386330	cLTQSGIAGGYkPFNLETcR	3	6	1	N-Term(iTRAQ4plex); C1(Carbamidomethyl); K12(iTRAQ4plex); C19(Carbamidomethyl)	0	1.20289	0.907126	0.835336	0	7.824e-10	5.76314	3	2560.28	-3.1779	60.8688	0
167614485	qTMQVDEHARPQTTLEQLQk	4	3	1	N-Term(iTRAQ4plex); K20(iTRAQ4plex)	0	0.917269	0.883696	1.19768	0	8.689e-07	5.76271	4	2669.39	-1.9277	38.5959	0
530410746	eLHEVcHLLEQER	1	3	1	N-Term(iTRAQ4plex); C6(Carbamidomethyl)	0	0.91353	0.83546	0.900967	0	5.138e-09	5.76204	3	1835.92	0.0628053	47.4177	0
530378678	dAVVQHSQLAAAVENLk	1	2	1	N-Term(iTRAQ4plex); K17(iTRAQ4plex)	0	0.956959	0.893755	0.846258	0	1.976e-10	5.76092	3	2081.16	-0.557393	61.7164	0
189083851	dLFGDkEFLPQSAFLk	2	1	1	N-Term(iTRAQ4plex); K6(iTRAQ4plex); K16(iTRAQ4plex)	0	0.836733	0.320614	1.50673	0	1.193e-06	5.76047	3	2287.28	2.27751	90.8565	1
7706318	dILVLPLDLTDTGSHEAATk	7	2	1	N-Term(iTRAQ4plex); K20(iTRAQ4plex)	0	0.835694	1.23861	0.871887	0	9.692e-10	5.76042	3	2397.31	-1.45066	87.2042	0
67782319	iSHLEQcFEELSNMAAGR	4	3	1	N-Term(iTRAQ4plex); C7(Carbamidomethyl)	0	1.21429	0.523168	1.40554	0	2.265e-10	5.76007	3	2236.06	-2.08977	99.9747	0
4502027	sHcIAEVENDEmPADLPSLAADFVESk	165	2	1	N-Term(iTRAQ4plex); C3(Carbamidomethyl); M12(Oxidation); K27(iTRAQ4plex)	0	1.07951	0.395246	1.09186	0	3.636e-09	5.75982	3	3278.54	-2.1229	94.7534	0
4502517	ySAELHVAHWNSAk	26	1	1	N-Term(iTRAQ4plex); K14(iTRAQ4plex)	0	1.04	0.317339	1.76522	0	1.292e-07	5.75942	4	1900.98	-5.05814	35.2362	0
119395754	kQcANLQNAIADAEQR	1	1	1	N-Term(iTRAQ4plex); K1(iTRAQ4plex); C3(Carbamidomethyl)	0	1.2912	7.25133	0.769985	0	9.085e-11	5.75939	3	2118.09	-1.90734	39.7279	1
110611228	aLGNSEEATMLQHR	1	6	1	N-Term(iTRAQ4plex)	0	1.00737	0.554183	0.889526	0	9.725e-08	5.75784	3	1700.84	-3.53038	32.1734	0
10716563	sDAEEDGGTVSQEEEDRkPk	4	2	1	N-Term(iTRAQ4plex); K18(iTRAQ4plex); K20(iTRAQ4plex)	0	0.847571	1.06149	1.10742	0	2.858e-11	5.75772	4	2638.27	-5.31034	12.2014	1
4758154	aLSDDGVSDLEDPTLTPLkDTER	2	2	1	N-Term(iTRAQ4plex); K19(iTRAQ4plex)	0	0.932021	2.49353	0.901435	0	4.793e-10	5.75758	3	2775.42	1.92668	72.4504	1
56676393	eLQEMDkDDESLIk	6	1	1	N-Term(iTRAQ4plex); K7(iTRAQ4plex); K14(iTRAQ4plex)	0	0.923882	1.03949	1.14302	0	2.139e-06	5.75745	3	2125.1	-1.90037	47.2178	1
16579885	aPIRPDIVNFVHTNLR	3	1	1	N-Term(iTRAQ4plex)	0	0.736013	1.21553	1.45269	0	4.541e-08	5.75708	3	2006.14	1.50197	64.8079	0
367460087	qLEEEkNSLQEQQEEEEEAR	1	6	1	N-Term(iTRAQ4plex); K6(iTRAQ4plex)	0	0.946976	0.220751	0.927429	0	5.025e-08	5.75293	3	2763.31	-2.77731	38.9098	1
5031815	vTYHPDGPEGQAYDVDFTPPFR	3	2	1	N-Term(iTRAQ4plex)	0	0.814797	1.14449	0.82355	0	9.332e-10	5.7528	3	2652.25	0.839443	82.012	0
530363676	kTEELEEESFPER	3	2	1	N-Term(iTRAQ4plex); K1(iTRAQ4plex)	0	0.999345	1.43831	1.12496	0	1.249e-07	5.75243	3	1910.95	-1.93523	35.6654	1
167860126	gDTANEIGQVLHFENVk	7	1	1	N-Term(iTRAQ4plex); K17(iTRAQ4plex)	0	0.878042	5.14477	0.990272	0	4.006e-10	5.75211	3	2159.14	1.41424	72.1836	0
530420325	vLHEAEGHIVTcETNTGEVYR	13	2	1	N-Term(iTRAQ4plex); C12(Carbamidomethyl)	0	1.00727	1.08356	0.95793	0	6.717e-11	5.75029	3	2558.24	-0.286065	37.8356	0
15553127	tLEHLQLSHDQLLEVk	1	2	1	N-Term(iTRAQ4plex); K16(iTRAQ4plex)	0	0.714194	2.39606	0.949522	0	2.78e-07	5.74948	4	2191.22	-3.44602	56.5996	0
24430192	lLEGEDAHLSSQQASGQSYSSR	4	1	1	N-Term(iTRAQ4plex)	0	0.680056	7.06932	0.677741	0	7.552e-11	5.74836	3	2494.19	-1.31829	40.33	0
530425867	lkELESQVSGLEk	2	4	1	N-Term(iTRAQ4plex); K2(iTRAQ4plex); K13(iTRAQ4plex)	0	1.05797	1.44634	0.968344	0	6.04e-08	5.74766	3	1892.1	-1.6937	57.1197	1
166197660	vQEAHLTEDQIFYFPk	2	1	1	N-Term(iTRAQ4plex); K16(iTRAQ4plex)	0	0.757315	0.410935	1.09642	0	4.789e-07	5.74763	3	2253.17	-4.64583	81.6785	0
19743823	hcEcSTDEVNSEDMDAYcR	4	2	1	N-Term(iTRAQ4plex); C2(Carbamidomethyl); C4(Carbamidomethyl); C18(Carbamidomethyl)	0	0.872182	0.696862	0.823995	0	1.316e-09	5.74739	3	2521.95	0.862096	30.603	0
55743118	eFVVIAPAAHSDAVLSESk	1	2	1	N-Term(iTRAQ4plex); K19(iTRAQ4plex)	0	1.01324	1.48068	1.03279	0	5.523e-10	5.74687	3	2258.23	-0.437464	62.1766	0
19923592	ePEEINADDEIEDTcDHkEDDLGAVEEQR	2	1	1	N-Term(iTRAQ4plex); C15(Carbamidomethyl); K18(iTRAQ4plex)	0	1.00348	1.287	1.3993	0	9.001e-10	5.74662	4	3688.62	-1.74926	52.127	1
28178821	aAAVPVEFQEHHLSEVQNMASEEk	2	4	1	N-Term(iTRAQ4plex); K24(iTRAQ4plex)	0	1.00597	1.70588	1.11499	0	2.799e-09	5.74376	4	2968.46	-3.56116	57.3183	0
38202257	dVHNIYGLYVHMATADGLR	3	5	1	N-Term(iTRAQ4plex)	0	1.02886	1.23556	1.23173	0	9.359e-12	5.74376	3	2289.16	-0.165612	76.4565	0
343887344	aVLFcLSDDkR	2	2	1	N-Term(iTRAQ4plex); C5(Carbamidomethyl); K10(iTRAQ4plex)	0	1.10403	0.452497	0.695537	0	3.195e-06	5.74366	3	1611.88	3.93918	66.3892	1
4505891	ykDDDDDQLFYTR	2	1	1	N-Term(iTRAQ4plex); K2(iTRAQ4plex)	0	0.903113	2.10257	1.17859	0	2.014e-09	5.7427	3	1981.94	0.804844	58.9024	1
115298659	dLVASEGLFHSHk	2	1	1	N-Term(iTRAQ4plex); K13(iTRAQ4plex)	0	1.18145	0.424373	1.64028	0	4.355e-08	5.74016	3	1727.93	0.0600072	38.0168	0
5031877	kQLADETLLk	1	1	1	N-Term(iTRAQ4plex); K1(iTRAQ4plex); K10(iTRAQ4plex)	0	0.970543	0.834191	1.2029	0	8.159e-07	5.73953	3	1590.98	-1.54158	36.4152	1
4505581	lPEYTLSQEGGPAHk	2	5	1	N-Term(iTRAQ4plex); K15(iTRAQ4plex)	0	1.16374	1.17276	0.854779	0	2.283e-08	5.73879	3	1915.01	-1.72407	42.3105	0
72534658	sEDTAVQHGLEGLSISk	2	1	1	N-Term(iTRAQ4plex); K17(iTRAQ4plex)	0	0.825682	0.967559	0.784667	0	2.573e-09	5.73809	3	2059.08	-5.12793	54.7277	0
42476281	tGDFQLHTNVNDGTEFGGSIYQk	5	2	1	N-Term(iTRAQ4plex); K23(iTRAQ4plex)	0	0.923219	1.49701	1.01479	0	1.191e-08	5.73775	4	2816.38	1.35439	76.8345	0
4506773	vIEHImEDLDTNADk	71	1	1	N-Term(iTRAQ4plex); M6(Oxidation); K15(iTRAQ4plex)	0	1.02226	2.3166	0.79636	0	5.74e-09	5.737	3	2047.02	-2.38698	77.5943	0
10864011	kVGAENVAIVEPSER	6	1	1	N-Term(iTRAQ4plex); K1(iTRAQ4plex)	0	0.929008	1.07569	1.07506	0	4.426e-09	5.73664	3	1886.05	-3.10637	32.2183	1
19913428	rIPQSTLSEFYPR	4	1	1	N-Term(iTRAQ4plex)	0	0.900808	0.774427	0.92456	0	9e-08	5.73595	3	1737.94	1.74419	71.6799	1
156564403	dAINQGMDEELERDEk	2	2	1	N-Term(iTRAQ4plex); K16(iTRAQ4plex)	0	1.15288	1.49041	0.996876	0	1.959e-09	5.73391	3	2180.03	-1.89843	43.131	1
375331941	vLLEAGEGLVTITPTTGSDGRPDAR	1	3	1	N-Term(iTRAQ4plex)	0	0.940081	1.21876	1.10398	0	5.16e-10	5.7338	3	2669.42	-1.14722	80.9257	0
4502643	dGNVLLHEMQIQHPTASLIAk	2	2	1	N-Term(iTRAQ4plex); K21(iTRAQ4plex)	0	0.839989	0.961082	1.11351	0	4.762e-09	5.73344	4	2603.42	0.624301	69.253	0
4557735	vLGSQEALHPVHYEEk	2	2	1	N-Term(iTRAQ4plex); K16(iTRAQ4plex)	0	0.881434	0.851173	1.02459	0	5.295e-08	5.73294	4	2124.13	-0.514435	35.5507	0
38569475	lQLLTGEHRPEDEEELEk	2	2	1	N-Term(iTRAQ4plex); K18(iTRAQ4plex)	0	0.955602	1.33822	1.10051	0	1.172e-07	5.73229	4	2453.26	-6.68046	49.8018	0
530368915	aPIIcVLGHVDTGk	2	2	1	N-Term(iTRAQ4plex); C5(Carbamidomethyl); K14(iTRAQ4plex)	0	0.95648	0.909583	0.993717	0	3.579e-10	5.73153	3	1768	1.04334	78.3957	0
151301228	fVkEPAFEDITLESER	1	6	1	N-Term(iTRAQ4plex); K3(iTRAQ4plex)	0	1.27716	1.40834	1.29436	0	8.403e-10	5.73148	3	2198.16	0.838946	68.9529	1
530410226	gTIMDTTVDVDkR	1	3	1	N-Term(iTRAQ4plex); K12(iTRAQ4plex)	0	1.18426	0.693567	0.960866	0	2.227e-09	5.73108	3	1738.92	-1.29204	36.1409	1
311771535	eALLSSAVDHGSDEVk	5	3	1	N-Term(iTRAQ4plex); K16(iTRAQ4plex)	0	0.942223	1.34673	1.21734	0	2.247e-12	5.73019	3	1945.01	0.138684	43.6985	0
115298678	qkPDGVFQEDAPVIHQEmIGGLR	2	1	1	N-Term(iTRAQ4plex); K2(iTRAQ4plex); M18(Oxidation)	0	1.06078	0.438502	1.20433	0	7.6e-09	5.72974	4	2868.48	-3.5469	54.439	0
13376852	dLRPGDTVTITcSSYR	2	4	1	N-Term(iTRAQ4plex); C12(Carbamidomethyl)	0	0.994415	1.0369	1.00944	0	3.668e-07	5.72941	3	1984.97	-7.45635	40.2213	0
119395750	nkLNDLEDALQQAk	1	1	1	N-Term(iTRAQ4plex); K2(iTRAQ4plex); K14(iTRAQ4plex)	0	1.36043	0.347827	0.558098	0	2.247e-08	5.72914	3	2032.14	0.383776	80.4591	1
14591909	iEGDMIVcAAYAHELPk	1	3	1	N-Term(iTRAQ4plex); C8(Carbamidomethyl); K17(iTRAQ4plex)	0	1.0416	1.30873	0.983821	0	3.628e-11	5.72876	3	2205.13	0.994148	79.8037	0
206597509	sLLGDSAPTLHLNk	1	5	1	N-Term(iTRAQ4plex); K14(iTRAQ4plex)	0	0.818969	1.4756	0.993674	0	8.758e-10	5.72869	3	1754.01	0.239461	58.3822	0
5031635	hELQANcYEEVkDR	17	1	1	N-Term(iTRAQ4plex); C7(Carbamidomethyl); K12(iTRAQ4plex)	0	0.973798	1.41765	0.903784	0	9.564e-07	5.72703	4	2079.02	-0.501932	28.6207	1
4503015	gSITISAEEIkDNR	3	1	1	N-Term(iTRAQ4plex); K11(iTRAQ4plex)	0	1.21712	1.20844	0.777818	0	1.817e-12	5.72566	3	1821	0.146896	44.1847	1
530372121	dLDIIDNYDYSHTVk	6	10	1	N-Term(iTRAQ4plex); K15(iTRAQ4plex)	0	0.909964	0.821728	0.885264	0	1.027e-09	5.72355	3	2099.05	-0.55024	65.5485	0
41393561	wAHLDIAGVMTNkDEVPYLR	2	1	1	N-Term(iTRAQ4plex); K13(iTRAQ4plex)	0	0.814773	0.862247	0.713895	0	4.687e-09	5.72354	4	2616.38	-0.218363	94.8963	1
77404397	rEADGSETPEPFAAEAk	2	2	1	N-Term(iTRAQ4plex); K17(iTRAQ4plex)	0	0.935564	1.41884	1.11298	0	3.502e-08	5.7233	3	2093.04	-1.65821	30.6164	1
12667788	rQLEEAEEEAQR	8	2	1	N-Term(iTRAQ4plex)	0	0.943263	0.764799	1.05123	0	1.105e-08	5.72211	3	1631.81	0.465853	19.0695	1
20070228	mDAEQDPNVQVDHLNLLk	1	1	1	N-Term(iTRAQ4plex); K18(iTRAQ4plex)	0	1.19465	1.83104	1.14838	0	6.888e-09	5.72177	3	2367.21	-2.88033	64.293	0
4557325	dRLDEVkEQVAEVR	2	2	1	N-Term(iTRAQ4plex); K7(iTRAQ4plex)	0	0.781042	0.687304	1.39744	0	3.879e-07	5.72156	4	1974.09	0.0876235	46.059	2
4505621	nRPTSISWDGLDSGk	6	2	1	N-Term(iTRAQ4plex); K15(iTRAQ4plex)	0	0.854748	0.530778	0.707141	0	5.026e-08	5.72126	3	1921	0.718729	60.2907	0
66932947	dTVIkPLLVEPEGLEk	13	1	1	N-Term(iTRAQ4plex); K5(iTRAQ4plex); K16(iTRAQ4plex)	0	0.911764	0.306422	1.60353	0	2.256e-09	5.72027	3	2212.32	3.13207	70.0166	0
23097250	iQHGSGFGIEFNATDALR	1	2	1	N-Term(iTRAQ4plex)	0	1.12493	0.916919	1.08235	0	1.591e-11	5.71971	3	2077.06	1.63569	70.6074	0
367460087	mQAHIQDLEEQLDEEEGAR	4	6	1	N-Term(iTRAQ4plex)	0	0.86025	0.272171	0.864276	0	3.744e-10	5.71875	3	2385.11	0.128691	82.554	0
4502105	qDAQDLYEAGEkk	1	2	1	N-Term(iTRAQ4plex); K12(iTRAQ4plex); K13(iTRAQ4plex)	0	0.972608	0.561976	0.515283	0	4.3e-09	5.71854	3	1927.01	-0.311796	25.7322	1
46852390	aELEQHLEQEQEFQVNk	2	1	1	N-Term(iTRAQ4plex); K17(iTRAQ4plex)	0	1.16505	1.35543	0.95186	0	9.137e-08	5.71847	3	2387.21	-0.908801	51.4437	0
4557871	dcHLAQVPSHTVVAR	11	2	1	N-Term(iTRAQ4plex); C2(Carbamidomethyl)	0	0.900906	0.542856	0.753845	0	1.295e-09	5.71829	3	1833.95	-0.329722	20.0998	0
33239445	dRPQEADGIDSVIVVDNVPQVGPDRLEk	1	1	1	N-Term(iTRAQ4plex); K28(iTRAQ4plex)	0	1.06888	0.92234	0.63473	0	7.52e-06	5.71827	4	3348.75	-4.77247	72.5651	1
221307584	iGGVQQDTILAEGLHFR	3	2	1	N-Term(iTRAQ4plex)	0	0.973612	1.12667	0.912232	0	1.653e-10	5.71815	3	1998.09	-0.0059682	77.5723	0
13569962	gAHGIIVVYDVTDQESYANVk	4	1	1	N-Term(iTRAQ4plex); K21(iTRAQ4plex)	0	1.02474	0.874394	1.14422	0	3.075e-10	5.71729	3	2566.33	-1.71268	77.1524	0
530386326	aVGPHQFLGDQEAIQAAIk	4	1	1	N-Term(iTRAQ4plex); K19(iTRAQ4plex)	0	1.03314	0.491548	1.30715	0	1.646e-09	5.71682	3	2281.25	0.10279	67.2823	0
16933546	gNVGFVFTkEDLTEIR	3	3	1	N-Term(iTRAQ4plex); K9(iTRAQ4plex)	0	1.13399	1.03835	0.936714	0	1.475e-08	5.71604	3	2113.15	-2.55354	75.9581	1
530372496	kcSLPAEEDSVLEk	1	20	1	N-Term(iTRAQ4plex); K1(iTRAQ4plex); C2(Carbamidomethyl); K14(iTRAQ4plex)	0	0.917381	0.843266	0.836235	0	1.084e-07	5.71603	3	2037.09	0.266517	38.3661	1
4557894	tPGAVNAcHLScSALLQDNIADAVAcAk	7	1	1	N-Term(iTRAQ4plex); C8(Carbamidomethyl); C12(Carbamidomethyl); C26(Carbamidomethyl); K28(iTRAQ4plex)	0	0.92553	0.467784	1.03245	0	9.102e-10	5.71595	3	3215.58	-1.60473	77.4731	0
5031977	dPVPGYSVPAAEHSTITAWGk	2	1	1	N-Term(iTRAQ4plex); K21(iTRAQ4plex)	0	1.23184	2.02631	0.992333	0	1.22e-06	5.71389	3	2471.28	-0.69086	76.053	0
156104874	sQVRPSDGPSQIAYk	2	2	1	N-Term(iTRAQ4plex); K15(iTRAQ4plex)	0	1.32008	0.640076	0.475092	0	4.547e-08	5.71376	3	1921.04	-1.53348	25.1408	0
25777732	vIQVAAGSSNLkR	5	2	1	N-Term(iTRAQ4plex); K12(iTRAQ4plex)	0	0.974513	0.667885	1.27818	0	8.506e-09	5.71262	3	1630.98	-0.579862	29.4878	1
50845386	lSLEGDHSTPPSAYGSVk	45	3	1	N-Term(iTRAQ4plex); K18(iTRAQ4plex)	0	1.15304	0.753125	0.762301	0	1.058e-08	5.71069	3	2133.1	-2.03845	46.2772	0
223468663	aLGVSNFSHFQIEk	5	2	1	N-Term(iTRAQ4plex); K14(iTRAQ4plex)	0	0.707712	5.9317	0.808847	0	9.732e-10	5.70978	3	1865.02	-0.219399	64.8113	0
89191868	vAVVEYHDGSHAYIGLk	1	1	1	N-Term(iTRAQ4plex); K17(iTRAQ4plex)	0	0.927666	0.3404	0.690808	0	2.222e-10	5.70965	3	2146.15	-2.65406	48.2101	0
93141047	dYkPQVGVIADPSSk	2	2	1	N-Term(iTRAQ4plex); K3(iTRAQ4plex); K15(iTRAQ4plex)	0	0.857719	0.786347	0.579451	0	9.505e-07	5.7091	3	2036.14	-1.81929	40.2281	0
530418669	aVIGIGIEEEDRk	1	2	1	N-Term(iTRAQ4plex); K13(iTRAQ4plex)	0	1.07488	0.82427	1.22429	0	8.922e-09	5.70849	3	1716.97	-0.398857	42.284	1
105990532	aEPLAFTFSHDYk	4	1	1	N-Term(iTRAQ4plex); K13(iTRAQ4plex)	0	1.34726	0.446797	1.75402	0	1.731e-09	5.70813	3	1813.93	-1.12904	61.0787	0
4507951	kNSVVEASEAAYk	1	2	1	N-Term(iTRAQ4plex); K1(iTRAQ4plex); K13(iTRAQ4plex)	0	1.10773	0.996322	0.952079	0	2.218e-07	5.70749	3	1828.01	-2.40782	25.625	1
499137509	iVYIccGEDHTAALTk	1	4	1	N-Term(iTRAQ4plex); C5(Carbamidomethyl); C6(Carbamidomethyl); K16(iTRAQ4plex)	0	0.926738	1.08141	0.926542	0	2.446e-07	5.70676	3	2139.08	-3.12235	51.0684	0
5901944	gTELGGAAGQGGHPPGYTSLASR	1	1	1	N-Term(iTRAQ4plex)	0	0.821981	0.464808	1.07266	0	3.571e-11	5.70586	3	2285.14	-0.957167	33.4817	0
119395709	kLIASMSSDSLR	1	1	1	N-Term(iTRAQ4plex); K1(iTRAQ4plex)	0	0.968905	1.06476	0.798235	0	1.541e-07	5.70551	3	1595.9	-1.85461	38.3384	1
156616273	eDPAYLHYYDPAGAEDPLGAIHLR	4	1	1	N-Term(iTRAQ4plex)	0	0.960942	0.826697	1.58089	0	4.372e-10	5.70508	4	2827.39	1.77573	96.3967	0
66932947	ySDASDcHGEDSQAFcEk	10	1	1	N-Term(iTRAQ4plex); C7(Carbamidomethyl); C16(Carbamidomethyl); K18(iTRAQ4plex)	0	1.0944	0.379476	1.58822	0	5.398e-10	5.70485	3	2393.98	-0.229716	26.7077	0
530384249	vTEVALkGEGTEEAEck	1	3	1	N-Term(iTRAQ4plex); K7(iTRAQ4plex); C16(Carbamidomethyl); K17(iTRAQ4plex)	0	0.851698	0.266783	0.968311	0	6.792e-09	5.70477	3	2282.19	0.775531	35.3042	1
10835203	rHPETGLFTLQSELMVTPAR	6	8	1	N-Term(iTRAQ4plex)	0	0.828721	0.486336	0.878674	0	4.44e-09	5.70416	3	2427.3	2.52646	84.3057	1
5174447	yTVQDESHSEWVScVR	5	4	1	N-Term(iTRAQ4plex); C14(Carbamidomethyl)	0	1.32941	1.90231	1.15942	0	8.233e-09	5.70414	3	2125.97	-1.05882	47.6307	0
116063573	kTHIQDNHDGTYTVAYVPDVTGR	9	2	1	N-Term(iTRAQ4plex); K1(iTRAQ4plex)	0	0.910075	0.629541	1.02929	0	9.5e-08	5.70202	3	2875.45	-1.87505	49.9271	1
40789249	lMETQEEDVVLLTAGEHNk	1	3	1	N-Term(iTRAQ4plex); K19(iTRAQ4plex)	0	0.797439	1.11095	0.954206	0	6.055e-11	5.70191	3	2444.26	1.80017	71.5982	0
530382075	fPSLLTHNENMVAk	3	3	1	N-Term(iTRAQ4plex); K14(iTRAQ4plex)	0	1.15961	1.21901	1.1265	0	6.614e-07	5.70106	3	1889.02	-1.03659	57.0597	0
77404397	dIQNTQcLLNVEHLSAGcPHVTLQFADSk	2	3	1	N-Term(iTRAQ4plex); C7(Carbamidomethyl); C18(Carbamidomethyl); K29(iTRAQ4plex)	0	1.18436	1.90594	0.954295	0	4.868e-10	5.70067	4	3583.79	1.04003	83.4119	0
10863945	eTVYcLNDDDETEVLkEDIIQGFR	2	3	1	N-Term(iTRAQ4plex); C5(Carbamidomethyl); K16(iTRAQ4plex)	0	0.964888	0.849134	1.06706	0	1.503e-08	5.70055	3	3189.54	-2.66879	102.338	1
116063573	vHSPSGALEEcYVTEIDQDk	12	2	1	N-Term(iTRAQ4plex); C11(Carbamidomethyl); K20(iTRAQ4plex)	0	0.917094	0.572501	0.888672	0	3.575e-07	5.69869	4	2565.24	-0.857106	58.1849	0
33636719	vFEPNEEALGVVLHk	2	1	1	N-Term(iTRAQ4plex); K15(iTRAQ4plex)	0	0.916254	1.22394	1.08671	0	6.093e-10	5.69837	3	1969.1	-0.119772	74.676	0
4506549	rDPPQYPVVPVHLDR	5	1	1	N-Term(iTRAQ4plex)	0	1.17773	0.705281	0.95231	0	6.51e-08	5.69736	4	1932.06	-0.248905	44.0069	1
5031601	vAWVSHDSTVcLADADkk	1	3	1	N-Term(iTRAQ4plex); C11(Carbamidomethyl); K17(iTRAQ4plex); K18(iTRAQ4plex)	0	1.1319	1.38616	1.19363	0	1.223e-08	5.69705	3	2434.28	1.91497	58.0556	1
20070125	nFEDVAFDEkk	1	6	1	N-Term(iTRAQ4plex); K10(iTRAQ4plex); K11(iTRAQ4plex)	0	1.15862	1.41631	1.1005	0	6.006e-07	5.69673	3	1773.94	-1.54359	43.3524	1
394025672	aTcIEMVTSLAYTHHGR	1	2	1	N-Term(iTRAQ4plex); C3(Carbamidomethyl)	0	0.719222	0.715267	0.878463	0	4.768e-10	5.69627	4	2091.03	1.20479	68.7318	0
5453549	tREEEcHFYAGGQVYPGEASR	5	1	1	N-Term(iTRAQ4plex); C6(Carbamidomethyl)	0	1.04886	0.903348	1.26816	0	3.019e-08	5.69627	3	2587.16	-4.51843	31.6074	1
71565154	vDEFVTHNLSFDEINk	4	1	1	N-Term(iTRAQ4plex); K16(iTRAQ4plex)	0	0.810519	0.830121	0.748567	0	1.159e-07	5.696	3	2195.12	-1.32949	73.4059	0
260656039	rADVLAFPSSGFTDLAEIVSR	2	6	1	N-Term(iTRAQ4plex)	0	0.851508	0.222858	1.03238	0	5.901e-09	5.69592	3	2395.27	-0.945071	105.963	1
4758516	eAATLEVERPLPMEVEk	2	4	1	N-Term(iTRAQ4plex); K17(iTRAQ4plex)	0	1.22655	1.65918	1.00897	0	9.345e-10	5.69533	3	2229.2	-0.512884	59.9608	0
4826659	dETVSDcSPHIANIGR	1	2	1	N-Term(iTRAQ4plex); C7(Carbamidomethyl)	0	1.0458	1.01065	1.09735	0	9.944e-10	5.69416	3	1914.91	-0.210676	35.7668	0
530393506	dENQSINHQMAQEDAQR	3	5	1	N-Term(iTRAQ4plex)	0	1.11013	0.722536	1.11761	0	4.487e-10	5.69403	3	2157.97	0.00537108	14.3599	0
156523970	hTFMGVVSLGSPSGEVSHPR	12	1	1	N-Term(iTRAQ4plex)	0	0.960378	0.555988	1.01017	0	1.043e-10	5.69392	3	2225.13	0.501424	48.0096	0
4826860	acGVSRPVIAcSVTIk	2	2	1	N-Term(iTRAQ4plex); C2(Carbamidomethyl); C11(Carbamidomethyl); K16(iTRAQ4plex)	0	1.03622	1.30418	0.981749	0	2.314e-09	5.69299	3	2006.11	-0.626491	42.1722	0
4758638	fHDFLGDSWGILFSHPR	5	1	1	N-Term(iTRAQ4plex)	0	0.977564	0.698149	0.835402	0	3.827e-09	5.69245	4	2175.09	-0.92103	110.635	0
530412699	hSHAGELEALGGVkPAVLTR	3	2	1	N-Term(iTRAQ4plex); K14(iTRAQ4plex)	0	1.10603	0.448905	1.54136	0	4.797e-10	5.69235	3	2330.31	-4.91711	43.9813	0
4503895	aFREEFGAEPELAVSAPGR	2	1	1	N-Term(iTRAQ4plex)	0	1.41355	0.76197	0.856461	0	2.575e-09	5.69195	3	2177.11	-1.28515	63.4396	1
194018553	qDPFQESGLHLSPTAAEAk	2	4	1	N-Term(iTRAQ4plex); K19(iTRAQ4plex)	0	0.936599	0.278258	0.916654	0	1.345e-08	5.69061	3	2314.19	-1.67052	58.4806	0
50363217	fNkPFVFLMIEQNTk	2	1	1	N-Term(iTRAQ4plex); K3(iTRAQ4plex); K15(iTRAQ4plex)	0	1.27201	0.634536	0.860502	0	8.202e-08	5.6906	3	2288.28	-0.130614	94.6852	0
332801090	gFcFITYTDEEPVkk	5	2	1	N-Term(iTRAQ4plex); C3(Carbamidomethyl); K14(iTRAQ4plex); K15(iTRAQ4plex)	0	1.20778	1.24746	1.02191	0	5.252e-08	5.68977	3	2266.18	-1.46986	63.9491	1
103472001	aLVSGkPAESSAVAATEk	1	1	1	N-Term(iTRAQ4plex); K6(iTRAQ4plex); K18(iTRAQ4plex)	0	1.24902	1.11317	0.842914	0	3.418e-10	5.68824	3	2148.22	-1.5167	29.8354	0
530361302	dLkPSNILYVDESGNPEcLR	3	4	1	N-Term(iTRAQ4plex); K3(iTRAQ4plex); C18(Carbamidomethyl)	0	1.17326	1.18526	0.878229	0	9.338e-10	5.68772	3	2607.33	-0.5244	63.3664	0
67782319	gVMEHLEQQAQGFPEEFR	6	3	1	N-Term(iTRAQ4plex)	0	1.2249	0.405982	1.45848	0	1.253e-09	5.6877	3	2276.09	1.65552	90.5492	0
70780353	iSEILLDHGAPIQAk	3	6	1	N-Term(iTRAQ4plex); K15(iTRAQ4plex)	0	1.07657	0.34811	1.30474	0	3.312e-10	5.68768	3	1893.1	-3.25938	66.2672	0
105990532	kLTISEQNIQR	4	1	1	N-Term(iTRAQ4plex); K1(iTRAQ4plex)	0	1.09721	0.447444	1.24239	0	1.174e-07	5.68761	3	1617.95	-0.110964	42.6362	1
19224660	dLHQGIEAASDEEDLR	1	1	1	N-Term(iTRAQ4plex)	0	1.26974	1.02597	0.636771	0	3.254e-09	5.68735	3	1941.92	-2.49183	41.8665	0
64762484	dRVEISPEQLSAASTEAER	1	5	1	N-Term(iTRAQ4plex)	0	1.09305	0.643712	1.14055	0	1.113e-08	5.68734	3	2232.12	0.54572	51.4614	1
530368014	dVSSVELLmNNHQGIk	3	3	1	N-Term(iTRAQ4plex); M9(Oxidation); K16(iTRAQ4plex)	0	1.08	0.354983	0.81632	0	4.303e-09	5.68681	3	2088.1	0.318816	46.6702	0
530361302	lGSGPDGAEEIkR	1	4	1	N-Term(iTRAQ4plex); K12(iTRAQ4plex)	0	0.992869	1.10012	0.836692	0	1.497e-09	5.68604	3	1616.88	-1.84943	23.9169	1
70906437	iHLISTQSAIPYALR	6	2	1	N-Term(iTRAQ4plex)	0	0.443651	0.246111	0.673646	0	8.582e-09	5.68581	3	1827.06	0.80883	69.5849	0
118150660	eVFEFRPELVNDDDEEADDTR	2	1	1	N-Term(iTRAQ4plex)	0	0.973715	1.52485	1.03232	0	3.975e-09	5.68543	3	2684.21	0.37117	74.1936	0
530389313	vkWDISDSDVQQFR	2	2	1	N-Term(iTRAQ4plex); K2(iTRAQ4plex)	0	0.854251	0.483242	0.680336	0	3.379e-08	5.68444	3	2011.05	0.740303	61.3376	1
530395565	kMNVSPDVNYEELAR	2	2	1	N-Term(iTRAQ4plex); K1(iTRAQ4plex)	0	1.02683	1.09404	1.01076	0	1.95e-08	5.68327	3	2053.05	-7.58093	47.7069	1
10716563	tPELNLDQFHDk	5	2	1	N-Term(iTRAQ4plex); K12(iTRAQ4plex)	0	1.04697	1.29933	1.2439	0	3.641e-09	5.68237	3	1744.91	-0.527843	53.9251	0
41327773	gFkFDETEQALANER	1	3	1	N-Term(iTRAQ4plex); K3(iTRAQ4plex)	0	1.10221	1.02293	1.10681	0	1.91e-08	5.68207	3	2043.04	0.622998	54.913	1
11496885	yLVALGHAYHPEEFVcSQcGk	3	2	1	N-Term(iTRAQ4plex); C16(Carbamidomethyl); C19(Carbamidomethyl); K21(iTRAQ4plex)	0	0.756782	0.480225	0.714049	0	4.622e-10	5.68167	4	2753.34	-0.0616667	62.3692	0
71773110	lNHQLEGLTFQMk	4	1	1	N-Term(iTRAQ4plex); K13(iTRAQ4plex)	0	0.950932	0.405438	1.97844	0	8.208e-07	5.68103	3	1847.01	0.895428	60.0332	0
4506787	dSLHEkFPDAGEDELLk	2	2	1	N-Term(iTRAQ4plex); K6(iTRAQ4plex); K17(iTRAQ4plex)	0	1.0653	1.0538	1.00479	0	1.856e-08	5.68095	4	2375.24	-0.533376	53.2165	1
5174447	hLYTLDGGDIINALcFSPNR	7	4	1	N-Term(iTRAQ4plex); C15(Carbamidomethyl)	0	1.05959	1.49539	0.881767	0	1.633e-11	5.68078	3	2420.21	0.00895485	110.988	0
109452591	qGTFHSQQALEYGTk	2	1	1	N-Term(iTRAQ4plex); K15(iTRAQ4plex)	0	1.07182	1.30927	1.02109	0	5.372e-07	5.68027	3	1983.01	-1.70199	28.1905	0
116534898	gQIIGNFQAFDEDTGLPAHAR	2	1	1	N-Term(iTRAQ4plex)	0	1.21529	1.2985	1.06948	0	5.687e-11	5.67923	3	2401.2	-0.880456	73.5159	0
4505087	iIDDSEITkEDDALWPPPDR	2	3	1	N-Term(iTRAQ4plex); K9(iTRAQ4plex)	0	0.943422	1.1484	1.11014	0	3.113e-10	5.67912	3	2613.33	-1.15927	79.3967	1
5031857	dQLIYNLLkEEQTPQNk	5	5	1	N-Term(iTRAQ4plex); K9(iTRAQ4plex); K17(iTRAQ4plex)	0	1.11337	3.31867	0.798713	0	2.574e-10	5.67864	3	2506.38	-1.55046	75.3954	1
71773110	lGPHAGDVEGHLSFLEk	2	1	1	N-Term(iTRAQ4plex); K17(iTRAQ4plex)	0	0.954878	0.433824	1.87618	0	1.837e-10	5.67842	3	2094.11	-4.98385	56.8382	0
4506675	fVDHVFDEQVIDSLTVk	7	1	1	N-Term(iTRAQ4plex); K17(iTRAQ4plex)	0	0.930414	0.905269	1.02187	0	5.467e-09	5.67777	3	2279.21	-2.47536	92.2774	0
283436222	dkWSNFDPTGLER	1	7	1	N-Term(iTRAQ4plex); K2(iTRAQ4plex)	0	1.15731	1.23921	1.06098	0	2.215e-06	5.6767	3	1852.95	1.19886	74.1765	1
4507677	kEAESSPFVER	4	2	1	N-Term(iTRAQ4plex); K1(iTRAQ4plex)	0	1.25956	2.34343	1.04535	0	2.079e-08	5.67611	3	1566.84	0.425779	33.1243	1
47834348	lQLFGQDFSHAAR	2	2	1	N-Term(iTRAQ4plex)	0	0.953913	1.18922	1.22801	0	1.208e-08	5.67605	3	1633.85	-2.07952	64.8417	0
10092665	hDPTFEPLFPSETTLNPSLAQEAAk	3	1	1	N-Term(iTRAQ4plex); K25(iTRAQ4plex)	0	1.16901	0.149151	0.19832	0	1.861e-07	5.67404	4	3028.55	-0.166976	98.1779	0
12667788	kVEAQLQELQVk	5	2	1	N-Term(iTRAQ4plex); K1(iTRAQ4plex); K12(iTRAQ4plex)	0	0.908632	0.908021	1.17199	0	2.695e-07	5.6732	3	1845.12	1.57003	42.9081	1
16306550	fLHNPDAAQGFVGcALSSTIQR	15	4	1	N-Term(iTRAQ4plex); C14(Carbamidomethyl)	0	1.09022	0.357104	0.846041	0	6.889e-13	5.6724	3	2533.27	-1.25657	78.0761	0
38787970	dSHSFQGAYGLALk	2	3	1	N-Term(iTRAQ4plex); K14(iTRAQ4plex)	0	0.940893	0.412736	0.875998	0	4.161e-08	5.67167	3	1781.94	-0.113587	52.0151	0
4506457	vIDFDENTALDDAEEESFRk	2	2	1	N-Term(iTRAQ4plex); K20(iTRAQ4plex)	0	1.02928	1.85473	1.0318	0	9.41e-10	5.67104	3	2631.26	-3.53481	77.5543	1
226371718	eIHLVSNEDPTVAAFk	1	3	1	N-Term(iTRAQ4plex); K16(iTRAQ4plex)	0	0.915397	1.37967	1.11581	0	5.841e-09	5.67034	3	2058.11	-2.01184	59.6239	0
115298678	gQGTLSVVTMYHAk	8	1	1	N-Term(iTRAQ4plex); K14(iTRAQ4plex)	0	1.17888	0.448833	1.25515	0	6.596e-08	5.66902	3	1779.96	-1.14304	43.0389	0
530389397	kQGEDNSTAQDTEELEk	1	3	1	N-Term(iTRAQ4plex); K1(iTRAQ4plex); K17(iTRAQ4plex)	0	0.996737	1.36344	0.854012	0	4.444e-08	5.66788	3	2354.17	-0.276759	16.4107	1
61743954	aPEVNLNAPDVDVHGPDWNLk	4	5	1	N-Term(iTRAQ4plex); K21(iTRAQ4plex)	0	1.28404	0.733352	0.818556	0	2.394e-07	5.66726	3	2588.33	-0.312468	81.4668	0
15431306	aSGNYATVISHNPETk	3	1	1	N-Term(iTRAQ4plex); K16(iTRAQ4plex)	0	0.99283	1.2387	1.01224	0	3.187e-09	5.6668	3	1977.03	-1.31132	29.9293	0
530404670	accSLGGEQGQPVHMGDPELLGIk	3	4	1	N-Term(iTRAQ4plex); C2(Carbamidomethyl); C3(Carbamidomethyl); K24(iTRAQ4plex)	0	1.25397	1.07457	1.19576	0	4.676e-10	5.66647	3	2841.39	-0.0839484	66.4818	0
299890871	kYFTcDEGHGIFVR	1	4	1	N-Term(iTRAQ4plex); K1(iTRAQ4plex); C5(Carbamidomethyl)	0	1.11431	0.814328	0.974288	0	7.761e-09	5.66639	4	2017.02	-1.53028	43.5027	1
28373113	hFSVTAEGGLSPAQVTGAR	1	8	1	N-Term(iTRAQ4plex)	0	0.809825	0.854442	1.26254	0	2.603e-11	5.66633	3	2029.06	-0.942619	49.8518	0
5803167	wQPDTEEEYEDSSGNVVNkk	2	2	1	N-Term(iTRAQ4plex); K19(iTRAQ4plex); K20(iTRAQ4plex)	0	1.29731	1.24806	1.18477	0	1.263e-09	5.66484	3	2786.35	-0.873195	43.7435	1
66933016	tSSAQVEGGVHSLHSYEk	2	1	1	N-Term(iTRAQ4plex); K18(iTRAQ4plex)	0	0.89667	1.0792	1.01434	0	2.047e-07	5.66436	4	2204.12	-1.25305	24.3098	0
4557305	gILAADESTGSIAk	11	2	1	N-Term(iTRAQ4plex); K14(iTRAQ4plex)	0	1.19979	1.6743	1.02404	0	1.811e-08	5.6643	2	1620.9	-0.31766	45.7481	0
21264343	aIEDEGGNPDEIEITSEGNkk	2	4	1	N-Term(iTRAQ4plex); K20(iTRAQ4plex); K21(iTRAQ4plex)	0	1.05454	1.01091	1.25008	0	3.797e-09	5.66413	3	2677.35	-0.619576	42.2267	1
47132555	fGFcPmAAHEEIcTTNEGVMYR	11	27	1	N-Term(iTRAQ4plex); C4(Carbamidomethyl); M6(Oxidation); C13(Carbamidomethyl)	0	0.743954	1.25396	0.756596	0	5.606e-06	5.6635	3	2780.18	-7.57494	63.7742	0
154146191	hLEINPDHSIIETLR	13	2	1	N-Term(iTRAQ4plex)	0	1.12327	1.25317	0.832055	0	1.024e-08	5.66328	3	1931.05	0.175013	54.9777	0
530366904	dVAEAkPELSLLGDGDH	2	2	1	N-Term(iTRAQ4plex); K6(iTRAQ4plex)	0	1.19593	1.26568	0.849413	0	1.787e-09	5.66217	3	2054.06	0.0793952	63.5163	0
12667788	mEDSVGcLETAEEVkR	2	2	1	N-Term(iTRAQ4plex); M1(Oxidation); C7(Carbamidomethyl); K15(iTRAQ4plex)	0	0.925426	0.678512	1.32726	0	1.558e-10	5.66176	3	2157.03	-3.42507	53.1562	1
530384249	ekEDAQEVELQEGk	1	3	1	N-Term(iTRAQ4plex); K2(iTRAQ4plex); K14(iTRAQ4plex)	0	0.79085	0.240562	0.975616	0	1.816e-07	5.65974	3	2064.08	0.988977	23.3447	1
4557871	kcSTSSLLEAcTFR	8	2	1	K1(iTRAQ4plex); N-Term(iTRAQ4plex); C2(Carbamidomethyl); C11(Carbamidomethyl)	0	1.08957	0.523524	0.732462	0	1.86e-07	5.65941	3	1947.99	0.469678	46.5641	1
24119166	fTDcGHFQNTEFHELITVVk	1	2	1	N-Term(iTRAQ4plex); C4(Carbamidomethyl); K20(iTRAQ4plex)	0	1.01711	0.616954	0.654083	0	2.973e-08	5.6589	3	2710.34	-4.10862	80.5007	0
29789006	iLEAHQNVAQMSLIEAk	1	4	1	N-Term(iTRAQ4plex); K17(iTRAQ4plex)	0	0.857163	0.272869	0.706047	0	3.398e-09	5.65811	3	2183.21	1.07318	63.5096	0
18201905	vWYVSNIDGTHIAk	9	3	1	N-Term(iTRAQ4plex); K14(iTRAQ4plex)	0	1.03948	1.60326	0.977524	0	1.059e-09	5.65809	3	1891.03	-2.25771	60.8678	0
4506193	tVIGcSGFHGDcLTLTk	3	2	1	N-Term(iTRAQ4plex); C5(Carbamidomethyl); C12(Carbamidomethyl); K17(iTRAQ4plex)	0	1.21241	1.24087	1.24274	0	2.972e-08	5.65686	3	2154.09	-2.81015	57.1413	0
30581135	skLESELANFGPR	1	2	1	N-Term(iTRAQ4plex); K2(iTRAQ4plex)	0	0.931163	0.621292	0.822151	0	3.226e-09	5.65668	3	1735.95	-1.83017	59.5679	1
32483399	sVIDPVPAPVGDSHVDGAAk	3	2	1	N-Term(iTRAQ4plex); K20(iTRAQ4plex)	0	1.05807	1.33512	1.10181	0	6.323e-11	5.65457	3	2219.19	-2.02717	52.6074	0
116256336	iIAGDkEVVIAQNDk	1	19	1	N-Term(iTRAQ4plex); K6(iTRAQ4plex); K15(iTRAQ4plex)	0	1.32009	1.65258	1.11305	0	2.288e-07	5.65355	3	2045.19	-5.03855	41.1751	1
40288274	eLQEESGLTVDALHk	2	2	1	N-Term(iTRAQ4plex); K15(iTRAQ4plex)	0	1.01394	1.67277	0.952471	0	2.867e-11	5.65319	3	1957.05	-0.581035	51.7607	0
155030194	hVEDGNVTVQHAALSALR	2	7	1	N-Term(iTRAQ4plex)	0	0.777219	1.18021	0.905807	0	2.092e-09	5.65316	3	2061.1	1.3695	53.8752	0
4505881	kQLGAGSIEEcAAk	1	2	1	N-Term(iTRAQ4plex); K1(iTRAQ4plex); C11(Carbamidomethyl); K14(iTRAQ4plex)	0	1.1564	0.61156	1.07869	0	7.63e-09	5.65315	3	1894.04	-2.28452	26.1295	1
116063573	gAGTGGLGLAVEGPSEAk	4	2	1	N-Term(iTRAQ4plex); K18(iTRAQ4plex)	0	0.996406	0.645271	1.15253	0	5.595e-11	5.65296	2	1859.01	-0.830591	52.4377	0
25777602	vQQLLHIcSEHFDSk	2	3	1	N-Term(iTRAQ4plex); C8(Carbamidomethyl); K15(iTRAQ4plex)	0	0.872533	1.0031	1.08771	0	1.737e-10	5.65186	3	2129.1	-3.14049	66.9398	0
156523968	kGDEVDGVDEVAk	1	1	1	N-Term(iTRAQ4plex); K1(iTRAQ4plex); K13(iTRAQ4plex)	0	1.07604	1.02407	1.17209	0	1.925e-08	5.65173	3	1792.96	-2.30039	24.0042	1
7706337	vALRGEDVPLTEQTVSQVLQSAk	3	3	1	N-Term(iTRAQ4plex); K23(iTRAQ4plex)	0	1.09705	1.23686	1.15662	0	7.182e-07	5.65057	4	2756.54	1.75548	87.8304	1
367460087	kQELEEILHDLESR	3	6	1	N-Term(iTRAQ4plex); K1(iTRAQ4plex)	0	0.888181	0.307115	1.02762	0	3.601e-09	5.64958	3	2027.11	2.29974	81.7617	1
4758950	vIkDFMIQGGDFTR	8	1	1	N-Term(iTRAQ4plex); K3(iTRAQ4plex)	0	1.0997	1.42528	1.12936	0	3.148e-08	5.64894	3	1915.03	-1.52408	71.583	1
28178832	lNEHFLNTTDFLDTIk	6	3	1	N-Term(iTRAQ4plex); K16(iTRAQ4plex)	0	1.10718	2.87978	1.16751	0	2.878e-09	5.64866	3	2209.17	-0.725908	90.6845	0
4504901	iEQLQNHENEDIYk	2	1	1	N-Term(iTRAQ4plex); K14(iTRAQ4plex)	0	0.962099	1.44015	1.0924	0	8.379e-07	5.64765	3	2061.05	-0.760177	37.9672	0
4507467	nSLcIENScIAAHDkR	3	1	1	N-Term(iTRAQ4plex); C4(Carbamidomethyl); C9(Carbamidomethyl); K15(iTRAQ4plex)	0	0.891075	1.71592	0.82655	0	7.045e-09	5.64697	4	2176.08	-1.04105	26.5657	1
530360487	vTVAGLAGkDPVQcSR	6	3	1	N-Term(iTRAQ4plex); K9(iTRAQ4plex); C14(Carbamidomethyl)	0	0.958639	0.789221	0.83556	0	1.041e-08	5.64673	3	1946.08	1.81085	59.221	1
530394558	hVDLLEVAQETDGFSGSDLk	1	2	1	N-Term(iTRAQ4plex); K20(iTRAQ4plex)	0	1.14727	1.63042	1.01738	0	2.449e-10	5.64638	3	2448.25	-0.904969	80.9145	0
10880979	qQHEGAQGALDSGEPPQcR	4	4	1	N-Term(iTRAQ4plex); C18(Carbamidomethyl)	0	1.01791	1.20368	0.346244	0	1.187e-11	5.64632	3	2209.01	-3.9145	13.8907	0
24308039	gLFSAITRPTAVNSLISk	1	1	1	N-Term(iTRAQ4plex); K18(iTRAQ4plex)	0	0.885666	0.850284	0.849043	0	1.575e-08	5.64556	3	2163.27	-3.19577	80.0019	0
48255891	lGGSPTSLGTWGSWIGPDHDk	3	3	1	N-Term(iTRAQ4plex); K21(iTRAQ4plex)	0	0.896664	1.5904	0.938706	0	7.53e-09	5.64549	3	2456.25	2.87022	79.8059	0
313747584	sGcSDLEEAVDSGADkk	1	4	1	N-Term(iTRAQ4plex); C3(Carbamidomethyl); K16(iTRAQ4plex); K17(iTRAQ4plex)	0	1.3274	1.50375	0.98779	0	1.957e-11	5.6451	3	2200.07	-1.49087	35.1274	1
115298678	kVFLDccNYITELR	5	1	1	K1(iTRAQ4plex); N-Term(iTRAQ4plex); C6(Carbamidomethyl); C7(Carbamidomethyl)	0	1.1592	0.432843	1.14818	0	2.714e-08	5.64357	3	2119.09	-0.289553	69.072	1
167857790	nWGLSVYADkPETTk	6	1	1	N-Term(iTRAQ4plex); K10(iTRAQ4plex); K15(iTRAQ4plex)	0	0.531128	0.266813	1.70593	0	4.738e-08	5.64338	3	2141.16	1.84454	50.7358	0
6005846	lLDSVEQDFHLEIAk	3	1	1	N-Term(iTRAQ4plex); K15(iTRAQ4plex)	0	0.864457	0.824392	1.13064	0	5.391e-10	5.64318	3	2045.11	-1.81046	96.6269	0
71773110	kLVPFATELHER	4	1	1	N-Term(iTRAQ4plex); K1(iTRAQ4plex)	0	0.944062	0.450739	1.70495	0	6.735e-07	5.64306	4	1728.01	1.52061	56.1081	1
530431009	dNPTEDVEYQcVADNcHSHAk	1	6	1	N-Term(iTRAQ4plex); C11(Carbamidomethyl); C16(Carbamidomethyl); K21(iTRAQ4plex)	0	0.67747	0.320272	0.98835	0	1.552e-08	5.64101	4	2777.21	-1.46334	25.1277	0
9506713	vVLLGEFLHPcEDDIVck	2	1	1	N-Term(iTRAQ4plex); C11(Carbamidomethyl); C17(Carbamidomethyl); K18(iTRAQ4plex)	0	1.27748	1.43347	1.22721	0	2.548e-08	5.64059	3	2431.27	2.49185	94.4856	0
530373073	yFPSTAEHTLQWAR	1	3	1	N-Term(iTRAQ4plex)	0	1.05824	0.888518	0.896172	0	3.434e-06	5.6405	3	1850.93	-2.31213	61.7457	0
530362950	kWENPTQNNAGLEDFER	1	17	1	N-Term(iTRAQ4plex); K1(iTRAQ4plex)	0	1.28829	0.723602	0.903391	0	7.148e-08	5.63996	3	2336.15	0.970026	52.1076	1
89191868	tPDFcAMScPPSLVYNHcEHGcPR	1	1	1	N-Term(iTRAQ4plex); C5(Carbamidomethyl); C9(Carbamidomethyl); C18(Carbamidomethyl); C22(Carbamidomethyl)	0	0.781933	0.651574	0.714087	0	4.741e-10	5.63901	4	3036.28	-0.532629	56.4458	0
9966827	aGAAGGPEEEAEkPVk	1	2	1	N-Term(iTRAQ4plex); K13(iTRAQ4plex); K16(iTRAQ4plex)	0	1.01964	0.952252	0.832072	0	2.275e-09	5.6385	3	1972.07	-2.26905	15.9767	0
116063573	yAPSEAGLHEMDIR	6	2	1	N-Term(iTRAQ4plex)	0	0.869544	0.557703	0.853401	0	1.934e-11	5.63809	3	1732.84	0.119119	48.2423	0
10880979	qLQAQDEEGGGHVPERPk	3	3	1	N-Term(iTRAQ4plex); K18(iTRAQ4plex)	0	1.12166	0.988328	1.20001	0	2.98e-08	5.63771	4	2263.17	-0.487388	13.0545	0
309747091	dLIDkQTWTDEGSVSER	2	4	1	N-Term(iTRAQ4plex); K5(iTRAQ4plex)	0	1.32858	1.30667	2.02306	0	3.636e-09	5.63764	3	2267.14	1.41853	56.1179	1
61743954	gGVTGSPEASISGSk	4	6	1	N-Term(iTRAQ4plex); K15(iTRAQ4plex)	0	1.0825	0.693943	0.893898	0	8.83e-10	5.6369	2	1621.86	-1.67083	24.3035	0
40068518	vGTGEPccDWVGDEGAGHFVk	6	2	1	N-Term(iTRAQ4plex); C7(Carbamidomethyl); C8(Carbamidomethyl); K21(iTRAQ4plex)	0	1.11436	0.743653	1.41356	0	1.667e-10	5.63653	3	2565.18	0.758341	57.8616	0
4505881	fSPATHPSEGLEENYcR	9	1	1	N-Term(iTRAQ4plex); C16(Carbamidomethyl)	0	1.02455	0.57438	1.16329	0	5.835e-09	5.63575	3	2137.97	-1.74271	39.7191	0
31377806	lSDAGQYLcQAGDDSNSNkk	1	2	1	N-Term(iTRAQ4plex); C9(Carbamidomethyl); K19(iTRAQ4plex); K20(iTRAQ4plex)	0	1.10049	0.705648	0.218208	0	9.795e-11	5.63553	3	2603.26	-3.65628	44.981	1
109452591	gGQTHLGLPVFNTVk	7	1	1	N-Term(iTRAQ4plex); K15(iTRAQ4plex)	0	1.06278	0.801869	0.914331	0	1.693e-08	5.635	3	1856.07	2.41687	73.3595	0
28178821	eQTEGEYSSLEHESAR	2	4	1	N-Term(iTRAQ4plex)	0	0.826338	1.06207	1.06073	0	1.896e-08	5.63464	3	1995.9	-2.04138	23.8342	0
431822408	yHTSQSGDEMTSLSEYVSR	9	3	1	N-Term(iTRAQ4plex)	0	0.99523	0.940861	0.92111	0	2.109e-09	5.63451	3	2321.04	-2.20844	51.8209	0
4758516	gPPQEEEEEEDEEEEATkEDAEAPGIRDHESL	5	4	1	N-Term(iTRAQ4plex); K18(iTRAQ4plex)	0	1.07652	1.16881	0.797202	0	1.767e-07	5.6317	4	3911.71	-5.12955	51.2729	2
20149498	lNQALLDLHALGSAR	10	2	1	N-Term(iTRAQ4plex)	0	0.334717	0.225634	3.74962	0	5.946e-11	5.63159	3	1735.99	-0.198762	79.6406	0
19913412	dITPLQVVLPNTALHLk	4	1	1	N-Term(iTRAQ4plex); K17(iTRAQ4plex)	0	1.27116	1.39839	0.934737	0	2.064e-09	5.63089	3	2160.3	-1.77237	87.2306	0
29826323	yFDRVDENNPEYLR	1	8	1	N-Term(iTRAQ4plex)	0	0.868171	0.479929	1.03361	0	2.837e-07	5.63079	3	1973.95	-0.836093	52.8571	1
4503483	gHVFEESQVAGTPmFVVk	6	2	1	N-Term(iTRAQ4plex); M14(Oxidation); K18(iTRAQ4plex)	0	1.05228	1.07804	1.01694	0	1.786e-07	5.63079	3	2266.18	0.714574	70.8269	0
4502119	eLPQASGLLHHccFYk	4	2	1	N-Term(iTRAQ4plex); C12(Carbamidomethyl); C13(Carbamidomethyl); K16(iTRAQ4plex)	0	1.17203	0.142029	0.396263	0	9.989e-08	5.63072	4	2248.13	1.44254	65.8908	0
22027538	dELLkDLQQSIAR	1	2	1	N-Term(iTRAQ4plex); K5(iTRAQ4plex)	0	1.09056	0.769388	0.974036	0	3.824e-07	5.62987	3	1817.03	-1.98392	82.3388	1
38202257	aEkDEPGAWEETFk	2	5	1	N-Term(iTRAQ4plex); K3(iTRAQ4plex); K14(iTRAQ4plex)	0	1.21559	1.37093	1.16178	0	7.52e-08	5.62971	3	2069.06	0.938958	62.3006	1
14165466	nNQFQALLQYADPVSAQHAk	2	5	1	N-Term(iTRAQ4plex); K20(iTRAQ4plex)	0	1.28668	1.07195	1.0433	0	2.313e-10	5.62966	3	2531.33	1.06123	81.089	0
300388183	kEPEPNFQLLDNPAR	1	2	1	N-Term(iTRAQ4plex); K1(iTRAQ4plex)	0	0.833454	0.962909	1.16759	0	1.837e-08	5.6296	3	2056.1	-1.85786	51.3895	1
23111038	eLSANTAAFAk	3	3	1	N-Term(iTRAQ4plex); K11(iTRAQ4plex)	0	0.994772	0.978144	1.04881	0	1.166e-07	5.62942	2	1410.78	-0.878484	42.8299	0
530387685	aEASWDSAVHGcPQLSR	1	3	1	N-Term(iTRAQ4plex); C12(Carbamidomethyl)	0	1.0156	0.632772	0.635943	0	6.402e-11	5.62893	3	2014.95	-2.98626	44.2265	0
295986608	aNPTVTLFPPSSEELQANk	12	3	1	N-Term(iTRAQ4plex); K19(iTRAQ4plex)	0	0.901172	0.583952	1.02312	0	6.038e-08	5.62855	3	2331.24	-0.0888002	71.8295	0
14141170	gHLSRPEAQSLSPYTTSANR	2	1	1	N-Term(iTRAQ4plex)	0	1.10453	1.12292	1.15058	0	1.815e-07	5.62832	3	2316.18	0.823506	34.5431	0
4505849	eAALSYGFYGcHcGVGGR	1	1	1	N-Term(iTRAQ4plex); C11(Carbamidomethyl); C13(Carbamidomethyl)	0	0.473031	0.219937	1.12339	0	7.329e-11	5.6281	3	2104.95	0.651774	53.7581	0
4506787	fVHLLDQSDQDFQEELDLMk	4	2	1	N-Term(iTRAQ4plex); K20(iTRAQ4plex)	0	1.14101	0.934088	1.13873	0	9.726e-10	5.62801	3	2738.36	0.163118	104.252	0
4501887	vAPEEHPVLLTEAPLNPk	135	3	1	N-Term(iTRAQ4plex); K18(iTRAQ4plex)	0	0.93783	0.805337	0.954976	0	1.313e-07	5.6275	3	2242.27	2.0788	73.3201	0
56090586	kPNVAEAGEQFGQLGR	1	1	1	N-Term(iTRAQ4plex); K1(iTRAQ4plex)	0	1.07848	1.00406	0.904006	0	5.834e-10	5.62669	3	1989.08	-0.0410363	45.4333	0
385251401	dVLTSTYGATAETLSTSTTTHVTk	2	11	1	N-Term(iTRAQ4plex); K24(iTRAQ4plex)	0	0.84057	0.698547	0.89117	0	1.187e-09	5.62596	3	2773.43	-2.90957	75.6944	0
167830436	eLVNLIDNHQVTVISGETGcGk	1	3	1	N-Term(iTRAQ4plex); C20(Carbamidomethyl); K22(iTRAQ4plex)	0	1.04893	1.38986	1.11406	0	2.538e-09	5.6249	3	2671.4	0.718082	72.2281	0
154354966	tDHPEIGEGkPTPALSEEASSSSIR	3	7	1	N-Term(iTRAQ4plex); K10(iTRAQ4plex)	0	1.14053	1.00002	1.22459	0	5.031e-10	5.62441	4	2883.45	-2.32393	38.3932	0
62241042	tELAEPIAIRPTSETVMYPAYAk	1	2	1	N-Term(iTRAQ4plex); K23(iTRAQ4plex)	0	1.09757	1.29905	0.937598	0	1.183e-08	5.62218	3	2839.51	-1.91701	73.5659	0
530368014	lQALDTGWNELHk	4	3	1	N-Term(iTRAQ4plex); K13(iTRAQ4plex)	0	1.01696	0.361927	0.960976	0	6.193e-09	5.62186	3	1812.99	0.50886	73.2762	0
82880645	lEAIEDDSVkETDSSSASAATPSk	1	3	1	N-Term(iTRAQ4plex); K10(iTRAQ4plex); K24(iTRAQ4plex)	0	1.52326	1.40745	1.63609	0	1.491e-09	5.62178	3	2870.45	1.57378	57.1919	1
62414289	rQVQSLTcEVDALk	1	1	1	N-Term(iTRAQ4plex); C8(Carbamidomethyl); K14(iTRAQ4plex)	0	1.14371	0.422752	1.28408	0	6.92e-07	5.62166	3	1935.05	-2.14857	48.5074	1
7330335	eEDkEPLIELFVk	1	1	1	N-Term(iTRAQ4plex); K4(iTRAQ4plex); K13(iTRAQ4plex)	0	1.01909	0.750014	1.0676	0	4.504e-08	5.62118	3	2021.15	-1.01137	82.544	1
342307096	aDkDSPNLAQLQQASR	2	4	1	N-Term(iTRAQ4plex); K3(iTRAQ4plex)	0	0.809257	0.603252	0.904543	0	6.564e-10	5.62106	3	2030.08	-1.86853	35.6216	1
189217425	kANDITDEVLDGLNPIQTDVER	2	4	1	N-Term(iTRAQ4plex); K1(iTRAQ4plex)	0	1.02717	1.4374	0.724105	0	3.113e-10	5.62057	3	2743.44	1.001	85.7276	1
530366515	eLHSELDNLSDEYLScLR	1	3	1	N-Term(iTRAQ4plex); C16(Carbamidomethyl)	0	0.741405	0.829851	1.21434	0	7.27e-10	5.61959	3	2337.12	0.306991	84.72	0
192449449	gEVFSVLEFAPSNHSFk	2	3	1	N-Term(iTRAQ4plex); K17(iTRAQ4plex)	0	1.16803	0.593148	1.29677	0	1.187e-08	5.61945	3	2183.12	-5.81058	82.7542	0
33286418	eAEAAIYHLQLFEELRR	4	4	1	N-Term(iTRAQ4plex)	0	1.08651	1.63693	0.873921	0	1.854e-09	5.61908	3	2232.19	-1.93602	80.9712	1
40354201	gEPGRPALYFcGSIR	4	2	1	N-Term(iTRAQ4plex); C11(Carbamidomethyl)	0	1.10968	1.37537	1.04424	0	2.315e-08	5.61895	3	1823.93	-0.980297	51.8127	0
530388769	kEPMEALNTAQGAR	2	2	1	N-Term(iTRAQ4plex); K1(iTRAQ4plex)	0	1.10376	1.60844	0.93149	0	8.661e-09	5.61894	3	1803.96	0.474951	27.4575	1
115298659	gVSEETLkEFSTIYk	2	1	1	N-Term(iTRAQ4plex); K8(iTRAQ4plex); K15(iTRAQ4plex)	0	1.33472	0.289265	1.78385	0	5.146e-07	5.61888	3	2163.19	0.673387	79.8609	1
166795236	tLVRPSEHALVDNDGLYDPDcDPEGR	5	1	1	N-Term(iTRAQ4plex); C21(Carbamidomethyl)	0	1.06621	0.919733	0.69246	0	1.256e-11	5.61772	4	3084.44	-0.0231176	57.1858	0
530392283	gDAPVDkVELSEDSPNSEQDLEk	2	27	1	N-Term(iTRAQ4plex); K7(iTRAQ4plex); K23(iTRAQ4plex)	0	1.021	0.813271	1.06116	0	4.153e-09	5.61612	3	2933.45	-2.11676	46.0648	1
56682959	lATDkNDPHLcDFIETHYLNEQVk	4	1	1	N-Term(iTRAQ4plex); K5(iTRAQ4plex); C11(Carbamidomethyl); K24(iTRAQ4plex)	0	0.68064	0.464504	3.25251	0	9.124e-07	5.61583	5	3332.7	2.7177	76.5261	1
33356174	vELAQLQEEWNEHNAk	1	2	1	N-Term(iTRAQ4plex); K16(iTRAQ4plex)	0	0.995112	1.05158	0.959672	0	8.799e-09	5.61535	3	2226.13	-5.78956	63.8745	0
7705373	eTPHSPGVEDAPIAk	2	4	1	N-Term(iTRAQ4plex); K15(iTRAQ4plex)	0	0.934439	1.39875	1.12418	0	4.351e-08	5.61523	3	1835.98	0.963521	35.9879	0
530402381	rPPTMTVSEASYQSER	3	25	1	N-Term(iTRAQ4plex)	0	1.24907	0.762146	0.971529	0	2.682e-08	5.61444	3	1982.97	-2.28332	29.7245	0
4506787	sPDVGLYGVIPEcGETYHSDLAEAk	9	2	1	N-Term(iTRAQ4plex); C13(Carbamidomethyl); K25(iTRAQ4plex)	0	1.16137	1.14208	0.994926	0	1.723e-08	5.61432	3	2995.46	-0.777394	74.4511	0
156231349	aTDAMAHVAGFTVAHDVSAR	1	2	1	N-Term(iTRAQ4plex)	0	0.839754	0.869058	1.26624	0	4.124e-10	5.6132	3	2171.08	2.39929	53.1808	0
115298678	vELLHNPAFcSLATTk	8	1	1	N-Term(iTRAQ4plex); C10(Carbamidomethyl); K16(iTRAQ4plex)	0	1.11244	0.526899	1.03651	0	9.656e-08	5.61243	3	2089.14	1.89415	81.1079	0
28626504	ekEPEEELYDLSk	4	2	1	N-Term(iTRAQ4plex); K2(iTRAQ4plex); K13(iTRAQ4plex)	0	0.835349	0.850317	1.55137	0	1.076e-07	5.61156	3	2041.07	-1.68281	48.0451	1
530403715	sEQSVAQLEEEkk	2	30	1	N-Term(iTRAQ4plex); K12(iTRAQ4plex); K13(iTRAQ4plex)	0	1.19963	0.989131	1.08162	0	2.924e-09	5.61147	3	1937.05	-0.971814	26.7584	1
67782319	eSQQLMDSHPEQk	2	3	1	N-Term(iTRAQ4plex); K13(iTRAQ4plex)	0	1.28414	0.373437	1.63222	0	1.153e-07	5.61117	3	1844.9	-1.69419	15.7342	0
54112117	lLVDVDESTLSPEEQkER	2	2	1	N-Term(iTRAQ4plex); K16(iTRAQ4plex)	0	1.26581	1.2578	1.13773	0	3.206e-12	5.61085	3	2375.26	0.407948	62.3878	1
508772599	sLYHDISGDTSGDYRk	2	3	1	N-Term(iTRAQ4plex); K16(iTRAQ4plex)	0	1.02552	0.590037	1.03044	0	5.43e-09	5.61082	3	2102.04	0.480512	31.159	1
4503183	tFIIGELHPDDRPk	5	2	1	N-Term(iTRAQ4plex); K14(iTRAQ4plex)	0	1.15274	0.537133	0.779881	0	7.3e-08	5.60934	3	1926.07	1.72858	62.4034	0
4503483	tGTITTFEHAHNMR	4	1	1	N-Term(iTRAQ4plex)	0	1.02213	1.34109	0.983785	0	1.06e-08	5.60897	3	1759.87	-0.27857	40.4844	0
530368014	wLHGLESQIQSDDYGk	3	3	1	N-Term(iTRAQ4plex); K16(iTRAQ4plex)	0	1.17596	0.388849	0.808045	0	9.054e-09	5.60885	3	2164.09	-1.72715	68.2233	0
530395565	gATELTHEDYmEGILEVQAk	3	2	1	N-Term(iTRAQ4plex); M11(Oxidation); K20(iTRAQ4plex)	0	1.16541	0.82843	1.16606	0	2.407e-08	5.60866	3	2538.26	-0.73608	60.224	0
530407857	eETPGQRPAVTETHQLAELNEk	1	3	1	N-Term(iTRAQ4plex); K22(iTRAQ4plex)	0	1.09954	1.7102	0.996142	0	5.989e-07	5.60864	4	2765.43	0.581653	48.25	0
4758988	gAHGIIVVYDVTDQESFNNVk	5	1	1	N-Term(iTRAQ4plex); K21(iTRAQ4plex)	0	0.990135	0.781556	0.856359	0	5.492e-09	5.60783	3	2593.35	0.311553	68.8236	0
5453908	mLAPEGALNIHEk	2	2	1	N-Term(iTRAQ4plex); K13(iTRAQ4plex)	0	0.943753	0.665144	0.967879	0	7.026e-11	5.60757	3	1710.95	1.28205	62.1628	0
4505881	tMSGLEcQAWDSQSPHAHGYIPSk	2	1	1	N-Term(iTRAQ4plex); C7(Carbamidomethyl); K24(iTRAQ4plex)	0	1.02093	0.772289	1.16683	0	6.837e-11	5.60741	4	2975.4	0.0258604	65.2015	0
530362278	ekDASScQEQLDEFR	2	8	1	N-Term(iTRAQ4plex); K2(iTRAQ4plex); C7(Carbamidomethyl)	0	0.970949	1.09091	0.910794	0	2.506e-08	5.60712	3	2130	-1.19715	29.425	1
62739186	sITcIHGVWTQLPQcVAIDk	5	1	1	N-Term(iTRAQ4plex); C4(Carbamidomethyl); C15(Carbamidomethyl); K20(iTRAQ4plex)	0	1.01201	0.632543	1.45998	0	9.192e-07	5.60633	4	2614.37	-0.18603	77.6035	0
530374725	gHENVEAAQAEYIEk	1	4	1	N-Term(iTRAQ4plex); K15(iTRAQ4plex)	0	1.22554	1.58653	1.6693	0	1.714e-08	5.605	3	1976	2.85982	28.8416	0
302191611	gLESTTLADkDGEIYck	10	3	1	N-Term(iTRAQ4plex); K10(iTRAQ4plex); C16(Carbamidomethyl); K17(iTRAQ4plex)	0	0.899958	0.438367	0.789886	0	3.798e-09	5.60381	3	2332.21	0.128662	48.9615	1
47419914	iGYPkPALLHSTFFPALQGAQTk	1	2	1	N-Term(iTRAQ4plex); K5(iTRAQ4plex); K23(iTRAQ4plex)	0	0.957757	0.769629	0.931828	0	4.601e-09	5.60364	4	2917.67	0.224379	83.0052	0
14150070	eLEQYGQcVAAkPESWQR	1	2	1	N-Term(iTRAQ4plex); C8(Carbamidomethyl); K12(iTRAQ4plex)	0	1.04552	1.74275	0.763925	0	2.771e-09	5.60308	3	2467.23	1.6275	53.3082	0
16507237	iEWLESHQDADIEDFk	11	1	1	N-Term(iTRAQ4plex); K16(iTRAQ4plex)	0	1.04022	1.48203	1.06019	0	2.346e-07	5.60296	3	2263.11	-1.70861	76.8525	0
530362278	qFHETAEPISDFLSVTEk	3	8	1	N-Term(iTRAQ4plex); K18(iTRAQ4plex)	0	0.816319	0.610292	0.843412	0	2.997e-08	5.60172	3	2366.21	-5.0846e-05	92.6119	0
4505529	nWGLSFYADkPETTk	4	1	1	N-Term(iTRAQ4plex); K10(iTRAQ4plex); K15(iTRAQ4plex)	0	0.61797	0.360415	1.43856	0	3.713e-09	5.60146	3	2189.16	0.967677	60.8588	0
4502157	lkEFGNTLEDk	6	1	1	N-Term(iTRAQ4plex); K2(iTRAQ4plex); K11(iTRAQ4plex)	0	0.986277	0.361197	1.48907	0	0.0002789	5.60126	3	1725.97	-3.99293	38.899	1
4506773	vIEHIMEDLDTNADk	27	1	1	N-Term(iTRAQ4plex); K15(iTRAQ4plex)	0	1.00272	2.11679	0.783814	0	2.544e-09	5.60107	3	2031.03	-1.36337	78.4203	0
530366238	qDLGSPEGIAVDHLGR	1	3	1	N-Term(iTRAQ4plex)	0	0.708563	0.47359	0.579713	0	4.256e-09	5.60015	3	1807.94	1.5277	51.6754	0
38016947	ykEDFSTTGTAYFEVk	2	1	1	N-Term(iTRAQ4plex); K2(iTRAQ4plex); K16(iTRAQ4plex)	0	0.947487	0.587343	1.34401	0	1.026e-08	5.60014	3	2318.2	2.95064	74.5086	1
4506209	iATEkDFLEAVNk	1	1	1	N-Term(iTRAQ4plex); K5(iTRAQ4plex); K13(iTRAQ4plex)	0	1.19481	1.14482	1.24272	0	3.961e-07	5.59949	3	1910.1	2.02939	73.9252	1
116063573	hTAMVSWGGVSIPNSPFR	7	2	1	N-Term(iTRAQ4plex)	0	0.92739	0.670976	0.937128	0	1.268e-06	5.5992	3	2087.07	4.38196	76.6873	0
4507521	tSRPENAIIYNNNEDFQVGQAk	6	2	1	N-Term(iTRAQ4plex); K22(iTRAQ4plex)	0	0.937853	0.911602	1.06024	0	3.592e-09	5.59894	4	2796.42	0.0331925	50.3585	0
116063573	vAQPTITDNkDGTVTVR	12	2	1	N-Term(iTRAQ4plex); K10(iTRAQ4plex)	0	0.846447	0.503386	0.923846	0	1.295e-06	5.59789	3	2103.16	-2.48969	35.8977	1
223029410	iGITNHDEYSLVR	4	3	1	N-Term(iTRAQ4plex)	0	0.954968	0.502518	0.845508	0	6.092e-07	5.59775	3	1660.88	0.877329	48.3347	0
188528648	eSEVTVGGLEPGHk	2	1	1	N-Term(iTRAQ4plex); K14(iTRAQ4plex)	0	0.94227	0.594761	0.568036	0	4.439e-08	5.59722	3	1726.93	2.14063	39.761	0
15149476	vEIAGPGFINVHLR	2	1	1	N-Term(iTRAQ4plex)	0	0.881893	1.1127	0.89509	0	2.532e-07	5.59556	3	1665.95	-0.977569	72.177	0
530372121	dAGEGLLAVQITDQEGkPk	1	10	1	N-Term(iTRAQ4plex); K17(iTRAQ4plex); K19(iTRAQ4plex)	0	1.14086	1.0264	0.791406	0	1.017e-11	5.595	3	2401.33	-1.25841	58.5802	0
530379292	sHAVAcVNQFIISR	2	3	1	N-Term(iTRAQ4plex); C6(Carbamidomethyl)	0	0.983303	0.985136	1.0556	0	1.274e-09	5.59371	3	1745.92	-2.09584	47.3802	0
27545315	gPGGSSLLIEALSNSSHk	1	1	1	N-Term(iTRAQ4plex); K18(iTRAQ4plex)	0	1.08137	0.772167	0.777163	0	2.356e-10	5.59355	3	2042.11	-2.06846	68.8844	0
54607033	aLEHVDGTHVcQLPEDQk	2	4	1	N-Term(iTRAQ4plex); C11(Carbamidomethyl); K18(iTRAQ4plex)	0	0.886323	2.09673	0.786075	0	1.415e-07	5.59269	4	2364.18	-3.7183	32.325	0
42544121	nPNASHSDSVLVQIDATEGNk	1	4	1	N-Term(iTRAQ4plex); K21(iTRAQ4plex)	0	1.06728	0.960132	1.01014	0	1.356e-10	5.59254	3	2484.26	-0.104786	43.519	0
19920317	vASLEESEGNkQDLk	3	1	1	N-Term(iTRAQ4plex); K11(iTRAQ4plex); K15(iTRAQ4plex)	0	1.27069	2.92816	1.21744	0	1.985e-10	5.59203	3	2079.13	-0.798203	30.5604	1
62955833	eDVRPEEIADQELAEALQk	2	3	1	N-Term(iTRAQ4plex); K19(iTRAQ4plex)	0	1.13059	0.683014	1.40973	0	5.479e-10	5.58931	3	2471.29	1.5155	81.7301	0
530405728	eATNPPVIQEEkPk	13	3	1	N-Term(iTRAQ4plex); K12(iTRAQ4plex); K14(iTRAQ4plex)	0	1.0466	1.58579	1.04679	0	4.408e-10	5.58837	3	2012.13	-4.12098	26.3217	0
32483410	gQELcADYSENTFTEYkk	2	2	1	N-Term(iTRAQ4plex); C5(Carbamidomethyl); K17(iTRAQ4plex); K18(iTRAQ4plex)	0	1.15283	0.494855	1.57465	0	5.751e-08	5.58819	3	2615.27	1.50551	51.2339	1
13775200	yTIHSQLEHLQSk	1	1	1	N-Term(iTRAQ4plex); K13(iTRAQ4plex)	0	1.00139	0.974733	1.05858	0	2.321e-09	5.5877	3	1872.02	-0.11097	39.1383	0
56682959	nDPHLcDFIETHYLNEQVk	4	1	1	N-Term(iTRAQ4plex); C6(Carbamidomethyl); K19(iTRAQ4plex)	0	0.568256	0.418857	3.58229	0	1.466e-09	5.587	4	2660.3	0.691001	67.0838	0
223029410	dkAPGQLEcETAIAALNScLR	2	2	1	N-Term(iTRAQ4plex); K2(iTRAQ4plex); C9(Carbamidomethyl); C19(Carbamidomethyl)	0	0.824357	0.440846	0.705503	0	3.159e-09	5.58658	3	2605.33	-0.294984	73.8635	1
44889481	aAHIFNEALVcHQIR	3	10	1	N-Term(iTRAQ4plex); C11(Carbamidomethyl)	0	1.17058	0.532796	0.768623	0	4.168e-09	5.58649	3	1923.02	2.88458	58.1318	0
10863927	vSFELFADkVPk	6	1	1	N-Term(iTRAQ4plex); K9(iTRAQ4plex); K12(iTRAQ4plex)	0	1.00319	1.3358	0.905568	0	6.698e-08	5.58596	3	1812.06	-0.328417	73.0916	1
24308207	dVRPYIVGAVVR	4	1	1	N-Term(iTRAQ4plex)	0	0.971475	0.903367	0.931227	0	2.103e-08	5.58455	3	1487.88	-0.321386	57.3582	0
52632383	skPGAAMVEmADGYAVDR	5	2	1	N-Term(iTRAQ4plex); K2(iTRAQ4plex); M10(Oxidation)	0	0.911072	0.889092	0.961641	0	1.327e-09	5.58424	3	2172.06	-2.04424	43.125	0
47132555	fGFcPMAAHEEIcTTNEGVMYR	5	27	1	N-Term(iTRAQ4plex); C4(Carbamidomethyl); C13(Carbamidomethyl)	0	0.671501	0.951991	0.75895	0	4.647e-10	5.58383	3	2764.21	0.764973	70.8689	0
4503507	vGQEIEVRPGIVSk	3	1	1	N-Term(iTRAQ4plex); K14(iTRAQ4plex)	0	0.961193	1.56968	1.19041	0	7.98e-11	5.58351	3	1799.07	1.24642	57.1101	0
530404461	gDVQAQVGLGQLHLHGGR	1	4	1	N-Term(iTRAQ4plex)	0	1.10686	1.08719	1.10084	0	6.763e-09	5.58334	4	1986.07	-0.779058	42.8772	0
4759270	kVVQSLEQTAR	2	2	1	N-Term(iTRAQ4plex); K1(iTRAQ4plex)	0	1.04251	1.20746	1.0239	0	1.912e-07	5.5828	3	1546.91	-2.44357	31.828	1
8923896	aELGMGDSTSQSPPIkR	1	6	1	N-Term(iTRAQ4plex); K16(iTRAQ4plex)	0	1.10844	0.836229	0.866079	0	2.467e-10	5.58279	3	2062.08	-2.86899	33.9497	1
38202257	hHGPQTLYLPVTLSSIPVFQR	2	5	1	N-Term(iTRAQ4plex)	0	0.740559	0.797069	1.02726	0	1.042e-08	5.58272	3	2534.4	1.46678	89.6087	0
47519616	qLEEEQQALQk	8	6	1	N-Term(iTRAQ4plex); K11(iTRAQ4plex)	0	0.902092	0.379314	0.854423	0	2.281e-06	5.58247	2	1631.88	-0.74335	31.2097	0
530368915	hTHVQDGEAGGITQQIGATNVPLEAINEQTk	2	2	1	N-Term(iTRAQ4plex); K31(iTRAQ4plex)	0	1.07305	0.948309	1.03634	0	1.378e-10	5.58241	4	3544.82	-1.62704	57.6084	0
4826760	vTGEADVEFATHEEAVAAMSk	3	1	1	N-Term(iTRAQ4plex); K21(iTRAQ4plex)	0	1.03532	0.805834	1.1364	0	2.536e-10	5.58228	3	2480.22	-1.13256	66.6368	0
110347423	iRPLTSLDHPQSPFYDPEGGSITQVAR	2	1	1	N-Term(iTRAQ4plex)	0	0.765071	0.33046	0.864329	0	9.673e-09	5.58185	4	3125.6	-3.61742	67.6641	0
22538442	dQEcDkFNQcGTcNEFk	3	1	1	N-Term(iTRAQ4plex); C4(Carbamidomethyl); K6(iTRAQ4plex); C10(Carbamidomethyl); C13(Carbamidomethyl); K17(iTRAQ4plex)	0	1.05321	0.935653	2.19665	0	2.59e-06	5.581	3	2612.14	-4.70285	32.8511	1
530368014	lLDPEDISVDHPDEk	5	3	1	N-Term(iTRAQ4plex); K15(iTRAQ4plex)	0	0.987226	0.453616	0.799793	0	2.138e-10	5.58049	3	2010.03	0.650322	59.3174	0
7657015	gLGHQVATDALVAmEk	2	1	1	N-Term(iTRAQ4plex); M14(Oxidation); K16(iTRAQ4plex)	0	1.04588	1.64107	0.901608	0	1.406e-09	5.57923	3	1944.05	0.82017	41.9358	0
70906435	qGFGNVATNTDGk	7	2	1	N-Term(iTRAQ4plex); K13(iTRAQ4plex)	0	0.481177	0.371396	0.902843	0	7.047e-08	5.57915	2	1596.82	-0.37485	36.0978	0
31621303	aQIHEQNPSVEVVYYNk	2	1	1	N-Term(iTRAQ4plex); K17(iTRAQ4plex)	0	1.01286	0.927962	1.09805	0	2.165e-08	5.5785	3	2306.19	-5.46013	45.0312	0
88501734	gAVYLFHGTSGSGISPSHSQR	2	2	1	N-Term(iTRAQ4plex)	0	1.09559	0.874325	0.971265	0	4.545e-09	5.57848	4	2289.15	-1.60484	36.9179	0
5902072	qYTSFHFASLEDVQAk	1	1	1	N-Term(iTRAQ4plex); K16(iTRAQ4plex)	0	1.59109	3.22014	0.284224	0	4.687e-08	5.5784	3	2159.1	-0.206169	65.1204	0
4759212	iLENEkDLEEAEEYk	2	2	1	N-Term(iTRAQ4plex); K6(iTRAQ4plex); K15(iTRAQ4plex)	0	1.06795	1.59128	1.04116	0	3.883e-08	5.57837	3	2284.19	0.753208	70.4311	1
53692189	kGEELEEEWTPTEk	1	1	1	N-Term(iTRAQ4plex); K1(iTRAQ4plex); K14(iTRAQ4plex)	0	0.80688	0.873492	0.813467	0	2.63e-07	5.5777	3	2137.1	0.120282	42.1761	1
194248088	rLPTEEEWEFAAR	2	5	1	N-Term(iTRAQ4plex)	0	1.00393	0.63009	0.911895	0	9.298e-08	5.57542	3	1777.9	-0.768382	56.6475	1
19923437	aYEDQTkPVLEYYQk	3	3	1	N-Term(iTRAQ4plex); K7(iTRAQ4plex); K15(iTRAQ4plex)	0	0.762018	0.949485	0.831733	0	3.815e-08	5.57486	3	2307.22	-2.51293	50.7885	0
27477136	vDDHDSEEIcLDHLck	1	3	1	N-Term(iTRAQ4plex); C10(Carbamidomethyl); C15(Carbamidomethyl); K16(iTRAQ4plex)	0	0.988262	1.01851	0.978949	0	4.77e-07	5.5748	4	2273.04	1.2543	58.1989	0
4502517	hDTSLkPISVSYNPATAk	9	1	1	N-Term(iTRAQ4plex); K6(iTRAQ4plex); K18(iTRAQ4plex)	0	0.977976	0.315823	1.61801	0	4.128e-10	5.57478	3	2361.3	-4.36552	38.5058	0
50053795	aASIFGGAkPVDTAAR	2	3	1	N-Term(iTRAQ4plex); K9(iTRAQ4plex)	0	0.964104	1.27339	0.923947	0	5.693e-12	5.57437	3	1820.02	-2.10539	55.6719	0
4557735	nEHVDYVDVGGAYVGPTQNR	7	1	1	N-Term(iTRAQ4plex)	0	0.84256	0.797125	0.819624	0	1.66e-11	5.57404	3	2334.13	0.875256	45.9862	0
100913206	lQISHEAAAcITGLR	1	1	1	N-Term(iTRAQ4plex); C10(Carbamidomethyl)	0	1.06365	1.82113	1.09231	0	7.634e-11	5.57374	3	1783.96	-0.366738	61.7126	0
58530840	aQQIHSQTSQQYPLYDLDLGk	2	3	1	N-Term(iTRAQ4plex); K21(iTRAQ4plex)	0	1.24901	2.97068	0.934581	0	1.787e-08	5.57346	3	2721.41	0.40268	63.6869	0
116812610	yVEEQPGHLQMGFASIR	3	2	1	N-Term(iTRAQ4plex)	0	1.11146	1.08423	0.940113	0	1.228e-08	5.57295	3	2106.06	0.892732	62.346	0
40807357	wkGENVSTTEVEGTLSR	1	2	1	N-Term(iTRAQ4plex); K2(iTRAQ4plex)	0	0.906176	0.969779	0.986142	0	9.313e-08	5.57242	3	2181.13	-3.07131	45.638	1
6912388	eNFMTVDQDGSGTVEHHELR	4	3	1	N-Term(iTRAQ4plex)	0	0.823718	1.03123	1.09657	0	5.162e-11	5.57125	3	2445.13	1.82723	54.7048	0
194018553	rVEPGSPAEAAALR	2	2	1	N-Term(iTRAQ4plex)	0	1.14766	0.971259	0.94362	0	1.589e-08	5.56946	3	1567.87	0.0711112	26.2855	1
116256336	mPSHQGAEQQQQQHHVFISQVVTEk	4	20	1	N-Term(iTRAQ4plex); K25(iTRAQ4plex)	0	1.03992	1.01114	0.947639	0	7.016e-08	5.56899	4	3189.61	-0.238124	44.8959	0
24234688	eQQIVIQSSGGLSkDDIENMVk	2	1	1	N-Term(iTRAQ4plex); K14(iTRAQ4plex); K22(iTRAQ4plex)	0	0.869	1.06514	1.2948	0	5.881e-10	5.56862	3	2850.53	1.73327	69.3821	1
145312241	aQQEkEELQQEMAQQSR	1	1	1	N-Term(iTRAQ4plex); K5(iTRAQ4plex)	0	1.06609	1.28387	1.23635	0	1.215e-09	5.56761	3	2349.17	-1.15503	53.7304	1
47519616	gTEDEVEkYSESVk	3	7	1	N-Term(iTRAQ4plex); K8(iTRAQ4plex); K14(iTRAQ4plex)	0	0.768965	0.246238	0.831398	0	3.354e-08	5.56685	3	2032.04	-0.409886	39.1184	1
4506455	vVRPDSELGERPPEDNQSFQYDHEAFLGk	1	1	1	N-Term(iTRAQ4plex); K29(iTRAQ4plex)	0	0.906176	2.00782	1.32066	0	3.589e-07	5.56642	4	3647.78	-3.74238	54.6067	0
392307009	scNLDEQQELVERDDEk	3	2	1	N-Term(iTRAQ4plex); C2(Carbamidomethyl); K17(iTRAQ4plex)	0	1.07464	1.16581	1.53182	0	4.91e-09	5.56612	3	2395.13	0.0739134	34.4793	1
209571584	vLTEDEMGHPEIGDAIAR	1	2	1	N-Term(iTRAQ4plex)	0	0.964131	0.689226	0.681098	0	6.999e-10	5.56536	3	2097.04	0.370783	60.354	0
530384229	lLVPAAEGEDSLkk	1	6	1	N-Term(iTRAQ4plex); K13(iTRAQ4plex); K14(iTRAQ4plex)	0	1.04147	0.752582	0.902001	0	2.699e-07	5.56521	3	1902.12	-1.26661	46.6185	1
17999541	aVSTcAHLFWSGR	4	3	1	N-Term(iTRAQ4plex); C5(Carbamidomethyl)	0	1.08989	0.995965	1.03874	0	6.138e-08	5.56442	3	1635.81	-4.02775	55.2422	0
115298678	dYAGVFSDAGLTFTSSSGQQTAQR	8	1	1	N-Term(iTRAQ4plex)	0	0.921458	0.507221	0.873725	0	4.213e-11	5.5642	3	2638.24	-3.41106	84.8773	0
374092020	eVVkPVPITSPAVSk	2	4	1	N-Term(iTRAQ4plex); K4(iTRAQ4plex); K15(iTRAQ4plex)	0	1.09986	1.57672	1.00013	0	1.368e-08	5.56199	3	1983.22	1.22064	57.6597	0
13699256	iSTLTIEEGNLDIQRPk	1	2	1	N-Term(iTRAQ4plex); K17(iTRAQ4plex)	0	0.963727	1.34288	1.08497	0	1.021e-09	5.56135	3	2215.25	0.578128	63.9841	0
530361993	kSEDSGADALELNLScPHGMGER	1	4	1	N-Term(iTRAQ4plex); K1(iTRAQ4plex); C16(Carbamidomethyl)	0	1.07569	1.08959	0.845797	0	3.033e-10	5.56111	4	2761.31	-0.11473	50.2088	1
315259111	eIEIDIEPTDkVER	6	2	1	N-Term(iTRAQ4plex); K11(iTRAQ4plex)	0	1.00371	1.22927	0.791614	0	3.375e-08	5.56036	3	1974.07	2.44883	71.0259	1
4504425	kHPDASVNFSEFSk	6	1	1	N-Term(iTRAQ4plex); K1(iTRAQ4plex); K14(iTRAQ4plex)	0	1.1262	0.760011	1.03058	0	5.302e-07	5.56032	3	2025.08	0.22726	45.3072	1
67782319	lIDAGHSEAATIAEWk	3	3	1	N-Term(iTRAQ4plex); K16(iTRAQ4plex)	0	0.978611	0.439984	1.18287	0	3.636e-08	5.56018	3	2000.06	-3.99784	79.3659	0
5031977	gVSSQETAGIGASAHLVNFk	3	1	1	N-Term(iTRAQ4plex); K20(iTRAQ4plex)	0	1.38476	1.3698	1.10815	0	1.778e-12	5.56007	3	2261.21	-0.0418328	59.1024	0
5031753	eGRPSGEAFVELESEDEVk	7	6	1	N-Term(iTRAQ4plex); K19(iTRAQ4plex)	0	0.974149	1.07992	1.10088	0	1.975e-08	5.55951	3	2395.18	-2.12572	55.0155	0
193290128	wLPVQESSTDDkkPGER	1	1	1	N-Term(iTRAQ4plex); K12(iTRAQ4plex); K13(iTRAQ4plex)	0	1.06337	1.34483	1.10515	0	3.462e-08	5.55929	4	2404.28	0.412665	34.7803	1
44889481	vSMSSQNDGFFAVHLk	1	10	1	N-Term(iTRAQ4plex); K16(iTRAQ4plex)	0	1.37331	0.60449	0.713944	0	1.196e-08	5.55805	3	2055.06	0.646973	65.3254	0
31542984	lQDRGPDVLTATVSGk	2	2	1	N-Term(iTRAQ4plex); K16(iTRAQ4plex)	0	0.978509	0.450651	1.21342	0	9.296e-07	5.55782	3	1945.1	1.19239	63.2708	1
4502337	nILDRQDPPSVVVTSHQAPGEk	3	1	1	N-Term(iTRAQ4plex); K22(iTRAQ4plex)	0	0.788103	0.429634	1.04213	0	2.111e-07	5.55717	4	2675.42	-4.89315	37.9569	1
116686120	gkPGEAGAEVSGk	1	2	1	N-Term(iTRAQ4plex); K2(iTRAQ4plex); K13(iTRAQ4plex)	0	1.0743	0.345528	0.686899	0	2.176e-08	5.5571	3	1618.91	-3.959	20.8999	0
367460087	nmDPLNDNVATLLHQSSDR	3	6	1	N-Term(iTRAQ4plex); M2(Oxidation)	0	0.879325	0.458803	0.979695	0	9.127e-08	5.55519	3	2300.1	-3.64464	65.7653	0
21361794	vIRPLDQPSSFDATPYIk	1	1	1	N-Term(iTRAQ4plex); K18(iTRAQ4plex)	0	1.04729	0.978277	1.57215	0	3.599e-08	5.55472	3	2335.29	-0.602878	78.076	0
33350932	kYTGEDFDEDLR	2	1	1	N-Term(iTRAQ4plex); K1(iTRAQ4plex)	0	1.03339	0.96398	0.942666	0	2.716e-09	5.55468	3	1775.86	-3.82321	38.0226	1
29557855	gPTEQLVSPEPEVHDIER	1	3	1	N-Term(iTRAQ4plex)	0	1.35136	0.863181	1.08649	0	9.406e-10	5.55388	3	2176.09	-4.74903	55.9598	0
367460087	hATALEELSEQLEQAk	9	6	1	N-Term(iTRAQ4plex); K16(iTRAQ4plex)	0	0.893125	0.373423	1.05523	0	3.77e-08	5.55276	3	2085.11	0.807754	72.9094	0
4885399	kAEEELGELEAk	2	1	1	N-Term(iTRAQ4plex); K1(iTRAQ4plex); K12(iTRAQ4plex)	0	0.989733	0.642314	0.958346	0	1.02e-07	5.55248	3	1777.98	-3.77749	37.9828	1
4505369	lDITTLTGVPEEHIk	2	2	1	N-Term(iTRAQ4plex); K15(iTRAQ4plex)	0	1.21683	1.44603	1.04704	0	1.851e-07	5.55151	3	1954.1	-4.97591	73.6279	0
4826898	tFVNITPAEVGVLVGkDR	2	1	1	N-Term(iTRAQ4plex); K16(iTRAQ4plex)	0	1.18391	0.604991	0.966669	0	3.084e-09	5.55135	3	2203.27	-0.615006	84.5494	1
530389313	yNVISHDSIQISWk	2	2	1	N-Term(iTRAQ4plex); K14(iTRAQ4plex)	0	0.750244	0.306186	0.626533	0	6.868e-08	5.55114	3	1978.06	0.0751192	64.0915	0
18644734	rGEIIDNDTEEEFYLR	2	1	1	N-Term(iTRAQ4plex)	0	0.835703	0.680289	1.02871	0	1.224e-06	5.55056	3	2143.05	2.35422	73.5818	1
4507677	fQSSHHPTDITSLDQYVER	20	2	1	N-Term(iTRAQ4plex)	0	0.947527	1.19412	0.952484	0	2.063e-08	5.54992	3	2404.17	1.08661	68.3348	0
4885287	qFcLQNAQHDPLLTGVSSSTNPFRPQk	1	1	1	N-Term(iTRAQ4plex); C3(Carbamidomethyl); K27(iTRAQ4plex)	0	1.18547	1.01449	0.882829	0	2.837e-10	5.54979	4	3358.72	-0.935883	82.9762	0
62241044	lkQEEETLSFIR	2	5	1	N-Term(iTRAQ4plex); K2(iTRAQ4plex)	0	0.838734	0.874207	0.886454	0	4.274e-07	5.54946	3	1781.01	2.2717	71.2454	1
5031601	tQIAIcPNNHEVHIYEk	5	3	1	N-Term(iTRAQ4plex); C6(Carbamidomethyl); K17(iTRAQ4plex)	0	0.953417	1.38761	1.00109	0	8.484e-08	5.54938	4	2354.22	1.0898	39.2472	0
70980549	kAGLSEEDDSLVDVYYR	1	2	1	N-Term(iTRAQ4plex); K1(iTRAQ4plex)	0	1.01184	1.06533	1.04491	0	1.003e-09	5.54911	3	2247.14	0.173448	60.3178	1
33413400	sGYHQSASEHGLVVIAPDTSPR	7	1	1	N-Term(iTRAQ4plex)	0	0.943955	0.633105	0.896132	0	3.377e-11	5.54842	3	2452.24	0.94764	34.193	0
119220605	dIRPGAAFEPTYIYR	1	2	1	N-Term(iTRAQ4plex)	0	0.958439	1.37372	1.27703	0	2.441e-07	5.54814	3	1913	-0.449796	61.562	0
194018553	lLVVDPETDEHFkR	1	7	1	N-Term(iTRAQ4plex); K13(iTRAQ4plex)	0	1.01492	0.19262	0.875401	0	1.168e-07	5.54776	3	1986.08	-2.50908	48.5868	1
530366931	eYEDNDEVHIEVHNPR	2	3	1	N-Term(iTRAQ4plex)	0	1.05767	1.05822	1.20484	0	1.032e-07	5.54758	4	2138.98	-1.26566	28.1669	0
66932947	mcPQLQQYEMHGPEGLR	8	1	1	N-Term(iTRAQ4plex); M1(Oxidation); C2(Carbamidomethyl)	0	0.958134	0.425835	1.24909	0	2.159e-08	5.54711	3	2234.02	-3.22627	48.2991	0
153266841	tFYEPGEEITYSckPGYVSR	10	2	1	N-Term(iTRAQ4plex); C13(Carbamidomethyl); K14(iTRAQ4plex)	0	0.949922	0.448748	1.56511	0	7.628e-09	5.54696	3	2671.29	-0.144614	63.8041	0
8923900	aALDSGAFQSVWVSTDHDEIENVAk	4	1	1	N-Term(iTRAQ4plex); K25(iTRAQ4plex)	0	1.1441	1.10356	1.00213	0	4.975e-10	5.54694	3	2977.48	1.01732	95.0817	0
530425115	sMQNWHQLENLSNFIk	6	6	1	N-Term(iTRAQ4plex); K16(iTRAQ4plex)	0	0.941667	1.2582	1.06582	0	1.326e-07	5.54692	3	2277.17	1.72028	96.3106	0
28178825	sIEDFAHSSFQMALSk	7	2	1	N-Term(iTRAQ4plex); K16(iTRAQ4plex)	0	1.06901	1.09584	1.03256	0	3.607e-08	5.54657	3	2086.06	1.97744	96.6643	0
189217425	sHVGGDScDTcEDGYFALEk	2	2	1	N-Term(iTRAQ4plex); C8(Carbamidomethyl); C11(Carbamidomethyl); K20(iTRAQ4plex)	0	0.964239	0.178668	0.401401	0	1.409e-09	5.54571	3	2535.11	1.79616	62.6172	0
109689720	sTEEVkPIDENLGQTGk	1	3	1	N-Term(iTRAQ4plex); K6(iTRAQ4plex); K17(iTRAQ4plex)	0	1.0669	1.87227	1.09149	0	9.679e-10	5.54541	3	2277.23	-0.535059	47.9382	0
530412699	fLFVLLGPEAPHIDYTQLGR	4	2	1	N-Term(iTRAQ4plex)	0	1.10987	0.260979	1.37035	0	2.135e-09	5.54497	3	2430.33	-0.820086	116.277	0
21361399	vkEFcENLSADcR	4	1	1	N-Term(iTRAQ4plex); K2(iTRAQ4plex); C5(Carbamidomethyl); C12(Carbamidomethyl)	0	1.27742	1.02052	0.863847	0	3.187e-07	5.54476	3	1915.92	-1.19575	37.8447	1
4557485	aEEEHLGILGPQLHADVGDk	2	1	1	N-Term(iTRAQ4plex); K20(iTRAQ4plex)	0	0.790143	0.963137	1.44432	0	8.782e-11	5.54453	3	2416.27	-0.709345	50.7706	0
11496885	lQGGkDFNVPLSISR	2	3	1	N-Term(iTRAQ4plex); K5(iTRAQ4plex)	0	0.737311	0.447895	0.697523	0	9.336e-09	5.54436	3	1919.09	-1.00014	57.692	1
4758958	aDEHVIDQGDDGDNFYVIER	3	3	1	N-Term(iTRAQ4plex)	0	0.921537	0.5055	0.877747	0	5.843e-11	5.54388	3	2451.12	0.10936	60.7859	0
40807482	iLTQDTPEFFIDQGHAk	1	1	1	N-Term(iTRAQ4plex); K17(iTRAQ4plex)	0	2.04767	0.359446	0.229808	0	1.531e-09	5.54364	3	2248.18	-1.41238	73.7147	0
192807336	fVTSNTQELGkDk	2	9	1	N-Term(iTRAQ4plex); K11(iTRAQ4plex); K13(iTRAQ4plex)	0	1.0311	1.01081	1.01036	0	7.566e-08	5.54361	3	1899.05	-1.77696	27.4981	1
530389313	vTWHPLSADEGLHk	1	2	1	N-Term(iTRAQ4plex); K14(iTRAQ4plex)	0	0.837888	0.447554	0.627969	0	2.71e-08	5.543	4	1878.01	-0.65326	43.3256	0
4506189	kIcALDDNVcmAFAGLTADAR	4	1	1	K1(iTRAQ4plex); N-Term(iTRAQ4plex); C3(Carbamidomethyl); C10(Carbamidomethyl); M11(Oxidation)	0	1.01823	0.816099	0.887344	0	5.367e-09	5.54274	3	2616.27	-3.58408	81.1952	1
5031755	lkDYAFVHFEDR	4	7	1	N-Term(iTRAQ4plex); K2(iTRAQ4plex)	0	1.10667	0.841986	0.968645	0	2.391e-08	5.54246	3	1827.96	-0.571644	56.1407	1
4826659	qMEkDETVSDcSPHIANIGR	3	2	1	N-Term(iTRAQ4plex); K4(iTRAQ4plex); C11(Carbamidomethyl)	0	1.08826	1.29212	1.04785	0	2.05e-12	5.54189	3	2575.24	-2.34835	35.1819	1
126012571	aELLVTEAPSkPITVTVEEQR	4	8	1	N-Term(iTRAQ4plex); K11(iTRAQ4plex)	0	0.802838	0.603337	0.381693	0	2.883e-08	5.54093	4	2598.47	2.26032	80.1766	0
223029410	tLSHPQQMALLDQTk	5	2	1	N-Term(iTRAQ4plex); K15(iTRAQ4plex)	0	0.81882	0.484269	0.80511	0	1.069e-07	5.54082	3	1999.08	-3.47669	45.1443	0
62739186	gDAVcTESGWRPLPScEEk	9	4	1	N-Term(iTRAQ4plex); C5(Carbamidomethyl); C16(Carbamidomethyl); K19(iTRAQ4plex)	0	0.993653	0.473828	1.5712	0	1.961e-09	5.53861	3	2466.16	-1.17259	41.1003	0
70906437	eGFGHLSPTGTTEFWLGNEk	17	2	1	N-Term(iTRAQ4plex); K20(iTRAQ4plex)	0	0.51586	0.363535	0.887816	0	1.863e-09	5.53854	3	2495.25	0.246499	90.6493	0
188219599	dVNLEVTAkPVPLNSGVR	1	1	1	N-Term(iTRAQ4plex); K9(iTRAQ4plex)	0	0.949655	1.81408	1.10355	0	1.824e-09	5.53837	3	2196.26	-0.277409	55.1404	0
19743823	fQGQTcEMcQTcLGVcAEHk	6	2	1	N-Term(iTRAQ4plex); C6(Carbamidomethyl); C9(Carbamidomethyl); C12(Carbamidomethyl); C16(Carbamidomethyl); K20(iTRAQ4plex)	0	0.883556	0.642816	0.794779	0	2.322e-09	5.53778	3	2732.19	-0.972357	41.2625	0
116284394	lkEVVLQVEEER	2	3	1	N-Term(iTRAQ4plex); K2(iTRAQ4plex)	0	1.1017	0.460294	0.580313	0	7.041e-08	5.53714	3	1759.02	0.0942001	61.8019	1
44890059	ePQEQELQQQHWEQHEEYQk	2	1	1	N-Term(iTRAQ4plex); K20(iTRAQ4plex)	0	0.953216	3.21784	1.10282	0	2.185e-07	5.53653	4	2939.37	-3.11259	30.267	0
39725934	aLYYDLISSPDIHGTYk	6	1	1	N-Term(iTRAQ4plex); K17(iTRAQ4plex)	0	0.87221	0.629844	1.33758	0	1.522e-09	5.53621	3	2244.18	1.45214	77.9108	0
162417971	fFDHSGTLVmDAYEPEISR	4	1	1	N-Term(iTRAQ4plex); M10(Oxidation)	0	1.08253	1.45976	1.10354	0	3.875e-10	5.53452	3	2374.11	-0.736003	73.9372	0
260656005	gDARPAEIDSLWEISk	2	2	1	N-Term(iTRAQ4plex); K16(iTRAQ4plex)	0	1.10877	1.00553	0.983885	0	6.995e-08	5.53406	3	2075.09	-3.5869	70.3898	0
530365624	vQNEEVGPEHDSQETk	1	2	1	N-Term(iTRAQ4plex); K16(iTRAQ4plex)	0	1.28163	0.88226	1.18626	0	8.203e-09	5.53402	3	2114.01	-4.87709	11.8102	0
6715607	kVLTSLGDAIk	2	1	1	N-Term(iTRAQ4plex); K1(iTRAQ4plex); K11(iTRAQ4plex)	0	2.8497	0.687362	0.774191	0	8.521e-08	5.53338	3	1577	0.348804	47.9745	1
114155142	fkVESEQQYFEIEk	1	2	1	N-Term(iTRAQ4plex); K2(iTRAQ4plex); K14(iTRAQ4plex)	0	1.0235	1.28016	1.08793	0	1.319e-06	5.53259	3	2236.18	-1.91907	57.2553	1
61743954	vDIDAPDVDVHGPDWHLk	12	6	1	N-Term(iTRAQ4plex); K18(iTRAQ4plex)	0	1.14469	0.662399	0.68457	0	2.703e-09	5.53257	4	2316.18	-1.97476	65.6151	0
148747351	aLYDYEGQEHDELSFk	3	2	1	N-Term(iTRAQ4plex); K16(iTRAQ4plex)	0	1.08248	0.749105	0.747059	0	1.129e-08	5.53252	3	2232.07	-0.422667	61.2708	0
4505245	tGIAGGLWDVLk	3	3	1	N-Term(iTRAQ4plex); K12(iTRAQ4plex)	0	1.08203	0.63398	1.1552	0	3.52e-08	5.53136	2	1517.89	-1.08195	99.0379	0
209862837	vETSDEEIHDLHQR	5	1	1	N-Term(iTRAQ4plex)	0	0.973457	0.555254	0.882456	0	1.097e-07	5.53088	4	1851.89	-4.73944	17.1762	0
530423781	kTEGYSGADISIIVR	2	2	1	N-Term(iTRAQ4plex); K1(iTRAQ4plex)	0	0.975193	0.674798	0.772149	0	3.986e-10	5.53014	3	1897.06	0.724339	66.5348	1
4502419	cLTTDEYDGHSTYPSHQYQ	6	2	1	N-Term(iTRAQ4plex); C1(Carbamidomethyl)	0	1.09296	0.434172	1.34219	0	1.685e-07	5.52996	3	2446.04	-0.208056	34.5443	0
4503635	dkLAAcLEGNcAEGLGTNYR	3	1	1	N-Term(iTRAQ4plex); K2(iTRAQ4plex); C6(Carbamidomethyl); C11(Carbamidomethyl)	0	0.948823	0.362547	1.48161	0	1.822e-08	5.52967	3	2500.21	-1.61621	51.4973	1
28933465	lQENLQQLQHSTNQLAk	2	1	1	N-Term(iTRAQ4plex); K17(iTRAQ4plex)	0	0.788573	0.585065	1.26294	0	1.611e-08	5.5293	3	2281.25	-0.445181	52.1803	0
4504505	gSLAADkVVEEIR	4	4	1	N-Term(iTRAQ4plex); K7(iTRAQ4plex)	0	0.971088	0.523199	1.27009	0	2.615e-09	5.52735	3	1674.96	-0.766741	50.1069	1
530370419	vTQDELkEVFEDAAEIR	5	2	1	N-Term(iTRAQ4plex); K7(iTRAQ4plex)	0	0.884142	1.16365	0.929984	0	1.756e-07	5.5271	3	2280.19	-4.0933	93.7971	1
61743954	vDIDAPDVEVHDPDWHLk	5	5	1	N-Term(iTRAQ4plex); K18(iTRAQ4plex)	0	1.02447	0.718355	0.627845	0	1.999e-09	5.52639	4	2388.21	-0.33563	67.3889	0
148727247	lGHGLLSGEYSkPVPESGDGER	2	2	1	N-Term(iTRAQ4plex); K12(iTRAQ4plex)	0	0.974897	0.904005	1.03076	0	2.864e-08	5.52618	4	2572.32	-1.53476	44.5669	0
530404961	sIMQSNTLTkDEDVQR	1	5	1	N-Term(iTRAQ4plex); K10(iTRAQ4plex)	0	0.832923	0.830687	0.982361	0	5.626e-10	5.52552	3	2153.11	-0.486162	33.6795	1
56605994	tFPAcDGSHNk	2	2	1	N-Term(iTRAQ4plex); C5(Carbamidomethyl); K11(iTRAQ4plex)	0	1.20994	1.82126	1.56082	0	4.951e-09	5.52532	3	1521.74	-0.178718	27.3897	0
4506583	vVTATLWGEDADkFDGSR	2	1	1	N-Term(iTRAQ4plex); K13(iTRAQ4plex)	0	0.973718	0.763947	1.00248	0	1.917e-08	5.52482	3	2255.15	-2.58449	69.793	1
13994151	vWSPLVTEEGkR	4	1	1	N-Term(iTRAQ4plex); K11(iTRAQ4plex)	0	0.98137	0.859066	0.930788	0	2.646e-07	5.52358	3	1688.95	-2.78598	50.0297	1
67782365	akLEAAIAEAEER	6	1	1	N-Term(iTRAQ4plex); K2(iTRAQ4plex)	0	1.0472	0.681367	0.540904	0	2.948e-09	5.52283	3	1688.94	0.70827	54.8535	1
89191868	dETLQDGcDTHFck	1	1	1	N-Term(iTRAQ4plex); C8(Carbamidomethyl); C13(Carbamidomethyl); K14(iTRAQ4plex)	0	1.05946	0.374366	0.767723	0	1.59e-07	5.52276	3	2013.89	0.857349	29.0367	0
6912714	fQEYHIQQNEALAAk	1	1	1	N-Term(iTRAQ4plex); K15(iTRAQ4plex)	0	0.947501	1.66269	1.25909	0	8.426e-08	5.5225	3	2078.09	-0.22571	43.668	0
12667788	tFHIFYYLLSGAGEHLk	2	2	1	N-Term(iTRAQ4plex); K17(iTRAQ4plex)	0	0.775253	0.620434	1.25737	0	4.105e-10	5.52211	4	2284.25	5.58923	95.1931	0
5902102	nREPVQLETLSIR	3	1	1	N-Term(iTRAQ4plex)	0	0.926048	0.928032	1.16987	0	3.295e-08	5.52197	3	1698.96	0.242007	63.3578	1
4504893	iGEIkEETTSHLR	4	2	1	N-Term(iTRAQ4plex); K5(iTRAQ4plex)	0	1.09696	0.460632	1.15807	0	7.901e-06	5.52188	4	1801.01	1.37933	49.9248	1
73486658	iSVAGVTSSNVGYLAHAIHQVTk	1	2	1	N-Term(iTRAQ4plex); K23(iTRAQ4plex)	0	1.21302	0.704269	1.03155	0	7.32e-09	5.52178	4	2640.47	0.872627	76.7427	0
48526509	tVLEHYALEDDPLAAFk	3	2	1	N-Term(iTRAQ4plex); K17(iTRAQ4plex)	0	1.0754	1.75909	1.34835	0	4.234e-09	5.52144	3	2220.17	-5.64291	88.517	0
155030230	eLAELSAELDkDLR	1	2	1	N-Term(iTRAQ4plex); K11(iTRAQ4plex)	0	1.04685	0.221505	0.483894	0	5.168e-09	5.52084	3	1890.03	-3.99154	82.567	1
530368014	dVSSVELLMNNHQGIk	4	3	1	N-Term(iTRAQ4plex); K16(iTRAQ4plex)	0	1.02661	0.439868	0.814624	0	1.954e-10	5.51967	3	2072.11	0.370979	61.6871	0
289577125	vQVVDEEGDQQHQEGk	1	4	1	N-Term(iTRAQ4plex); K16(iTRAQ4plex)	0	1.47136	1.06729	1.13008	0	4.951e-07	5.51956	3	2113.04	-2.01915	18.1223	0
4504893	tVGSDTFYSFk	6	3	1	N-Term(iTRAQ4plex); K11(iTRAQ4plex)	0	1.06553	0.457798	1.44845	0	8.566e-07	5.51947	2	1539.79	-1.0142	61.9078	0
55743122	gNDDHWIVDTDYDTYAVQYScR	8	2	1	N-Term(iTRAQ4plex); C21(Carbamidomethyl)	0	1.00041	0.697301	1.39626	0	4.991e-09	5.51929	4	2837.23	2.07394	75.1856	0
308818200	iMLEDGNLHVTQGAGR	3	2	1	N-Term(iTRAQ4plex)	0	1.15666	0.525216	0.793195	0	4.522e-09	5.51885	3	1854.96	-1.21552	50.5871	0
38788319	gTWESHPETTELVVLQGR	2	1	1	N-Term(iTRAQ4plex)	0	1.08643	0.798147	1.03186	0	3.163e-08	5.51843	3	2183.12	-0.0661105	60.7272	0
6466450	gSScFEcTHYQSFLEYR	14	2	1	N-Term(iTRAQ4plex); C4(Carbamidomethyl); C7(Carbamidomethyl)	0	0.917297	1.20266	1.12734	0	3.628e-09	5.51783	3	2314.99	-1.49219	61.2515	0
23943858	akDFLPADIQAQFAISR	1	1	1	N-Term(iTRAQ4plex); K2(iTRAQ4plex)	0	0.819129	0.901359	1.00276	0	1.128e-09	5.51778	3	2179.21	-0.946472	81.1274	1
42476281	vNNSSLIGVGYTQTLRPGVk	1	2	1	N-Term(iTRAQ4plex); K20(iTRAQ4plex)	0	0.876702	1.3355	0.943706	0	3.271e-10	5.51769	3	2391.36	0.872026	58.7724	0
50428938	gMNFSVVVFDTAPTGHTLR	2	1	1	N-Term(iTRAQ4plex)	0	0.812797	0.618198	0.851603	0	1.361e-10	5.51746	3	2193.11	-5.54807	79.0709	0
530381919	aAAIGIDLGTTYScVGVFQHGk	3	3	1	N-Term(iTRAQ4plex); C14(Carbamidomethyl); K22(iTRAQ4plex)	0	1.16091	0.70839	0.799054	0	1.092e-11	5.51717	3	2553.34	-0.866345	85.4901	0
4502503	lScSYSHWSAPAPQck	3	1	1	N-Term(iTRAQ4plex); C3(Carbamidomethyl); C15(Carbamidomethyl); K16(iTRAQ4plex)	0	0.883634	0.637099	1.52923	0	2.082e-08	5.51707	3	2167.02	-5.00269	39.2097	0
144953895	hTcILITPPANPcEDGSHTcAPAGQAR	3	3	1	N-Term(iTRAQ4plex); C3(Carbamidomethyl); C13(Carbamidomethyl); C20(Carbamidomethyl)	0	0.86455	0.64452	0.741151	0	4.734e-07	5.51675	4	3075.42	-5.11542	39.328	0
4505621	wSGPLSLQEVDEQPQHPLHVTYAGAAVDELGk	2	2	1	N-Term(iTRAQ4plex); K32(iTRAQ4plex)	0	0.625696	0.497745	0.68092	0	5.595e-08	5.51656	4	3759.93	0.926238	81.4649	0
4506787	aLESGDVNTVWk	2	2	1	N-Term(iTRAQ4plex); K12(iTRAQ4plex)	0	1.06958	1.40196	1.0815	0	1.635e-07	5.51576	2	1606.86	-5.91294	56.122	0
88853069	dWHGVPGQVDAAMAGR	7	1	1	N-Term(iTRAQ4plex)	0	0.987281	0.63436	0.551765	0	3.866e-08	5.51526	3	1810.88	1.87826	65.8968	0
4503481	kLDPGSEETQTLVR	7	1	1	N-Term(iTRAQ4plex); K1(iTRAQ4plex)	0	1.11347	1.33777	1.14289	0	2.473e-08	5.51458	3	1861.03	0.903984	34.8807	1
118572606	yTcLASSPAGDDDkEYLVR	1	1	1	N-Term(iTRAQ4plex); C3(Carbamidomethyl); K14(iTRAQ4plex)	0	0.608082	0.454183	0.873365	0	2.331e-06	5.51438	3	2448.19	-3.08754	54.9832	1
91823262	sSSHFNPDPDAETLYk	3	11	1	N-Term(iTRAQ4plex); K16(iTRAQ4plex)	0	0.970925	1.87349	0.589354	0	6.504e-08	5.5139	3	2096.02	-0.653557	41.4327	0
4557663	aAQQQEEQEEkEEEDDEQTLHR	1	1	1	N-Term(iTRAQ4plex); K11(iTRAQ4plex)	0	0.883885	1.41518	0.523533	0	1.289e-08	5.51362	4	2987.36	-2.30609	19.6818	1
4557485	tYcSEPEkVDkDNEDFQESNR	6	1	1	N-Term(iTRAQ4plex); C3(Carbamidomethyl); K8(iTRAQ4plex); K11(iTRAQ4plex)	0	0.799822	0.44735	2.07025	0	1.964e-06	5.51283	4	3022.4	-2.48942	23.5661	2
355390315	eLPGQTLHWGPEATEAAGR	1	4	1	N-Term(iTRAQ4plex)	0	1.16438	0.507839	1.24175	0	3.358e-07	5.5123	3	2164.08	-4.77433	56.2054	0
116063573	dAEMPATEkDLAEDAPWk	3	2	1	N-Term(iTRAQ4plex); K9(iTRAQ4plex); K18(iTRAQ4plex)	0	0.933166	0.465374	0.879185	0	3.936e-09	5.51087	3	2449.23	1.95777	62.6981	1
530366880	gSTAPVGGGAFPTIVEREPWDGR	5	6	1	N-Term(iTRAQ4plex)	0	0.947264	1.64122	1.13146	0	7.961e-11	5.51044	3	2500.27	0.41599	73.0873	1
166795297	gLEYLYLNVHDEDRDDQTR	4	1	1	N-Term(iTRAQ4plex)	0	1.09548	0.943601	1.13773	0	1.577e-07	5.51035	4	2495.19	0.803999	73.5389	1
281485550	tGcTDINEcEIGAHNcGk	3	1	1	N-Term(iTRAQ4plex); C3(Carbamidomethyl); C9(Carbamidomethyl); C16(Carbamidomethyl); K18(iTRAQ4plex)	0	0.882339	0.275775	0.940081	0	3.014e-09	5.51026	3	2324.02	-4.27755	32.937	0
100913206	dkDDDGGEDDDANcNLIcGDEYGPETR	4	1	1	N-Term(iTRAQ4plex); K2(iTRAQ4plex); C14(Carbamidomethyl); C18(Carbamidomethyl)	0	0.929688	0.797086	1.08171	0	3.337e-07	5.51016	3	3333.36	-2.0618	49.8304	1
11321561	sGAQATWTELPWPHEk	11	1	1	N-Term(iTRAQ4plex); K16(iTRAQ4plex)	0	0.897273	0.488369	0.808139	0	5.465e-08	5.50937	3	2126.08	-3.8472	67.4628	0
4505029	eHPYLFSQcQAIHcR	7	4	1	N-Term(iTRAQ4plex); C9(Carbamidomethyl); C14(Carbamidomethyl)	0	0.924484	0.721316	1.10348	0	4.947e-10	5.50907	4	2089.98	-0.176246	39.8205	0
46592991	gkEEELQDVRDQLEQAQEER	2	1	1	N-Term(iTRAQ4plex); K2(iTRAQ4plex)	0	1.21498	0.882273	0.818603	0	1.987e-09	5.50853	3	2717.36	0.823746	70.5223	2
4507511	eVDSGNDIYGNPIkR	1	1	1	N-Term(iTRAQ4plex); K14(iTRAQ4plex)	0	0.864256	1.06386	0.717344	0	1.893e-09	5.50774	3	1965.02	-1.60906	34.4407	1
12667788	nmDPLNDNIATLLHQSSDk	9	2	1	N-Term(iTRAQ4plex); M2(Oxidation); K19(iTRAQ4plex)	0	0.72493	0.938565	1.25931	0	1.302e-10	5.50769	3	2430.22	-0.708143	86.6404	0
530414883	eFVQFVcSDGSGQATGQHSQR	1	4	1	N-Term(iTRAQ4plex); C7(Carbamidomethyl)	0	1.3799	0.615253	0.658124	0	7.167e-10	5.50625	3	2469.13	0.155891	59.2192	0
530366880	tcEEHQLcVVAVLPHILDTGAAGR	4	6	1	N-Term(iTRAQ4plex); C2(Carbamidomethyl); C8(Carbamidomethyl)	0	0.898743	0.93497	1.10223	0	1.548e-08	5.50611	4	2790.42	0.380574	81.4568	0
4503841	imLFTNEDNPHGNDSAk	4	3	1	N-Term(iTRAQ4plex); M2(Oxidation); K17(iTRAQ4plex)	0	0.916327	0.836908	0.990968	0	2.702e-08	5.50603	3	2207.06	-0.940342	43.1272	0
19913412	vPHNAAVQVYDYR	4	2	1	N-Term(iTRAQ4plex)	0	1.02529	1.03952	0.943568	0	4.742e-08	5.50571	3	1675.87	0.205624	51.0989	0
530392944	vEFLPVHWHSSLGGDATGVDR	2	4	1	N-Term(iTRAQ4plex)	0	0.955195	0.977622	0.9915	0	1.768e-09	5.50557	4	2423.22	0.214123	83.1564	0
4507115	kQIWTLEQPPDEAGSAAVcLR	4	1	1	N-Term(iTRAQ4plex); K1(iTRAQ4plex); C19(Carbamidomethyl)	0	1.27686	2.49342	1.05219	0	6.888e-08	5.50482	3	2657.39	-1.15633	79.8375	1
530400668	lNPTWNHPDQDTEAGFk	2	2	1	N-Term(iTRAQ4plex); K17(iTRAQ4plex)	0	1.16977	1.29471	0.97516	0	2.65e-09	5.50372	3	2258.1	-2.68518	45.7133	0
4501853	sITVTQDEGIRPSTTMEGLAk	1	2	1	N-Term(iTRAQ4plex); K21(iTRAQ4plex)	0	1.21481	0.761793	1.59136	0	3.812e-09	5.50335	3	2522.34	0.64154	55.4396	0
5901944	lQDRVDAQDETAAEFTLR	1	1	1	N-Term(iTRAQ4plex)	0	0.613405	0.543977	0.833494	0	4.171e-09	5.5027	3	2222.12	0.0753121	61.4316	1
530432932	lVLDEDEETkEPLVQVHR	2	14	1	N-Term(iTRAQ4plex); K10(iTRAQ4plex)	0	1.24252	0.949095	0.930028	0	3.452e-09	5.50253	4	2437.32	1.40334	54.8098	1
34577063	aHIVFDFHQAADGIQEQQR	4	1	1	N-Term(iTRAQ4plex)	0	0.858503	1.51799	0.841786	0	2.709e-10	5.50235	3	2354.17	-0.966863	54.3033	0
28178825	fkDIFQEIYDk	4	2	1	N-Term(iTRAQ4plex); K2(iTRAQ4plex); K11(iTRAQ4plex)	0	0.916981	1.30301	1.08165	0	2.317e-05	5.50123	3	1878.03	-5.66754	85.768	1
8923900	eVAYLGNEVSDEEcLkR	1	1	1	N-Term(iTRAQ4plex); C14(Carbamidomethyl); K16(iTRAQ4plex)	0	1.30525	1.55852	1.15613	0	2.159e-11	5.50103	3	2299.15	1.49142	67.6218	1
5901944	rLDVVAGSVTVLSGR	3	1	1	N-Term(iTRAQ4plex)	0	0.963449	0.685099	1.0944	0	4.769e-07	5.50087	3	1672.98	-0.373276	61.6871	1
4503507	sFDVNkPGcEVDDLk	2	1	1	N-Term(iTRAQ4plex); K6(iTRAQ4plex); C9(Carbamidomethyl); K15(iTRAQ4plex)	0	1.085	1.92996	1.25857	0	1.629e-09	5.5004	3	2155.11	0.196965	48.1018	0
116256336	aQDGSHPLSLQDLIEk	5	20	1	N-Term(iTRAQ4plex); K16(iTRAQ4plex)	0	1.09802	1.06221	0.975555	0	3.725e-08	5.50023	3	2039.1	-0.317907	83.1312	0
19482174	mVADHLQFLHAEcHNIIR	1	3	1	N-Term(iTRAQ4plex); C13(Carbamidomethyl)	0	1.46153	0.988331	0.741941	0	3.35e-10	5.50005	4	2348.18	-2.67327	52.2143	0
50845386	gLGTDEDSLIEIIcSR	23	3	1	N-Term(iTRAQ4plex); C14(Carbamidomethyl)	0	1.21909	0.866484	0.689373	0	1.805e-08	5.49986	3	1921.97	-0.00773703	114.769	0
5730027	kDDEENYLDLFSHk	2	2	1	N-Term(iTRAQ4plex); K1(iTRAQ4plex); K14(iTRAQ4plex)	0	0.781183	0.800385	0.852118	0	1.103e-06	5.4998	4	2185.11	-0.717115	60.2283	1
5729953	lITQTFSHHNQLAQk	2	2	1	N-Term(iTRAQ4plex); K15(iTRAQ4plex)	0	1.14623	0.972524	0.727925	0	8.09e-11	5.49952	3	2054.14	0.394381	32.3929	0
528281407	kLEAAEDIAYQLSR	8	1	1	N-Term(iTRAQ4plex); K1(iTRAQ4plex)	0	0.915276	1.41793	1.12392	0	3.706e-10	5.49922	3	1895.05	-0.904292	69.5467	1
105990532	wNFYYSPQSSPDkk	2	1	1	N-Term(iTRAQ4plex); K13(iTRAQ4plex); K14(iTRAQ4plex)	0	1.0665	0.342503	1.66175	0	2.64e-07	5.49867	3	2179.11	-2.12775	54.1491	1
11056044	vIAINVDDPDAANYNDINDVkR	1	2	1	N-Term(iTRAQ4plex); K21(iTRAQ4plex)	0	0.995265	0.879751	0.730233	0	4.684e-09	5.49862	3	2732.41	1.81324	64.0146	1
530375361	kEISEGDEVEVYSR	2	7	1	N-Term(iTRAQ4plex); K1(iTRAQ4plex)	0	1.05197	1.50489	1.15657	0	3.658e-09	5.4986	3	1927.99	1.4429	31.3442	1
166158922	vAAALTAMDkPLGR	2	2	1	N-Term(iTRAQ4plex); K10(iTRAQ4plex)	0	1.00946	2.2244	1.23147	0	5.119e-10	5.49796	3	1701.99	1.46941	71.4348	0
8923541	aTLENITNLRPVGEDFR	1	1	1	N-Term(iTRAQ4plex)	0	0.845365	0.653868	0.884111	0	1.938e-07	5.49773	3	2089.12	-0.138605	79.8779	0
302191611	tVYFAEEVQcEGNSFHk	11	4	1	N-Term(iTRAQ4plex); C10(Carbamidomethyl); K17(iTRAQ4plex)	0	0.915902	0.397776	0.81138	0	6.915e-09	5.49644	3	2333.11	-2.24687	60.5393	0
4759082	lVNMLDAVQENQHk	6	1	1	N-Term(iTRAQ4plex); K14(iTRAQ4plex)	0	0.892525	0.14842	0.591963	0	3.546e-08	5.49638	3	1927.03	-2.45873	62.6032	0
4507877	eTVQTTEDQILkR	3	4	1	N-Term(iTRAQ4plex); K12(iTRAQ4plex)	0	0.758634	0.377468	0.762533	0	7.299e-08	5.49592	3	1849.03	0.123036	51.7901	1
530419365	gLELEPGAGLFVAQAGGADPDkFQGVIAELk	2	7	1	N-Term(iTRAQ4plex); K22(iTRAQ4plex); K31(iTRAQ4plex)	0	0.92398	0.605576	1.14518	0	1.137e-07	5.49533	4	3529.92	-0.53056	110	1
50658084	eVFGSGTAcQVcPVHR	3	2	1	N-Term(iTRAQ4plex); C9(Carbamidomethyl); C12(Carbamidomethyl)	0	1.05311	0.820925	0.860799	0	1.748e-07	5.4931	3	1947.93	0.303436	35.6416	0
5453607	vQGGALEDSQLVAGVAFk	2	3	1	N-Term(iTRAQ4plex); K18(iTRAQ4plex)	0	0.937214	1.09277	1.22635	0	9.578e-09	5.49276	3	2077.14	-4.63012	79.7966	0
38327039	nkEDQYDHLDAADMTk	3	1	1	N-Term(iTRAQ4plex); K2(iTRAQ4plex); K16(iTRAQ4plex)	0	1.08996	1.24418	1.11813	0	2.517e-08	5.49249	3	2326.13	-0.911323	39.6016	1
50845386	tDLEkDIISDTSGDFR	37	3	1	N-Term(iTRAQ4plex); K5(iTRAQ4plex)	0	0.963033	0.706432	0.705908	0	1.468e-07	5.49245	3	2100.06	-3.34081	81.1574	1
510025468	rSENEEFVEVGR	3	2	1	N-Term(iTRAQ4plex)	0	1.07462	0.830391	1.08449	0	4.095e-06	5.49244	3	1594.79	-2.53263	25.4752	1
372466577	eLQSQISDTSVVLSMDNSR	4	2	1	N-Term(iTRAQ4plex)	0	1.60861	1.16441	0.768153	0	8.141e-09	5.49193	3	2253.12	0.880208	74.6436	0
55770888	qQHQEQQALQQSTTAk	3	1	1	N-Term(iTRAQ4plex); K16(iTRAQ4plex)	0	0.707591	0.864047	0.797208	0	3.908e-10	5.49008	3	2142.11	-1.18567	18.0107	0
194688133	kHPDSSVNFAEFSk	3	1	1	N-Term(iTRAQ4plex); K1(iTRAQ4plex); K14(iTRAQ4plex)	0	1.03978	0.827455	1.21452	0	1.218e-06	5.48993	3	2025.07	-1.67154	38.2076	1
6005942	vVETDPSPYcIVAPDTVIHcEGEPIkR	4	2	1	N-Term(iTRAQ4plex); C10(Carbamidomethyl); C20(Carbamidomethyl); K26(iTRAQ4plex)	0	0.998881	0.690969	1.0761	0	4.625e-09	5.48946	4	3369.71	-0.159099	66.0009	1
530402381	kWEQQLQEEQEQk	1	25	1	N-Term(iTRAQ4plex); K1(iTRAQ4plex); K13(iTRAQ4plex)	0	1.5435	0.28215	0.230851	0	8.473e-07	5.48921	3	2163.14	-0.536635	33.6464	1
162417971	fFDHSGTLVMDAYEPEISR	5	1	1	N-Term(iTRAQ4plex)	0	1.14307	0.702103	1.26633	0	5.553e-10	5.48918	3	2358.12	-0.930269	82.8274	0
530365535	sEEITTGSAWFSFLESHNk	4	2	1	N-Term(iTRAQ4plex); K19(iTRAQ4plex)	0	0.889623	0.792549	0.775737	0	7.461e-09	5.48899	3	2458.21	-1.97066	89.7085	0
54873613	eAAYVcLcPGGFSGPHcEk	1	4	1	N-Term(iTRAQ4plex); C6(Carbamidomethyl); C8(Carbamidomethyl); C17(Carbamidomethyl); K19(iTRAQ4plex)	0	1.18117	0.738777	0.711437	0	1.611e-10	5.4883	3	2427.11	0.0915957	66.8435	0
22202629	iIkDGEQHEDLNEVAk	1	4	1	N-Term(iTRAQ4plex); K3(iTRAQ4plex); K16(iTRAQ4plex)	0	1.01243	1.33101	1.21726	0	2.293e-08	5.48735	3	2270.24	0.409608	29.5964	1
119964726	gNIQLSYSDGDDcGHGk	2	1	1	N-Term(iTRAQ4plex); C13(Carbamidomethyl); K17(iTRAQ4plex)	0	1.09584	1.43179	1.09098	0	1.408e-10	5.48709	3	2110.97	-1.85628	27.9647	0
189217897	gLFGGGAQSLDREELFGESSSGk	1	2	1	N-Term(iTRAQ4plex); K23(iTRAQ4plex)	0	1.21273	1.32075	0.93944	0	9.761e-09	5.48688	3	2616.33	4.9185	79.8418	1
4504901	nVPHEDIcEDSDIDGDYR	4	1	1	N-Term(iTRAQ4plex); C8(Carbamidomethyl)	0	1.17154	1.28205	1.12519	0	4.121e-08	5.48665	3	2292.98	-1.13146	42.3918	0
4502491	aLVLDcHYPEDEVGQEDEAESDIFSIR	7	1	1	N-Term(iTRAQ4plex); C6(Carbamidomethyl)	0	1.08558	1.16251	0.873647	0	2.947e-10	5.48632	4	3280.51	-0.267601	92.3104	0
313661430	aIHEDEDENIEIcSk	1	5	1	N-Term(iTRAQ4plex); C13(Carbamidomethyl); K15(iTRAQ4plex)	0	1.15052	0.707147	0.886311	0	8.845e-09	5.48616	3	2089.99	-0.788971	34.6531	0
110227866	rPDDTAFQIVELR	3	9	1	N-Term(iTRAQ4plex)	0	1.56176	0.941308	1.16027	0	4.645e-08	5.48579	3	1703.92	-2.36496	70.5394	0
4758012	rPISADSAIMNPASk	2	3	1	N-Term(iTRAQ4plex); K15(iTRAQ4plex)	0	1.06615	0.791468	0.911892	0	1.798e-06	5.48565	3	1846.01	0.423505	48.0684	0
67782319	iSHLEQcFEELSNmAAGR	6	3	1	N-Term(iTRAQ4plex); C7(Carbamidomethyl); M14(Oxidation)	0	1.26356	0.435164	1.56402	0	6.866e-11	5.48475	3	2252.05	-1.71413	86.9142	0
55749577	eFHGLGDcIIk	3	1	1	N-Term(iTRAQ4plex); C8(Carbamidomethyl); K11(iTRAQ4plex)	0	1.25317	0.880591	0.774347	0	5.53e-07	5.48442	3	1576.84	0.936877	48.4109	0
530372141	tLDGPESNPLEVHEEPLSGk	2	4	1	N-Term(iTRAQ4plex); K20(iTRAQ4plex)	0	1.09538	0.738801	1.26782	0	1.62e-10	5.48397	3	2436.25	-1.81133	55.1537	0
4506675	nLVEQHIQDIVVHYTFNk	2	1	1	N-Term(iTRAQ4plex); K18(iTRAQ4plex)	0	1.02029	1.10438	1.13555	0	4.065e-07	5.48349	3	2485.35	3.36206	82.4578	0
119395754	dVDAAYMNkVELEAk	4	2	1	N-Term(iTRAQ4plex); K9(iTRAQ4plex); K15(iTRAQ4plex)	0	1.17414	5.40781	0.62833	0	8.595e-09	5.48341	3	2128.13	0.0972853	54.0457	1
13378137	lRDEELAELEDALR	2	2	1	N-Term(iTRAQ4plex)	0	0.935368	0.827031	0.990744	0	2.312e-08	5.48337	3	1815.95	-1.65846	83.1081	1
4557581	tQTVcNFTDGALVQHQEWDGk	12	1	1	N-Term(iTRAQ4plex); C5(Carbamidomethyl); K21(iTRAQ4plex)	0	0.686892	3.32128	0.750741	0	6.011e-08	5.48263	3	2722.32	0.795136	60.6498	0
530388220	sVDNRPQAPLVSASAVNEEVSk	1	3	1	N-Term(iTRAQ4plex); K22(iTRAQ4plex)	0	1.17014	1.71835	0.752243	0	1.401e-11	5.48211	3	2585.38	-0.709309	44.6982	0
4885063	dNAGAATEEFIk	4	3	1	N-Term(iTRAQ4plex); K12(iTRAQ4plex)	0	1.06732	1.07999	0.807233	0	7.368e-09	5.48044	2	1553.8	-1.51718	41.4782	0
27894378	gAAEPEAQLSNHLAEEGPAEGSGEAAR	1	2	1	N-Term(iTRAQ4plex)	0	1.70231	0.459668	0.204407	0	1.696e-10	5.47986	3	2792.31	-2.04556	41.9799	0
4506617	gLDVDSLVIEHIQVNk	5	4	1	N-Term(iTRAQ4plex); K16(iTRAQ4plex)	0	1.28902	1.58703	1.46038	0	5.764e-08	5.47986	3	2067.17	-0.314564	95.9748	0
33519475	iASQVAALDLGYkPGVEAIR	1	5	1	N-Term(iTRAQ4plex); K13(iTRAQ4plex)	0	1.21651	1.33847	0.793277	0	1.724e-11	5.4798	3	2359.36	-0.796638	73.3567	0
530375837	aSLQETHFDSTQTk	2	4	1	N-Term(iTRAQ4plex); K14(iTRAQ4plex)	0	0.968443	1.06431	0.992728	0	1.119e-08	5.47948	3	1880.96	-1.62491	34.6305	0
4504165	sEDcFILDHGkDGk	3	7	1	N-Term(iTRAQ4plex); C4(Carbamidomethyl); K11(iTRAQ4plex); K14(iTRAQ4plex)	0	0.884649	0.705813	0.705881	0	2.533e-09	5.47856	3	2053.04	-0.608222	29.793	1
34734066	aITPPHPASQANIIFDITEGNLR	3	1	1	N-Term(iTRAQ4plex)	0	1.09705	0.44002	0.599485	0	1.384e-09	5.47822	3	2619.4	-1.77321	88.5367	0
222831595	nVDQSLIHEAEHDNLVk	1	1	1	N-Term(iTRAQ4plex); K17(iTRAQ4plex)	0	0.931294	1.14424	0.779772	0	4.074e-09	5.47741	4	2249.17	-1.66599	50.4671	0
5174447	tNHIGHTGYLNTVTVSPDGSLcASGGk	5	4	1	N-Term(iTRAQ4plex); C22(Carbamidomethyl); K27(iTRAQ4plex)	0	1.23375	1.44493	1.11263	0	5.458e-09	5.47736	4	3031.51	0.0494518	46.7362	0
148225659	kILEVVNQIQDEER	1	1	1	N-Term(iTRAQ4plex); K1(iTRAQ4plex)	0	0.823279	0.810868	1.16786	0	1.302e-07	5.47728	3	2001.12	-2.57501	77.327	1
126012571	sQSVRPGADVTFIcTAk	3	8	1	N-Term(iTRAQ4plex); C14(Carbamidomethyl); K17(iTRAQ4plex)	0	0.834887	0.642139	0.667987	0	5.016e-09	5.47612	3	2125.13	-0.817569	44.9042	0
530372121	vHSPSGAVEEcHVSELEPDkYAVR	3	8	1	N-Term(iTRAQ4plex); C11(Carbamidomethyl); K20(iTRAQ4plex)	0	1.06088	1.05539	0.794529	0	4.634e-09	5.4757	5	2983.48	0.680387	40.3636	1
13124879	qGFEAASIkEEk	1	4	1	N-Term(iTRAQ4plex); K9(iTRAQ4plex); K12(iTRAQ4plex)	0	0.899847	0.217798	0.758461	0	6.405e-08	5.47558	3	1768.98	0.853325	27.0445	1
530368098	eELSALVAPAFAHTSQVLVDk	2	5	1	N-Term(iTRAQ4plex); K21(iTRAQ4plex)	0	1.04664	2.24439	1.29555	0	4.231e-10	5.47542	3	2513.39	0.0783682	90.4732	0
4506597	hSGNITFDEIVNIAR	6	3	1	N-Term(iTRAQ4plex)	0	1.06178	1.26982	0.983674	0	7.756e-09	5.47517	3	1829.96	1.05984	81.9633	0
4505763	sVVLMSHLGRPDGVPMPDk	1	2	1	N-Term(iTRAQ4plex); K19(iTRAQ4plex)	0	0.947211	1.36366	0.779389	0	1.744e-08	5.47494	4	2323.25	1.38925	71.2972	0
6631081	sLTPDDDVFQYLAHTYASR	1	2	1	N-Term(iTRAQ4plex)	0	1.02891	0.466379	0.593485	0	1.017e-08	5.47416	3	2343.13	-1.84518	95.8748	0
28178825	kISGGSVVEMQGDEMTR	2	2	1	N-Term(iTRAQ4plex); K1(iTRAQ4plex)	0	0.867907	0.876651	1.05445	0	1.929e-08	5.47409	3	2112.06	-1.40638	38.5477	1
530415124	lSEDYGVLkTDEGIAYR	1	2	1	N-Term(iTRAQ4plex); K9(iTRAQ4plex)	0	1.12954	0.274096	1.25519	0	6.959e-09	5.47329	3	2217.16	0.00966219	61.9515	1
4885409	tEIVFTGEkEQLAQAVAR	2	4	1	N-Term(iTRAQ4plex); K9(iTRAQ4plex)	0	0.945538	1.22949	0.824441	0	7.396e-10	5.47224	3	2278.26	-1.25288	66.0843	1
19923233	kLEEEGEQFVk	5	6	1	N-Term(iTRAQ4plex); K1(iTRAQ4plex); K11(iTRAQ4plex)	0	0.881082	0.914724	1.04526	0	8.849e-07	5.47213	3	1767.99	1.61937	50.5518	1
15011936	lHYcVScAIHSk	2	2	1	N-Term(iTRAQ4plex); C4(Carbamidomethyl); C7(Carbamidomethyl); K12(iTRAQ4plex)	0	1.21884	1.82639	0.971283	0	8.013e-09	5.47207	3	1762.89	-1.86757	24.3121	0
208022622	ecPSDEcGAGVFmASHFDR	4	1	1	N-Term(iTRAQ4plex); C2(Carbamidomethyl); C7(Carbamidomethyl); M13(Oxidation)	0	1.01984	1.4348	1.01321	0	2.399e-10	5.47021	3	2331.95	-3.68019	45.791	0
16418467	eNQLEVLEVSWLHGLk	2	1	1	N-Term(iTRAQ4plex); K16(iTRAQ4plex)	0	0.71357	0.326315	1.51181	0	4.095e-11	5.46968	3	2182.21	0.641657	101.151	0
45439327	kFSIEEALQSGR	2	1	1	N-Term(iTRAQ4plex); K1(iTRAQ4plex)	0	1.12802	0.558304	0.573095	0	3.71e-08	5.46948	3	1652.92	-0.99254	55.3934	1
56118310	kVVDYSQFQESDDADEDYGR	6	3	1	N-Term(iTRAQ4plex); K1(iTRAQ4plex)	0	1.03017	1.73951	1.23769	0	1.874e-09	5.46919	3	2654.21	-1.666	47.3556	1
4557237	gQPDVVVkEDEEYk	2	1	1	N-Term(iTRAQ4plex); K8(iTRAQ4plex); K14(iTRAQ4plex)	0	1.08462	0.747985	1.24566	0	2.531e-08	5.46917	3	2067.1	-0.0248099	29.3933	1
15431310	rLLEGEDAHLSSSQFSSGSQSSR	2	1	1	N-Term(iTRAQ4plex)	0	0.650427	0.719414	0.654203	0	1.384e-05	5.46889	4	2609.26	-3.95346	34.9098	1
38455427	dIEREDIEFIck	5	3	1	N-Term(iTRAQ4plex); C11(Carbamidomethyl); K12(iTRAQ4plex)	0	1.16948	1.20585	1.17041	0	5.143e-07	5.4687	3	1854.95	-1.68801	57.5493	1
109948304	dVEEEkFPTQLSR	2	2	1	N-Term(iTRAQ4plex); K6(iTRAQ4plex)	0	1.1428	1.14448	1.14226	0	3.111e-08	5.4684	3	1865.98	-2.06173	42.0291	1
530427224	dSDPVMAGIGEEIAHFQk	1	6	1	N-Term(iTRAQ4plex); K18(iTRAQ4plex)	0	0.965787	0.973747	1.08569	0	7.326e-12	5.46837	3	2232.12	-0.894051	86.659	0
13124879	kLEAQVQELQSk	3	4	1	N-Term(iTRAQ4plex); K1(iTRAQ4plex); K12(iTRAQ4plex)	0	0.805807	0.281486	0.68998	0	1.435e-06	5.46809	3	1833.07	-3.83988	36.1134	1
530411580	aGQVFLEELGNHk	2	3	1	N-Term(iTRAQ4plex); K13(iTRAQ4plex)	0	1.29554	1.08098	1.14644	0	1.399e-08	5.46803	3	1729.95	0.780616	73.3161	0
19913418	qAEIENPLEDPVTGDYVHk	2	8	1	N-Term(iTRAQ4plex); K19(iTRAQ4plex)	0	0.830345	0.742157	1.24503	0	4.533e-10	5.46767	3	2442.23	-3.24784	63.6645	0
530370419	gLSEDTTEETLk	4	3	1	N-Term(iTRAQ4plex); K12(iTRAQ4plex)	0	0.855486	1.0729	0.904069	0	1.311e-07	5.46725	2	1610.83	-1.82867	37.7209	0
41872631	fcFTPHTEEGcLSER	2	1	1	N-Term(iTRAQ4plex); C2(Carbamidomethyl); C11(Carbamidomethyl)	0	1.22978	0.956923	0.803467	0	1.072e-07	5.4654	3	2013.9	2.5117	64.1103	0
4557321	qkVEPLRAELQEGAR	6	1	1	N-Term(iTRAQ4plex); K2(iTRAQ4plex)	0	1.11041	0.387278	1.0371	0	3.555e-06	5.46535	3	2012.15	-1.13936	27.6374	2
530364841	eEITkDAEGLDEIDHAEMELR	1	5	1	N-Term(iTRAQ4plex); K5(iTRAQ4plex)	0	1.19199	0.705748	0.910842	0	8.395e-08	5.46459	4	2731.34	1.00212	66.0509	1
530425867	dAQDVQASQAEADQQQTR	2	4	1	N-Term(iTRAQ4plex)	0	1.10512	1.43242	0.935577	0	3.721e-11	5.46437	3	2132.99	-0.904627	17.5001	0
291621647	rGLGAGAGAGEESPATSLPR	1	1	1	N-Term(iTRAQ4plex)	0	0.979174	0.643616	1.01696	0	5.163e-10	5.46428	3	1998.04	-1.88201	31.9057	1
5803036	gFGFVYFQNHDAADk	4	1	1	N-Term(iTRAQ4plex); K15(iTRAQ4plex)	0	1.24222	1.4501	1.29037	0	2.534e-07	5.46309	3	2003.98	-0.878535	62.9245	0
11321585	aDQELmTYSHDNIIcGITSVSFSk	6	1	1	N-Term(iTRAQ4plex); M6(Oxidation); C15(Carbamidomethyl); K24(iTRAQ4plex)	0	1.12484	0.619724	0.838291	0	1.144e-08	5.46261	3	3020.46	0.152347	81.2986	0
23503295	iHPMAYQLQLQAASNFk	1	2	1	N-Term(iTRAQ4plex); K17(iTRAQ4plex)	0	0.971665	0.74264	1.22755	0	5.311e-08	5.46175	3	2248.21	-3.69452	68.4531	0
44890059	hLEQQEGQLEQLEEQEGQLk	3	1	1	N-Term(iTRAQ4plex); K20(iTRAQ4plex)	0	0.893781	3.97175	0.612407	0	5.751e-10	5.46173	3	2681.36	0.0259083	57.6863	0
56550081	mHDLNTDQENLVGTHDAPIR	1	2	1	N-Term(iTRAQ4plex)	0	1.08817	1.32195	1.06508	0	8.916e-11	5.46173	4	2420.17	-1.66574	38.9438	0
530384249	eRPPAPSSFVFQEETk	2	3	1	N-Term(iTRAQ4plex); K16(iTRAQ4plex)	0	0.97119	0.499649	1.09211	0	7.242e-07	5.4616	3	2137.12	0.965476	52.0254	0
4826760	yGDSEFTVQSTTGHcVHMR	4	1	1	N-Term(iTRAQ4plex); C15(Carbamidomethyl)	0	1.06726	0.659617	1.03317	0	4.062e-09	5.46146	4	2356.05	-1.43582	33.0535	0
12667788	qELEEIcHDLEAR	1	2	1	N-Term(iTRAQ4plex); C7(Carbamidomethyl)	0	0.904942	1.12595	1.1939	0	1.524e-08	5.46138	3	1785.85	-2.79087	61.5193	0
4885381	kATGPPVSELITk	6	1	1	N-Term(iTRAQ4plex); K1(iTRAQ4plex); K13(iTRAQ4plex)	0	1.10468	1.28573	1.43313	0	3.19e-09	5.46128	3	1773.08	-0.562852	41.1177	1
530426049	iVSGIITPIHEQWEk	2	5	1	N-Term(iTRAQ4plex); K15(iTRAQ4plex)	0	0.993885	0.547378	1.09102	0	2.847e-08	5.46023	3	2038.15	-1.36299	68.5321	0
4758796	gGGGGGPGEGFDVAk	1	1	1	N-Term(iTRAQ4plex); K15(iTRAQ4plex)	0	1.09447	1.56894	1.11514	0	1.026e-11	5.45859	2	1549.79	0.146181	47.9721	0
5453549	eEEcHFYAGGQVYPGEASR	1	1	1	N-Term(iTRAQ4plex); C4(Carbamidomethyl)	0	1.06287	1.44543	0.881639	0	4.859e-09	5.45841	3	2330.01	-5.69978	55.6533	0
24797086	tkENVNATENcISAVGk	1	2	1	N-Term(iTRAQ4plex); K2(iTRAQ4plex); C11(Carbamidomethyl); K17(iTRAQ4plex)	0	0.923683	0.902805	1.27267	0	1.322e-09	5.45822	3	2267.2	-0.840929	30.6064	1
530368014	eLEAENYHDIkR	2	3	1	N-Term(iTRAQ4plex); K11(iTRAQ4plex)	0	1.17015	0.321444	0.816209	0	2.164e-07	5.45798	3	1804.95	1.03893	37.7358	1
4507793	yFHVVIAGPQDSPFEGGTFk	11	1	1	N-Term(iTRAQ4plex); K20(iTRAQ4plex)	0	0.986267	0.963664	0.948424	0	1.565e-09	5.45786	3	2484.28	0.540208	80.622	0
7706318	ekDILVLPLDLTDTGSHEAATk	1	2	1	N-Term(iTRAQ4plex); K2(iTRAQ4plex); K22(iTRAQ4plex)	0	1.16839	1.02041	1.2803	0	6.232e-08	5.4575	4	2798.54	-2.99546	88.3865	1
299890871	lSHEGPGSELPAGALYR	3	6	1	N-Term(iTRAQ4plex)	0	0.956329	0.514171	0.925855	0	2.17e-08	5.45733	3	1897.99	1.03508	61.9041	0
355594753	qQTHMLDVMQDHFSR	3	1	1	N-Term(iTRAQ4plex)	0	0.883001	0.555211	0.988678	0	6.523e-09	5.45732	4	2016.95	-0.791922	47.9093	0
530395346	eTVAYLQAHALTTEGIFR	3	2	1	N-Term(iTRAQ4plex)	0	0.759758	1.04036	0.866417	0	5.781e-11	5.45698	3	2164.15	-2.82197	77.1083	0
530411618	gEYQGVFHcAVETAk	1	3	1	N-Term(iTRAQ4plex); C9(Carbamidomethyl); K15(iTRAQ4plex)	0	1.11547	1.63189	0.867815	0	2.456e-07	5.45652	3	1983.98	-0.699272	42.9651	0
4503101	nLDSTTVAIHDEEIYck	4	2	1	N-Term(iTRAQ4plex); C16(Carbamidomethyl); K17(iTRAQ4plex)	0	0.960688	0.597921	0.879523	0	5.591e-08	5.45559	3	2296.13	-1.40633	51.8489	0
4506681	eAIEGTYIDkk	5	1	1	N-Term(iTRAQ4plex); K10(iTRAQ4plex); K11(iTRAQ4plex)	0	1.14827	2.23303	1.51941	0	1.774e-07	5.45544	3	1698.96	-1.51473	30.1187	1
33457348	eSDVPLkTEEFEVTk	6	1	1	N-Term(iTRAQ4plex); K7(iTRAQ4plex); K15(iTRAQ4plex)	0	0.916181	1.61886	1.37787	0	2.547e-07	5.45437	3	2183.18	-1.11371	51.4449	1
5031981	aVEEEDkMTPEQLAIk	2	1	1	N-Term(iTRAQ4plex); K7(iTRAQ4plex); K16(iTRAQ4plex)	0	1.18345	1.24047	1.3515	0	1.324e-10	5.45436	3	2263.22	0.243821	49.5575	1
4506761	eFPGFLENQkDPLAVDk	20	1	1	N-Term(iTRAQ4plex); K10(iTRAQ4plex); K17(iTRAQ4plex)	0	1.16047	0.599046	0.640537	0	2.47e-08	5.4535	3	2379.29	-0.958784	83.6673	1
530413508	gHDDLGDHYLDcGDLSNALk	2	16	1	N-Term(iTRAQ4plex); C12(Carbamidomethyl); K20(iTRAQ4plex)	0	0.965879	0.828781	1.08845	0	5.932e-10	5.45317	3	2503.18	0.215991	58.2838	0
5729980	kIVEGISQPIWLVSDTR	1	2	1	N-Term(iTRAQ4plex); K1(iTRAQ4plex)	0	1.02829	0.828288	1.12851	0	1.393e-07	5.45279	3	2229.28	-0.943104	84.8227	1
154146191	eLISNSSDALDk	5	2	1	N-Term(iTRAQ4plex); K12(iTRAQ4plex)	0	1.03816	1.21161	0.981954	0	1.278e-08	5.45237	2	1579.84	-0.504683	57.6097	0
13124879	rQLEEAEEESQR	6	4	1	N-Term(iTRAQ4plex)	0	0.935778	0.620262	1.12111	0	6.678e-07	5.45195	3	1647.81	-0.0426178	10.296	1
116812620	eVLTPESDISIAHVLAAR	1	1	1	N-Term(iTRAQ4plex)	0	1.11558	0.891402	0.52315	0	4.756e-08	5.45181	3	2065.14	-0.171471	94.6195	0
4504011	eFPDVLEcTVSHAVEk	3	1	1	N-Term(iTRAQ4plex); C8(Carbamidomethyl); K16(iTRAQ4plex)	0	1.23901	0.656923	1.46907	0	1.355e-10	5.45139	3	2148.09	-0.172873	74.7857	0
5031877	lYkEELEQTYHAk	4	2	1	N-Term(iTRAQ4plex); K3(iTRAQ4plex); K13(iTRAQ4plex)	0	1.11364	1.0004	1.42658	0	1.88e-08	5.44984	3	2084.13	-2.02656	36.105	1
530408411	vDSPVTVcGDIHGQFYDLk	1	2	1	N-Term(iTRAQ4plex); C8(Carbamidomethyl); K19(iTRAQ4plex)	0	0.95336	1.57182	0.820159	0	1.159e-07	5.44934	3	2438.22	-3.88693	78.5501	0
188528648	gHGLcEDGVcVcDAGYSGEDcSTR	4	1	1	N-Term(iTRAQ4plex); C5(Carbamidomethyl); C10(Carbamidomethyl); C12(Carbamidomethyl); C21(Carbamidomethyl)	0	0.979058	0.302914	0.518406	0	1.488e-10	5.44915	3	2805.11	-0.825885	44.2172	0
4504445	sHFEQWGTLTDcVVMR	6	3	1	N-Term(iTRAQ4plex); C12(Carbamidomethyl)	0	1.01896	1.40915	1.03999	0	8.722e-08	5.4491	3	2109.99	-3.09044	71.5349	0
530368014	tQILAASYELHk	6	3	1	N-Term(iTRAQ4plex); K12(iTRAQ4plex)	0	0.970719	0.350692	0.84902	0	4.321e-09	5.44894	3	1661.95	0.329936	51.8037	0
156105689	aHcQTSGWSLTEQDPYNNIVR	1	1	1	N-Term(iTRAQ4plex); C3(Carbamidomethyl)	0	1.1252	0.904921	1.12567	0	1.211e-08	5.44831	3	2620.23	-0.679675	74.0655	0
4505763	acANPAAGSVILLENLR	5	2	1	N-Term(iTRAQ4plex); C2(Carbamidomethyl)	0	1.21609	1.78352	0.778622	0	1.959e-10	5.44725	3	1913.04	-1.53319	86.5368	0
4758516	kGFSEGLWEIENNPTVk	3	6	1	N-Term(iTRAQ4plex); K1(iTRAQ4plex); K17(iTRAQ4plex)	0	1.42887	1.26224	1.12568	0	1.628e-08	5.44661	3	2380.29	-0.984337	77.0085	1
157738667	eFQEAGEPITDDSTSLHk	1	3	1	N-Term(iTRAQ4plex); K18(iTRAQ4plex)	0	1.1038	0.524547	0.901969	0	5.981e-11	5.4464	3	2292.13	0.763465	44.1683	0
12667788	kmEDSVGcLETAEEVkR	3	2	1	N-Term(iTRAQ4plex); K1(iTRAQ4plex); M2(Oxidation); C8(Carbamidomethyl); K16(iTRAQ4plex)	0	0.823217	0.777483	1.21361	0	6.852e-09	5.44565	4	2429.23	-1.31791	29.4774	2
530362278	rLETVALPLQGLEDLAADR	1	8	1	N-Term(iTRAQ4plex)	0	0.826558	0.459228	0.893762	0	6.125e-08	5.44546	3	2224.23	-4.06975	97.4818	1
38569475	lQLLTGEHRPEDEEELEkELYR	1	2	1	N-Term(iTRAQ4plex); K18(iTRAQ4plex)	0	0.9089	0.851629	0.890736	0	1.081e-05	5.44545	4	3014.57	1.98292	62.2204	1
91208426	emEPLGWIHTQPNESPQLSPQDVTTHAk	1	1	1	N-Term(iTRAQ4plex); M2(Oxidation); K28(iTRAQ4plex)	0	1.03695	0.760751	1.03554	0	2.759e-08	5.44528	4	3474.72	0.996709	74.8576	0
530402407	eTYGSGTQYHMQLAk	1	4	1	N-Term(iTRAQ4plex); K15(iTRAQ4plex)	0	0.946898	0.840319	0.927407	0	2.148e-07	5.44374	3	2001.99	-1.84496	35.0725	0
4505021	vSHQGYSTEAEFEEPR	2	1	1	N-Term(iTRAQ4plex)	0	0.878802	0.741634	1.14399	0	3.508e-10	5.44325	3	2009.93	-0.704029	43.955	0
148728162	tkGDPLGTEGGLDASNTER	1	3	1	N-Term(iTRAQ4plex); K2(iTRAQ4plex)	0	0.83843	0.558662	1.08191	0	3.002e-09	5.4423	3	2206.12	2.17902	45.9713	1
116008192	sTSFNVQDLLPDHEYk	5	8	1	N-Term(iTRAQ4plex); K16(iTRAQ4plex)	0	0.899086	0.304345	0.94511	0	1.786e-08	5.44158	3	2181.1	-1.4853	74.0019	0
425876770	fkLEESYDMESVLR	2	6	1	N-Term(iTRAQ4plex); K2(iTRAQ4plex)	0	1.07282	0.406581	0.68031	0	9.192e-09	5.44122	3	2034.05	-0.319677	72.9395	1
20070220	dDIIENAPTTHTEEYSGEEk	3	4	1	N-Term(iTRAQ4plex); K20(iTRAQ4plex)	0	1.06704	1.13551	1.49703	0	1.462e-09	5.44074	3	2566.2	-2.01422	40.3299	0
28178838	eNTEGEYSSLEHESVAGVVESLk	3	2	1	N-Term(iTRAQ4plex); K23(iTRAQ4plex)	0	0.989571	1.53883	0.996976	0	3.938e-10	5.44066	3	2781.34	-8.44136	78.4618	0
14043072	gGGGNFGPGPGSNFR	5	2	1	N-Term(iTRAQ4plex)	0	1.12806	1.37758	1.2398	0	2.831e-10	5.44001	2	1521.73	-2.06551	47.7372	0
53729344	sVENcMcVLHNLSYR	2	2	1	N-Term(iTRAQ4plex); C5(Carbamidomethyl); C7(Carbamidomethyl)	0	0.897332	2.98318	1.07059	0	2.688e-08	5.43978	3	2025.94	-1.06592	60.1626	0
6005942	eLQELVQYPVEHPDkFLk	1	2	1	N-Term(iTRAQ4plex); K15(iTRAQ4plex); K18(iTRAQ4plex)	0	1.00212	0.820257	1.16552	0	5.129e-07	5.43943	4	2644.47	0.450164	82.0647	1
16579888	sSFATcVLVSEEDkHAIIVEPEk	1	1	1	N-Term(iTRAQ4plex); C6(Carbamidomethyl); K14(iTRAQ4plex); K23(iTRAQ4plex)	0	0.721491	0.780693	1.03279	0	5.479e-09	5.43917	4	3020.61	3.23319	65.0509	1
6912280	aDATNVNNWHWTER	1	2	1	N-Term(iTRAQ4plex)	0	0.843124	1.04634	1.03025	0	4.671e-07	5.43914	3	1857.87	-0.931819	59.3607	0
530378489	gLYGGSSYVDFLccVHk	1	3	1	N-Term(iTRAQ4plex); C13(Carbamidomethyl); C14(Carbamidomethyl); K17(iTRAQ4plex)	0	1.17187	1.81214	1.14338	0	6.19e-09	5.43873	3	2250.09	0.166835	78.1537	0
5454052	yLAEVATGDDkk	3	1	1	N-Term(iTRAQ4plex); K11(iTRAQ4plex); K12(iTRAQ4plex)	0	0.840987	9.57356	0.71293	0	7.327e-08	5.43834	3	1741.97	-0.0181722	41.4847	1
115298659	fLNVQELAAAHHEk	2	1	1	N-Term(iTRAQ4plex); K14(iTRAQ4plex)	0	1.04359	0.314721	1.36763	0	2.783e-10	5.43736	3	1895.04	0.358304	48.4638	0
156616273	qQDHFFQAAFLEER	1	2	1	N-Term(iTRAQ4plex)	0	0.799939	0.827925	1.54916	0	5.582e-08	5.4365	3	1909.93	-2.98492	78.5306	0
327478416	sLQSELDEINkELSR	2	2	1	N-Term(iTRAQ4plex); K11(iTRAQ4plex)	0	1.15829	0.280759	0.527211	0	7.046e-10	5.43648	3	2049.11	1.44745	83.7797	1
4506787	qNVAYEYLcHLEEAk	3	2	1	N-Term(iTRAQ4plex); C9(Carbamidomethyl); K15(iTRAQ4plex)	0	1.14767	1.2681	0.863899	0	7.423e-10	5.43581	3	2155.07	0.294835	75.3657	0
7706425	gFDQTINLILDESHER	3	1	1	N-Term(iTRAQ4plex)	0	1.0084	0.935648	1.20805	0	3.88e-09	5.43527	3	2031.02	-1.48382	87.2085	0
4502027	fkDLGEENFk	58	2	1	N-Term(iTRAQ4plex); K2(iTRAQ4plex); K10(iTRAQ4plex)	0	1.0378	0.382185	1.06994	0	1.237e-07	5.43505	3	1658.91	-2.25591	44.2446	1
5729875	eGEEPTVYSDEEEPkDESAR	5	2	1	N-Term(iTRAQ4plex); K15(iTRAQ4plex)	0	1.18776	0.794254	0.855563	0	1.11e-10	5.435	3	2584.18	-0.235713	35.593	1
4826998	dkLESEmEDAYHEHQANLLR	3	2	1	N-Term(iTRAQ4plex); K2(iTRAQ4plex); M7(Oxidation)	0	1.00758	0.833608	1.20703	0	5.477e-07	5.43434	4	2732.32	-0.503862	40.1783	1
7019547	iNLEAAELGEISDIHTk	1	1	1	N-Term(iTRAQ4plex); K17(iTRAQ4plex)	0	1.12641	1.02968	1.27137	0	5.575e-10	5.43431	3	2141.17	-0.462001	88.3393	0
281485550	gQcIkPLFGAVTk	3	1	1	N-Term(iTRAQ4plex); C3(Carbamidomethyl); K5(iTRAQ4plex); K13(iTRAQ4plex)	0	0.807837	0.351925	0.805714	0	2.699e-08	5.4339	3	1851.09	0.837244	50.6256	0
212549555	eDITQSAQHALR	4	6	1	N-Term(iTRAQ4plex)	0	0.988699	1.13796	1.04085	0	3.258e-07	5.43308	3	1512.78	-3.04869	27.54	0
6912586	iLEDQEENPLPAALVQPHTGk	4	1	1	N-Term(iTRAQ4plex); K21(iTRAQ4plex)	0	1.15667	1.14027	1.07692	0	2.439e-10	5.43302	3	2587.4	1.76168	84.1969	0
115298678	kVEGTAFVIFGIQDGEQR	14	1	1	N-Term(iTRAQ4plex); K1(iTRAQ4plex)	0	0.895753	0.498205	1.03118	0	7.007e-08	5.43268	3	2282.25	7.15808	75.2845	1
156523968	nREELGFRPEYSASQLk	2	1	1	N-Term(iTRAQ4plex); K17(iTRAQ4plex)	0	0.958685	0.932861	1.13357	0	5.314e-06	5.43232	3	2312.23	1.10941	39.9373	1
38195080	aISQGHQAFLLEGDSSSR	2	2	1	N-Term(iTRAQ4plex)	0	0.953016	0.808672	0.735384	0	3.52e-10	5.43205	3	2047.04	2.0234	58.5786	0
110611228	wIQEAETTVNVLVDASHR	2	6	1	N-Term(iTRAQ4plex)	0	0.976275	0.394843	0.792398	0	9.881e-09	5.43184	3	2212.15	-0.865248	109.587	0
4557321	dLATVYVDVLk	7	1	1	N-Term(iTRAQ4plex); K11(iTRAQ4plex)	0	1.23708	0.399107	1.22031	0	1.138e-07	5.4318	2	1523.89	-0.464691	85.4669	0
530388678	eMQDVDLAEVkPLVEk	4	2	1	N-Term(iTRAQ4plex); K11(iTRAQ4plex); K16(iTRAQ4plex)	0	1.08437	3.11292	0.551417	0	2.029e-09	5.43094	3	2275.26	-1.10448	69.3622	0
530402950	hLLQAPVDDAQEILHSR	1	3	1	N-Term(iTRAQ4plex)	0	0.980082	1.27044	1.08616	0	6.152e-09	5.43037	3	2086.12	0.585534	76.81	0
4504165	dSQEEEkTEALTSAk	10	7	1	N-Term(iTRAQ4plex); K7(iTRAQ4plex); K15(iTRAQ4plex)	0	1.03008	0.892264	0.899376	0	2.22e-07	5.42917	3	2098.08	-5.24148	27.481	1
21361621	lYIDSYEkDVAk	1	3	1	N-Term(iTRAQ4plex); K8(iTRAQ4plex); K12(iTRAQ4plex)	0	1.10034	0.811269	0.546886	0	1.115e-06	5.42913	3	1876.03	-5.69375	48.2567	1
156119625	fAHYVVTSQVVNTANEAR	4	1	1	N-Term(iTRAQ4plex)	0	0.850762	0.51804	1.09668	0	6.342e-10	5.42894	3	2150.11	-0.75023	52.1324	0
110611228	kINSDSEELTQR	2	6	1	N-Term(iTRAQ4plex); K1(iTRAQ4plex)	0	1.11543	0.460752	0.766707	0	3.256e-08	5.42836	3	1707.91	-0.180492	29.9893	1
530394122	acDSVTSNVLPLLLEQFHk	1	9	1	N-Term(iTRAQ4plex); C2(Carbamidomethyl); K19(iTRAQ4plex)	0	0.716239	0.963328	0.78195	0	2.122e-09	5.42827	3	2459.32	1.01004	103.837	0
530386954	gcELISTPDQDHTDFTk	2	5	1	N-Term(iTRAQ4plex); C2(Carbamidomethyl); K17(iTRAQ4plex)	0	1.02416	0.777569	0.775444	0	1.399e-09	5.42824	3	2252.07	-1.47519	45.8143	0
116284394	rLDGESSELQEQmVEQQQR	3	3	1	N-Term(iTRAQ4plex); M13(Oxidation)	0	0.929062	0.442992	0.844689	0	1.17e-07	5.42806	3	2450.16	-4.23657	36.2784	1
530368152	yQEGGVESAFHk	8	3	1	N-Term(iTRAQ4plex); K12(iTRAQ4plex)	0	0.873588	1.22983	1.07066	0	3.442e-07	5.42792	3	1639.83	-1.41133	34.0062	0
110349772	gETGPAGPAGPVGPVGAR	2	1	1	N-Term(iTRAQ4plex)	0	0.418682	0.596027	0.678414	0	2.492e-09	5.42754	2	1690.9	-1.62651	35.7544	0
530379292	lLPHMHNIVEYMLQR	1	3	1	N-Term(iTRAQ4plex)	0	1.07319	1.02608	1.19625	0	1.139e-08	5.42672	3	2038.08	-0.296211	86.7265	0
226371723	eRPGLIEFEEcDTASAVEGIkPR	1	2	1	N-Term(iTRAQ4plex); C11(Carbamidomethyl); K21(iTRAQ4plex)	0	1.04507	1.40245	1.40725	0	2.56e-10	5.42652	4	2891.48	-0.984631	61.3942	0
156523968	kPPLLNNADSVQAk	1	1	1	N-Term(iTRAQ4plex); K1(iTRAQ4plex); K14(iTRAQ4plex)	0	1.1273	1.10926	1.30466	0	3.238e-07	5.42621	3	1927.13	-1.78873	47.6081	0
54859722	aLEcFcQAASEVGkEEFLDR	1	1	1	N-Term(iTRAQ4plex); C4(Carbamidomethyl); C6(Carbamidomethyl); K14(iTRAQ4plex)	0	0.934131	0.783036	0.794093	0	3.608e-08	5.42609	3	2647.26	-3.97416	88.9389	1
530376607	gSLTEGALAHSGNPVSk	2	24	1	N-Term(iTRAQ4plex); K17(iTRAQ4plex)	0	1.27518	0.357035	0.860654	0	1.647e-09	5.42606	3	1913.02	-6.29163	32.125	0
345498499	tAVEHATDEDILAk	2	3	1	N-Term(iTRAQ4plex); K14(iTRAQ4plex)	0	1.36233	1.29806	0.707791	0	7.175e-08	5.42471	3	1800.96	-0.543484	40.5064	0
21361547	lGDVGmAELcPGLLHPSSR	1	1	1	N-Term(iTRAQ4plex); M6(Oxidation); C10(Carbamidomethyl)	0	0.873124	0.480013	1.00737	0	1.159e-10	5.42445	3	2169.09	-2.80442	66.8404	0
4503635	hQDFNSAVQLVENFcR	7	1	1	N-Term(iTRAQ4plex); C15(Carbamidomethyl)	0	0.881601	0.420362	1.25445	0	7.716e-09	5.42399	3	2108.01	-0.933349	81.6276	0
6005846	hQTLQGLAFPLQPEAQR	1	1	1	N-Term(iTRAQ4plex)	0	0.795669	0.767052	1.04281	0	1.669e-09	5.42378	3	2078.12	-1.16343	70.5349	0
530360793	vkEPSVQEATSTSDILk	1	7	1	N-Term(iTRAQ4plex); K2(iTRAQ4plex); K17(iTRAQ4plex)	0	0.994783	1.14566	0.719075	0	1.958e-08	5.42264	3	2264.27	0.246994	48.8019	1
4757810	eAYPGDVFYLHSR	15	4	1	N-Term(iTRAQ4plex)	0	0.899629	1.15142	0.97076	0	3.014e-09	5.4217	3	1697.84	0.576898	69.8812	0
61743954	vDIkAPDVEGQGLDWSLk	3	6	1	N-Term(iTRAQ4plex); K4(iTRAQ4plex); K18(iTRAQ4plex)	0	1.17839	0.559324	0.677572	0	1.971e-07	5.42126	3	2402.33	0.92608	76.1932	1
300244569	fHDPDSAVVAQHLTNTVFVDR	2	4	1	N-Term(iTRAQ4plex)	0	1.08497	1.18853	1.01564	0	5.073e-10	5.42074	4	2512.27	-0.790169	67.4234	0
12667788	eMEAELEDERk	4	2	1	N-Term(iTRAQ4plex); K11(iTRAQ4plex)	0	0.907995	0.842629	1.21363	0	5.945e-08	5.42067	3	1666.82	-0.0132194	29.0363	1
58530840	tIADLELHYQEFIR	2	3	1	N-Term(iTRAQ4plex)	0	1.58067	6.98634	0.759903	0	9.35e-10	5.42016	3	1892	-0.178306	88.0048	0
530424071	vFVLDEADVMIATQGHQDQSIR	1	8	1	N-Term(iTRAQ4plex)	0	1.64349	2.06132	1.20846	0	7.239e-10	5.41868	3	2616.32	-1.1111	88.8278	0
62414289	lQDEIQNMkEEMAR	11	1	1	N-Term(iTRAQ4plex); K9(iTRAQ4plex)	0	0.976194	0.525306	1.07078	0	2.348e-07	5.41855	3	2023.01	-4.71606	80.7209	1
24308420	rVELLQDELALSEPR	2	3	1	N-Term(iTRAQ4plex)	0	1.19563	0.741942	0.83341	0	3.875e-09	5.41737	3	1912.06	-0.153013	65.3127	1
18426915	lREDENAEPVGTTYQk	1	3	1	N-Term(iTRAQ4plex); K16(iTRAQ4plex)	0	0.903362	1.17652	1.33206	0	6.654e-06	5.41734	3	2138.1	-0.747536	41.1452	1
115529484	eNkDDLNHVDLNVcTSFSGPGR	1	4	1	N-Term(iTRAQ4plex); K3(iTRAQ4plex); C14(Carbamidomethyl)	0	1.05324	0.820251	0.983242	0	2.282e-08	5.41699	4	2762.34	-0.527522	52.0865	1
530361993	kLPSFGPYLEQR	2	3	1	N-Term(iTRAQ4plex); K1(iTRAQ4plex)	0	1.28259	1.53659	1.13416	0	2.683e-07	5.41685	3	1722.98	3.91189	72.0822	1
530384249	vkEESQLPGTGGPEDVLQPVQR	1	3	1	N-Term(iTRAQ4plex); K2(iTRAQ4plex)	0	0.843034	0.252645	0.988645	0	6.826e-09	5.41631	3	2651.42	-1.069	56.5001	1
157389005	rPTEIcADPQFIIGGATR	6	1	1	N-Term(iTRAQ4plex); C6(Carbamidomethyl)	0	0.929179	1.35782	0.923438	0	3.612e-09	5.41573	3	2146.12	-0.41506	61.402	0
116063536	aAETHFGFETVSEEEk	2	2	1	N-Term(iTRAQ4plex); K16(iTRAQ4plex)	0	1.15162	1.14568	1.17735	0	5.164e-09	5.41472	3	2099.01	-1.37728	60.2608	0
15150811	kLVSQEEMEFIQR	2	1	1	N-Term(iTRAQ4plex); K1(iTRAQ4plex)	0	1.14208	0.938297	1.12259	0	1.089e-08	5.4147	3	1925.04	1.3177	53.965	1
33413400	vFEHDSVELNck	6	1	1	N-Term(iTRAQ4plex); C11(Carbamidomethyl); K12(iTRAQ4plex)	0	1.09769	0.637196	0.721109	0	7.393e-07	5.41453	3	1764.88	-3.65029	38.6497	0
166706903	gFSLGSTVQSHTk	3	1	1	N-Term(iTRAQ4plex); K13(iTRAQ4plex)	0	0.981956	1.42653	0.916122	0	1.156e-08	5.41448	3	1636.89	-0.735773	33.6913	0
296531406	gGAEVQIFAPDVPQmHVIDHTk	3	6	1	N-Term(iTRAQ4plex); M15(Oxidation); K22(iTRAQ4plex)	0	0.84176	0.798114	1.08174	0	6.152e-09	5.4144	4	2693.39	-1.96203	54.1664	0
100816392	iQIASESSGIPERPcVLTGTPESIEQAk	1	3	1	N-Term(iTRAQ4plex); C15(Carbamidomethyl); K28(iTRAQ4plex)	0	1.18554	1.32007	1.12443	0	4.935e-07	5.41396	4	3285.73	2.08306	68.7728	0
133925809	gHGATNDLTFTEEVDMk	1	3	1	N-Term(iTRAQ4plex); K17(iTRAQ4plex)	0	0.610696	0.221552	1.56656	0	1.662e-08	5.41384	3	2153.04	-0.451135	50.885	0
4759274	aGcEcLNESDEHGFDNcLR	4	1	1	N-Term(iTRAQ4plex); C3(Carbamidomethyl); C5(Carbamidomethyl); C17(Carbamidomethyl)	0	1.14955	1.40481	1.19697	0	2.045e-09	5.41356	3	2426.97	-6.88003	45.4397	0
41393561	gITFDSGGISIk	6	1	1	N-Term(iTRAQ4plex); K12(iTRAQ4plex)	0	1.01515	1.0898	1.08018	0	3.924e-08	5.41339	2	1482.84	-3.48689	67.6556	0
530424168	gPSENVSQEQFTASMSHLLk	2	4	1	N-Term(iTRAQ4plex); K20(iTRAQ4plex)	0	1.0357	3.52897	1.0383	0	5.332e-10	5.41318	3	2478.25	-0.303611	73.2233	0
4758154	kQEVDLQQLIR	2	1	1	N-Term(iTRAQ4plex); K1(iTRAQ4plex)	0	0.928713	2.17343	0.922347	0	9.742e-09	5.41285	3	1657.98	-1.02798	53.4892	1
61743954	iSMPEVDLNLkGPk	2	6	1	N-Term(iTRAQ4plex); K11(iTRAQ4plex); K14(iTRAQ4plex)	0	0.803024	0.565161	0.645085	0	3.554e-08	5.41253	3	1973.15	0.69081	78.7519	1
148536853	lLELGPkPEVAQQTR	2	2	1	N-Term(iTRAQ4plex); K7(iTRAQ4plex)	0	0.936122	1.45526	0.948874	0	9.263e-09	5.41252	3	1967.14	-5.17705	52.6076	0
530383144	iLkEEQELYQk	2	9	1	N-Term(iTRAQ4plex); K3(iTRAQ4plex); K11(iTRAQ4plex)	0	1.11624	1.08839	0.752565	0	4.087e-08	5.41194	3	1853.07	-0.540105	43.2214	1
67782319	gVmEHLEQQAQGFPEEFRDSPDVTHR	3	3	1	N-Term(iTRAQ4plex); M3(Oxidation)	0	1.06089	0.453616	1.18525	0	9.693e-07	5.41171	4	3199.5	-1.0062	52.9815	1
21614499	akEAQDDLVk	2	1	1	N-Term(iTRAQ4plex); K2(iTRAQ4plex); K10(iTRAQ4plex)	0	1.23908	0.795763	0.671224	0	1.764e-07	5.41168	3	1548.89	-0.981393	11.7378	1
194097411	aFSEVPDRAPDSRPEEALDSSR	4	1	1	N-Term(iTRAQ4plex)	0	0.804215	0.247972	1.1085	0	2.845e-08	5.41154	4	2575.25	0.290915	42.0949	1
367460087	nkQEVMISDLEER	6	6	1	N-Term(iTRAQ4plex); K2(iTRAQ4plex)	0	0.819707	0.327686	0.961305	0	1.436e-06	5.41095	3	1878.98	-4.07942	44.8834	1
46367787	iVATkPLYVALAQR	2	5	1	N-Term(iTRAQ4plex); K5(iTRAQ4plex)	0	1.02387	1.43973	1.03926	0	1.586e-08	5.41075	3	1831.14	-1.35297	77.1737	0
4505467	gVDVVVGGHSNTFLYTGNPPSk	2	2	1	N-Term(iTRAQ4plex); K22(iTRAQ4plex)	0	0.545924	0.809648	0.652852	0	1.628e-09	5.41005	3	2533.33	1.21504	73.771	0
4501867	vAVPSTIHcDHLIEAQVGGEk	4	2	1	N-Term(iTRAQ4plex); C9(Carbamidomethyl); K21(iTRAQ4plex)	0	1.08837	1.31335	1.19971	0	2.755e-09	5.40886	4	2548.34	-0.809966	63.7937	0
13124879	aSRDEIFATAk	4	4	1	N-Term(iTRAQ4plex); K11(iTRAQ4plex)	0	0.786786	0.209697	0.679893	0	9.779e-06	5.4088	3	1496.83	0.844659	27.0902	1
4506699	dHASIQmNVAEVDk	2	1	1	N-Term(iTRAQ4plex); M7(Oxidation); K14(iTRAQ4plex)	0	1.07981	1.29865	1.08742	0	5.093e-07	5.40874	3	1860.93	-2.0097	23.7723	0
40068518	aGQAVDDFIEk	6	2	1	N-Term(iTRAQ4plex); K11(iTRAQ4plex)	0	1.00802	0.75792	1.49867	0	1.155e-07	5.40838	2	1480.79	-0.587508	53.7838	0
51599151	tHYSNIEANESEEVR	6	2	1	N-Term(iTRAQ4plex)	0	1.09299	0.869538	0.83439	0	6.462e-08	5.40786	3	1921.9	-0.990877	20.9282	0
61966781	dLSQAPFSWPAGALVAQAcHAATAALHTHR	1	1	1	N-Term(iTRAQ4plex); C19(Carbamidomethyl)	0	0.681277	0.486566	0.929887	0	4.351e-05	5.40688	5	3299.66	-0.189243	101.154	0
116812610	lMDHGQSHPEDIDMYSTR	2	2	1	N-Term(iTRAQ4plex)	0	0.940253	0.9923	0.899142	0	5.198e-10	5.40685	3	2276.02	-1.31096	35.3739	0
530415124	aTAVVDGAFkEVk	1	3	1	N-Term(iTRAQ4plex); K10(iTRAQ4plex); K13(iTRAQ4plex)	0	1.22642	0.282105	1.43296	0	3.435e-08	5.40583	3	1767.03	-2.70408	43.8519	1
21536301	fSLENNFLLQHNIR	4	3	1	N-Term(iTRAQ4plex)	0	0.819068	2.04755	0.97936	0	8.246e-08	5.40569	3	1889.02	0.190952	76.551	0
29789090	gNLYSFGcPEYGQLGHNSDGk	1	1	1	N-Term(iTRAQ4plex); C8(Carbamidomethyl); K21(iTRAQ4plex)	0	1.21313	2.13019	1.40048	0	8.486e-09	5.40528	3	2588.2	-3.25914	70.0811	0
112382239	eLERENLLLEEELR	1	2	1	N-Term(iTRAQ4plex)	0	0.704355	0.229571	0.691758	0	4.736e-09	5.40526	3	1929.04	1.21553	80.4723	1
4557321	lREQLGPVTQEFWDNLEk	2	1	1	N-Term(iTRAQ4plex); K18(iTRAQ4plex)	0	1.03033	0.337559	1.1737	0	3.901e-08	5.40485	3	2490.32	-0.748532	89.2569	1
47132587	sHDTTSNTLAQLLAk	2	1	1	N-Term(iTRAQ4plex); K15(iTRAQ4plex)	0	1.05499	0.311519	0.866362	0	2.457e-08	5.4048	3	1888.04	3.66285	74.9851	0
116063573	vHSPSGALEEcYVTEIDQDkYAVR	3	2	1	N-Term(iTRAQ4plex); C11(Carbamidomethyl); K20(iTRAQ4plex)	0	0.982965	0.444325	0.815068	0	8.78e-09	5.40234	3	3054.5	-1.46179	62.1249	1
7549809	iDINmSGFNETDDLkR	3	5	1	N-Term(iTRAQ4plex); M5(Oxidation); K15(iTRAQ4plex)	0	0.788861	0.89521	0.730524	0	9.272e-10	5.40086	3	2172.08	-3.63615	52.7619	1
24234688	mkETAENYLGHTAk	3	1	1	N-Term(iTRAQ4plex); K2(iTRAQ4plex); K14(iTRAQ4plex)	0	0.829358	1.26331	1.18609	0	1.473e-08	5.40061	3	2025.07	-6.86205	33.2862	1
54114974	aAADLMAYcEAHAkEDPLLTPVPASENPFR	1	1	1	N-Term(iTRAQ4plex); C9(Carbamidomethyl); K14(iTRAQ4plex)	0	1.23583	0.376472	1.1313	0	1.232e-08	5.40036	4	3572.78	1.71568	85.1189	1
112789550	dFHPSDHTELEEYRPEFSNFSk	1	1	1	N-Term(iTRAQ4plex); K22(iTRAQ4plex)	0	1.06925	1.15382	0.98508	0	8.11e-06	5.40002	4	2999.39	-5.50005	55.8534	0
21945064	aTSEIFHSQSFLATGSNLR	2	8	1	N-Term(iTRAQ4plex)	0	0.993064	0.723344	0.790088	0	3.807e-09	5.39954	3	2210.13	1.221	64.0276	0
530394064	gIPVMGHSEGIcHMYVDSEASVDk	1	4	1	N-Term(iTRAQ4plex); C12(Carbamidomethyl); K24(iTRAQ4plex)	0	1.12461	1.62564	1.01157	0	2.33e-10	5.39916	4	2906.38	2.3796	69.7264	0
4505881	nPDNDPQGPWcYTTDPEkR	7	1	1	N-Term(iTRAQ4plex); C11(Carbamidomethyl); K18(iTRAQ4plex)	0	1.07726	0.566503	1.20475	0	2.884e-07	5.39846	3	2578.18	-0.893146	45.799	1
4501887	ekLcYVALDFEQEmATAASSSSLEk	5	9	1	N-Term(iTRAQ4plex); K2(iTRAQ4plex); C4(Carbamidomethyl); M14(Oxidation); K25(iTRAQ4plex)	0	1.11275	0.659666	0.950561	0	3.004e-09	5.39828	4	3255.61	-0.352744	78.5843	1
42544239	dSckGDSGGPLVcGGVLEGVVTSGSR	1	1	1	N-Term(iTRAQ4plex); C3(Carbamidomethyl); K4(iTRAQ4plex); C13(Carbamidomethyl)	0	0.929329	0.323971	2.28718	0	1.188e-10	5.39744	3	2838.4	0.0120711	77.3792	1
530421704	rDNEVDGQDYHFVVSR	2	5	1	N-Term(iTRAQ4plex)	0	0.895987	0.872611	0.883254	0	3.565e-08	5.39622	4	2079.99	-4.94597	34.5645	1
32189394	aHGGYSVFAGVGER	11	1	1	N-Term(iTRAQ4plex)	0	0.906194	1.07492	0.977853	0	1.7e-10	5.39581	2	1550.78	-0.874623	43.9245	0
530368152	vSDATGQMNLTk	6	3	1	N-Term(iTRAQ4plex); K12(iTRAQ4plex)	0	0.666608	1.15312	1.06927	0	4.395e-08	5.39576	2	1552.82	-1.79447	35.2864	0
45827806	gADDAMESSkPGPVQVVLVQk	2	2	1	N-Term(iTRAQ4plex); K10(iTRAQ4plex); K21(iTRAQ4plex)	0	1.3866	1.04606	1.09655	0	2.985e-09	5.3956	3	2587.41	-2.55866	55.945	0
223029410	lHTDDELNWLDHGR	6	3	1	N-Term(iTRAQ4plex)	0	0.935247	0.474226	0.885286	0	4.352e-09	5.39509	3	1864.91	-0.28724	50.7024	0
530361455	lSDQAGEDEEEEckEEAESPER	2	4	1	N-Term(iTRAQ4plex); C13(Carbamidomethyl); K14(iTRAQ4plex)	0	0.850326	1.41616	1.67268	0	1.038e-09	5.39508	3	2854.24	-1.71677	31.2772	1
188528648	gEESEVTVGGLEPGRk	1	1	1	N-Term(iTRAQ4plex); K16(iTRAQ4plex)	0	0.597717	0.294698	0.42002	0	4.698e-08	5.39489	3	1932.03	1.74622	41.5565	1
188528648	vGGEESEVTVGGLEPGRk	1	1	1	N-Term(iTRAQ4plex); K18(iTRAQ4plex)	0	0.723279	0.300608	0.491321	0	2.06e-08	5.39466	3	2088.12	-0.218706	39.8516	1
4506617	eQIVPkPEEEVAQk	8	4	1	N-Term(iTRAQ4plex); K6(iTRAQ4plex); K14(iTRAQ4plex)	0	1.02395	1.44182	0.953579	0	7.818e-09	5.3934	3	2056.16	-0.458433	43.0252	0
296011001	vADYcENNYIQATDkR	1	14	1	N-Term(iTRAQ4plex); C5(Carbamidomethyl); K15(iTRAQ4plex)	0	1.19398	1.07827	0.960246	0	1.068e-09	5.39304	3	2248.09	-0.311966	36.2004	1
148225659	dRIPVYSAFR	1	1	1	N-Term(iTRAQ4plex)	0	0.990539	1.10735	1.05588	0	1.707e-06	5.3922	3	1367.75	-0.194699	48.2928	1
145309326	gkTEQQTADQLLAR	4	2	1	N-Term(iTRAQ4plex); K2(iTRAQ4plex)	0	0.828705	0.625389	0.575011	0	1.377e-07	5.39182	3	1847.03	2.37861	30.4476	1
31542947	kISSIQSIVPALEIANAHR	2	2	1	N-Term(iTRAQ4plex); K1(iTRAQ4plex)	0	0.807183	0.838124	0.98581	0	6.761e-08	5.39144	4	2335.37	-1.79923	72.8427	1
530368014	kQEDFMTTMDANEEk	3	3	1	N-Term(iTRAQ4plex); K1(iTRAQ4plex); K15(iTRAQ4plex)	0	1.22578	0.420144	0.99026	0	8.026e-07	5.3907	3	2249.08	0.594533	54.8483	1
530421457	eNVLVETLNHEMYEAk	2	4	1	N-Term(iTRAQ4plex); K16(iTRAQ4plex)	0	1.06982	0.514697	0.848415	0	3.158e-08	5.39045	3	2207.13	-0.277335	79.8735	0
4504347	fLASVSTVLTSkYR	2	1	1	N-Term(iTRAQ4plex); K12(iTRAQ4plex)	0	1.39818	0.475984	1.27995	0	1.8e-09	5.3902	3	1860.08	-2.39545	74.3266	1
16306550	ePLGPALAHELR	2	4	1	N-Term(iTRAQ4plex)	0	1.17216	0.449533	0.867876	0	1.717e-08	5.3902	3	1446.82	-1.04576	49.3529	0
73486658	hFIEQGINVcLcQSYAk	4	2	1	N-Term(iTRAQ4plex); C10(Carbamidomethyl); C12(Carbamidomethyl); K17(iTRAQ4plex)	0	0.918621	1.7265	1.06269	0	8.21e-07	5.38873	3	2355.2	5.93419	73.1098	0
47132555	ySFcTDHTVLVQTR	7	27	1	N-Term(iTRAQ4plex); C4(Carbamidomethyl)	0	0.862298	0.962085	0.765001	0	4.082e-08	5.38861	3	1870.93	0.893636	50.6258	0
24234699	dkILGATIENSR	7	1	1	N-Term(iTRAQ4plex); K2(iTRAQ4plex)	0	1.19213	1.26164	0.56148	0	5.572e-08	5.38732	3	1604.92	-0.109504	33.1751	1
31317303	tQEScGIAPLTPSQSPkPEVR	2	5	1	N-Term(iTRAQ4plex); C5(Carbamidomethyl); K17(iTRAQ4plex)	0	0.986739	0.246966	0.97089	0	7.221e-08	5.3873	3	2570.34	-4.09337	39.6612	0
530384438	dLGLAQDSATSTk	2	2	1	N-Term(iTRAQ4plex); K13(iTRAQ4plex)	0	1.06814	1.7603	1.1259	0	2.844e-09	5.38716	2	1594.85	-4.11975	33.3706	0
30410792	aLVHERDEAAYGELR	6	1	1	N-Term(iTRAQ4plex)	0	0.95735	0.98312	0.95181	0	2.191e-08	5.38681	3	1872.96	-2.98432	26.0002	1
530419365	eLLREETGAALkPR	2	7	1	N-Term(iTRAQ4plex); K12(iTRAQ4plex)	0	0.903698	0.67856	0.915632	0	1.114e-09	5.38664	3	1871.1	1.70894	28.8514	1
105990532	skPTVSSSMEFk	1	1	1	N-Term(iTRAQ4plex); K2(iTRAQ4plex); K12(iTRAQ4plex)	0	1.4698	0.464478	2.17089	0	1.687e-08	5.38637	3	1759.96	-1.23868	39.0474	0
94538362	dVYDkVDYLSSLGk	2	5	1	N-Term(iTRAQ4plex); K5(iTRAQ4plex); K14(iTRAQ4plex)	0	1.15692	0.723006	1.15682	0	1.001e-07	5.38456	3	2034.11	0.931324	72.5027	1
87196339	kGLEQLLVGGSHLk	1	1	1	N-Term(iTRAQ4plex); K1(iTRAQ4plex); K14(iTRAQ4plex)	0	0.894039	0.53295	0.649562	0	7.488e-07	5.38431	4	1911.18	3.95549	66.8657	1
157168362	hRPQVAIIcGSGLGGLTDk	1	1	1	N-Term(iTRAQ4plex); C9(Carbamidomethyl); K19(iTRAQ4plex)	0	0.983172	0.992019	1.35629	0	3.069e-10	5.38378	3	2267.25	0.214811	48.666	0
6598323	mTGSEFDFEEMkR	3	3	1	N-Term(iTRAQ4plex); K12(iTRAQ4plex)	0	0.966326	0.890686	0.975302	0	2.315e-07	5.38364	3	1894.89	-3.19331	56.6795	1
32189394	iMDPNIVGSEHYDVAR	7	1	1	N-Term(iTRAQ4plex)	0	0.937888	1.28194	1.05311	0	4.826e-09	5.38286	3	1959.96	-4.30948	56.2884	0
226530908	sGGASHSELIHNLR	5	5	1	N-Term(iTRAQ4plex)	0	0.89988	0.802261	0.920197	0	4.941e-07	5.38286	3	1621.85	-1.41648	12.0068	0
4557321	hFWQQDEPPQSPWDR	2	1	1	N-Term(iTRAQ4plex)	0	2.84045	0.899527	0.575483	0	1.746e-08	5.38245	3	2096.97	0.612811	71.0777	0
4505227	kINQEEVGLAAPAPTAR	1	1	1	N-Term(iTRAQ4plex); K1(iTRAQ4plex)	0	0.844382	1.05034	1.05923	0	1.397e-08	5.38242	3	2053.16	-1.50314	35.8051	1
4557871	wcAVSEHEATk	26	1	1	N-Term(iTRAQ4plex); C2(Carbamidomethyl); K11(iTRAQ4plex)	0	1.0633	0.462076	0.751652	0	7.317e-07	5.38173	3	1605.79	-1.83827	24.3618	0
24307939	ekFEEMIQQIk	3	5	1	N-Term(iTRAQ4plex); K2(iTRAQ4plex); K11(iTRAQ4plex)	0	1.0422	1.07421	1.09786	0	6.72e-06	5.38118	3	1855.04	2.66162	77.6606	1
406719590	sQIkNEINIDTLAR	1	7	1	N-Term(iTRAQ4plex); K4(iTRAQ4plex)	0	1.05374	1.27269	1.29735	0	7.006e-08	5.38098	3	1903.09	-0.0531637	51.0648	1
48762709	vHTDFTPSPYDTDSLk	1	6	1	N-Term(iTRAQ4plex); K16(iTRAQ4plex)	0	0.833638	1.05562	0.98237	0	2.572e-08	5.38073	3	2111.05	-0.29164	50.2233	0
49574502	dIILREDLEELQAR	4	1	1	N-Term(iTRAQ4plex)	0	0.889705	2.18758	1.0505	0	4.095e-09	5.38053	3	1857.02	0.4145	73.0559	1
105990532	aHLDIAGSLEGHLR	4	1	1	N-Term(iTRAQ4plex)	0	1.10775	0.682986	1.39505	0	2.597e-09	5.38013	4	1632.89	0.558393	50.9785	0
4557325	akLEEQAQQIR	5	2	1	N-Term(iTRAQ4plex); K2(iTRAQ4plex)	0	0.680007	0.326961	1.61231	0	5.971e-08	5.37946	3	1601.92	-0.544319	21.0602	1
5453599	fIIHAPPGEFNEVFNDVR	9	1	1	N-Term(iTRAQ4plex)	0	0.862673	0.646797	0.897682	0	7.338e-09	5.37917	3	2245.15	-1.98339	85.0835	0
4502057	tPHGDYIEFPcYR	2	4	1	N-Term(iTRAQ4plex); C11(Carbamidomethyl)	0	0.908046	0.675504	1.56432	0	4.413e-07	5.37875	3	1798.83	0.304924	67.477	0
7669492	vIISAPSADAPMFVMGVNHEk	13	3	1	N-Term(iTRAQ4plex); K21(iTRAQ4plex)	0	1.14009	1.23491	1.05607	0	5.527e-10	5.37871	3	2501.31	-0.173028	79.0583	0
195976805	lYQPEYQEVSTEEQREEISGk	3	3	1	N-Term(iTRAQ4plex); K21(iTRAQ4plex)	0	1.06279	1.76261	1.11637	0	6.865e-06	5.3787	3	2830.39	-2.99162	51.6097	1
4557581	tTQFScTLGEkFEETTADGR	3	1	1	N-Term(iTRAQ4plex); C6(Carbamidomethyl); K11(iTRAQ4plex)	0	0.851545	2.57143	0.87711	0	6.12e-09	5.37822	3	2566.23	0.400933	63.8162	1
4758032	vWQLGSSSPNFTLEGHEk	1	1	1	N-Term(iTRAQ4plex); K18(iTRAQ4plex)	0	1.08458	1.45396	0.767359	0	3.422e-11	5.37812	3	2304.18	-1.89106	67.543	0
392513662	vkPAPDETSFSEALLk	3	2	1	N-Term(iTRAQ4plex); K2(iTRAQ4plex); K16(iTRAQ4plex)	0	1.13933	0.932565	1.15903	0	8.073e-07	5.37772	3	2164.22	-1.03928	66.1506	0
530367838	lTVNYEQcASGVHGPEGFHYk	1	3	1	N-Term(iTRAQ4plex); C8(Carbamidomethyl); K21(iTRAQ4plex)	0	0.991327	1.3999	1.02365	0	2.236e-08	5.37769	4	2681.31	1.65515	50.7314	0
192447438	iQALSLcSDQQSHLEFR	2	2	1	N-Term(iTRAQ4plex); C7(Carbamidomethyl)	0	0.764037	0.384484	1.37693	0	3.758e-08	5.37737	3	2176.1	1.87731	76.4809	0
56676375	sVTGTDVDIVFSk	5	2	1	N-Term(iTRAQ4plex); K13(iTRAQ4plex)	0	1.65434	0.322385	0.560077	0	7.323e-08	5.37687	2	1655.91	0.881068	82.9922	0
513126877	skDHEELSLVASEAVR	4	4	1	N-Term(iTRAQ4plex); K2(iTRAQ4plex)	0	0.828104	0.632522	1.09814	0	2.616e-08	5.37678	3	2058.1	-1.03724	39.5397	1
530389186	eQNQDSQTEAEELRk	1	8	1	N-Term(iTRAQ4plex); K15(iTRAQ4plex)	0	1.16464	1.16252	0.974366	0	8.94e-10	5.37651	3	2093.03	-0.860501	15.2226	1
515870065	sDkWIDIHNPATNEVIGR	4	2	1	N-Term(iTRAQ4plex); K3(iTRAQ4plex)	0	0.946694	0.738297	1.02159	0	1.467e-08	5.37614	3	2353.25	-1.53365	68.6277	1
7662004	kIEVLDSLQSk	1	1	1	N-Term(iTRAQ4plex); K1(iTRAQ4plex); K11(iTRAQ4plex)	0	0.965463	1.12938	1.12251	0	6.578e-07	5.37601	3	1692.03	0.383349	48.9021	1
4505753	nLkPIkPMQFLGDEETVR	3	2	1	N-Term(iTRAQ4plex); K3(iTRAQ4plex); K6(iTRAQ4plex)	0	0.925342	1.13474	0.797944	0	5.466e-09	5.37594	4	2547.43	-0.377933	59.06	0
530394571	eQPEkEPELQQYVPQLQNNTILR	4	3	1	N-Term(iTRAQ4plex); K5(iTRAQ4plex)	0	0.98702	1.06953	1.04577	0	4.237e-07	5.37556	4	3082.65	3.41485	82.5584	1
4758012	eDkLEcSEELGDLVk	2	8	1	N-Term(iTRAQ4plex); K3(iTRAQ4plex); C6(Carbamidomethyl); K15(iTRAQ4plex)	0	1.0413	0.985198	1.01968	0	1.173e-09	5.37539	3	2196.14	0.632487	71.0852	1
4758556	aADHLkPFLDDSTLR	1	2	1	N-Term(iTRAQ4plex); K6(iTRAQ4plex)	0	1.07119	1.13255	1.11443	0	2.923e-07	5.37536	3	1987.08	-1.43817	51.3845	0
11321561	cSPHLVLSALTSDNHGATYAFSGTHYWR	1	1	1	N-Term(iTRAQ4plex); C1(Carbamidomethyl)	0	0.784036	0.546223	0.811248	0	1.099e-07	5.37439	4	3292.56	-4.32995	70.0947	0
66933016	rEDLVVAPAGITLk	1	1	1	N-Term(iTRAQ4plex); K14(iTRAQ4plex)	0	1.03534	0.99247	1.02381	0	8.53e-07	5.37438	3	1770.07	0.224852	59.6253	1
22202629	dGEQHEDLNEVAk	3	4	1	N-Term(iTRAQ4plex); K13(iTRAQ4plex)	0	1.01098	1.0852	1.23065	0	8.109e-08	5.3741	3	1771.86	-2.9545	17.9009	0
40254986	vAHILNISPPLNLNPVWFk	1	1	1	N-Term(iTRAQ4plex); K19(iTRAQ4plex)	0	1.08817	0.663357	1.00914	0	6.574e-09	5.37399	3	2460.44	-0.290132	105.017	0
4885399	sEDLDNSIDkTEAGIk	1	1	1	N-Term(iTRAQ4plex); K10(iTRAQ4plex); K16(iTRAQ4plex)	0	0.936859	0.558531	0.97337	0	2.156e-08	5.37367	3	2167.15	0.587117	56.3525	1
530421457	lLHDSGLNVVVLEAR	3	4	1	N-Term(iTRAQ4plex)	0	0.951914	0.622477	0.960361	0	3.461e-10	5.37363	3	1779.02	-0.962888	72.5791	0
4506583	dkNEQAFEEVFQNANFR	2	1	1	N-Term(iTRAQ4plex); K2(iTRAQ4plex)	0	1.10543	0.898814	1.09761	0	2.511e-08	5.37319	3	2374.16	-1.36976	80.751	1
63055049	dLTTGYDDSQPDkk	4	1	1	N-Term(iTRAQ4plex); K13(iTRAQ4plex); K14(iTRAQ4plex)	0	0.915951	1.41296	0.929249	0	1.091e-07	5.37304	3	2015.03	0.16225	20.6398	1
166235178	iNLESEPQEFkPIGTAHNR	2	2	1	N-Term(iTRAQ4plex); K11(iTRAQ4plex)	0	0.950655	0.654875	0.813273	0	1.439e-07	5.37303	3	2468.32	0.600152	47.2899	0
6912242	sETEDSILHQLFIVR	1	1	1	N-Term(iTRAQ4plex)	0	1.22874	0.784938	0.923187	0	2.07e-07	5.37302	3	1931.03	-1.31078	86.9182	0
4505047	sLEDLQLTHNk	6	1	1	N-Term(iTRAQ4plex); K11(iTRAQ4plex)	0	0.660186	0.392976	0.489984	0	9.737e-10	5.37299	3	1585.88	-1.0448	35.7547	0
530403123	gSLDcLAQIYGHEGLR	2	3	1	N-Term(iTRAQ4plex); C5(Carbamidomethyl)	0	1.13248	0.970266	0.933274	0	1.622e-08	5.37226	3	1932.97	1.52528	71.1574	0
5174539	nVIIWGNHSSTQYPDVNHAk	2	3	1	N-Term(iTRAQ4plex); K20(iTRAQ4plex)	0	0.883491	0.911695	1.00425	0	4.056e-08	5.37207	4	2568.32	0.82654	46.1312	0
52632383	sDALETLGFLNHYQMk	6	2	1	N-Term(iTRAQ4plex); K16(iTRAQ4plex)	0	0.919177	0.834371	1.05251	0	2.685e-08	5.37203	3	2155.11	-0.285071	80.4173	0
166197660	yGFcEAADQFHVLDEVR	2	1	1	N-Term(iTRAQ4plex); C4(Carbamidomethyl)	0	0.800149	0.51417	0.983708	0	4.8e-09	5.37161	3	2200.03	0.393067	94.8083	0
126012562	eTLVQDNIQWPTGLAVDYHNER	2	1	1	N-Term(iTRAQ4plex)	0	0.74375	0.53996	1.05075	0	4.648e-12	5.37161	3	2742.36	-0.785375	80.5296	0
348041314	tTQQSPEDcDFkk	4	1	1	N-Term(iTRAQ4plex); C9(Carbamidomethyl); K12(iTRAQ4plex); K13(iTRAQ4plex)	0	1.39132	1.10624	0.640611	0	1.553e-06	5.37145	3	2016.01	0.759753	15.0507	1
54607135	sEMEMAHLYSLcDAAHAQTEVAk	1	1	1	N-Term(iTRAQ4plex); C12(Carbamidomethyl); K23(iTRAQ4plex)	0	0.938081	0.869836	1.0169	0	1.864e-09	5.37145	4	2880.36	-0.553374	59.3006	0
530371105	dVEVTkEEFAQSAIR	2	3	1	N-Term(iTRAQ4plex); K6(iTRAQ4plex)	0	0.979197	1.38901	1.17345	0	8.8e-08	5.37136	3	2010.07	-1.36002	52.9162	1
530374989	aMTDTFTLQAHDQFSPFSSSSGR	1	2	1	N-Term(iTRAQ4plex)	0	0.917892	1.15703	1.01053	0	7.53e-10	5.3711	3	2662.23	-2.76554	76.2284	0
47419930	aLLHVWAGGPWPQGATLR	1	1	1	N-Term(iTRAQ4plex)	0	0.887835	0.421783	1.08966	0	5.209e-09	5.37098	3	2074.15	1.49515	86.132	0
5730087	hcDEVGFNAEEAHNIVk	2	1	1	N-Term(iTRAQ4plex); C2(Carbamidomethyl); K17(iTRAQ4plex)	0	0.913392	0.424998	1.03223	0	1.988e-08	5.37075	4	2257.09	-0.0435123	36.3763	0
530397973	vHkEDDGVPVIcQVEHPAVTGNLQTQR	1	7	1	N-Term(iTRAQ4plex); K3(iTRAQ4plex); C12(Carbamidomethyl)	0	0.695855	0.32417	0.632734	0	1.485e-06	5.37042	4	3314.71	-0.37626	59.1604	1
115298659	mEENLSEPVHcVSLNEIR	1	1	1	N-Term(iTRAQ4plex); C11(Carbamidomethyl)	0	1.21911	0.331545	1.17321	0	1.499e-07	5.36979	3	2300.12	3.72632	61.8327	0
5031599	aVIHYRDDETMYVESk	3	1	1	N-Term(iTRAQ4plex); K16(iTRAQ4plex)	0	1.12601	1.18046	1.22803	0	3.513e-08	5.3694	3	2244.12	-1.52419	38.3887	1
530363541	iVGSkPLYVALAQR	1	5	1	N-Term(iTRAQ4plex); K5(iTRAQ4plex)	0	1.05275	1.28475	1.11647	0	1.245e-07	5.36937	3	1803.11	1.19247	74.8488	0
4503727	fLQEHGSDSFLAEHk	4	1	1	N-Term(iTRAQ4plex); K15(iTRAQ4plex)	0	1.09138	1.58739	1.29964	0	2.426e-09	5.36931	3	2033.04	1.19984	55.9439	0
530368014	iLSSDDYGkDLTSVMR	2	3	1	N-Term(iTRAQ4plex); K9(iTRAQ4plex)	0	0.974148	0.266302	0.832497	0	6.458e-08	5.36908	3	2088.09	-1.14052	70.488	1
153266841	tcPkPDDLPFSTVVPLk	2	2	1	N-Term(iTRAQ4plex); C2(Carbamidomethyl); K4(iTRAQ4plex); K17(iTRAQ4plex)	0	0.758368	0.290586	1.36943	0	5.384e-08	5.36895	3	2346.31	0.365729	74.8167	0
525507390	gFFDPNTHENLTYVQLLR	5	1	1	N-Term(iTRAQ4plex)	0	1.38086	1.17855	0.533846	0	1.812e-09	5.36889	3	2308.19	0.39014	100.501	0
530370900	dDGMEEVVGHTQGPLDGSLYAk	1	4	1	N-Term(iTRAQ4plex); K22(iTRAQ4plex)	0	1.16397	0.394645	0.5996	0	4.555e-09	5.36874	3	2606.25	-5.53207	67.6033	0
367460087	eLEAELEDERk	5	6	1	N-Term(iTRAQ4plex); K11(iTRAQ4plex)	0	0.838899	0.244355	0.977153	0	2.001e-08	5.36873	3	1648.87	1.6579	37.1212	1
4826762	vmPIcLPSkDYAEVGR	4	4	1	N-Term(iTRAQ4plex); M2(Oxidation); C5(Carbamidomethyl); K9(iTRAQ4plex)	0	0.978535	0.290693	0.87835	0	3.539e-07	5.36785	3	2139.11	-3.53768	54.8401	1
52632383	skPGAAMVEMADGYAVDR	3	2	1	N-Term(iTRAQ4plex); K2(iTRAQ4plex)	0	1.14107	0.707083	1.20457	0	1.023e-10	5.36683	3	2156.07	-2.18149	56.3561	0
9624998	yGDGGSSFQSTTGHcVHMR	3	1	1	N-Term(iTRAQ4plex); C15(Carbamidomethyl)	0	0.896814	1.00565	0.780592	0	1.749e-08	5.36431	4	2227.97	0.120741	21.85	0
74099694	vSVQPEESYSHWQR	1	2	1	N-Term(iTRAQ4plex)	0	1.01058	0.69808	0.907392	0	1.722e-07	5.36421	3	1875.91	0.837066	39.2509	0
21735417	rLEEETEYLNSQLEDAIR	1	2	1	N-Term(iTRAQ4plex)	0	0.897565	0.807249	0.996065	0	2.906e-09	5.36407	3	2352.18	-0.651885	83.7105	1
4503545	kYEDIcPSTHNmDVPNIk	1	4	1	N-Term(iTRAQ4plex); K1(iTRAQ4plex); C6(Carbamidomethyl); M12(Oxidation); K18(iTRAQ4plex)	0	1.07993	1.17568	1.18844	0	7.001e-06	5.36402	4	2609.3	-1.17804	33.5392	1
14043072	gFGFVTFDDHDPVDk	21	2	1	N-Term(iTRAQ4plex); K15(iTRAQ4plex)	0	1.07004	1.06415	1.0383	0	2.409e-07	5.3638	3	1983.97	-0.454878	84.2441	0
116063573	dVDIIDHHDNTYTVk	13	2	1	N-Term(iTRAQ4plex); K15(iTRAQ4plex)	0	0.879837	0.565909	0.937251	0	3.35e-08	5.36353	3	2073.05	0.12749	38.0413	0
66932947	mcPQLQQYEMHGPEGLR	5	1	1	N-Term(iTRAQ4plex); C2(Carbamidomethyl)	0	1.00927	0.334604	1.50453	0	3.844e-09	5.36298	3	2218.03	0.594352	70.5994	0
260275230	lHAVNAEEcNVLQGR	2	2	1	N-Term(iTRAQ4plex); C9(Carbamidomethyl)	0	0.967071	0.705398	0.96519	0	7.235e-09	5.36278	3	1853.94	-0.640195	37.8231	0
98986464	iTDSAGHILYSk	7	2	1	N-Term(iTRAQ4plex); K12(iTRAQ4plex)	0	1.03767	1.34123	0.932257	0	4.439e-08	5.36258	2	1592.89	-1.64693	42.5565	0
5453599	eGAAHAFAQYNLDQFTPVk	3	1	1	N-Term(iTRAQ4plex); K19(iTRAQ4plex)	0	0.958807	0.817186	0.851876	0	1.034e-08	5.36251	3	2395.23	-1.116	69.0809	0
530388151	kVESLSQEAER	1	2	1	N-Term(iTRAQ4plex); K1(iTRAQ4plex)	0	0.942239	0.848124	1.07222	0	3.285e-07	5.36152	3	1563.86	1.92526	31.4173	1
530368014	hTLVEADIGIQAER	5	3	1	N-Term(iTRAQ4plex)	0	0.899317	0.517939	0.751075	0	5.261e-08	5.36147	3	1695.92	1.12906	45.7506	0
19913412	gAVASVTFDDFHk	3	2	1	N-Term(iTRAQ4plex); K13(iTRAQ4plex)	0	1.23904	1.15042	0.928877	0	9.281e-07	5.36047	3	1681.88	0.091646	66.3947	0
110556636	dAELQDQEFGkR	2	5	1	N-Term(iTRAQ4plex); K11(iTRAQ4plex)	0	0.966197	1.54133	0.78229	0	1.045e-07	5.36042	3	1723.88	-1.05473	25.6114	1
4885111	vFDkDGNGFVSAAELR	1	2	1	N-Term(iTRAQ4plex); K4(iTRAQ4plex)	0	0.832796	6.8959	0.91261	0	7.08e-09	5.36041	3	2013.06	-0.556212	60.383	1
62414289	tVETRDGQVINETSQHHDDLE	8	1	1	N-Term(iTRAQ4plex)	0	1.1652	0.484066	1.0441	0	5.355e-05	5.36019	4	2567.2	-2.27349	26.5357	1
17158044	nkEEAAEYAk	6	2	1	N-Term(iTRAQ4plex); K2(iTRAQ4plex); K10(iTRAQ4plex)	0	1.13	1.57698	1.32777	0	7.477e-07	5.36	3	1584.86	-0.983092	18.2782	1
126012562	tNTQPFDLQVYHPSR	2	1	1	N-Term(iTRAQ4plex)	0	0.873023	0.825684	0.880638	0	4.671e-07	5.35995	3	1946.98	-0.799289	53.6811	0
21361547	dSPcQLEALkLEScGVTSDNcR	2	1	1	N-Term(iTRAQ4plex); C4(Carbamidomethyl); K10(iTRAQ4plex); C14(Carbamidomethyl); C21(Carbamidomethyl)	0	1.53602	0.871863	0.841453	0	1.401e-06	5.35784	3	2827.32	-1.87818	58.7503	1
4504373	vLPEFDTPGHTLSWGk	3	2	1	N-Term(iTRAQ4plex); K16(iTRAQ4plex)	0	0.888986	0.883217	1.22262	0	3.168e-07	5.3563	3	2072.1	-0.914748	75.7339	0
325053666	vNVAEVLVNQGAHVDAQTk	2	10	1	N-Term(iTRAQ4plex); K19(iTRAQ4plex)	0	1.10015	0.888889	0.625714	0	1.793e-09	5.3562	3	2280.25	-2.99668	64.3475	0
530403964	kEDESQMEDPSTSPSPGTR	2	3	1	N-Term(iTRAQ4plex); K1(iTRAQ4plex)	0	0.668333	0.745143	1.13511	0	2.535e-09	5.35583	3	2366.1	-1.11444	16.3396	1
530368014	tAGYPNVNIHNFTTSWR	2	3	1	N-Term(iTRAQ4plex)	0	1.0348	0.306695	0.75334	0	1.843e-10	5.35562	3	2122.06	-1.30154	67.9662	0
530378678	dMTLIHGYFGSTQGLSDELAk	2	2	1	N-Term(iTRAQ4plex); K21(iTRAQ4plex)	0	0.775858	0.689886	0.895252	0	3.317e-09	5.35556	3	2571.3	0.376237	86.2531	0
530374770	aSLAETDkITLEVAk	3	2	1	N-Term(iTRAQ4plex); K8(iTRAQ4plex); K15(iTRAQ4plex)	0	0.971335	0.843306	1.57556	0	8.248e-09	5.35555	3	2021.18	-1.16797	52.9694	1
156523968	eELGFRPEYSASQLk	1	1	1	N-Term(iTRAQ4plex); K15(iTRAQ4plex)	0	0.921508	1.47086	1.44094	0	1.407e-08	5.35485	3	2042.08	-1.19126	49.2422	0
52632383	aITHLNNNFMFGQk	3	2	1	N-Term(iTRAQ4plex); K14(iTRAQ4plex)	0	0.95353	0.842764	0.9241	0	3.493e-07	5.35467	3	1923.01	-0.465447	54.9895	0
22538444	iYPVTEIQEAHk	2	2	1	N-Term(iTRAQ4plex); K12(iTRAQ4plex)	0	1.02367	0.893603	0.882906	0	1.107e-07	5.35333	3	1715.95	-2.85247	50.1539	0
5031857	lLIVSNPVDILTYVAWk	4	5	1	N-Term(iTRAQ4plex); K17(iTRAQ4plex)	0	1.01189	3.50922	0.823395	0	1.201e-08	5.35312	3	2232.34	5.22796	119.934	0
109148508	aFGFSHLEALLDDSk	3	1	1	N-Term(iTRAQ4plex); K15(iTRAQ4plex)	0	0.948507	1.2234	0.828317	0	3.286e-08	5.35229	3	1938.02	-0.25968	89.5912	0
530366322	aAVMVYDDANkk	2	8	1	N-Term(iTRAQ4plex); K11(iTRAQ4plex); K12(iTRAQ4plex)	0	0.972554	0.796639	1.03198	0	7.645e-08	5.35225	3	1756.95	-4.8735	27.4902	1
21071030	iFFHLNAVALGDGGHYTcR	1	2	1	N-Term(iTRAQ4plex); C18(Carbamidomethyl)	0	0.889211	0.442689	1.07845	0	3.842e-09	5.35205	4	2292.15	1.12133	84.2279	0
88758613	kPQNAADSYSWVPER	2	1	1	N-Term(iTRAQ4plex); K1(iTRAQ4plex)	0	0.911006	0.689108	1.10931	0	1.07e-07	5.35156	3	2036.04	0.431077	39.6604	0
4505029	hFNALGGWGELQNSVk	3	4	1	N-Term(iTRAQ4plex); K16(iTRAQ4plex)	0	0.933498	0.639761	1.41505	0	5.049e-09	5.35117	3	2045.08	-0.340357	62.6799	0
110349750	gFGVDHGQVAEQSAGVLHLR	2	2	1	N-Term(iTRAQ4plex)	0	1.17385	0.600708	0.537553	0	2.067e-08	5.35116	4	2221.16	-0.750365	51.7749	0
50301238	lGIQTDDkGHIIVDEFQNTNVk	2	2	1	N-Term(iTRAQ4plex); K8(iTRAQ4plex); K22(iTRAQ4plex)	0	1.11306	0.777859	1.01895	0	3.584e-07	5.35109	4	2916.58	-0.651135	79.6091	1
56682959	qNYHQDSEAAINR	11	1	1	N-Term(iTRAQ4plex)	0	0.772374	0.59437	1.73728	0	4.524e-06	5.35087	3	1689.8	-2.47912	5.76677	0
21536286	gTGGVDTAAVGGVFDVSNADR	4	1	1	N-Term(iTRAQ4plex)	0	1.26729	0.403686	0.63242	0	5.551e-10	5.35073	3	2109.03	-0.98925	69.5882	0
50845386	dIISDTSGDFRk	6	3	1	N-Term(iTRAQ4plex); K12(iTRAQ4plex)	0	1.15122	0.600584	0.801951	0	1.524e-07	5.35071	3	1641.86	-2.26203	44.2335	1
282165804	tFLRPSPEDEAIYGPNTk	2	11	1	N-Term(iTRAQ4plex); K18(iTRAQ4plex)	0	1.0582	0.418345	0.747027	0	2.035e-09	5.35033	3	2323.22	-0.651627	49.3423	0
530398811	rEDFDVEAADSAGNcLDSLVFVAGDR	3	2	1	N-Term(iTRAQ4plex); C15(Carbamidomethyl)	0				0	7.004e-12	5.35002	3	2972.37	-3.12674	93.5522	1
4507725	gSPAINVAVHVFR	26	1	1	N-Term(iTRAQ4plex)	0	1.09105	0.578946	1.04374	0	5.419e-09	5.34956	2	1510.86	-2.25745	58.171	0
392307009	rDPPSEPSPLEAEFQR	1	2	1	N-Term(iTRAQ4plex)	0	0.908578	0.848456	0.840336	0	3.344e-07	5.3494	3	1999	0.668199	59.8509	1
530407733	mLTGEESLTSGDAFVGGHR	1	3	1	N-Term(iTRAQ4plex)	0	1.34735	0.642024	0.929667	0	1.565e-09	5.34915	3	2108.01	-2.51503	67.5939	0
530395742	lDQEVAEVDkNIELLk	1	3	1	N-Term(iTRAQ4plex); K10(iTRAQ4plex); K16(iTRAQ4plex)	0	1.02315	1.03281	1.01927	0	7.368e-09	5.34911	3	2288.3	-2.53963	86.1103	1
193794826	iDGNLVVRPYTPISSDDDk	1	3	1	N-Term(iTRAQ4plex); K19(iTRAQ4plex)	0	0.755353	0.507613	0.758655	0	1.037e-09	5.34866	3	2392.26	0.159163	62.0669	0
375268693	gTEFAESADAALQGDPALQDAGDSSR	2	4	1	N-Term(iTRAQ4plex)	0	0.886152	0.24824	1.20903	0	1.071e-10	5.34858	3	2723.26	1.55516	88.6347	0
332688222	sQSSHSYDDSTLPLIDR	3	26	1	N-Term(iTRAQ4plex)	0	0.887581	1.22842	0.954244	0	1.627e-09	5.34839	3	2064.99	-0.69811	52.1654	0
45439327	dkDLEIDELQk	3	1	1	N-Term(iTRAQ4plex); K2(iTRAQ4plex); K11(iTRAQ4plex)	0	1.46251	0.786504	0.353065	0	1.408e-08	5.34817	3	1777.99	-1.5062	56.1385	1
19924145	aQLHQLQLHAAVLR	1	2	1	N-Term(iTRAQ4plex)	0	0.887139	0.816582	1.38845	0	2.844e-09	5.34808	3	1742.03	-0.648765	37.869	0
31542984	ekAEAQAQYSAAVAk	2	2	1	N-Term(iTRAQ4plex); K2(iTRAQ4plex); K15(iTRAQ4plex)	0	0.891276	0.519961	1.38719	0	1.869e-08	5.34804	3	1997.1	-0.765521	24.4441	1
115298659	tGQEmIEGGHYASDNVTTR	2	1	1	N-Term(iTRAQ4plex); M5(Oxidation)	0	0.946307	0.465523	1.38707	0	1.244e-09	5.34787	3	2226.02	-1.57314	22.4683	0
4505145	nTLIQFEDFGNHNAFR	2	2	1	N-Term(iTRAQ4plex)	0	0.918955	1.42269	1.24635	0	2.2e-08	5.34722	3	2067.02	-0.477605	75.6196	0
93141047	ykTPEEDVkEVEVDR	2	2	1	N-Term(iTRAQ4plex); K2(iTRAQ4plex); K9(iTRAQ4plex)	0	0.82798	0.881511	0.527586	0	4.794e-05	5.34691	4	2268.21	2.67962	35.9389	2
530367168	tDHPEIGEGkPTPALSEASSSSIR	2	2	1	N-Term(iTRAQ4plex); K10(iTRAQ4plex)	0	0.798678	0.89518	1.1386	0	1.271e-09	5.34671	4	2754.41	-0.173497	38.931	0
4503503	sQMkEDPDMASAVAAIR	1	1	1	N-Term(iTRAQ4plex); K4(iTRAQ4plex)	0	1.10172	1.29264	1.13691	0	9.661e-11	5.34669	3	2108.07	1.15635	53.0576	1
20070125	lGETYkDHENIVIAk	5	6	1	N-Term(iTRAQ4plex); K6(iTRAQ4plex); K15(iTRAQ4plex)	0	0.97922	1.51293	0.978261	0	9.692e-08	5.34667	3	2162.21	-1.55555	36.2063	1
392307009	sEAAHQGVITWNPPQR	4	2	1	N-Term(iTRAQ4plex)	0	1.06296	0.993412	1.15967	0	1.48e-09	5.34665	3	1935	0.852265	52.3213	0
156071459	dFLAGGVAAAISk	5	1	1	N-Term(iTRAQ4plex); K13(iTRAQ4plex)	0	0.986787	2.1658	1.2484	0	2.332e-09	5.34648	2	1507.87	-0.860831	83.2502	0
47458820	fLQESNVLYQHNLR	1	11	1	N-Term(iTRAQ4plex)	0	0.974902	0.523126	1.22224	0	3.549e-08	5.34601	3	1905.01	0.335397	58.5575	0
21237808	eGQEEVLkEVVESEGER	2	9	1	N-Term(iTRAQ4plex); K8(iTRAQ4plex)	0	1.09236	1.15956	1.04893	0	2.374e-08	5.34581	3	2234.15	3.30382	61.7326	1
8922873	lAEQEAHYAVR	2	3	1	N-Term(iTRAQ4plex)	0	0.901763	0.747826	0.90583	0	3.137e-08	5.3449	3	1430.74	-4.11362	22.5767	0
118498356	lLEEQLQHEISNk	4	4	1	N-Term(iTRAQ4plex); K13(iTRAQ4plex)	0	1.11743	1.07037	0.985306	0	1.214e-06	5.34488	3	1869.03	-1.58393	60.3474	0
530420501	eLcGPWPSHQLLTNQLQR	1	4	1	N-Term(iTRAQ4plex); C3(Carbamidomethyl)	0	1.0514	1.18962	0.975166	0	1.122e-09	5.34395	3	2321.2	2.89615	80.8556	0
7706757	dNVAGVTLPVFEHYHEGTDSYELTGLAR	2	1	1	N-Term(iTRAQ4plex)	0	1.41683	1.12033	1.64894	0	3.384e-09	5.34314	4	3234.58	-2.28789	99.5495	0
189458812	iYESHVGISSHEGk	1	2	1	N-Term(iTRAQ4plex); K14(iTRAQ4plex)	0	1.04073	1.05834	0.952363	0	3.34e-09	5.34307	3	1830.96	-1.68417	19.4824	0
98986457	sPDGAHLTWEPPSVTSGk	2	2	1	N-Term(iTRAQ4plex); K18(iTRAQ4plex)	0	1.13483	0.728517	1.27182	0	2e-08	5.34231	3	2154.11	0.114025	59.0927	0
530378399	gFTGIDSEYEkPEAPELVLk	2	2	1	N-Term(iTRAQ4plex); K11(iTRAQ4plex); K20(iTRAQ4plex)	0	1.53949	1.15286	0.680899	0	4.581e-08	5.34202	3	2654.42	-1.77469	79.9901	0
188595682	eLDFTEEQIHQIR	1	14	1	N-Term(iTRAQ4plex)	0	1.09679	0.432671	0.778059	0	5.814e-06	5.34198	3	1801.92	1.85456	58.9898	0
58530848	fQGIkHEcQANGPEDLNR	1	2	1	N-Term(iTRAQ4plex); K5(iTRAQ4plex); C8(Carbamidomethyl)	0	1.2279	0.460207	0.512087	0	1.718e-06	5.34195	3	2401.19	-2.36747	24.3207	1
4506925	iGFEEkDIAANEENRk	2	2	1	N-Term(iTRAQ4plex); K6(iTRAQ4plex); K16(iTRAQ4plex)	0	0.941464	0.494937	1.11226	0	2.44e-08	5.34176	4	2295.23	-0.407513	35.8992	2
4503635	rQEcSIPVcGQDQVTVAMTPR	4	1	1	N-Term(iTRAQ4plex); C4(Carbamidomethyl); C9(Carbamidomethyl)	0	1.03593	0.386989	0.824608	0	5.069e-08	5.34143	3	2576.25	0.877704	62.9063	1
30795231	sDGAPASDSkPGSSEAAPSSk	5	1	1	N-Term(iTRAQ4plex); K10(iTRAQ4plex); K21(iTRAQ4plex)	0	0.754186	0.804477	0.794519	0	4.05e-10	5.34138	3	2365.17	-6.47259	5.8221	0
31742498	rLEALAAEFSSNWQk	2	4	1	N-Term(iTRAQ4plex); K15(iTRAQ4plex)	0	1.03186	0.624325	1.0238	0	1.167e-06	5.34115	3	2038.1	0.616698	92.5579	1
530408985	iVRDDMLcAGNTR	5	5	1	N-Term(iTRAQ4plex); C8(Carbamidomethyl)	0	1.10054	0.355777	0.302195	0	2.97e-08	5.34112	3	1664.84	1.77334	37.5281	1
367460087	cMLQDREDQSILcTGESGAGk	2	6	1	N-Term(iTRAQ4plex); C1(Carbamidomethyl); C13(Carbamidomethyl); K21(iTRAQ4plex)	0	0.925241	0.399413	0.934881	0	6.887e-09	5.34068	3	2643.24	0.648818	49.1494	1
5454084	dHPALNYNIVSGPPSHk	1	3	1	N-Term(iTRAQ4plex); K17(iTRAQ4plex)	0	0.860222	1.07769	1.01474	0	2.506e-09	5.34048	4	2134.13	1.90227	51.6422	0
268607694	gEDFYcVTcHETk	12	5	1	N-Term(iTRAQ4plex); C6(Carbamidomethyl); C9(Carbamidomethyl); K13(iTRAQ4plex)	0	1.02245	0.159078	0.671122	0	9.648e-08	5.34044	3	1933.87	0.794627	33.274	0
4758304	sHMmDVQGSTQDSAIkDFVLk	3	1	1	N-Term(iTRAQ4plex); M4(Oxidation); K16(iTRAQ4plex); K21(iTRAQ4plex)	0	1.06186	1.19251	1.25759	0	8.25e-08	5.34013	4	2785.43	1.03052	55.5365	1
156616290	vALLSHAPPDFLPNTQk	2	1	1	N-Term(iTRAQ4plex); K17(iTRAQ4plex)	0	0.662961	0.23804	0.683125	0	4.653e-07	5.34009	3	2136.22	4.53505	86.1777	0
530413206	iLMDkPEMNVVLk	1	5	1	N-Term(iTRAQ4plex); K5(iTRAQ4plex); K13(iTRAQ4plex)	0	1.05626	1.1204	0.895829	0	2.651e-07	5.33979	3	1962.15	1.17939	77.609	0
12025678	acLISLGYDVENDRQGEAEFNR	4	2	1	N-Term(iTRAQ4plex); C2(Carbamidomethyl)	0	1.10658	0.663846	0.939656	0	6.906e-11	5.33964	3	2700.28	-0.145843	86.1606	1
530375371	nTVSQSISGDPEIDkk	1	3	1	N-Term(iTRAQ4plex); K15(iTRAQ4plex); K16(iTRAQ4plex)	0	1.2071	2.35726	1.07695	0	5.603e-09	5.33926	3	2150.17	-0.545032	44.2683	1
186972143	aDNIEVFAQGHGIIQVDk	1	5	1	N-Term(iTRAQ4plex); K18(iTRAQ4plex)	0	1.13616	0.751854	1.27852	0	1.226e-09	5.33867	3	2242.21	0.208002	68.2807	0
530406332	vGkEDSSSAEFLEk	2	5	1	N-Term(iTRAQ4plex); K3(iTRAQ4plex); K14(iTRAQ4plex)	0	0.915635	0.799872	0.965275	0	8.008e-09	5.33843	3	1958.03	-5.21877	35.5634	1
39777597	eDITHTYkYPEGSSEER	2	4	1	N-Term(iTRAQ4plex); K8(iTRAQ4plex)	0	0.592006	0.304348	0.477929	0	4.69e-07	5.33841	4	2329.12	-1.4212	31.9674	1
530384251	sTSESFIQHIVSLVHHVk	1	6	1	N-Term(iTRAQ4plex); K18(iTRAQ4plex)	0	1.11956	1.03321	1.13687	0	1.552e-05	5.33833	4	2336.31	5.22158	97.1716	0
16554604	eVPQDQHLEAPADQSk	2	1	1	N-Term(iTRAQ4plex); K16(iTRAQ4plex)	0	0.959341	1.70016	0.930896	0	4.444e-07	5.33807	3	2080.05	-2.35779	21.2601	0
410991931	dNVcSPGGATIHALHFLESGGFR	3	4	1	N-Term(iTRAQ4plex); C4(Carbamidomethyl)	0	0.883328	1.91523	1.0284	0	1.131e-07	5.33805	4	2586.27	0.747648	94.2146	0
11034825	rPDVVENQPDAASQLNVDASGNLAk	1	2	1	N-Term(iTRAQ4plex); K25(iTRAQ4plex)	0	0.964441	0.513039	1.12	0	1.669e-09	5.33726	3	2896.5	-1.79352	52.5433	0
5031573	tLTGTVIDSGDGVTHVIPVAEGYVIGScIk	2	2	1	N-Term(iTRAQ4plex); C28(Carbamidomethyl); K30(iTRAQ4plex)	0	0.797975	1.18903	0.789932	0	2.857e-08	5.33552	4	3346.78	0.179718	97.307	0
45580723	vVLHPNYHQVDIGLIk	1	2	1	N-Term(iTRAQ4plex); K16(iTRAQ4plex)	0	0.802619	0.228752	2.35034	0	5.365e-08	5.33488	3	2133.24	-1.07485	56.6963	0
[truncated: 40,870 more rows]
