# Supplementary material for: Protein signatures of molecular pathways in non-small cell lung carcinoma (NSCLC): comparison of glycoproteomics and global proteomics
Source: Clin Proteomics. 2017 Aug 15;14:31. doi: 10.1186/s12014-017-9166-9 (PMC5557576; doi:10.1186/s12014-017-9166-9)
Supplement: Supplementary file 10 — Additional file 10. Diseases and biofunctions of lung cancers by ingenuity pathway analysis (IPA). [file 12014_2017_9166_MOESM10_ESM.zip › New folder (2)/Raw Data Gobal Set3.xlsx]

## Sheet: Global Set3
Accession	Sequence	# PSMs	# Proteins	# Protein Groups	Modifications	ΔCn	115/114	116/114	117/114	q-Value	PEP	XCorr	Charge	MH+ [Da]	ΔM [ppm]	RT [min]	# Missed Cleavages
4507149	gLTEGLHGFHVHEFGDNTAGcTSAGPHFNPLSR	8	1	1	N-Term(iTRAQ4plex); C21(Carbamidomethyl)	0	0.934538	0.929352	0.860039	0	5.669e-15	11.78	4	3663.74	2.60734	59.9971	0
4504347	vADALTNAVAHVDDMPNALSALSDLHAHk	23	1	1	N-Term(iTRAQ4plex); K29(iTRAQ4plex)	0	0.465994	0.356359	0.256815	0	4.795e-12	11.6941	4	3284.71	3.5765	92.9578	0
4504347	vADALTNAVAHVDDmPNALSALSDLHAHk	80	1	1	N-Term(iTRAQ4plex); M15(Oxidation); K29(iTRAQ4plex)	0	0.43993	0.326801	0.281964	0	2.072e-11	10.3754	4	3300.71	7.61457	92.3058	0
4502027	eFNAETFTFHADIcTLSEkER	17	2	1	N-Term(iTRAQ4plex); C14(Carbamidomethyl); K19(iTRAQ4plex)	0	0.535071	0.702953	0.377939	0	2.222e-11	10.0238	4	2833.39	5.82143	67.7039	1
4504347	kVADALTNAVAHVDDmPNALSALSDLHAHk	5	1	1	N-Term(iTRAQ4plex); K1(iTRAQ4plex); M16(Oxidation); K30(iTRAQ4plex)	0	0.445195	0.311838	0.259137	0	1.005e-12	9.90547	4	3572.9	3.13639	73.0413	1
4504351	gTFSQLSELHcDkLHVDPENFR	13	1	1	N-Term(iTRAQ4plex); C11(Carbamidomethyl); K13(iTRAQ4plex)	0	0.48613	0.383727	0.329669	0	2.254e-10	9.81182	4	2917.45	-1.0073	59.4755	1
67782319	qIAERPAEETGPQEEEGETAGEAPVSHHAATER	3	3	1	N-Term(iTRAQ4plex)	0	0.471546	0.410407	0.277924	0	1.668e-12	9.57743	5	3657.71	-0.52168	46.6041	0
296531406	gVEVTVGHEQEEGGkWPYAGTAEAIk	1	4	1	N-Term(iTRAQ4plex); K15(iTRAQ4plex); K26(iTRAQ4plex)	0	1.12327	1.17276	1.04521	0	1.007e-08	9.49525	4	3174.64	0.0576516	53.1125	1
4504347	lLSHcLLVTLAAHLPAEFTPAVHASLDk	6	1	1	N-Term(iTRAQ4plex); C5(Carbamidomethyl); K28(iTRAQ4plex)	0	0.580035	0.200432	0.18843	0	2.233e-12	9.43747	4	3312.83	-2.4029	98.2831	0
46852398	sDEPARDDAAVETAEEAkEPAEADITELcR	2	1	1	N-Term(iTRAQ4plex); K18(iTRAQ4plex); C29(Carbamidomethyl)	0	1.01242	1.06335	1.28566	0	7.313e-12	9.05941	4	3576.71	6.56402	62.6299	2
10092665	fkDSIQTLGHVDSSGQVHcVSPLLYESGR	2	1	1	N-Term(iTRAQ4plex); K2(iTRAQ4plex); C19(Carbamidomethyl)	0	0.251027	1.28204	0.338395	0	3.47e-10	9.00643	4	3504.79	4.38332	62.619	1
54873613	rEEEANVVLTGTVEEILNVDPVQHTYSck	2	3	1	N-Term(iTRAQ4plex); C28(Carbamidomethyl); K29(iTRAQ4plex)	0	0.399683	2.38363	0.547918	0	4.133e-10	8.70123	4	3617.85	3.714	92.4289	1
25453472	sLAGSSGPGASSGTSGDHGELVVR	7	5	1	N-Term(iTRAQ4plex)	0	1.26146	0.980281	1.50876	0	2.425e-13	8.63783	3	2329.15	0.902273	32.2367	0
4502027	vHTEccHGDLLEcADDRADLAk	55	2	1	N-Term(iTRAQ4plex); C5(Carbamidomethyl); C6(Carbamidomethyl); C13(Carbamidomethyl); K22(iTRAQ4plex)	0	0.730514	0.835718	0.4389	0	6.872e-10	8.6237	4	2873.33	4.05785	36.0951	1
66346733	eEFTHTcPEDkEIENTYANVAk	5	3	1	N-Term(iTRAQ4plex); C7(Carbamidomethyl); K11(iTRAQ4plex); K22(iTRAQ4plex)	0	0.519523	1.66971	0.486283	0	2.762e-08	8.53256	4	3057.49	2.12878	45.2912	1
70780353	rQDDATGAGQDSENEVSLVSGHQR	4	5	1	N-Term(iTRAQ4plex)	0	0.795345	0.715923	0.673517	0	8.362e-12	8.49932	4	2700.28	3.82751	27.9826	1
530427505	gNFGGSFAGSFGGAGGHAPGVAR	3	8	1	N-Term(iTRAQ4plex)	0	1.28258	0.97745	1.29044	0	1.29969e-15	8.47483	3	2179.06	2.7466	51.3122	0
4506699	dHASIQMNVAEVDkVTGR	4	1	1	N-Term(iTRAQ4plex); K14(iTRAQ4plex)	0	1.13033	0.880255	1.30027	0	7.944e-12	8.45302	3	2258.19	2.83029	46.8303	1
315434255	sIYVGNVDYGATAEELEAHFHGcGSVNR	2	2	1	N-Term(iTRAQ4plex); C23(Carbamidomethyl)	0	1.42497	0.948854	1.68103	0	4.998e-12	8.38737	4	3196.5	3.5582	74.5502	0
4504165	nWRDPDQTDGLGLSYLSSHIANVER	5	7	1	N-Term(iTRAQ4plex)	0	0.459769	0.789022	0.959747	0	9.113e-13	8.35174	4	2987.48	3.56719	80.6664	1
223029410	qAAASATQTIAAAQHAASTPk	2	2	1	N-Term(iTRAQ4plex); K21(iTRAQ4plex)	0	0.534485	1.00987	0.607036	0	6.73e-13	8.25189	3	2283.24	3.51988	42.2957	0
4502027	tcVADESAENcDkSLHTLFGDk	6	1	1	N-Term(iTRAQ4plex); C2(Carbamidomethyl); C11(Carbamidomethyl); K13(iTRAQ4plex); K22(iTRAQ4plex)	0	0.718684	0.786775	0.450669	0	2.398e-07	8.2467	4	2929.41	2.22995	51.7637	1
87196339	yLIVVTDGHPLEGYkEPcGGLEDAVNEAk	5	1	1	N-Term(iTRAQ4plex); K15(iTRAQ4plex); C18(Carbamidomethyl); K29(iTRAQ4plex)	0	0.353544	1.0559	0.371684	0	1.763e-10	8.16713	4	3605.87	4.51117	72.7238	1
4504349	gTFATLSELHcDkLHVDPENFR	63	1	1	N-Term(iTRAQ4plex); C11(Carbamidomethyl); K13(iTRAQ4plex)	0	0.40221	0.309791	0.27923	0	7.853e-10	8.1366	4	2874.45	1.7633	66.7258	1
4557735	lNHPVTHVDQSSDNIIIETLNHEHYEck	2	2	1	N-Term(iTRAQ4plex); C27(Carbamidomethyl); K28(iTRAQ4plex)	0	0.831794	1.2433	0.419716	0	1.125e-11	8.09508	4	3630.79	2.43546	55.4933	0
4504347	kVADALTNAVAHVDDMPNALSALSDLHAHk	4	1	1	N-Term(iTRAQ4plex); K1(iTRAQ4plex); K30(iTRAQ4plex)	0	0.477425	0.432221	0.229274	0	6.676e-12	8.07089	4	3556.91	5.56462	85.1268	1
166795299	gTADVTHDLQEMkEESR	4	2	1	N-Term(iTRAQ4plex); K13(iTRAQ4plex)	0	1.67026	0.312552	0.341152	0	9.346e-12	8.01467	3	2234.11	4.07434	47.0461	1
110349772	sGDRGETGPAGPAGPVGPVGAR	6	1	1	N-Term(iTRAQ4plex)	0	0.607329	3.79664	0.756021	0	1.658e-14	7.95627	3	2106.09	2.05403	24.3944	1
4502403	eISPDTTLLDLQNNDISELRk	9	1	1	N-Term(iTRAQ4plex); K21(iTRAQ4plex)	0	0.464897	1.71942	0.724402	0	4.696e-09	7.92351	3	2702.45	0.544355	78.9028	1
4885413	mVVNEGSDGGQSVYHVHLHVLGGR	11	1	1	N-Term(iTRAQ4plex); M1(Oxidation)	0	0.88222	1.02163	0.764719	0	4.138e-12	7.88895	4	2707.36	2.81933	43.6478	0
225903430	hTcEQGDGVGPYGWEFHDGLSFGR	1	2	1	N-Term(iTRAQ4plex); C3(Carbamidomethyl)	0	0.619486	0.662264	0.53962	0	4.989e-07	7.85941	4	2852.27	3.40571	67.9241	0
4504347	tYFPHFDLSHGSAQVk	463	1	1	N-Term(iTRAQ4plex); K16(iTRAQ4plex)	0	0.448799	0.34027	0.253805	0	8.411e-10	7.85811	4	2122.1	0.139901	56.1342	0
25777615	tFEHVTSEIGAEEAEEVGVEHLLR	5	1	1	N-Term(iTRAQ4plex)	0	0.958174	0.9203	1.02473	0	2.31e-10	7.83341	3	2825.42	4.64466	78.3298	0
308818195	iLDLGITGPEGHVLSRPEEVEAEAVNR	7	3	1	N-Term(iTRAQ4plex)	0	0.494415	1.10007	0.490449	0	1.692e-12	7.8294	4	3044.62	2.55934	72.8832	0
27436946	sVTVVEDDEDEDGDDLLHHHHGSHcSSSGDPAEYNLR	6	2	1	N-Term(iTRAQ4plex); C25(Carbamidomethyl)	0	0.997635	0.790361	0.604265	0	6.225e-08	7.82484	5	4274.84	1.84059	41.5198	0
32484975	aAEAHVDAHYYEQNEQPTGTcAAcITGDNR	4	5	1	N-Term(iTRAQ4plex); C21(Carbamidomethyl); C24(Carbamidomethyl)	0	0.89367	1.04322	0.580375	0	2.886e-10	7.81707	4	3493.52	-1.86937	36.2297	0
126012571	mASVGLSDIAMDTTVTHATSHGR	4	8	1	N-Term(iTRAQ4plex); M1(Oxidation)	0	0.610334	1.16742	0.705246	0	6.855e-12	7.77874	4	2518.23	4.45693	50.2373	0
87196339	fEPGQSYAGVVQYSHSQMQEHVSLR	4	1	1	N-Term(iTRAQ4plex)	0	0.453643	1.12966	0.362074	0	6.588e-14	7.76067	4	3008.46	3.82418	60.9632	0
223029410	gVGAAATAVTQALNELLQHVk	2	2	1	N-Term(iTRAQ4plex); K21(iTRAQ4plex)	0	0.633217	0.951213	0.63155	0	5.222e-12	7.75546	3	2379.36	1.86844	114.931	0
4501887	tTGIVmDSGDGVTHTVPIYEGYALPHAILR	57	4	1	N-Term(iTRAQ4plex); M6(Oxidation)	0	0.711265	0.919881	0.827057	0	5.319e-10	7.73439	4	3343.72	2.45412	77.0193	0
4826643	sLGDDISSETSGDFRk	5	1	1	N-Term(iTRAQ4plex); K16(iTRAQ4plex)	0	0.279605	1.16741	0.30817	0	1.38e-10	7.71329	3	2002.01	5.02635	46.1773	1
42544121	yLLEGTAETHELAEGSTADVLHSR	2	4	1	N-Term(iTRAQ4plex)	0	1.04678	1.10733	0.940721	0	5.172e-11	7.71065	4	2743.37	3.1173	65.1817	0
62414289	ekLQEEMLQREEAENTLQSFR	5	1	1	N-Term(iTRAQ4plex); K2(iTRAQ4plex)	0	0.43219	0.819013	0.593215	0	9.443e-08	7.69775	4	2896.47	0.564779	70.4332	2
4501887	tTGIVMDSGDGVTHTVPIYEGYALPHAILR	46	4	1	N-Term(iTRAQ4plex)	0	0.753552	0.872065	0.799485	0	4.23e-12	7.66227	4	3327.73	4.67948	86.2406	0
21264602	gQDLGQAVLDAGHSVSTLEk	4	1	1	N-Term(iTRAQ4plex); K20(iTRAQ4plex)	0	0.325634	1.86992	0.45359	0	1.79e-11	7.64402	3	2313.24	3.99701	65.5897	0
87196339	fEPGQSYAGVVQYSHSQmQEHVSLR	9	1	1	N-Term(iTRAQ4plex); M18(Oxidation)	0	0.421822	1.11676	0.393958	0	1.333e-11	7.6357	4	3024.44	1.52987	52.1926	0
116063573	aPSVANVGSHcDLSLk	1	2	1	N-Term(iTRAQ4plex); C11(Carbamidomethyl); K16(iTRAQ4plex)	0	0.685268	1.28886	0.578358	0	4.338e-11	7.62163	3	1943.03	1.37276	42.2905	0
116063573	vHSPSGALEEcYVTEIDQDkYAVR	3	2	1	N-Term(iTRAQ4plex); C11(Carbamidomethyl); K20(iTRAQ4plex)	0	0.481759	0.872985	0.579359	0	1.93e-10	7.60778	4	3054.51	-0.786801	60.3776	1
4885413	mVVNEGSDGGQSVYHVHLHVLGGR	5	1	1	N-Term(iTRAQ4plex)	0	0.701313	1.00642	0.656236	0	1.222e-11	7.60734	4	2691.36	0.765283	50.403	0
156564401	gSMAGSTGVHDTVVNQLLSk	2	1	1	N-Term(iTRAQ4plex); K20(iTRAQ4plex)	0	1.03128	0.974676	1.13657	0	4.34e-10	7.59542	3	2289.22	3.95842	59.994	0
4557579	nTEISFILGQEFDEVTADDRk	4	1	1	N-Term(iTRAQ4plex); K21(iTRAQ4plex)	0	2.09211	1.98236	0.355344	0	1.848e-11	7.5939	3	2715.38	2.90326	95.4732	1
4502027	eFNAETFTFHADIcTLSEk	158	2	1	N-Term(iTRAQ4plex); C14(Carbamidomethyl); K19(iTRAQ4plex)	0	0.817855	0.933313	0.443727	0	1.922e-08	7.58808	3	2548.23	2.25562	77.1643	0
4506289	eSGSLSPEHGPVVVHcSAGIGR	2	2	1	N-Term(iTRAQ4plex); C16(Carbamidomethyl)	0	1.11195	0.904518	0.732663	0	9.531e-12	7.53418	4	2376.18	-0.0190268	32.72	0
29501813	qVQHEESTEGEADHSGYAGELGFR	2	4	1	N-Term(iTRAQ4plex)	0	1.13217	1.03442	1.11336	0	6.21e-10	7.53347	4	2777.26	3.09532	33.3579	0
530383487	eIEDkPVATSNIQELQAQISR	1	3	1	N-Term(iTRAQ4plex); K5(iTRAQ4plex)	0	0.44963	0.914833	0.735369	0	4.23e-11	7.52739	3	2657.45	3.98972	64.0168	0
33350932	rSELEEQQMHLNVGLR	4	1	1	N-Term(iTRAQ4plex)	0	0.906431	0.815177	0.728478	0	6.565e-08	7.52607	4	2083.09	3.78143	43.3542	1
115298678	rIPIEDGSGEVVLSR	9	1	1	N-Term(iTRAQ4plex)	0	0.71919	0.751134	0.381407	0	6.988e-09	7.51183	3	1770.99	1.62721	50.4119	1
4557032	sLADELALVDVLEDkLk	2	1	1	N-Term(iTRAQ4plex); K15(iTRAQ4plex); K17(iTRAQ4plex)	0	1.42062	1.19963	2.2507	0	2.907e-12	7.50957	3	2303.35	4.55715	111.27	1
16507237	iINEPTAAAIAYGLDkR	2	1	1	N-Term(iTRAQ4plex); K16(iTRAQ4plex)	0	1.13269	0.857101	1.59196	0	1.752e-12	7.49837	3	2104.21	3.0734	70.6254	1
20149498	tDPHLcDFLETHFLDEEVk	22	2	1	N-Term(iTRAQ4plex); C6(Carbamidomethyl); K19(iTRAQ4plex)	0	2.71602	0.363726	0.621175	0	3.627e-10	7.49683	3	2633.29	3.46721	85.7495	0
4503549	gGHFcGATLIAPNFVMSAAHcVANVNVR	2	1	1	N-Term(iTRAQ4plex); C5(Carbamidomethyl); C21(Carbamidomethyl)	0	0.737346	0.39137	0.33013	0	2.369e-11	7.4922	4	3114.53	0.648951	83.9366	0
21071030	tPGAAANLELIFVGPQHAGNYR	4	2	1	N-Term(iTRAQ4plex)	0	0.775418	0.755958	0.477151	0	7.3e-11	7.46107	3	2440.29	1.31751	78.9975	0
32484975	kAAEAHVDAHYYEQNEQPTGTcAAcITGDNR	2	5	1	K1(iTRAQ4plex); N-Term(iTRAQ4plex); C22(Carbamidomethyl); C25(Carbamidomethyl)	0	1.07874	0.984357	1.26408	0	9.761e-09	7.45057	4	3765.71	-4.52512	30.4545	1
530367170	gIEQAVQSHAVAEEEAR	1	12	1	N-Term(iTRAQ4plex)	0	1.00421	1.15421	0.938922	0	3.771e-12	7.44702	3	1967.99	0.127256	35.4721	0
530368098	gLPVTcEVAPHHLFLSHDDLER	1	5	1	N-Term(iTRAQ4plex); C6(Carbamidomethyl)	0	0.934247	0.726255	0.642004	0	8.221e-10	7.4382	4	2686.35	-0.440383	55.8936	0
22325356	tIEEQLDEEHLESHkk	2	5	1	N-Term(iTRAQ4plex); K15(iTRAQ4plex); K16(iTRAQ4plex)	0	0.349403	1.13708	0.337233	0	3.301e-09	7.41963	4	2397.27	4.323	30.2641	1
38372925	sSEHINEGETAMLVck	2	4	1	N-Term(iTRAQ4plex); C15(Carbamidomethyl); K16(iTRAQ4plex)	0	1.93743	0.943602	1.51383	0	5.775e-11	7.4168	3	2093.02	-1.86153	36.7052	0
4502027	qEPERNEcFLQHkDDNPNLPR	13	1	1	N-Term(iTRAQ4plex); C8(Carbamidomethyl); K13(iTRAQ4plex)	0	0.601128	0.805548	0.353629	0	6.992e-07	7.41006	5	2924.44	1.57227	25.2244	2
4826998	dkLESEMEDAYHEHQANLLR	3	2	1	N-Term(iTRAQ4plex); K2(iTRAQ4plex)	0	1.11364	0.91923	1.01106	0	3.156e-11	7.40977	4	2716.32	-2.46873	55.4543	1
118343647	dLVHTEGQLQNEEIVAHDGSATYLR	2	1	1	N-Term(iTRAQ4plex)	0	0.888637	0.965578	0.941168	0	2.705e-12	7.39269	4	2939.47	1.22007	55.8951	0
4502027	lVRPEVDVMcTAFHDNEETFLk	50	1	1	N-Term(iTRAQ4plex); C10(Carbamidomethyl); K22(iTRAQ4plex)	0	0.844963	0.912097	0.476662	0	1.184e-08	7.39177	4	2938.48	4.62515	75.5764	0
209862837	eDDSIRPFkVETSDEEIHDLHQR	8	1	1	N-Term(iTRAQ4plex); K9(iTRAQ4plex)	0	0.312146	1.21531	0.694872	0	1.558e-09	7.37379	4	3083.52	-1.06007	37.9656	1
4507879	tDEFQLHTNVNDGTEFGGSIYQk	9	1	1	N-Term(iTRAQ4plex); K23(iTRAQ4plex)	0	1.13472	1.10521	0.893342	0	9.836e-09	7.36884	4	2888.4	2.96474	66.2497	0
5031601	aSSEGGTAAGAGLDSLHk	7	3	1	N-Term(iTRAQ4plex); K18(iTRAQ4plex)	0	1.07298	1.08487	1.25372	0	4.372e-12	7.35999	3	1916.99	-1.9714	28.9054	0
70906435	kGGETSEMYLIQPDSSVkPYR	1	2	1	N-Term(iTRAQ4plex); K1(iTRAQ4plex); K18(iTRAQ4plex)	0	0.34718	0.604929	0.34302	0	1.273e-08	7.33735	4	2817.48	0.628544	46.4454	1
21264602	dQASQLLAGTEATLGHAk	4	1	1	N-Term(iTRAQ4plex); K18(iTRAQ4plex)	0	0.422498	1.49803	0.526243	0	1.15e-12	7.33636	3	2099.14	3.11201	65.7711	0
116063573	aTcAPQHGAPGPGPADASk	11	2	1	N-Term(iTRAQ4plex); C3(Carbamidomethyl); K19(iTRAQ4plex)	0	0.79403	1.02048	0.798983	0	5.364e-12	7.33453	3	2078.04	4.21926	11.828	0
530394558	eYVNSTSEESHDEDEIRPVQQQDLHR	2	2	1	N-Term(iTRAQ4plex)	0	1.00936	0.856567	0.93529	0	1.007e-10	7.3273	4	3284.52	1.83035	32.0142	0
342307096	gHVSELEADLAEQQHLR	2	4	1	N-Term(iTRAQ4plex)	0	0.742905	1.15196	0.774772	0	1.641e-10	7.32518	3	2076.06	-0.00390953	44.8193	0
4758012	gQFSTDELVAEVEkR	2	8	1	N-Term(iTRAQ4plex); K14(iTRAQ4plex)	0	0.954712	0.99756	0.978247	0	2.581e-11	7.31624	3	1996.06	2.67923	64.8609	1
52487191	vANILHDDcAFLSAFGDVSkPER	1	1	1	N-Term(iTRAQ4plex); C9(Carbamidomethyl); K20(iTRAQ4plex)	0	1.20199	0.87479	1.09746	0	3.468e-10	7.3137	4	2849.46	2.50379	86.7098	0
4506699	dHASIQmNVAEVDkVTGR	3	1	1	N-Term(iTRAQ4plex); M7(Oxidation); K14(iTRAQ4plex)	0	1.09023	1.02012	1.22363	0	1.227e-08	7.31336	4	2274.18	0.665801	37.3114	1
4885409	sIMEEcGGVHIHFPVEGSGSDTVVIR	2	4	1	N-Term(iTRAQ4plex); C6(Carbamidomethyl)	0	1.14703	0.983964	1.46317	0	5.608e-11	7.30156	4	2956.46	5.63928	70.2757	0
32454741	aVLSAEQLRDEEVHAGLGELLR	6	1	1	N-Term(iTRAQ4plex)	0	2.98052	0.832297	3.2224	0	1.797e-09	7.29636	4	2549.39	2.01481	74.2654	1
4501853	gcFQAEIVPVTTTVHDDkGTk	1	2	1	N-Term(iTRAQ4plex); C2(Carbamidomethyl); K18(iTRAQ4plex); K21(iTRAQ4plex)	0	0.972324	1.03478	0.813611	0	4.601e-10	7.28729	4	2735.45	1.93637	48.7173	1
4826762	lPEcEADDGcPkPPEIAHGYVEHSVR	4	1	1	N-Term(iTRAQ4plex); C4(Carbamidomethyl); C10(Carbamidomethyl); K12(iTRAQ4plex)	0	0.274191	0.830438	0.394861	0	1.346e-10	7.28443	5	3250.54	-1.60195	43.2775	0
530384249	eQSHAEISPPAESGQAVEEckEEGEEk	1	3	1	N-Term(iTRAQ4plex); C20(Carbamidomethyl); K21(iTRAQ4plex); K27(iTRAQ4plex)	0	0.608493	1.32754	0.702766	0	1.13e-10	7.28197	4	3416.62	1.6954	55.4249	1
530389317	yLAEVAAGDDkk	7	3	1	N-Term(iTRAQ4plex); K11(iTRAQ4plex); K12(iTRAQ4plex)	0	1.62753	1.31212	1.36999	0	2.392e-08	7.27546	3	1711.96	1.6577	34.6722	1
5031633	qADGAASAPTEEEEEVVkDR	1	2	1	N-Term(iTRAQ4plex); K18(iTRAQ4plex)	0	0.553667	1.08464	0.680381	0	9.269e-12	7.27217	3	2419.19	2.66033	36.1364	1
4504151	dVEcGEGHFcHDNQTccR	26	1	1	N-Term(iTRAQ4plex); C4(Carbamidomethyl); C10(Carbamidomethyl); C16(Carbamidomethyl); C17(Carbamidomethyl)	0	1.04417	2.19302	0.706654	0	1.049e-10	7.26999	4	2424.93	-0.88309	11.3258	0
4504349	sAVTALWGkVNVDEVGGEALGR	3	1	1	N-Term(iTRAQ4plex); K9(iTRAQ4plex)	0	0.310627	0.331109	0.192237	0	5.884e-11	7.26393	3	2516.38	5.44215	80.0066	1
4507645	tATPQQAQEVHEk	32	3	1	N-Term(iTRAQ4plex); K13(iTRAQ4plex)	0	1.19676	1.04125	1.37399	0	2.624e-07	7.25006	3	1754.93	3.89989	5.86242	0
5031875	sVTVVEDDEDEDGDDLLHHHHVSGSR	14	1	1	N-Term(iTRAQ4plex)	0	0.729125	0.989797	0.794633	0	1.259e-11	7.24975	4	3043.38	0.628683	33.1892	0
189217425	aASASESALQTVIkEDLPR	2	4	1	N-Term(iTRAQ4plex); K14(iTRAQ4plex)	0	0.537825	1.472	0.452822	0	7.558e-12	7.24281	3	2274.26	3.48507	75.9449	1
126012571	qVQFSEEHWVHESGRPVQR	3	8	1	N-Term(iTRAQ4plex)	0	0.533006	1.42149	0.646261	0	5.312e-09	7.24017	4	2479.23	-0.312518	33.461	0
4502517	eIINVGHSFHVNFEDNDNR	40	1	1	N-Term(iTRAQ4plex)	0	0.71416	0.427248	0.331685	0	2.191e-09	7.23385	4	2400.15	4.04119	57.6075	0
4502011	kVNAEGSVDSVFSQVcTHLDALk	1	3	1	N-Term(iTRAQ4plex); K1(iTRAQ4plex); C16(Carbamidomethyl); K23(iTRAQ4plex)	0	0.686696	0.933003	0.464519	0	4.756e-09	7.22979	4	2936.57	5.45438	81.256	1
4757768	sIQEIQELDkDDESLR	9	4	1	N-Term(iTRAQ4plex); K10(iTRAQ4plex)	0	0.894171	1.17035	1.12502	0	2.776e-10	7.22931	3	2206.15	3.98021	51.7037	1
530429522	kLIGEVSSGSGETFSYPDFLR	4	7	1	N-Term(iTRAQ4plex); K1(iTRAQ4plex)	0	1.00753	1.0961	1.24599	0	1.996e-10	7.22227	3	2577.35	2.15111	80.8387	1
4503649	iTVVAGEHNIEETEHTEQk	5	3	1	N-Term(iTRAQ4plex); K19(iTRAQ4plex)	0	0.470587	1.27468	0.394574	0	2.02e-10	7.22106	3	2452.27	4.56136	33.1676	0
93102364	aIWHAFTALDQDHSGk	2	2	1	N-Term(iTRAQ4plex); K16(iTRAQ4plex)	0	1.05907	0.832347	1.05141	0	8.279e-13	7.21375	3	2085.08	2.25369	57.2863	0
4504165	vPFDAATLHTSTAMAAQHGMDDDGTGQk	3	7	1	N-Term(iTRAQ4plex); K28(iTRAQ4plex)	0	0.754456	1.09495	1.14062	0	8.285e-10	7.20454	4	3161.49	0.0917808	53.1326	0
109452591	qGTFHSQQALEYGTk	4	1	1	N-Term(iTRAQ4plex); K15(iTRAQ4plex)	0	0.867202	1.02719	0.893184	0	5.311e-08	7.19591	3	1983.02	0.79111	28.4566	0
44890059	ePQEQELQQQHWEQHEEYQk	1	1	1	N-Term(iTRAQ4plex); K20(iTRAQ4plex)	0	9.26799	1.14802	1.73744	0	4.81e-08	7.19236	4	2939.37	-3.86012	35.1028	0
10092665	dSIQTLGHVDSSGQVHcVSPLLYESGR	3	1	1	N-Term(iTRAQ4plex); C17(Carbamidomethyl)	0	0.429709	1.24491	0.381277	0	2.234e-10	7.17698	4	3085.52	2.86596	59.7465	0
4507725	aLGISPFHEHAEVVFTANDSGPR	14	1	1	N-Term(iTRAQ4plex)	0	0.759276	0.990499	0.517823	0	9.932e-12	7.17424	3	2595.32	5.60556	71.3738	0
5031977	gVSSQETAGIGASAHLVNFk	2	1	1	N-Term(iTRAQ4plex); K20(iTRAQ4plex)	0	2.12906	1.19347	1.87613	0	5.201e-13	7.16381	3	2261.22	1.65867	51.6958	0
18594498	kEDLAGGSLHDYVSNTENR	1	1	1	N-Term(iTRAQ4plex); K1(iTRAQ4plex)	0	0.663436	1.02222	0.381364	0	4.924e-09	7.16378	3	2393.19	-1.39001	36.5888	1
166235178	aQPFVAAANIDDkR	2	2	1	N-Term(iTRAQ4plex); K13(iTRAQ4plex)	0	0.613284	0.543303	1.28598	0	8.829e-11	7.14929	3	1804	2.27366	40.6432	1
23110942	aIGSASEGAQSSLQEVYHk	6	2	1	N-Term(iTRAQ4plex); K19(iTRAQ4plex)	0	1.08227	0.837932	1.08544	0	7.465e-12	7.14918	3	2250.17	2.30039	45.333	0
7330335	dEFTNTcPSDkEVEIAYSDVAk	5	2	1	N-Term(iTRAQ4plex); C7(Carbamidomethyl); K11(iTRAQ4plex); K22(iTRAQ4plex)	0	0.881944	1.22058	0.848666	0	4.331e-08	7.14248	3	2950.42	-5.56765	62.6353	1
27262628	kPTDGASSSNcVTDISHLVR	2	5	1	N-Term(iTRAQ4plex); K1(iTRAQ4plex); C11(Carbamidomethyl)	0	1.50733	0.927419	1.04405	0	2.336e-10	7.13891	3	2432.24	-3.00081	39.4952	0
4503635	gQPSVLQVVNLPIVERPVck	4	1	1	N-Term(iTRAQ4plex); C19(Carbamidomethyl); K20(iTRAQ4plex)	0	0.711479	0.792232	0.398571	0	3.752e-12	7.1384	3	2520.46	1.90169	79.1278	0
154146191	kHLEINPDHSIIETLR	5	2	1	N-Term(iTRAQ4plex); K1(iTRAQ4plex)	0	1.10638	0.928112	1.16266	0	8.791e-10	7.13646	3	2203.25	0.923831	41.3943	1
4506055	kWESPAQNTAHLDQFER	2	4	1	N-Term(iTRAQ4plex); K1(iTRAQ4plex)	0	0.74983	0.799793	0.731204	0	1.088e-09	7.12696	4	2345.19	0.376106	41.6109	1
13236495	aGESVLVHGASGGVGLAAcQIAR	2	3	1	N-Term(iTRAQ4plex); C19(Carbamidomethyl)	0	0.934428	1.03586	1.17602	0	4.071e-11	7.11238	3	2324.23	0.2024	69.9218	0
4504165	vPFDAATLHTSTAmAAQHGMDDDGTGQk	6	7	1	N-Term(iTRAQ4plex); M14(Oxidation); K28(iTRAQ4plex)	0	0.81072	1.21538	1.16304	0	3.371e-09	7.1112	4	3177.49	1.46114	46.3946	0
4502517	sLLSNVEGDNAVPMQHNNRPTQPLk	6	1	1	N-Term(iTRAQ4plex); K25(iTRAQ4plex)	0	0.648705	0.351633	0.228411	0	1.275e-11	7.09489	3	3047.6	2.84838	45.0119	0
10835203	rHPETGLFTLQSELmVTPAR	7	8	1	N-Term(iTRAQ4plex); M15(Oxidation)	0	0.669117	0.916549	0.539649	0	4.639e-07	7.09427	4	2443.28	-1.80944	60.9574	1
296010977	eYVNASEVSSGkPVSAR	1	19	1	N-Term(iTRAQ4plex); K12(iTRAQ4plex)	0	2.01779	0.854737	0.860069	0	8.289e-11	7.09259	3	2068.09	0.755459	30.7173	0
19923483	iYQNIQDGSLDLNAAESGVQHkPSAPQGGR	1	1	1	N-Term(iTRAQ4plex); K22(iTRAQ4plex)	0	0.793098	0.993515	0.890518	0	3.713e-09	7.09037	4	3438.76	-0.182885	51.8639	0
530403715	sEQSVAQLEEEkk	2	30	1	N-Term(iTRAQ4plex); K12(iTRAQ4plex); K13(iTRAQ4plex)	0	0.804301	1.43494	1.05621	0	6.954e-10	7.08776	3	1937.06	2.33665	28.7595	1
4503183	eQAGGDATENFEDVGHSTDAR	7	3	1	N-Term(iTRAQ4plex)	0	0.614519	0.97185	0.516251	0	1.093e-11	7.08529	3	2350.03	1.727	56.7382	0
167614485	qTmQVDEHARPQTTLEQLQk	3	3	1	N-Term(iTRAQ4plex); M3(Oxidation); K20(iTRAQ4plex)	0	0.83843	1.19986	0.61834	0	4.849e-09	7.08396	4	2685.4	4.79581	32.5285	0
4758792	vIAcDGGGGALGHPk	1	1	1	N-Term(iTRAQ4plex); C4(Carbamidomethyl); K15(iTRAQ4plex)	0	0.922785	0.809556	0.903754	0	1.696e-14	7.08268	3	1696.91	2.53003	27.283	0
14141159	aTGEADVEFVTHEDAVAAMSk	3	5	1	N-Term(iTRAQ4plex); K21(iTRAQ4plex)	0	1.13259	1.06206	1.18114	0	1.217e-11	7.08024	3	2466.22	4.21682	63.0671	0
13124879	qLHEYETELEDERk	3	4	1	N-Term(iTRAQ4plex); K14(iTRAQ4plex)	0	0.394177	0.75389	0.545603	0	4.439e-12	7.07888	3	2107.06	1.66219	38.1583	1
308818200	nLHQSGFSLSGTQVDEGVR	8	2	1	N-Term(iTRAQ4plex)	0	0.941291	0.937631	1.14831	0	1.458e-09	7.07774	3	2175.1	2.94885	42.5731	0
118582275	rDDDGALHAAcQVQPSATLDAAQPR	7	1	1	N-Term(iTRAQ4plex); C11(Carbamidomethyl)	0	0.672761	1.18632	0.777852	0	5.966e-08	7.07385	4	2807.35	-4.52984	42.3708	1
209413738	yHVPVVVVPEGSASDTHEQAILR	4	5	1	N-Term(iTRAQ4plex)	0	1.20844	0.881494	1.19796	0	1.685e-10	7.07205	4	2647.39	-0.547812	57.9517	0
4505753	fSGWYDADLSPAGHEEAk	7	1	1	N-Term(iTRAQ4plex); K18(iTRAQ4plex)	0	1.05796	1.19463	1.32271	0	1.748e-10	7.06604	3	2268.09	3.09629	60.9652	0
21361547	scSFTAAccSHFSSVLAQNR	4	1	1	N-Term(iTRAQ4plex); C2(Carbamidomethyl); C8(Carbamidomethyl); C9(Carbamidomethyl)	0	0.778481	1.07894	0.752485	0	1.63e-10	7.06355	3	2434.08	0.834479	49.7015	0
4502027	nEcFLQHkDDNPNLPR	15	1	1	N-Term(iTRAQ4plex); C3(Carbamidomethyl); K8(iTRAQ4plex)	0	0.732351	0.949579	0.529311	0	1.654e-07	7.04754	4	2285.15	8.90971	55.6454	1
11125770	sYGPAPGAGHVQEESNLSLQALESR	1	1	1	N-Term(iTRAQ4plex)	0	1.15496	1.14166	1.56747	0	2.759e-11	7.04334	3	2741.36	-0.432193	60.4286	0
45439327	sLQQSWELLATHENHLNQDDTVPESSR	4	1	1	N-Term(iTRAQ4plex)	0	0.249679	1.03931	0.574793	0	1.657e-11	7.04114	4	3278.58	0.954073	63.6247	0
4507725	tSESGELHGLTTEEEFVEGIYk	21	1	1	N-Term(iTRAQ4plex); K22(iTRAQ4plex)	0	0.801202	1.1025	0.525587	0	5.181e-10	7.04057	3	2743.37	4.46917	75.9022	0
116063573	vSGQGLHEGHTFEPAEFIIDTR	15	2	1	N-Term(iTRAQ4plex)	0	0.624515	0.909477	0.599437	0	1.744e-10	7.03981	4	2584.3	2.01029	61.5082	0
530394832	lELSGcEQGLHEIk	1	2	1	N-Term(iTRAQ4plex); C6(Carbamidomethyl); K14(iTRAQ4plex)	0	0.544493	0.915458	1.25572	0	2.132e-11	7.03858	3	1901.01	2.75708	49.1566	0
223718246	gGEDGPAIAIDLSGINETNDLkR	1	1	1	N-Term(iTRAQ4plex); K22(iTRAQ4plex)	0	1.07137	1.16162	1.43472	0	3.696e-12	7.03549	3	2643.39	3.15965	73.2422	1
291084757	gFcHLcDGQEAccVGLEAGINPTDHLITAYR	2	3	1	N-Term(iTRAQ4plex); C3(Carbamidomethyl); C6(Carbamidomethyl); C12(Carbamidomethyl); C13(Carbamidomethyl)	0	1.26073	1.05078	0.935794	0	2.435e-10	7.03167	4	3678.68	3.09668	73.8674	0
4502027	sHcIAEVENDEmPADLPSLAADFVESk	209	2	1	N-Term(iTRAQ4plex); C3(Carbamidomethyl); M12(Oxidation); K27(iTRAQ4plex)	0	0.841006	0.905815	0.430103	0	4.482e-09	7.03162	4	3278.55	1.68939	103.063	0
4503483	aRPFPDGLAEDIDkGEVSAR	6	2	1	N-Term(iTRAQ4plex); K14(iTRAQ4plex)	0	1.35765	0.771504	1.06629	0	6.282e-13	7.03108	3	2431.29	2.3348	55.7458	1
163644321	eIEQEAAVELSQLRDPQHDLDR	4	1	1	N-Term(iTRAQ4plex)	0	0.844982	0.919945	1.08255	0	1.417e-08	7.02675	4	2735.39	5.42267	72.1977	1
70780353	lLLENNANPNLATTAGHTPLHIAAR	3	6	1	N-Term(iTRAQ4plex)	0	0.544195	0.417895	0.344047	0	4.584e-11	7.01908	4	2766.52	2.23949	59.4878	0
4503139	sGVYQHVTGEMMGGHAIR	4	1	1	N-Term(iTRAQ4plex)	0	1.45619	1.00848	1.53764	0	6.79e-10	7.01772	4	2074.01	1.99679	40.313	0
50363217	lQHLENELTHDIITk	19	1	1	N-Term(iTRAQ4plex); K15(iTRAQ4plex)	0	0.894541	0.882431	0.488091	0	1.557e-10	7.01682	3	2092.16	-2.26099	65.7014	0
259906020	kcEAEEAEPPAATQPQTSETQTSHLPESER	3	6	1	N-Term(iTRAQ4plex); K1(iTRAQ4plex); C2(Carbamidomethyl)	0	0.917209	0.963679	1.41226	0	3.233e-09	7.0145	4	3626.71	0.3519	28.326	1
4504505	vLHGEQYLELYkPLPR	4	6	1	N-Term(iTRAQ4plex); K12(iTRAQ4plex)	0	1.10575	1.36995	0.550681	0	4.037e-08	7.01315	4	2243.29	4.50587	62.1585	0
5729875	lLkEGEEPTVYSDEEEPkDESAR	2	2	1	N-Term(iTRAQ4plex); K3(iTRAQ4plex); K18(iTRAQ4plex)	0	0.842553	1.08393	0.922406	0	1.183e-08	7.00598	4	3082.53	-3.19171	39.7551	2
302191611	kNLDSTTVAVHGEEIYck	2	4	1	N-Term(iTRAQ4plex); K1(iTRAQ4plex); C17(Carbamidomethyl); K18(iTRAQ4plex)	0	0.444648	1.1434	0.834561	0	8.939e-11	7.00288	3	2496.32	1.90953	36.8613	1
83627705	sHTEEDcTEELFDFLHAR	6	1	1	N-Term(iTRAQ4plex); C7(Carbamidomethyl)	0	0.989262	0.797502	0.856197	0	3.299e-10	7.00048	4	2380.07	0.857129	77.8328	0
193794826	fALPSPQHILGLPVGQHIYLSAR	5	3	1	N-Term(iTRAQ4plex)	0	0.616913	1.02853	0.705305	0	7.547e-10	6.99798	4	2658.49	-2.93551	86.6661	0
530363103	iGEEQSPEDAEDGPPELLFIHGGHTAk	1	4	1	N-Term(iTRAQ4plex); K27(iTRAQ4plex)	0	0.874456	0.854902	1.10998	0	1.143e-08	6.99735	4	3161.58	3.80084	72.7512	0
4506585	qAVDFLSNEGHIYSTVDDDHFk	3	2	1	N-Term(iTRAQ4plex); K22(iTRAQ4plex)	0	0.95719	0.983205	1.55679	0	1.688e-10	6.98627	4	2825.37	4.08464	67.3566	0
4503029	vGEEFEEQTVDGRPck	3	1	1	N-Term(iTRAQ4plex); C15(Carbamidomethyl); K16(iTRAQ4plex)	0	13.9736	0.855795	6.83163	0	3.065e-10	6.98585	3	2168.06	1.02572	36.6219	0
4504351	gTFSQLSELHcDk	40	1	1	N-Term(iTRAQ4plex); C11(Carbamidomethyl); K13(iTRAQ4plex)	0	0.539873	0.408743	0.370244	0	6.075e-09	6.98582	3	1809.91	1.57987	44.7625	0
268607694	gSSVVAYEGQSWHDYcFHck	6	3	1	N-Term(iTRAQ4plex); C16(Carbamidomethyl); C19(Carbamidomethyl); K20(iTRAQ4plex)	0	0.313774	1.09158	0.30802	0	7.167e-10	6.98467	4	2705.22	3.06964	48.9774	0
12667788	mEDSVGcLETAEEVkR	5	2	1	N-Term(iTRAQ4plex); C7(Carbamidomethyl); K15(iTRAQ4plex)	0	1.00799	0.985743	1.10632	0	1.481e-10	6.98211	3	2141.05	2.84052	44.4195	1
208022622	ecPSDEcGAGVFMASHFDR	4	1	1	N-Term(iTRAQ4plex); C2(Carbamidomethyl); C7(Carbamidomethyl)	0	1.52927	0.720356	0.892349	0	4.067e-12	6.98197	3	2315.96	-1.28926	70.5278	0
530382075	fSVcVLGDQQHcDEAk	10	2	1	N-Term(iTRAQ4plex); C4(Carbamidomethyl); C12(Carbamidomethyl); K16(iTRAQ4plex)	0	1.39278	1.00889	1.28236	0	6.381e-11	6.98143	3	2181.03	1.07743	46.1762	0
29788785	fWEVISDEHGIDPTGTYHGDSDLQLDR	13	2	1	N-Term(iTRAQ4plex)	0	1.00642	0.91526	0.984587	0	2.941e-09	6.97031	4	3246.52	2.38485	81.0976	0
4505621	wSGPLSLQEVDEQPQHPLHVTYAGAAVDELGk	1	2	1	N-Term(iTRAQ4plex); K32(iTRAQ4plex)	0	0.495602	1.00212	0.725017	0	5.474e-10	6.96612	4	3759.94	4.23777	75.9287	0
5901944	gTELGGAAGQGGHPPGYTSLASR	2	1	1	N-Term(iTRAQ4plex)	0	0.69322	1.14985	0.826409	0	8.324e-12	6.96457	3	2285.15	6.81528	38.1988	0
5730023	eVVHTVSLHEIDVINSR	3	3	1	N-Term(iTRAQ4plex)	0	1.23997	1.16708	0.885015	0	5.997e-12	6.96054	3	2091.14	3.18652	49.472	0
530394332	gGVTEISAADkAEEFR	2	5	1	N-Term(iTRAQ4plex); K11(iTRAQ4plex)	0	1.01317	1.03028	1.25298	0	5.696e-11	6.95818	3	1968.03	1.24908	42.4516	1
38788353	gTLSDEHAGVISVLAQQAAk	4	1	1	N-Term(iTRAQ4plex); K20(iTRAQ4plex)	0	1.12459	1.37633	0.884073	0	2.13e-11	6.9564	3	2283.26	2.68524	62.7363	0
117938314	tcLHYLGEFGEDQIYEAHQQGR	7	4	1	N-Term(iTRAQ4plex); C2(Carbamidomethyl)	0	0.672707	0.805792	2.47775	0	6.634e-10	6.95467	3	2795.3	1.18395	58.4361	0
4502027	sHcIAEVENDEMPADLPSLAADFVESk	128	2	1	N-Term(iTRAQ4plex); C3(Carbamidomethyl); K27(iTRAQ4plex)	0	0.763801	0.837138	0.418526	0	4.455e-10	6.94907	4	3262.55	1.33637	103.067	0
4557237	gQPDVVVkEDEEYkR	3	1	1	N-Term(iTRAQ4plex); K8(iTRAQ4plex); K14(iTRAQ4plex)	0	0.866683	1.32711	0.725172	0	3.305e-07	6.94631	4	2223.21	5.02921	26.6381	2
5292161	lQAQQDAVNIVcHSk	2	2	1	N-Term(iTRAQ4plex); C12(Carbamidomethyl); K15(iTRAQ4plex)	0	1.19799	0.965164	1.63061	0	5.079e-11	6.93715	3	1999.07	2.1459	41.3131	0
70780353	vLVSVSEHTWTEQPEAESSQADRDR	2	6	1	N-Term(iTRAQ4plex)	0	0.637665	0.324074	0.283672	0	2.085e-08	6.93348	4	3000.44	1.10407	50.9543	1
31742498	eGVIGVTEEQVHHIVk	3	4	1	N-Term(iTRAQ4plex); K16(iTRAQ4plex)	0	0.780841	0.852413	0.659561	0	1.921e-11	6.92994	3	2062.16	1.31263	67.8921	0
4826998	dkLESEmEDAYHEHQANLLR	7	2	1	N-Term(iTRAQ4plex); K2(iTRAQ4plex); M7(Oxidation)	0	1.12958	1.01788	1.28965	0	3.951e-07	6.92722	4	2732.32	-0.861274	32.4892	1
16306550	fLHNPDAAQGFVGcALSSTIQR	17	4	1	N-Term(iTRAQ4plex); C14(Carbamidomethyl)	0	0.633691	0.927826	0.777183	0	1.412e-10	6.92647	3	2533.28	2.93567	77.0371	0
4557579	sTITLDGGVLVHVQk	10	1	1	N-Term(iTRAQ4plex); K15(iTRAQ4plex)	0	1.5684	1.31908	0.59504	0	4.027e-11	6.92491	3	1855.1	3.7994	59.0909	0
40317626	fTGSQPFGQGVEHATANk	2	1	1	N-Term(iTRAQ4plex); K18(iTRAQ4plex)	0	1.10861	0.629988	0.936226	0	1.448e-08	6.92049	3	2164.11	3.05842	39.9617	0
12667788	kMEDSVGcLETAEEVkR	2	2	1	N-Term(iTRAQ4plex); K1(iTRAQ4plex); C8(Carbamidomethyl); K16(iTRAQ4plex)	0	1.00875	1.14406	0.994885	0	3.832e-09	6.91978	4	2413.25	4.8619	39.2538	2
4502027	aDDkETcFAEEGkk	35	2	1	N-Term(iTRAQ4plex); K4(iTRAQ4plex); C7(Carbamidomethyl); K13(iTRAQ4plex); K14(iTRAQ4plex)	0	0.811662	0.94125	0.486577	0	5.432e-09	6.91764	3	2204.13	-0.582111	19.252	2
9257257	gPVTDVAYSHDGAFLAVcDASk	9	4	1	N-Term(iTRAQ4plex); C18(Carbamidomethyl); K22(iTRAQ4plex)	0	1.25558	0.962199	1.24206	0	3.562e-10	6.9166	3	2568.26	-1.98611	64.132	0
520975484	aWVWNTHADFADEcPkPELLAIR	1	6	1	N-Term(iTRAQ4plex); C14(Carbamidomethyl); K16(iTRAQ4plex)	0	1.8583	1.03578	1.56274	0	1.785e-09	6.9112	4	3027.54	0.134802	82.6025	0
4758012	dSLYkDAMQYASESk	2	3	1	N-Term(iTRAQ4plex); K5(iTRAQ4plex); K15(iTRAQ4plex)	0	0.769432	0.859117	0.795518	0	8.431e-09	6.90929	3	2168.1	4.34456	62.8958	1
21361462	vYIGSFWSQPLLVPDNRR	1	2	1	N-Term(iTRAQ4plex)	0	0.222184	0.948393	0.167849	0	5.14e-08	6.90819	3	2291.25	5.09233	91.2998	1
253970504	qDHPSSMGVYGQESGGFSGPGENR	2	7	1	N-Term(iTRAQ4plex)	0	0.940468	0.646518	0.580871	0	1.288e-10	6.90718	3	2624.16	0.695212	35.0227	0
27894378	sPEGPREEEAAGGEEESPDSSPHGEASR	8	2	1	N-Term(iTRAQ4plex)	0	0.973495	1.34215	3.10519	0	1.008e-10	6.89833	4	3024.32	0.890347	10.3381	1
4826659	qMEkDETVSDcSPHIANIGR	4	2	1	N-Term(iTRAQ4plex); K4(iTRAQ4plex); C11(Carbamidomethyl)	0	1.06674	0.918738	1.2406	0	5.791e-08	6.89218	4	2575.25	-0.836725	32.3263	1
530414510	sNPDQADVDHDFVGDAcDSDQDQDGDGHQDSR	5	2	1	N-Term(iTRAQ4plex); C17(Carbamidomethyl)	0	6.98195	0.80923	9.29692	0	1.323e-11	6.89167	4	3661.44	1.52419	35.8375	0
530419365	lSGVQDGHQDISLLYTEPGAGQTHTAASFR	2	7	1	N-Term(iTRAQ4plex)	0	0.836699	1.06177	0.763598	0	5.085e-10	6.89143	4	3300.64	1.02133	59.9906	0
156231349	aTDAMAHVAGFTVAHDVSAR	1	2	1	N-Term(iTRAQ4plex)	0	1.43477	0.984359	0.787828	0	3.264e-11	6.88897	3	2171.08	-0.805571	67.8428	0
119395709	dGTHVVENVDATHIGk	2	1	1	N-Term(iTRAQ4plex); K16(iTRAQ4plex)	0	0.555814	0.984466	1.11978	0	6.821e-12	6.88562	3	1980.04	1.77586	26.1042	0
41872631	hFLLEEDkPEEPTAHAFVSTLTR	2	1	1	N-Term(iTRAQ4plex); K8(iTRAQ4plex)	0	1.48447	1.06239	0.637534	0	4.094e-10	6.87698	4	2955.54	-2.55883	59.471	0
367460087	nSLQEQQEEEEEARk	5	6	1	N-Term(iTRAQ4plex); K15(iTRAQ4plex)	0	0.331558	1.34194	0.767216	0	3.683e-10	6.86834	3	2135.05	1.32395	15.9292	1
9257257	nIDNPALADIYTEHAHQVVVAk	6	2	1	N-Term(iTRAQ4plex); K22(iTRAQ4plex)	0	1.00727	1.02021	1.18689	0	2.801e-14	6.86818	3	2706.45	3.46941	55.2034	0
530412699	hSHAGELEALGGVkPAVLTR	2	2	1	N-Term(iTRAQ4plex); K14(iTRAQ4plex)	0	0.622078	0.513067	0.365608	0	7.469e-13	6.86438	3	2330.32	0.583182	42.6965	0
5453998	vLTGVAGEDAEcHAAk	1	1	1	N-Term(iTRAQ4plex); C12(Carbamidomethyl); K16(iTRAQ4plex)	0	1.07312	0.689985	0.950076	0	1.127e-11	6.85616	3	1915.98	2.07613	27.4975	0
21735621	lTLYDIAHTPGVAADLSHIETk	8	2	1	N-Term(iTRAQ4plex); K22(iTRAQ4plex)	0	1.38548	1.17536	1.48286	0	9.464e-10	6.85503	3	2653.46	7.90765	81.839	0
156523968	kGDEVDGVDEVAk	3	1	1	N-Term(iTRAQ4plex); K1(iTRAQ4plex); K13(iTRAQ4plex)	0	1.31895	1.01182	1.42585	0	1.491e-08	6.85453	3	1792.97	1.88671	24.1733	1
32455266	lNcQVIGASVDSHFcHLAWVNTPk	1	1	1	N-Term(iTRAQ4plex); C3(Carbamidomethyl); C15(Carbamidomethyl); K24(iTRAQ4plex)	0	0.911565	0.993347	1.27257	0	8.309e-10	6.8497	4	3041.55	5.60969	72.3063	0
530403382	vNLEESSGVENSPAGARPk	1	6	1	N-Term(iTRAQ4plex); K19(iTRAQ4plex)	0	1.03852	1.24641	1.03026	0	4.85e-11	6.84869	3	2229.17	0.129531	31.7575	0
10864011	tSPVADAAGWVDVDkETLQHR	5	1	1	N-Term(iTRAQ4plex); K15(iTRAQ4plex)	0	0.77218	0.956512	0.67519	0	2.89e-10	6.84864	3	2583.34	0.462086	62.0537	1
530421441	rPEQVTWAAQEQELESLR	2	2	1	N-Term(iTRAQ4plex)	0	0.671153	0.875843	0.496194	0	6.324e-08	6.84774	3	2314.2	3.80082	73.9898	0
50363217	tDTSHHDQDHPTFNk	29	1	1	N-Term(iTRAQ4plex); K15(iTRAQ4plex)	0	0.890451	0.846596	0.441037	0	1.33e-10	6.84548	3	2067.98	1.67065	6.22452	0
530407761	gSDALSETSSVSHIEDLEk	1	9	1	N-Term(iTRAQ4plex); K19(iTRAQ4plex)	0	1.21672	0.670079	1.29662	0	8.139e-11	6.84407	3	2292.15	2.16957	51.5561	0
46367787	skVDEAVAVLQAHQAk	2	5	1	N-Term(iTRAQ4plex); K2(iTRAQ4plex); K16(iTRAQ4plex)	0	1.7151	1.15753	1.37375	0	9.543e-10	6.84378	4	2126.24	2.73718	50.2128	1
5901944	lQDRVDAQDETAAEFTLR	1	1	1	N-Term(iTRAQ4plex)	0	0.630932	1.23553	0.991023	0	6.088e-10	6.83578	3	2222.12	2.87695	56.3909	1
4557581	tQTVcNFTDGALVQHQEWDGkESTITR	6	1	1	N-Term(iTRAQ4plex); C5(Carbamidomethyl); K21(iTRAQ4plex)	0	2.40521	0.987372	0.62922	0	4.435e-08	6.83577	4	3409.67	1.36001	56.9292	1
4502101	gDRSEDFGVNEDLADSDAR	4	2	1	N-Term(iTRAQ4plex)	0	0.879194	0.802569	0.69557	0	5.909e-10	6.83354	3	2211.99	0.295129	64.8515	1
50363217	lYHSEAFTVNFGDTEEAkk	9	1	1	N-Term(iTRAQ4plex); K18(iTRAQ4plex); K19(iTRAQ4plex)	0	0.876164	0.696074	0.441486	0	6.514e-09	6.83273	4	2618.35	2.71314	48.4618	1
530395074	eAGELkPEEEITVGPVQk	3	1	1	N-Term(iTRAQ4plex); K6(iTRAQ4plex); K18(iTRAQ4plex)	0	1.08634	1.19539	1.15447	0	1.299e-09	6.83152	3	2385.33	2.64197	46.2721	0
34447231	gFTGIDSDYEkPETPER	4	2	1	N-Term(iTRAQ4plex); K11(iTRAQ4plex)	0	0.709591	1.27141	0.565417	0	1.044e-09	6.83065	3	2229.09	-0.0424181	41.182	0
61743954	vDVSAPDVEAHGPEWNLk	4	6	1	N-Term(iTRAQ4plex); K18(iTRAQ4plex)	0	0.51611	1.19209	0.537123	0	8.675e-12	6.82462	3	2251.17	5.91805	64.192	0
83700235	kGVAINFVTEEDkR	1	3	1	N-Term(iTRAQ4plex); K1(iTRAQ4plex); K13(iTRAQ4plex)	0	1.25258	1.21449	1.19121	0	2.519e-07	6.81905	4	2038.17	3.84383	34.8404	2
153082755	kAEELIQQEHADQAEIR	1	1	1	N-Term(iTRAQ4plex); K1(iTRAQ4plex)	0	0.645285	0.85957	0.45639	0	3.877e-11	6.81601	3	2296.22	0.943348	32.8258	1
4506217	aSTNIQDTEGNTPLHLAcDEERVEEAk	2	1	1	N-Term(iTRAQ4plex); C18(Carbamidomethyl); K27(iTRAQ4plex)	0	1.0632	0.946956	1.14826	0	5.385e-11	6.81443	4	3315.61	3.01269	48.3317	1
530390865	eVLDEDTDEEkETLk	2	2	1	N-Term(iTRAQ4plex); K11(iTRAQ4plex); K15(iTRAQ4plex)	0	1.45652	1.13841	1.09185	0	8.314e-10	6.81297	3	2225.15	3.45764	62.0573	1
4507877	gWLRDPSASPGDAGEQAIR	2	4	1	N-Term(iTRAQ4plex)	0	0.392485	1.03939	0.601633	0	1.39e-11	6.81278	3	2127.08	2.69124	47.4446	1
20070228	dLAQYDAAHHEEFkR	3	1	1	N-Term(iTRAQ4plex); K14(iTRAQ4plex)	0	1.24552	1.01333	1.18388	0	4.016e-11	6.81215	3	2118.06	-0.501308	18.4622	1
24307965	sDTATGGESAGHATSSQEPSGcSDQRPAEDLNIR	3	1	1	N-Term(iTRAQ4plex); C22(Carbamidomethyl)	0	1.15072	1.01435	1.33536	0	1.076e-08	6.81157	4	3632.62	-0.546022	28.4199	0
4507877	eTVQTTEDQILkR	5	4	1	N-Term(iTRAQ4plex); K12(iTRAQ4plex)	0	0.401754	1.21066	0.741772	0	2.422e-08	6.80638	3	1849.03	2.99484	33.2947	1
12667788	hSQAVEELAEQLEQTkR	2	2	1	N-Term(iTRAQ4plex); K16(iTRAQ4plex)	0	0.883254	1.05859	1.02615	0	6.107e-09	6.8043	4	2284.22	3.80587	55.1023	1
23510451	gSTGFGQDSILSLPGNVGHQDVk	2	3	1	N-Term(iTRAQ4plex); K23(iTRAQ4plex)	0	0.965279	0.698933	0.633086	0	1.306e-09	6.80376	3	2601.36	4.0718	64.1764	0
17986258	nkDQGTYEDYVEGLR	19	8	1	N-Term(iTRAQ4plex); K2(iTRAQ4plex)	0	0.781902	1.10842	0.873844	0	5.321e-09	6.80339	3	2075.03	2.11695	47.1033	1
5031601	tQIAIcPNNHEVHIYEk	4	3	1	N-Term(iTRAQ4plex); C6(Carbamidomethyl); K17(iTRAQ4plex)	0	1.14238	0.990508	1.52464	0	1.559e-07	6.79526	3	2354.22	2.28809	40.207	0
116063573	lVSNHSLHETSSVFVDSLTk	11	2	1	N-Term(iTRAQ4plex); K20(iTRAQ4plex)	0	0.674144	0.994902	0.724659	0	1.04e-09	6.79244	3	2488.33	0.126715	57.9724	0
530425867	skcEELSGLHGQLQEAR	3	4	1	N-Term(iTRAQ4plex); K2(iTRAQ4plex); C3(Carbamidomethyl)	0	1.19395	0.964363	1.69123	0	7.874e-11	6.79095	3	2230.15	1.25337	30.3598	1
76496475	aGLGSGLSLSGLVHPELSR	2	4	1	N-Term(iTRAQ4plex)	0	0.797737	0.927782	0.69289	0	2.634e-12	6.79051	3	1994.12	3.5877	75.6488	0
29826323	yFDRVDENNPEYLR	2	8	1	N-Term(iTRAQ4plex)	0	0.458591	0.672127	0.632292	0	7.973e-07	6.78752	3	1973.96	5.65715	67.9394	1
10880979	qLQAQDEEGGGHVPERPk	3	3	1	N-Term(iTRAQ4plex); K18(iTRAQ4plex)	0	0.933185	0.778329	0.976267	0	1.513e-12	6.78728	3	2263.17	-0.697198	15.1264	0
5031573	gVDDLDFFIGDEAIEkPTYATk	4	2	1	N-Term(iTRAQ4plex); K16(iTRAQ4plex); K22(iTRAQ4plex)	0	1.39759	1.09772	1.49445	0	5.001e-10	6.78721	3	2876.51	4.86107	88.3283	0
4502049	hIDcAHVYQNENEVGVAIQEk	5	1	1	N-Term(iTRAQ4plex); C4(Carbamidomethyl); K21(iTRAQ4plex)	0	1.10004	1.49873	1.8706	0	2.819e-09	6.78589	4	2741.36	8.25322e-05	40.1368	0
13654237	sLGTIQQccDAIDHLcR	1	2	1	N-Term(iTRAQ4plex); C8(Carbamidomethyl); C9(Carbamidomethyl); C16(Carbamidomethyl)	0	1.60332	0.715167	1.39963	0	1.962e-09	6.78347	3	2191.02	2.98751	52.6795	0
4758328	lGVEFDETTADDRk	3	1	1	N-Term(iTRAQ4plex); K14(iTRAQ4plex)	0	0.655961	1.67245	1.34635	0	3.015e-10	6.78296	3	1883.96	2.52178	40.4297	1
23510340	aLPAVQQNNLDEDLIRk	2	3	1	N-Term(iTRAQ4plex); K17(iTRAQ4plex)	0	0.830032	0.984128	1.16563	0	3.436e-09	6.78072	3	2225.26	3.92874	57.9441	1
259013547	iTHYQLNFQTGLLVPAHIFR	1	3	1	N-Term(iTRAQ4plex)	0	1.31957	1.32506	1.54375	0	2.326e-09	6.78061	4	2512.4	2.46507	85.4755	0
295986608	sYScQVTHEGSTVEk	51	3	1	N-Term(iTRAQ4plex); C4(Carbamidomethyl); K15(iTRAQ4plex)	0	0.790581	0.551057	0.485047	0	6.701e-09	6.77697	3	1999.97	1.5823	16.7502	0
115298659	fQSADETGQDLVNANHEASDEVR	1	1	1	N-Term(iTRAQ4plex)	0	0.526732	0.388824	0.24873	0	1.511e-11	6.76797	3	2676.23	2.55197	47.148	0
530412501	sSQIGAVVSHQSSVIPDREYLR	2	4	1	N-Term(iTRAQ4plex)	0	0.800754	0.980732	0.761206	0	1.423e-10	6.76711	4	2572.37	2.63481	51.5409	1
50845386	rAEDGSVIDYELIDQDAR	41	3	1	N-Term(iTRAQ4plex)	0	0.661457	0.963123	0.504866	0	9.416e-09	6.75595	3	2209.08	-2.23433	60.9273	1
4557485	aEEEHLGILGPQLHADVGDk	2	1	1	N-Term(iTRAQ4plex); K20(iTRAQ4plex)	0	1.30842	0.74021	0.499323	0	4.872e-12	6.75219	3	2416.28	4.29213	52.4971	0
4506679	kAEAGAGSATEFQFR	4	1	1	N-Term(iTRAQ4plex); K1(iTRAQ4plex)	0	1.5297	1.25668	1.81283	0	1.7e-10	6.75118	3	1857.97	2.20875	35.4094	1
4503049	gVNTGAVGSYIYDRDPEGk	6	3	1	N-Term(iTRAQ4plex); K19(iTRAQ4plex)	0	0.378744	1.2742	0.635527	0	5.79e-10	6.75076	3	2286.17	4.82275	49.5752	1
5453555	yVATLGVEVHPLVFHTNR	4	1	1	N-Term(iTRAQ4plex)	0	1.21529	0.762998	1.04022	0	3.887e-10	6.74306	4	2196.2	-0.853658	64.0622	0
126012562	sGQQAcEGVGSFLLYSVHEGIR	2	1	1	N-Term(iTRAQ4plex); C6(Carbamidomethyl)	0	0.866226	1.02926	0.651557	0	8.423e-10	6.73709	3	2538.26	4.47787	83.2787	0
126012571	lcNEcADGSFHLSTR	3	8	1	N-Term(iTRAQ4plex); C2(Carbamidomethyl); C5(Carbamidomethyl)	0	0.421074	1.77136	0.868366	0	1.013e-09	6.73695	3	1910.87	3.07553	42.2505	0
530384249	eESESTAVGQAHSDISk	3	3	1	N-Term(iTRAQ4plex); K17(iTRAQ4plex)	0	0.678163	1.29284	0.832982	0	2.09e-10	6.73282	3	2063.02	4.10238	21.4931	0
10716563	sDAEEDGGTVSQEEEDRkPk	6	2	1	N-Term(iTRAQ4plex); K18(iTRAQ4plex); K20(iTRAQ4plex)	0	1.13581	0.931308	1.12028	0	1.603e-09	6.73256	4	2638.27	-4.19988	13.7518	1
5454028	sEASAFGASHHVAYFEASAk	2	1	1	N-Term(iTRAQ4plex); K20(iTRAQ4plex)	0	0.614374	0.984881	0.501775	0	5.118e-09	6.7313	4	2355.15	-3.239	37.5559	0
115298678	sGQSEDRQPVPGQQMTLk	2	1	1	N-Term(iTRAQ4plex); K18(iTRAQ4plex)	0	0.588756	0.621138	0.425058	0	1.5e-09	6.73056	3	2274.18	1.55958	31.0329	1
7706254	vEEEEEEkVAEEEETSVk	2	1	1	N-Term(iTRAQ4plex); K8(iTRAQ4plex); K18(iTRAQ4plex)	0	1.20793	1.17101	2.25777	0	2.478e-09	6.73042	3	2554.26	-0.908897	46.613	1
339882741	gYDQSAYDGkDYIALNEDLR	4	2	1	N-Term(iTRAQ4plex); K10(iTRAQ4plex)	0	1.27251	1.98988	1.33822	0	1.973e-10	6.72855	3	2594.27	3.23837	62.7612	1
530386326	aVGPHQFLGDQEAIQAAIk	2	1	1	N-Term(iTRAQ4plex); K19(iTRAQ4plex)	0	0.648657	0.532508	0.430078	0	2.513e-10	6.72779	3	2281.26	1.70809	62.2397	0
530379783	sTLmNTLFNTTFETEEASHHEAcVR	2	7	1	N-Term(iTRAQ4plex); M4(Oxidation); C23(Carbamidomethyl)	0	0.772176	1.12549	0.65657	0	8.025e-10	6.72429	4	3085.43	5.38138	64.692	0
98986464	eEIHkDLLVTGAYEISDQSGGAGGLR	6	2	1	N-Term(iTRAQ4plex); K5(iTRAQ4plex)	0	0.924218	0.987384	0.937114	0	1.739e-09	6.71725	4	3003.56	-1.30871	63.2069	1
192447438	nNLELSTPLkIETISHEDLQR	1	2	1	N-Term(iTRAQ4plex); K10(iTRAQ4plex)	0	0.547936	0.526905	0.371096	0	1.714e-08	6.71588	4	2738.51	5.27863	61.6542	1
530388678	eEMQSNVEVVHTYR	3	4	1	N-Term(iTRAQ4plex)	0	3.41842	1.07717	0.946962	0	3.543e-08	6.71302	3	1864.9	0.59453	28.6469	0
153070260	gEAAAERPGEAAVASSPSk	13	1	1	N-Term(iTRAQ4plex); K19(iTRAQ4plex)	0	1.23726	1.01496	1.13219	0	1.162e-10	6.70579	3	2073.09	2.24231	17.0295	0
4507877	cDRVDQLTAQLADLAAR	2	4	1	N-Term(iTRAQ4plex); C1(Carbamidomethyl)	0	0.615417	1.02864	0.666169	0	7.841e-11	6.70148	3	2060.08	4.35612	85.7312	1
5031699	tEAEIAHIALETLEGHQR	6	1	1	N-Term(iTRAQ4plex)	0	0.458561	0.765004	0.398678	0	3.828e-10	6.69898	4	2162.14	2.56403	77.7323	0
367460087	aLEEETkNHEAQIQDMR	2	6	1	N-Term(iTRAQ4plex); K7(iTRAQ4plex)	0	0.397183	1.19911	0.65904	0	3.683e-09	6.69687	3	2330.17	3.08389	32.2007	1
21614544	kLLETEcPQYIR	4	2	1	N-Term(iTRAQ4plex); K1(iTRAQ4plex); C7(Carbamidomethyl)	0	1.28461	0.446645	0.28274	0	2.77e-07	6.69588	3	1838.01	1.08806	41.6836	1
118572606	aQVSDSATYTcHVANVAGTAEk	1	1	1	N-Term(iTRAQ4plex); C11(Carbamidomethyl); K22(iTRAQ4plex)	0	0.778778	1.05924	1.07257	0	1.212e-10	6.69522	3	2568.27	4.14984	40.6611	0
530413555	dNVSSPGGATIHALHVLESGGFR	1	5	1	N-Term(iTRAQ4plex)	0	1.15986	0.680215	2.78753	0	2.395e-09	6.69485	3	2465.28	4.41573	72.2376	0
90265805	ecDHSQTDSLEDEEIEAFYk	2	2	1	N-Term(iTRAQ4plex); C2(Carbamidomethyl); K20(iTRAQ4plex)	0	0.400796	1.24578	0.584528	0	2.946e-08	6.69096	3	2733.2	-4.37526	67.3038	0
61743954	aGAISASGPELQGAGHSk	3	6	1	N-Term(iTRAQ4plex); K18(iTRAQ4plex)	0	0.833604	1.39882	0.506413	0	5.576e-10	6.69084	3	1926.03	2.93008	50.1329	0
288915539	iDINMSGFNETDDLkR	6	5	1	N-Term(iTRAQ4plex); K15(iTRAQ4plex)	0	1.18962	1.08212	1.10845	0	3.653e-09	6.68969	3	2156.1	2.83893	62.8265	1
25777602	tITGFQTHTTPVLLAHGER	5	3	1	N-Term(iTRAQ4plex)	0	0.899074	0.915851	0.736909	0	5.539e-09	6.68927	4	2223.21	3.41945	47.4484	0
32483399	gTEAPAVVTEEEDDDEETAPPVIAPRPDHTk	3	2	1	N-Term(iTRAQ4plex); K31(iTRAQ4plex)	0	1.05097	1.05575	1.0104	0	5.274e-10	6.685	4	3603.74	-4.99219	50.6737	0
66932947	qQNAQGGFSSTQDTVVALHALSk	7	1	1	N-Term(iTRAQ4plex); K23(iTRAQ4plex)	0	0.70578	0.568218	0.42942	0	1.601e-09	6.68107	3	2675.4	1.6451	59.7375	0
24234688	vEAVNMAEGIIHDTETk	4	1	1	N-Term(iTRAQ4plex); K17(iTRAQ4plex)	0	1.02559	1.00904	0.760887	0	1.471e-11	6.68081	3	2145.12	2.78991	74.8604	0
61743954	aVEVQGPSLESGDHGk	6	6	1	N-Term(iTRAQ4plex); K16(iTRAQ4plex)	0	0.573074	1.29078	0.542918	0	2.348e-10	6.6794	3	1897.99	4.00162	29.3095	0
55770888	aDLQNHLDTAQNALQDk	3	1	1	N-Term(iTRAQ4plex); K17(iTRAQ4plex)	0	0.849719	0.758178	1.08498	0	8.38e-10	6.67924	3	2183.12	-3.88455	44.9821	0
422398894	eAVAPVQEESDLEkk	1	9	1	N-Term(iTRAQ4plex); K14(iTRAQ4plex); K15(iTRAQ4plex)	0	0.662519	0.906606	0.828529	0	3.918e-10	6.67618	3	2104.17	7.75678	33.7982	1
115527062	gTVHFAVVITDGHVTGSPcGGIk	4	3	1	N-Term(iTRAQ4plex); C19(Carbamidomethyl); K23(iTRAQ4plex)	0	0.492725	1.03613	0.432742	0	3.289e-09	6.67566	4	2597.39	6.19877	56.232	0
4504893	dIPTNSPELEETLTHTITk	9	3	1	N-Term(iTRAQ4plex); K19(iTRAQ4plex)	0	1.08997	0.85594	0.383435	0	3.621e-10	6.67395	3	2427.3	4.53582	73.0443	0
4826659	kLEVEANNAFDQYR	7	2	1	N-Term(iTRAQ4plex); K1(iTRAQ4plex)	0	0.926842	0.939849	1.00912	0	5.286e-08	6.67389	3	1985.04	1.13661	50.2443	1
5453559	yTAQVDAEEkEDVk	3	1	1	N-Term(iTRAQ4plex); K10(iTRAQ4plex); K14(iTRAQ4plex)	0	1.10525	1.1383	1.08386	0	3.112e-09	6.66464	3	2057.08	3.58909	31.875	1
294660772	aIGQAGSLTSSEDTLTVVTADHSHVFTFGGYTPR	1	4	1	N-Term(iTRAQ4plex)	0	1.41564	0.630204	0.374625	0	6.93e-08	6.66448	4	3666.82	1.47905	84.1118	0
530410154	vGGVGPADTHEPLRPEAEPGELER	3	4	1	N-Term(iTRAQ4plex)	0	0.581463	0.991553	0.645327	0	1.52e-08	6.66405	4	2656.35	2.48342	40.426	0
530391071	rPAEDMEEEQAFkR	5	5	1	N-Term(iTRAQ4plex); K13(iTRAQ4plex)	0	0.886815	0.831121	1.05177	0	5.512e-09	6.6633	4	2024.02	3.78463	24.6067	1
44889481	aAHIFNEALVcHQIR	4	10	1	N-Term(iTRAQ4plex); C11(Carbamidomethyl)	0	0.694385	0.947609	0.536332	0	2.136e-10	6.66025	3	1923.01	-2.16197	44.7698	0
7706497	kNPDSQYGELIEk	3	1	1	N-Term(iTRAQ4plex); K1(iTRAQ4plex); K13(iTRAQ4plex)	0	0.909159	1.29712	1.29572	0	3.229e-08	6.6585	3	1953.06	-2.35331	34.0889	1
19920317	eRDFTSLENTVEER	3	1	1	N-Term(iTRAQ4plex)	0	1.214	0.731312	0.770176	0	4.786e-07	6.65792	3	1868.92	3.07811	49.3054	1
157738667	aQSLQEAAHQELNTLk	1	3	1	N-Term(iTRAQ4plex); K16(iTRAQ4plex)	0	0.743395	1.13043	1.13293	0	7.42e-09	6.65698	3	2069.12	-1.02147	57.4756	0
21361827	gLLQDDAHPTLVTYADHSk	1	2	1	N-Term(iTRAQ4plex); K19(iTRAQ4plex)	0	0.863824	0.85979	0.866249	0	8.507e-09	6.65623	4	2369.24	3.40988	49.596	0
66933016	gkLPIVNEDDELVAIIAR	2	1	1	N-Term(iTRAQ4plex); K2(iTRAQ4plex)	0	1.05305	0.926641	1.18416	0	1.986e-08	6.65411	3	2253.31	2.76373	86.2232	1
4557325	aYkSELEEQLTPVAEETR	3	2	1	N-Term(iTRAQ4plex); K3(iTRAQ4plex)	0	0.960139	0.912498	0.675331	0	9.344e-09	6.65015	3	2381.25	3.46586	56.3326	1
41872631	sLYQSAGVAPESFEYIEAHGTGTk	2	1	1	N-Term(iTRAQ4plex); K24(iTRAQ4plex)	0	1.71166	1.17432	0.754406	0	5.732e-08	6.64972	3	2830.39	-7.67148	69.4959	0
4503545	kYEDIcPSTHNMDVPNIk	1	4	1	N-Term(iTRAQ4plex); K1(iTRAQ4plex); C6(Carbamidomethyl); K18(iTRAQ4plex)	0	1.31827	0.860794	1.35438	0	6.778e-08	6.64922	4	2593.31	-1.63984	46.6916	1
4502027	vFDEFkPLVEEPQNLIk	41	2	1	N-Term(iTRAQ4plex); K6(iTRAQ4plex); K17(iTRAQ4plex)	0	0.821296	0.987355	0.456889	0	2.262e-09	6.64783	3	2477.4	0.412843	87.0665	0
255918077	lQGAHLTSILSHEEQMFVNR	2	4	1	N-Term(iTRAQ4plex)	0	1.75111	0.807196	1.65846	0	8.254e-11	6.64779	3	2454.25	-5.38997	75.0119	0
299890871	lSHEGPGSELPAGALYR	2	6	1	N-Term(iTRAQ4plex)	0	1.04254	1.13384	0.884636	0	9.089e-11	6.64579	3	1898	5.37636	45.3345	0
530395517	aEPYAADEGSGEGHk	1	3	1	N-Term(iTRAQ4plex); K15(iTRAQ4plex)	0	1.08313	0.979775	1.05506	0	2.262e-11	6.64511	3	1805.85	-2.17529	35.5832	0
530415759	aSEESVAQLEEEkR	1	4	1	N-Term(iTRAQ4plex); K13(iTRAQ4plex)	0	4.3518	1.12266	1.21748	0	6.072e-11	6.6434	3	1892.98	-1.08856	33.9831	1
13489087	fkLEESYTLNSDLAR	3	1	1	N-Term(iTRAQ4plex); K2(iTRAQ4plex)	0	0.875676	0.926957	1.29965	0	2.739e-09	6.64336	3	2074.11	3.52298	60.5782	1
50363217	dTEEEDFHVDQVTTVk	25	1	1	N-Term(iTRAQ4plex); K16(iTRAQ4plex)	0	1.02204	0.882345	0.543756	0	8.148e-08	6.64126	3	2180.07	2.40327	48.7697	0
9951915	gISEETTTGVHNLYk	6	2	1	N-Term(iTRAQ4plex); K15(iTRAQ4plex)	0	2.45236	0.99928	1.23462	0	6.983e-09	6.63628	3	1937.02	-2.76387	37.4878	0
31377806	gSVTFHcALGPEVANVAk	2	2	1	N-Term(iTRAQ4plex); C7(Carbamidomethyl); K18(iTRAQ4plex)	0	0.545098	1.26511	0.457486	0	2.552e-11	6.63397	3	2145.14	3.16221	48.4366	0
344179112	vEIYHEGSWGTIcDDSWDLSDAHVVcR	2	5	1	N-Term(iTRAQ4plex); C13(Carbamidomethyl); C26(Carbamidomethyl)	0	1.16803	0.639988	1.43117	0	2.299e-10	6.63342	4	3350.51	5.19394	77.3499	0
89191868	rDETLQDGcDTHFck	3	1	1	N-Term(iTRAQ4plex); C9(Carbamidomethyl); C14(Carbamidomethyl); K15(iTRAQ4plex)	0	0.489431	1.2174	0.51617	0	2.53e-06	6.63208	4	2169.99	1.13403	21.1198	1
530393506	dENQSINHQMAQEDAQR	3	5	1	N-Term(iTRAQ4plex)	0	0.913862	0.923563	0.970866	0	2.98e-09	6.6297	3	2157.97	1.87209	40.2395	0
340138932	ekEEAAAGEHAGGQEFGLEGSAEEEVTGR	3	1	1	N-Term(iTRAQ4plex); K2(iTRAQ4plex)	0	0.848924	0.800344	0.940144	0	6.357e-12	6.62948	4	3262.54	1.15037	44.0179	1
253970504	qDHPSSmGVYGQESGGFSGPGENR	4	7	1	N-Term(iTRAQ4plex); M7(Oxidation)	0	0.958322	0.868803	0.825788	0	1.817e-11	6.62397	3	2640.16	1.96972	26.0236	0
528281421	eGSALTEGAkEEGGEEVAk	2	12	1	N-Term(iTRAQ4plex); K10(iTRAQ4plex); K19(iTRAQ4plex)	0	0.806477	1.03397	0.779843	0	6.275e-10	6.62197	3	2323.2	1.86465	29.4268	1
5901944	rGTELGGAAGQGGHPPGYTSLASR	3	1	1	N-Term(iTRAQ4plex)	0	0.866009	1.07968	0.998516	0	1.164e-08	6.62064	4	2441.24	1.22992	24.2821	1
4504349	lLGNVLVcVLAHHFGk	17	1	1	N-Term(iTRAQ4plex); C8(Carbamidomethyl); K16(iTRAQ4plex)	0	0.740542	0.428158	0.684414	0	2.699e-12	6.62036	3	2065.19	-2.02127	93.3491	0
8922873	kLAEQEAHYAVR	3	3	1	N-Term(iTRAQ4plex); K1(iTRAQ4plex)	0	0.780697	1.21689	0.875991	0	1.383e-09	6.6162	3	1702.95	-0.0400519	15.7139	1
21361120	iNESTQNWHQLENIGNFIk	2	2	1	N-Term(iTRAQ4plex); K19(iTRAQ4plex)	0	0.305139	0.685345	0.568307	0	7.452e-09	6.61599	3	2573.34	2.05955	79.462	0
66932947	vDLSFSPSQSLPASHAHLR	17	1	1	N-Term(iTRAQ4plex)	0	0.857688	0.753465	0.45062	0	1.361e-10	6.61539	3	2193.16	2.95003	54.146	0
385251401	dVLTSTYGATAETLSTSTTTHVTk	1	11	1	N-Term(iTRAQ4plex); K24(iTRAQ4plex)	0	1.46665	0.916734	1.08315	0	1.213e-09	6.61477	3	2773.45	3.95663	60.7209	0
255918077	vSVPTHPEAVGDASLTVVk	3	4	1	N-Term(iTRAQ4plex); K19(iTRAQ4plex)	0	2.95991	0.707722	2.65252	0	1.698e-09	6.61316	3	2194.24	2.019	52.7934	0
45580688	lIDQYGTHYLQSGSLGGEYR	3	1	1	N-Term(iTRAQ4plex)	0	0.957687	0.765275	0.485164	0	5.851e-08	6.61271	3	2401.2	2.44876	74.0355	0
115298678	sEETkENEGFTVTAEGk	6	1	1	N-Term(iTRAQ4plex); K5(iTRAQ4plex); K17(iTRAQ4plex)	0	0.733367	0.699264	0.339615	0	2.29e-09	6.61229	3	2288.17	2.97355	30.5118	1
4557581	tQTVcNFTDGALVQHQEWDGk	12	1	1	N-Term(iTRAQ4plex); C5(Carbamidomethyl); K21(iTRAQ4plex)	0	5.72875	1.44656	0.703758	0	8.83e-09	6.61167	3	2722.3	-4.45124	61.4537	0
15055539	kLLMMAGIDDcYTSAR	2	2	1	N-Term(iTRAQ4plex); K1(iTRAQ4plex); C11(Carbamidomethyl)	0	1.04176	0.628971	0.828248	0	5.641e-10	6.60685	3	2133.08	3.66103	64.7125	1
316983136	dDTIYEDEDVkEAIR	4	3	1	N-Term(iTRAQ4plex); K11(iTRAQ4plex)	0	1.02309	1.16968	1.15907	0	2.041e-09	6.60671	3	2099.04	2.5135	50.7285	1
45269141	aQEQQSLIHTNQAESHTAVGR	2	2	1	N-Term(iTRAQ4plex)	0	0.31882	1.17927	0.99271	0	2.182e-09	6.60635	4	2449.22	-2.78333	14.7965	0
4503291	lcAAAASILGkPADR	1	3	1	N-Term(iTRAQ4plex); C2(Carbamidomethyl); K11(iTRAQ4plex)	0	0.580178	0.87616	0.747756	0	2.206e-10	6.60262	3	1802.02	0.342704	56.5604	0
259155302	yVcEGPSHGGLPGASSEk	1	3	1	N-Term(iTRAQ4plex); C3(Carbamidomethyl); K18(iTRAQ4plex)	0	1.20799	1.1532	1.08228	0	3.059e-11	6.60098	3	2120.04	3.85656	32.0298	0
4501887	kDLYANTVLSGGTTMYPGIADR	24	4	1	N-Term(iTRAQ4plex); K1(iTRAQ4plex)	0	0.893699	1.00348	0.859532	0	1.149e-10	6.5939	3	2631.38	5.62365	71.1231	1
156104874	lNSEQSQALQHQQETGR	3	2	1	N-Term(iTRAQ4plex)	0	0.636253	1.76317	1.00197	0	5.947e-10	6.59263	3	2098.03	-3.21555	14.4779	0
14591904	iAVDEVHccSQWGHDFRPDYk	1	1	1	N-Term(iTRAQ4plex); C8(Carbamidomethyl); C9(Carbamidomethyl); K21(iTRAQ4plex)	0	1.18573	0.78442	0.965871	0	3.398e-09	6.59208	4	2907.36	1.0282	46.489	0
530360970	tSPADHGGSVGSESGGSAVDSVAGEHSVSGR	2	12	1	N-Term(iTRAQ4plex)	0	1.01939	1.07514	0.644566	0	2.729e-11	6.59024	4	2984.38	2.06242	22.4489	0
431822408	yHTSQSGDEMTSLSEYVSR	9	3	1	N-Term(iTRAQ4plex)	0	1.00872	0.907711	0.927889	0	9.305e-10	6.58838	3	2321.06	4.10268	55.276	0
24797074	ePVELGQPNTLIcHIDk	1	1	1	N-Term(iTRAQ4plex); C13(Carbamidomethyl); K17(iTRAQ4plex)	0	0.0655524	1.86218	1.45769	0	9.992e-10	6.588	3	2251.21	3.14803	64.5651	0
116063573	sAGQGEVLVYVEDPAGHQEEAk	10	2	1	N-Term(iTRAQ4plex); K22(iTRAQ4plex)	0	0.598978	0.937435	0.692666	0	1.145e-11	6.58464	3	2601.31	3.86554	52.9565	0
392513662	vkPAPDETSFSEALLk	2	2	1	N-Term(iTRAQ4plex); K2(iTRAQ4plex); K16(iTRAQ4plex)	0	1.06633	1.0356	1.21016	0	6.02e-09	6.58399	3	2164.23	2.76797	58.2134	0
71773110	sLAELGGHLDQQVEEFRR	5	1	1	N-Term(iTRAQ4plex)	0	0.948848	0.765809	0.386956	0	1.234e-08	6.58348	3	2228.16	4.23804	63.5999	1
66932947	kYSDASDcHGEDSQAFcEk	10	1	1	N-Term(iTRAQ4plex); K1(iTRAQ4plex); C8(Carbamidomethyl); C17(Carbamidomethyl); K19(iTRAQ4plex)	0	0.975232	0.730947	0.43076	0	5.438e-09	6.58239	4	2666.19	1.43262	18.1003	1
126012571	dGFkGDLcEHEENPcQLR	4	7	1	N-Term(iTRAQ4plex); K4(iTRAQ4plex); C8(Carbamidomethyl); C15(Carbamidomethyl)	0	0.388786	1.47122	0.774627	0	2.92e-08	6.5814	4	2492.16	2.72369	33.2991	1
5803227	kQTIDNSQGAYQEAFDISk	5	2	1	N-Term(iTRAQ4plex); K1(iTRAQ4plex); K19(iTRAQ4plex)	0	0.839517	1.08198	1.26588	0	7.327e-09	6.58017	3	2575.34	1.56016	50.4636	1
167614485	qTMQVDEHARPQTTLEQLQk	4	3	1	N-Term(iTRAQ4plex); K20(iTRAQ4plex)	0	0.810339	1.14919	0.633529	0	5.583e-08	6.57542	3	2669.4	4.34228	39.574	0
61743954	mDIDAPDVDVHGPDWHLk	2	5	1	N-Term(iTRAQ4plex); M1(Oxidation); K18(iTRAQ4plex)	0	0.624478	0.92317	0.564427	0	7.317e-07	6.57495	4	2364.17	5.00369	59.2687	0
4503117	vFQSLPHENkPLTLSNYQTNk	2	1	1	N-Term(iTRAQ4plex); K10(iTRAQ4plex); K21(iTRAQ4plex)	0	1.02938	0.963538	0.724894	0	8.753e-08	6.57491	4	2890.58	2.02559	54.0292	0
530408985	eQHLYYQDQLLPVSR	16	6	1	N-Term(iTRAQ4plex)	0	0.173924	0.2125	0.161277	0	3.737e-10	6.57147	3	2033.06	2.36717	55.1798	0
530393911	gDGTFVDAAASAGVDDPHQHGR	2	3	1	N-Term(iTRAQ4plex)	0	0.50665	0.894973	0.718331	0	4.041e-13	6.56619	3	2324.08	2.43392	34.7306	0
115527062	yGGLHFSDQVEVFSPPGSDR	24	3	1	N-Term(iTRAQ4plex)	0	0.496758	1.08547	0.470544	0	2.544e-11	6.56314	3	2338.13	2.07986	71.6716	0
4506671	iLDSVGIEADDDRLNk	5	4	1	N-Term(iTRAQ4plex); K16(iTRAQ4plex)	0	1.29008	0.984441	1.50114	0	2.805e-09	6.56282	3	2061.11	2.49538	61.0701	1
530398811	rEDFDVEAADSAGNcLDSLVFVAGDR	5	2	1	N-Term(iTRAQ4plex); C15(Carbamidomethyl)	0	0.53106	0.623155	0.635412	0	6.742e-10	6.56266	3	2972.39	3.09509	94.4218	1
29568111	nAFAcFDEEASGFIHEDHLR	7	1	1	N-Term(iTRAQ4plex); C5(Carbamidomethyl)	0	0.551601	0.879635	0.738906	0	2.893e-09	6.56039	4	2509.14	3.24228	82.2633	0
61743954	vDINTPDVDVHGPDWHLk	2	6	1	N-Term(iTRAQ4plex); K18(iTRAQ4plex)	0	0.571705	1.14346	0.514109	0	8.215e-10	6.55941	3	2345.21	0.662351	61.5173	0
32483399	sVIDPVPAPVGDSHVDGAAk	4	2	1	N-Term(iTRAQ4plex); K20(iTRAQ4plex)	0	1.24052	1.18949	1.23416	0	4.18e-11	6.55927	3	2219.19	-2.43972	46.5797	0
4503635	dkLAAcLEGNcAEGLGTNYR	5	1	1	N-Term(iTRAQ4plex); K2(iTRAQ4plex); C6(Carbamidomethyl); C11(Carbamidomethyl)	0	0.549029	0.419536	0.298129	0	1.684e-09	6.55917	3	2500.23	4.46235	55.2658	1
14165466	nNQFQALLQYADPVSAQHAk	4	5	1	N-Term(iTRAQ4plex); K20(iTRAQ4plex)	0	0.831868	0.809129	0.954301	0	1.814e-09	6.5589	4	2531.34	5.13081	81.8445	0
530368138	vFDkDGNGYISAAELR	4	4	1	N-Term(iTRAQ4plex); K4(iTRAQ4plex)	0	0.585332	1.07052	1.09218	0	7.499e-11	6.55708	3	2043.08	3.51928	53.5067	1
148664205	aLEEPANDIkEDAIAPR	2	2	1	N-Term(iTRAQ4plex); K10(iTRAQ4plex)	0	0.524126	1.12823	0.338955	0	2.887e-08	6.55635	3	2140.15	2.24441	46.3318	1
4503471	dGNASGTTLLEALDcILPPTRPTDkPLR	2	2	1	N-Term(iTRAQ4plex); C15(Carbamidomethyl); K25(iTRAQ4plex)	0	0.793037	0.61811	0.799984	0	2.435e-09	6.55536	4	3309.78	2.50368	93.7321	0
13540523	eIVEVkEENIEDATEk	2	1	1	N-Term(iTRAQ4plex); K6(iTRAQ4plex); K16(iTRAQ4plex)	0	1.18561	1.33971	0.985559	0	6.59e-08	6.55532	3	2307.24	3.64666	49.5902	1
530369085	qQQFNVQALVAVGDHASk	1	2	1	N-Term(iTRAQ4plex); K18(iTRAQ4plex)	0	0.909104	0.986696	0.843843	0	2.519e-11	6.5548	3	2228.21	4.06011	65.7356	0
4557014	gAGAFGYFEVTHDITk	12	1	1	N-Term(iTRAQ4plex); K16(iTRAQ4plex)	0	0.571116	0.627644	0.330138	0	4.432e-10	6.55462	3	2001.03	-0.752397	65.095	0
20149498	kLNQALLDLHALGSAR	5	2	1	N-Term(iTRAQ4plex); K1(iTRAQ4plex)	0	1.38177	0.424186	0.400524	0	6.985e-10	6.55447	3	2008.19	-1.42368	61.5517	1
12667788	kVEAQLQELQVk	4	2	1	N-Term(iTRAQ4plex); K1(iTRAQ4plex); K12(iTRAQ4plex)	0	0.919256	0.995778	1.02743	0	9.01e-07	6.55335	3	1845.12	1.4708	44.3343	1
4758516	gPPQEEEEEEDEEEEATkEDAEAPGIRDHESL	2	4	1	N-Term(iTRAQ4plex); K18(iTRAQ4plex)	0	1.04312	1.03829	1.82113	0	7.32e-08	6.55295	4	3911.72	-3.13233	50.2432	2
10864017	eYLQTHWEEEEcQQDVSLLR	4	1	1	N-Term(iTRAQ4plex); C12(Carbamidomethyl)	0	1.37868	1.1047	1.52901	0	5.495e-08	6.55235	3	2736.28	2.6328	65.6477	0
530406156	eHQNIQDLEIENEDLkER	1	6	1	N-Term(iTRAQ4plex); K16(iTRAQ4plex)	0	0.532624	0.907453	0.554389	0	2.952e-08	6.55125	4	2540.29	2.95353	42.1656	1
21536286	rGTGGVDTAAVGGVFDVSNADR	4	1	1	N-Term(iTRAQ4plex)	0	0.772313	1.11234	0.960084	0	2.384e-10	6.55068	3	2265.13	0.0287514	52.439	1
61743954	vDIDAPDVDVHGPDWHLk	9	6	1	N-Term(iTRAQ4plex); K18(iTRAQ4plex)	0	0.548424	1.14719	0.429593	0	3.516e-09	6.54875	4	2316.18	-2.92342	66.8993	0
118572606	dGQPLQEDEAHHIISGGR	2	1	1	N-Term(iTRAQ4plex)	0	0.820202	1.14687	0.764994	0	4.999e-12	6.54288	3	2103.04	1.14149	29.2089	0
6912388	eNFmTVDQDGSGTVEHHELR	1	3	1	N-Term(iTRAQ4plex); M4(Oxidation)	0	1.06568	0.498593	0.493003	0	5.951e-11	6.54279	3	2461.12	1.47591	27.8846	0
4502101	aAYLQETGkPLDETLkk	2	2	1	N-Term(iTRAQ4plex); K9(iTRAQ4plex); K16(iTRAQ4plex); K17(iTRAQ4plex)	0	1.18894	0.961263	0.558183	0	1.832e-08	6.54133	4	2481.43	-4.64134	45.0304	1
4557741	gHTDSVQDISFDHSGk	6	1	1	N-Term(iTRAQ4plex); K16(iTRAQ4plex)	0	0.916479	1.0765	0.966895	0	3.103e-10	6.5389	3	2017.98	-0.585896	22.2655	0
91105764	eDVHSQVIcEVAHVTLQGDPLR	2	4	1	N-Term(iTRAQ4plex); C9(Carbamidomethyl)	0	0.948268	1.21744	0.842316	0	1.787e-08	6.53242	4	2646.36	5.33334	73.0091	0
21264602	aDDGAGEFSTSVTRPSVLcDGQWHR	2	1	1	N-Term(iTRAQ4plex); C19(Carbamidomethyl)	0	0.435373	2.05889	1.22877	0	2.53e-09	6.52832	4	2892.35	3.24188	55.9814	0
56676393	aPEPHVEEDDDDELDSk	13	1	1	N-Term(iTRAQ4plex); K17(iTRAQ4plex)	0	0.869496	1.07713	1.11705	0	1.073e-09	6.52761	3	2228.01	1.60484	35.3886	0
4507677	tDDEVVQREEEAIQLDGLNASQIR	3	1	1	N-Term(iTRAQ4plex)	0	1.69087	0.974047	1.41715	0	2.96e-11	6.52616	3	2872.45	4.09455	76.9718	1
5729730	nYGILADATEQVGQHk	1	3	1	N-Term(iTRAQ4plex); K16(iTRAQ4plex)	0	0.928804	0.969349	1.34683	0	3.777e-11	6.525	3	2032.08	3.15243	54.4223	0
24234699	sLLEGQEDHYNNLSASk	13	1	1	N-Term(iTRAQ4plex); K17(iTRAQ4plex)	0	2.08094	1.04787	0.796558	0	1.826e-09	6.51921	3	2193.11	2.61011	43.8035	0
4506787	qNVAYEYLcHLEEAk	4	2	1	N-Term(iTRAQ4plex); C9(Carbamidomethyl); K15(iTRAQ4plex)	0	0.905197	0.986114	0.936852	0	4.413e-11	6.51811	3	2155.08	1.65427	74.8058	0
208973246	qSIWTSTISSHLATk	2	2	1	N-Term(iTRAQ4plex); K15(iTRAQ4plex)	0	0.831153	0.877636	0.694798	0	3.226e-10	6.51574	3	1948.08	1.32391	58.302	0
4506189	aITVFSPDGHLFQVEYAQEAVk	3	5	1	N-Term(iTRAQ4plex); K22(iTRAQ4plex)	0	0.96393	0.787685	0.965403	0	6.563e-08	6.5157	3	2737.46	4.58448	85.8101	0
18105056	eILQTYGYEHILTLHNLEk	1	2	1	N-Term(iTRAQ4plex); K19(iTRAQ4plex)	0	1.08929	0.996914	0.895499	0	3.747e-09	6.51293	4	2602.42	3.86581	73.9805	0
530360583	rEDkEDEEDEEDDDVSHVDEEDcLGVQR	1	4	1	N-Term(iTRAQ4plex); K4(iTRAQ4plex); C23(Carbamidomethyl)	0	1.04286	1.2557	0.887816	0	3.296e-09	6.51167	4	3679.56	-0.664122	34.2512	2
148746218	eVETHANNSSIELEk	1	2	1	N-Term(iTRAQ4plex); K15(iTRAQ4plex)	0	1.34065	1.22638	1.02258	0	5.07e-08	6.50757	3	1988.02	1.79273	28.2179	0
5803181	tYEEGLkHEANNPQLk	2	2	1	N-Term(iTRAQ4plex); K7(iTRAQ4plex); K16(iTRAQ4plex)	0	1.31075	1.0733	1.15211	0	1.161e-08	6.50752	3	2303.24	0.984638	24.6669	1
37594471	eNIASVLENYHTESk	2	2	1	N-Term(iTRAQ4plex); K15(iTRAQ4plex)	0	1.15689	1.36726	1.16014	0	1.511e-09	6.50726	3	2022.05	4.16297	58.0812	0
23097250	iQHGSGFGIEFNATDALR	2	2	1	N-Term(iTRAQ4plex)	0	0.780448	0.808594	0.840533	0	5.485e-10	6.5064	3	2077.07	3.31065	68.3225	0
21361547	eSLkELSLAGNELGDEGAR	2	1	1	N-Term(iTRAQ4plex); K4(iTRAQ4plex)	0	0.898225	1.17299	0.937521	0	4.077e-10	6.50586	3	2276.21	5.753	60.9065	1
12667788	qAQQERDELADEIANSSGk	10	2	1	N-Term(iTRAQ4plex); K19(iTRAQ4plex)	0	0.831015	1.00833	1.00014	0	1.321e-08	6.50528	3	2377.18	-1.64849	44.4271	1
306966132	qEQIDNQYHSLLELGEk	2	1	1	N-Term(iTRAQ4plex); K17(iTRAQ4plex)	0	0.369933	1.09318	0.383659	0	1.785e-08	6.50389	3	2332.21	3.08743	64.7756	0
5730085	eAIESAIGGNAYQHSk	1	1	1	N-Term(iTRAQ4plex); K16(iTRAQ4plex)	0	1.01812	1.06451	1.66928	0	1.623e-11	6.50309	3	1963.02	2.04495	36.5214	0
126012571	mASVGLSDIAMDTTVTHATSHGR	3	8	1	N-Term(iTRAQ4plex)	0	0.77791	1.30155	1.00079	0	1.542e-10	6.50242	4	2502.23	2.55081	58.1657	0
167857790	yVGGQEHFAHLLILR	26	1	1	N-Term(iTRAQ4plex)	0	1.58312	0.520281	0.261126	0	3.728e-09	6.50113	3	1897.05	-1.8511	59.7417	0
5032051	aDRDESSPYAAMLAAQDVAQR	4	2	1	N-Term(iTRAQ4plex)	0	0.921064	0.782008	0.724002	0	4.428e-09	6.50064	3	2409.17	5.67044	65.7031	1
32483410	scESNSPFPVHPGTAEccTk	10	2	1	N-Term(iTRAQ4plex); C2(Carbamidomethyl); C17(Carbamidomethyl); C18(Carbamidomethyl); K20(iTRAQ4plex)	0	1.00345	0.811366	0.414249	0	1.905e-09	6.50061	3	2553.15	1.72832	36.1911	0
67782307	hHAAYVNNLNVTEEk	11	2	1	N-Term(iTRAQ4plex); K15(iTRAQ4plex)	0	1.22449	1.11401	1.06682	0	1.085e-08	6.49756	3	2027.06	0.485443	23.5726	0
156766047	dVGRPNFEEGGPTSVGR	1	2	1	N-Term(iTRAQ4plex)	0	1.01546	0.917861	1.13358	0	7.658e-10	6.49537	3	1917.95	0.462798	30.8692	0
7657033	gQEETPSWEHILFTccHNR	2	1	1	N-Term(iTRAQ4plex); C15(Carbamidomethyl); C16(Carbamidomethyl)	0	0.825208	0.918765	0.72176	0	2.509e-10	6.49535	4	2545.16	5.2361	61.7895	0
5453595	sALFAQINQGESITHALk	10	1	1	N-Term(iTRAQ4plex); K18(iTRAQ4plex)	0	0.863788	1.06856	1.09812	0	9.697e-11	6.49482	3	2216.24	5.95317	72.564	0
23510340	iHVSDQELQSANASVDDSRLEELk	2	4	1	N-Term(iTRAQ4plex); K24(iTRAQ4plex)	0	0.84425	1.00564	1.02211	0	6.679e-11	6.49405	4	2971.53	1.29826	59.2868	1
4502027	rHPDYSVVLLLR	196	2	1	N-Term(iTRAQ4plex)	0	0.78287	0.844814	0.529781	0	9.45e-07	6.49394	3	1611.95	3.28751	55.7575	1
31621303	aQIHEQNPSVEVVYYNk	4	1	1	N-Term(iTRAQ4plex); K17(iTRAQ4plex)	0	0.768086	1.09939	0.954214	0	8.417e-09	6.49095	3	2306.2	0.57407	43.5335	0
22325356	tIEEQLDEEHLESHk	4	5	1	N-Term(iTRAQ4plex); K15(iTRAQ4plex)	0	0.629824	1.42498	0.464537	0	3.404e-10	6.48818	3	2125.07	0.465379	38.1563	0
23510340	aVTLHDQGTAQWADLSSQFYLR	5	3	1	N-Term(iTRAQ4plex)	0	1.29562	1.43017	1.55186	0	5.458e-11	6.48794	3	2651.33	0.466425	83.6252	0
4506193	tVIGcSGFHGDcLTLTk	3	2	1	N-Term(iTRAQ4plex); C5(Carbamidomethyl); C12(Carbamidomethyl); K17(iTRAQ4plex)	0	1.03203	0.762776	0.948853	0	2.833e-08	6.48643	3	2154.1	2.97009	55.8715	0
4507669	vkPFMTGAAEQIk	1	4	1	N-Term(iTRAQ4plex); K2(iTRAQ4plex); K13(iTRAQ4plex)	0	1.26354	0.927319	1.44465	0	2.025e-09	6.48172	3	1852.07	-2.83051	46.2206	0
12025678	aGTQIENIDEDFRDGLk	6	3	1	N-Term(iTRAQ4plex); K17(iTRAQ4plex)	0	0.823927	1.0776	0.731313	0	7.076e-09	6.48064	3	2209.14	3.62794	61.2611	1
4504349	gTFATLSELHcDk	340	1	1	N-Term(iTRAQ4plex); C11(Carbamidomethyl); K13(iTRAQ4plex)	0	0.519864	0.295308	0.271802	0	1.168e-08	6.47815	3	1766.89	-3.7639	46.3114	0
21536286	fPAEDEFPDLSAHNNHMAk	5	1	1	N-Term(iTRAQ4plex); K19(iTRAQ4plex)	0	0.485397	1.11919	1.47101	0	8.132e-08	6.47766	4	2458.18	4.86955	54.946	0
22325356	lFEDDEHEkEQYcIR	2	5	1	N-Term(iTRAQ4plex); K9(iTRAQ4plex); C13(Carbamidomethyl)	0	0.416961	1.23577	0.362654	0	1.368e-06	6.47731	4	2299.09	0.465432	38.5672	1
4507923	rLGEPcDQLHVcDASQGLVcQPGAGPGGR	1	2	1	N-Term(iTRAQ4plex); C6(Carbamidomethyl); C12(Carbamidomethyl); C20(Carbamidomethyl)	0	0.698251	1.45792	0.992949	0	5.984e-10	6.47688	4	3235.54	3.40305	48.2194	1
4507813	aVQALcAVYEHWVPR	3	4	1	N-Term(iTRAQ4plex); C6(Carbamidomethyl)	0	0.955348	0.706115	1.70174	0	9.223e-12	6.47357	3	1943.02	6.52266	87.0092	0
4502027	lVRPEVDVmcTAFHDNEETFLk	83	1	1	N-Term(iTRAQ4plex); M9(Oxidation); C10(Carbamidomethyl); K22(iTRAQ4plex)	0	0.821913	0.917708	0.440725	0	1.554e-07	6.46744	4	2954.47	2.76797	61.6644	0
4507467	yLYHGQTLETLGGk	3	1	1	N-Term(iTRAQ4plex); K14(iTRAQ4plex)	0	0.677017	0.81658	1.1476	0	1.054e-08	6.4667	3	1868.02	2.22816	50.6728	0
319655561	qASVADYEETVkk	1	5	1	N-Term(iTRAQ4plex); K12(iTRAQ4plex); K13(iTRAQ4plex)	0	0.86434	1.14115	1.21145	0	1.092e-10	6.46352	3	1900.04	2.27083	30.4701	1
140972063	aQLEQSVEENkER	2	1	1	N-Term(iTRAQ4plex); K11(iTRAQ4plex)	0	0.876144	1.10687	1.03319	0	2.488e-09	6.46185	3	1847.98	4.42612	23.3633	1
530425812	lTLEGLEEDDDDRVSPTVLHk	1	2	1	N-Term(iTRAQ4plex); K21(iTRAQ4plex)	0	2.62811	1.16332	0.737021	0	2.482e-09	6.45962	4	2669.39	1.10969	65.7821	1
388240801	sEVELAAALSDkR	7	1	1	N-Term(iTRAQ4plex); K12(iTRAQ4plex)	0	0.715064	1.11239	0.712325	0	6.07e-10	6.45589	3	1676.95	4.54093	48.8111	1
4506133	rIEESAIDEVVVTNTIPHEVQk	3	3	1	N-Term(iTRAQ4plex); K22(iTRAQ4plex)	0	1.13265	0.937813	0.784086	0	6.489e-08	6.45474	4	2794.53	5.04716	62.0967	1
530401913	rLEEGTEETSETLEk	2	5	1	N-Term(iTRAQ4plex); K15(iTRAQ4plex)	0	1.15453	1.23004	1.00369	0	1.881e-07	6.45195	3	2039.04	1.95887	52.324	1
4557313	yTHFLTQHYDAkPQGR	3	1	1	N-Term(iTRAQ4plex); K12(iTRAQ4plex)	0	0.577961	1.14984	0.597831	0	2.782e-07	6.45175	4	2250.17	3.72315	32.9798	0
47132555	eSkPLTAQQTTk	9	26	1	N-Term(iTRAQ4plex); K3(iTRAQ4plex); K12(iTRAQ4plex)	0	1.19551	0.800492	0.975504	0	5.926e-08	6.45157	3	1764.03	2.34085	6.45725	0
299523086	dRDVTFSPATIENELIk	5	1	1	N-Term(iTRAQ4plex); K17(iTRAQ4plex)	0	1.1413	0.689355	1.94471	0	3.546e-09	6.45086	3	2236.21	0.590057	79.1547	1
4507521	rcEAFGWHAIIVDGHSVEELck	2	2	1	N-Term(iTRAQ4plex); C2(Carbamidomethyl); C21(Carbamidomethyl); K22(iTRAQ4plex)	0	0.841129	0.807891	1.5794	0	8.58e-10	6.45038	4	2901.45	2.76009	61.022	1
530376706	mPFPVNHGASSEDTLLk	2	2	1	N-Term(iTRAQ4plex); K17(iTRAQ4plex)	0	3.19532	0.61396	7.96572	0	3.706e-08	6.44764	3	2131.11	2.45178	56.1947	0
62739186	sITcIHGVWTQLPQcVAIDk	3	1	1	N-Term(iTRAQ4plex); C4(Carbamidomethyl); C15(Carbamidomethyl); K20(iTRAQ4plex)	0	1.18204	0.767609	0.529647	0	3.129e-08	6.44665	3	2614.38	4.23149	75.4883	0
19743823	hcEcSTDEVNSEDMDAYcR	4	2	1	N-Term(iTRAQ4plex); C2(Carbamidomethyl); C4(Carbamidomethyl); C18(Carbamidomethyl)	0	0.764121	1.191	0.583134	0	2.841e-09	6.44564	3	2521.95	2.82242	54.2812	0
47132555	rPGGEPSPEGTTGQSYNQYSQR	7	26	1	N-Term(iTRAQ4plex)	0	0.951701	1.17163	0.816003	0	2.586e-10	6.4399	3	2540.19	1.93533	18.1993	0
115298659	gTQLHEANQQLQFENNAEDLQR	5	1	1	N-Term(iTRAQ4plex)	0	0.492141	0.437729	0.350229	0	1.216e-10	6.43545	3	2727.33	3.49605	44.1113	0
4504445	gFAFVTFDDHDSVDk	16	3	1	N-Term(iTRAQ4plex); K15(iTRAQ4plex)	0	1.64107	1.02907	1.88335	0	6.241e-09	6.43406	3	1987.95	-5.47706	65.9026	0
4502105	nHLLHVFDEYkR	3	2	1	N-Term(iTRAQ4plex); K11(iTRAQ4plex)	0	0.591785	0.919435	0.703452	0	1.32e-06	6.4323	3	1859.03	5.43846	41.1243	1
61743954	lkSEDGVEGDLGETQSR	7	6	1	N-Term(iTRAQ4plex); K2(iTRAQ4plex)	0	0.56241	1.50519	0.480007	0	4.862e-11	6.43167	3	2108.07	0.536228	32.5401	1
4503183	tFIIGELHPDDRPk	5	2	1	N-Term(iTRAQ4plex); K14(iTRAQ4plex)	0	0.661887	1.04235	0.597779	0	1.358e-09	6.42934	3	1926.07	2.86938	44.564	0
530425867	aQEQQQQMAELHSk	4	4	1	N-Term(iTRAQ4plex); K14(iTRAQ4plex)	0	1.31932	0.925086	1.46722	0	1.282e-08	6.42921	3	1943.98	-1.60739	12.6741	0
4505981	gkEESLDSDLYAELR	3	1	1	N-Term(iTRAQ4plex); K2(iTRAQ4plex)	0	0.410333	0.851885	0.756156	0	5.476e-10	6.42812	3	2013.04	0.788161	58.0183	1
31542984	nPLVWVHASPEHVVVTR	5	2	1	N-Term(iTRAQ4plex)	0	0.486031	0.784989	0.538131	0	6.723e-09	6.42734	4	2084.16	5.27522	54.5013	0
7657309	kHFVcEGcEQLLSGR	2	3	1	K1(iTRAQ4plex); N-Term(iTRAQ4plex); C5(Carbamidomethyl); C8(Carbamidomethyl)	0	0.645088	1.27669	0.773941	0	4.231e-09	6.426	3	2108.06	-0.386099	30.541	1
508772599	sLYHDISGDTSGDYRk	2	3	1	N-Term(iTRAQ4plex); K16(iTRAQ4plex)	0	0.516509	0.71044	0.820035	0	5.035e-08	6.42598	3	2102.05	4.13905	54.6263	1
11559929	hPSAVTAcNLDLENLVTDSNR	2	1	1	N-Term(iTRAQ4plex); C8(Carbamidomethyl)	0	0.874093	1.15735	1.18664	0	1.778e-09	6.42477	3	2470.22	4.24157	67.1537	0
224465187	dEVQEVVYFSAADHEPESk	5	2	1	N-Term(iTRAQ4plex); K19(iTRAQ4plex)	0	1.03502	1.15079	1.6874	0	1.486e-11	6.42362	3	2467.18	-1.01249	60.7965	0
70780353	gFTPLYMAAQENHLEVVk	1	6	1	N-Term(iTRAQ4plex); K18(iTRAQ4plex)	0	0.510341	0.365756	0.233775	0	1.455e-09	6.42098	3	2335.24	2.82177	74.735	0
193794826	sTPAITLESPDIkYPLR	7	3	1	N-Term(iTRAQ4plex); K13(iTRAQ4plex)	0	0.545122	0.863093	0.689018	0	1.675e-07	6.4201	3	2189.25	4.87034	67.7093	1
4506773	nIETIINTFHQYSVk	20	1	1	N-Term(iTRAQ4plex); K15(iTRAQ4plex)	0	1.15979	0.408833	0.292428	0	1.275e-09	6.41688	3	2095.15	1.17768	83.9178	0
4757876	kVEELEGEITTLNHk	3	2	1	N-Term(iTRAQ4plex); K1(iTRAQ4plex); K15(iTRAQ4plex)	0	0.440129	0.717511	0.250417	0	6.479e-10	6.41655	4	2172.24	5.78043	53.5095	1
4503131	aGDREDITEPAIcALR	4	1	1	N-Term(iTRAQ4plex); C13(Carbamidomethyl)	0	0.909258	0.982119	0.820144	0	2.279e-09	6.41348	3	1930.98	0.822755	47.3789	1
105990532	iHSGSFQSQVELSNDQEk	1	1	1	N-Term(iTRAQ4plex); K18(iTRAQ4plex)	0	0.72079	0.760929	0.323255	0	2.51e-08	6.41242	3	2321.16	1.5474	36.8588	0
71773110	sLAELGGHLDQQVEEFR	5	1	1	N-Term(iTRAQ4plex)	0	0.952173	0.934828	0.400918	0	3.697e-09	6.41191	3	2072.07	8.55596	68.9749	0
367460087	kTTLQVDTLNAELAAER	4	6	1	N-Term(iTRAQ4plex); K1(iTRAQ4plex)	0	0.443943	0.927319	0.512127	0	4.181e-09	6.41062	3	2161.22	4.01622	54.5439	1
115298678	kQELSEAEQATR	11	1	1	N-Term(iTRAQ4plex); K1(iTRAQ4plex)	0	0.715493	0.670551	0.356639	0	1.498e-08	6.41014	3	1677.91	2.61776	14.0909	1
355594753	vTTVASHTSDSDVPSGVTEVVVk	19	1	1	N-Term(iTRAQ4plex); K23(iTRAQ4plex)	0	0.612809	1.36779	0.488002	0	3.795e-09	6.41002	3	2602.39	1.41358	52.0281	0
213688375	kDLYANNVLSGGTTMYPGIADR	5	4	1	N-Term(iTRAQ4plex); K1(iTRAQ4plex)	0	0.583552	0.898452	0.649968	0	3.266e-10	6.40938	3	2644.38	4.04553	66.638	1
4502027	aDDkETcFAEEGk	63	2	1	N-Term(iTRAQ4plex); K4(iTRAQ4plex); C7(Carbamidomethyl); K13(iTRAQ4plex)	0	0.989246	1.07223	0.524942	0	4.461e-06	6.40621	3	1931.93	-3.43834	21.4954	1
50592988	aVAFQNPQTHVIENLHAAAYR	6	1	1	N-Term(iTRAQ4plex)	0	0.99001	0.942863	0.744762	0	3.083e-10	6.40589	4	2494.31	2.36408	53.5668	0
194595509	lQTASDESYkDPTNIQLSk	2	2	1	N-Term(iTRAQ4plex); K10(iTRAQ4plex); K19(iTRAQ4plex)	0	0.250249	1.13177	0.205916	0	2.301e-09	6.4055	3	2570.38	3.8131	49.3182	1
145309326	sTGHGGHcTNcQDNTDGAHcER	10	2	1	N-Term(iTRAQ4plex); C8(Carbamidomethyl); C11(Carbamidomethyl); C20(Carbamidomethyl)	0	0.315127	1.62049	0.456596	0	6.092e-09	6.40321	5	2615.04	4.70225	18.4251	0
530370900	aTSETLAADPTPAATIVHFk	5	6	1	N-Term(iTRAQ4plex); K20(iTRAQ4plex)	0	0.606764	1.33409	0.573627	0	5.552e-11	6.4023	3	2329.27	3.71577	60.6178	0
6912356	sAGFHPSGSVLAVGTVTGR	1	3	1	N-Term(iTRAQ4plex)	0	0.808196	0.955561	0.62048	0	2.917e-10	6.40187	3	1944.04	0.880137	48.9622	0
68799814	qSIAIDDcTFHQcVR	2	3	1	N-Term(iTRAQ4plex); C8(Carbamidomethyl); C13(Carbamidomethyl)	0	0.762012	0.969704	0.839647	0	9.539e-10	6.40129	3	1993.93	-0.365377	43.4274	0
5453597	eGAAHAFAQYNMDQFTPVk	3	1	1	N-Term(iTRAQ4plex); K19(iTRAQ4plex)	0	1.08115	0.940423	1.23526	0	7.813e-09	6.40039	3	2413.18	-2.55314	59.9571	0
18375501	vSYGIGDEEHDQEGR	5	2	1	N-Term(iTRAQ4plex)	0	0.230556	0.997116	1.41836	0	9.152e-12	6.39938	3	1834.83	1.11318	26.6516	0
40254924	lTTLPSDFcGLTHLVk	2	1	1	N-Term(iTRAQ4plex); C9(Carbamidomethyl); K16(iTRAQ4plex)	0	1.71177	0.977472	2.18267	0	1.98e-07	6.39927	3	2090.16	2.17842	84.0792	0
281485550	tGcTDINEcEIGAHNcGk	4	1	1	N-Term(iTRAQ4plex); C3(Carbamidomethyl); C9(Carbamidomethyl); C16(Carbamidomethyl); K18(iTRAQ4plex)	0	0.50289	0.952208	0.561735	0	8.993e-12	6.39559	3	2324.03	1.47398	24.4073	0
156616290	vQIGVVQFSDINkEEFQLNR	5	1	1	N-Term(iTRAQ4plex); K13(iTRAQ4plex)	0	0.355676	1.56592	0.315513	0	1.884e-07	6.39556	3	2651.45	5.40658	83.9929	1
4503015	gSITISAEEIkDNR	4	1	1	N-Term(iTRAQ4plex); K11(iTRAQ4plex)	0	1.08717	1.22181	0.807619	0	3.097e-11	6.39542	3	1821	1.15242	64.1424	1
56682959	nDPHLcDFIETHYLNEQVk	4	1	1	N-Term(iTRAQ4plex); C6(Carbamidomethyl); K19(iTRAQ4plex)	0	3.58797	0.331046	0.750724	0	1.641e-10	6.39457	4	2660.31	4.45362	68.6024	0
5032179	dcQLNAHkDHQYQFLEDAVR	2	2	1	N-Term(iTRAQ4plex); C2(Carbamidomethyl); K8(iTRAQ4plex)	0	1.2747	0.924057	1.32394	0	1.834e-08	6.3941	4	2775.35	0.0972257	43.8583	1
530360487	dVVIcPDASLEDAkk	7	3	1	N-Term(iTRAQ4plex); C5(Carbamidomethyl); K14(iTRAQ4plex); K15(iTRAQ4plex)	0	0.728794	1.04061	0.950587	0	7.579e-09	6.39258	3	2092.13	0.35961	45.2852	1
156119625	fAHYVVTSQVVNTANEAR	2	1	1	N-Term(iTRAQ4plex)	0	0.639404	0.61825	0.460393	0	3.351e-10	6.39054	3	2150.12	2.57104	50.9012	0
4759212	iLENEkDLEEAEEYkEAR	2	2	1	N-Term(iTRAQ4plex); K6(iTRAQ4plex); K15(iTRAQ4plex)	0	1.07155	1.13823	1.35739	0	1.965e-09	6.3893	3	2640.38	1.11664	48.8987	2
530370419	gLSEDTTEETLkESFDGSVR	14	3	1	N-Term(iTRAQ4plex); K12(iTRAQ4plex)	0	1.25464	0.954479	1.58118	0	4.762e-11	6.38785	3	2488.24	3.35932	64.9142	1
4506787	qSGQTDPLQkEELQSGVDAANSAAQQYQR	4	2	1	N-Term(iTRAQ4plex); K10(iTRAQ4plex)	0	0.891037	1.13847	0.814934	0	6.56e-08	6.38708	4	3435.69	-3.50833	60.632	1
281485550	yQcAcNPGYHSTPDR	13	1	1	N-Term(iTRAQ4plex); C3(Carbamidomethyl); C5(Carbamidomethyl)	0	0.509027	1.07118	0.664831	0	3.819e-08	6.38251	3	1969.84	1.2088	11.0385	0
47132555	gFNcESkPEAEETcFDk	9	27	1	N-Term(iTRAQ4plex); C4(Carbamidomethyl); K7(iTRAQ4plex); C14(Carbamidomethyl); K17(iTRAQ4plex)	0	1.55262	0.890836	1.27257	0	1.158e-09	6.38194	3	2480.15	1.37751	33.8429	0
33350932	gkEDEGEEAASPMLQIQR	4	1	1	N-Term(iTRAQ4plex); K2(iTRAQ4plex)	0	1.02878	0.933938	0.912174	0	9.347e-10	6.38129	3	2276.14	-0.628043	39.0581	1
68160937	eFFcPEHSEcIcHIcLVEHk	1	1	1	N-Term(iTRAQ4plex); C4(Carbamidomethyl); C10(Carbamidomethyl); C12(Carbamidomethyl); C15(Carbamidomethyl); K20(iTRAQ4plex)	0	0.907945	0.990537	1.08126	0	7.982e-08	6.38034	4	2919.33	0.601467	52.4922	0
33350932	aLEHAFQLEHIMDLTR	2	1	1	N-Term(iTRAQ4plex)	0	0.711632	0.781309	0.661222	0	1.07e-10	6.38013	3	2068.08	0.501725	76.3371	0
155030230	eGDRVDVMQQcDDGWFVGVSR	3	3	1	N-Term(iTRAQ4plex); C11(Carbamidomethyl)	0	0.653673	1.09882	0.600286	0	8.62e-09	6.37934	3	2599.19	3.4857	72.2884	1
530393298	hLDSSSNERPDISSIQR	2	6	1	N-Term(iTRAQ4plex)	0	1.28092	1.09337	2.10555	0	1.218e-07	6.37531	4	2085.04	-0.168031	24.8695	0
5453555	sNYNFEkPFLWLAR	3	2	1	N-Term(iTRAQ4plex); K7(iTRAQ4plex)	0	1.29896	0.806849	1.11949	0	2.595e-08	6.37495	3	2073.12	1.41544	90.0469	0
115298674	fSGIDEHGHLTIDTELEGR	8	4	1	N-Term(iTRAQ4plex)	0	0.361764	1.52242	0.482105	0	9.72e-09	6.3748	4	2270.13	3.89005	59.7541	0
17978479	iFHTEFGSGVAILTGAHR	1	2	1	N-Term(iTRAQ4plex)	0	0.674086	0.727902	0.54054	0	1.317e-10	6.37275	3	2057.11	1.42383	67.3699	0
4885649	gTILISSEEGETEANNHk	1	3	1	N-Term(iTRAQ4plex); K18(iTRAQ4plex)	0	1.59723	1.21044	1.21979	0	1.466e-10	6.37094	3	2217.13	1.38373	30.39	0
530414510	fcPDGSPSEcHEHADcVLER	3	2	1	N-Term(iTRAQ4plex); C2(Carbamidomethyl); C10(Carbamidomethyl); C16(Carbamidomethyl)	0	3.70103	0.449118	4.8723	0	2.001e-06	6.37067	4	2546.06	-1.41481	29.7799	0
13654294	aQSHSFPNYGLSHGLTSR	2	1	1	N-Term(iTRAQ4plex)	0	0.919539	0.937757	1.31172	0	1.072e-10	6.37032	3	2103.05	0.956771	36.56	0
13124879	iSDLTTNLAEEEEkAk	1	4	1	N-Term(iTRAQ4plex); K14(iTRAQ4plex); K16(iTRAQ4plex)	0	0.257722	0.584371	0.544532	0	5.975e-10	6.36754	3	2223.21	3.08051	57.0293	1
530432217	mREDYDSVEQDGDEPGPQR	3	4	1	N-Term(iTRAQ4plex)	0	0.946878	1.39302	1.0851	0	6.793e-09	6.36679	3	2367.04	3.77684	54.5724	1
61742797	dASFHcAAHYSLPEGR	5	2	1	N-Term(iTRAQ4plex); C6(Carbamidomethyl)	0	0.612364	1.44054	0.576993	0	9.269e-08	6.36546	3	1961.91	2.82889	32.9307	0
15826840	gHELVLANIAESDAGVYTcHAANLAGQR	4	5	1	N-Term(iTRAQ4plex); C19(Carbamidomethyl)	0	0.929184	0.876277	1.02607	0	1.564e-10	6.36361	4	3081.52	-4.25513	69.3276	0
51100974	eLYERPPHLFAIADAAYk	2	1	1	N-Term(iTRAQ4plex); K18(iTRAQ4plex)	0	0.585438	1.05216	1.0396	0	1.719e-09	6.36235	3	2392.3	4.40169	65.4972	0
119703755	gPTcNEFTGQcHcR	6	1	1	N-Term(iTRAQ4plex); C4(Carbamidomethyl); C11(Carbamidomethyl); C13(Carbamidomethyl)	0	0.294682	1.40667	0.545187	0	3.884e-08	6.36141	3	1867.78	0.125097	13.4051	0
4826960	lGYFSVDPDSHQGk	2	2	1	N-Term(iTRAQ4plex); K14(iTRAQ4plex)	0	1.16222	0.955626	1.3307	0	1.462e-07	6.36139	3	1837.94	1.47144	48.9519	0
4504425	kHPDASVNFSEFSk	4	1	1	N-Term(iTRAQ4plex); K1(iTRAQ4plex); K14(iTRAQ4plex)	0	0.99085	1.30082	1.26017	0	5.556e-07	6.36135	3	2025.07	-0.948188	34.5628	1
301601611	gLAYcETHYNQLFGDVcFHcNR	4	11	1	N-Term(iTRAQ4plex); C5(Carbamidomethyl); C17(Carbamidomethyl); C20(Carbamidomethyl)	0	0.494545	1.00741	0.620202	0	1.207e-10	6.35997	4	2905.28	3.7069	67.9362	0
25188179	scSGVEFSTSGHAYTDTGk	6	1	1	N-Term(iTRAQ4plex); C2(Carbamidomethyl); K19(iTRAQ4plex)	0	1.88527	0.794722	1.3424	0	3.542e-11	6.35856	3	2279.05	1.53617	30.3631	0
4557305	iGEHTPSALAIMENANVLAR	7	2	1	N-Term(iTRAQ4plex)	0	0.985683	0.931466	1.10173	0	4.902e-12	6.35821	3	2251.19	-2.37778	80.3559	0
4758032	gVNcIDYYSGGDkPYLISGADDR	6	1	1	N-Term(iTRAQ4plex); C4(Carbamidomethyl); K13(iTRAQ4plex)	0	1.31418	1.03805	1.11241	0	3.635e-09	6.35765	3	2823.36	2.99261	62.3727	0
530412918	lkDGEETTVEEIk	2	5	1	N-Term(iTRAQ4plex); K2(iTRAQ4plex); K13(iTRAQ4plex)	0	0.827189	0.840166	1.08701	0	1.886e-07	6.35576	3	1923.07	2.99439	35.5786	1
4502027	vHTEccHGDLLEcADDR	201	2	1	N-Term(iTRAQ4plex); C5(Carbamidomethyl); C6(Carbamidomethyl); C13(Carbamidomethyl)	0	0.915114	0.972752	0.521928	0	3.262e-10	6.35504	3	2230.95	2.50984	22.1966	0
19920317	sLGETQLVLYGDVEELkR	3	1	1	N-Term(iTRAQ4plex); K17(iTRAQ4plex)	0	1.40424	1.03398	1.39588	0	1.374e-10	6.34997	3	2337.3	5.2065	79.2338	1
62739186	gDAVcTESGWRPLPScEEk	7	4	1	N-Term(iTRAQ4plex); C5(Carbamidomethyl); C16(Carbamidomethyl); K19(iTRAQ4plex)	0	0.862469	0.649051	0.434955	0	3.65e-09	6.34866	3	2466.17	2.98524	44.2479	0
288856248	eAENFHEEDDVDVRPAR	4	7	1	N-Term(iTRAQ4plex)	0	0.60822	1.07101	0.96859	0	7.173e-12	6.34849	3	2172.01	1.08495	50.8571	0
4503117	vHVGDEDFVHLR	11	1	1	N-Term(iTRAQ4plex)	0	1.33087	1.12039	1.06917	0	1.907e-09	6.34786	3	1566.82	1.43113	43.8179	0
530361370	rADLNQGIGEPQSPSR	1	1	1	N-Term(iTRAQ4plex)	0	0.67557	0.871611	0.620127	0	1.161e-07	6.3476	3	1868.97	2.73961	20.8938	1
110556636	aPVIRPGGTLGLSEAADSDAHLFQDSTEPR	3	5	1	N-Term(iTRAQ4plex)	0	1.12669	1.30632	1.15925	0	8.974e-10	6.34679	4	3251.66	4.81936	67.0573	0
66932947	fSGQLNSHGcFYQQVk	6	1	1	N-Term(iTRAQ4plex); C10(Carbamidomethyl); K16(iTRAQ4plex)	0	0.793111	0.682414	0.413768	0	3.321e-09	6.34614	3	2188.09	4.20777	45.466	0
33413400	sGYHQSASEHGLVVIAPDTSPR	9	1	1	N-Term(iTRAQ4plex)	0	0.655255	1.00349	0.744886	0	6.695e-11	6.3457	3	2452.24	3.11303	35.8092	0
530360970	gREEWESAALQNANTk	1	12	1	N-Term(iTRAQ4plex); K16(iTRAQ4plex)	0	0.675781	0.837666	0.799516	0	3.293e-07	6.3453	3	2092.06	-2.72808	34.8896	1
116063573	tGVAVNkPAEFTVDAk	5	2	1	N-Term(iTRAQ4plex); K7(iTRAQ4plex); K16(iTRAQ4plex)	0	0.552952	0.970947	0.658213	0	2.236e-09	6.34379	3	2079.19	2.62953	43.1454	0
6715607	gTFAQLSELHcDk	4	2	1	N-Term(iTRAQ4plex); C11(Carbamidomethyl); K13(iTRAQ4plex)	0	0.245837	0.238999	0.203105	0	1.33e-08	6.34275	3	1793.91	1.13823	45.5734	0
213688375	tTGIVLDSGDGVTHNVPIYEGYALPHAIMR	10	6	1	N-Term(iTRAQ4plex)	0	0.397539	0.690326	0.623685	0	5.098e-11	6.34095	4	3340.72	3.59841	81.388	0
530365535	sEEITTGSAWFSFLESHNk	2	2	1	N-Term(iTRAQ4plex); K19(iTRAQ4plex)	0	0.895518	1.16231	1.28482	0	2.505e-09	6.33965	3	2458.21	0.338445	87.2823	0
530368915	hTHVQDGEAGGITQQIGATNVPLEAINEQTk	1	2	1	N-Term(iTRAQ4plex); K31(iTRAQ4plex)	0	1.32462	0.919143	1.07411	0	3.827e-09	6.3376	4	3544.83	2.84966	61.1215	0
22538442	dQEcDkFNQcGTcNEFk	3	1	1	N-Term(iTRAQ4plex); C4(Carbamidomethyl); K6(iTRAQ4plex); C10(Carbamidomethyl); C13(Carbamidomethyl); K17(iTRAQ4plex)	0	1.71409	1.09518	1.04063	0	1.419e-06	6.33736	3	2612.14	-6.17492	30.307	1
40068518	vGTGEPccDWVGDEGAGHFVk	4	2	1	N-Term(iTRAQ4plex); C7(Carbamidomethyl); C8(Carbamidomethyl); K21(iTRAQ4plex)	0	0.899831	0.788402	1.12672	0	6.739e-09	6.33715	3	2565.16	-4.5239	69.5545	0
296531406	gVEVTVGHEQEEGGk	3	4	1	N-Term(iTRAQ4plex); K15(iTRAQ4plex)	0	1.23665	1.11986	0.750376	0	3.713e-09	6.33674	3	1842.95	4.10143	21.1823	0
194018553	rVEPGSPAEAAALR	2	2	1	N-Term(iTRAQ4plex)	0	0.812156	1.04448	0.5593	0	4.477e-08	6.33573	3	1567.87	3.4579	24.4625	1
4502403	dLPETLNELHLDHNk	8	3	1	N-Term(iTRAQ4plex); K15(iTRAQ4plex)	0	0.525104	1.90118	0.680579	0	2.237e-10	6.33252	3	2076.1	2.74489	55.6486	0
530381066	dELHIVEAEAmNYEGSPIk	15	5	1	N-Term(iTRAQ4plex); M11(Oxidation); K19(iTRAQ4plex)	0	1.29787	1.00126	1.57066	0	1.092e-09	6.33196	3	2449.22	2.00802	71.5622	0
308818195	nLHQSGFSLSGAQIDDNIPR	13	3	1	N-Term(iTRAQ4plex)	0	0.805376	1.02852	0.644532	0	1.137e-11	6.33112	3	2313.18	2.44092	57.051	0
5031593	gFESPSDNSSAMLLQWHEk	5	2	1	N-Term(iTRAQ4plex); K19(iTRAQ4plex)	0	0.955352	0.938958	0.878346	0	2.35e-09	6.3311	3	2451.2	4.81822	66.0686	0
530370419	vTQDELkEVFEDAAEIR	8	2	1	N-Term(iTRAQ4plex); K7(iTRAQ4plex)	0	1.34987	0.94677	1.83996	0	4.325e-09	6.33031	3	2280.2	0.32335	95.3213	1
4826762	sPVGVQPILNEHTFcAGMSk	6	4	1	N-Term(iTRAQ4plex); C15(Carbamidomethyl); K20(iTRAQ4plex)	0	0.502114	0.722373	0.397078	0	4.184e-09	6.32871	3	2460.27	4.07818	72.9572	0
5174735	fWEVISDEHGIDPTGTYHGDSDLQLER	14	3	1	N-Term(iTRAQ4plex)	0	0.843922	0.828488	1.0458	0	2.132e-08	6.32845	4	3260.55	8.73147	80.3424	0
116063573	rAPSVANVGSHcDLSLk	3	2	1	N-Term(iTRAQ4plex); C12(Carbamidomethyl); K17(iTRAQ4plex)	0	0.847515	0.93679	0.600935	0	8.289e-09	6.32827	4	2099.13	1.76583	29.5173	1
7661968	gEFkDEEETVTTk	2	4	1	N-Term(iTRAQ4plex); K4(iTRAQ4plex); K13(iTRAQ4plex)	0	1.33753	1.02381	1.60141	0	9.967e-08	6.32477	3	1945.02	2.57222	28.4142	1
308818195	dIGAIAQVHAENGDIIAEEQQR	1	3	1	N-Term(iTRAQ4plex)	0	0.719716	1.38186	0.482808	0	1.618e-12	6.32409	3	2521.28	2.46011	60.2393	0
296531406	gGAEVQIFAPDVPQMHVIDHTk	4	6	1	N-Term(iTRAQ4plex); K22(iTRAQ4plex)	0	0.799711	0.879285	0.701307	0	6.453e-09	6.32362	4	2677.41	4.51608	65.5287	0
21735621	aGAGSATLSMAYAGAR	5	3	1	N-Term(iTRAQ4plex)	0	1.25389	1.08892	1.31893	0	1.115e-10	6.32251	2	1598.81	0.612405	47.8454	0
367460087	qLEEEkNSLQEQQEEEEEAR	1	6	1	N-Term(iTRAQ4plex); K6(iTRAQ4plex)	0	0.25305	1.1525	0.67062	0	1.437e-07	6.32251	3	2763.32	-0.259314	61.0905	1
12667788	kmEDSVGcLETAEEVkR	3	2	1	N-Term(iTRAQ4plex); K1(iTRAQ4plex); M2(Oxidation); C8(Carbamidomethyl); K16(iTRAQ4plex)	0	0.896145	1.05971	0.82112	0	5.903e-09	6.32028	4	2429.25	4.81262	30.1303	2
4502491	aFVDFLSDEIkEER	11	1	1	N-Term(iTRAQ4plex); K11(iTRAQ4plex)	0	2.02538	1.02561	1.71546	0	2.764e-09	6.31896	3	1986.04	1.27221	83.9872	1
209862837	gGHFAAFEEPELLAQDIR	11	1	1	N-Term(iTRAQ4plex)	0	0.667863	1.18743	0.649995	0	2.29e-09	6.31239	3	2144.1	6.06585	78.6165	0
73858568	gVTSVSQIFHSPDLAIR	10	2	1	N-Term(iTRAQ4plex)	0	0.863378	1.00951	0.563883	0	4.039e-10	6.31073	3	1971.09	5.62186	74.0075	0
51599151	rYSDESGNmDFDNFIScLVR	6	3	1	N-Term(iTRAQ4plex); M9(Oxidation); C17(Carbamidomethyl)	0	0.633922	0.764241	0.771783	0	1.312e-09	6.30896	3	2585.16	2.13467	91.3493	1
16418381	eTTGTGPNVYHENDTIAk	1	1	1	N-Term(iTRAQ4plex); K18(iTRAQ4plex)	0	0.970101	0.90955	0.771005	0	3.265e-08	6.30613	3	2235.12	1.02696	26.7559	0
157389005	gHAYSVTGAEEVESNGSLQk	1	2	1	N-Term(iTRAQ4plex); K20(iTRAQ4plex)	0	0.607417	0.840981	0.525614	0	7.839e-10	6.30603	3	2351.18	4.35257	35.5145	0
8922873	kDDLGDTNLHDYLR	1	3	1	N-Term(iTRAQ4plex); K1(iTRAQ4plex)	0	0.822158	1.13536	0.963187	0	1.571e-11	6.30581	3	1963.01	1.29873	46.607	1
14591904	aNLLNNEAHAITMQVTk	1	1	1	N-Term(iTRAQ4plex); K17(iTRAQ4plex)	0	0.957283	0.94103	0.863278	0	4.763e-09	6.30551	3	2156.17	0.231963	61.5636	0
4759158	rEEEEFNTGPLSVLTQSVk	8	2	1	N-Term(iTRAQ4plex); K19(iTRAQ4plex)	0	1.12487	1.09074	1.11727	0	1.121e-08	6.30477	3	2451.31	3.71156	74.6062	1
46593007	mVLAAAGGVEHQQLLDLAQk	2	1	1	N-Term(iTRAQ4plex); K20(iTRAQ4plex)	0	0.794602	0.978843	0.924767	0	1.823e-09	6.30372	3	2380.34	6.31984	73.7613	0
4557305	iGEHTPSALAImENANVLAR	7	2	1	N-Term(iTRAQ4plex); M12(Oxidation)	0	0.936112	1.08803	0.957462	0	2.387e-09	6.30354	3	2267.2	1.22791	58.5432	0
7705373	eTPHSPGVEDAPIAk	1	4	1	N-Term(iTRAQ4plex); K15(iTRAQ4plex)	0	0.906554	1.11238	0.86078	0	4.421e-09	6.30213	3	1835.98	1.06325	27.3563	0
47933379	lLEAHEEQNVDSYTESVk	4	1	1	N-Term(iTRAQ4plex); K18(iTRAQ4plex)	0	0.727661	0.824059	0.570804	0	1.235e-09	6.30185	3	2379.2	1.61633	46.9403	0
4557014	rFNTANDDNVTQVR	3	1	1	N-Term(iTRAQ4plex)	0	0.680531	0.90144	0.499747	0	1.752e-07	6.29904	3	1793.91	2.31522	18.9284	1
4501867	vAVPSTIHcDHLIEAQVGGEk	4	2	1	N-Term(iTRAQ4plex); C9(Carbamidomethyl); K21(iTRAQ4plex)	0	1.21849	0.955101	1.06353	0	3.788e-09	6.29878	4	2548.34	-1.38479	48.6807	0
4504445	kLFIGGLSFETTDESLR	9	3	1	N-Term(iTRAQ4plex); K1(iTRAQ4plex)	0	1.64046	0.85233	2.0172	0	8.97e-10	6.29811	3	2201.21	2.23429	76.5463	1
226371723	eRPGLIEFEEcDTASAVEGIkPR	1	2	1	N-Term(iTRAQ4plex); C11(Carbamidomethyl); K21(iTRAQ4plex)	0	0.716659	1.03598	0.976168	0	1.195e-10	6.29547	4	2891.49	2.89935	64.9322	0
148747351	aLYDYEGQEHDELSFk	6	2	1	N-Term(iTRAQ4plex); K16(iTRAQ4plex)	0	0.780622	1.20824	0.965896	0	8.949e-09	6.29506	3	2232.08	3.02275	58.3366	0
14141159	aTGEADVEFVTHEDAVAAmSk	8	5	1	N-Term(iTRAQ4plex); M19(Oxidation); K21(iTRAQ4plex)	0	0.939385	1.1446	1.17648	0	2.861e-10	6.2935	3	2482.21	2.52528	52.8002	0
148536853	sGAWDESGVFIYTTSNHIk	2	2	1	N-Term(iTRAQ4plex); K19(iTRAQ4plex)	0	1.23538	1.19473	1.25073	0	5.506e-10	6.29159	3	2400.22	3.4985	66.9096	0
16579885	aPIRPDIVNFVHTNLR	6	1	1	N-Term(iTRAQ4plex)	0	1.68467	1.2031	1.37667	0	5.359e-10	6.29095	3	2006.15	3.23614	64.6814	0
4506439	dYALHWLVLGTHTSDEQNHLVVAR	1	3	1	N-Term(iTRAQ4plex)	0	1.22719	0.891545	0.900799	0	6.903e-11	6.29028	4	2918.52	5.27974	69.4783	0
186972143	eGLHYTEVcGYDIASPNAGPLFR	2	5	1	N-Term(iTRAQ4plex); C9(Carbamidomethyl)	0	1.24063	1.4908	1.06837	0	1.866e-09	6.28869	3	2710.31	2.86466	73.9445	0
4502027	sLHTLFGDkLcTVATLR	8	1	1	N-Term(iTRAQ4plex); K9(iTRAQ4plex); C11(Carbamidomethyl)	0	0.42154	0.690618	0.323817	0	6.418e-10	6.28868	3	2220.25	4.43307	69.4634	1
67782319	gVMEHLEQQAQGFPEEFRDSPDVTHR	2	3	1	N-Term(iTRAQ4plex)	0	0.522641	0.518342	0.188967	0	8.441e-09	6.28866	4	3183.51	2.683	67.6941	1
188528648	vGGEESEVTVGGLEPGRk	2	1	1	N-Term(iTRAQ4plex); K18(iTRAQ4plex)	0	0.262271	1.09343	0.459457	0	3.994e-10	6.2881	3	2088.12	-0.657152	37.151	1
50845386	tDLEkDIISDTSGDFRk	4	3	1	N-Term(iTRAQ4plex); K5(iTRAQ4plex); K17(iTRAQ4plex)	0	0.419608	0.941847	0.458083	0	7.223e-08	6.2872	4	2372.28	6.98894	58.374	2
291621647	rGLGAGAGAGEESPATSLPR	1	1	1	N-Term(iTRAQ4plex)	0	0.954219	1.19788	0.842224	0	1.376e-09	6.28717	3	1998.05	1.78368	32.5571	1
62739186	tkEEYGHSEVVEYYcNPR	5	1	1	N-Term(iTRAQ4plex); K2(iTRAQ4plex); C15(Carbamidomethyl)	0	0.942417	0.610443	0.678844	0	8.79e-09	6.28663	3	2548.2	0.14097	32.3286	1
4759054	iFGGVEDGPEAEAAGHTYDR	1	1	1	N-Term(iTRAQ4plex)	0	0.57184	1.09363	0.678327	0	5.418e-10	6.28627	3	2235.05	0.982165	51.053	0
4506681	dVQIGDIVTVGEcRPLSk	5	1	1	N-Term(iTRAQ4plex); C13(Carbamidomethyl); K18(iTRAQ4plex)	0	1.60151	0.988131	1.60666	0	1.687e-09	6.28418	3	2274.25	4.12689	66.0037	0
4502119	eLPQASGLLHHccFYk	1	2	1	N-Term(iTRAQ4plex); C12(Carbamidomethyl); C13(Carbamidomethyl); K16(iTRAQ4plex)	0	0.224311	1.28038	0.290499	0	2.021e-09	6.28356	3	2248.13	2.61594	67.5316	0
530396934	aPSEEELHGDQTDFGQGSQSPQkQEEQR	1	4	1	N-Term(iTRAQ4plex); K23(iTRAQ4plex)	0	0.826819	1.16984	0.822256	0	3.403e-08	6.28208	4	3430.6	1.59429	31.3894	1
530370900	eQAIALLkDQEPGAFIIR	2	6	1	N-Term(iTRAQ4plex); K8(iTRAQ4plex)	0	0.430437	1.33682	0.46199	0	1.327e-07	6.28147	3	2300.33	4.4633	85.6037	1
530368138	eAFSLFDkDGDGTITTk	25	3	1	N-Term(iTRAQ4plex); K8(iTRAQ4plex); K17(iTRAQ4plex)	0	0.648523	1.07171	0.778358	0	2.158e-08	6.27974	3	2277.2	1.69455	65.3962	1
308818200	sccDYALHVDITHWNDSVk	3	2	1	N-Term(iTRAQ4plex); C2(Carbamidomethyl); C3(Carbamidomethyl); K19(iTRAQ4plex)	0	0.677739	0.769471	1.47902	0	8.229e-10	6.27908	4	2608.22	2.66925	60.0697	0
4557894	tPGAVNAcHLScSALLQDNIADAVAcAk	6	1	1	N-Term(iTRAQ4plex); C8(Carbamidomethyl); C12(Carbamidomethyl); C26(Carbamidomethyl); K28(iTRAQ4plex)	0	0.888699	1.34117	0.862079	0	2.607e-08	6.27528	4	3215.58	-2.4251	76.7232	0
4502337	qkWEAEPVYVQR	3	1	1	N-Term(iTRAQ4plex); K2(iTRAQ4plex)	0	1.04467	0.914892	0.531682	0	1.327e-07	6.27405	3	1820.99	1.4709	38.2725	1
5803036	gDVAEGDLIEHFSQFGTVEk	7	1	1	N-Term(iTRAQ4plex); K20(iTRAQ4plex)	0	1.07902	1.12704	1.09312	0	8.835e-11	6.27252	3	2466.24	0.710642	79.2778	0
105990532	lEIQSQVDSQHVGHSVLTAk	3	1	1	N-Term(iTRAQ4plex); K20(iTRAQ4plex)	0	0.657797	0.657305	0.326766	0	7.272e-09	6.27243	4	2464.35	4.30429	43.917	0
115527062	vGVVQYSHEGTFEAIQLDDER	10	3	1	N-Term(iTRAQ4plex)	0	0.373276	0.753367	0.31001	0	4.147e-09	6.27209	3	2536.25	3.50648	66.4911	0
4557014	nAIHTFVQSGSHLAAR	5	1	1	N-Term(iTRAQ4plex)	0	0.721814	0.841665	0.769033	0	1.218e-09	6.27184	4	1852.99	1.90212	32.8447	0
8393259	sLLENDQLLSHGGQDLSADAFHR	1	2	1	N-Term(iTRAQ4plex)	0	0.835298	0.552093	0.730478	0	5.673e-10	6.27129	4	2667.33	2.90542	64.7952	0
145309311	aSYDTLcVLDGDkDSVNcAR	1	4	1	N-Term(iTRAQ4plex); C7(Carbamidomethyl); K13(iTRAQ4plex); C18(Carbamidomethyl)	0	1.39671	1.01899	1.18692	0	3.048e-10	6.26934	3	2547.21	2.63553	55.7147	1
530371595	tmLITHmQDLQEVTQDLHYENFR	3	5	1	N-Term(iTRAQ4plex); M2(Oxidation); M7(Oxidation)	0	0.599619	0.897197	0.930704	0	5.448e-09	6.26918	4	3038.46	3.69473	70.8473	0
34147384	eTGTEHSPGVQPADVk	4	1	1	N-Term(iTRAQ4plex); K16(iTRAQ4plex)	0	0.684941	1.03945	0.739945	0	1.037e-08	6.2689	3	1940	2.62458	18.9229	0
114155142	gNHVIRDEEVSSADISSSSEVISQHLVSYR	2	2	1	N-Term(iTRAQ4plex)	0	0.918446	1.02753	0.951877	0	4.178e-09	6.2683	4	3444.73	4.33494	56.5855	1
530388678	gNRPVILTYHDIGMNHk	1	2	1	N-Term(iTRAQ4plex); K17(iTRAQ4plex)	0	3.17586	1.11841	1.05495	0	1.618e-07	6.26824	4	2253.22	0.183006	35.6666	0
5032051	aDRDESSPYAAmLAAQDVAQR	6	2	1	N-Term(iTRAQ4plex); M12(Oxidation)	0	0.766408	0.940942	0.866005	0	2.754e-10	6.26435	3	2425.16	1.51346	47.0461	1
115298659	hEIDSYDDRFQSADETGQDLVNANHEASDEVR	2	1	1	N-Term(iTRAQ4plex)	0	0.408556	0.312922	0.234866	0	4.534e-11	6.26339	4	3806.69	-0.264184	50.4546	1
17978519	yEIMDGAPVkGESIPIR	1	3	1	N-Term(iTRAQ4plex); K10(iTRAQ4plex)	0	0.975068	1.22571	1.15702	0	8.385e-08	6.26253	3	2163.15	-9.0628	60.228	1
116063573	tHEAEIVEGENHTYcIR	6	2	1	N-Term(iTRAQ4plex); C15(Carbamidomethyl)	0	0.548792	0.812968	0.602919	0	2.247e-10	6.26216	3	2202.04	2.38232	26.8251	0
13236587	sGDTLLLLHHGDFSAEEVFHR	4	1	1	N-Term(iTRAQ4plex)	0	0.662126	1.19463	0.875979	0	1.384e-08	6.26109	4	2524.28	2.98555	64.9433	0
4505849	eAALSYGFYGcHcGVGGR	1	1	1	N-Term(iTRAQ4plex); C11(Carbamidomethyl); C13(Carbamidomethyl)	0	0.748034	1.25026	0.899031	0	9.154e-11	6.26066	3	2104.95	1.69563	47.8157	0
13124879	qADLEkEELAEELASSLSGR	1	4	1	N-Term(iTRAQ4plex); K6(iTRAQ4plex)	0	0.335199	0.685221	0.512299	0	1.606e-10	6.26026	3	2463.29	4.00798	88.1705	1
23308577	aLVDHENVIScPHLGASTk	4	1	1	N-Term(iTRAQ4plex); C11(Carbamidomethyl); K19(iTRAQ4plex)	0	1.88166	1.1075	1.07318	0	3.317e-12	6.25927	3	2336.23	2.47536	36.9499	0
4502027	kVPQVSTPTLVEVSR	172	2	1	N-Term(iTRAQ4plex); K1(iTRAQ4plex)	0	0.78703	0.936242	0.516649	0	9.68e-08	6.25832	3	1928.13	-4.84655	50.3532	1
105990532	aHLDIAGSLEGHLR	3	1	1	N-Term(iTRAQ4plex)	0	0.696663	0.746912	0.411838	0	3.995e-09	6.25821	4	1632.9	2.35256	49.6883	0
8923896	aELGMGDSTSQSPPIkR	1	6	1	N-Term(iTRAQ4plex); K16(iTRAQ4plex)	0	1.09105	1.2774	0.990649	0	6.327e-10	6.2575	3	2062.1	6.3658	33.8114	1
42741682	ykLDEDEDEDDADLSk	1	2	1	N-Term(iTRAQ4plex); K2(iTRAQ4plex); K16(iTRAQ4plex)	0	1.36144	1.63537	2.47115	0	3.992e-09	6.25462	3	2332.11	1.49984	39.8582	1
68160937	aSAPSPNAQVAcDHcLk	2	1	1	N-Term(iTRAQ4plex); C12(Carbamidomethyl); C15(Carbamidomethyl); K17(iTRAQ4plex)	0	1.08358	1.13247	1.07847	0	9.323e-10	6.2522	3	2114.04	1.26167	26.0769	0
41393561	aAGIDEQENWHEGkENIR	2	1	1	N-Term(iTRAQ4plex); K14(iTRAQ4plex)	0	0.934149	0.889082	1.07559	0	9.492e-10	6.24474	3	2384.19	1.12072	26.2678	1
530402950	hLLQAPVDDAQEILHSR	2	3	1	N-Term(iTRAQ4plex)	0	0.895067	0.955756	1.21509	0	7.017e-09	6.24321	3	2086.12	2.60432	57.7163	0
4504347	fLASVSTVLTSkYR	2	1	1	N-Term(iTRAQ4plex); K12(iTRAQ4plex)	0	0.40912	0.257929	0.24075	0	6.736e-10	6.24314	3	1860.09	6.07031	79.1828	1
5031877	lYkEELEQTYHAk	4	2	1	N-Term(iTRAQ4plex); K3(iTRAQ4plex); K13(iTRAQ4plex)	0	0.845121	0.870678	1.25913	0	1.073e-07	6.24167	3	2084.14	2.36627	39.3402	1
169881252	rPELLTHSTTEVTQPR	3	11	1	N-Term(iTRAQ4plex)	0	1.13885	1.14817	1.02068	0	6.602e-08	6.24013	3	2009.09	2.49634	24.7907	0
38788319	gTWESHPETTELVVLQGR	2	1	1	N-Term(iTRAQ4plex)	0	1.18105	1.14029	1.00069	0	6.417e-08	6.23992	3	2183.12	-0.0661105	60.8645	0
530391083	cVDGQcIcHEGFTGLDcGQHScPSDcNNLGQcVSGR	2	5	1	N-Term(iTRAQ4plex); C1(Carbamidomethyl); C6(Carbamidomethyl); C8(Carbamidomethyl); C17(Carbamidomethyl); C22(Carbamidomethyl); C26(Carbamidomethyl); C32(Carbamidomethyl)	0	1.0607	0.565204	1.22953	0	8.962e-11	6.23935	4	4285.73	2.05821	50.339	0
4503635	rQEcSIPVcGQDQVTVAMTPR	3	1	1	N-Term(iTRAQ4plex); C4(Carbamidomethyl); C9(Carbamidomethyl)	0	0.605086	0.654888	0.45602	0	4.197e-09	6.23844	3	2576.25	1.7306	48.2475	1
33667044	yIQkPDNSPcSITDSVk	1	39	1	N-Term(iTRAQ4plex); K4(iTRAQ4plex); C10(Carbamidomethyl); K17(iTRAQ4plex)	0	0.306807	0.90493	0.479825	0	3.243e-08	6.23823	3	2384.24	-3.37224	42.8005	0
56118310	kVVDYSQFQESDDADEDYGR	9	3	1	N-Term(iTRAQ4plex); K1(iTRAQ4plex)	0	1.7094	0.946845	0.989424	0	1.948e-09	6.23751	3	2654.21	-0.355252	44.1299	1
320118911	lcQDIDEcESGAHQcSEAQTcVNFHGGYR	4	1	1	N-Term(iTRAQ4plex); C2(Carbamidomethyl); C8(Carbamidomethyl); C15(Carbamidomethyl); C21(Carbamidomethyl)	0	0.65201	1.0937	1.26836	0	2.418e-08	6.23666	4	3572.48	0.162214	44.2654	0
4506055	wESPAQNTAHLDQFER	3	4	1	N-Term(iTRAQ4plex)	0	0.869413	0.930867	0.906841	0	4.398e-11	6.23629	3	2072.99	0.849734	51.8879	0
66932947	ySDASDcHGEDSQAFcEk	9	1	1	N-Term(iTRAQ4plex); C7(Carbamidomethyl); C16(Carbamidomethyl); K18(iTRAQ4plex)	0	0.977666	0.752867	0.377768	0	6.582e-09	6.23621	3	2393.99	1.83539	26.8354	0
13775200	yTIHSQLEHLQSk	2	1	1	N-Term(iTRAQ4plex); K13(iTRAQ4plex)	0	1.06362	0.879929	1.17765	0	1.352e-08	6.23579	3	1872.02	-1.28471	31.1866	0
530394626	dIQVASNEILRDPcFHPGYk	1	7	1	N-Term(iTRAQ4plex); C14(Carbamidomethyl); K20(iTRAQ4plex)	0	0.324234	1.19046	0.773287	0	9.32e-07	6.23558	4	2647.37	4.32883	60.574	1
118498356	lQALANEQAAAAHELEk	1	4	1	N-Term(iTRAQ4plex); K17(iTRAQ4plex)	0	0.765939	1.31419	1.23009	0	6.243e-10	6.23446	3	2095.15	3.77647	58.7417	0
4503139	gQDHcGIESEVVAGIPR	21	1	1	N-Term(iTRAQ4plex); C5(Carbamidomethyl)	0	1.16748	1.07513	1.34482	0	5.274e-10	6.23303	3	1967.97	-0.340614	53.2418	0
528281407	kLEAAEDIAYQLSR	6	1	1	N-Term(iTRAQ4plex); K1(iTRAQ4plex)	0	1.17705	1.0683	0.988253	0	4.434e-09	6.23283	3	1895.05	2.09102	66.7433	1
373251164	kVSPESNEDISTTVVYR	2	1	1	N-Term(iTRAQ4plex); K1(iTRAQ4plex)	0	0.794547	1.16061	1.22924	0	2.804e-09	6.23085	3	2212.18	3.72913	40.2287	1
4501853	gcFQAEIVPVTTTVHDDk	2	2	1	N-Term(iTRAQ4plex); C2(Carbamidomethyl); K18(iTRAQ4plex)	0	1.07782	1.19289	0.688504	0	1.872e-10	6.22929	3	2305.17	-0.499208	55.8706	0
530381066	dELHIVEAEAMNYEGSPIk	7	5	1	N-Term(iTRAQ4plex); K19(iTRAQ4plex)	0	1.25435	1.10109	1.89377	0	8.721e-11	6.22904	3	2433.23	2.4398	75.7643	0
119220557	vVVLMGSTSDLGHcEk	2	4	1	N-Term(iTRAQ4plex); C14(Carbamidomethyl); K16(iTRAQ4plex)	0	2.22044	0.94108	1.48972	0	2.819e-10	6.22852	3	2020.05	2.06428	52.863	0
4502517	ySAELHVAHWNSAk	17	1	1	N-Term(iTRAQ4plex); K14(iTRAQ4plex)	0	0.601573	0.265284	0.225141	0	4.571e-07	6.22549	3	1900.98	-4.69788	32.5416	0
530407857	sEEPAGQILSHLSSELk	1	3	1	N-Term(iTRAQ4plex); K17(iTRAQ4plex)	0	1.27554	0.811094	1.45534	0	6.581e-09	6.22478	3	2113.15	4.49935	76.6474	0
33356174	vELAQLQEEWNEHNAk	1	2	1	N-Term(iTRAQ4plex); K16(iTRAQ4plex)	0	0.93075	0.760439	1.13747	0	2.958e-09	6.22451	3	2226.14	0.214899	67.5757	0
39777597	yRDcLTESNLIk	4	3	1	N-Term(iTRAQ4plex); C4(Carbamidomethyl); K12(iTRAQ4plex)	0	0.420299	1.2846	0.851181	0	5.072e-06	6.22404	3	1799.96	4.76047	44.5921	1
119703755	tcSEcQELHWGDPGLQcHAcDcDSR	4	1	1	N-Term(iTRAQ4plex); C2(Carbamidomethyl); C5(Carbamidomethyl); C17(Carbamidomethyl); C20(Carbamidomethyl); C22(Carbamidomethyl)	0	0.258022	1.28166	0.536095	0	8.577e-09	6.22309	4	3222.27	1.8564	39.3761	0
530389313	aSAHAITGPPTELITSEVTAR	6	2	1	N-Term(iTRAQ4plex)	0	0.607842	0.887219	0.923416	0	1.763e-12	6.22209	3	2266.22	1.83286	60.8397	0
40217847	yPNIELSYEVVDkDSIR	1	1	1	N-Term(iTRAQ4plex); K13(iTRAQ4plex)	0	1.38409	0.918854	1.63536	0	2.431e-08	6.2218	3	2328.24	2.87112	70.2842	1
27436920	akDDDDSDIPTAQR	2	12	1	N-Term(iTRAQ4plex); K2(iTRAQ4plex)	0	1.04475	1.39397	0.729827	0	2.148e-09	6.22152	3	1834.91	2.0386	38.8287	1
4504347	vGAHAGEYGAEALER	944	1	1	N-Term(iTRAQ4plex)	0	0.486438	0.417708	0.303076	0	4.664e-09	6.21931	3	1673.83	-2.61012	26.3987	0
21361794	iDLRPVLGEGVPILASFLR	2	1	1	N-Term(iTRAQ4plex)	0	0.996137	0.700211	1.43544	0	2.958e-09	6.21905	3	2209.33	2.8453	114.922	0
82880645	fDDDkVSIVTPEDILR	4	3	1	N-Term(iTRAQ4plex); K5(iTRAQ4plex)	0	0.850327	0.703459	0.851001	0	5.355e-09	6.21815	3	2150.17	4.0937	77.0424	1
530399509	sQSESSDEVTELDLSHGk	1	9	1	N-Term(iTRAQ4plex); K18(iTRAQ4plex)	0	1.19713	1.20307	0.537907	0	4.005e-11	6.2168	3	2236.09	4.81163	40.3789	0
154426312	dSSSTDSANEkPALIPR	2	3	1	N-Term(iTRAQ4plex); K11(iTRAQ4plex)	0	1.42609	1.16444	1.34062	0	5.823e-09	6.21395	3	2076.09	3.11805	30.7485	0
56676330	aLPLIVGAQLIHADk	2	3	1	N-Term(iTRAQ4plex); K15(iTRAQ4plex)	0	0.859714	0.869738	1.12257	0	3.487e-10	6.21386	3	1847.14	3.94784	80.6652	0
4502027	yIcENQDSISSkLk	4	2	1	N-Term(iTRAQ4plex); C3(Carbamidomethyl); K12(iTRAQ4plex); K14(iTRAQ4plex)	0	0.909235	1.04937	0.539535	0	2.28e-09	6.21326	3	2117.13	1.98362	40.1068	1
530387545	aEkENTPSEANLQEEEVR	2	8	1	N-Term(iTRAQ4plex); K3(iTRAQ4plex)	0	0.79181	1.29326	1.05207	0	2.735e-09	6.21067	3	2361.18	0.195338	51.6322	1
4757766	hQIVEVAGDDkYGR	2	2	1	N-Term(iTRAQ4plex); K11(iTRAQ4plex)	0	0.797306	0.989963	1.31288	0	4.345e-09	6.21037	3	1875	3.11097	19.6373	1
530424979	rLEASETESFGNEIYTVk	1	3	1	N-Term(iTRAQ4plex); K18(iTRAQ4plex)	0	1.35311	1.12912	1.499	0	4.612e-08	6.21015	3	2361.21	-1.71103	70.0613	1
50592988	vTSEELHYFVQNHFTSAR	6	1	1	N-Term(iTRAQ4plex)	0	0.855541	0.925232	1.01175	0	1.843e-09	6.20894	4	2309.15	4.24853	62.0765	0
530406332	vGkEDSSSAEFLEk	2	5	1	N-Term(iTRAQ4plex); K3(iTRAQ4plex); K14(iTRAQ4plex)	0	0.936789	1.28087	1.27412	0	3.267e-10	6.20685	3	1958.04	-3.06792	33.098	1
15011936	lHYcVScAIHSk	2	2	1	N-Term(iTRAQ4plex); C4(Carbamidomethyl); C7(Carbamidomethyl); K12(iTRAQ4plex)	0	1.75903	0.789087	1.10952	0	1.12e-08	6.206	3	1762.9	3.4296	29.2001	0
6912388	eNFMTVDQDGSGTVEHHELR	2	3	1	N-Term(iTRAQ4plex)	0	1.15635	0.524189	0.5594	0	3.226e-09	6.20414	4	2445.13	2.39585	36.7805	0
156523970	hTFMGVVSLGSPSGEVSHPR	8	1	1	N-Term(iTRAQ4plex)	0	0.792398	0.785156	0.537153	0	2.645e-10	6.20285	3	2225.13	3.71072	44.7256	0
530388678	eMQDVDLAEVkPLVEk	1	2	1	N-Term(iTRAQ4plex); K11(iTRAQ4plex); K16(iTRAQ4plex)	0	8.01237	1.90311	1.02218	0	1.422e-10	6.20256	3	2275.26	0.263623	75.5737	0
10835203	hPETGLFTLQSELMVTPAR	2	8	1	N-Term(iTRAQ4plex)	0	0.499441	1.09729	0.31879	0	7.421e-08	6.20216	3	2271.2	3.12336	81.1745	0
367460087	rQLEEAEEEATR	3	6	1	N-Term(iTRAQ4plex)	0	0.729857	1.16989	0.813241	0	1.017e-07	6.20151	3	1604.81	4.18514	47.951	1
166362737	gDAQISVTLVNHSEQEk	2	4	1	N-Term(iTRAQ4plex); K17(iTRAQ4plex)	0	0.738559	0.481601	0.342546	0	2.129e-09	6.20085	3	2143.13	3.72563	39.3312	0
115298659	hEALENDFAVHETR	2	1	1	N-Term(iTRAQ4plex)	0	0.563547	0.4712	0.361538	0	1.011e-09	6.19955	3	1811.88	3.10648	25.546	0
530388678	eEmQSNVEVVHTYR	3	4	1	N-Term(iTRAQ4plex); M3(Oxidation)	0	2.48269	1.43331	1.13985	0	7.467e-09	6.19941	3	1880.89	-0.244083	17.7157	0
56550081	mHDLNTDQENLVGTHDAPIR	2	2	1	N-Term(iTRAQ4plex)	0	0.963751	0.971697	1.01512	0	2.26e-10	6.19752	3	2420.17	-1.6854	42.2563	0
530364841	dAEGLDEIDHAEMELR	1	5	1	N-Term(iTRAQ4plex)	0	0.878535	0.989853	0.536619	0	2.674e-10	6.19675	3	1986.93	4.38543	66.1597	0
530399634	gPSAAGEQEPDkESGASVDEVAR	2	2	1	N-Term(iTRAQ4plex); K12(iTRAQ4plex)	0	1.47353	1.17744	1.77995	0	8.489e-12	6.1966	3	2574.26	2.34539	27.2841	1
530409076	eEAIEHNYGGHDDDLSVR	2	2	1	N-Term(iTRAQ4plex)	0	1.24664	0.96683	1.08649	0	2.457e-12	6.19641	3	2200.01	2.78351	29.2065	0
17978489	gGHWATEGcQVLGSk	1	6	1	N-Term(iTRAQ4plex); C9(Carbamidomethyl); K15(iTRAQ4plex)	0	1.05103	1.04432	1.12762	0	4.022e-09	6.19604	3	1874.94	-0.340719	34.6674	0
302191611	nLDSTTVAVHGEEIYck	16	4	1	N-Term(iTRAQ4plex); C16(Carbamidomethyl); K17(iTRAQ4plex)	0	0.469868	1.11475	0.719262	0	3.945e-09	6.19547	3	2224.12	3.52052	47.468	0
4507709	nVHMNDNVLHSAFEVGAR	2	4	1	N-Term(iTRAQ4plex)	0	0.954125	0.715808	0.919115	0	5.47e-11	6.19505	3	2154.06	0.836214	46.7022	0
7661968	dkYVGVSSDSVGGFR	2	4	1	N-Term(iTRAQ4plex); K2(iTRAQ4plex)	0	1.13165	1.01201	1.14	0	8.41e-08	6.19502	3	1860.98	4.95145	42.5423	1
53692189	gEDEDEVSEAQETPDHAIFR	3	1	1	N-Term(iTRAQ4plex)	0	0.943216	0.947396	1.04526	0	4.617e-09	6.19419	3	2418.07	-5.22877	47.0203	0
23510340	iHVSDQELQSANASVDDSR	8	4	1	N-Term(iTRAQ4plex)	0	1.03554	1.12207	1.05064	0	3.088e-09	6.19255	3	2215.07	-1.25819	37.4092	0
115298678	vELLHNPAFcSLATTk	4	1	1	N-Term(iTRAQ4plex); C10(Carbamidomethyl); K16(iTRAQ4plex)	0	0.705658	0.520484	0.233463	0	1.001e-05	6.19224	3	2089.12	-5.46818	65.3262	0
27894378	gAAEPEAQLSNHLAEEGPAEGSGEAAR	1	2	1	N-Term(iTRAQ4plex)	0	1.69629	1.17784	4.48813	0	6.222e-10	6.18981	3	2792.33	2.67581	43.3408	0
367460087	tFHIFYQLLSGAGEHLk	4	6	1	N-Term(iTRAQ4plex); K17(iTRAQ4plex)	0	0.475757	0.913524	0.648875	0	1.402e-09	6.18848	4	2249.23	-0.465711	86.9926	0
42741682	eNVEYIEREESDGEYDEFGR	1	2	1	N-Term(iTRAQ4plex)	0	1.56686	0.980412	1.18111	0	2.124e-09	6.18789	3	2609.14	0.0890832	69.773	1
21361462	iQLEHHISPGDFPDcQk	7	2	1	N-Term(iTRAQ4plex); C15(Carbamidomethyl); K17(iTRAQ4plex)	0	0.487976	1.08779	0.326239	0	1.441e-09	6.18717	3	2309.17	3.82578	41.8015	0
4506457	vIDFDENTALDDAEEESFRk	2	2	1	N-Term(iTRAQ4plex); K20(iTRAQ4plex)	0	1.72761	1.02796	1.82321	0	2.67e-10	6.18652	3	2631.27	2.58897	74.4895	1
70906435	eEAPSLRPAPPPISGGGYR	2	1	1	N-Term(iTRAQ4plex)	0	0.274262	0.484219	0.343646	0	3.302e-09	6.18405	3	2095.11	2.54239	46.9448	0
5729991	mNLSEEVDLEDYVARPDk	2	2	1	N-Term(iTRAQ4plex); M1(Oxidation); K18(iTRAQ4plex)	0	1.00024	0.805135	1.09539	0	8.587e-09	6.18358	3	2427.2	1.99205	65.9775	0
5803121	aAEALHGEADSSGVLAAVDATVNk	3	1	1	N-Term(iTRAQ4plex); K24(iTRAQ4plex)	0	0.977608	1.03786	1.09987	0	8.491e-12	6.17858	3	2584.35	2.97616	69.8987	0
4885583	sQTDkDYYQLQAILEAER	2	1	1	N-Term(iTRAQ4plex); K5(iTRAQ4plex)	0	0.696032	0.886783	0.845373	0	1.105e-07	6.1782	3	2459.26	-4.0113	74.527	1
308818200	eESREPAPASPAPAGVEIR	1	1	1	N-Term(iTRAQ4plex)	0	0.828317	1.03895	0.949752	0	3.037e-08	6.17437	3	2107.09	-1.4494	33.4355	1
16507237	akFEELNMDLFR	5	1	1	N-Term(iTRAQ4plex); K2(iTRAQ4plex)	0	1.46062	0.947925	1.56145	0	2.884e-07	6.17413	3	1800.97	5.31262	80.7563	1
4507645	rHVFGESDELIGQk	6	4	1	N-Term(iTRAQ4plex); K14(iTRAQ4plex)	0	1.09229	0.94581	1.23874	0	2.318e-07	6.1724	3	1903.03	2.45632	31.5539	1
116063573	fVPAEMGTHTVSVk	3	2	1	N-Term(iTRAQ4plex); K14(iTRAQ4plex)	0	0.596285	1.14814	0.721065	0	3.839e-11	6.17042	3	1790.98	3.18688	48.1593	0
23510381	sHAVAcVNQFIISR	1	3	1	N-Term(iTRAQ4plex); C6(Carbamidomethyl)	0	0.713808	0.917376	0.969536	0	8.21e-09	6.17029	3	1745.93	3.04308	49.9077	0
116063573	kTHIQDNHDGTYTVAYVPDVTGR	6	2	1	N-Term(iTRAQ4plex); K1(iTRAQ4plex)	0	0.556004	1.0166	0.606554	0	2.468e-07	6.16966	4	2875.45	-2.91981	37.9903	1
19923206	lTGFHETSNINDFSAGVANR	2	1	1	N-Term(iTRAQ4plex)	0	1.43971	1.23853	1.07407	0	1.489e-10	6.16921	3	2294.14	3.80219	58.7035	0
156104874	qHELLSQEQSVNQLEDDGER	2	2	1	N-Term(iTRAQ4plex)	0	0.655407	1.08545	0.862921	0	5.086e-09	6.16893	3	2498.19	-0.557159	44.5567	0
126012571	rFSDTcFLDTDGQATcDAcAPGYTGR	3	8	1	N-Term(iTRAQ4plex); C6(Carbamidomethyl); C16(Carbamidomethyl); C19(Carbamidomethyl)	0	0.360097	0.898131	0.606638	0	5.333e-10	6.16842	3	3086.31	-2.05449	59.3738	1
12025678	vLAVNQENEHLMEDYEk	6	4	1	N-Term(iTRAQ4plex); K17(iTRAQ4plex)	0	0.867481	1.23999	0.857637	0	7.729e-09	6.16771	3	2349.17	2.54195	51.0328	0
32483377	aNEFHDVNcEVVAVSVDSHFSHLAWINTPR	1	3	1	N-Term(iTRAQ4plex); C9(Carbamidomethyl)	0	1.47565	1.24563	1.59836	0	4.348e-09	6.1638	4	3594.75	5.57278	81.8898	0
42544123	qGIETPEDQNDLRk	1	12	1	N-Term(iTRAQ4plex); K14(iTRAQ4plex)	0	1.3422	0.886242	1.37809	0	1.791e-07	6.16293	3	1931.01	0.690214	25.4888	1
20070228	mDAEQDPNVQVDHLNLLk	2	1	1	N-Term(iTRAQ4plex); K18(iTRAQ4plex)	0	1.1336	1.00963	1.01821	0	3.88e-10	6.16224	3	2367.23	3.23035	64.9573	0
47458820	eSHATLVFHNLLGEIDQQYSR	4	11	1	N-Term(iTRAQ4plex)	0	0.933061	1.19162	1.31846	0	5.307e-10	6.16091	3	2601.32	1.19274	80.0422	0
67782319	eLHLLGVQVQQFQDVATR	4	3	1	N-Term(iTRAQ4plex)	0	0.613979	0.569143	0.493642	0	2.168e-10	6.16042	3	2225.22	3.84553	78.12	0
530418373	aGNEkEEGETADTVGccSLR	4	2	1	N-Term(iTRAQ4plex); K5(iTRAQ4plex); C16(Carbamidomethyl); C17(Carbamidomethyl)	0	1.42745	1.06902	1.36026	0	1.03e-09	6.15882	3	2471.14	0.264169	25.4809	1
4826760	yGDSEFTVQSTTGHcVHMR	3	1	1	N-Term(iTRAQ4plex); C15(Carbamidomethyl)	0	0.751461	0.910069	0.906748	0	2.132e-08	6.15449	4	2356.06	2.70908	37.4711	0
530372141	tLDGPESNPLEVHEEPLSGk	3	4	1	N-Term(iTRAQ4plex); K20(iTRAQ4plex)	0	0.676227	1.0402	1.10065	0	8.538e-10	6.15435	3	2436.26	4.42683	54.6628	0
530376706	qTIGNScGTIGLIHAVANNQDk	1	2	1	N-Term(iTRAQ4plex); C7(Carbamidomethyl); K22(iTRAQ4plex)	0	1.21775	0.711682	5.6287	0	2.958e-11	6.15416	3	2599.34	-3.36144	69.9025	0
109148542	kAEEIANEMIEAAk	1	1	1	N-Term(iTRAQ4plex); K1(iTRAQ4plex); K14(iTRAQ4plex)	0	0.878934	0.85906	1.18732	0	8.532e-09	6.15004	3	1979.09	4.45383	75.2367	1
45439327	lQNDPQLEAEYQQLQEDHQR	1	1	1	N-Term(iTRAQ4plex)	0	0.577893	1.59873	1.03556	0	1.528e-09	6.14986	3	2626.27	3.31704	57.6175	0
195976754	vMFQDkEYSIEEIEAGR	1	16	1	N-Term(iTRAQ4plex); K6(iTRAQ4plex)	0	0.642111	0.843782	0.312628	0	6.477e-09	6.14911	3	2332.18	1.21575	70.0627	1
4507877	vGkETVQTTEDQILk	1	4	1	N-Term(iTRAQ4plex); K3(iTRAQ4plex); K15(iTRAQ4plex)	0	0.525605	1.1984	0.732058	0	7.98e-08	6.1473	3	2121.22	4.64782	46.412	1
41871946	sEQAVAQLEEEkk	1	3	1	N-Term(iTRAQ4plex); K12(iTRAQ4plex); K13(iTRAQ4plex)	0	0.659337	0.976734	0.759934	0	2.995e-10	6.14717	3	1921.07	4.12277	34.9749	1
8923541	aQESVGIYEVTHQFVk	4	1	1	N-Term(iTRAQ4plex); K16(iTRAQ4plex)	0	0.697892	0.89664	0.935575	0	1.207e-10	6.14702	3	2123.14	2.83143	61.4536	0
4507521	kILATPPQEDAPSVDIANIR	1	2	1	N-Term(iTRAQ4plex); K1(iTRAQ4plex)	0	0.804352	0.820599	2.36669	0	5.13e-10	6.14687	3	2436.38	5.58815	61.4756	1
39777597	vVTNYNSAHDQNSNLLIEYFR	14	4	1	N-Term(iTRAQ4plex)	0	0.502855	1.44689	0.829313	0	1.45e-09	6.14616	3	2641.32	3.49836	78.0666	0
4505581	lPEYTLSQEGGPAHk	2	5	1	N-Term(iTRAQ4plex); K15(iTRAQ4plex)	0	0.870085	0.938736	0.904229	0	9.452e-09	6.14509	3	1915.01	-4.68818	42.76	0
21361621	lSLcGEESFGTGSDHIR	4	3	1	N-Term(iTRAQ4plex); C4(Carbamidomethyl)	0	0.771628	0.858815	0.757475	0	6.004e-09	6.14485	3	2008.95	0.892981	52.9243	0
4502027	rmPcAEDYLSVVLNQLcVLHEk	2	2	1	N-Term(iTRAQ4plex); M2(Oxidation); C4(Carbamidomethyl); C17(Carbamidomethyl); K22(iTRAQ4plex)	0	0.927777	0.916986	0.528788	0	9.029e-10	6.14415	4	2978.52	1.28747	103.246	1
166197660	yGFcEAADQFHVLDEVR	5	1	1	N-Term(iTRAQ4plex); C4(Carbamidomethyl)	0	0.750259	0.725967	0.486995	0	1.011e-10	6.14242	3	2200.02	-0.272763	78.457	0
294997306	gGLSAVDAFEIHVHR	5	1	1	N-Term(iTRAQ4plex)	0	0.655287	1.00694	0.623239	0	3.429e-09	6.14229	3	1751.94	2.89109	52.7716	0
4502133	iVLGQEQDSYGGkFDR	10	1	1	N-Term(iTRAQ4plex); K13(iTRAQ4plex)	0	0.334235	1.3565	0.559651	0	1.242e-09	6.14161	3	2100.11	4.71409	46.062	1
34734062	iTYYHLSFPTNIQAPAVVFR	3	1	1	N-Term(iTRAQ4plex)	0	0.85956	1.14149	0.775403	0	6.764e-09	6.14106	3	2481.33	-3.26532	92.2563	0
17865802	sLSNTkPTVNEHDLLk	1	1	1	N-Term(iTRAQ4plex); K6(iTRAQ4plex); K16(iTRAQ4plex)	0	0.925808	1.15776	1.08938	0	1.893e-06	6.13935	4	2228.27	3.40496	37.7036	0
155030194	hVEDGNVTVQHAALSALR	2	7	1	N-Term(iTRAQ4plex)	0	1.51878	1.59859	1.40574	0	2.287e-10	6.13921	3	2061.09	-1.20683	35.968	0
4506753	aQTEGINISEEALNHLGEIGTk	5	2	1	N-Term(iTRAQ4plex); K22(iTRAQ4plex)	0	1.20702	0.892048	0.985057	0	2.961e-11	6.13904	3	2612.38	1.46082	74.8415	0
55741709	eDINAIEMEEDkR	1	1	1	N-Term(iTRAQ4plex); K12(iTRAQ4plex)	0	1.26834	0.977364	1.46316	0	2.812e-09	6.13903	3	1879.93	1.53504	39.531	1
61743954	eGAkDIDISSPEFk	2	6	1	N-Term(iTRAQ4plex); K4(iTRAQ4plex); K14(iTRAQ4plex)	0	0.414882	1.10315	0.464682	0	2.795e-08	6.13755	3	1968.07	2.19494	43.6806	1
4757768	sIQEIQELDkDDESLRk	5	4	1	N-Term(iTRAQ4plex); K10(iTRAQ4plex); K17(iTRAQ4plex)	0	0.787343	1.18793	0.944163	0	5.631e-08	6.13737	4	2478.35	3.13896	46.3782	2
288915539	eGIcALGGTSELSSEGTQHSYSEEEk	7	5	1	N-Term(iTRAQ4plex); C4(Carbamidomethyl); K26(iTRAQ4plex)	0	1.37189	0.836548	1.21539	0	6.299e-10	6.13714	3	3073.43	3.78842	46.1893	0
530378720	vGIPQENADHDDFDANQLLNk	1	3	1	N-Term(iTRAQ4plex); K21(iTRAQ4plex)	0	1.19921	1.00422	1.32431	0	4.502e-08	6.13609	3	2641.32	2.77265	66.2749	0
337752170	qDAYDGkDYIALNEDLR	6	2	1	N-Term(iTRAQ4plex); K7(iTRAQ4plex)	0	0.490435	2.33259	1.5959	0	3.118e-08	6.13536	3	2287.15	1.29759	55.8542	1
77404397	rEADGSETPEPFAAEAk	2	2	1	N-Term(iTRAQ4plex); K17(iTRAQ4plex)	0	1.09689	0.946976	1.04819	0	3.861e-07	6.13486	3	2093.04	-1.74569	32.2644	1
530415994	mQQENMkPQEQLTLEPYER	1	2	1	N-Term(iTRAQ4plex); K7(iTRAQ4plex)	0	1.27408	0.878043	1.43584	0	6.598e-07	6.13396	3	2680.35	6.67451	67.9558	0
34577059	sIGYDDTDESHcAEHIESR	2	1	1	N-Term(iTRAQ4plex); C12(Carbamidomethyl)	0	2.06617	0.700866	1.42195	0	3.095e-10	6.1337	3	2365.02	1.79287	26.3839	0
15431306	aSGNYATVISHNPETk	5	1	1	N-Term(iTRAQ4plex); K16(iTRAQ4plex)	0	1.59213	1.0786	1.29836	0	5.282e-11	6.13291	3	1977.03	2.11548	29.5866	0
285026437	eLREELGEAAAAFR	2	3	1	N-Term(iTRAQ4plex)	0	0.976813	1.01072	1.10979	0	3.237e-09	6.13077	3	1705.89	-2.73874	67.5093	1
33350932	ikETVDQVEELRR	2	1	1	N-Term(iTRAQ4plex); K2(iTRAQ4plex)	0	0.682675	0.984642	0.852614	0	5.299e-09	6.1302	3	1903.08	-2.36759	42.5665	2
116534898	aASYTEEDENHTAk	1	1	1	N-Term(iTRAQ4plex); K14(iTRAQ4plex)	0	2.38589	1.5328	2.23441	0	2.873e-07	6.12968	3	1853.88	3.18606	33.8	0
4505891	ykDDDDDQLFYTR	2	1	1	N-Term(iTRAQ4plex); K2(iTRAQ4plex)	0	1.63628	1.03434	1.06729	0	4.724e-09	6.12954	3	1981.94	2.19065	41.355	1
115298674	qDLGSPEGIAVDHLGR	2	3	1	N-Term(iTRAQ4plex)	0	0.493463	1.87713	0.636867	0	1.039e-09	6.1284	3	1807.95	4.76859	51.2321	0
4507467	nSLcIENScIAAHDk	2	1	1	N-Term(iTRAQ4plex); C4(Carbamidomethyl); C9(Carbamidomethyl); K15(iTRAQ4plex)	0	0.737502	0.875696	1.21063	0	1.9e-09	6.12747	3	2019.99	1.44593	34.9148	0
295844834	iVFDSIDNLEAAPHDIGYVk	3	2	1	N-Term(iTRAQ4plex); K20(iTRAQ4plex)	0	1.25757	0.561702	0.895916	0	2.456e-10	6.1273	3	2504.34	4.39192	85.7309	0
73486658	hFIEQGINVcLcQSYAk	1	2	1	N-Term(iTRAQ4plex); C10(Carbamidomethyl); C12(Carbamidomethyl); K17(iTRAQ4plex)	0	1.13658	1.04524	1.33424	0	2.446e-08	6.12591	3	2355.19	2.90214	70.8986	0
291084858	dAINQGMDEELERDEk	2	2	1	N-Term(iTRAQ4plex); K16(iTRAQ4plex)	0	0.960429	1.19169	1.03207	0	3.311e-11	6.12395	3	2180.03	-1.64645	63.7211	1
16306550	gTWERPGGAAPLGYDFWYQPR	1	3	1	N-Term(iTRAQ4plex)	0	0.73945	0.910538	0.79967	0	2.503e-09	6.12388	3	2568.27	4.83609	81.6985	0
9966827	aGAAGGPEEEAEkPVk	1	2	1	N-Term(iTRAQ4plex); K13(iTRAQ4plex); K16(iTRAQ4plex)	0	1.01683	1.19451	1.04367	0	3.578e-08	6.12298	3	1972.07	1.25923	17.3268	0
394953908	aELRDDPIISTHLAk	3	1	1	N-Term(iTRAQ4plex); K15(iTRAQ4plex)	0	1.19338	0.97219	1.25911	0	8.513e-09	6.12276	3	1967.12	2.33822	44.0515	1
57164975	gSLGSQGAkDEPEEELQk	1	11	1	N-Term(iTRAQ4plex); K9(iTRAQ4plex); K18(iTRAQ4plex)	0	1.36612	1.08703	1.94875	0	5.705e-10	6.12241	3	2334.22	1.70805	30.3775	1
10880979	eELLGPTAQWSVEDEEEAVHEQcQHER	1	1	1	N-Term(iTRAQ4plex); C23(Carbamidomethyl)	0	1.20046	1.14316	1.43409	0	2.231e-07	6.12221	4	3379.51	-3.81249	61.8022	0
4759156	hDIAFVEFDNEVQAGAAR	2	2	1	N-Term(iTRAQ4plex)	0	1.1603	1.05779	1.07988	0	3.216e-09	6.12158	3	2133.06	3.63755	64.61	0
115298678	sGIPIVTSPYQIHFTk	11	1	1	N-Term(iTRAQ4plex); K16(iTRAQ4plex)	0	0.69319	0.63107	0.34787	0	5.368e-10	6.1206	3	2076.18	4.12755	70.7183	0
53692189	iYAMEISDNPGEHELGEPEFR	3	1	1	N-Term(iTRAQ4plex)	0	1.05116	1.08228	1.3272	0	4.798e-10	6.11986	3	2577.21	3.11595	77.6445	0
12025678	vLAGDkNFITAEELR	5	4	1	N-Term(iTRAQ4plex); K6(iTRAQ4plex)	0	0.765554	1.19935	0.782444	0	1.523e-07	6.11915	3	1964.11	4.15727	59.5108	1
530376607	kGNIELASSEPQHFTTTVTR	2	25	1	N-Term(iTRAQ4plex); K1(iTRAQ4plex)	0	0.48357	1.06182	0.554408	0	1.368e-09	6.11728	3	2504.33	-0.237855	35.2577	1
40068518	tVSkVDDFLANEAk	1	2	1	N-Term(iTRAQ4plex); K4(iTRAQ4plex); K14(iTRAQ4plex)	0	0.800416	0.833313	1.53869	0	5.291e-09	6.11687	3	1969.1	0.605967	55.5195	1
4557581	kTQTVcNFTDGALVQHQEWDGk	2	1	1	N-Term(iTRAQ4plex); K1(iTRAQ4plex); C6(Carbamidomethyl); K22(iTRAQ4plex)	0	3.82911	1.24241	0.62859	0	9.019e-07	6.11646	4	2994.51	0.388406	47.727	1
6912594	mIAPEGSLVFHEk	1	4	1	N-Term(iTRAQ4plex); K13(iTRAQ4plex)	0	1.61628	1.11866	1.22775	0	7.573e-11	6.11511	3	1745.96	3.9193	54.4251	0
4758484	sQNkEDYAGLkEEFR	3	2	1	N-Term(iTRAQ4plex); K4(iTRAQ4plex); K11(iTRAQ4plex)	0	1.48706	1.16716	1.20136	0	1.075e-11	6.11486	3	2246.18	0.10345	37.2389	2
66392203	eISLWFkPEELVDYk	2	2	1	N-Term(iTRAQ4plex); K7(iTRAQ4plex); K15(iTRAQ4plex)	0	1.73734	0.78625	2.12737	0	1.167e-08	6.11414	3	2328.29	4.10714	94.0472	0
63252891	sAADAEGYLAHPVNAYk	1	3	1	N-Term(iTRAQ4plex); K17(iTRAQ4plex)	0	5.19148	0.926819	2.96589	0	4.48e-10	6.11311	3	2065.06	0.045548	48.5097	0
5031601	vAWVSHDSTVcLADADk	3	3	1	N-Term(iTRAQ4plex); C11(Carbamidomethyl); K17(iTRAQ4plex)	0	1.1383	0.979446	1.22108	0	9.329e-10	6.11154	3	2162.08	-1.08505	51.9615	0
4758012	iHEGcEEPATHNALAk	5	3	1	N-Term(iTRAQ4plex); C5(Carbamidomethyl); K16(iTRAQ4plex)	0	1.18896	1.01681	0.95668	0	3.296e-08	6.11122	4	2065.05	4.22463	14.6999	0
12667788	kGAGDGSDEEVDGk	1	2	1	N-Term(iTRAQ4plex); K1(iTRAQ4plex); K14(iTRAQ4plex)	0	1.66394	1.15968	0.829585	0	4.542e-09	6.11118	3	1795.9	-1.69582	30.9789	1
4505753	yADLTEDQLPScESLkDTIAR	8	2	1	N-Term(iTRAQ4plex); C12(Carbamidomethyl); K16(iTRAQ4plex)	0	1.14922	1.01149	1.3671	0	2.076e-11	6.11079	3	2713.36	1.94846	70.9999	1
351721324	eFHLNESGDPSSk	7	4	1	N-Term(iTRAQ4plex); K13(iTRAQ4plex)	0	1.73525	1.14514	1.64285	0	1.624e-06	6.11035	3	1734.84	-6.30588	22.8425	0
4506787	lPYDVTPEQALAHEEVk	6	2	1	N-Term(iTRAQ4plex); K17(iTRAQ4plex)	0	0.882285	1.06581	0.840633	0	2.413e-08	6.11019	3	2227.19	4.48192	65.0516	0
4503727	fLQEHGSDSFLAEHk	3	1	1	N-Term(iTRAQ4plex); K15(iTRAQ4plex)	0	1.67418	1.09036	1.59337	0	6.561e-10	6.10995	3	2033.03	-3.84382	42.4843	0
4502517	sLLSNVEGDNAVPmQHNNRPTQPLk	14	1	1	N-Term(iTRAQ4plex); M14(Oxidation); K25(iTRAQ4plex)	0	0.70642	0.450689	0.303363	0	1.951e-07	6.10983	4	3063.57	-4.77516	39.2752	0
115527062	dVTVTAIGIGDMFHEk	6	3	1	N-Term(iTRAQ4plex); K16(iTRAQ4plex)	0	0.527224	1.15977	0.499771	0	4.035e-09	6.10939	3	2021.07	5.38161	76.5855	0
4557325	dRLDEVkEQVAEVR	3	2	1	N-Term(iTRAQ4plex); K7(iTRAQ4plex)	0	0.892822	0.896809	0.676172	0	7.925e-07	6.10902	4	1974.09	2.4374	42.9296	2
45439327	kIWALEEENAk	1	1	1	N-Term(iTRAQ4plex); K1(iTRAQ4plex); K11(iTRAQ4plex)	0	0.445124	1.47473	0.849632	0	1.441e-07	6.10804	3	1763	-2.05307	45.2626	1
30240932	kLFEAEEQDLFk	2	2	1	N-Term(iTRAQ4plex); K1(iTRAQ4plex); K12(iTRAQ4plex)	0	0.461825	1.39918	0.332602	0	2.409e-07	6.10735	3	1929.08	3.3065	63.7262	1
4826762	vVLHPNYSQVDIGLIk	3	4	1	N-Term(iTRAQ4plex); K16(iTRAQ4plex)	0	0.783787	0.661026	0.310697	0	8.374e-09	6.10718	3	2083.23	5.18097	70.4738	0
18104989	aYGPYSVTNcGEHDTTEYk	2	4	1	N-Term(iTRAQ4plex); C10(Carbamidomethyl); K19(iTRAQ4plex)	0	1.32427	1.07288	0.991085	0	4.141e-08	6.10684	3	2480.13	2.57614	37.4231	0
5031789	yPSHSFIGEESVAAGEk	2	5	1	N-Term(iTRAQ4plex); K17(iTRAQ4plex)	0	0.869562	0.948274	0.84539	0	6.729e-09	6.10577	3	2096.06	2.07265	64.6574	0
4507877	aIPDLTAPVAAVQAAVSNLVR	1	4	1	N-Term(iTRAQ4plex)	0	0.519033	0.848087	0.836811	0	8.949e-11	6.10577	3	2220.3	5.55969	115.066	0
4826762	sPVGVQPILNEHTFcAGmSk	6	4	1	N-Term(iTRAQ4plex); C15(Carbamidomethyl); M18(Oxidation); K20(iTRAQ4plex)	0	0.5084	0.78673	0.394824	0	1.921e-08	6.104	3	2476.26	-0.57429	69.7863	0
223029410	acEFAGFQcQIQFGPHNEQk	3	2	1	N-Term(iTRAQ4plex); C2(Carbamidomethyl); C9(Carbamidomethyl); K20(iTRAQ4plex)	0	0.686041	1.15141	0.736895	0	1.817e-08	6.10383	3	2684.26	-1.1373	60.0582	0
12667788	kQELEEIcHDLEAR	16	2	1	N-Term(iTRAQ4plex); K1(iTRAQ4plex); C8(Carbamidomethyl)	0	0.935026	0.985367	1.01235	0	9.073e-08	6.10183	4	2058.06	1.42151	49.7269	1
105990532	skPTVSSSMEFk	1	1	1	N-Term(iTRAQ4plex); K2(iTRAQ4plex); K12(iTRAQ4plex)	0	0.783466	0.637877	0.302744	0	1.176e-07	6.10089	3	1759.97	2.09057	29.863	0
9624998	vTGEADVEFATHEDAVAAMAk	4	1	1	N-Term(iTRAQ4plex); K21(iTRAQ4plex)	0	0.836714	0.907776	1.10855	0	4.751e-12	6.0993	3	2450.22	2.9392	63.6839	0
14043072	dYFEEYGkIDTIEIITDR	4	2	1	N-Term(iTRAQ4plex); K8(iTRAQ4plex)	0	0.893184	0.986295	1.16196	0	1.078e-08	6.09869	3	2508.29	4.06295	90.5951	1
31377798	eLHEVcHLLEQER	1	3	1	N-Term(iTRAQ4plex); C6(Carbamidomethyl)	0	0.853331	0.871242	0.740209	0	1.445e-08	6.09719	3	1835.92	2.85538	65.7122	0
66932947	dTVIkPLLVEPEGLEk	8	1	1	N-Term(iTRAQ4plex); K5(iTRAQ4plex); K16(iTRAQ4plex)	0	0.880633	0.780174	0.409189	0	2.03e-10	6.09583	3	2212.32	2.63547	69.6795	0
530410154	aAQLDHQQQcLEDAESk	1	1	1	N-Term(iTRAQ4plex); C10(Carbamidomethyl); K17(iTRAQ4plex)	0	0.476699	1.1715	0.470167	0	1.276e-08	6.09432	3	2259.1	4.08562	30.9078	0
28416956	eSGWSGYPHTQENVSk	2	2	1	N-Term(iTRAQ4plex); K16(iTRAQ4plex)	0	0.569142	1.16261	0.5076	0	5.345e-08	6.09317	3	2094.01	0.465583	25.5452	0
4557741	eAELDVNEELDkk	4	1	1	N-Term(iTRAQ4plex); K12(iTRAQ4plex); K13(iTRAQ4plex)	0	0.884301	0.998631	0.883542	0	1.975e-10	6.09218	3	1964.06	2.74714	42.649	1
4502261	aTEDEGSEQkIPEATNR	7	2	1	N-Term(iTRAQ4plex); K10(iTRAQ4plex)	0	0.713712	0.968971	0.207963	0	7.413e-09	6.08806	3	2163.09	5.17295	19.406	1
530372795	gVNAIVYMIDAADREk	2	4	1	N-Term(iTRAQ4plex); K16(iTRAQ4plex)	0	1.13553	1.14492	0.944139	0	1.543e-09	6.08797	3	2053.09	-3.28137	86.6936	1
530418242	eFESVLVDAFSHVAR	5	3	1	N-Term(iTRAQ4plex)	0	1.45312	0.894852	1.85256	0	1.686e-08	6.08782	3	1849.96	1.53	97.6346	0
4507125	gENLVSMTVEGPPPkDTGIAR	1	3	1	N-Term(iTRAQ4plex); K15(iTRAQ4plex)	0	0.635981	0.548015	0.596874	0	2.537e-08	6.08684	3	2456.3	-2.99281	57.1062	1
46593007	eVESMGAHLNAYSTR	3	2	1	N-Term(iTRAQ4plex)	0	0.768593	0.858658	0.906587	0	1.792e-10	6.08621	3	1808.88	4.64256	39.2254	0
188219599	vTVSPYTEIHLk	2	1	1	N-Term(iTRAQ4plex); K12(iTRAQ4plex)	0	1.00033	0.862229	1.00655	0	1.089e-08	6.08556	3	1674.97	2.97894	52.949	0
4557469	lHDINAQmVEDQGFLDSLR	7	5	1	N-Term(iTRAQ4plex); M8(Oxidation)	0	0.741554	0.828276	0.886758	0	3.167e-09	6.08513	3	2361.17	3.15471	70.5396	0
7705793	aDIIYPGHGPVIHNAEAk	2	1	1	N-Term(iTRAQ4plex); K18(iTRAQ4plex)	0	1.61314	1.19067	1.63001	0	1.584e-10	6.08429	3	2190.2	2.39014	35.8558	0
4502027	aEFAEVSkLVTDLTk	2	2	1	N-Term(iTRAQ4plex); K8(iTRAQ4plex); K15(iTRAQ4plex)	0	0.664762	1.1433	0.483684	0	1.724e-08	6.08326	3	2083.21	4.91962	80.4785	1
530384039	wIQEAETTVNVLVDASHR	1	6	1	N-Term(iTRAQ4plex)	0	0.474982	1.17769	0.371799	0	3.074e-10	6.0827	3	2212.15	0.955752	106.427	0
156523968	nREELGFRPEYSASQLk	2	1	1	N-Term(iTRAQ4plex); K17(iTRAQ4plex)	0	0.965516	0.916675	1.35599	0	9.74e-06	6.08226	4	2312.23	3.16253	41.2776	1
4557735	nEHVDYVDVGGAYVGPTQNR	7	1	1	N-Term(iTRAQ4plex)	0	0.765803	1.21083	0.472149	0	7.332e-11	6.08164	3	2334.13	4.40536	48.3752	0
41393561	gSDEPPVFLEIHYk	6	1	1	N-Term(iTRAQ4plex); K14(iTRAQ4plex)	0	1.09	1.01906	1.20786	0	4.704e-10	6.08121	3	1919.03	5.09754	69.3107	0
108773793	nIHEScMSQIGWNR	5	2	1	N-Term(iTRAQ4plex); C6(Carbamidomethyl)	0	0.737445	0.753334	1.46278	0	3.396e-08	6.08028	3	1875.87	-1.3289	36.3211	0
115298678	lSINTHPSQkPLSITVR	5	1	1	N-Term(iTRAQ4plex); K10(iTRAQ4plex)	0	0.652353	0.608301	0.319285	0	8.724e-09	6.07904	3	2179.28	-0.0476537	43.7312	0
157738667	aALDDQDkVQSQLSMAEAVLR	1	3	1	N-Term(iTRAQ4plex); K8(iTRAQ4plex)	0	0.612229	0.961949	0.823548	0	1.109e-07	6.07842	3	2576.37	4.52906	80.1154	1
19923142	tVSPDRLELEAAQk	4	1	1	N-Term(iTRAQ4plex); K14(iTRAQ4plex)	0	1.16074	0.946815	0.960578	0	1.18e-07	6.07824	3	1845.04	2.65205	42.3469	1
70906435	kGGETSEmYLIQPDSSVkPYR	2	2	1	N-Term(iTRAQ4plex); K1(iTRAQ4plex); M8(Oxidation); K18(iTRAQ4plex)	0	0.286835	0.685481	0.361329	0	6.261e-07	6.07785	4	2833.48	1.64414	39.132	1
38327039	nkEDQYDHLDAADMTk	3	1	1	N-Term(iTRAQ4plex); K2(iTRAQ4plex); K16(iTRAQ4plex)	0	1.19973	0.934305	1.05655	0	2.682e-08	6.07594	3	2326.14	2.23734	30.389	1
223029410	dHFGLEGDEESTmLEDSVSPk	5	2	1	N-Term(iTRAQ4plex); M13(Oxidation); K21(iTRAQ4plex)	0	0.781408	1.0315	0.819015	0	4.156e-09	6.07536	3	2626.21	2.10388	56.8459	0
5729953	lITQTFSHHNQLAQk	1	2	1	N-Term(iTRAQ4plex); K15(iTRAQ4plex)	0	1.05127	1.04049	1.2558	0	1.511e-09	6.07473	3	2054.15	3.6034	33.7554	0
530414810	rEPAVGEPAEVTTTVLVR	3	1	1	N-Term(iTRAQ4plex)	0	0.823739	0.987062	0.664309	0	9.051e-10	6.07416	3	2068.16	1.902	52.037	1
530415029	vVMITGDNPLTAcHVAQELHFIEk	1	5	1	N-Term(iTRAQ4plex); C13(Carbamidomethyl); K24(iTRAQ4plex)	0	0.926915	0.563419	2.07294	0	3.278e-10	6.07414	4	3010.59	6.49205	86.8847	0
4505029	dLSSHQLNEFLAQTLQR	17	4	1	N-Term(iTRAQ4plex)	0	0.906912	0.970443	1.00852	0	1.991e-09	6.0738	3	2144.13	2.5162	80.1657	0
5901944	lQQEATEHATESEER	3	1	1	N-Term(iTRAQ4plex)	0	0.88712	1.61883	1.81876	0	1.396e-08	6.07269	3	1901.9	3.84669	42.3441	0
530404200	hQADAcHAYQIIHR	5	3	1	N-Term(iTRAQ4plex); C6(Carbamidomethyl)	0	1.05906	1.01688	1.50266	0	1.901e-08	6.07265	4	1863.91	-1.45926	15.5157	0
13236495	vAEAHENIIHGSGATGk	4	3	1	N-Term(iTRAQ4plex); K17(iTRAQ4plex)	0	0.910153	1.36132	1.08607	0	5.969e-09	6.07257	4	1979.06	3.40511	15.6174	0
14043072	eDTEEHHLRDYFEEYGk	1	2	1	N-Term(iTRAQ4plex); K17(iTRAQ4plex)	0	0.942541	1.04523	1.18016	0	6.684e-07	6.07248	4	2485.17	6.17473	48.3611	1
530403964	kEDESQMEDPSTSPSPGTR	2	3	1	N-Term(iTRAQ4plex); K1(iTRAQ4plex)	0	0.959695	1.39374	1.20063	0	4.287e-09	6.07243	3	2366.11	2.90967	42.2894	1
62414289	eTNLDSLPLVDTHSkR	2	1	1	N-Term(iTRAQ4plex); K15(iTRAQ4plex)	0	0.594077	0.895328	0.722335	0	3.355e-10	6.07242	3	2113.14	-3.32787	45.4128	1
4759270	eAVTEILGIEPDREk	4	2	1	N-Term(iTRAQ4plex); K15(iTRAQ4plex)	0	0.943873	1.10335	1.07029	0	3.025e-09	6.07222	3	1987.1	4.81661	64.1998	1
62414289	ekLQEEmLQREEAENTLQSFR	2	1	1	N-Term(iTRAQ4plex); K2(iTRAQ4plex); M7(Oxidation)	0	0.535661	0.934197	0.763187	0	3.191e-05	6.07182	4	2912.47	2.55909	67.4164	2
4501867	fNPETDYLTGTDGkk	1	3	1	N-Term(iTRAQ4plex); K14(iTRAQ4plex); K15(iTRAQ4plex)	0	1.08646	0.898098	1.03769	0	4.217e-09	6.07151	3	2118.1	-1.53479	46.1164	1
530402381	rPPTMTVSEASYQSER	3	25	1	N-Term(iTRAQ4plex)	0	0.700664	0.964918	0.695691	0	3.72e-09	6.07144	3	1982.98	1.68726	30.3278	0
4759274	aGcEcLNESDEHGFDNcLR	5	1	1	N-Term(iTRAQ4plex); C3(Carbamidomethyl); C5(Carbamidomethyl); C17(Carbamidomethyl)	0	0.885071	0.938726	1.0832	0	6.32e-12	6.06955	3	2426.99	2.77704	39.7872	0
410991931	dNVcSPGGATIHALHFLESGGFR	3	4	1	N-Term(iTRAQ4plex); C4(Carbamidomethyl)	0	0.998234	0.910793	1.82994	0	2.46e-08	6.06824	4	2586.27	1.69164	76.9218	0
530366880	tcEEHQLcVVAVLPHILDTGAAGR	3	6	1	N-Term(iTRAQ4plex); C2(Carbamidomethyl); C8(Carbamidomethyl)	0	0.827067	0.712901	1.2584	0	3.949e-10	6.06701	4	2790.42	3.09284	80.1127	0
338827696	lLQEHSGIFGFSVSHTTR	2	6	1	N-Term(iTRAQ4plex)	0	0.716398	0.87496	0.743014	0	1.384e-08	6.06673	4	2160.14	3.43433	60.2364	0
53692189	kGEELEEEWTPTEk	2	1	1	N-Term(iTRAQ4plex); K1(iTRAQ4plex); K14(iTRAQ4plex)	0	1.02415	1.1762	1.31355	0	1.872e-06	6.06664	3	2137.1	-3.3069	44.3752	1
29826323	gSTNLGVNQAGFTLHSAIYAARPDVk	2	8	1	N-Term(iTRAQ4plex); K26(iTRAQ4plex)	0	0.493494	0.631086	0.503675	0	1.268e-08	6.06483	4	2975.6	0.626006	60.9954	0
4504771	hGLLVPNNTTDQELQHIR	4	1	1	N-Term(iTRAQ4plex)	0	1.28494	0.938158	1.06877	0	5.92e-08	6.06364	4	2229.19	1.85078	39.8562	0
422398894	dLEDkEGEIQAGAk	4	9	1	N-Term(iTRAQ4plex); K5(iTRAQ4plex); K14(iTRAQ4plex)	0	0.869258	1.26265	1.07285	0	4.462e-09	6.06292	3	1935.04	0.827656	33.8666	1
127139033	yESGDHVAVYPANDSALVNQLGk	4	3	1	N-Term(iTRAQ4plex); K23(iTRAQ4plex)	0	1.02594	0.823457	0.818848	0	9.12e-09	6.06181	4	2735.4	4.24053	63.9142	0
4502049	ykPAVNQIEcHPYLTQEk	3	2	1	N-Term(iTRAQ4plex); K2(iTRAQ4plex); C10(Carbamidomethyl); K18(iTRAQ4plex)	0	1.01	1.24543	1.30123	0	2.688e-08	6.06149	4	2650.41	4.19125	41.3174	0
115298678	dYAGVFSDAGLTFTSSSGQQTAQR	8	1	1	N-Term(iTRAQ4plex)	0	0.675602	0.572385	0.429083	0	7.804e-12	6.06105	3	2638.26	3.59875	84.0051	0
119372312	hHLGDDVVLFTTDGAHk	4	6	1	N-Term(iTRAQ4plex); K17(iTRAQ4plex)	0	1.21801	0.822895	1.32254	0	5.094e-09	6.06015	4	2150.14	6.63057	42.2121	0
530368014	eAVcEVALDYkk	1	2	1	N-Term(iTRAQ4plex); C4(Carbamidomethyl); K11(iTRAQ4plex); K12(iTRAQ4plex)	0	0.463392	0.820021	0.54048	0	3.336e-08	6.05965	3	1857.01	-3.78643	40.2464	1
350276245	tGPIQDHTGDGNFIYSQADENQk	2	2	1	N-Term(iTRAQ4plex); K23(iTRAQ4plex)	0	0.542372	1.0214	0.638945	0	5.966e-09	6.05904	3	2823.34	0.682596	43.6177	0
4504445	sHFEQWGTLTDcVVMR	7	3	1	N-Term(iTRAQ4plex); C12(Carbamidomethyl)	0	1.49283	0.952666	1.83202	0	1.823e-08	6.05839	3	2110	2.46348	69.5308	0
530360894	iRPGEQEQYESTIGFk	1	26	1	N-Term(iTRAQ4plex); K16(iTRAQ4plex)	0	0.568334	0.414284	0.411656	0	6.954e-07	6.05737	3	2170.15	4.14473	47.5101	0
256985102	vSALTQMESAcVSIHEALk	1	3	1	N-Term(iTRAQ4plex); C11(Carbamidomethyl); K19(iTRAQ4plex)	0	1.25752	1.03992	1.08822	0	8.786e-12	6.05728	3	2362.24	3.59025	76.3731	0
40549448	gIRPFPSEETTENDDDVYR	2	3	1	N-Term(iTRAQ4plex)	0	0.60583	0.94482	0.731737	0	2.783e-09	6.05693	3	2384.12	3.73122	46.3504	0
40255005	qDWVDSGcPEESkEk	1	2	1	N-Term(iTRAQ4plex); C8(Carbamidomethyl); K13(iTRAQ4plex); K15(iTRAQ4plex)	0	0.480269	1.35988	1.05904	0	5.237e-09	6.05573	3	2226.08	3.15881	30.833	1
431822408	iEDVGSDEEDDSGkDkk	1	3	1	N-Term(iTRAQ4plex); K14(iTRAQ4plex); K16(iTRAQ4plex); K17(iTRAQ4plex)	0	1.45111	0.740308	0.865746	0	5.074e-07	6.05499	4	2442.22	-4.59452	16.7048	2
260656039	rADVLAFPSSGFTDLAEIVSR	1	6	1	N-Term(iTRAQ4plex)	0	0.81581	0.795899	0.116036	0	4.804e-08	6.05496	3	2395.29	5.32335	102.277	1
4503483	dLEEDHAcIPIkk	1	2	1	N-Term(iTRAQ4plex); C8(Carbamidomethyl); K12(iTRAQ4plex); K13(iTRAQ4plex)	0	2.07863	1.18332	1.77013	0	4.289e-09	6.05427	3	2000.09	2.23601	33.2816	1
4503101	nLDSTTVAIHDEEIYck	6	2	1	N-Term(iTRAQ4plex); C16(Carbamidomethyl); K17(iTRAQ4plex)	0	0.825368	1.05028	1.21342	0	7.592e-09	6.05371	3	2296.14	1.94296	48.1237	0
530368915	tSEVPYAGINIGPVHk	1	2	1	N-Term(iTRAQ4plex); K16(iTRAQ4plex)	0	1.08237	0.96912	0.957235	0	5.181e-09	6.05295	3	1970.1	4.0364	54.8422	0
20149675	kAAAGELQEDSGLcVLAR	1	1	1	N-Term(iTRAQ4plex); K1(iTRAQ4plex); C14(Carbamidomethyl)	0	0.820469	0.773117	0.587971	0	1.729e-10	6.05258	3	2176.17	4.49949	51.4553	1
530400315	nVDLLSDMVQEHDEPILk	5	8	1	N-Term(iTRAQ4plex); K18(iTRAQ4plex)	0	1.37678	0.838141	2.93115	0	1.913e-10	6.0525	3	2383.25	2.21428	82.7544	0
68508957	eSQPLLGTVIDGMLLLk	2	6	1	N-Term(iTRAQ4plex); K17(iTRAQ4plex)	0	0.672334	1.50426	0.523474	0	3.56e-09	6.0523	3	2115.24	2.32378	114.952	0
530431011	dNPTEDVEYQcVADNcHSHAk	4	6	1	N-Term(iTRAQ4plex); C11(Carbamidomethyl); C16(Carbamidomethyl); K21(iTRAQ4plex)	0	0.515306	1.07603	0.303029	0	3.334e-09	6.0501	4	2777.22	3.01998	28.8544	0
39777597	dEREDITHTYkYPEGSSEER	5	4	1	N-Term(iTRAQ4plex); K11(iTRAQ4plex)	0	0.346293	1.42087	0.945651	0	2.887e-06	6.04976	4	2729.3	3.43292	24.6607	2
4826860	acGVSRPVIAcSVTIk	1	2	1	N-Term(iTRAQ4plex); C2(Carbamidomethyl); C11(Carbamidomethyl); K16(iTRAQ4plex)	0	1.10592	0.856088	1.82446	0	9.443e-09	6.0496	3	2006.12	1.56408	43.184	0
389565493	gDVFHVLDTLHPGPGQSHAR	1	3	1	N-Term(iTRAQ4plex)	0	1.45084	0.818087	0.532906	0	1.325e-06	6.0487	4	2284.17	0.808878	55.9447	0
4507511	eVDSGNDIYGNPIkR	3	1	1	N-Term(iTRAQ4plex); K14(iTRAQ4plex)	0	0.836183	1.34383	1.2381	0	6.894e-07	6.04765	3	1965.01	-7.9455	32.4797	1
300388183	nAQAIEDMVGYAQETQHEk	1	2	1	N-Term(iTRAQ4plex); K19(iTRAQ4plex)	0	1.0931	0.691904	0.948011	0	4.078e-11	6.0466	3	2450.19	1.93567	64.9059	0
115298659	vVEVNQYANEcAEENHPDLPLIQSk	4	1	1	N-Term(iTRAQ4plex); C11(Carbamidomethyl); K25(iTRAQ4plex)	0	0.455321	0.365674	0.229061	0	3.4e-09	6.04605	4	3184.59	3.14848	68.4233	0
530379413	vDQSLHTNTSLDAASEYAk	2	2	1	N-Term(iTRAQ4plex); K19(iTRAQ4plex)	0	1.50278	1.09978	2.15505	0	8.174e-10	6.0455	3	2338.18	1.04437	65.5489	0
66932916	vADPDHDHTGFLTEYVATR	5	1	1	N-Term(iTRAQ4plex)	0	0.771231	1.05626	0.915385	0	9.066e-10	6.04489	3	2288.11	3.42101	53.9895	0
4503689	mADEAGSEADHEGTHSTk	2	2	1	N-Term(iTRAQ4plex); M1(Oxidation); K18(iTRAQ4plex)	0	0.363726	0.673062	0.642804	0	3.183e-09	6.04463	4	2176.98	5.44121	25.073	0
4507115	lVARPEPATGYTLEFR	6	2	1	N-Term(iTRAQ4plex)	0	1.20695	1.05219	1.05877	0	6.479e-11	6.04432	3	1964.07	-0.31868	60.3193	0
4507521	lGQSDPAPLQHQMDIYQk	6	2	1	N-Term(iTRAQ4plex); K18(iTRAQ4plex)	0	0.865188	0.999232	2.21324	0	4.163e-08	6.04425	3	2357.22	3.19517	51.4724	0
299890871	kYFTcDEGHGIFVR	2	4	1	N-Term(iTRAQ4plex); K1(iTRAQ4plex); C5(Carbamidomethyl)	0	0.838386	0.943518	0.945251	0	3.144e-10	6.04128	3	2017.02	1.07875	42.2675	1
47933379	aIAHYEQSADYYkGEESNSSANk	2	5	1	N-Term(iTRAQ4plex); K13(iTRAQ4plex); K23(iTRAQ4plex)	0	0.804394	0.963273	0.60307	0	1.057e-07	6.03926	4	2994.44	-2.66907	29.0039	1
32528286	tNIVTASVDAINFHDk	2	4	1	N-Term(iTRAQ4plex); K16(iTRAQ4plex)	0	1.26895	0.866635	0.879619	0	8.65e-09	6.03926	3	2033.1	2.26831	64.2427	0
530402381	fSYNDSkEWEEAMAk	3	25	1	N-Term(iTRAQ4plex); K7(iTRAQ4plex); K15(iTRAQ4plex)	0	0.39159	1.17254	0.391324	0	9.227e-08	6.03899	3	2267.11	3.61872	60.1172	1
4826998	lFVGNLPADITEDEFkR	3	2	1	N-Term(iTRAQ4plex); K16(iTRAQ4plex)	0	1.02097	0.924855	1.34989	0	2.043e-09	6.03823	3	2252.21	-0.790525	81.1911	1
308818200	nHQSAAEYNIFEGMELR	5	2	1	N-Term(iTRAQ4plex)	0	0.815	0.889306	1.41206	0	4.345e-10	6.03761	3	2153.03	4.45235	67.6613	0
4506773	vIEHImEDLDTNADk	26	1	1	N-Term(iTRAQ4plex); M6(Oxidation); K15(iTRAQ4plex)	0	1.32839	0.468101	0.316403	0	1.24e-08	6.03741	3	2047.03	3.60613	75.9218	0
38016947	mSAVEGIcTSESPVIDHQGTk	2	1	1	N-Term(iTRAQ4plex); C8(Carbamidomethyl); K21(iTRAQ4plex)	0	0.905789	0.703298	0.434826	0	2.257e-10	6.03622	3	2534.25	1.46562	48.9997	0
4502067	kGVcEETSGAYEk	6	1	1	N-Term(iTRAQ4plex); K1(iTRAQ4plex); C4(Carbamidomethyl); K13(iTRAQ4plex)	0	1.44919	0.86457	0.405126	0	4.268e-07	6.03501	3	1889.97	1.04827	13.2965	1
5453597	tIDGQQTIIAcIESHQFQPk	3	1	1	N-Term(iTRAQ4plex); C11(Carbamidomethyl); K20(iTRAQ4plex)	0	1.19787	0.926833	1.35042	0	1.32e-09	6.03491	3	2602.36	2.40522	72.9535	0
4557579	eDDkLVVEcVMk	6	1	1	N-Term(iTRAQ4plex); K4(iTRAQ4plex); C9(Carbamidomethyl); K12(iTRAQ4plex)	0	1.79548	1.4711	0.580003	0	2.152e-07	6.03403	3	1897.02	2.46088	48.624	1
530409076	iIGVHQEDELLEcLSPATSR	2	2	1	N-Term(iTRAQ4plex); C13(Carbamidomethyl)	0	0.937022	1.03914	0.957414	0	1.219e-09	6.03328	3	2411.24	3.60463	78.4272	0
70780353	iIALGPTGAQFLSPVIVEIPHFASHGR	1	6	1	N-Term(iTRAQ4plex)	0	0.652059	0.497165	0.219407	0	1.795e-10	6.03238	4	2971.68	3.78484	101.151	0
5901944	rLDVVAGSVTVLSGR	4	1	1	N-Term(iTRAQ4plex)	0	0.612656	0.787059	0.773734	0	1.031e-07	6.0291	3	1672.99	4.00465	60.1032	1
55770888	eQHGLQLQSEINQLHSk	1	1	1	N-Term(iTRAQ4plex); K17(iTRAQ4plex)	0	0.849737	0.77511	0.978935	0	2.546e-10	6.02894	3	2277.22	2.30984	44.0752	0
8923444	ikADPDGPEAQAEAcSGER	2	2	1	N-Term(iTRAQ4plex); K2(iTRAQ4plex); C15(Carbamidomethyl)	0	1.0462	0.904988	1.44184	0	2.843e-11	6.02884	3	2289.11	3.72089	29.089	1
530406590	vLTPEEQLADkLR	1	3	1	N-Term(iTRAQ4plex); K11(iTRAQ4plex)	0	1.12962	0.935064	1.19019	0	3.588e-08	6.02811	3	1800.04	-2.41695	61.6687	1
11415030	tVTAMDVVYALkR	3	1	1	N-Term(iTRAQ4plex); K12(iTRAQ4plex)	0	0.414862	0.464354	0.723076	0	6.414e-10	6.02805	3	1755.01	4.01556	81.5922	1
12667788	hEMPPHIYAITDTAYR	17	2	1	N-Term(iTRAQ4plex)	0	0.97324	0.979997	0.980055	0	2.697e-09	6.02762	3	2059.02	1.84692	41.1041	0
530369085	iGScTQQDVELHVQk	2	2	1	N-Term(iTRAQ4plex); C4(Carbamidomethyl); K15(iTRAQ4plex)	0	1.72996	1.12972	1.34275	0	1.754e-08	6.02712	3	2030.06	2.49802	39.2512	0
530412098	aTFGcHDGYSLDGPEEIEcTk	17	2	1	N-Term(iTRAQ4plex); C5(Carbamidomethyl); C19(Carbamidomethyl); K21(iTRAQ4plex)	0	1.13233	0.679373	0.420191	0	1.554e-09	6.02664	3	2674.21	3.1449	52.8327	0
79750824	iVFSGNLFQHQEDSk	3	3	1	N-Term(iTRAQ4plex); K15(iTRAQ4plex)	0	1.00148	1.32142	0.950604	0	4.65e-08	6.02654	3	2037.07	2.52122	62.9831	0
4507677	kEAESSPFVER	5	2	1	N-Term(iTRAQ4plex); K1(iTRAQ4plex)	0	1.33788	1.01375	1.48016	0	1.491e-07	6.02572	3	1566.84	0.308916	14.4618	1
530374725	gHENVEAAQAEYIEk	2	4	1	N-Term(iTRAQ4plex); K15(iTRAQ4plex)	0	1.01875	1.25068	0.815882	0	2.324e-07	6.02497	3	1976	3.41581	30.1964	0
4557395	qSPVDIDTHTAk	10	1	1	N-Term(iTRAQ4plex); K12(iTRAQ4plex)	0	0.658854	0.500588	0.307719	0	3.757e-08	6.02398	3	1599.85	-3.37657	18.8953	0
110556636	dQSSWQNSDASQEVGGHQER	1	5	1	N-Term(iTRAQ4plex)	0	1.16867	1.45493	0.860735	0	8.244e-10	6.02265	3	2389.06	3.17417	22.8918	0
530425322	aAQLVDkDSTFLSTLEHHLSR	1	2	1	N-Term(iTRAQ4plex); K7(iTRAQ4plex)	0	1.19258	0.719894	0.885068	0	9.756e-09	6.02251	4	2656.44	4.89468	76.2563	1
28178838	eNTEGEYSSLEHESVAGVVESLk	3	2	1	N-Term(iTRAQ4plex); K23(iTRAQ4plex)	0	1.33123	1.17649	1.17617	0	8.449e-10	6.02197	3	2781.38	5.51526	77.3128	0
4557735	vLGSQEALHPVHYEEk	2	2	1	N-Term(iTRAQ4plex); K16(iTRAQ4plex)	0	0.800304	1.16535	0.999747	0	3.258e-09	6.02141	3	2124.13	-1.6	35.3228	0
62414289	tVETRDGQVINETSQHHDDLE	9	1	1	N-Term(iTRAQ4plex)	0	0.518101	0.852644	0.657591	0	2.542e-06	6.01991	3	2567.22	2.86712	26.8536	1
150417971	aTYIQTIEEGINTHTHAAk	2	9	1	N-Term(iTRAQ4plex); K19(iTRAQ4plex)	0	0.823082	1.18156	1.03845	0	5.684e-09	6.01952	4	2386.26	1.67617	58.2662	0
116812577	sHLLNccPHDVLSGTR	2	4	1	N-Term(iTRAQ4plex); C6(Carbamidomethyl); C7(Carbamidomethyl)	0	1.19069	0.842402	1.07505	0	1.346e-10	6.01871	3	2009.98	2.67987	55.7534	0
4503607	qFNYTHIcAGASAFGk	1	2	1	N-Term(iTRAQ4plex); C8(Carbamidomethyl); K16(iTRAQ4plex)	0	0.973241	0.984851	0.847996	0	1.564e-07	6.01865	3	2060.03	1.76165	54.6165	0
5031593	gFESPSDNSSAmLLQWHEk	4	2	1	N-Term(iTRAQ4plex); M12(Oxidation); K19(iTRAQ4plex)	0	1.04062	1.13438	1.22311	0	8.368e-09	6.01856	3	2467.19	2.66719	58.9595	0
530366931	eYEDNDEVHIEVHNPR	1	3	1	N-Term(iTRAQ4plex)	0	1.04804	0.82433	1.12501	0	3.979e-09	6.01828	4	2138.99	3.52814	29.3215	0
164519138	dNFQDTLQVVTAHYR	2	5	1	N-Term(iTRAQ4plex)	0	0.754048	1.24221	0.929665	0	5.809e-08	6.01818	3	1950.99	4.21505	71.116	0
56549656	aSEQETAkEEDGSVELESQVQk	1	3	1	N-Term(iTRAQ4plex); K8(iTRAQ4plex); K22(iTRAQ4plex)	0	1.15308	1.30689	1.45329	0	5.299e-09	6.01797	3	2853.45	5.00562	37.5228	1
530362258	gQHDLESDVQQQLFk	1	3	1	N-Term(iTRAQ4plex); K15(iTRAQ4plex)	0	0.838144	0.907334	0.689665	0	7.401e-08	6.01718	3	2060.07	3.4127	57.8877	0
299890871	lVLTQEQLHQLHSR	3	6	1	N-Term(iTRAQ4plex)	0	0.842156	0.916429	0.78236	0	3.287e-08	6.01697	3	1846.04	1.62267	40.7512	0
530374901	vQAMQISSEkEEDDNEk	2	4	1	N-Term(iTRAQ4plex); K10(iTRAQ4plex); K17(iTRAQ4plex)	0	1.86889	0.911258	1.64233	0	4.1e-08	6.01676	3	2412.18	-3.53878	26.7714	1
530393454	vNVAEVLVNQGAHVDAQTk	2	10	1	N-Term(iTRAQ4plex); K19(iTRAQ4plex)	0	1.05605	1.34346	0.733114	0	6.119e-10	6.01661	3	2280.26	0.857752	62.211	0
530389313	vTWHPLSADEGLHk	3	2	1	N-Term(iTRAQ4plex); K14(iTRAQ4plex)	0	0.41091	0.704796	1.08828	0	3.5e-08	6.0165	4	1878.02	3.89671	40.512	0
19718759	hSATTVFGANTPIVScNFDR	2	5	1	N-Term(iTRAQ4plex); C16(Carbamidomethyl)	0	0.921844	1.19661	0.937599	0	2.038e-09	6.01567	3	2338.14	2.02054	61.4026	0
5453597	fITHAPPGEFNEVFNDVR	6	1	1	N-Term(iTRAQ4plex)	0	1.04754	1.05414	1.24917	0	2.208e-09	6.01557	3	2233.13	4.38007	74.3025	0
5031753	yGDGGSTFQSTTGHcVHMR	4	6	1	N-Term(iTRAQ4plex); C15(Carbamidomethyl)	0	0.939254	0.781733	0.898264	0	2.089e-06	6.01466	4	2242	2.83119	25.7464	0
4557485	lISVDTEHSNIYLQNGPDR	1	1	1	N-Term(iTRAQ4plex)	0	1.37895	0.767601	0.591086	0	2.745e-07	6.01399	3	2315.19	5.78453	59.2643	0
4758304	dLGLSESGEDVNAAILDESGkk	5	1	1	N-Term(iTRAQ4plex); K21(iTRAQ4plex); K22(iTRAQ4plex)	0	1.08681	0.891532	0.937815	0	2.578e-08	6.0139	4	2679.42	4.44146	63.8651	1
115298678	tELRPGETLNVNFLLR	5	1	1	N-Term(iTRAQ4plex)	0	0.681325	0.570019	0.306928	0	1.687e-08	6.01387	3	2016.14	4.22541	75.2199	0
4758384	gTDSQAMEEEkPEGHV	2	1	1	N-Term(iTRAQ4plex); K11(iTRAQ4plex)	0	1.55099	1.36774	1.70994	0	2.092e-09	6.01237	3	2031.95	0.261917	46.2726	0
32454741	tGLYNYYDDEkEk	3	1	1	N-Term(iTRAQ4plex); K11(iTRAQ4plex); K13(iTRAQ4plex)	0	3.0962	0.680227	3.56983	0	1.674e-07	6.01008	3	2070.05	4.32336	37.5072	1
194688133	kHPDSSVNFAEFSk	4	1	1	N-Term(iTRAQ4plex); K1(iTRAQ4plex); K14(iTRAQ4plex)	0	1.11611	1.05027	1.21127	0	3.139e-06	6.00902	3	2025.08	3.03024	33.4063	1
122939155	aPMVNPTLGVHEADLLk	2	1	1	N-Term(iTRAQ4plex); K17(iTRAQ4plex)	0	1.14038	1.01869	0.737855	0	9.822e-07	6.00894	3	2093.18	4.9159	65.511	0
530396224	eQQAQVEkEDFSDmVAEHAAk	2	2	1	N-Term(iTRAQ4plex); K8(iTRAQ4plex); M14(Oxidation); K21(iTRAQ4plex)	0	1.55201	0.77398	1.13221	0	9.252e-08	6.00873	4	2838.4	0.888477	37.3526	1
119964726	gNIQLSYSDGDDcGHGk	1	1	1	N-Term(iTRAQ4plex); C13(Carbamidomethyl); K17(iTRAQ4plex)	0	1.3392	0.863678	1.53333	0	4.903e-11	6.0072	3	2110.98	2.74093	26.0496	0
4505763	aLESPERPFLAILGGAk	14	3	1	N-Term(iTRAQ4plex); K17(iTRAQ4plex)	0	1.51152	0.902135	1.19707	0	2.114e-10	6.0069	3	2057.21	3.10305	81.7367	0
4557537	vGLTHTMEHEDVIQIVk	1	4	1	N-Term(iTRAQ4plex); K17(iTRAQ4plex)	0	1.19366	1.11761	1.06039	0	4.3e-08	6.00661	3	2237.21	-3.26365	49.6437	0
27477041	tVFEALQAPAcHENLVk	2	2	1	N-Term(iTRAQ4plex); C11(Carbamidomethyl); K17(iTRAQ4plex)	0	0.678225	0.778292	0.790819	0	2.953e-09	6.00635	3	2215.19	4.55465	64.1567	0
46592991	gkEEELQDVRDQLEQAQEER	2	1	1	N-Term(iTRAQ4plex); K2(iTRAQ4plex)	0	0.794263	1.13876	0.856919	0	6.536e-06	6.00126	4	2717.36	2.12154	52.3637	2
11321561	eVGTPHGIILDSVDAAFIcPGSSR	11	1	1	N-Term(iTRAQ4plex); C19(Carbamidomethyl)	0	0.548689	0.983772	0.443255	0	1.671e-10	6.00055	3	2642.34	1.86863	85.3675	0
4885399	kAEEELGELEAk	1	1	1	N-Term(iTRAQ4plex); K1(iTRAQ4plex); K12(iTRAQ4plex)	0	1.20061	1.24246	1.20677	0	3.685e-08	5.99974	3	1778	4.04933	43.0359	1
28416940	dLDEVLQTHSVFVNVSk	3	1	1	N-Term(iTRAQ4plex); K17(iTRAQ4plex)	0	0.983322	1.11371	0.850801	0	2.686e-09	5.99704	3	2218.2	0.824403	76.8708	0
5454052	tTFDEAmADLHTLSEDSYk	10	1	1	N-Term(iTRAQ4plex); M7(Oxidation); K19(iTRAQ4plex)	0	4.35702	1.32652	1.85621	0	2.873e-08	5.99637	3	2478.15	-2.36032	75.3148	0
55749932	vDVERDNLLDDLQR	4	1	1	N-Term(iTRAQ4plex)	0	0.151662	0.625179	0.379983	0	2.856e-08	5.99582	3	1843.97	4.43732	74.1463	1
4557305	rLQSIGTENTEENR	4	1	1	N-Term(iTRAQ4plex)	0	0.691187	1.12302	1.10674	0	5.298e-07	5.99575	3	1790.92	3.04812	14.0949	1
513788264	aQLGINEDHSEGDEk	2	4	1	N-Term(iTRAQ4plex); K15(iTRAQ4plex)	0	0.922986	1.39314	0.915492	0	3.152e-09	5.99546	3	1929.94	2.28577	21.0915	0
355594753	qQTHMLDVMQDHFSR	4	1	1	N-Term(iTRAQ4plex)	0	0.642464	1.27187	0.540674	0	1.885e-09	5.99519	4	2016.96	3.3841	46.7747	0
70980549	kAGLSEEDDSLVDVYYR	1	2	1	N-Term(iTRAQ4plex); K1(iTRAQ4plex)	0	0.923177	0.884779	1.18087	0	9.71e-10	5.99471	3	2247.15	4.73652	58.7891	1
530376532	eLENEENQEEQGLEEkGEEFAR	2	3	1	N-Term(iTRAQ4plex); K16(iTRAQ4plex)	0	0.938425	1.03135	1.4654	0	4.155e-11	5.99398	3	2924.37	2.31134	72.2442	1
48526509	tVLEHYALEDDPLAAFk	2	2	1	N-Term(iTRAQ4plex); K17(iTRAQ4plex)	0	0.984962	0.887962	0.946588	0	6.553e-10	5.99384	3	2220.18	-0.529537	85.807	0
146231938	yQEAAPNVANNTGPHAAScFGAk	3	26	1	N-Term(iTRAQ4plex); C19(Carbamidomethyl); K23(iTRAQ4plex)	0	1.56092	0.984123	0.954936	0	1.247e-10	5.99346	3	2663.3	3.70073	40.1605	0
162417971	fFDHSGTLVmDAYEPEISR	8	1	1	N-Term(iTRAQ4plex); M10(Oxidation)	0	1.08004	1.10404	1.28573	0	5.955e-09	5.99345	3	2374.12	3.96866	67.2422	0
13489087	tFHFNTVEEVHSR	8	1	1	N-Term(iTRAQ4plex)	0	0.88906	0.970054	1.17124	0	6.703e-07	5.99275	4	1746.88	4.34304	30.6432	0
281485550	gWGPHcEIcPFQGTVAFk	3	1	1	N-Term(iTRAQ4plex); C6(Carbamidomethyl); C9(Carbamidomethyl); K18(iTRAQ4plex)	0	0.533161	1.02653	0.652357	0	5.715e-08	5.99214	3	2379.17	4.35318	72.7281	0
530360970	tLSDVEDQkELASPVSPELR	1	12	1	N-Term(iTRAQ4plex); K9(iTRAQ4plex)	0	1.46074	0.902447	0.911289	0	2.49e-08	5.99186	3	2501.33	0.37326	59.7864	1
530366904	dVAEAkPELSLLGDGDH	3	2	1	N-Term(iTRAQ4plex); K6(iTRAQ4plex)	0	0.943399	0.946058	0.938965	0	9.787e-10	5.99108	3	2054.07	2.48625	60.5486	0
18426915	kSESEVEEAAAIIAQRPDNPR	3	5	1	N-Term(iTRAQ4plex); K1(iTRAQ4plex)	0	0.798006	0.865818	1.05343	0	3.492e-07	5.99018	4	2598.37	-1.49408	54.3023	1
4557733	gQSGScVDVNEcLTPGVcAHGk	2	1	1	N-Term(iTRAQ4plex); C6(Carbamidomethyl); C12(Carbamidomethyl); C18(Carbamidomethyl); K22(iTRAQ4plex)	0	0.869395	1.81507	1.56809	0	1.732e-10	5.98935	3	2620.22	2.12856	37.8025	0
4885381	kALAAGGYDVEk	1	1	1	N-Term(iTRAQ4plex); K1(iTRAQ4plex); K12(iTRAQ4plex)	0	1.85314	0.698914	2.04254	0	4.287e-08	5.98741	3	1653.96	1.41266	27.5422	1
10880979	eGPGPEDTVQDNLGAAGAEEEQEEHQk	3	4	1	N-Term(iTRAQ4plex); K27(iTRAQ4plex)	0	0.809807	0.763883	0.964497	0	1.816e-09	5.98685	3	3152.46	3.13358	65.0079	0
32481209	sIGEAIQYLHSINIAHR	2	3	1	N-Term(iTRAQ4plex)	0	0.789814	0.901917	0.985388	0	2.399e-08	5.98685	4	2066.13	2.11202	76.0401	0
115298659	qLLGSAHAVEVFHR	2	1	1	N-Term(iTRAQ4plex)	0	0.48678	0.427214	0.29309	0	1.818e-08	5.98593	4	1707.94	1.72617	43.1039	0
119393891	dFPAMVQELHQGGR	6	1	1	N-Term(iTRAQ4plex)	0	1.41689	1.34322	0.817876	0	9.293e-09	5.98565	3	1728.87	5.53669	58.3806	0
4506787	sPDVGLYGVIPEcGETYHSDLAEAk	5	2	1	N-Term(iTRAQ4plex); C13(Carbamidomethyl); K25(iTRAQ4plex)	0	1.10079	0.873645	1.06649	0	4.793e-08	5.98489	3	2995.47	3.31815	72.3404	0
4502337	qDPPSVVVTSHQAPGEk	6	1	1	N-Term(iTRAQ4plex); K17(iTRAQ4plex)	0	1.07	0.948393	0.481435	0	1.354e-09	5.98466	3	2064.09	-1.76819	22.7448	0
156523968	gGAAVDPDSGLEHSAHVLEk	2	1	1	N-Term(iTRAQ4plex); K20(iTRAQ4plex)	0	1.03617	0.891644	1.28808	0	3.33e-09	5.98208	3	2277.18	1.65457	37.365	0
38202257	vSQGSkDPAEGDGAQPEETPR	6	3	1	N-Term(iTRAQ4plex); K6(iTRAQ4plex)	0	1.43385	1.02395	1.06614	0	3.389e-11	5.98187	3	2443.2	1.63511	16.7128	1
150417996	iQSGHSLEGcFQVIk	1	1	1	N-Term(iTRAQ4plex); C10(Carbamidomethyl); K15(iTRAQ4plex)	0	1.04504	0.717662	1.00149	0	3.476e-08	5.97979	3	1991.06	-0.194619	50.435	0
189083719	aHAVEGQVEDVVGNLR	2	1	1	N-Term(iTRAQ4plex)	0	0.715777	1.55496	0.45143	0	4.118e-08	5.97952	3	1836.96	-3.54664	56.0072	0
530364841	tPLLDEEEEENPDkASk	2	3	1	N-Term(iTRAQ4plex); K14(iTRAQ4plex); K17(iTRAQ4plex)	0	0.940152	1.04778	0.567076	0	8.305e-08	5.97946	3	2376.22	2.11393	38.8755	1
11321585	kAcADATLSQITNNIDPVGR	2	1	1	N-Term(iTRAQ4plex); K1(iTRAQ4plex); C3(Carbamidomethyl)	0	0.767144	1.01447	0.734171	0	4.407e-09	5.97726	3	2432.28	1.75759	62.4595	1
93141020	fVIHcNSPVWGADk	2	5	1	N-Term(iTRAQ4plex); C5(Carbamidomethyl); K14(iTRAQ4plex)	0	0.949987	1.02195	1.09581	0	1.374e-08	5.977	3	1917.99	2.74516	54.9999	0
4885409	sImEEcGGVHIHFPVEGSGSDTVVIR	3	4	1	N-Term(iTRAQ4plex); M3(Oxidation); C6(Carbamidomethyl)	0	0.687416	0.473231	0.650655	0	1.161e-08	5.97684	4	2972.45	5.43055	62.6853	0
530418509	eVEPEPTEDkDLEADEEDTR	7	2	1	N-Term(iTRAQ4plex); K10(iTRAQ4plex)	0	1.74687	1.12541	1.36576	0	1.191e-08	5.97486	3	2634.21	-2.01375	34.9116	1
392307009	scNLDEQQELVERDDEk	2	2	1	N-Term(iTRAQ4plex); C2(Carbamidomethyl); K17(iTRAQ4plex)	0	1.02613	0.590025	0.916085	0	2.881e-09	5.9746	3	2395.13	1.52644	57.1912	1
425876770	fkLEESYDMESVLR	2	6	1	N-Term(iTRAQ4plex); K2(iTRAQ4plex)	0	0.445426	1.37602	0.644166	0	6.572e-09	5.97449	3	2034.06	4.63142	70.6598	1
8922712	nLSLSGHVGFDSLPDQLVNk	2	4	1	N-Term(iTRAQ4plex); K20(iTRAQ4plex)	0	0.640869	1.15696	0.875446	0	1.242e-09	5.97447	3	2428.32	4.07264	75.9726	0
5031635	hELQANcYEEVkDR	19	1	1	N-Term(iTRAQ4plex); C7(Carbamidomethyl); K12(iTRAQ4plex)	0	1.15521	0.978319	1.40748	0	5.082e-09	5.97435	3	2079.02	1.76508	17.7282	1
22538444	iYPVTEIQEAHk	2	2	1	N-Term(iTRAQ4plex); K12(iTRAQ4plex)	0	0.883346	0.94144	1.41581	0	1.296e-08	5.97342	3	1715.96	-0.398194	44.4475	0
7706318	dILVLPLDLTDTGSHEAATk	5	2	1	N-Term(iTRAQ4plex); K20(iTRAQ4plex)	0	0.747929	0.854748	0.580638	0	1.37e-10	5.97149	3	2397.31	-0.152206	85.8301	0
42544174	sDVEDHSVHLLFSANR	1	2	1	N-Term(iTRAQ4plex)	0	1.08496	0.871427	0.950973	0	1.228e-08	5.97014	3	1969.99	1.184	46.5535	0
32483410	kFPSGTFEQVSQLVk	8	2	1	N-Term(iTRAQ4plex); K1(iTRAQ4plex); K15(iTRAQ4plex)	0	0.91084	0.832085	0.408046	0	9.311e-07	5.96957	3	2127.22	3.46288	66.5785	1
403310643	aLGHGVDLGHIYGDNLER	3	7	1	N-Term(iTRAQ4plex)	0	0.59453	0.716148	0.889081	0	5.589e-11	5.96925	3	2080.08	4.05639	52.8724	0
12667788	hSQAVEELAEQLEQTk	9	2	1	N-Term(iTRAQ4plex); K16(iTRAQ4plex)	0	0.961981	1.16631	0.990897	0	3.434e-09	5.96881	3	2128.12	2.42073	65.4347	0
22547134	nHIENQDEcVLNVISHAR	1	2	1	N-Term(iTRAQ4plex); C9(Carbamidomethyl)	0	0.826365	0.779676	0.634387	0	6.261e-08	5.96844	4	2292.13	0.585676	53.256	0
156523970	hTFmGVVSLGSPSGEVSHPR	3	1	1	N-Term(iTRAQ4plex); M4(Oxidation)	0	0.906862	0.909965	0.4355	0	1.019e-08	5.9678	4	2241.12	-0.806883	35.1813	0
4507711	tDkLDEALEDYk	2	1	1	N-Term(iTRAQ4plex); K3(iTRAQ4plex); K12(iTRAQ4plex)	0	1.13556	1.00476	1.36498	0	5.023e-08	5.96679	3	1872	2.85297	54.7433	1
295986608	aNPTVTLFPPSSEELQANk	15	3	1	N-Term(iTRAQ4plex); K19(iTRAQ4plex)	0	0.678761	0.723181	0.571358	0	6.864e-07	5.9667	3	2331.25	4.62383	70.0043	0
221307584	iGGVQQDTILAEGLHFR	3	2	1	N-Term(iTRAQ4plex)	0	1.15787	1.1088	1.11312	0	2.75e-09	5.96595	3	1998.1	3.56799	80.6692	0
154146191	hLEINPDHSIIETLR	10	2	1	N-Term(iTRAQ4plex)	0	1.20308	0.946406	1.41448	0	1.756e-09	5.96544	3	1931.05	3.49377	54.6047	0
5031599	yFQFQEEGkEGENR	4	1	1	N-Term(iTRAQ4plex); K9(iTRAQ4plex)	0	0.855374	0.783843	1.0575	0	1.045e-06	5.96543	3	2048.98	-5.31984	41.1079	1
12025678	mLDAEDIVNTARPDEk	6	2	1	N-Term(iTRAQ4plex); K16(iTRAQ4plex)	0	0.807168	1.19072	0.746787	0	2.025e-10	5.96537	3	2105.08	2.16611	60.5403	0
116063573	yAPSEAGLHEMDIR	4	2	1	N-Term(iTRAQ4plex)	0	0.568229	0.995282	0.710514	0	2.846e-09	5.96495	3	1732.84	-5.05862	66.0791	0
156616273	eDPAYLHYYDPAGAEDPLGAIHLR	7	1	1	N-Term(iTRAQ4plex)	0	0.66328	0.833902	1.0325	0	6.73e-10	5.9649	4	2827.37	-2.97346	80.0624	0
14043072	kLFIGGLSFETTEESLR	6	2	1	N-Term(iTRAQ4plex); K1(iTRAQ4plex)	0	0.954266	1.09797	1.04626	0	1.289e-08	5.96428	3	2215.23	3.61404	77.626	1
530388769	kEPMEALNTAQGAR	1	2	1	N-Term(iTRAQ4plex); K1(iTRAQ4plex)	0	1.26832	0.971955	1.1563	0	1.516e-09	5.96363	3	1803.97	3.41849	30.3327	1
4502067	kEDScQLGYSAGPcMGMTSR	2	1	1	K1(iTRAQ4plex); N-Term(iTRAQ4plex); C5(Carbamidomethyl); C14(Carbamidomethyl)	0	1.09101	0.445417	0.231292	0	3.324e-08	5.9631	3	2523.14	1.10878	41.4878	1
530428337	dGEEQTQDTELVETRPAGDGTFQk	1	9	1	N-Term(iTRAQ4plex); K24(iTRAQ4plex)	0	0.735792	1.14752	0.469068	0	5.071e-11	5.96234	3	2939.42	3.34529	46.0376	0
530370419	kFGYVDFESAEDLEk	7	2	1	N-Term(iTRAQ4plex); K1(iTRAQ4plex); K15(iTRAQ4plex)	0	1.24185	0.924434	1.43143	0	1.998e-08	5.96149	3	2209.15	4.78417	66.1978	1
32483374	sTPkEETVNDPEEAGHR	2	1	1	N-Term(iTRAQ4plex); K4(iTRAQ4plex)	0	1.18761	0.920704	1.71661	0	8.383e-08	5.96117	4	2184.08	-0.0642042	34.2791	1
50053795	vDVADQAQDkDRDDR	3	3	1	N-Term(iTRAQ4plex); K10(iTRAQ4plex)	0	1.14691	0.990456	1.13923	0	3.223e-06	5.95998	4	2034.01	1.4692	14.2816	2
157419140	aLHEGVGSGSGSPDGAVVQGLVEk	3	3	1	N-Term(iTRAQ4plex); K24(iTRAQ4plex)	0	1.02571	1.54777	0.530062	0	6.786e-11	5.95907	3	2538.34	-0.557829	52.7797	0
4826940	dITDTLVAVTISEGAHHLDLR	1	3	1	N-Term(iTRAQ4plex)	0	1.47143	1.31992	1.09547	0	1.311e-11	5.95899	4	2420.29	-0.941924	94.9026	0
33636719	vFEPNEEALGVVLHk	1	1	1	N-Term(iTRAQ4plex); K15(iTRAQ4plex)	0	1.55095	0.928427	1.05254	0	5.657e-10	5.95664	3	1969.11	4.71566	71.5918	0
19913428	kTScEFTGDILR	3	1	1	N-Term(iTRAQ4plex); K1(iTRAQ4plex); C4(Carbamidomethyl)	0	0.882166	0.880398	0.822965	0	7.262e-08	5.95635	3	1714.91	0.877144	40.0022	1
4506645	yLYTLVITDkEk	1	1	1	N-Term(iTRAQ4plex); K10(iTRAQ4plex); K12(iTRAQ4plex)	0	1.63045	1.20772	1.84746	0	6.567e-07	5.95591	3	1918.13	2.91832	67.2106	1
15431306	tELFIAAEGIHTGQFVYcGk	3	1	1	N-Term(iTRAQ4plex); C18(Carbamidomethyl); K20(iTRAQ4plex)	0	1.04089	0.685502	0.682013	0	5.738e-09	5.95577	3	2529.31	2.29505	80.2345	0
530365624	vQNEEVGPEHDSQETk	1	2	1	N-Term(iTRAQ4plex); K16(iTRAQ4plex)	0	0.776784	0.91409	1.0609	0	5.119e-09	5.95509	3	2114.02	-2.45186	37.7388	0
17158044	nkEEAAEYAk	8	2	1	N-Term(iTRAQ4plex); K2(iTRAQ4plex); K10(iTRAQ4plex)	0	1.47992	1.01031	1.30781	0	2.869e-07	5.95487	3	1584.86	1.44312	10.0233	1
12056473	gSDHSASLEPGELAELVR	4	2	1	N-Term(iTRAQ4plex)	0	0.897258	0.814824	0.903341	0	1.401e-08	5.9545	3	2011.03	4.26999	75.6378	0
4505585	eLFSPLHALNFGIGGDTTR	5	4	1	N-Term(iTRAQ4plex)	0	0.881249	0.992586	0.681118	0	5.075e-09	5.95437	3	2189.15	2.27051	91.9295	0
47132555	gDSPASSkPISINYR	3	26	1	N-Term(iTRAQ4plex); K8(iTRAQ4plex)	0	1.48839	1.0353	1.68172	0	3.024e-10	5.95259	3	1880.01	-3.06051	32.0854	0
70906437	eGFGHLSPTGTTEFWLGNEk	16	2	1	N-Term(iTRAQ4plex); K20(iTRAQ4plex)	0	0.325503	0.406205	0.246833	0	9.777e-08	5.9523	4	2495.25	3.49436	71.1468	0
118572606	dGRPLPQTDQVQTLGGGEVLR	1	1	1	N-Term(iTRAQ4plex)	0	0.96888	1.20545	1.06542	0	8.844e-08	5.95127	3	2380.28	2.21466	53.4787	0
61743954	vESDLkGPEVDIEGPEGk	2	6	1	N-Term(iTRAQ4plex); K6(iTRAQ4plex); K18(iTRAQ4plex)	0	0.542795	1.2616	0.523809	0	2.907e-10	5.95081	3	2330.25	3.68545	47.2555	1
4885381	kATGPPVSELITk	4	1	1	N-Term(iTRAQ4plex); K1(iTRAQ4plex); K13(iTRAQ4plex)	0	1.95276	0.72147	1.81343	0	2.227e-08	5.94956	3	1773.09	2.22542	40.0801	1
530384039	kINSDSEELTQR	2	6	1	N-Term(iTRAQ4plex); K1(iTRAQ4plex)	0	0.50061	1.33132	0.570874	0	1.53e-08	5.94947	3	1707.92	2.28534	13.0564	1
11056044	vIAINVDDPDAANYNDINDVkR	4	2	1	N-Term(iTRAQ4plex); K21(iTRAQ4plex)	0	0.959361	1.05174	1.0659	0	4.029e-09	5.94923	4	2732.42	2.18806	67.2384	1
296010977	rVEVVEEDGPSEk	2	18	1	N-Term(iTRAQ4plex); K13(iTRAQ4plex)	0	1.14367	1.24391	0.748102	0	1.358e-06	5.9488	3	1760.93	1.85847	19.9297	1
28416940	kEDLISAFGTDDQTEIck	1	1	1	N-Term(iTRAQ4plex); K1(iTRAQ4plex); C17(Carbamidomethyl); K18(iTRAQ4plex)	0	0.834699	1.19024	0.777477	0	3.03e-08	5.94823	3	2502.29	3.8246	64.0678	1
4501887	kDLYANTVLSGGTTmYPGIADR	36	4	1	N-Term(iTRAQ4plex); K1(iTRAQ4plex); M15(Oxidation)	0	0.798781	0.920307	0.721692	0	2.558e-08	5.94662	3	2647.38	5.06662	63.4159	1
109148542	gLVVDMDGFEEERk	1	1	1	N-Term(iTRAQ4plex); K14(iTRAQ4plex)	0	0.934588	0.980681	1.65379	0	9.012e-10	5.94567	3	1911.98	2.44757	58.3959	1
10716563	tPELNLDQFHDk	5	2	1	N-Term(iTRAQ4plex); K12(iTRAQ4plex)	0	1.10948	1.08571	1.1606	0	1.681e-07	5.94559	3	1744.91	-3.25621	52.9054	0
62414289	rQVQSLTcEVDALk	3	1	1	N-Term(iTRAQ4plex); C8(Carbamidomethyl); K14(iTRAQ4plex)	0	0.589583	0.808399	0.753922	0	6.08e-08	5.94552	3	1935.07	5.32681	50.3238	1
530402950	gAIQFVTQYQHSSGQR	2	3	1	N-Term(iTRAQ4plex)	0	0.834511	0.806866	0.906977	0	1.522e-08	5.94467	3	1951	2.49464	42.9335	0
5031635	lTGIkHELQANcYEEVkDR	2	1	1	N-Term(iTRAQ4plex); K5(iTRAQ4plex); C12(Carbamidomethyl); K17(iTRAQ4plex)	0	0.780012	0.855762	1.16821	0	2.145e-11	5.94406	4	2735.46	4.17144	40.3326	2
28178825	kISGGSVVEMQGDEMTR	1	2	1	N-Term(iTRAQ4plex); K1(iTRAQ4plex)	0	1.11783	1.09138	1.9657	0	1.139e-08	5.94388	3	2112.07	3.18844	37.8362	1
20336761	fATVEVTDkPVDEALR	6	1	1	N-Term(iTRAQ4plex); K9(iTRAQ4plex)	0	0.811754	1.30655	0.775057	0	1.752e-09	5.94387	3	2078.14	1.97979	58.9842	0
213688375	tTGIVLDSGDGVTHNVPIYEGYALPHAImR	15	6	1	N-Term(iTRAQ4plex); M29(Oxidation)	0	0.292162	0.705461	0.591981	0	1.187e-07	5.94335	4	3356.71	1.45954	75.4184	0
126012571	acTEAEFAcHSYNEcVALEYR	4	8	1	N-Term(iTRAQ4plex); C2(Carbamidomethyl); C9(Carbamidomethyl); C15(Carbamidomethyl)	0	0.421221	1.61895	0.678346	0	8.125e-11	5.9433	3	2724.18	6.5711	57.021	0
10835071	lDkLTVTSQNLQLENLR	2	5	1	N-Term(iTRAQ4plex); K3(iTRAQ4plex)	0	0.921082	1.12296	0.767155	0	5.789e-09	5.9425	3	2273.31	3.27972	67.8163	1
9966827	sAEEEAADLPTkPTk	1	2	1	N-Term(iTRAQ4plex); K12(iTRAQ4plex); K15(iTRAQ4plex)	0	1.22699	1.30449	1.68217	0	5.57e-10	5.94194	3	2019.1	1.05789	28.1397	0
70778918	tILDDLRAEDHFSVIDFNQNIR	4	1	1	N-Term(iTRAQ4plex)	0	0.694116	0.797473	0.416707	0	4.392e-08	5.94145	4	2775.42	2.20683	96.3121	1
4557032	iVADkDYSVTANSk	9	1	1	N-Term(iTRAQ4plex); K5(iTRAQ4plex); K14(iTRAQ4plex)	0	1.24349	0.986725	2.28424	0	2.807e-07	5.93908	3	1943.08	0.354535	32.4473	1
162329583	vLISSLQDcLHGIESk	2	5	1	N-Term(iTRAQ4plex); C9(Carbamidomethyl); K16(iTRAQ4plex)	0	1.24435	0.797702	1.96328	0	4.356e-10	5.93899	3	2087.14	0.0306943	79.1595	0
530414204	kEDGTFYEFGEDIPEAPER	4	2	1	N-Term(iTRAQ4plex); K1(iTRAQ4plex)	0	1.21773	1.16034	1.43347	0	5.117e-08	5.93837	3	2517.21	4.51809	65.2394	1
93141047	dYkPQVGVIADPSSk	2	2	1	N-Term(iTRAQ4plex); K3(iTRAQ4plex); K15(iTRAQ4plex)	0	0.610821	1.55097	0.647964	0	1.319e-08	5.93694	3	2036.15	3.12674	41.9546	0
6912714	eVkPEETTcSEHcLQk	2	1	1	N-Term(iTRAQ4plex); K3(iTRAQ4plex); C9(Carbamidomethyl); C13(Carbamidomethyl); K16(iTRAQ4plex)	0	1.50014	1.11843	1.46817	0	3.474e-08	5.93627	4	2407.2	1.87761	16.3223	0
530406380	gDSGAAPDVDDkLcLR	1	4	1	N-Term(iTRAQ4plex); K12(iTRAQ4plex); C14(Carbamidomethyl)	0	0.880017	0.763711	1.63839	0	3.078e-08	5.93627	3	1976.99	-1.95613	41.8325	1
66346733	rLDDYLNTPLLDEIDPDSAEEPPVSR	5	3	1	N-Term(iTRAQ4plex)	0				0	1.048e-08	5.93622	3	3113.55	3.40826	100.417	1
5803137	gFGFITFTNPEHASVAMR	6	1	1	N-Term(iTRAQ4plex)	0	0.774014	0.791129	0.8797	0	9.726e-11	5.93481	3	2126.07	3.50943	78.0721	0
281485550	gFSLDQTGSScEDVDEcEGNHR	5	1	1	N-Term(iTRAQ4plex); C11(Carbamidomethyl); C17(Carbamidomethyl)	0	1.067	0.902923	1.08551	0	3.778e-10	5.93462	3	2643.08	-0.120688	39.7312	0
10863945	dQVTAQEIFQDNHEDGPTAk	6	2	1	N-Term(iTRAQ4plex); K20(iTRAQ4plex)	0	1.29908	0.949384	1.33766	0	2.91e-09	5.93457	3	2531.23	2.07276	48.1074	0
33350932	rSELEEQQmHLNVGLR	3	1	1	N-Term(iTRAQ4plex); M9(Oxidation)	0	0.873325	1.08851	0.964828	0	6.604e-06	5.9344	4	2099.08	2.22063	34.2714	1
38787970	aGEEGHEGcSYTMcPEGR	1	3	1	N-Term(iTRAQ4plex); C9(Carbamidomethyl); C14(Carbamidomethyl)	0	0.467452	1.08001	0.436742	0	2.791e-09	5.93409	3	2170.87	-0.25189	20.1531	0
188528648	vPGHEDGVTISGLEPDHk	4	1	1	N-Term(iTRAQ4plex); K18(iTRAQ4plex)	0	0.551751	1.20681	0.52185	0	2.75e-09	5.93227	3	2175.13	2.95363	38.0515	0
238624149	aEDSGEYHcVYHFVSAPk	1	5	1	N-Term(iTRAQ4plex); C9(Carbamidomethyl); K18(iTRAQ4plex)	0	1.03544	1.02719	0.780428	0	2.159e-07	5.93214	4	2384.12	1.11286	42.4198	0
47132555	fGFcPMAAHEEIcTTNEGVMYR	4	27	1	N-Term(iTRAQ4plex); C4(Carbamidomethyl); C13(Carbamidomethyl)	0	1.01297	0.749892	1.08039	0	9.491e-11	5.93171	3	2764.22	3.67959	71.0617	0
40807482	iLTQDTPEFFIDQGHAk	2	1	1	N-Term(iTRAQ4plex); K17(iTRAQ4plex)	0	0.255051	0.985842	0.48496	0	6.053e-11	5.93159	3	2248.19	3.8816	71.3343	0
530364841	dALTQINVHYGGVQNLcSR	2	5	1	N-Term(iTRAQ4plex); C17(Carbamidomethyl)	0	1.40592	1.09971	0.732701	0	5.81e-12	5.92993	3	2289.16	3.83277	59.6582	0
530398611	hLcEPGADGAETFADGVPR	2	3	1	N-Term(iTRAQ4plex); C3(Carbamidomethyl)	0	1.60355	0.860381	0.930284	0	4.965e-10	5.92806	3	2143.01	4.9359	47.5066	0
4505881	vILGAHQEVNLEPHVQEIEVSR	5	1	1	N-Term(iTRAQ4plex)	0	0.415394	0.703564	0.306986	0	6.966e-10	5.92788	4	2640.43	3.90838	55.7953	0
116063573	aHEPTYFTVDcAEAGQGDVSIGIk	27	2	1	N-Term(iTRAQ4plex); C11(Carbamidomethyl); K24(iTRAQ4plex)	0	0.548634	0.858852	0.588578	0	6.272e-09	5.9259	3	2853.41	3.89037	67.3498	0
62414289	eTNLDSLPLVDTHSk	66	1	1	N-Term(iTRAQ4plex); K15(iTRAQ4plex)	0	0.654251	0.995715	0.75009	0	5.778e-08	5.92581	3	1957.05	0.640382	69.7586	0
13124879	aLEEALEAkEELER	5	4	1	N-Term(iTRAQ4plex); K9(iTRAQ4plex)	0	0.266415	0.709678	0.571198	0	1.908e-09	5.92537	3	1918.04	0.879152	69.4724	1
4502027	lVRPEVDVmcTAFHDNEETFLkk	4	1	1	N-Term(iTRAQ4plex); M9(Oxidation); C10(Carbamidomethyl); K22(iTRAQ4plex); K23(iTRAQ4plex)	0	0.650478	0.829198	0.575246	0	9.886e-08	5.92529	4	3226.67	2.75789	54.7401	1
13376852	dLRPGDTVTITcSSYR	1	4	1	N-Term(iTRAQ4plex); C12(Carbamidomethyl)	0	1.03294	0.830387	1.37094	0	5.625e-09	5.92527	3	1984.98	-2.65955	44.3239	0
530405396	yNFHGTAEQDLPFck	1	1	1	N-Term(iTRAQ4plex); C14(Carbamidomethyl); K15(iTRAQ4plex)	0	0.990883	0.84879	1.13509	0	1.169e-08	5.92455	3	2115.03	3.47043	52.0801	0
8922944	aTVAAFAASEGHSHPR	2	3	1	N-Term(iTRAQ4plex)	0	0.814806	0.818655	0.6508	0	1.925e-10	5.92355	3	1752.89	1.04539	17.212	0
17402865	fLGTEPEPDAVGLDSGHIR	1	1	1	N-Term(iTRAQ4plex)	0	0.729211	0.850415	0.588908	0	2.538e-08	5.92355	3	2154.1	3.04036	64.9392	0
4505029	tWDHFWLNEGHTVYLER	3	4	1	N-Term(iTRAQ4plex)	0	1.07411	1.02051	1.27471	0	9.203e-10	5.92263	3	2347.15	4.7217	71.6833	0
4504517	tkDGVVEITGk	7	1	1	N-Term(iTRAQ4plex); K2(iTRAQ4plex); K11(iTRAQ4plex)	0	1.80575	1.24596	1.10453	0	8.11e-09	5.92156	3	1578.95	1.65703	26.0596	1
24638454	dIVPGDIVEIAVGDkVPADIR	2	3	1	N-Term(iTRAQ4plex); K15(iTRAQ4plex)	0	1.48969	0.839917	0.909114	0	5.421e-09	5.92139	3	2479.41	4.41443	93.2437	1
21361176	eLGEYGFHEYTEVk	15	2	1	N-Term(iTRAQ4plex); K14(iTRAQ4plex)	0	0.533579	1.54666	0.701851	0	1.015e-07	5.92056	3	1988.99	2.29739	53.9869	0
4505749	yEIDLDTSDHAHLEHITR	3	4	1	N-Term(iTRAQ4plex)	0	0.755819	0.901683	0.694351	0	4.285e-10	5.91966	4	2309.13	1.54869	45.5914	0
299890871	yEHALSQcSVDVYk	1	6	1	N-Term(iTRAQ4plex); C8(Carbamidomethyl); K14(iTRAQ4plex)	0	0.97456	1.08966	0.807663	0	7.291e-07	5.91939	3	1986.98	-1.89933	45.2715	0
145309326	gkTEQQTADQLLAR	4	2	1	N-Term(iTRAQ4plex); K2(iTRAQ4plex)	0	0.399465	1.61135	0.577806	0	4.589e-07	5.91815	3	1847.03	6.14573	31.4471	1
189217425	kANDITDEVLDGLNPIQTDVER	2	4	1	N-Term(iTRAQ4plex); K1(iTRAQ4plex)	0	0.496602	1.49935	0.405585	0	1.757e-09	5.91773	3	2743.44	3.27025	86.7009	1
530372141	tDLHNEGYILELDccSSLDHPTDQk	1	4	1	N-Term(iTRAQ4plex); C14(Carbamidomethyl); C15(Carbamidomethyl); K25(iTRAQ4plex)	0	0.88431	1.46446	1.30563	0	1.936e-09	5.91766	4	3248.52	3.39733	60.9674	0
56118234	gAEHITTYTFNTHk	1	2	1	N-Term(iTRAQ4plex); K14(iTRAQ4plex)	0	0.650683	1.08795	0.960459	0	2.245e-07	5.91728	3	1907.99	1.58815	23.4107	0
313747584	sGcSDLEEAVDSGADkk	1	4	1	N-Term(iTRAQ4plex); C3(Carbamidomethyl); K16(iTRAQ4plex); K17(iTRAQ4plex)	0	1.15478	0.875282	1.25722	0	1.628e-11	5.91711	3	2200.08	3.50273	40.097	1
57242777	hHLGAATPENPEIELLR	2	1	1	N-Term(iTRAQ4plex)	0	0.983658	0.860686	0.914297	0	1.862e-09	5.91697	3	2041.1	3.4871	45.6997	0
4507877	sLLDASEEAIkk	7	4	1	N-Term(iTRAQ4plex); K11(iTRAQ4plex); K12(iTRAQ4plex)	0	0.607304	1.05184	0.688105	0	2.838e-09	5.91626	3	1736.02	3.2025	50.6206	1
308818200	iMLEDGNLHVTQGAGR	6	2	1	N-Term(iTRAQ4plex)	0	0.743908	0.972508	1.26766	0	6.871e-10	5.91536	3	1854.96	1.25226	47.6971	0
155030230	gPSHPLDLGTSSPNTSQIHWTPYR	2	3	1	N-Term(iTRAQ4plex)	0	0.599496	0.994803	0.528798	0	2.818e-09	5.91481	4	2792.4	4.98908	58.9454	0
188595687	dTVEVALEDkGDSTFR	1	3	1	N-Term(iTRAQ4plex); K10(iTRAQ4plex)	0	0.526664	0.80938	0.791291	0	4.41e-07	5.91332	3	2070.06	0.739079	53.7806	1
4758012	eDkLEcSEELGDLVk	2	8	1	N-Term(iTRAQ4plex); K3(iTRAQ4plex); C6(Carbamidomethyl); K15(iTRAQ4plex)	0	1.33787	1.21976	1.17319	0	8.96e-09	5.91265	3	2196.13	-5.45399	54.3005	1
261337169	aSGLGDHcEDINEcLEDk	2	10	1	N-Term(iTRAQ4plex); C8(Carbamidomethyl); C14(Carbamidomethyl); K18(iTRAQ4plex)	0	1.16435	1.49412	1.21097	0	1.425e-09	5.912	3	2350.06	3.26281	43.9465	0
4504183	aLPGQLkPFETLLSQNQGGk	4	2	1	N-Term(iTRAQ4plex); K7(iTRAQ4plex); K20(iTRAQ4plex)	0	0.970366	1.55369	1.62659	0	2.272e-08	5.91193	3	2558.47	0.448833	78.0374	0
422398894	qQILHSEEFLSFFDHSTR	4	9	1	N-Term(iTRAQ4plex)	0	0.916899	1.06143	1.02891	0	5.621e-09	5.91191	3	2365.17	1.96649	79.9433	0
50592988	yEDFSNLGTTHLLR	5	1	1	N-Term(iTRAQ4plex)	0	0.843771	0.939691	0.926902	0	2.043e-07	5.91134	3	1809.93	3.83371	64.8264	0
157311635	hSFATEGAGAVENFAAAR	1	4	1	N-Term(iTRAQ4plex)	0	1.585	0.963039	0.72557	0	5.707e-10	5.91113	3	1949.96	1.63741	49.4941	0
4505257	kTQEQLALEMAELTAR	11	2	1	N-Term(iTRAQ4plex); K1(iTRAQ4plex)	0	0.77515	1.23483	0.766168	0	2.578e-09	5.9111	3	2120.17	1.8143	66.9474	1
213688375	vAPEEHPTLLTEAPLNPk	14	5	1	N-Term(iTRAQ4plex); K18(iTRAQ4plex)	0	0.392529	0.746268	0.645564	0	3.754e-08	5.90992	3	2244.25	-0.403211	57.9654	0
10835067	eDLHILFSNHGEIk	3	1	1	N-Term(iTRAQ4plex); K14(iTRAQ4plex)	0	1.63218	0.818282	1.51808	0	1.986e-10	5.90932	3	1940.06	3.85443	50.5773	0
530400668	lNPTWNHPDQDTEAGFk	1	2	1	N-Term(iTRAQ4plex); K17(iTRAQ4plex)	0	1.52177	1.07221	1.63903	0	4.155e-08	5.90916	3	2258.12	3.55859	49.824	0
105990532	lALWGEHTGQLYSk	2	1	1	N-Term(iTRAQ4plex); K14(iTRAQ4plex)	0	0.68148	0.613527	0.335502	0	2.869e-07	5.90843	3	1891.04	2.19639	59.3735	0
302191611	gLESTTLADkDGEIYck	12	3	1	N-Term(iTRAQ4plex); K10(iTRAQ4plex); C16(Carbamidomethyl); K17(iTRAQ4plex)	0	0.577125	1.22937	0.765051	0	2.55e-08	5.9078	3	2332.21	3.03359	47.0182	1
4758668	qEIGNLDkHEELEELVAR	2	1	1	N-Term(iTRAQ4plex); K8(iTRAQ4plex)	0	0.983712	1.05003	0.878	0	6.157e-08	5.90748	4	2410.29	4.32216	58.192	1
355594753	kTLLSNLEEAk	3	1	1	N-Term(iTRAQ4plex); K1(iTRAQ4plex); K11(iTRAQ4plex)	0	0.494297	1.34878	0.487417	0	9.597e-07	5.90732	3	1678.02	3.02033	43.7096	1
530400838	eVSSEDIADmHSNLSNYHQYIVk	3	3	1	N-Term(iTRAQ4plex); M10(Oxidation); K23(iTRAQ4plex)	0	1.11529	0.955624	3.86251	0	5.092e-09	5.90532	4	2983.44	1.98769	48.4221	0
372466577	dVDEAYMNkVELESR	5	2	1	N-Term(iTRAQ4plex); K9(iTRAQ4plex)	0	0.297255	0.91324	2.10102	0	3.87e-08	5.90504	3	2086.05	4.37246	52.2492	1
4503549	gGHFcGATLIAPNFVmSAAHcVANVNVR	3	1	1	N-Term(iTRAQ4plex); C5(Carbamidomethyl); M16(Oxidation); C21(Carbamidomethyl)	0	0.595999	0.581691	0.445332	0	9.338e-07	5.90474	4	3130.55	6.71518	83.9944	0
7657015	eGYAWAEDkEHcEEYGR	4	1	1	N-Term(iTRAQ4plex); K9(iTRAQ4plex); C12(Carbamidomethyl)	0	0.958756	0.893084	1.09966	0	1.065e-08	5.90459	4	2417.07	-2.12606	36.67	1
4503545	kYEDIcPSTHNmDVPNIk	2	4	1	N-Term(iTRAQ4plex); K1(iTRAQ4plex); C6(Carbamidomethyl); M12(Oxidation); K18(iTRAQ4plex)	0	1.50268	0.913476	1.49453	0	1.661e-05	5.90445	4	2609.32	3.50021	38.1356	1
530424890	gTEVVVcAVNALAHHVLNk	1	5	1	N-Term(iTRAQ4plex); C7(Carbamidomethyl); K19(iTRAQ4plex)	0	1.20189	0.495733	0.75603	0	5.499e-09	5.90387	4	2319.3	4.71334	89.744	0
313760537	eYLLSGDISEAEHcLk	1	4	1	N-Term(iTRAQ4plex); C14(Carbamidomethyl); K16(iTRAQ4plex)	0	1.29003	0.722684	0.943392	0	1.143e-10	5.9027	3	2152.09	3.61528	70.8922	0
115430223	mLITILGTVkPNANR	1	2	1	N-Term(iTRAQ4plex); K10(iTRAQ4plex)	0	1.10581	1.43307	1.24443	0	3.894e-09	5.90195	3	1929.16	4.53442	75.3558	0
16507237	dNHLLGTFDLTGIPPAPR	43	1	1	N-Term(iTRAQ4plex)	0	0.982925	0.914694	0.979507	0	1.184e-09	5.90188	3	2078.11	-2.54889	83.0273	0
10863889	dLQGLTVEHAIDSFR	2	1	1	N-Term(iTRAQ4plex)	0	1.46088	0.948838	1.59307	0	4.993e-09	5.90188	3	1844.97	2.71877	74.5348	0
13699256	iSTLTIEEGNLDIQRPk	2	2	1	N-Term(iTRAQ4plex); K17(iTRAQ4plex)	0	0.935517	1.02786	1.1958	0	6.956e-09	5.90072	3	2215.26	4.38032	61.8339	0
62414289	kVESLQEEIAFLk	19	1	1	N-Term(iTRAQ4plex); K1(iTRAQ4plex); K13(iTRAQ4plex)	0	0.577342	1.05707	0.717643	0	1.744e-07	5.89932	3	1966.16	2.20005	69.52	1
12667788	kMEDSVGcLETAEEVk	4	2	1	N-Term(iTRAQ4plex); K1(iTRAQ4plex); C8(Carbamidomethyl); K16(iTRAQ4plex)	0	1.06209	0.917509	1.12019	0	2.791e-08	5.89717	3	2257.15	2.65552	45.4596	1
226530908	sGGASHSELIHNLR	4	5	1	N-Term(iTRAQ4plex)	0	0.748962	0.94664	0.713857	0	1.821e-08	5.89703	3	1621.85	-1.86808	13.3832	0
431822408	kHLEINPDHPIVETLR	2	3	1	N-Term(iTRAQ4plex); K1(iTRAQ4plex)	0	1.32978	1.02709	1.50578	0	1.169e-08	5.89683	3	2199.25	0.137483	35.5751	1
4758032	sFGSAQEFAWAHDSSEYAIR	1	1	1	N-Term(iTRAQ4plex)	0	1.23978	0.86092	1.20179	0	1.28e-11	5.89655	3	2403.12	1.4958	68.3927	0
167614506	yPALHkPENQDIDWGALEGETR	7	2	1	N-Term(iTRAQ4plex); K6(iTRAQ4plex)	0	0.966951	1.09916	0.96669	0	6.568e-09	5.8955	4	2827.43	2.76609	62.0493	0
223029410	dkAPGQLEcETAIAALNScLR	2	2	1	N-Term(iTRAQ4plex); K2(iTRAQ4plex); C9(Carbamidomethyl); C19(Carbamidomethyl)	0	1.0943	1.0035	0.803194	0	7.055e-10	5.8932	3	2605.34	3.64074	70.3666	1
530420325	vLHEAEGHIVTcETNTGEVYR	10	2	1	N-Term(iTRAQ4plex); C12(Carbamidomethyl)	0	1.2746	0.964508	1.30196	0	9.355e-11	5.89257	3	2558.25	1.00228	41.5474	0
530407761	gVPHPEDDHSQVEGPESLR	2	9	1	N-Term(iTRAQ4plex)	0	1.01525	1.00995	1.13552	0	4.053e-10	5.88998	3	2229.07	3.36678	28.9234	0
530381066	cGSGPVHISGQHLVAVEEDAESEDEEEEDVk	1	5	1	N-Term(iTRAQ4plex); C1(Carbamidomethyl); K31(iTRAQ4plex)	0	1.19746	2.0129	1.3406	0	1.326e-10	5.8895	4	3668.69	4.58525	50.978	0
154146191	yYTSASGDEMVSLkDYcTR	1	2	1	N-Term(iTRAQ4plex); K14(iTRAQ4plex); C17(Carbamidomethyl)	0	0.962799	0.767677	1.5143	0	5.163e-09	5.88929	3	2534.17	-2.74785	56.5552	1
10863927	sIYGEkFEDENFILk	15	2	1	N-Term(iTRAQ4plex); K6(iTRAQ4plex); K15(iTRAQ4plex)	0	0.924482	1.11856	1.00955	0	2.661e-07	5.88896	3	2264.23	4.46684	72.5097	1
19913412	dITPLQVVLPNTALHLk	3	1	1	N-Term(iTRAQ4plex); K17(iTRAQ4plex)	0	0.784898	1.29773	1.02655	0	1.196e-09	5.88848	3	2160.31	3.56745	85.7397	0
7661952	eAALVQQEEEkAEQR	1	3	1	N-Term(iTRAQ4plex); K11(iTRAQ4plex)	0	1.04925	1.01505	1.42051	0	1.133e-09	5.88778	3	2046.08	3.76083	62.2091	1
299890871	rVEAAQETVADYQQTIk	2	6	1	N-Term(iTRAQ4plex); K17(iTRAQ4plex)	0	0.63754	0.972905	0.599306	0	8.918e-09	5.88737	3	2238.21	4.54297	42.3101	1
5454052	yLAEVATGDDkk	1	1	1	N-Term(iTRAQ4plex); K11(iTRAQ4plex); K12(iTRAQ4plex)	0	4.1096	1.30043	1.99821	0	5.12e-08	5.88732	3	1741.97	-1.38466	33.6725	1
530390811	qTAQQIVSHVQNk	1	5	1	N-Term(iTRAQ4plex); K13(iTRAQ4plex)	0	0.889205	0.890123	0.826234	0	1.438e-07	5.88704	3	1768.99	-2.4607	24.2615	0
47419930	lVYQHDDSETTEDDIPFVATR	1	1	1	N-Term(iTRAQ4plex)	0	0.734907	0.795572	0.626264	0	2.285e-09	5.88652	3	2595.24	2.34956	68.3396	0
70906437	iHLISTQSAIPYALR	6	2	1	N-Term(iTRAQ4plex)	0	0.329991	0.52122	0.304664	0	1.47e-08	5.88473	3	1827.07	7.32298	69.1532	0
206597509	sSSADFGTFNTSQSHQTASAVSk	1	5	1	N-Term(iTRAQ4plex); K23(iTRAQ4plex)	0	1.28291	0.630844	1.14913	0	9.036e-11	5.8847	3	2633.28	3.84584	37.9705	0
19743823	hcEcSTDEVNSEDmDAYcR	3	2	1	N-Term(iTRAQ4plex); C2(Carbamidomethyl); C4(Carbamidomethyl); M14(Oxidation); C18(Carbamidomethyl)	0	0.840639	1.26408	0.56406	0	1.701e-09	5.88467	3	2537.94	2.11473	42.8357	0
530409697	gNTAEGcVHETQEk	1	3	1	N-Term(iTRAQ4plex); C7(Carbamidomethyl); K14(iTRAQ4plex)	0	1.85367	1.01079	1.72984	0	1.053e-08	5.88357	3	1847.88	2.58797	29.7323	0
119395754	kQcANLQNAIADAEQR	1	1	1	N-Term(iTRAQ4plex); K1(iTRAQ4plex); C3(Carbamidomethyl)	0	3.74571	0.894364	0.599941	0	2.947e-08	5.88292	3	2118.1	1.63703	44.5473	1
14165452	yFDAcADAVSkDELQR	2	3	1	N-Term(iTRAQ4plex); C5(Carbamidomethyl); K11(iTRAQ4plex)	0	0.968936	0.941627	0.934206	0	4.347e-09	5.88251	3	2176.07	3.09565	68.2295	1
4506773	vIEHIMEDLDTNADk	12	1	1	N-Term(iTRAQ4plex); K15(iTRAQ4plex)	0	1.22397	0.384149	0.248507	0	2.76e-09	5.88198	3	2031.03	1.61171	76.3015	0
62241042	aIQGGTSHHLGQNFSk	1	2	1	N-Term(iTRAQ4plex); K16(iTRAQ4plex)	0	1.09384	1.2011	1.56802	0	2.206e-08	5.88178	3	1970.05	4.66478	17.373	0
367460087	hATALEELSEQLEQAk	7	6	1	N-Term(iTRAQ4plex); K16(iTRAQ4plex)	0	0.409615	1.24431	0.785316	0	7.241e-09	5.88053	3	2085.12	6.16449	75.8067	0
5031873	gHPDLQGQPAEEIFESVGDR	9	1	1	N-Term(iTRAQ4plex)	0	1.27229	0.960614	0.748475	0	9.961e-09	5.87933	3	2325.13	1.00767	65.3186	0
33942072	gkDTScLAEQWSGk	1	4	1	N-Term(iTRAQ4plex); K2(iTRAQ4plex); C6(Carbamidomethyl); K14(iTRAQ4plex)	0	0.413326	0.235294	0.339495	0	9.63e-07	5.87892	3	1999.03	1.6402	37.9125	1
530386330	cLTQSGIAGGYkPFNLETcR	2	6	1	N-Term(iTRAQ4plex); C1(Carbamidomethyl); K12(iTRAQ4plex); C19(Carbamidomethyl)	0	0.709608	0.716492	1.72819	0	3.62e-09	5.8786	3	2560.3	3.54474	63.8787	0
271398239	yPSLSLHGIEGAFSGSGAk	8	3	1	N-Term(iTRAQ4plex); K19(iTRAQ4plex)	0	1.21816	1.32632	1.72162	0	1.545e-08	5.87795	3	2166.14	-3.5792	75.2009	0
41393561	aAGIDEQENWHEGk	2	1	1	N-Term(iTRAQ4plex); K14(iTRAQ4plex)	0	1.25826	1.14925	1.26844	0	3.315e-09	5.87773	3	1871.92	2.81239	27.2936	0
12056468	aGDkDDITEPAVcALR	3	2	1	N-Term(iTRAQ4plex); K4(iTRAQ4plex); C13(Carbamidomethyl)	0	2.69985	1.30231	1.57447	0	2.363e-10	5.87628	3	2019.04	-0.138747	42.1977	1
315434255	gFAYIEFSDkESVR	1	2	1	N-Term(iTRAQ4plex); K10(iTRAQ4plex)	0	1.25034	1.16532	1.61016	0	4.286e-08	5.87499	3	1936.01	2.02802	56.243	1
21614499	kEDEVEEWQHR	3	1	1	N-Term(iTRAQ4plex); K1(iTRAQ4plex)	0	0.746359	1.36186	0.864471	0	7.339e-09	5.87461	3	1772.88	1.21176	19.7981	1
28178821	aAAVPVEFQEHHLSEVQNMASEEk	2	4	1	N-Term(iTRAQ4plex); K24(iTRAQ4plex)	0	1.01672	0.924371	0.829345	0	2.158e-08	5.874	4	2968.47	-0.271365	55.7576	0
50726968	dFSAPTLEDHFNk	2	1	1	N-Term(iTRAQ4plex); K13(iTRAQ4plex)	0	1.19413	1.09397	1.46072	0	5.191e-09	5.8738	3	1808.91	3.0752	53.0241	0
530421227	lGAGPDGVEEIkR	1	5	1	N-Term(iTRAQ4plex); K12(iTRAQ4plex)	0	0.97294	0.943646	1.11123	0	2.443e-09	5.87356	3	1628.92	-3.26763	37.2868	1
6598323	mTGSEFDFEEMkR	2	3	1	N-Term(iTRAQ4plex); K12(iTRAQ4plex)	0	0.865913	0.783993	1.04799	0	2.2e-09	5.87333	3	1894.89	-0.777524	56.6468	1
47132555	gLkPGVVYEGQLISIQQYGHQEVTR	1	26	1	N-Term(iTRAQ4plex); K3(iTRAQ4plex)	0	1.03649	1.13712	0.762953	0	2.54e-10	5.87154	4	3087.7	6.15985	66.6687	0
61743954	aPEVNLNAPDVDVHGPDWNLk	3	5	1	N-Term(iTRAQ4plex); K21(iTRAQ4plex)	0	0.709653	1.24941	0.532601	0	1.158e-08	5.87084	3	2588.35	6.47878	73.1259	0
4826659	qmEkDETVSDcSPHIANIGR	4	2	1	N-Term(iTRAQ4plex); M2(Oxidation); K4(iTRAQ4plex); C11(Carbamidomethyl)	0	1.00657	1.04874	1.24618	0	2.806e-08	5.86937	4	2591.25	0.65973	27.2314	1
47933379	aIAHYEQSADYYk	2	5	1	N-Term(iTRAQ4plex); K13(iTRAQ4plex)	0	0.954946	1.12132	0.716591	0	1.066e-07	5.86829	3	1846.93	2.42519	34.3844	0
20544151	kVEEAEPEEFVVEk	5	2	1	N-Term(iTRAQ4plex); K1(iTRAQ4plex); K14(iTRAQ4plex)	0	1.06605	0.956945	1.27778	0	1.765e-08	5.86699	3	2094.14	2.33716	45.6412	1
375331941	vILGSEAAQQHPEEVR	1	3	1	N-Term(iTRAQ4plex)	0	1.12197	0.904218	1.48114	0	3.461e-09	5.86687	3	1907.01	-0.146484	35.2889	0
530426161	eILLSADHIIIATGGRPR	3	6	1	N-Term(iTRAQ4plex)	0	0.954374	1.09819	0.928169	0	5.065e-09	5.86668	4	2076.21	2.49265	60.1939	0
212549555	eDITQSAQHALR	6	6	1	N-Term(iTRAQ4plex)	0	1.10211	0.966202	1.04076	0	1.466e-06	5.8655	3	1512.79	3.06375	30.0279	0
4503841	iMLFTNEDNPHGNDSAk	5	3	1	N-Term(iTRAQ4plex); K17(iTRAQ4plex)	0	1.10043	0.885971	1.26783	0	1.876e-09	5.86548	3	2191.07	1.60687	47.0364	0
530376706	nEAIQAAHDAVAQEGQcR	4	2	1	N-Term(iTRAQ4plex); C17(Carbamidomethyl)	0	0.984044	0.767137	3.75215	0	1.272e-08	5.86514	3	2112.01	2.21642	38.5593	0
14043072	gFGFVTFDDHDPVDk	21	2	1	N-Term(iTRAQ4plex); K15(iTRAQ4plex)	0	1.10638	1.08285	1.25264	0	4.556e-08	5.86483	3	1983.97	-1.00863	67.6492	0
4758670	sGLAYcPNDYHQLFSPR	1	3	1	N-Term(iTRAQ4plex); C6(Carbamidomethyl)	0	0.925146	0.913632	0.761474	0	6.388e-08	5.86476	3	2169.04	4.52644	65.2653	0
300388183	kEPEPNFQLLDNPAR	1	2	1	N-Term(iTRAQ4plex); K1(iTRAQ4plex)	0	0.872072	0.959587	0.88861	0	5.767e-08	5.86407	3	2056.11	3.93067	54.1913	1
19913412	gAVASVTFDDFHk	5	2	1	N-Term(iTRAQ4plex); K13(iTRAQ4plex)	0	0.901413	1.03119	1.11553	0	7.767e-08	5.86305	3	1681.89	4.01094	51.3428	0
4557303	sPcYIDkDcDLDIVcR	3	2	1	N-Term(iTRAQ4plex); C3(Carbamidomethyl); K7(iTRAQ4plex); C9(Carbamidomethyl); C15(Carbamidomethyl)	0	1.02166	1.10223	0.965053	0	5.099e-06	5.86215	3	2317.09	-0.257931	69.7605	1
20149498	lNQALLDLHALGSAR	9	2	1	N-Term(iTRAQ4plex)	0	2.9182	0.324153	0.54698	0	2.477e-09	5.86199	3	1736	4.23121	73.6521	0
6005942	rEDEEESLNEVGYDDIGGcR	1	2	1	N-Term(iTRAQ4plex); C19(Carbamidomethyl)	0	1.06077	1.06407	0.907358	0	2.821e-08	5.86185	3	2486.09	1.84625	66.7984	1
343168770	yEkPDGSPVFIAFR	1	4	1	N-Term(iTRAQ4plex); K3(iTRAQ4plex)	0	0.787843	1.37332	0.919223	0	7.221e-09	5.86149	3	1914.05	5.25829	64.9961	0
21237808	ekPTDMQNFGLR	1	9	1	N-Term(iTRAQ4plex); K2(iTRAQ4plex)	0	0.787877	0.87741	1.38258	0	5.485e-07	5.86142	3	1723.91	0.990504	40.0689	0
4503483	nMSVIAHVDHGk	4	2	1	N-Term(iTRAQ4plex); K12(iTRAQ4plex)	0	1.39826	1.00708	1.13716	0	3.512e-08	5.86135	3	1595.86	3.05671	20.3007	0
50659080	rLYGSEAFATDFQDSAAAk	6	2	1	N-Term(iTRAQ4plex); K19(iTRAQ4plex)	0	0.763193	0.642225	0.324489	0	1.942e-09	5.86009	3	2336.19	4.15588	56.1674	1
4508047	vNPFRPGDSEPPPAPGAQR	2	3	1	N-Term(iTRAQ4plex)	0	0.865484	1.01247	0.829736	0	1.456e-06	5.85973	3	2133.1	0.107444	36.1653	0
374532823	tVSHEAEVHAESLQQk	1	10	1	N-Term(iTRAQ4plex); K16(iTRAQ4plex)	0	1.06402	1.03227	1.16313	0	5.888e-09	5.85936	3	2081.09	-0.598726	14.8622	0
4502105	qDAQDLYEAGEkk	1	2	1	N-Term(iTRAQ4plex); K12(iTRAQ4plex); K13(iTRAQ4plex)	0	0.506665	0.878544	0.660272	0	5.579e-08	5.85891	3	1927.02	3.39399	27.1027	1
10863945	eEASGSSVTAEEAkk	1	2	1	N-Term(iTRAQ4plex); K14(iTRAQ4plex); K15(iTRAQ4plex)	0	0.795288	0.636883	1.07134	0	3.586e-11	5.85845	3	1955.03	2.03017	36.973	1
4506013	gEEDPEEEHELPVDmETINLDRDAEDVDLNHYR	1	3	1	N-Term(iTRAQ4plex); M15(Oxidation)	0	1.75901	2.08152	1.01268	0	6.927e-07	5.85837	5	4083.82	2.63769	63.1273	1
530368138	eADIDGDGQVNYEEFVQmMTAk	68	4	1	N-Term(iTRAQ4plex); M18(Oxidation); K22(iTRAQ4plex)	0	0.703586	1.16813	0.835178	0	4.189e-09	5.85782	3	2794.28	0.0163269	92.1937	0
50053795	aASIFGGAkPVDTAAR	1	3	1	N-Term(iTRAQ4plex); K9(iTRAQ4plex)	0	1.19651	0.617662	1.08112	0	4.084e-11	5.85763	3	1820.02	-4.51995	41.3297	0
530418539	gTSETDTIcTcEEGWHcTSEAcEScVLHR	1	6	1	N-Term(iTRAQ4plex); C9(Carbamidomethyl); C11(Carbamidomethyl); C17(Carbamidomethyl); C22(Carbamidomethyl); C25(Carbamidomethyl)	0	0.855416	1.04364	0.691493	0	2.103e-08	5.85735	4	3616.47	1.43172	45.1992	0
530382075	fPSLLTHNENMVAk	2	3	1	N-Term(iTRAQ4plex); K14(iTRAQ4plex)	0	1.10329	0.907216	0.966659	0	4.45e-08	5.85609	3	1889.03	5.07007	60.2502	0
530393159	dLATVAFcDAQSTQEIHEk	1	4	1	N-Term(iTRAQ4plex); C8(Carbamidomethyl); K19(iTRAQ4plex)	0	1.03334	0.843458	1.28824	0	3.259e-08	5.85603	3	2451.21	2.32581	62.3863	0
16306548	eIGNLLHPSVPISNDEDVDNkVER	2	1	1	N-Term(iTRAQ4plex); K21(iTRAQ4plex)	0	0.839149	0.949741	1.01211	0	3.941e-09	5.85534	4	2977.56	4.75578	62.2805	1
15431301	tTHFVEGGDAGNREDQINR	11	1	1	N-Term(iTRAQ4plex)	0	1.60029	1.08439	1.22542	0	4.679e-08	5.85268	3	2260.09	1.90691	14.3034	1
4504011	eFPDVLEcTVSHAVEk	4	1	1	N-Term(iTRAQ4plex); C8(Carbamidomethyl); K16(iTRAQ4plex)	0	0.7355	0.614868	0.81326	0	7.867e-11	5.85231	3	2148.1	6.56113	77.6681	0
372466577	eLQSQISDTSVVLSmDNSR	6	2	1	N-Term(iTRAQ4plex); M15(Oxidation)	0	0.505324	1.23366	1.77084	0	1.32e-08	5.85067	3	2269.11	1.1514	63.0378	0
431822408	yHTSQSGDEmTSLSEYVSR	13	3	1	N-Term(iTRAQ4plex); M10(Oxidation)	0	1.21109	1.06965	1.28297	0	9.704e-09	5.85051	3	2337.04	0.348133	40.2654	0
67782365	akLEAAIAEAEER	11	1	1	N-Term(iTRAQ4plex); K2(iTRAQ4plex)	0	0.365104	1.56677	1.92082	0	3.939e-09	5.85013	3	1688.94	-2.21892	47.3419	1
4758906	fkLQEDYDMESVLR	1	1	1	N-Term(iTRAQ4plex); K2(iTRAQ4plex)	0	0.611919	0.680571	0.808407	0	6.531e-09	5.84877	3	2061.07	4.87913	69.1583	1
13376259	rPVHGESDTEQLQDDDIETTk	4	2	1	N-Term(iTRAQ4plex); K21(iTRAQ4plex)	0	1.21299	1.29774	1.2233	0	1.357e-09	5.84846	4	2701.32	2.79253	48.9415	0
21264602	dTQDHLAVFHLDSEASVR	1	1	1	N-Term(iTRAQ4plex)	0	0.463525	1.43843	0.48955	0	3.561e-11	5.84777	3	2184.08	1.97499	51.8823	0
4885399	eTEGGTVLTATTSELEAINkR	3	1	1	N-Term(iTRAQ4plex); K20(iTRAQ4plex)	0	1.17734	1.27028	1.35044	0	7.715e-10	5.84736	3	2508.35	3.28751	70.0615	1
5803227	yLAEVAcGDDRk	3	2	1	N-Term(iTRAQ4plex); C7(Carbamidomethyl); K12(iTRAQ4plex)	0	0.954153	0.977646	1.20359	0	1.212e-07	5.84692	3	1684.86	2.24142	36.2762	1
7657309	cSQEDHcLTSDLEDDRk	3	2	1	N-Term(iTRAQ4plex); C1(Carbamidomethyl); C7(Carbamidomethyl); K17(iTRAQ4plex)	0	0.591372	1.59553	0.746251	0	8.615e-09	5.84652	4	2396.08	3.25534	25.0432	1
167466164	vEAAVGEDLFQEAHEVILk	2	3	1	N-Term(iTRAQ4plex); K19(iTRAQ4plex)	0		1.51887	0.768888	0	9.155e-12	5.84525	3	2385.29	-0.280144	91.6858	0
94721241	tGTIVVEGHELHDEDIR	2	1	1	N-Term(iTRAQ4plex)	0	1.19817	0.853061	1.05676	0	5.594e-11	5.8445	3	2064.04	-4.58763	37.8403	0
4503483	tGTITTFEHAHNMR	7	1	1	N-Term(iTRAQ4plex)	0	1.42201	1.19078	1.24786	0	5.563e-09	5.84428	3	1759.87	2.73873	21.8317	0
31377806	qGHFYGETAAVYVAVEER	2	2	1	N-Term(iTRAQ4plex)	0	0.738767	0.86055	0.477491	0	7.389e-10	5.84427	3	2170.07	2.34521	59.8921	0
5729953	kTDFFIGGEEGMAEk	1	2	1	N-Term(iTRAQ4plex); K1(iTRAQ4plex); K15(iTRAQ4plex)	0	1.00018	0.753859	0.979026	0	9.661e-08	5.84396	3	2091.07	-3.62964	52.6943	1
385251401	gMTPGEAEIHFLENAk	2	11	1	N-Term(iTRAQ4plex); K16(iTRAQ4plex)	0	0.867887	1.1861	0.915505	0	7.327e-08	5.84176	3	2032.04	0.91419	68.2314	0
4557014	aDVLTTGAGNPVGDkLNVITVGPR	7	1	1	N-Term(iTRAQ4plex); K15(iTRAQ4plex)	0	0.477147	0.602011	0.2901	0	2.941e-14	5.84075	3	2652.51	5.36046	73.1673	1
4885111	eAFSLFDkDGDGcITTR	1	2	1	N-Term(iTRAQ4plex); K8(iTRAQ4plex); C13(Carbamidomethyl)	0		0.733186	0.548213	0	6.01e-09	5.84047	3	2220.08	-0.175519	62.4836	1
4758516	scVEEPEPEPEAAEGDGDkk	5	4	1	N-Term(iTRAQ4plex); C2(Carbamidomethyl); K19(iTRAQ4plex); K20(iTRAQ4plex)	0	1.10689	1.11758	1.42578	0	3.762e-08	5.83956	3	2605.24	2.8157	25.7399	1
12667788	tFHIFYYLLSGAGEHLk	3	2	1	N-Term(iTRAQ4plex); K17(iTRAQ4plex)	0	0.94381	1.04553	0.816923	0	2.967e-10	5.83922	3	2284.25	6.55703	90.4378	0
156104874	eVVEFYRDPQLEGSLSR	3	2	1	N-Term(iTRAQ4plex)	0	0.602317	2.17544	1.38056	0	3.167e-09	5.83897	3	2168.12	3.27176	64.7415	1
296011001	kPIDYTVLDDVGHGVk	1	14	1	N-Term(iTRAQ4plex); K1(iTRAQ4plex); K16(iTRAQ4plex)	0	0.899122	1.01833	0.901654	0	1.369e-09	5.83867	4	2188.24	1.42529	52.4967	0
4505541	tLEQHDNIVTHYk	3	1	1	N-Term(iTRAQ4plex); K13(iTRAQ4plex)	0	1.10186	1.16677	1.16289	0	6.694e-06	5.83721	4	1886.01	4.49886	49.9342	0
4758648	fQGEDTVVIASkPYAFDR	2	1	1	N-Term(iTRAQ4plex); K12(iTRAQ4plex)	0	0.937194	1.13854	0.914812	0	2.191e-09	5.83617	3	2331.23	1.19917	62.0627	0
21237808	eGQEEVLkEVVESEGER	2	9	1	N-Term(iTRAQ4plex); K8(iTRAQ4plex)	0	0.902896	1.17491	1.87753	0	1.086e-08	5.83564	3	2234.15	2.89404	61.1001	1
10835203	rHPETGLFTLQSELMVTPAR	4	8	1	N-Term(iTRAQ4plex)	0	0.615595	0.903105	0.576123	0	5.494e-08	5.83548	3	2427.3	3.35625	67.2389	1
12667788	nmDPLNDNIATLLHQSSDk	9	2	1	N-Term(iTRAQ4plex); M2(Oxidation); K19(iTRAQ4plex)	0	0.995482	1.04772	1.0076	0	3.745e-09	5.83433	3	2430.22	1.0248	67.85	0
57634534	lVGDFTHDQSISQk	1	2	1	N-Term(iTRAQ4plex); K14(iTRAQ4plex)	0	1.14202	0.872089	1.00031	0	5.368e-08	5.8337	3	1862.99	1.00662	46.1828	0
155030230	eVDkNWLEGEHHGR	3	3	1	N-Term(iTRAQ4plex); K4(iTRAQ4plex)	0	0.418015	1.22761	0.564711	0	2.459e-08	5.83313	4	1994.01	2.63951	21.0917	1
530366666	lGILDFTEQDVASHQSYSQk	2	4	1	N-Term(iTRAQ4plex); K20(iTRAQ4plex)	0	0.581024	0.718114	0.294403	0	7.63e-10	5.83291	3	2554.31	3.20673	72.9349	0
61743954	vDINAPDVGVQGPDWHLk	2	4	1	N-Term(iTRAQ4plex); K18(iTRAQ4plex)	0	0.487354	0.901943	0.44684	0	1.599e-09	5.83251	3	2248.2	3.11274	69.8635	0
367460087	kVDDDLGTIESLEEAk	6	6	1	N-Term(iTRAQ4plex); K1(iTRAQ4plex); K16(iTRAQ4plex)	0	0.505965	1.14765	0.661743	0	1.324e-08	5.83241	3	2194.19	3.42255	62.3713	1
4885063	dNAGAATEEFIk	2	3	1	N-Term(iTRAQ4plex); K12(iTRAQ4plex)	0	1.07357	0.992169	1.12021	0	1.703e-08	5.83228	2	1553.81	1.62531	46.2513	0
530389317	gIVDQSQQAYQEAFEISk	22	3	1	N-Term(iTRAQ4plex); K18(iTRAQ4plex)	0	1.43434	0.975255	1.07165	0	6.152e-09	5.83126	3	2329.2	4.54371	79.3662	0
4503481	eYFSWEGAFQHVGk	5	1	1	N-Term(iTRAQ4plex); K14(iTRAQ4plex)	0	1.9157	0.956528	1.37318	0	9.684e-08	5.83077	3	1972.98	2.36686	79.6231	0
126012562	nAVVQGLEQPHGLVVHPLR	1	1	1	N-Term(iTRAQ4plex)	0	0.841443	0.94733	0.841222	0	2.872e-09	5.82936	3	2207.26	1.52112	53.1298	0
4885399	sEDLDNSIDkTEAGIk	1	1	1	N-Term(iTRAQ4plex); K10(iTRAQ4plex); K16(iTRAQ4plex)	0	0.970195	1.09962	1.16839	0	3.77e-08	5.82912	3	2167.15	1.77	39.7272	1
4758352	sSSEDkITVHFINR	1	1	1	N-Term(iTRAQ4plex); K6(iTRAQ4plex)	0	1.22518	0.945475	0.807218	0	7.634e-07	5.82891	4	1921.05	4.59149	34.995	1
5453599	eGAAHAFAQYNLDQFTPVk	4	1	1	N-Term(iTRAQ4plex); K19(iTRAQ4plex)	0	0.966674	1.21799	1.15245	0	2.12e-08	5.82812	3	2395.24	4.99965	68.5891	0
4507949	aVTEQGHELSNEER	8	1	1	N-Term(iTRAQ4plex)	0	1.24665	1.06898	0.995099	0	4.388e-10	5.82807	3	1742.85	2.34073	37.0776	0
530380520	eDAQEIADTPSGDkTSLETR	5	1	1	N-Term(iTRAQ4plex); K14(iTRAQ4plex)	0	0.648913	1.04547	0.854009	0	6.528e-12	5.82777	3	2451.2	-3.10793	36.1569	1
41393599	aGVSISVVHGNLSEEAAk	2	2	1	N-Term(iTRAQ4plex); K18(iTRAQ4plex)	0	0.955809	0.863854	0.962471	0	1.786e-08	5.8276	3	2056.14	4.34045	42.3121	0
116008192	gREPAScEDLcGGGVGADGGGSDR	3	7	1	N-Term(iTRAQ4plex); C7(Carbamidomethyl); C11(Carbamidomethyl)	0	0.637225	1.04099	0.609539	0	5.723e-10	5.82748	3	2480.07	2.74431	22.8608	1
530369994	gFAFVTFDDHDTVDk	12	3	1	N-Term(iTRAQ4plex); K15(iTRAQ4plex)	0	0.906452	0.958412	1.29447	0	3.263e-08	5.82737	3	2001.99	4.60964	67.3327	0
157389005	rPTEIcADPQFIIGGATR	6	1	1	N-Term(iTRAQ4plex); C6(Carbamidomethyl)	0	0.906173	1.08344	0.814788	0	2.028e-08	5.82684	3	2146.13	5.04535	61.7125	0
109134349	hPSAVTAcNLDLENLITDSNR	1	1	1	N-Term(iTRAQ4plex); C8(Carbamidomethyl)	0	1.18893	0.92893	0.740233	0	1.296e-08	5.82626	3	2484.23	2.3649	71.4766	0
87159832	gFLTERDDILcPDcGk	2	4	1	N-Term(iTRAQ4plex); C11(Carbamidomethyl); C14(Carbamidomethyl); K16(iTRAQ4plex)	0	1.16299	0.810831	2.80049	0	2.042e-08	5.82485	3	2184.07	2.92115	60.6128	1
11321585	aDQELmTYSHDNIIcGITSVSFSk	6	1	1	N-Term(iTRAQ4plex); M6(Oxidation); C15(Carbamidomethyl); K24(iTRAQ4plex)	0	0.656319	1.29411	0.702774	0	3.791e-09	5.82459	3	3020.46	0.879807	82.3728	0
4506617	gLDVDSLVIEHIQVNk	4	4	1	N-Term(iTRAQ4plex); K16(iTRAQ4plex)	0	1.53918	0.984017	1.27211	0	1.184e-09	5.82449	3	2067.18	3.49427	76.8385	0
52632383	sDALETLGFLNHYQMk	5	2	1	N-Term(iTRAQ4plex); K16(iTRAQ4plex)	0	1.01198	0.837438	0.960157	0	1.474e-08	5.82261	3	2155.12	6.59692	82.2562	0
5454052	sNEEGSEEkGPEVR	9	1	1	N-Term(iTRAQ4plex); K9(iTRAQ4plex)	0	3.91174	1.34763	2.03882	0	1.406e-06	5.82181	3	1834.91	1.63944	5.80216	1
530399461	aVESLMAANEEkDR	1	16	1	N-Term(iTRAQ4plex); K12(iTRAQ4plex)	0	0.813003	1.16188	0.781622	0	3.906e-10	5.82057	3	1850.95	-0.855052	34.9694	1
6681764	dAFPEAIIVkPSDIFGR	5	1	1	N-Term(iTRAQ4plex); K10(iTRAQ4plex)	0	1.44696	1.13502	1.09017	0	5.078e-08	5.81941	3	2163.21	1.74383	91.8933	0
116256336	mPSHQGAEQQQQQHHVFISQVVTEk	2	20	1	N-Term(iTRAQ4plex); K25(iTRAQ4plex)	0	0.841643	0.757435	0.953426	0	9.311e-09	5.81768	4	3189.61	-1.30972	28.2313	0
4885399	akDLQDELAGNSEQR	1	1	1	N-Term(iTRAQ4plex); K2(iTRAQ4plex)	0	0.757692	0.929072	0.920269	0	7.617e-10	5.81765	3	1962.02	2.44144	28.8456	1
7669492	vIISAPSADAPMFVMGVNHEk	9	3	1	N-Term(iTRAQ4plex); K21(iTRAQ4plex)	0	1.50725	0.880913	1.19956	0	8.067e-10	5.81709	3	2501.32	3.19433	78.7788	0
7657015	nVTDVVNTcHDAGISk	2	1	1	N-Term(iTRAQ4plex); C9(Carbamidomethyl); K16(iTRAQ4plex)	0	1.08608	1.06964	1.36709	0	1.944e-10	5.81688	3	2018.03	3.93593	60.2972	0
34147637	mTATGSGENSTVAEHLIAQHSAIk	1	1	1	N-Term(iTRAQ4plex); M1(Oxidation); K24(iTRAQ4plex)	0	1.0533	1.07353	1.06929	0	5.754e-10	5.81669	4	2757.41	0.722629	39.0589	0
7661914	gDAAVRDELMAAVR	3	3	1	N-Term(iTRAQ4plex)	0	0.802616	0.965095	0.953322	0	5.696e-07	5.8165	3	1617.86	3.36097	58.5015	1
24234688	eTGVDLTkDNMALQR	1	1	1	N-Term(iTRAQ4plex); K8(iTRAQ4plex)	0	1.00698	0.885059	0.940818	0	1.291e-07	5.81543	3	1979.05	2.69069	64.5891	1
16262452	gRELEEQNLQLQk	1	1	1	N-Term(iTRAQ4plex); K13(iTRAQ4plex)	0	0.603902	0.850266	3.63104	0	1.419e-05	5.81378	3	1873.03	-1.87139	29.8854	1
224809582	gGLDVTHGQTGTESVYcNFR	2	6	1	N-Term(iTRAQ4plex); C17(Carbamidomethyl)	0	0.907134	1.00529	1.30166	0	1.207e-09	5.81347	3	2342.1	0.938459	49.3826	0
295849303	aLHQVFEHMLDVSk	2	3	1	N-Term(iTRAQ4plex); K14(iTRAQ4plex)	0	0.921871	0.728345	0.474613	0	2.676e-08	5.8132	3	1942.06	4.77465	63.9793	0
4502281	sDPTSYAGYIEDLkk	4	2	1	N-Term(iTRAQ4plex); K14(iTRAQ4plex); K15(iTRAQ4plex)	0	1.34415	1.0874	0.78516	0	2.628e-07	5.81263	3	2119.13	1.51695	66.0366	1
50845386	tDLEkDIISDTSGDFR	45	3	1	N-Term(iTRAQ4plex); K5(iTRAQ4plex)	0	0.491335	1.14216	0.4537	0	5.005e-08	5.81129	3	2100.07	-0.725089	65.115	1
302191611	gYGYGQGAGTLSTDkGESLGIk	3	3	1	N-Term(iTRAQ4plex); K15(iTRAQ4plex); K22(iTRAQ4plex)	0	0.446036	0.958542	0.811285	0	2.631e-12	5.81	3	2591.36	-3.41884	49.7497	1
530422132	kFSNQETcVEIGESVR	1	2	1	N-Term(iTRAQ4plex); K1(iTRAQ4plex); C8(Carbamidomethyl)	0	0.786191	0.988815	0.711449	0	5.124e-08	5.80991	3	2171.12	6.66159	62.3352	1
40316915	rPLHSAQAVDVASASNFR	6	1	1	N-Term(iTRAQ4plex)	0	0.834713	1.11816	0.827867	0	2.777e-09	5.80943	3	2070.1	2.17227	31.2784	0
284172520	iEPGTLGVEHSWDTPcR	3	1	1	N-Term(iTRAQ4plex); C16(Carbamidomethyl)	0	0.254617	1.35696	0.290027	0	9.869e-08	5.80866	3	2098.02	2.30358	52.5995	0
222080062	dTPENNPDTPFDFTPENYkR	1	2	1	N-Term(iTRAQ4plex); K19(iTRAQ4plex)	0	1.20216	0.895242	0.923081	0	4.296e-07	5.80833	3	2685.27	-0.769929	72.1313	1
7705893	vTPQREEGEVTVcFk	2	4	1	N-Term(iTRAQ4plex); C13(Carbamidomethyl); K15(iTRAQ4plex)	0	0.8611	0.980349	0.894454	0	5.238e-10	5.80753	3	2067.08	0.428859	42.357	1
112293277	eGkPTIVEEDDPELFk	1	1	1	N-Term(iTRAQ4plex); K3(iTRAQ4plex); K16(iTRAQ4plex)	0	0.980898	1.02989	1.24715	0	9.555e-09	5.80693	3	2278.23	3.47811	55.0125	0
530421980	hEcTLSSQEYVHELR	1	7	1	N-Term(iTRAQ4plex); C3(Carbamidomethyl)	0	0.819427	1.29575	0.716696	0	7.911e-08	5.8068	3	2031.97	-0.628763	25.5026	0
71773110	rVEPYGENFNk	5	1	1	N-Term(iTRAQ4plex); K11(iTRAQ4plex)	0	1.08095	0.850614	0.480804	0	3.546e-06	5.80642	3	1640.86	-1.09017	25.7313	1
4505219	gAHGDSYPFDGPGNTLAHAFAPGTGLGGDAHFDEDER	3	1	1	N-Term(iTRAQ4plex)	0	1.2627	0.906734	1.90163	0	8.214e-09	5.80628	4	3899.76	4.24755	71.1688	0
154146191	eLISNSSDALDkIR	7	2	1	N-Term(iTRAQ4plex); K12(iTRAQ4plex)	0	0.975913	0.789945	1.07083	0	8.662e-09	5.80582	3	1849.03	2.8904	52.2421	1
74024917	dDHSFELDETALNR	1	2	1	N-Term(iTRAQ4plex)	0	0.805737	1.09082	0.718677	0	5.348e-08	5.80477	3	1805.85	1.63065	50.6194	0
67782319	gVMEHLEQQAQGFPEEFR	5	3	1	N-Term(iTRAQ4plex)	0	0.534485	0.50344	0.428047	0	1.203e-09	5.80467	3	2276.1	4.7125	73.742	0
89191868	skEFMEEVIQR	1	1	1	N-Term(iTRAQ4plex); K2(iTRAQ4plex)	0	0.311705	1.16948	0.416441	0	3.962e-07	5.80454	3	1683.9	3.8326	49.904	1
19743823	lkPEDITQIQPQQLVLR	4	2	1	N-Term(iTRAQ4plex); K2(iTRAQ4plex)	0	0.87836	1.06663	0.696927	0	6.701e-09	5.80404	3	2307.37	1.45854	77.5073	0
18426915	lAASGEGGLQELSGHFENQk	3	3	1	N-Term(iTRAQ4plex); K20(iTRAQ4plex)	0	0.915064	0.900272	1.25117	0	5.215e-10	5.80394	3	2360.22	5.44922	57.6919	0
58530848	fQGIkHEcQANGPEDLNR	1	2	1	N-Term(iTRAQ4plex); K5(iTRAQ4plex); C8(Carbamidomethyl)	0	0.647399	0.937755	1.11956	0	6.503e-07	5.8033	3	2401.2	4.03803	29.2956	1
42476281	tGDFQLHTNVNDGTEFGGSIYQk	6	2	1	N-Term(iTRAQ4plex); K23(iTRAQ4plex)	0	1.0208	1.00078	0.939295	0	6.405e-09	5.80214	4	2816.38	0.83427	60.6894	0
22538444	eVAkPSPGEGEVLLk	1	2	1	N-Term(iTRAQ4plex); K4(iTRAQ4plex); K15(iTRAQ4plex)	0	0.734626	0.972578	1.4589	0	2.032e-08	5.80187	3	1985.17	0.871722	42.4871	0
284005461	dDDkNNDGYIDYAEFAk	2	3	1	N-Term(iTRAQ4plex); K4(iTRAQ4plex); K17(iTRAQ4plex)	0	1.31711	1.47645	1.5077	0	4.279e-07	5.80173	3	2425.16	2.06019	54.527	1
156564401	gSmAGSTGVHDTVVNQLLSk	1	1	1	N-Term(iTRAQ4plex); M3(Oxidation); K20(iTRAQ4plex)	0	1.06774	1.06833	1.13237	0	5.111e-09	5.80164	3	2305.21	0.788473	53.8669	0
116063573	aLTQTGGPHVk	9	2	1	N-Term(iTRAQ4plex); K11(iTRAQ4plex)	0	0.627737	1.01196	0.669255	0	1.37e-07	5.80119	3	1396.82	1.56613	13.9594	0
431822408	hLEINPDHPIVETLR	8	3	1	N-Term(iTRAQ4plex)	0	1.23018	1.06053	1.47207	0	4.427e-07	5.80052	3	1927.06	3.55186	44.7464	0
19923233	kLEEEGEQFVk	5	6	1	N-Term(iTRAQ4plex); K1(iTRAQ4plex); K11(iTRAQ4plex)	0	1.13244	1.77909	1.13552	0	2.546e-07	5.79937	3	1767.99	2.75861	36.4042	1
18201905	vWYVSNIDGTHIAk	5	3	1	N-Term(iTRAQ4plex); K14(iTRAQ4plex)	0	1.93802	0.899536	1.79837	0	2.366e-09	5.79933	3	1891.03	1.32494	59.4487	0
4758032	vWQLGSSSPNFTLEGHEk	1	1	1	N-Term(iTRAQ4plex); K18(iTRAQ4plex)	0	1.27576	1.07537	1.26408	0	2.12e-09	5.7989	3	2304.2	5.34036	65.4339	0
16579888	aGIAHLYGIAGSTNVTGDQVk	7	1	1	N-Term(iTRAQ4plex); K21(iTRAQ4plex)	0	1.09112	1.1147	0.81407	0	2.771e-11	5.79821	3	2360.29	5.03273	53.1339	0
33350932	aVDDLNLHSYSNLPIWVNk	3	1	1	N-Term(iTRAQ4plex); K19(iTRAQ4plex)	0	1.27045	1.08237	0.804105	0	9.445e-09	5.7981	3	2486.34	3.13127	85.5756	0
530384039	nQWDGTQHGVELR	1	6	1	N-Term(iTRAQ4plex)	0	0.616669	1.16084	0.59534	0	7.532e-08	5.79652	3	1683.83	0.108783	31.3099	0
34147630	kYEEIDNAPEER	6	1	1	N-Term(iTRAQ4plex); K1(iTRAQ4plex)	0	1.17099	1.16608	1.14942	0	2.823e-08	5.79633	3	1780.9	2.18538	21.794	1
34577063	aHIVFDFHQAADGIQEQQR	4	1	1	N-Term(iTRAQ4plex)	0	1.07329	0.9964	0.997393	0	1.311e-09	5.79528	3	2354.19	4.08876	55.4939	0
4504165	aQPVQVAEGSEPDGFWEALGGk	9	7	1	N-Term(iTRAQ4plex); K22(iTRAQ4plex)	0	0.795451	1.27572	1.06443	0	1.546e-10	5.79527	3	2560.3	1.72587	87.9895	0
367460087	eLEAELEDERk	5	6	1	N-Term(iTRAQ4plex); K11(iTRAQ4plex)	0	0.369662	1.2728	0.657671	0	1.138e-07	5.79468	3	1648.87	2.76839	59.5454	1
6598323	tYDATTHFETTcDDIk	9	3	1	N-Term(iTRAQ4plex); C12(Carbamidomethyl); K16(iTRAQ4plex)	0	0.846425	0.997546	1.0186	0	4.743e-07	5.79426	3	2206.03	2.84661	39.975	0
40807477	vRPEGTcEEASLPLER	1	1	1	N-Term(iTRAQ4plex); C7(Carbamidomethyl)	0	1.29484	0.821257	0.863191	0	2.88e-08	5.79422	3	1987	0.448624	36.1608	0
22208975	kLEkEEEEGISQESSEEEQ	2	3	1	N-Term(iTRAQ4plex); K1(iTRAQ4plex); K4(iTRAQ4plex)	0	2.09834	1.59422	1.18211	0	4.626e-05	5.79361	3	2669.31	2.43715	27.7792	2
89191868	fSEEAcAVLTSPTFEAcHR	2	1	1	N-Term(iTRAQ4plex); C6(Carbamidomethyl); C17(Carbamidomethyl)	0	0.522351	1.19774	0.518171	0	5.249e-10	5.79315	3	2356.09	4.28329	65.1203	0
16579888	sSFATcVLVSEEDkHAIIVEPEkR	1	1	1	N-Term(iTRAQ4plex); C6(Carbamidomethyl); K14(iTRAQ4plex); K23(iTRAQ4plex)	0	1.03782	0.972117	0.704094	0	1.081e-07	5.79278	4	3176.7	-0.859617	56.0984	2
530384039	hLESSDEDEkMDEESAQIEEVLQR	2	6	1	N-Term(iTRAQ4plex); K10(iTRAQ4plex)	0	0.464992	1.21197	0.566833	0	2.642e-07	5.79265	4	3134.48	3.00915	67.7601	1
195963398	lFQQIYSDGSDEVkR	1	3	1	N-Term(iTRAQ4plex); K14(iTRAQ4plex)	0	1.25656	0.716799	0.955835	0	1.461e-09	5.79252	3	2073.09	0.234138	56.3911	1
24797076	aVTELGRPAAEYWNSQk	1	1	1	N-Term(iTRAQ4plex); K17(iTRAQ4plex)	0	0.840429	0.853109	0.679198	0	2.386e-07	5.79214	3	2208.16	-0.696458	50.324	0
18375673	eAIDSPVSFLALHNQIR	1	2	1	N-Term(iTRAQ4plex)	0	1.13063	0.8777	1.29231	0	1.157e-10	5.79204	3	2054.13	5.00315	79.5913	0
22325356	akEDIVTEQIDFSAAR	6	5	1	N-Term(iTRAQ4plex); K2(iTRAQ4plex)	0	0.475535	1.18051	0.356468	0	2.015e-08	5.79203	3	2081.12	2.78723	56.0348	1
47078295	lGHGYHTLEDQALYNR	2	3	1	N-Term(iTRAQ4plex)	0	1.36071	0.939681	1.38867	0	3.428e-08	5.79169	3	2031.02	1.78256	36.4806	0
530402381	rPPTmTVSEASYQSER	3	25	1	N-Term(iTRAQ4plex); M5(Oxidation)	0	0.983863	0.91186	0.816124	0	8.836e-08	5.79049	3	1998.97	0.706238	17.9134	0
61743954	iDVDAPDIDIHGPDAk	4	5	1	N-Term(iTRAQ4plex); K16(iTRAQ4plex)	0	0.663804	1.5188	0.579684	0	3.096e-11	5.79037	3	1979.04	4.88676	60.7357	0
5031887	gGHSGQLGPSSVAPSFRPEDELEHLTk	1	2	1	N-Term(iTRAQ4plex); K27(iTRAQ4plex)	0	0.70254	1.11576	0.556072	0	1.808e-06	5.78996	4	3120.6	2.81336	59.2495	0
13378137	lRDEELAELEDALR	1	2	1	N-Term(iTRAQ4plex)	0	0.508448	0.763019	0.846569	0	1.691e-08	5.7893	3	1815.96	1.7698	80.0534	1
6912242	iYDAQNELSAATHLTSk	2	1	1	N-Term(iTRAQ4plex); K17(iTRAQ4plex)	0	0.598455	0.966825	0.693634	0	2.51e-11	5.78862	3	2150.14	1.67275	58.3092	0
530368016	vISHPTLPISITAHEDR	1	2	1	N-Term(iTRAQ4plex)	0	1.01971	0.963256	0.808941	0	9.978e-09	5.78837	4	2030.12	2.92601	51.0154	0
221219026	dkEAEALETETk	1	13	1	N-Term(iTRAQ4plex); K2(iTRAQ4plex); K12(iTRAQ4plex)	0	0.602844	1.02187	1.08225	0	2.968e-07	5.78783	3	1795.97	3.50579	48.6063	1
530392944	vEFLPVHWHSSLGGDATGVDR	2	4	1	N-Term(iTRAQ4plex)	0	1.3041	1.09094	1.60001	0	1.346e-07	5.78771	3	2423.23	3.24217	66.6352	0
45439327	ekQEEELSFLQDk	5	1	1	N-Term(iTRAQ4plex); K2(iTRAQ4plex); K13(iTRAQ4plex)	0	0.520905	1.42385	0.780137	0	1.767e-09	5.7875	3	2055.1	3.62806	47.6718	1
4502901	eSkEETPGTEWEk	3	2	1	N-Term(iTRAQ4plex); K3(iTRAQ4plex); K13(iTRAQ4plex)	0	0.848697	1.2765	1.02176	0	1.955e-07	5.78575	3	1982.01	2.94991	24.6064	1
116295258	aVIDQcNHDNILR	2	1	1	N-Term(iTRAQ4plex); C6(Carbamidomethyl)	0	1.44394	1.0151	0.77985	0	5.606e-08	5.78565	3	1711.87	1.6366	57.3886	0
16507237	iEWLESHQDADIEDFk	14	1	1	N-Term(iTRAQ4plex); K16(iTRAQ4plex)	0	1.47266	0.990531	1.62252	0	7.161e-07	5.78472	3	2263.12	4.68315	76.2728	0
21614499	rkEDEVEEWQHR	7	1	1	N-Term(iTRAQ4plex); K2(iTRAQ4plex)	0	0.899211	1.05546	0.90175	0	3.441e-05	5.78395	4	1928.98	0.988077	14.9124	2
4506681	eAIEGTYIDkk	4	1	1	N-Term(iTRAQ4plex); K10(iTRAQ4plex); K11(iTRAQ4plex)	0	2.18981	1.15486	1.97166	0	4.392e-07	5.78344	3	1698.97	2.36516	29.7518	1
4503023	dGSTAVHFEHSWGDGVAVLR	2	2	1	N-Term(iTRAQ4plex)	0	0.806092	0.998226	0.796839	0	5.503e-09	5.78298	4	2284.13	3.26839	58.5053	0
29789006	sLMEQDVkENEALLLR	3	4	1	N-Term(iTRAQ4plex); K8(iTRAQ4plex)	0	0.522345	1.24209	0.47518	0	1.205e-08	5.78279	3	2176.19	2.28397	69.9141	1
4503483	gHVFEESQVAGTPMFVVk	4	2	1	N-Term(iTRAQ4plex); K18(iTRAQ4plex)	0	1.2053	1.08436	0.975291	0	3.531e-08	5.78263	3	2250.19	1.33504	61.4973	0
12667788	kmEDSVGcLETAEEVk	5	2	1	N-Term(iTRAQ4plex); K1(iTRAQ4plex); M2(Oxidation); C8(Carbamidomethyl); K16(iTRAQ4plex)	0	0.926445	0.932762	0.745094	0	2.305e-08	5.78244	3	2273.14	2.02766	33.6101	1
530375361	kEISEGDEVEVYSR	1	7	1	N-Term(iTRAQ4plex); K1(iTRAQ4plex)	0	1.72305	0.816534	1.29418	0	1.027e-10	5.78224	3	1927.99	1.53787	32.7974	1
56118219	eNSGAAEkPVTIHATPEGTSEAcR	2	5	1	N-Term(iTRAQ4plex); K8(iTRAQ4plex); C23(Carbamidomethyl)	0	3.8646	0.931084	2.961	0	5.889e-10	5.78153	4	2800.37	-1.01658	18.5399	0
4502551	iDGDkDGFVTVDELk	2	3	1	N-Term(iTRAQ4plex); K5(iTRAQ4plex); K15(iTRAQ4plex)	0	1.61331	0.903491	2.13478	0	1.114e-08	5.78036	3	2083.13	2.75455	60.7473	1
4506597	hSGNITFDEIVNIAR	8	3	1	N-Term(iTRAQ4plex)	0	1.24092	1.1036	1.44538	0	3.335e-08	5.77949	3	1829.97	4.26173	79.2379	0
530403448	vEIGGDGQTTDGTEPSHMHYALDENYFR	1	4	1	N-Term(iTRAQ4plex)	0	0.669216	0.812927	0.617784	0	1.858e-07	5.77872	4	3283.47	0.254221	64.4724	0
17999541	aVSTcAHLFWSGR	3	3	1	N-Term(iTRAQ4plex); C5(Carbamidomethyl)	0	0.81271	1.0696	0.910992	0	9.258e-09	5.77872	3	1635.81	-2.46065	49.1265	0
5031569	dQLQTFSEEHPVLLTEAPLNPR	2	2	1	N-Term(iTRAQ4plex)	0	0.780231	1.07382	0.823088	0	2.595e-07	5.77844	3	2678.4	3.78499	77.6377	0
5729850	iIHEDGYSEDEck	3	1	1	N-Term(iTRAQ4plex); C12(Carbamidomethyl); K13(iTRAQ4plex)	0	1.12377	1.14664	1.16565	0	1.138e-07	5.77826	3	1882.87	0.767766	25.7122	0
4503535	iVIGYQSHADTATk	3	3	1	N-Term(iTRAQ4plex); K14(iTRAQ4plex)	0	1.60255	0.923926	1.57266	0	6.021e-09	5.77811	3	1791.98	-1.84437	30.7377	0
156119625	kAAISGENAGLVR	4	1	1	N-Term(iTRAQ4plex); K1(iTRAQ4plex)	0	0.750342	0.844202	0.648859	0	9.467e-09	5.77746	3	1573.93	2.29398	19.5488	1
88758613	kPQNAADSYSWVPER	2	1	1	N-Term(iTRAQ4plex); K1(iTRAQ4plex)	0	0.981774	1.01857	0.553069	0	8.977e-10	5.77717	3	2036.05	2.85923	41.0764	0
28827782	aVADTGSEDQGPGTGELTAVHk	1	2	1	N-Term(iTRAQ4plex); K22(iTRAQ4plex)	0	0.715087	1.04299	0.851743	0	1.396e-11	5.77689	3	2428.22	-1.23195	34.0868	0
10864011	kYADALQEIIQER	4	1	1	N-Term(iTRAQ4plex); K1(iTRAQ4plex)	0	0.869609	1.06055	0.716155	0	1.718e-08	5.77633	3	1865.04	1.2142	67.4868	1
12667788	rQLEEAEEEAQR	7	2	1	N-Term(iTRAQ4plex)	0	1.01445	1.17626	1.06851	0	5.484e-08	5.77613	3	1631.82	3.71993	20.3286	1
4503481	kLDPGSEETQTLVR	8	1	1	N-Term(iTRAQ4plex); K1(iTRAQ4plex)	0	1.46499	0.926646	1.16572	0	4.865e-09	5.77546	3	1861.03	1.00237	32.8298	1
55749932	lQEEIQLkEEAENNLAAFR	3	1	1	N-Term(iTRAQ4plex); K8(iTRAQ4plex)	0	0.128754	0.816443	0.437558	0	4.694e-10	5.77521	3	2533.36	2.47937	83.1416	1
39753957	dSHSSEEDEASSQTDLSQTISk	2	2	1	N-Term(iTRAQ4plex); K22(iTRAQ4plex)	0	0.894653	1.14065	0.936625	0	5.745e-09	5.77512	3	2669.23	2.48765	34.9918	0
4758516	eAENPEGEEkEAATLEVERPLPMEVEk	2	4	1	N-Term(iTRAQ4plex); K10(iTRAQ4plex); K27(iTRAQ4plex)	0	1.27075	1.15021	2.24571	0	9.095e-07	5.77387	4	3485.77	0.528436	59.3406	1
7657309	hFVcEGcEQLLSGR	4	3	1	N-Term(iTRAQ4plex); C4(Carbamidomethyl); C7(Carbamidomethyl)	0	0.592092	1.55179	0.669161	0	4.281e-09	5.7737	3	1835.86	-2.46508	41.8048	0
5803225	eAAENSLVAYk	8	3	1	N-Term(iTRAQ4plex); K11(iTRAQ4plex)	0	1.06436	1.14587	0.979575	0	9.063e-07	5.77298	2	1482.8	-2.07192	40.4497	0
5031599	aVIHYRDDETMYVESk	3	1	1	N-Term(iTRAQ4plex); K16(iTRAQ4plex)	0	0.800102	1.01569	0.992521	0	1.209e-07	5.7723	3	2244.12	-0.137104	37.6252	1
124494247	gVSFYEVPPHLFAVADTVYR	11	4	1	N-Term(iTRAQ4plex)	0	0.389401	1.20749	0.352688	0	1.193e-08	5.77187	3	2411.26	3.77481	93.396	0
12025678	rDHALLEEQSk	11	4	1	N-Term(iTRAQ4plex); K11(iTRAQ4plex)	0	0.745995	1.03467	0.655556	0	6.816e-06	5.77124	3	1613.89	2.60675	8.1569	1
10864011	qLSSSGRPTASVIPSGVEWIk	1	1	1	N-Term(iTRAQ4plex); K21(iTRAQ4plex)	0	0.81859	0.972999	0.692743	0	9.748e-09	5.77111	3	2487.4	6.10118	69.3766	0
11496885	yLVALGHAYHPEEFVcSQcGk	3	2	1	N-Term(iTRAQ4plex); C16(Carbamidomethyl); C19(Carbamidomethyl); K21(iTRAQ4plex)	0	0.358925	0.691505	0.846169	0	3.702e-08	5.77097	4	2753.36	5.61322	65.6953	0
4557797	nIIHGSDSVESAEk	9	2	1	N-Term(iTRAQ4plex); K14(iTRAQ4plex)	0	1.16599	0.872471	1.19571	0	2.071e-09	5.77087	3	1773.93	2.64143	20.676	0
55770888	kLDNTTAAVQELGR	3	1	1	N-Term(iTRAQ4plex); K1(iTRAQ4plex)	0	1.07785	1.07117	1.22212	0	7.991e-10	5.77017	3	1804.02	2.44178	39.3925	1
6912242	vkYEVTEDVYTSR	1	1	1	N-Term(iTRAQ4plex); K2(iTRAQ4plex)	0	0.618949	1.04862	0.752762	0	1.604e-07	5.76888	3	1877	3.07732	63.11	1
5730087	hcDEVGFNAEEAHNIVk	2	1	1	N-Term(iTRAQ4plex); C2(Carbamidomethyl); K17(iTRAQ4plex)	0	0.7872	1.07493	0.725995	0	5.323e-09	5.76863	3	2257.09	-1.93046	33.8897	0
530381066	vDNDENEHQLSLR	11	5	1	N-Term(iTRAQ4plex)	0	1.11733	0.978471	1.52203	0	8.165e-08	5.76834	3	1712.84	3.2077	25.2944	0
54873613	kSPcPSVVAPVcGSDASTYSNEcELQR	4	4	1	K1(iTRAQ4plex); N-Term(iTRAQ4plex); C4(Carbamidomethyl); C12(Carbamidomethyl); C23(Carbamidomethyl)	0	0.210952	1.76397	0.396222	0	2.029e-07	5.76739	4	3286.57	9.89485	46.5199	1
16306532	vQDINDNPPEFLHETYHANVPER	2	5	1	N-Term(iTRAQ4plex)	0	0.832292	1.10582	1.14352	0	1.43e-09	5.76552	4	2878.4	2.57713	56.6218	0
14790119	gTELDcGIETDSGVDDDMAcHk	1	1	1	N-Term(iTRAQ4plex); C6(Carbamidomethyl); C20(Carbamidomethyl); K22(iTRAQ4plex)	0	1.78873	0.885888	2.32594	0	6.868e-11	5.76536	3	2713.17	2.82481	46.9321	0
116256329	iIGTLQNSAEFSEAFHcR	2	1	1	N-Term(iTRAQ4plex); C17(Carbamidomethyl)	0	0.604306	1.32376	0.484265	0	9.104e-11	5.76492	3	2224.09	-0.555216	75.5508	0
50845386	lSLEGDHSTPPSAYGSVk	39	3	1	N-Term(iTRAQ4plex); K18(iTRAQ4plex)	0	0.539965	1.20705	0.490046	0	4.122e-08	5.76456	3	2133.11	-0.0641318	44.5896	0
528281421	tESSGIETEPTVHHLPLSTEk	2	12	1	N-Term(iTRAQ4plex); K21(iTRAQ4plex)	0	0.750453	0.800557	0.734436	0	2.741e-09	5.76402	4	2580.34	0.241583	38.4514	0
50592994	tAFQEALDAAGDk	6	2	1	N-Term(iTRAQ4plex); K13(iTRAQ4plex)	0	1.14933	0.927019	1.38679	0	1.178e-07	5.76375	2	1624.85	3.05025	74.7356	0
4758012	vSQPIEGHAASFAQFk	4	3	1	N-Term(iTRAQ4plex); K16(iTRAQ4plex)	0	1.09433	1.2021	0.941859	0	5.159e-09	5.7635	3	2005.08	1.74598	48.4731	0
4759212	dLEEAEEYkEAR	1	2	1	N-Term(iTRAQ4plex); K9(iTRAQ4plex)	0	0.943119	1.07944	1.08193	0	2.184e-08	5.76306	3	1769.88	-0.0833849	35.0578	1
109148542	nSSHAGAFVIVTEEAIAk	1	1	1	N-Term(iTRAQ4plex); K18(iTRAQ4plex)	0	0.961046	1.10122	1.38663	0	6.779e-09	5.76212	3	2132.16	-0.646922	61.4999	0
6598323	yIAIVSTTVETkEPEk	1	3	1	N-Term(iTRAQ4plex); K12(iTRAQ4plex); K16(iTRAQ4plex)	0	0.84973	0.95462	1.04009	0	2.781e-08	5.76012	3	2240.28	2.70981	59.3317	1
530400315	nVDLLSDmVQEHDEPILk	7	8	1	N-Term(iTRAQ4plex); M8(Oxidation); K18(iTRAQ4plex)	0	1.41747	0.977408	1.86613	0	5.439e-09	5.76004	3	2399.23	-1.88828	64.7696	0
63162572	iVSRPEELREDDVGTGAGLLEIk	2	3	1	N-Term(iTRAQ4plex); K23(iTRAQ4plex)	0	1.35403	0.920982	1.06371	0	6.526e-08	5.75976	4	2784.54	3.2043	65.0572	1
5902076	gGPPFAFVEFEDPRDAEDAVYGR	5	2	1	N-Term(iTRAQ4plex)	0	1.10845	0.988373	1.41526	0	5.605e-07	5.75842	3	2685.28	5.09272	90.8602	1
8923920	lSLTQSDISHIGSMR	1	1	1	N-Term(iTRAQ4plex)	0	0.803182	0.957675	1.89965	0	7.088e-10	5.75835	3	1788.95	4.89787	62.826	0
38044112	eENSGLLQELEELRk	1	8	1	N-Term(iTRAQ4plex); K15(iTRAQ4plex)	0	0.819105	0.956116	0.699845	0	2.965e-08	5.75827	3	2075.13	5.03019	76.9477	1
15431297	kGDSSAEELk	8	3	1	N-Term(iTRAQ4plex); K1(iTRAQ4plex); K10(iTRAQ4plex)	0	1.22203	1.02392	0.951237	0	3.785e-05	5.75799	3	1495.83	-2.68063	6.00628	1
258614015	eVFGSGTAcQVcPVHR	3	2	1	N-Term(iTRAQ4plex); C9(Carbamidomethyl); C12(Carbamidomethyl)	0	0.966159	1.10486	0.665672	0	2.388e-07	5.75652	3	1947.93	0.303436	37.0995	0
9257257	sYIYSGSHDGHINYWDSETGENDSFAGk	5	4	1	N-Term(iTRAQ4plex); K28(iTRAQ4plex)	0	0.903505	0.830696	0.739484	0	1.938e-09	5.75607	4	3424.52	-1.42618	56.5873	0
19743823	lLVFSTDAGFHFAGDGk	6	2	1	N-Term(iTRAQ4plex); K17(iTRAQ4plex)	0	0.619991	1.13021	0.546568	0	3.051e-11	5.75516	3	2070.1	5.9909	83.5087	0
5803121	vELFHYQDGAFHTEYNR	2	1	1	N-Term(iTRAQ4plex)	0	0.9455	0.891614	0.985323	0	2.156e-07	5.754	4	2270.08	1.33704	55.2463	0
4507677	fQSSHHPTDITSLDQYVER	26	2	1	N-Term(iTRAQ4plex)	0	1.07982	0.997545	1.05955	0	2.057e-09	5.75378	3	2404.17	1.54358	49.4266	0
34452173	sLHLTcDSAPVGSQGTWSTScR	2	2	1	N-Term(iTRAQ4plex); C6(Carbamidomethyl); C21(Carbamidomethyl)	0	1.1477	1.05387	1.1901	0	2.013e-10	5.75336	3	2551.18	1.34437	44.987	0
156071465	gDkEEQEVSWTQYTQR	1	4	1	N-Term(iTRAQ4plex); K3(iTRAQ4plex)	0	1.11673	0.601623	1.06592	0	3.643e-08	5.75286	3	2272.11	2.59041	39.7108	1
315075331	aYWDIMISNHQNSNR	2	2	1	N-Term(iTRAQ4plex)	0	0.720249	0.617409	0.377047	0	1.959e-08	5.75255	3	1992.94	-2.79942	59.8938	0
195539356	dAYSGGAVNLYHVR	3	2	1	N-Term(iTRAQ4plex)	0	1.00874	0.73047	0.977415	0	3.319e-08	5.75196	3	1665.85	2.13555	41.6993	0
530366841	vAEFPHGYGScDEIPR	2	2	1	N-Term(iTRAQ4plex); C11(Carbamidomethyl)	0	1.0007	1.20555	1.17259	0	6.119e-09	5.74984	3	1977.93	3.82458	49.3167	0
4758484	eFTkLEEVLTNk	3	2	1	N-Term(iTRAQ4plex); K4(iTRAQ4plex); K12(iTRAQ4plex)	0	1.25686	1.13665	1.15799	0	9.816e-08	5.7492	3	1883.09	3.1848	70.2368	1
530427974	gHNQYAYDGkDYIALNEDLR	1	1	1	N-Term(iTRAQ4plex); K10(iTRAQ4plex)	0	0.0591497	4.99485	2.6475	0	5.224e-08	5.74891	3	2643.3	-3.22281	50.5289	1
20070125	lGETYkDHENIVIAk	8	6	1	N-Term(iTRAQ4plex); K6(iTRAQ4plex); K15(iTRAQ4plex)	0	1.32662	0.923337	1.6162	0	1.41e-07	5.74866	3	2162.22	1.49308	41.3452	1
10880979	qQHEGAQGALDSGEPPQcR	4	4	1	N-Term(iTRAQ4plex); C18(Carbamidomethyl)	0	0.238368	1.06346	1.37287	0	1.409e-11	5.74762	3	2209.02	-0.930441	15.0164	0
530366880	kDVIELTDDSFDk	1	6	1	N-Term(iTRAQ4plex); K1(iTRAQ4plex); K13(iTRAQ4plex)	0	1.57509	1.27064	1.72346	0	2.819e-07	5.74745	3	1957.05	1.55174	53.6475	1
164420681	sccTSVNEVIcHGIPDR	1	3	1	N-Term(iTRAQ4plex); C2(Carbamidomethyl); C3(Carbamidomethyl); C11(Carbamidomethyl)	0	0.908749	0.65095	0.760649	0	1.885e-09	5.74615	3	2147.99	4.56487	49.3649	0
4507645	dcGATWVVLGHSER	15	4	1	N-Term(iTRAQ4plex); C2(Carbamidomethyl)	0	1.08993	0.971646	1.2433	0	7.693e-07	5.74504	3	1730.84	1.26009	45.2079	0
309384267	kIEESETIEDSSNQAAAR	2	8	1	N-Term(iTRAQ4plex); K1(iTRAQ4plex)	0	1.2135	1.26534	1.13671	0	1.094e-09	5.74436	3	2266.14	0.719955	24.9344	1
61743954	gGADVSGGVSAPDISLGEGHLSVk	2	6	1	N-Term(iTRAQ4plex); K24(iTRAQ4plex)	0	0.849269	1.35198	0.503597	0	1.341e-08	5.74426	3	2497.3	-5.65073	62.2874	0
305855078	vTEFGGELHEDGGk	1	1	1	N-Term(iTRAQ4plex); K14(iTRAQ4plex)	0	0.725224	1.18065	1.03308	0	5.56e-10	5.74424	3	1762.89	2.16794	32.6159	0
82617632	eSNTAGIDIFSk	4	3	1	N-Term(iTRAQ4plex); K12(iTRAQ4plex)	0	0.40248	1.38557	0.248403	0	5.963e-08	5.74382	2	1569.85	6.55982	62.1157	0
7427519	kVEEEEDESALk	1	1	1	N-Term(iTRAQ4plex); K1(iTRAQ4plex); K12(iTRAQ4plex)	0	3.80016	0.724842	1.65544	0	1.163e-07	5.74378	3	1837.98	1.75933	44.8755	1
47132555	gATYNIIVEALkDQQR	8	5	1	N-Term(iTRAQ4plex); K12(iTRAQ4plex)	0	1.01091	0.886468	1.01272	0	8.975e-10	5.74316	3	2107.18	3.35269	74.98	1
530419271	gQVQEVGWHDVAGWLGR	5	5	1	N-Term(iTRAQ4plex)	0	1.22087	1.09332	1.06683	0	2.147e-10	5.74303	3	2038.05	4.32108	78.7853	0
4503139	sGVYQHVTGEMmGGHAIR	10	1	1	N-Term(iTRAQ4plex); M12(Oxidation)	0	1.27517	1.0279	1.31056	0	1.156e-07	5.74245	4	2090.01	2.31187	31.7584	0
4504351	nFGkEFTPQMQAAYQk	1	1	1	N-Term(iTRAQ4plex); K4(iTRAQ4plex); K16(iTRAQ4plex)	0	0.296547	0.405152	0.298883	0	2.777e-08	5.74223	3	2320.22	4.84456	48.0538	1
4502907	tGVLkPGSDTLQEVk	1	1	1	N-Term(iTRAQ4plex); K5(iTRAQ4plex); K15(iTRAQ4plex)	0	0.151488	0.956	0.584725	0	5.89e-09	5.74203	3	2004.17	-1.78688	42.2193	0
223029410	iGITNHDEYSLVR	4	3	1	N-Term(iTRAQ4plex)	0	0.610124	1.19023	0.698486	0	2.674e-07	5.74066	3	1660.88	4.07445	47.211	0
42794779	rFDSELSQAHEEAQR	2	9	1	N-Term(iTRAQ4plex)	0	0.933641	1.57722	1.05537	0	5.402e-07	5.74042	3	1946.95	3.48254	20.2647	1
33350932	sELEEQQMHLNVGLR	1	1	1	N-Term(iTRAQ4plex)	0	0.973948	0.96445	0.886473	0	3.196e-09	5.73878	3	1926.98	-2.15294	52.3678	0
213688375	kDLYANNVLSGGTTmYPGIADR	5	4	1	N-Term(iTRAQ4plex); K1(iTRAQ4plex); M15(Oxidation)	0	0.451842	0.752379	0.636419	0	3.056e-08	5.7387	3	2660.37	3.01891	59.8375	1
54873613	eAAYVcLcPGGFSGPHcEk	1	4	1	N-Term(iTRAQ4plex); C6(Carbamidomethyl); C8(Carbamidomethyl); C17(Carbamidomethyl); K19(iTRAQ4plex)	0	0.633999	1.52367	0.617621	0	3.98e-09	5.73846	3	2427.12	2.80749	51.572	0
8923001	eAEHHcLLHSPIPVNcPIR	2	1	1	N-Term(iTRAQ4plex); C6(Carbamidomethyl); C16(Carbamidomethyl)	0	0.829447	1.00104	0.93309	0	1.816e-08	5.73812	4	2423.22	0.414869	36.8143	0
5031573	dREVGIPPEQSLETAk	21	2	1	N-Term(iTRAQ4plex); K16(iTRAQ4plex)	0	0.908352	0.966331	1.01974	0	2.966e-08	5.73788	3	2057.12	2.55272	40.2189	1
133922562	sFIGQQFAVGSHVYSVAk	1	1	1	N-Term(iTRAQ4plex); K18(iTRAQ4plex)	0	0.335728	0.958526	0.393153	0	1.547e-08	5.73713	3	2213.21	5.0497	63.4582	0
167614504	ncEQckPFYYQHPER	2	2	1	N-Term(iTRAQ4plex); C2(Carbamidomethyl); C5(Carbamidomethyl); K6(iTRAQ4plex)	0	0.687239	1.35448	0.685838	0	9.294e-07	5.73623	4	2344.09	3.10827	21.387	0
4506189	kIcALDDNVcMAFAGLTADAR	4	1	1	K1(iTRAQ4plex); N-Term(iTRAQ4plex); C3(Carbamidomethyl); C10(Carbamidomethyl)	0	1.11838	0.92706	1.06096	0	4.078e-11	5.73622	3	2600.29	1.43313	85.0854	1
5031753	vTGEADVEFATHEDAVAAmSk	3	6	1	N-Term(iTRAQ4plex); M19(Oxidation); K21(iTRAQ4plex)	0	1.15185	0.853061	1.01313	0	5.57e-10	5.73545	3	2482.21	3.63179	51.0557	0
74229017	tRPVILDPAEPTGDVGGGDR	1	2	1	N-Term(iTRAQ4plex)	0	0.822643	0.834844	0.67139	0	2.185e-08	5.73541	3	2166.13	3.45982	45.6597	0
45439327	lHSEGDQLLAAEHPGR	2	1	1	N-Term(iTRAQ4plex)	0	0.603517	1.23325	0.771679	0	4.308e-09	5.73505	3	1873.97	1.76677	30.6595	0
390125204	kVFANPEDcVAFGk	1	3	1	N-Term(iTRAQ4plex); K1(iTRAQ4plex); C9(Carbamidomethyl); K14(iTRAQ4plex)	0	1.18756	1.30584	2.03355	0	5.374e-08	5.73395	3	2014.09	3.33022	45.6897	1
9624998	eGRPSGEAFVELESEEEVk	7	1	1	N-Term(iTRAQ4plex); K19(iTRAQ4plex)	0	0.831612	0.897251	1.13613	0	4.127e-08	5.73359	3	2409.21	2.74043	55.7978	0
10863927	vSFELFADkVPk	6	1	1	N-Term(iTRAQ4plex); K9(iTRAQ4plex); K12(iTRAQ4plex)	0	0.783902	1.10195	0.968533	0	2.04e-07	5.73329	3	1812.07	3.5114	74.2691	1
48255966	nENTFLDLTVQQIEHLNk	5	3	1	N-Term(iTRAQ4plex); K18(iTRAQ4plex)	0	1.31903	1.40028	1.77542	0	2.312e-07	5.73328	3	2444.31	3.86017	94.1574	0
308818200	mLEmGITGPEGHVLSRPEELEAEAVFR	1	2	1	N-Term(iTRAQ4plex); M1(Oxidation); M4(Oxidation)	0	1.09776	0.920846	0.961499	0	1.041e-07	5.73321	4	3173.59	5.45325	67.6316	0
33350932	gkEDEGEEAASPmLQIQR	5	1	1	N-Term(iTRAQ4plex); K2(iTRAQ4plex); M13(Oxidation)	0	0.857211	1.14503	0.814769	0	4.431e-09	5.73288	3	2292.14	0.769323	28.7078	1
67782365	akQEELEAALQR	9	1	1	N-Term(iTRAQ4plex); K2(iTRAQ4plex)	0	0.312448	1.48513	1.99363	0	2.615e-08	5.73271	3	1673.95	1.94546	62.2684	1
116008152	dFAISVVVkPSSTR	1	1	1	N-Term(iTRAQ4plex); K9(iTRAQ4plex)	0	0.522101	0.881496	1.1082	0	2.175e-09	5.73235	3	1794.04	3.977	54.7316	0
33239445	gYIFLEYASPAHAVDAVk	3	1	1	N-Term(iTRAQ4plex); K18(iTRAQ4plex)	0	1.4044	0.969304	1.08881	0	7.593e-09	5.73186	3	2239.21	5.00694	78.2449	0
4505621	nRPTSISWDGLDSGk	8	2	1	N-Term(iTRAQ4plex); K15(iTRAQ4plex)	0	0.593936	1.36117	0.882517	0	5.552e-08	5.73179	3	1921	0.242141	45.7331	0
118498356	tAEHEAAQQDLQSk	5	4	1	N-Term(iTRAQ4plex); K14(iTRAQ4plex)	0	0.95871	1.30135	0.998917	0	7.128e-09	5.73022	3	1843.94	1.98582	9.25332	0
530418817	kEETVEDEIDVR	1	2	1	N-Term(iTRAQ4plex); K1(iTRAQ4plex)	0	1.25153	0.831504	0.868568	0	4.442e-07	5.72984	3	1749.92	3.12511	58.5905	1
55749932	hQIQSYTcEIDALk	4	1	1	N-Term(iTRAQ4plex); C8(Carbamidomethyl); K14(iTRAQ4plex)	0	0.122101	0.697067	0.462203	0	1.155e-07	5.7298	3	1994.04	5.37489	54.0091	0
156119625	vTFQLTYEEVLkR	2	2	1	N-Term(iTRAQ4plex); K12(iTRAQ4plex)	0	0.71831	0.620471	0.465209	0	1.936e-07	5.72966	3	1914.1	5.06426	74.3279	1
67514036	iDLAGSSLSGILDkDLSDR	1	8	1	N-Term(iTRAQ4plex); K14(iTRAQ4plex)	0	0.488184	0.738742	0.907921	0	1.96e-08	5.72916	3	2263.24	2.76894	88.3442	1
78000181	vAYVSFGPHAGk	5	1	1	N-Term(iTRAQ4plex); K12(iTRAQ4plex)	0	1.38658	1.02371	1.20053	0	2.158e-07	5.72809	3	1520.85	3.81346	41.4777	0
4557733	gAGGQSMSEAPTGDHAPAPTR	2	1	1	N-Term(iTRAQ4plex)	0	0.964773	1.47257	1.22562	0	1.041e-09	5.72787	3	2139	-0.832079	16.5386	0
394025672	aTcIEMVTSLAYTHHGR	2	2	1	N-Term(iTRAQ4plex); C3(Carbamidomethyl)	0	0.970914	1.06681	0.992115	0	1.539e-09	5.72506	4	2091.03	3.18964	52.0641	0
62739186	sPPEISHGVVAHmSDSYQYGEEVTYk	3	1	1	N-Term(iTRAQ4plex); M13(Oxidation); K26(iTRAQ4plex)	0	1.11663	0.378932	0.332946	0	2.749e-08	5.72467	4	3214.53	1.70833	44.0515	0
4503579	iTPLSLQTQGSSHETLNIVEEk	1	1	1	N-Term(iTRAQ4plex); K22(iTRAQ4plex)	0	0.377261	1.17746	0.669349	0	2.602e-09	5.72421	3	2712.47	2.80429	64.9292	0
208022622	tLSDYNIQkESTLHLVLR	2	9	1	N-Term(iTRAQ4plex); K9(iTRAQ4plex)	0	0.794094	1.07097	0.777596	0	1.593e-08	5.72417	3	2418.36	1.61273	64.3884	1
6912286	rDPTAEQFQEELEk	1	1	1	N-Term(iTRAQ4plex); K14(iTRAQ4plex)	0	11.8398	0.764785	0.965313	0	0.0001281	5.72388	3	2008.01	-3.9261	45.1334	1
14043026	nkTEDLEATSEHFk	3	1	1	N-Term(iTRAQ4plex); K2(iTRAQ4plex); K14(iTRAQ4plex)	0	0.990978	1.16841	1.32924	0	7.896e-09	5.72308	3	2081.1	4.92633	28.783	1
33239445	tSIFWNDVkDPVSIEER	2	1	1	N-Term(iTRAQ4plex); K9(iTRAQ4plex)	0	1.22526	0.9999	1.24313	0	1.277e-08	5.72301	3	2323.23	7.22556	72.9633	1
13540594	dGRPTELGGcTAIVR	1	2	1	N-Term(iTRAQ4plex); C10(Carbamidomethyl)	0	0.918341	0.931586	0.772915	0	4.63e-09	5.7221	3	1745.91	0.649416	34.6455	0
4501887	ekLcYVALDFEQEmATAASSSSLEk	7	9	1	N-Term(iTRAQ4plex); K2(iTRAQ4plex); C4(Carbamidomethyl); M14(Oxidation); K25(iTRAQ4plex)	0	0.788264	1.04466	0.857859	0	3.016e-09	5.7215	4	3255.62	2.57189	76.4746	1
116256336	aQDGSHPLSLQDLIEk	4	20	1	N-Term(iTRAQ4plex); K16(iTRAQ4plex)	0	0.969851	0.899498	1.1107	0	5.127e-08	5.72073	3	2039.11	1.92702	66.798	0
146231938	sQSSHSYDDSTLPLIDR	4	26	1	N-Term(iTRAQ4plex)	0	1.1059	1.16062	1.12958	0	1.041e-08	5.72046	3	2065	0.0999306	44.7107	0
12667788	hEmPPHIYAITDTAYR	6	2	1	N-Term(iTRAQ4plex); M3(Oxidation)	0	0.898319	1.05834	0.998773	0	8.274e-09	5.72011	3	2075.01	0.282928	35.3369	0
30581135	dkFQETSDEFEAAR	4	2	1	N-Term(iTRAQ4plex); K2(iTRAQ4plex)	0	0.937879	1.01498	1.11125	0	1.651e-08	5.71962	3	1960.95	2.33619	42.0164	1
223468595	qEREPVGTcFLQDGTk	1	4	1	N-Term(iTRAQ4plex); C9(Carbamidomethyl); K16(iTRAQ4plex)	0	0.838099	1.05255	1.35649	0	1.031e-07	5.71904	3	2153.08	-3.26061	38.2964	1
225543166	dVVVQHVHFDGLGR	3	1	1	N-Term(iTRAQ4plex)	0	0.983815	0.867615	0.764305	0	1.035e-09	5.7188	3	1721.92	1.52999	42.8365	0
48255966	iLTTASSHEFEHTk	3	3	1	N-Term(iTRAQ4plex); K14(iTRAQ4plex)	0	1.13027	1.20873	1.27592	0	4.554e-10	5.71735	3	1889	1.95414	28.4579	0
89191868	dETLQDGcDTHFck	2	1	1	N-Term(iTRAQ4plex); C8(Carbamidomethyl); C13(Carbamidomethyl); K14(iTRAQ4plex)	0	0.396298	1.27406	0.464029	0	2.887e-09	5.71709	3	2013.9	5.49431	32.0026	0
87159832	gFLTERDDILcPDcGkDI	2	4	1	N-Term(iTRAQ4plex); C11(Carbamidomethyl); C14(Carbamidomethyl); K16(iTRAQ4plex)	0	0.9767	0.826762	3.20962	0	2.573e-06	5.71663	3	2412.18	2.46901	69.9683	2
530393506	dENQSINHQmAQEDAQR	1	5	1	N-Term(iTRAQ4plex); M10(Oxidation)	0	0.977534	1.03024	1.07788	0	7.346e-08	5.71642	3	2173.96	-0.126268	30.865	0
171460928	lDADkYENDPELEk	1	1	1	N-Term(iTRAQ4plex); K5(iTRAQ4plex); K14(iTRAQ4plex)	0	1.73032	1.21018	1.87684	0	1.76e-07	5.71592	3	2111.08	-1.50963	41.4218	1
189181666	gSYNPVTHIYTAQDVk	3	3	1	N-Term(iTRAQ4plex); K16(iTRAQ4plex)	0	0.964113	1.04737	1.00062	0	5.492e-09	5.71515	3	2081.1	3.37421	42.7643	0
259013547	dVDEcALGTHNcSEAETcHNIQGSFR	1	3	1	N-Term(iTRAQ4plex); C5(Carbamidomethyl); C12(Carbamidomethyl); C18(Carbamidomethyl)	0	1.33686	1.09102	1.11571	0	1.178e-10	5.7151	4	3151.35	2.09028	37.6438	0
12025678	qLEAIDQLHLEYAk	6	4	1	N-Term(iTRAQ4plex); K14(iTRAQ4plex)	0	0.768852	1.0724	0.713535	0	1.014e-08	5.71474	3	1959.09	4.33887	66.6158	0
4502101	aAYLQETGkPLDETLk	1	2	1	N-Term(iTRAQ4plex); K9(iTRAQ4plex); K16(iTRAQ4plex)	0	1.49607	1.45218	0.691535	0	1.255e-08	5.71327	3	2209.24	0.295935	50.6087	0
47419930	sFTQAQLDGGLVLFSHR	1	1	1	N-Term(iTRAQ4plex)	0	0.645355	0.755806	0.451058	0	2.933e-09	5.71271	3	2020.08	1.64299	78.4537	0
19920317	vASLEESEGNkQDLk	2	1	1	N-Term(iTRAQ4plex); K11(iTRAQ4plex); K15(iTRAQ4plex)	0	2.14805	1.00567	1.99666	0	1.273e-09	5.7115	3	2079.13	0.170549	31.0889	1
440309857	eGIVTATEQEVkEDIAk	1	2	1	N-Term(iTRAQ4plex); K12(iTRAQ4plex); K17(iTRAQ4plex)	0	1.48287	1.05758	1.4736	0	2.036e-09	5.71101	3	2292.27	0.831542	68.5729	1
114796642	sWVGFSGGQHHTVcMDSEGk	2	3	1	N-Term(iTRAQ4plex); C14(Carbamidomethyl); K20(iTRAQ4plex)	0	1.09161	1.06893	2.79557	0	5.595e-06	5.711	4	2494.16	4.13716	37.5794	0
33286418	lAPITSDPTEATAVGAVEASFk	4	4	1	N-Term(iTRAQ4plex); K22(iTRAQ4plex)	0	1.14621	0.917625	1.15341	0	1.695e-09	5.70804	3	2463.33	3.36179	91.0817	0
4502067	gVcEETSGAYEk	6	1	1	N-Term(iTRAQ4plex); C3(Carbamidomethyl); K12(iTRAQ4plex)	0	1.60872	0.919136	0.413929	0	7.959e-08	5.7079	2	1617.77	1.42872	21.6514	0
13654237	iIANALSSEPAcLAEIEEDkAR	3	2	1	N-Term(iTRAQ4plex); C12(Carbamidomethyl); K20(iTRAQ4plex)	0	1.57348	1.05461	1.02507	0	2.486e-09	5.70765	3	2688.41	0.138456	78.8553	1
9665248	sGAHSFISGLPQGYDTEVDEAGSQLSGGQR	2	2	1	N-Term(iTRAQ4plex)	0	0.767948	1.02341	0.613512	0	1.499e-09	5.70657	3	3194.51	1.11852	68.1088	0
4755125	sQVETDDLILkPGVVHVIDVDRGEEk	2	2	1	N-Term(iTRAQ4plex); K11(iTRAQ4plex); K26(iTRAQ4plex)	0	0.65779	1.72435	0.285472	0	2.277e-07	5.70538	5	3322.83	2.88005	66.1914	1
4557305	gILAADESTGSIAk	10	2	1	N-Term(iTRAQ4plex); K14(iTRAQ4plex)	0	1.16862	0.921616	1.18643	0	1.632e-08	5.70517	2	1620.9	-5.43877	50.1427	0
195976754	ekPAIHHIPGFEVQETSR	1	16	1	N-Term(iTRAQ4plex); K2(iTRAQ4plex)	0	0.93755	1.09122	0.77175	0	1.095e-07	5.70447	4	2363.28	2.40209	33.2441	0
66932947	tEHPFTVEEFVLPk	15	1	1	N-Term(iTRAQ4plex); K14(iTRAQ4plex)	0	0.827555	0.708774	0.429731	0	5.802e-08	5.70331	3	1961.07	5.50512	71.099	0
71773110	lNHQLEGLTFQMk	4	1	1	N-Term(iTRAQ4plex); K13(iTRAQ4plex)	0	1.12272	0.845158	0.559105	0	2.932e-07	5.70302	3	1847.01	1.98592	63.7475	0
208022622	ecPSDEcGAGVFmASHFDR	3	1	1	N-Term(iTRAQ4plex); C2(Carbamidomethyl); C7(Carbamidomethyl); M13(Oxidation)	0	1.69492	0.992567	1.13836	0	8.03e-10	5.70291	3	2331.95	-0.617895	43.2198	0
50428938	eSVLIISTDPAHNISDAFDQk	4	1	1	N-Term(iTRAQ4plex); K21(iTRAQ4plex)	0	1.13278	0.840508	0.828928	0	1.033e-08	5.70272	3	2588.36	4.218	78.618	0
5729877	gPAVGIDLGTTYScVGVFQHGk	4	3	1	N-Term(iTRAQ4plex); C14(Carbamidomethyl); K22(iTRAQ4plex)	0	1.11306	0.82084	1.10648	0	1.462e-10	5.70178	3	2551.33	1.86998	75.647	0
28178832	vAkPVVEMDGDEMTR	2	1	1	N-Term(iTRAQ4plex); K3(iTRAQ4plex)	0	1.16536	0.986634	1.66422	0	3.322e-10	5.70174	3	1965.01	2.27675	42.4987	0
115298659	eTGTLESQLEANkR	1	1	1	N-Term(iTRAQ4plex); K13(iTRAQ4plex)	0	0.502756	0.356487	0.274202	0	5.702e-09	5.70046	3	1864	0.824878	31.1061	1
530376607	gSLTEGALAHSGNPVSk	1	24	1	N-Term(iTRAQ4plex); K17(iTRAQ4plex)	0	0.438184	1.41211	0.596752	0	8.964e-10	5.6995	3	1913.04	4.1413	34.8123	0
5729875	eGEEPTVYSDEEEPkDESAR	6	2	1	N-Term(iTRAQ4plex); K15(iTRAQ4plex)	0	1.2386	1.64127	1.16259	0	2.385e-09	5.69879	3	2584.18	1.11056	23.8507	1
13124879	qTLEkENADLAGELR	2	4	1	N-Term(iTRAQ4plex); K5(iTRAQ4plex)	0	0.390067	0.419661	0.371469	0	2.33e-06	5.69863	3	1975.08	6.08888	41.6452	1
149589008	eYELESLFEHYcYSR	2	2	1	N-Term(iTRAQ4plex); C12(Carbamidomethyl)	0	0.945042	0.6786	0.866859	0	1.797e-08	5.69858	3	2168.98	4.5695	83.964	0
4557625	iHLDDANESDHFENIQSTNWQTMR	2	2	1	N-Term(iTRAQ4plex)	0	0.898102	0.488084	3.165	0	1.255e-08	5.69829	4	3045.39	1.68476	59.9004	0
530360894	sPRPTSAPAITQGQVAEGGVLDASAk	1	26	1	N-Term(iTRAQ4plex); K26(iTRAQ4plex)	0	0.764582	0.464511	0.389858	0	2.698e-08	5.6979	3	2796.52	4.66251	47.9196	0
145275213	lHEAFSPVSYQHDLALLR	2	1	1	N-Term(iTRAQ4plex)	0	0.891932	0.989034	0.529423	0	2.257e-09	5.69756	4	2240.2	2.3951	67.4068	0
514239920	yYAGGcSPHYILNTR	1	4	1	N-Term(iTRAQ4plex); C6(Carbamidomethyl)	0	0.78703	0.856142	0.545675	0	2.004e-09	5.69717	3	1915.92	-4.07291	44.3527	0
4503895	aFREEFGAEPELAVSAPGR	4	1	1	N-Term(iTRAQ4plex)	0	0.614687	0.690803	0.698735	0	2.143e-09	5.69689	3	2177.12	6.20014	61.5455	1
6912714	fQEYHIQQNEALAAk	2	1	1	N-Term(iTRAQ4plex); K15(iTRAQ4plex)	0	1.2264	1.06543	1.22057	0	1.127e-07	5.69622	3	2078.1	3.38688	44.6752	0
67089149	cYASDQEVLDMHGFLR	1	16	1	N-Term(iTRAQ4plex); C1(Carbamidomethyl)	0	0.728299	0.604427	0.852667	0	4.856e-09	5.69548	3	2084.97	4.17307	68.4797	0
66529396	eVESVDLPHcHLIk	2	2	1	N-Term(iTRAQ4plex); C10(Carbamidomethyl); K14(iTRAQ4plex)	0	0.890478	0.89005	1.63425	0	4.713e-07	5.6949	4	1964.05	1.0571	42.4008	0
118601081	lQEALDAEMLEDEAGGGGAGPGGAck	1	1	1	N-Term(iTRAQ4plex); C25(Carbamidomethyl); K26(iTRAQ4plex)	0	0.95543	1.15352	1.18799	0	3.317e-10	5.69449	3	2791.32	2.39109	76.8738	0
117190174	qkVDSLLENLEk	4	7	1	N-Term(iTRAQ4plex); K2(iTRAQ4plex); K12(iTRAQ4plex)	0	1.33297	1.0791	1.65685	0	3.907e-09	5.6942	3	1848.08	2.41366	59.4211	1
294997306	iPSDTFYDHEDTTTDkLk	1	1	1	N-Term(iTRAQ4plex); K16(iTRAQ4plex); K18(iTRAQ4plex)	0	0.336946	0.705117	0.384865	0	1.121e-05	5.69356	4	2558.31	5.07597	46.8592	1
31377806	lSDAGQYLcQAGDDSNSNkk	1	2	1	N-Term(iTRAQ4plex); C9(Carbamidomethyl); K19(iTRAQ4plex); K20(iTRAQ4plex)	0	0.513912	1.01639	0.343992	0	7.84e-12	5.69282	3	2603.27	-0.420786	43.6153	1
63252913	yQEGGVESAFHk	9	3	1	N-Term(iTRAQ4plex); K12(iTRAQ4plex)	0	1.20622	1.28661	1.55641	0	1.961e-10	5.69269	3	1639.84	2.60847	33.8898	0
530389313	dFSSVEGVSmEPGTFNVFPcYQLHk	5	2	1	N-Term(iTRAQ4plex); M10(Oxidation); C20(Carbamidomethyl); K25(iTRAQ4plex)	0	0.474063	0.685002	1.12776	0	1.066e-07	5.69223	4	3179.52	4.92109	85.2825	0
66932947	lHTEAQIQEEGTVVELTGR	9	1	1	N-Term(iTRAQ4plex)	0	0.832958	0.800154	0.519446	0	4.491e-11	5.69187	3	2254.19	4.42068	55.1879	0
4502517	hDTSLkPISVSYNPATAk	5	1	1	N-Term(iTRAQ4plex); K6(iTRAQ4plex); K18(iTRAQ4plex)	0	0.648356	0.297196	0.238233	0	9.466e-09	5.69144	3	2361.31	-0.410762	38.0743	0
4758516	eAATLEVERPLPMEVEk	3	4	1	N-Term(iTRAQ4plex); K17(iTRAQ4plex)	0	1.24584	1.02369	1.9171	0	1.483e-08	5.69123	3	2229.21	0.637067	56.9896	0
33350932	kYTGEDFDEDLR	3	1	1	N-Term(iTRAQ4plex); K1(iTRAQ4plex)	0	0.89906	0.962522	0.849095	0	2.89e-09	5.69096	3	1775.87	-0.936186	39.0958	1
41393561	sAGAcTAAAFLk	5	1	1	N-Term(iTRAQ4plex); C5(Carbamidomethyl); K12(iTRAQ4plex)	0	0.880935	0.802769	0.854514	0	3.627e-08	5.69078	2	1455.79	-0.467712	67.6375	0
530392799	rEPAPNAPGDIAAAFPAER	1	13	1	N-Term(iTRAQ4plex)	0	0.945867	1.12603	0.852034	0	2.635e-07	5.69045	3	2094.09	2.8615	52.213	1
24308207	dVRPYIVGAVVR	4	1	1	N-Term(iTRAQ4plex)	0	0.909316	1.12727	1.01949	0	3.478e-08	5.69022	3	1487.88	-1.61357	51.6976	0
33350932	gTVGEPTYDAEFQHFLR	4	1	1	N-Term(iTRAQ4plex)	0	0.843299	1.07379	0.689218	0	1.772e-08	5.6901	3	2111.04	4.43496	68.3319	0
6005942	vVETDPSPYcIVAPDTVIHcEGEPIkR	3	2	1	N-Term(iTRAQ4plex); C10(Carbamidomethyl); C20(Carbamidomethyl); K26(iTRAQ4plex)	0	0.826081	1.02816	1.02	0	1.502e-08	5.68912	4	3369.72	3.31857	65.835	1
5032087	eDSAPSkPVVGIIYPPPEVR	3	3	1	N-Term(iTRAQ4plex); K7(iTRAQ4plex)	0	1.29911	1.34821	1.33066	0	3.266e-08	5.68905	3	2438.37	5.03143	63.1703	0
530403964	kEDESQmEDPSTSPSPGTR	1	3	1	N-Term(iTRAQ4plex); K1(iTRAQ4plex); M7(Oxidation)	0	0.808525	1.24412	0.764156	0	4.03e-08	5.68903	3	2382.1	2.23197	33.9159	1
5729980	kIVEGISQPIWLVSDTR	1	2	1	N-Term(iTRAQ4plex); K1(iTRAQ4plex)	0	1.10322	1.19635	1.24834	0	1.195e-08	5.68855	3	2229.29	3.49225	76.2047	1
118498356	aLkEEIGNVQLEk	1	3	1	N-Term(iTRAQ4plex); K3(iTRAQ4plex); K13(iTRAQ4plex)	0	0.889159	0.938195	1.10089	0	2.192e-08	5.68844	3	1903.12	0.818281	51.1778	1
359465572	iLHcLGLAEEIQk	3	1	1	N-Term(iTRAQ4plex); C4(Carbamidomethyl); K13(iTRAQ4plex)	0	0.918485	0.808305	0.839491	0	1.26e-08	5.68841	3	1812.04	3.76571	64.5226	0
530410977	iRQEEIEIEVVQR	1	5	1	N-Term(iTRAQ4plex)	0	0.761484	0.891112	0.643136	0	1.924e-07	5.68803	3	1785	2.73441	67.4247	1
4502157	lkEFGNTLEDk	4	1	1	N-Term(iTRAQ4plex); K2(iTRAQ4plex); K11(iTRAQ4plex)	0	0.702104	0.64489	0.494458	0	2.085e-05	5.68748	3	1725.98	1.73584	43.8345	1
55770844	vIHVVTSEMDNYEPGVYTEk	5	3	1	N-Term(iTRAQ4plex); K20(iTRAQ4plex)	0	1.10581	1.02577	0.77424	0	2.307e-09	5.68729	3	2598.31	3.04399	67.0902	0
110556636	kIPSVEDSLGEGSR	2	5	1	N-Term(iTRAQ4plex); K1(iTRAQ4plex)	0	1.13212	1.06506	0.944456	0	4.193e-06	5.68722	3	1761.96	1.12211	39.599	1
19923437	kGVLETFSGTETNk	1	3	1	N-Term(iTRAQ4plex); K1(iTRAQ4plex); K14(iTRAQ4plex)	0	0.840132	1.35798	0.683287	0	2.23e-07	5.68663	3	1943.08	0.0666853	34.498	1
61743954	lPQFGISTPGSDLHVNAk	2	6	1	N-Term(iTRAQ4plex); K18(iTRAQ4plex)	0	0.584095	1.16569	0.447988	0	1.19e-08	5.6866	3	2169.2	2.98747	67.2139	0
6005846	lLDSVEQDFHLEIAk	2	1	1	N-Term(iTRAQ4plex); K15(iTRAQ4plex)	0	0.763399	0.915043	1.26102	0	9.155e-10	5.68626	3	2045.12	4.45683	91.2813	0
116063573	fNEEHIPDSPFVVPVASPSGDAR	13	2	1	N-Term(iTRAQ4plex)	0	0.729745	0.984538	0.588493	0	6.623e-08	5.6859	3	2611.3	4.01045	75.3029	0
51873036	gSLAAVAHAQSLVEAQPNVDk	4	5	1	N-Term(iTRAQ4plex); K21(iTRAQ4plex)	0	0.997995	1.06489	0.775285	0	1.48e-09	5.68579	3	2393.31	1.57331	57.3038	0
150010552	sQAEEEIDEIRk	2	1	1	N-Term(iTRAQ4plex); K12(iTRAQ4plex)	0	1.41722	1.31694	1.17797	0	2.296e-08	5.68573	3	1734.92	3.173	34.9407	1
4503545	rNDFQLIGIQDGYLSLLQDSGEVR	2	2	1	N-Term(iTRAQ4plex)	0				0	2.121e-09	5.68542	3	2880.49	-4.26831	102.525	1
62241042	eRPTPSLNNNcTTSEDSLVLYNR	3	2	1	N-Term(iTRAQ4plex); C11(Carbamidomethyl)	0	1.30171	0.998218	1.06125	0	2.919e-08	5.68507	3	2824.37	0.10105	51.6826	0
186972143	aDNIEVFAQGHGIIQVDk	2	5	1	N-Term(iTRAQ4plex); K18(iTRAQ4plex)	0	1.11109	0.829516	0.871013	0	2.727e-09	5.68454	3	2242.21	3.31119	66.4444	0
530419271	tNVLGHLQQGGAPTPFDR	1	5	1	N-Term(iTRAQ4plex)	0	1.16387	1.1061	1.08515	0	1.964e-09	5.68417	3	2052.09	5.67636	57.0939	0
114155142	gQPSNkEDVDDLVSQLR	2	2	1	N-Term(iTRAQ4plex); K6(iTRAQ4plex)	0	1.25439	0.973347	1.525	0	6.478e-07	5.68412	3	2188.15	3.5394	57.953	1
383209673	aLQPIVSEEEWAHTk	2	5	1	N-Term(iTRAQ4plex); K15(iTRAQ4plex)	0	0.998601	0.848023	0.909865	0	4.443e-09	5.68384	3	2026.09	4.90274	57.6523	0
223029410	eQGVEEHETLLLR	5	3	1	N-Term(iTRAQ4plex)	0	0.708301	1.15069	0.74353	0	5.797e-07	5.68259	3	1696.9	1.01979	39.8935	0
116063573	tGVELGkPTHFTVNAk	2	2	1	N-Term(iTRAQ4plex); K7(iTRAQ4plex); K16(iTRAQ4plex)	0	0.609151	1.00711	0.622284	0	3.741e-09	5.68225	3	2131.22	-2.89455	33.0667	0
342307096	aDkDSPNLAQLQQASR	1	4	1	N-Term(iTRAQ4plex); K3(iTRAQ4plex)	0	0.844249	1.31713	0.728487	0	2.843e-09	5.68222	3	2030.09	1.55892	36.0594	1
16262452	mEkEEMEEELGEk	1	1	1	N-Term(iTRAQ4plex); K3(iTRAQ4plex); K13(iTRAQ4plex)	0	0.486433	0.945891	4.48907	0	2.765e-08	5.68176	3	2042.99	-2.96692	43.1669	1
21361181	aVAGDASESALLk	5	4	1	N-Term(iTRAQ4plex); K13(iTRAQ4plex)	0	1.15681	1.21151	0.923549	0	3.82e-09	5.68144	2	1519.85	-2.13832	39.7636	0
47078292	gEcLcGQcVcHSSDFGk	2	1	1	N-Term(iTRAQ4plex); C3(Carbamidomethyl); C5(Carbamidomethyl); C8(Carbamidomethyl); C10(Carbamidomethyl); K17(iTRAQ4plex)	0	0.251293	0.511365	0.521264	0	5.883e-11	5.6813	3	2288.97	-2.71414	29.5637	0
13654294	aHGLEVEPSALEQGFR	1	1	1	N-Term(iTRAQ4plex)	0	1.10678	0.82637	1.41009	0	3.18e-08	5.67972	3	1883.98	3.77208	60.6325	0
23510340	nFPNAIEHTLQWAR	4	4	1	N-Term(iTRAQ4plex)	0	0.973521	1.01146	1.31696	0	4.28e-09	5.67865	3	1840.97	4.18249	69.8517	0
530395565	kMNVSPDVNYEELAR	1	2	1	N-Term(iTRAQ4plex); K1(iTRAQ4plex)	0	1.04661	0.952792	1.07458	0	8.369e-09	5.67836	3	2053.07	2.31882	51.7222	1
209693439	eDLRPSAPQQEGEASk	2	3	1	N-Term(iTRAQ4plex); K16(iTRAQ4plex)	0	1.04954	0.913017	1.07157	0	1.625e-08	5.67826	3	2030.05	3.45437	18.5317	0
5453603	lALVTGGEIASTFDHPELVk	2	3	1	N-Term(iTRAQ4plex); K20(iTRAQ4plex)	0	1.40119	0.920862	1.27393	0	9.549e-11	5.67791	3	2385.33	3.27527	89.717	0
5174539	eVGVYEALkDDSWLk	6	3	1	N-Term(iTRAQ4plex); K9(iTRAQ4plex); K15(iTRAQ4plex)	0	0.881012	1.07377	1.03298	0	1.537e-09	5.67721	3	2184.2	2.93779	78.3728	1
4507513	mPHVQYIHTEASESLcGLk	1	1	1	N-Term(iTRAQ4plex); C16(Carbamidomethyl); K19(iTRAQ4plex)	0	0.397854	1.42399	1.00317	0	1.379e-08	5.67542	4	2488.27	4.02008	53.3436	0
40316910	fFGHGAEDSLADQAANEWGR	2	1	1	N-Term(iTRAQ4plex)	0	0.625517	0.461609	0.28428	0	9.466e-12	5.67539	3	2322.08	5.68339	66.0822	0
156105689	aGQQGLSVAFDLATHR	2	1	1	N-Term(iTRAQ4plex)	0	0.975561	0.984934	0.882969	0	8.19e-08	5.67538	3	1814.97	4.9167	68.3368	0
67782319	eLPEDVGLDASTAESFHR	2	3	1	N-Term(iTRAQ4plex)	0	0.692896	0.547876	0.305546	0	2.575e-10	5.67459	3	2117.03	2.30374	60.0104	0
4758950	vIkDFMIQGGDFTR	5	1	1	N-Term(iTRAQ4plex); K3(iTRAQ4plex)	0	1.16631	0.865989	1.45027	0	2.784e-08	5.67435	3	1915.04	3.73472	70.8935	1
4507877	nPGNQAAYEHFETMk	2	4	1	N-Term(iTRAQ4plex); K15(iTRAQ4plex)	0	0.664828	0.893644	0.647741	0	3.174e-07	5.67426	3	2024.98	3.38756	40.6694	0
5453549	tREEEcHFYAGGQVYPGEASR	5	1	1	N-Term(iTRAQ4plex); C6(Carbamidomethyl)	0	0.943917	0.656637	1.09778	0	4.146e-07	5.67382	3	2587.17	-3.03216	30.0487	1
530369158	aDETkDEQFEQcVQNFNk	3	17	1	N-Term(iTRAQ4plex); K5(iTRAQ4plex); C12(Carbamidomethyl); K18(iTRAQ4plex)	0	0.793419	1.08564	1.15687	0	1.279e-06	5.67379	3	2662.28	1.39996	48.8735	1
15150811	kLVSQEEMEFIQR	2	1	1	N-Term(iTRAQ4plex); K1(iTRAQ4plex)	0	0.714784	0.680309	0.586704	0	6.935e-09	5.67307	3	1925.05	4.74192	53.9662	1
193794826	iDGNLVVRPYTPISSDDDk	2	3	1	N-Term(iTRAQ4plex); K19(iTRAQ4plex)	0	0.760359	1.17801	0.771774	0	9.386e-10	5.672	3	2392.27	5.28737	60.2466	0
4885609	kLDSGGFYITSR	1	1	1	N-Term(iTRAQ4plex); K1(iTRAQ4plex)	0	1.03381	0.969278	0.932859	0	1.889e-08	5.67167	3	1631.9	1.49788	42.2035	1
5902102	nREPVQLETLSIR	6	1	1	N-Term(iTRAQ4plex)	0	1.07183	0.710943	1.04965	0	2.543e-08	5.67132	3	1698.96	0.996431	47.9417	1
4506675	nLVEQHIQDIVVHYTFNk	3	1	1	N-Term(iTRAQ4plex); K18(iTRAQ4plex)	0	1.28939	0.671197	0.961858	0	2.493e-07	5.67084	3	2485.36	7.4141	81.8679	0
27894378	dEFTNTcPADQEIEHAYSDVAk	5	2	1	N-Term(iTRAQ4plex); C7(Carbamidomethyl); K22(iTRAQ4plex)	0	1.07972	0.947235	2.72576	0	1.074e-07	5.66961	3	2828.29	0.597616	63.9504	0
530405728	iFRDGEEAGAYDGPR	5	3	1	N-Term(iTRAQ4plex)	0	0.871185	0.868024	1.16969	0	2.84e-09	5.66955	3	1796.87	1.95233	37.912	1
4502551	tFDQLTPEESkER	5	5	1	N-Term(iTRAQ4plex); K11(iTRAQ4plex)	0	1.18089	0.884855	1.67213	0	1.641e-06	5.66945	3	1867.95	-6.31369	30.1003	1
24308295	fDPYEHEALFHTPVEGk	2	1	1	N-Term(iTRAQ4plex); K17(iTRAQ4plex)	0	1.59097	1.06963	1.47614	0	1.382e-07	5.66912	3	2304.16	3.65442	56.6437	0
530406156	kVQDSNAEILANYR	1	6	1	N-Term(iTRAQ4plex); K1(iTRAQ4plex)	0	1.37417	1.07525	0.730852	0	2.038e-08	5.6687	3	1909.04	1.62208	38.9594	1
21614499	fYPEDVAEELIQDITQk	3	1	1	N-Term(iTRAQ4plex); K17(iTRAQ4plex)	0	0.731839	1.25498	0.876558	0	1.808e-07	5.66811	3	2326.22	5.42494	114.999	0
51599151	tHYSNIEANESEEVR	10	2	1	N-Term(iTRAQ4plex)	0	0.710638	1.18721	0.849014	0	1.469e-07	5.66693	3	1921.91	3.20113	20.8308	0
525507390	gFFDPNTHENLTYVQLLR	5	1	1	N-Term(iTRAQ4plex)	0	1.4813	1.32734	1.21649	0	7.798e-09	5.66648	3	2308.19	3.40462	83.0123	0
7661920	gRDVIAQSQSGTGk	1	1	1	N-Term(iTRAQ4plex); K14(iTRAQ4plex)	0	1.11696	1.0098	1.14932	0	7.221e-07	5.66639	3	1691.93	2.86425	33.8756	1
93102364	wHLEQQQAIQTTEAEk	2	3	1	N-Term(iTRAQ4plex); K16(iTRAQ4plex)	0	1.21947	0.640347	1.09105	0	2.09e-08	5.66593	3	2228.16	2.01589	44.4929	0
194248088	rLPTEEEWEFAAR	2	5	1	N-Term(iTRAQ4plex)	0	0.63131	0.806997	0.569047	0	1.954e-07	5.66556	3	1777.9	-1.69529	56.538	1
7657307	dYHVEcYHcEDcGLELNDEDGHR	1	3	1	N-Term(iTRAQ4plex); C6(Carbamidomethyl); C9(Carbamidomethyl); C12(Carbamidomethyl)	0	0.444233	1.27146	0.633969	0	9.787e-10	5.66472	4	3066.22	0.144032	38.2989	0
7706425	gFDQTINLILDESHER	5	1	1	N-Term(iTRAQ4plex)	0	1.04194	1.11119	1.26339	0	3.347e-10	5.66426	3	2031.03	4.01556	85.7442	0
10716563	kDDTDDEIAk	2	2	1	N-Term(iTRAQ4plex); K1(iTRAQ4plex); K10(iTRAQ4plex)	0	1.24937	1.53208	1.52678	0	7.22e-07	5.66403	3	1581.84	3.5016	34.8165	1
45446743	eRPGLGSENMDR	1	2	1	N-Term(iTRAQ4plex)	0	1.19111	1.03874	1.1782	0	3.826e-07	5.66371	3	1504.73	1.25214	14.0001	0
4505621	yVWLVYEQDRPLk	5	2	1	N-Term(iTRAQ4plex); K13(iTRAQ4plex)	0	0.597081	1.19008	0.891119	0	1.533e-07	5.66353	3	1997.11	2.01714	73.1772	0
38016914	dkEVGNLYDMFHTR	4	2	1	N-Term(iTRAQ4plex); K2(iTRAQ4plex)	0	0.849471	0.761952	0.904832	0	2.097e-08	5.66247	3	2013.02	3.06769	55.3783	1
4504747	eAGNPGSLFGYSVALHR	4	3	1	N-Term(iTRAQ4plex)	0	0.571434	1.13535	0.456004	0	2.385e-10	5.66247	3	1919	5.71806	68.6612	0
24431933	ySNSALGHVNcTIk	3	5	1	N-Term(iTRAQ4plex); C11(Carbamidomethyl); K14(iTRAQ4plex)	0	0.876194	0.880185	0.893858	0	2.834e-09	5.66231	3	1851.97	3.55247	33.2861	0
5032179	lTEDkADVQSIIGLQR	4	2	1	N-Term(iTRAQ4plex); K5(iTRAQ4plex)	0	1.16121	1.02596	1.35387	0	2.861e-08	5.66102	3	2074.17	-0.500502	64.0577	1
208973246	nRPSSGSLIQVVTTEGR	4	2	1	N-Term(iTRAQ4plex)	0	0.661648	0.769064	0.556405	0	2.072e-06	5.66064	3	1945.06	1.94011	47.8523	0
21614499	akEAQDDLVk	6	1	1	N-Term(iTRAQ4plex); K2(iTRAQ4plex); K10(iTRAQ4plex)	0	0.673235	1.14645	0.948805	0	2.885e-06	5.66043	3	1548.89	-4.52792	12.6606	1
74101437	vALHLDEEDkLR	1	2	1	N-Term(iTRAQ4plex); K10(iTRAQ4plex)	0	2.26402	1.21306	1.14541	0	1.289e-08	5.65989	3	1725.97	-0.370004	40.3645	1
188595687	gEVVRDFEIIDNHDYSYTVk	1	3	1	N-Term(iTRAQ4plex); K20(iTRAQ4plex)	0	0.569786	0.790428	0.853777	0	1.478e-08	5.65917	3	2687.36	3.01199	65.3403	1
40789249	lMETQEEDVVLLTAGEHNk	1	3	1	N-Term(iTRAQ4plex); K19(iTRAQ4plex)	0	0.856531	0.687393	0.534695	0	1.245e-10	5.65867	3	2444.27	3.29841	69.3692	0
72534658	sEDTAVQHGLEGLSISk	1	1	1	N-Term(iTRAQ4plex); K17(iTRAQ4plex)	0	0.697237	0.817254	0.487929	0	1.508e-08	5.65768	3	2059.09	1.63043	53.1555	0
530395565	kmNVSPDVNYEELAR	2	2	1	N-Term(iTRAQ4plex); K1(iTRAQ4plex); M2(Oxidation)	0	0.885281	0.892708	1.04487	0	2.176e-07	5.65625	3	2069.07	5.61398	43.0896	1
91208426	sGMSHEEDQLIPNLYR	1	1	1	N-Term(iTRAQ4plex)	0	0.706668	0.861121	1.07798	0	3.16e-08	5.65618	3	2033	4.78578	61.7179	0
188528648	gHGLcEDGVcVcDAGYSGEDcSTR	3	1	1	N-Term(iTRAQ4plex); C5(Carbamidomethyl); C10(Carbamidomethyl); C12(Carbamidomethyl); C21(Carbamidomethyl)	0	0.143821	0.942437	0.470514	0	1.24e-09	5.65616	3	2805.12	3.67813	39.948	0
359465572	nPHPSSAFLNLIGFVSR	6	1	1	N-Term(iTRAQ4plex)	0	0.738943	1.00219	0.935987	0	2.363e-10	5.65607	3	2000.09	3.68492	92.3238	0
119395754	gLGVGFGSGGGSSSSVk	10	1	1	N-Term(iTRAQ4plex); K17(iTRAQ4plex)	0	7.08415	0.981539	0.879537	0	6.085e-11	5.65594	2	1727.91	-1.36179	42.3103	0
73858564	sETEIHQGFQHLHQLFAk	1	1	1	N-Term(iTRAQ4plex); K18(iTRAQ4plex)	0	0.821424	0.870914	0.39591	0	5.623e-08	5.65578	4	2438.29	2.87244	52.7219	0
19424132	aLRPDMGYNTLANFR	1	1	1	N-Term(iTRAQ4plex)	0	0.520771	0.891346	0.66079	0	2.884e-08	5.65536	3	1882.97	1.7373	62.3624	0
530405728	eATNPPVIQEEkPk	7	3	1	N-Term(iTRAQ4plex); K12(iTRAQ4plex); K14(iTRAQ4plex)	0	1.17181	1.03602	1.32755	0	8.045e-09	5.65533	3	2012.14	-0.0259437	25.5669	0
13124879	lEEEEDRGQQLQAER	4	4	1	N-Term(iTRAQ4plex)	0	0.3382	0.693308	0.493358	0	1.202e-07	5.65498	3	1973.97	5.22974	49.9671	1
61743967	dVATVAFcDAQSTQEIHEk	4	6	1	N-Term(iTRAQ4plex); C8(Carbamidomethyl); K19(iTRAQ4plex)	0	1.24743	1.07028	1.18699	0	5.411e-09	5.65427	3	2437.2	2.57483	50.9892	0
40354201	gEPGRPALYFcGSIR	5	2	1	N-Term(iTRAQ4plex); C11(Carbamidomethyl)	0	1.09702	0.876435	1.31815	0	1.901e-07	5.65385	3	1823.94	2.43297	49.6268	0
530402176	lLTTILHSDGDLTEQGk	1	5	1	N-Term(iTRAQ4plex); K17(iTRAQ4plex)	0	0.85206	1.03863	0.750786	0	2.605e-08	5.6529	3	2129.18	4.098	73.2331	0
151301228	fVkEPAFEDITLESER	2	6	1	N-Term(iTRAQ4plex); K3(iTRAQ4plex)	0	1.21335	1.10649	1.50949	0	5.746e-09	5.65111	3	2198.15	-1.66004	68.5865	1
149589008	kNPAVQAGSIVVLQGGEETQR	3	3	1	N-Term(iTRAQ4plex); K1(iTRAQ4plex)	0	1.06058	1.03266	1.26426	0	2.884e-08	5.6507	3	2469.37	2.33632	66.7002	1
530411396	kVEEVLEEEEEEYVVEk	1	1	1	N-Term(iTRAQ4plex); K1(iTRAQ4plex); K17(iTRAQ4plex)	0	0.975846	1.30144	1.22517	0	4.192e-08	5.64991	3	2541.33	3.72825	72.8112	1
333033787	iEDLSQQAQLAAAEk	4	2	1	N-Term(iTRAQ4plex); K15(iTRAQ4plex)	0	1.40969	1.01085	1.74487	0	5.099e-08	5.64906	3	1903.04	3.31579	61.5323	0
61743954	vkGDLDIAGPNLEGDFk	1	5	1	N-Term(iTRAQ4plex); K2(iTRAQ4plex); K17(iTRAQ4plex)	0	0.633552	1.31334	0.656577	0	1.997e-08	5.64889	3	2220.23	4.71334	66.0589	1
32189394	aHGGYSVFAGVGER	12	1	1	N-Term(iTRAQ4plex)	0	0.900396	0.990119	0.998559	0	7.21e-09	5.64837	2	1550.79	2.27398	35.9401	0
50845386	tkGVDEVTIVNILTNR	5	3	1	N-Term(iTRAQ4plex); K2(iTRAQ4plex)	0	0.466638	0.892793	0.432693	0	9.287e-10	5.64819	3	2060.2	3.26924	78.1522	1
4502027	kQTALVELVk	21	2	1	N-Term(iTRAQ4plex); K1(iTRAQ4plex); K10(iTRAQ4plex)	0	0.777278	0.927152	0.462924	0	2.742e-07	5.64803	3	1561.01	2.53295	40.0304	1
66932947	lVHVEEPHTETVR	16	1	1	N-Term(iTRAQ4plex)	0	0.893794	0.715948	0.402121	0	5.837e-07	5.64791	3	1689.9	-4.41666	20.4546	0
127139033	rSDEDYLYREELAQFHR	1	3	1	N-Term(iTRAQ4plex)	0	0.864565	1.1809	1.26765	0	2.007e-05	5.64777	4	2371.17	4.58248	48.7362	2
31657142	vMVIVTDGESHDNHR	1	1	1	N-Term(iTRAQ4plex)	0	0.604159	1.11821	0.549706	0	5.105e-09	5.64628	3	1852.91	2.43248	32.6176	0
530375220	cYScGEFGHIQk	2	10	1	N-Term(iTRAQ4plex); C1(Carbamidomethyl); C4(Carbamidomethyl); K12(iTRAQ4plex)	0	1.36066	1.32389	1.28935	0	1.239e-08	5.64618	3	1773.84	3.48678	32.6933	0
113420837	aAEDDEDDDVDTkk	18	3	1	N-Term(iTRAQ4plex); K13(iTRAQ4plex); K14(iTRAQ4plex)	0	1.19909	1.26024	1.64881	0	1.803e-09	5.64545	3	1997.96	4.15249	13.2579	1
308818195	aITIANQTNcPLYITk	4	3	1	N-Term(iTRAQ4plex); C10(Carbamidomethyl); K16(iTRAQ4plex)	0	0.575506	1.19586	0.547213	0	1.9e-08	5.6452	3	2109.17	3.80746	66.8798	0
13124879	kATQQAEQLSNELATER	2	4	1	N-Term(iTRAQ4plex); K1(iTRAQ4plex)	0	0.555101	0.645063	0.519875	0	9.236e-10	5.64479	3	2205.18	2.21587	43.698	1
31542947	vGEVIVTkDDAMLLk	1	2	1	N-Term(iTRAQ4plex); K8(iTRAQ4plex); K15(iTRAQ4plex)	0	1.64178	0.969118	1.59433	0	2.617e-08	5.64428	3	2063.22	2.18159	63.3906	1
5174447	yTVQDESHSEWVScVR	7	4	1	N-Term(iTRAQ4plex); C14(Carbamidomethyl)	0	1.43971	0.84571	1.44804	0	5.021e-08	5.6436	3	2125.98	4.71172	46.2299	0
62414289	emEENFAVEAANYQDTIGR	23	1	1	N-Term(iTRAQ4plex); M2(Oxidation)	0	0.660765	1.11364	0.697436	0	5.595e-10	5.64295	3	2347.06	-0.731505	74.5507	0
530381919	aAAIGIDLGTTYScVGVFQHGk	5	3	1	N-Term(iTRAQ4plex); C14(Carbamidomethyl); K22(iTRAQ4plex)	0	1.14544	1.0848	1.0922	0	4.939e-11	5.6428	3	2553.34	1.42844	76.7802	0
31542718	vIIISAEGPVFSSGHDLk	2	1	1	N-Term(iTRAQ4plex); K18(iTRAQ4plex)	0	0.860168	1.32628	0.968259	0	1.008e-08	5.6425	3	2157.23	5.77052	72.7754	0
261399877	vQGGALEDSQLVAGVAFk	2	3	1	N-Term(iTRAQ4plex); K18(iTRAQ4plex)	0	1.78852	1.23494	1.11188	0	7.424e-09	5.64247	3	2077.16	4.714	76.9074	0
530409302	rLDEEEEDNEGGEWER	4	2	1	N-Term(iTRAQ4plex)	0	0.978706	0.990901	0.885606	0	3.288e-06	5.64199	3	2135.91	-4.74742	29.2001	1
195976807	eFEEDLTGIDDRk	2	3	1	N-Term(iTRAQ4plex); K13(iTRAQ4plex)	0	2.21946	0.686037	0.648831	0	3.167e-05	5.64176	3	1854.94	1.83719	50.173	1
4505763	acANPAAGSVILLENLR	8	2	1	N-Term(iTRAQ4plex); C2(Carbamidomethyl)	0	1.21404	0.964794	0.889418	0	1.531e-10	5.64128	3	1913.05	2.86966	88.6605	0
45446743	gIRDDIEEEDDQEAYFR	4	1	1	N-Term(iTRAQ4plex)	0	1.05872	1.02365	1.11206	0	1.51e-09	5.64083	3	2244.02	1.2123	55.8228	1
109826351	eLLSDTAHLNETHcAR	2	4	1	N-Term(iTRAQ4plex); C14(Carbamidomethyl)	0	1.02884	1.23425	0.832148	0	7.577e-08	5.64056	4	2010.98	0.483607	25.1292	0
21614499	sQEQLAAELAEYTAk	7	1	1	N-Term(iTRAQ4plex); K15(iTRAQ4plex)	0	0.933358	1.4799	1.08158	0	2.553e-09	5.64037	3	1940.02	1.74699	77.6066	0
4502027	fkDLGEENFk	47	2	1	N-Term(iTRAQ4plex); K2(iTRAQ4plex); K10(iTRAQ4plex)	0	0.764442	0.793071	0.427869	0	7.296e-07	5.63973	3	1658.92	3.70444	43.4573	1
313760537	dSVWGSGGGQQSVNHLVk	2	4	1	N-Term(iTRAQ4plex); K18(iTRAQ4plex)	0	1.15735	0.990419	0.971687	0	1.083e-10	5.6395	3	2143.11	-3.36471	41.7838	0
5453549	eEEcHFYAGGQVYPGEASR	3	1	1	N-Term(iTRAQ4plex); C4(Carbamidomethyl)	0	1.53389	0.813127	1.6751	0	2.631e-10	5.63945	3	2330.03	1.53009	38.3586	0
156523968	rkGDEVDGVDEVAk	2	1	1	N-Term(iTRAQ4plex); K2(iTRAQ4plex); K14(iTRAQ4plex)	0	1.00174	0.897635	1.2806	0	1.218e-05	5.63879	3	1949.05	-6.74299	16.2407	2
4557871	sDNcEDTPEAGYFAVAVVk	19	1	1	N-Term(iTRAQ4plex); C4(Carbamidomethyl); K19(iTRAQ4plex)	0	0.660205	0.924532	0.430583	0	2.142e-08	5.63826	3	2360.14	2.61187	75.2937	0
89191868	vAVVEYHDGSHAYIGLk	4	1	1	N-Term(iTRAQ4plex); K17(iTRAQ4plex)	0	0.39842	1.08618	0.438049	0	1.683e-09	5.63721	3	2146.16	0.758668	45.4028	0
20070125	yQLDkDGVVLFk	9	5	1	N-Term(iTRAQ4plex); K5(iTRAQ4plex); K12(iTRAQ4plex)	0	1.71167	1.04684	1.80416	0	4.037e-08	5.6367	3	1857.09	3.11612	60.6031	1
72534670	dGEkVEAYQWSVSEGR	1	2	1	N-Term(iTRAQ4plex); K4(iTRAQ4plex)	0	0.959115	1.20981	0.939507	0	7.77e-08	5.63633	3	2128.06	3.89052	42.3724	1
5453908	mLAPEGALNIHEk	2	2	1	N-Term(iTRAQ4plex); K13(iTRAQ4plex)	0	0.776705	0.940087	0.744622	0	2.21e-10	5.63618	3	1710.95	2.24522	47.1746	0
71565154	vDEFVTHNLSFDEINk	6	1	1	N-Term(iTRAQ4plex); K16(iTRAQ4plex)	0	0.80376	1.35919	0.988591	0	1.374e-07	5.63606	3	2195.13	2.34076	71.373	0
4506675	fVDHVFDEQVIDSLTVk	7	1	1	N-Term(iTRAQ4plex); K17(iTRAQ4plex)	0	1.16145	1.10557	1.18348	0	1.954e-08	5.6357	3	2279.22	-0.466925	87.454	0
530371595	tMLITHmQDLQEVTQDLHYENFR	3	5	1	N-Term(iTRAQ4plex); M7(Oxidation)	0	0.635312	1.05704	0.839328	0	2.064e-08	5.63569	4	3022.46	3.32429	76.1851	0
9257257	kVFASLPQVER	1	3	1	N-Term(iTRAQ4plex); K1(iTRAQ4plex)	0	0.950888	0.805021	1.09752	0	1.142e-06	5.63559	3	1561.93	-0.138503	46.7618	1
312596881	eHAPSIIFMDEIDSIGSSR	5	2	1	N-Term(iTRAQ4plex)	0	1.12565	0.898857	1.3453	0	8.414e-11	5.63507	3	2248.11	1.39289	84.5914	0
530395565	amEVDERPTEQYSDIGGLDk	3	2	1	N-Term(iTRAQ4plex); M2(Oxidation); K20(iTRAQ4plex)	0	1.17959	0.96498	1.23203	0	3.35e-08	5.63336	3	2557.23	-0.117338	42.7135	0
530367625	gDFYTAHGEDALLAAR	1	3	1	N-Term(iTRAQ4plex)	0	1.93212	1.05138	1.8425	0	3.704e-09	5.63333	3	1850.92	1.06879	54.0888	0
5729875	kFYGPEGPYGVFAGR	2	1	1	N-Term(iTRAQ4plex); K1(iTRAQ4plex)	0	0.912889	1.12104	0.928112	0	9.07e-10	5.63325	3	1933.03	3.43855	57.9648	1
67089149	lRQEEPQSLQAAVR	2	16	1	N-Term(iTRAQ4plex)	0	0.623249	0.614867	0.559541	0	1.303e-07	5.63286	3	1768.98	1.30407	33.6287	1
5453549	vSVADHSLHLSk	5	1	1	N-Term(iTRAQ4plex); K12(iTRAQ4plex)	0	1.93681	1.10183	2.02513	0	1.433e-08	5.63258	3	1580.91	4.00139	29.2366	0
291621647	gLATFcLDkDALR	2	1	1	N-Term(iTRAQ4plex); C6(Carbamidomethyl); K9(iTRAQ4plex)	0	0.934906	0.953674	1.22526	0	9.059e-09	5.63212	3	1767.97	2.35695	62.2087	1
27477041	gPSTVTDLEDTkR	1	2	1	N-Term(iTRAQ4plex); K12(iTRAQ4plex)	0	0.794515	1.25815	0.907795	0	1.672e-08	5.63195	3	1706.92	3.82467	28.5485	1
47132555	tEIDkPSQMQVTDVQDNSISVk	2	26	1	N-Term(iTRAQ4plex); K5(iTRAQ4plex); K22(iTRAQ4plex)	0	1.15222	0.599793	0.985866	0	5.95e-08	5.63187	3	2894.51	-2.21961	52.2031	0
4557325	akLEEQAQQIR	6	2	1	N-Term(iTRAQ4plex); K2(iTRAQ4plex)	0	1.0825	0.960305	0.643029	0	2.282e-07	5.63121	3	1601.92	0.37011	19.5866	1
5729937	gHSLSDGLEEVQk	3	1	1	N-Term(iTRAQ4plex); K13(iTRAQ4plex)	0	1.17836	1.03954	0.905937	0	9.844e-09	5.62896	3	1686.89	2.11846	30.8527	0
530366583	yLLSEEEDHFSEEQYLAAVR	1	3	1	N-Term(iTRAQ4plex)	0	0.713477	0.927198	0.69561	0	1.216e-08	5.62888	3	2572.25	4.91244	79.3281	0
4885063	vDkGVVPLAGTDGETTTQGLDGLSER	12	3	1	N-Term(iTRAQ4plex); K3(iTRAQ4plex)	0	1.04835	1.04534	1.03241	0	2.308e-07	5.62778	4	2903.51	-3.02188	66.922	1
188528648	gEESEVTVGGLEPGRk	1	1	1	N-Term(iTRAQ4plex); K16(iTRAQ4plex)	0	0.184526	1.07232	0.368882	0	3.391e-09	5.62705	3	1932.03	-1.19177	32.1676	1
45580688	scVGETTESTQcEDEELEHLR	2	1	1	N-Term(iTRAQ4plex); C2(Carbamidomethyl); C12(Carbamidomethyl)	0	1.1296	0.802391	0.518267	0	7.015e-08	5.62687	3	2653.16	3.86208	65.0831	0
4507357	kIQASTMAFk	1	2	1	N-Term(iTRAQ4plex); K1(iTRAQ4plex); K10(iTRAQ4plex)	0	0.856162	1.0132	0.94401	0	1.395e-06	5.62661	3	1556.92	3.12171	34.2998	1
5803225	yLAEFATGNDRk	7	3	1	N-Term(iTRAQ4plex); K12(iTRAQ4plex)	0	0.947486	0.917834	0.876953	0	9.847e-05	5.62654	3	1672.89	-0.835372	41.6991	1
4557625	dkNTPSPFIETFTEDDEASR	6	2	1	N-Term(iTRAQ4plex); K2(iTRAQ4plex)	0	0.846879	0.863288	2.25999	0	3.276e-08	5.62645	3	2587.25	3.05181	61.1467	1
31657142	kVIQDcEDENIQR	3	1	1	N-Term(iTRAQ4plex); K1(iTRAQ4plex); C6(Carbamidomethyl)	0	0.436734	1.12862	0.408976	0	1.429e-08	5.62595	3	1934.99	2.62265	20.02	1
20544151	wkDSDEADLVLAk	2	1	1	N-Term(iTRAQ4plex); K2(iTRAQ4plex); K13(iTRAQ4plex)	0	1.13552	0.984055	1.28828	0	1.863e-08	5.62547	3	1922.05	-4.682	54.6417	1
115527062	hESENLYSIAcDkPQQVR	8	3	1	N-Term(iTRAQ4plex); C11(Carbamidomethyl); K13(iTRAQ4plex)	0	0.521795	1.13197	0.48898	0	4.265e-08	5.62545	3	2462.23	0.514642	36.4547	0
100913206	dkDDDGGEDDDANcNLIcGDEYGPETR	2	1	1	N-Term(iTRAQ4plex); K2(iTRAQ4plex); C14(Carbamidomethyl); C18(Carbamidomethyl)	0	1.20912	0.671438	1.03072	0	7.067e-08	5.62543	3	3333.37	2.77213	66.6298	1
4506549	rDPPQYPVVPVHLDR	3	1	1	N-Term(iTRAQ4plex)	0	0.52737	0.796932	0.623949	0	2.264e-06	5.62382	4	1932.07	5.4374	42.4934	1
374092020	eVVkPVPITSPAVSk	1	4	1	N-Term(iTRAQ4plex); K4(iTRAQ4plex); K15(iTRAQ4plex)	0	1.38715	1.65745	2.33878	0	2.192e-08	5.62374	3	1983.23	3.62114	40.3193	0
50363217	lYHSEAFTVNFGDTEEAk	40	1	1	N-Term(iTRAQ4plex); K18(iTRAQ4plex)	0	1.0058	0.782767	0.437652	0	1.752e-08	5.62331	3	2346.15	1.06142	59.3847	0
148529014	iEVQDTSGGTTALRPSASTQALSSSVSSSk	3	1	1	N-Term(iTRAQ4plex); K30(iTRAQ4plex)	0	0.812472	0.914569	1.07386	0	2.113e-09	5.62297	3	3240.7	5.69633	52.6949	0
40317628	lGPHVTTEYVGPSSER	1	1	1	N-Term(iTRAQ4plex)	0	3.53453	0.974757	2.49345	0	4.296e-09	5.62282	3	1872.96	1.65353	37.0445	0
116063573	tHIQDNHDGTYTVAYVPDVTGR	4	2	1	N-Term(iTRAQ4plex)	0	0.649954	0.921871	0.683328	0	1.902e-10	5.62247	3	2603.27	2.20043	48.212	0
31542984	lQDRGPDVLTATVSGk	1	2	1	N-Term(iTRAQ4plex); K16(iTRAQ4plex)	0	0.511701	0.635022	0.3744	0	2.139e-08	5.62237	3	1945.1	2.79271	45.4434	1
61835204	tSPYDHMLPGAEHFAEYAGR	2	3	1	N-Term(iTRAQ4plex)	0	0.827696	0.976358	0.898286	0	1.788e-08	5.62226	4	2393.12	2.88821	56.7248	0
4503635	rQEcSIPVcGQDQVTVAmTPR	5	1	1	N-Term(iTRAQ4plex); C4(Carbamidomethyl); C9(Carbamidomethyl); M18(Oxidation)	0	0.650888	0.777505	0.503888	0	3.453e-09	5.62178	3	2592.25	2.38654	38.0865	1
4504489	ykEENDDFASFR	6	2	1	N-Term(iTRAQ4plex); K2(iTRAQ4plex)	0	0.690531	0.719025	0.386115	0	4.628e-07	5.6205	3	1808.87	-1.7089	37.131	1
66363688	eHPVIESHPDNALEDLR	2	4	1	N-Term(iTRAQ4plex)	0	0.753796	0.863545	1.0211	0	4.987e-11	5.61992	3	2115.07	3.70164	37.3692	0
12667788	qEEEMMAkEEELVk	2	2	1	N-Term(iTRAQ4plex); K8(iTRAQ4plex); K14(iTRAQ4plex)	0	0.793578	0.982506	0.941483	0	4.888e-07	5.61963	3	2155.09	-4.23488	52.6323	1
116063573	gAGTGGLGLAVEGPSEAk	5	2	1	N-Term(iTRAQ4plex); K18(iTRAQ4plex)	0	0.643369	0.96238	0.859074	0	4.618e-10	5.61929	3	1859.02	4.54661	51.3867	0
21361176	iFINNEWHDSVSGk	5	1	1	N-Term(iTRAQ4plex); K14(iTRAQ4plex)	0	0.468329	1.51811	0.703938	0	5.573e-09	5.61923	3	1934.01	4.66267	55.686	0
11863154	tFTEMDSHEEk	2	3	1	N-Term(iTRAQ4plex); K11(iTRAQ4plex)	0	1.38166	1.11109	1.40725	0	4.805e-07	5.61754	3	1641.77	1.39599	21.871	0
392307009	sEAAHQGVITWNPPQR	3	2	1	N-Term(iTRAQ4plex)	0	0.891858	0.894625	0.799262	0	4.667e-08	5.61684	3	1934.99	-1.0403	35.3898	0
374081840	eIELLcQEHGQENDDLVQR	1	4	1	N-Term(iTRAQ4plex); C6(Carbamidomethyl)	0	0.643586	0.81451	1.00093	0	4.598e-10	5.6164	3	2469.19	3.50736	52.7175	0
22027538	sLLSNLDEVkk	2	2	1	N-Term(iTRAQ4plex); K10(iTRAQ4plex); K11(iTRAQ4plex)	0	0.781594	0.78802	0.607813	0	1.18e-06	5.61609	3	1678.02	3.45681	50.6654	1
530368014	tAASGIPYHSEVPVSLk	3	2	1	N-Term(iTRAQ4plex); K17(iTRAQ4plex)	0	0.446287	1.07268	0.508111	0	6.999e-10	5.61555	3	2044.14	5.27553	51.8	0
188595687	fVPQEMGPHTVAVk	1	3	1	N-Term(iTRAQ4plex); K14(iTRAQ4plex)	0	0.623485	0.700659	0.718648	0	2.04e-08	5.6151	3	1828.01	4.01081	47.7508	0
7657056	kLFEAEEQDLFR	2	1	1	N-Term(iTRAQ4plex); K1(iTRAQ4plex)	0	0.249109	0.818483	0.250321	0	4.65e-08	5.6148	3	1812.98	2.65769	67.6789	1
33350932	dFPLNDLLSATELDkIR	2	1	1	N-Term(iTRAQ4plex); K15(iTRAQ4plex)	0	0.845433	0.949447	0.944227	0	8.804e-11	5.61469	3	2248.24	0.445355	100.025	1
66932947	mcPQLQQYEMHGPEGLR	2	1	1	N-Term(iTRAQ4plex); C2(Carbamidomethyl)	0	0.878042	0.635869	0.38449	0	1.104e-07	5.61431	3	2218.04	2.32796	52.5711	0
530366841	fHISPEGFLTINDVGPADAGR	2	2	1	N-Term(iTRAQ4plex)	0	0.928147	0.899434	1.14062	0	2.421e-09	5.61388	3	2357.21	2.71174	83.9036	0
4885399	aFTMDcITLEGDQVSHR	1	1	1	N-Term(iTRAQ4plex); C6(Carbamidomethyl)	0	0.921484	0.644069	0.652371	0	1.328e-07	5.61348	3	2124	1.94282	62.0419	0
8923920	dSDkEGTSNSTSEDGPGDGFTILSSk	4	1	1	N-Term(iTRAQ4plex); K4(iTRAQ4plex); K26(iTRAQ4plex)	0	0.926817	1.05077	2.4224	0	4.592e-10	5.61336	3	3063.48	5.13046	53.5078	1
10716563	kIPNPDFFEDLEPFR	5	2	1	N-Term(iTRAQ4plex); K1(iTRAQ4plex)	0	0.960813	1.0674	1.17138	0	1.091e-08	5.61319	3	2152.13	0.998072	93.0745	1
156104874	aSEHAcAALQNNFQEFcQDLPR	2	2	1	N-Term(iTRAQ4plex); C6(Carbamidomethyl); C17(Carbamidomethyl)	0	1.07066	1.83691	1.28399	0	3.93e-10	5.61178	3	2750.27	5.66515	70.2324	0
530425867	tAGPLESSETEEASQLkER	1	4	1	N-Term(iTRAQ4plex); K17(iTRAQ4plex)	0	0.957803	0.812594	1.26627	0	5.058e-10	5.61148	3	2350.21	3.95585	39.2692	1
23238188	cGQEEHDVLLSNEEDRk	2	2	1	N-Term(iTRAQ4plex); C1(Carbamidomethyl); K17(iTRAQ4plex)	0	0.811961	1.24208	1.07157	0	4.512e-07	5.61104	4	2346.12	0.391733	22.0351	1
4758516	kGFSEGLWEIENNPTVk	3	6	1	N-Term(iTRAQ4plex); K1(iTRAQ4plex); K17(iTRAQ4plex)	0	1.03486	0.875708	1.1508	0	1.071e-08	5.61094	3	2380.29	2.16962	61.4562	1
46367787	iVATkPLYVALAQR	2	5	1	N-Term(iTRAQ4plex); K5(iTRAQ4plex)	0	1.65662	1.06213	1.23906	0	1.129e-08	5.6106	3	1831.15	3.2468	61.3548	0
6912242	eVFQIASNDHDAAINR	2	1	1	N-Term(iTRAQ4plex)	0	0.698655	1.16665	0.732858	0	1.893e-09	5.6105	3	1943.98	3.37396	46.6481	0
63055049	dLTTGYDDSQPDkk	7	1	1	N-Term(iTRAQ4plex); K13(iTRAQ4plex); K14(iTRAQ4plex)	0	1.07477	1.18248	1.23381	0	3.152e-09	5.61036	3	2015.03	2.07051	23.0976	1
510025462	vLVNEQGHYDAVTGk	1	1	1	N-Term(iTRAQ4plex); K15(iTRAQ4plex)	0	1.02019	2.14748	1.60952	0	1.607e-08	5.60939	3	1918.03	2.71505	37.2235	0
34577061	vckNPESNYcLk	1	2	1	N-Term(iTRAQ4plex); C2(Carbamidomethyl); K3(iTRAQ4plex); C10(Carbamidomethyl); K12(iTRAQ4plex)	0	0.183785	1.14228	0.282206	0	3.856e-07	5.60937	3	1944.01	1.23442	27.0332	1
4557871	wcAVSEHEATk	23	1	1	N-Term(iTRAQ4plex); C2(Carbamidomethyl); K11(iTRAQ4plex)	0	0.608767	0.83547	0.435159	0	1.544e-07	5.60934	3	1605.8	3.06493	24.7503	0
5901926	lPGGELNPGEDEVEGLkR	2	1	1	N-Term(iTRAQ4plex); K17(iTRAQ4plex)	0	1.33328	1.04037	1.81844	0	8.779e-08	5.60931	3	2197.17	0.331515	54.9685	1
530360487	vTVAGLAGkDPVQcSR	7	3	1	N-Term(iTRAQ4plex); K9(iTRAQ4plex); C14(Carbamidomethyl)	0	0.744864	1.1402	1.04725	0	7.012e-10	5.60929	3	1946.08	2.09311	65.2822	1
114796642	vVQVSAGDSHTAALTDDGR	3	3	1	N-Term(iTRAQ4plex)	0	1.03085	1.04639	2.06823	0	1.796e-09	5.60909	3	2043.03	3.44527	36.8781	0
530421441	fTFHLEPQAQATQVSDVPATSR	1	2	1	N-Term(iTRAQ4plex)	0	0.919138	1.12263	0.875249	0	1.71e-09	5.60852	3	2574.31	2.87102	63.177	0
47132555	fGFcPmAAHEEIcTTNEGVMYR	7	27	1	N-Term(iTRAQ4plex); C4(Carbamidomethyl); M6(Oxidation); C13(Carbamidomethyl)	0	1.05654	0.756224	1.0486	0	6.852e-08	5.60852	3	2780.21	3.09449	64.3259	0
5031601	eVEERPAPTPWGSk	6	3	1	N-Term(iTRAQ4plex); K14(iTRAQ4plex)	0	1.22368	0.875305	1.32159	0	7.882e-09	5.60825	3	1870.99	1.14187	30.2765	0
46852390	aELEQHLEQEQEFQVNk	4	1	1	N-Term(iTRAQ4plex); K17(iTRAQ4plex)	0	0.838622	1.13006	1.34364	0	9.143e-08	5.60795	3	2387.22	3.00303	50.0662	0
27894378	lGTQHPESNSAGNDVFAk	2	2	1	N-Term(iTRAQ4plex); K18(iTRAQ4plex)	0	1.05822	1.08304	3.20078	0	2.754e-08	5.60762	3	2160.1	2.37537	32.2751	0
10092665	fFTDYGcDMEQGSVcTYHPGAVHcVR	2	1	1	N-Term(iTRAQ4plex); C7(Carbamidomethyl); C15(Carbamidomethyl); C24(Carbamidomethyl)	0	0.346013	1.02841	0.404303	0	3.621e-10	5.60749	4	3237.39	4.00783	59.0941	0
9624998	yGDGGSSFQSTTGHcVHMR	2	1	1	N-Term(iTRAQ4plex); C15(Carbamidomethyl)	0	0.815746	1.02313	0.932593	0	4.055e-07	5.60637	4	2227.98	4.17517	25.9312	0
530423417	aANVLLSEHGEVk	2	4	1	N-Term(iTRAQ4plex); K13(iTRAQ4plex)	0	1.13714	1.06562	0.722729	0	1.324e-08	5.60591	3	1654.93	-2.55543	36.1962	0
38373690	aSLLQNESTNEQLQIHYk	2	2	1	N-Term(iTRAQ4plex); K18(iTRAQ4plex)	0	1.02079	0.912362	0.87238	0	7.085e-09	5.60499	3	2404.28	2.88735	51.198	0
61743954	gSEVGFHGAAPDISVk	6	6	1	N-Term(iTRAQ4plex); K16(iTRAQ4plex)	0	0.629925	1.13455	0.447974	0	4.05e-09	5.60446	3	1858.99	-0.919205	44.866	0
530411377	wGTIEVENTTHcEFAYLR	3	8	1	N-Term(iTRAQ4plex); C12(Carbamidomethyl)	0	1.03222	1.01219	1.14242	0	1.058e-10	5.60422	3	2370.14	3.22743	72.8801	0
4758958	aDEHVIDQGDDGDNFYVIER	5	3	1	N-Term(iTRAQ4plex)	0	0.782832	1.06565	1.03941	0	2.23e-10	5.60367	3	2451.11	-2.72935	60.683	0
50592988	tIAQGNLSNTDVQAAk	3	1	1	N-Term(iTRAQ4plex); K16(iTRAQ4plex)	0	0.753348	1.15707	1.05517	0	3.129e-08	5.60356	3	1919.05	4.06424	38.5947	0
4503823	aQFETLQQLVQHYSER	1	1	1	N-Term(iTRAQ4plex)	0	0.493432	1.0798	0.342244	0	1.438e-07	5.60335	3	2121.09	4.65384	85.1409	0
530407857	sSGHSSSELSPDAVEk	2	3	1	N-Term(iTRAQ4plex); K16(iTRAQ4plex)	0	0.900698	1.03874	1.06531	0	8.001e-07	5.60312	3	1904.95	3.89662	21.8347	0
11321561	lLQDEFPGIPSPLDAAVEcHR	7	1	1	N-Term(iTRAQ4plex); C19(Carbamidomethyl)	0	0.657418	1.1214	0.431763	0	8.193e-10	5.60311	3	2508.27	1.77271	95.0681	0
530362064	dkELEGLQVk	1	2	1	N-Term(iTRAQ4plex); K2(iTRAQ4plex); K10(iTRAQ4plex)	0	1.08094	1.02881	1.43587	0	1.708e-06	5.6019	3	1590.95	1.64453	31.5328	1
40068485	gSILDAMRPQQLHATEITSSGFR	2	1	1	N-Term(iTRAQ4plex)	0	0.88997	1.54611	1.4614	0	5.744e-09	5.60156	3	2659.39	4.33713	67.5509	0
4506623	nIDDGTSDRPYSHALVAGIDR	5	1	1	N-Term(iTRAQ4plex)	0	1.70327	0.91896	1.16031	0	6.739e-08	5.60042	3	2416.2	1.61568	44.3461	0
62955833	eDVRPEEIADQELAEALQk	5	3	1	N-Term(iTRAQ4plex); K19(iTRAQ4plex)	0	0.683043	0.668486	0.637873	0	4.935e-09	5.60024	3	2471.3	5.81287	80.7336	0
13124879	eLEGHISDLQEDLDSER	7	4	1	N-Term(iTRAQ4plex)	0	0.415302	0.735188	0.592379	0	6.792e-09	5.5994	3	2129.01	0.169895	61.6648	0
530378357	aAAGDLGGDHLAFScDVAk	1	4	1	N-Term(iTRAQ4plex); C15(Carbamidomethyl); K19(iTRAQ4plex)	0	0.979677	0.695398	0.704392	0	3.442e-09	5.59868	3	2163.07	-0.026519	52.031	0
7657381	qELSHALYQHDAAcR	4	1	1	N-Term(iTRAQ4plex); C14(Carbamidomethyl)	0	1.06418	0.976483	1.07338	0	1.215e-09	5.59865	3	1942.94	4.49533	20.7239	0
4506455	iVDRIDNDGDGFVTTEELk	4	1	1	N-Term(iTRAQ4plex); K19(iTRAQ4plex)	0	0.98749	1.06163	1.4794	0	1.123e-07	5.5984	3	2424.26	3.46272	64.655	1
4504165	vPFDAATLHTSTAmAAQHGmDDDGTGQk	6	7	1	N-Term(iTRAQ4plex); M14(Oxidation); M20(Oxidation); K28(iTRAQ4plex)	0	0.711663	1.19853	0.946066	0	9.335e-05	5.59818	4	3193.48	-0.0118627	39.7432	0
31317303	tQEScGIAPLTPSQSPkPEVR	2	5	1	N-Term(iTRAQ4plex); C5(Carbamidomethyl); K17(iTRAQ4plex)	0	0.597454	0.916059	0.330875	0	4.662e-09	5.59795	3	2570.35	-0.816425	40.5861	0
116256336	iIAGDkEVVIAQNDk	1	19	1	N-Term(iTRAQ4plex); K6(iTRAQ4plex); K15(iTRAQ4plex)	0	1.11434	1.09403	1.39914	0	2.521e-06	5.59767	3	2045.19	-2.97936	44.4975	1
530372452	scHLAMAPNHAVVSR	3	3	1	N-Term(iTRAQ4plex); C2(Carbamidomethyl)	0	0.909754	0.695477	0.550573	0	8.487e-09	5.59755	3	1793.91	4.17564	16.2727	0
5729877	nQTAEkEEFEHQQk	6	3	1	N-Term(iTRAQ4plex); K6(iTRAQ4plex); K14(iTRAQ4plex)	0	1.06657	0.88824	1.15463	0	1.405e-08	5.59706	3	2178.11	-3.70987	5.91284	1
194018553	qDPFQESGLHLSPTAAEAk	2	4	1	N-Term(iTRAQ4plex); K19(iTRAQ4plex)	0	0.581414	1.12667	0.374368	0	2.828e-08	5.59634	3	2314.19	-0.879291	57.2826	0
530397175	lGFEVDAEGFVTHVER	1	2	1	N-Term(iTRAQ4plex)	0	0.912772	0.874393	0.796896	0	4.26e-09	5.59607	3	1949	3.80274	78.2627	0
4501887	vAPEEHPVLLTEAPLNPk	45	3	1	N-Term(iTRAQ4plex); K18(iTRAQ4plex)	0	0.756127	1.0188	0.926404	0	1.009e-07	5.59559	3	2242.28	3.22205	60.6392	0
13124879	kQELEEILHEMEAR	4	4	1	N-Term(iTRAQ4plex); K1(iTRAQ4plex)	0	0.27157	0.681647	0.475987	0	2.988e-09	5.59548	3	2043.09	3.74697	73.7941	1
69354671	fAALDNEEEDkEEEIIk	2	3	1	N-Term(iTRAQ4plex); K11(iTRAQ4plex); K17(iTRAQ4plex)	0	1.42759	0.99297	1.25979	0	1.137e-08	5.59496	3	2454.25	-4.25494	59.7705	1
530391071	iIPTLEEYQHYk	4	2	1	N-Term(iTRAQ4plex); K12(iTRAQ4plex)	0	1.25608	0.914672	1.0932	0	3.19e-06	5.59384	3	1822.01	3.95738	63.6694	0
5031873	gPHLVQSDGTVPFWAHAGNAIPSSDQIR	4	1	1	N-Term(iTRAQ4plex)	0	1.02283	1.07258	0.904084	0	1.542e-07	5.59335	3	3101.58	3.30722	68.3621	0
16933546	gNVGFVFTkEDLTEIR	2	3	1	N-Term(iTRAQ4plex); K9(iTRAQ4plex)	0	1.01943	0.81903	1.17421	0	1.528e-09	5.59331	3	2113.15	-1.08047	73.426	1
93141047	ykTPEEDVkEVEVDR	1	2	1	N-Term(iTRAQ4plex); K2(iTRAQ4plex); K9(iTRAQ4plex)	0	0.628868	1.42105	0.525044	0	1.851e-05	5.59328	3	2268.21	-0.758797	37.1792	2
91105764	aTPQHTVSFTcESHGFSPR	1	4	1	N-Term(iTRAQ4plex); C11(Carbamidomethyl)	0	0.747715	0.850161	0.884486	0	1.136e-08	5.59269	3	2290.07	-4.79806	32.0356	0
271398239	nVmLLPVGSADDGAHSQNEk	3	3	1	N-Term(iTRAQ4plex); M3(Oxidation); K20(iTRAQ4plex)	0	1.08326	1.51346	1.57786	0	2.153e-07	5.59231	3	2386.17	-8.10679	41.4861	0
4758988	gAHGIIVVYDVTDQESFNNVk	6	1	1	N-Term(iTRAQ4plex); K21(iTRAQ4plex)	0	1.0381	0.998471	0.982474	0	6.3e-10	5.59197	3	2593.36	4.05364	67.0109	0
66932947	mcPQLQQYEMHGPEGLR	8	1	1	N-Term(iTRAQ4plex); M1(Oxidation); C2(Carbamidomethyl)	0	0.85259	0.888714	0.477954	0	1.287e-08	5.59118	3	2234.03	1.85539	45.2379	0
148539872	aGHFDkEIVPVLVSTR	2	2	1	N-Term(iTRAQ4plex); K6(iTRAQ4plex)	0	1.06232	0.933328	0.692585	0	2.167e-07	5.59098	3	2056.18	1.5777	54.3839	1
4557321	eQLGPVTQEFWDNLEk	24	1	1	N-Term(iTRAQ4plex); K16(iTRAQ4plex)	0	0.725755	0.899367	0.42125	0	3.449e-08	5.59034	3	2221.15	4.85313	92.7133	0
28178832	lNEHFLNTTDFLDTIk	7	3	1	N-Term(iTRAQ4plex); K16(iTRAQ4plex)	0	1.34392	0.923533	2.06153	0	2.33e-08	5.58901	3	2209.18	2.50657	87.0051	0
5031815	vTYHPDGPEGQAYDVDFTPPFR	5	2	1	N-Term(iTRAQ4plex)	0	0.888017	1.18389	0.926329	0	1.054e-08	5.58874	3	2652.26	3.53191	73.0149	0
530403949	tVEVPFkGDVEHTIR	3	6	1	N-Term(iTRAQ4plex); K7(iTRAQ4plex)	0	0.803276	1.21113	1.07003	0	4.871e-07	5.5887	4	2015.12	1.8821	48.7854	1
4758012	rPISADSAIMNPASk	3	3	1	N-Term(iTRAQ4plex); K15(iTRAQ4plex)	0	0.961035	1.09853	0.812843	0	3.053e-06	5.58845	3	1846.02	3.39919	31.5083	0
115298678	gQGTLSVVTMYHAk	4	1	1	N-Term(iTRAQ4plex); K14(iTRAQ4plex)	0	0.746153	0.669038	0.403326	0	4.083e-08	5.58821	3	1779.97	2.66315	47.0816	0
42716302	fEHcNFNDVTTR	11	2	1	N-Term(iTRAQ4plex); C4(Carbamidomethyl)	0	0.622551	0.878359	0.43093	0	2.11e-06	5.58746	3	1683.77	4.14273	34.389	0
82546830	tLSTSDDVEDRENEk	2	3	1	N-Term(iTRAQ4plex); K15(iTRAQ4plex)	0	0.871558	1.27979	0.966255	0	6.123e-08	5.58746	3	2025.99	3.19001	44.2821	1
4758304	gESDPAYQQYQDAANNLREDYk	3	1	1	N-Term(iTRAQ4plex); K22(iTRAQ4plex)	0	1.16589	0.955764	1.22088	0	2.338e-10	5.58714	3	2863.34	2.62472	57.9852	1
5174447	hLYTLDGGDIINALcFSPNR	6	4	1	N-Term(iTRAQ4plex); C15(Carbamidomethyl)	0	1.20529	0.902027	1.38106	0	7.225e-10	5.58661	3	2420.22	1.97603	90.3468	0
530392536	ykPVcNQVEcHPYFNR	2	3	1	N-Term(iTRAQ4plex); K2(iTRAQ4plex); C5(Carbamidomethyl); C10(Carbamidomethyl)	0	0.703652	0.973039	0.910409	0	1.987e-08	5.58594	4	2399.17	3.25014	33.794	0
14165452	dkVVEDDEDDFPTTR	3	3	1	N-Term(iTRAQ4plex); K2(iTRAQ4plex)	0	0.963866	1.26744	0.8254	0	1.997e-09	5.58532	3	2068.99	-2.10907	60.6452	1
4758516	yQVFFFGTHETAFLGPk	2	6	1	N-Term(iTRAQ4plex); K17(iTRAQ4plex)	0	1.21769	0.933467	1.75791	0	2.529e-07	5.58484	3	2277.2	4.22075	90.488	0
27262628	eQVYDAMGEkEEAk	1	3	1	N-Term(iTRAQ4plex); K10(iTRAQ4plex); K14(iTRAQ4plex)	0	2.08662	1.08458	2.5635	0	1.233e-09	5.58479	3	2059.04	-0.372897	33.7849	1
55770888	kLEADSLEVk	1	1	1	N-Term(iTRAQ4plex); K1(iTRAQ4plex); K10(iTRAQ4plex)	0	1.16529	1.25815	1.52348	0	1.02e-07	5.58454	3	1563.94	3.02269	30.598	1
45439327	dkDLEIDELQk	4	1	1	N-Term(iTRAQ4plex); K2(iTRAQ4plex); K11(iTRAQ4plex)	0	0.711985	1.67741	0.905272	0	2.042e-08	5.58453	3	1778	2.92213	39.6741	1
24234688	vEAVNmAEGIIHDTETk	2	1	1	N-Term(iTRAQ4plex); M6(Oxidation); K17(iTRAQ4plex)	0	1.16819	1.16321	1.01324	0	2.077e-10	5.5845	3	2161.11	2.80633	57.8258	0
190885499	wVTYFNkPDIDAWELR	2	1	1	N-Term(iTRAQ4plex); K7(iTRAQ4plex)	0	0.945808	1.02723	0.948363	0	6.745e-07	5.58448	3	2341.24	6.57882	89.9932	0
21624607	kELEEDFIk	5	1	1	N-Term(iTRAQ4plex); K1(iTRAQ4plex); K9(iTRAQ4plex)	0	1.35145	1.46594	1.23437	0	2.885e-06	5.58429	3	1582.91	1.21257	40.6588	1
530389313	yNVISHDSIQISWk	2	2	1	N-Term(iTRAQ4plex); K14(iTRAQ4plex)	0	0.285742	0.691337	1.52473	0	3.069e-06	5.58381	3	1978.07	2.29675	67.3016	0
12025678	acLISLGYDVENDRQGEAEFNR	5	2	1	N-Term(iTRAQ4plex); C2(Carbamidomethyl)	0	0.604558	0.933086	0.682534	0	2.09e-08	5.5831	3	2700.27	-3.06167	69.5422	1
530411618	gEYQGVFHcAVETAk	2	3	1	N-Term(iTRAQ4plex); C9(Carbamidomethyl); K15(iTRAQ4plex)	0	0.976919	0.898141	1.62811	0	8.468e-08	5.58305	3	1983.99	2.71552	47.013	0
71274109	kGPDEAEESQYDSGIESLR	2	1	1	N-Term(iTRAQ4plex); K1(iTRAQ4plex)	0	1.01167	1.00225	0.818736	0	8.682e-06	5.58302	3	2398.15	-3.54946	43.5802	1
6978649	aRPTDYPTQEQQLHFIR	1	1	1	N-Term(iTRAQ4plex)	0	0.590978	1.13299	1.0981	0	2.98e-07	5.5829	4	2244.16	0.308978	39.8114	0
27734935	eISQHNINPHQGNAILEk	1	1	1	N-Term(iTRAQ4plex); K18(iTRAQ4plex)	0	0.749043	0.763735	0.843498	0	3.645e-08	5.58244	3	2330.26	4.08658	30.6481	0
116063573	hTAMVSWGGVSIPNSPFR	4	2	1	N-Term(iTRAQ4plex)	0	0.771984	0.637699	0.572482	0	4.175e-08	5.58125	3	2087.07	4.11876	77.8108	0
367460087	qEEELQAkDEELLk	2	6	1	N-Term(iTRAQ4plex); K8(iTRAQ4plex); K14(iTRAQ4plex)	0	0.319226	1.3433	0.708803	0	1.789e-08	5.58048	3	2134.17	5.53096	44.3071	1
48762932	aIADTGANVVVTGGk	2	4	1	N-Term(iTRAQ4plex); K15(iTRAQ4plex)	0	0.964604	0.855585	0.786329	0	4.918e-10	5.58035	2	1660.94	-2.77117	43.317	0
16306550	ePLGPALAHELR	6	4	1	N-Term(iTRAQ4plex)	0	0.705366	0.975479	0.731116	0	1.945e-08	5.57897	3	1446.82	-0.412976	48.5765	0
61743954	vDINAPDVDVHGPDWHLk	4	5	1	N-Term(iTRAQ4plex); K18(iTRAQ4plex)	0	0.535019	1.04004	0.450982	0	1.237e-08	5.57831	3	2315.21	2.85944	62.167	0
425876770	sGGGGDIHQGFQSLLTEVNk	4	5	1	N-Term(iTRAQ4plex); K20(iTRAQ4plex)	0	0.505498	1.29243	0.712648	0	4.301e-09	5.5783	3	2332.21	-0.248885	66.5093	0
126012571	aELLVTEAPSkPITVTVEEQR	7	8	1	N-Term(iTRAQ4plex); K11(iTRAQ4plex)	0	0.335545	1.82751	0.793846	0	4.838e-09	5.57771	3	2598.46	0.151493	64.9446	0
19718759	iPAHQVLYSTSGENASGk	3	5	1	N-Term(iTRAQ4plex); K18(iTRAQ4plex)	0	1.03928	1.47694	1.1184	0	2.242e-08	5.57746	3	2147.13	-0.274122	32.0087	0
124494247	gDVVLQSDHVIETLTk	6	4	1	N-Term(iTRAQ4plex); K16(iTRAQ4plex)	0	0.508979	1.47114	0.421587	0	2.203e-10	5.57717	3	2042.15	4.80403	68.035	0
5454158	iTPAHDQNDYEVGQR	3	3	1	N-Term(iTRAQ4plex)	0	1.1201	0.818566	1.4109	0	5.232e-09	5.57685	3	1886.92	3.2865	23.4555	0
150418007	nRPDYVSEEEEDDEDFETAVk	1	7	1	N-Term(iTRAQ4plex); K21(iTRAQ4plex)	0	1.3627	0.708791	1.58461	0	5.904e-10	5.57654	3	2804.28	6.41321	67.9647	0
115298678	lDkAcEPGVDYVYk	1	1	1	N-Term(iTRAQ4plex); K3(iTRAQ4plex); C5(Carbamidomethyl); K14(iTRAQ4plex)	0	0.598088	0.538218	0.271996	0	6.879e-09	5.57653	3	2089.11	3.69866	45.7559	1
530422603	sLVDTVYALkDEVR	2	6	1	N-Term(iTRAQ4plex); K10(iTRAQ4plex)	0	0.696935	1.18522	0.84487	0	9.072e-08	5.57628	3	1896.07	3.46656	86.7689	1
5803225	kVAGMDVELTVEER	2	3	1	N-Term(iTRAQ4plex); K1(iTRAQ4plex)	0	1.03794	0.998811	1.07116	0	4.438e-08	5.57622	3	1864.02	3.52398	68.1064	1
530384249	eRPPAPSSFVFQEETk	1	3	1	N-Term(iTRAQ4plex); K16(iTRAQ4plex)	0	0.688748	1.08071	0.886684	0	8.134e-07	5.57544	3	2137.12	2.93608	50.2284	0
33350932	eGLMLDSHEELYk	3	1	1	N-Term(iTRAQ4plex); K13(iTRAQ4plex)	0	0.896776	0.95589	0.749853	0	7.784e-08	5.57499	3	1851.94	0.247638	49.1004	0
4503571	iDkLMIEMDGTENk	4	2	1	N-Term(iTRAQ4plex); K3(iTRAQ4plex); K14(iTRAQ4plex)	0	1.18148	1.02125	1.28193	0	3.249e-08	5.5749	3	2069.1	-0.884234	60.8513	1
225903437	vTTVVATPGQGPDRPQEVSYTDTk	1	2	1	N-Term(iTRAQ4plex); K24(iTRAQ4plex)	0	0.984304	1.02616	1.11157	0	5.32e-07	5.57489	3	2834.47	-2.37046	44.1204	0
530399729	dYHFVNATEESDALAk	1	6	1	N-Term(iTRAQ4plex); K16(iTRAQ4plex)	0	1.28574	1.16467	0.434505	0	2.823e-08	5.57484	3	2098.04	2.90865	48.7345	0
530414989	iREPLTAQQLETTTER	1	5	1	N-Term(iTRAQ4plex)	0	0.474411	1.50287	0.443134	0	2.631e-06	5.57479	3	2030.1	1.03423	46.104	1
9558751	rPGQAPPDQEALQVVYER	1	1	1	N-Term(iTRAQ4plex)	0	0.870562	0.641634	0.454548	0	4.292e-09	5.57452	3	2197.13	-6.10954	50.5336	0
47132555	qDGHLWcSTTSNYEQDQk	3	27	1	N-Term(iTRAQ4plex); C7(Carbamidomethyl); K18(iTRAQ4plex)	0	0.905229	0.819185	0.758383	0	7.906e-08	5.57441	3	2485.12	-2.46637	32.4183	0
530376104	lPEHPEGGEPEDDEAPAk	1	2	1	N-Term(iTRAQ4plex); K18(iTRAQ4plex)	0	1.38574	1.0003	1.12244	0	1.846e-08	5.57329	3	2205.07	4.57191	53.1403	0
166197660	vQEAHLTEDQIFYFPk	4	1	1	N-Term(iTRAQ4plex); K16(iTRAQ4plex)	0	0.774095	0.876815	0.58248	0	8.417e-07	5.57279	3	2253.19	6.81256	71.7594	0
109148508	aFGFSHLEALLDDSk	5	1	1	N-Term(iTRAQ4plex); K15(iTRAQ4plex)	0	1.02166	0.937171	1.09404	0	1.52e-07	5.57232	3	1938.02	-2.71618	87.967	0
116063573	dAGEGGLSLAIEGPSk	7	2	1	N-Term(iTRAQ4plex); K16(iTRAQ4plex)	0	0.723796	1.03904	0.744081	0	4.081e-10	5.57036	2	1788.96	-0.175498	61.2255	0
20149560	aIEPQkEEADENYNSVNTR	3	4	1	N-Term(iTRAQ4plex); K6(iTRAQ4plex)	0	0.674408	1.12916	0.624198	0	2.303e-09	5.56988	3	2495.23	0.492267	30.8747	1
17978479	nEAELSLVLSHcTGATDGATADk	1	2	1	N-Term(iTRAQ4plex); C12(Carbamidomethyl); K23(iTRAQ4plex)	0	0.980092	0.786152	0.903388	0	4.626e-11	5.56828	3	2648.32	3.4457	58.5622	0
28626510	dSVSAAWDTYDTDRDGR	2	1	1	N-Term(iTRAQ4plex)	0	1.25607	0.978982	2.35409	0	2.016e-07	5.56668	3	2073.93	2.70007	45.8629	1
41872631	cTVFHGAQVEDAFR	2	1	1	N-Term(iTRAQ4plex); C1(Carbamidomethyl)	0	1.52857	1.12108	0.780177	0	1.78e-07	5.56645	3	1780.86	0.490927	45.0208	0
530405728	fLQDYFDGNLkR	4	3	1	N-Term(iTRAQ4plex); K11(iTRAQ4plex)	0	0.88477	0.881153	1.53493	0	1.848e-07	5.566	3	1803.97	2.3643	69.3609	1
530395742	dLkPVLDSYVFNDGSSR	2	2	1	N-Term(iTRAQ4plex); K3(iTRAQ4plex)	0	0.985687	0.883627	1.02962	0	1.658e-10	5.56594	3	2200.15	2.11361	69.1091	0
28178825	sIEDFAHSSFQMALSk	8	2	1	N-Term(iTRAQ4plex); K16(iTRAQ4plex)	0	1.05836	0.952045	1.86172	0	3.187e-08	5.56584	3	2086.06	4.08406	80.4972	0
28933465	lQENLQQLQHSTNQLAk	2	1	1	N-Term(iTRAQ4plex); K17(iTRAQ4plex)	0	0.832284	1.04285	0.669617	0	1.143e-09	5.56507	3	2281.26	2.44437	54.537	0
21265096	ekEPVVVETVEEk	1	2	1	N-Term(iTRAQ4plex); K2(iTRAQ4plex); K13(iTRAQ4plex)	0	0.43462	0.419563	0.397303	0	7.709e-07	5.56505	3	1947.1	1.10128	38.3222	1
5453678	dkTYSYLNk	8	2	1	N-Term(iTRAQ4plex); K2(iTRAQ4plex); K9(iTRAQ4plex)	0	1.05585	1.42574	0.903408	0	2.972e-05	5.56484	3	1563.87	-1.85326	27.2351	1
4502519	dNVRPLQQLGQR	6	2	1	N-Term(iTRAQ4plex)	0	0.511179	1.44934	0.319871	0	3.543e-07	5.56482	3	1567.88	2.96487	25.7847	0
31742498	aEHQQDSEDLFk	3	4	1	N-Term(iTRAQ4plex); K12(iTRAQ4plex)	0	0.848472	0.940057	0.756766	0	2.477e-07	5.56445	3	1734.85	0.132417	25.3678	0
4504445	rGFAFVTFDDHDSVDk	1	3	1	N-Term(iTRAQ4plex); K16(iTRAQ4plex)	0	1.06684	0.943383	1.24997	0	6.092e-08	5.5642	3	2144.07	0.366043	51.2071	1
530379413	yNHAAcFGLQPGcLLPDGSR	1	2	1	N-Term(iTRAQ4plex); C6(Carbamidomethyl); C13(Carbamidomethyl)	0	1.52741	1.04531	2.12359	0	1.369e-10	5.56402	3	2377.14	3.33098	67.4028	0
5031599	aSHTAPQVLFSHR	13	1	1	N-Term(iTRAQ4plex)	0	0.905763	0.999433	0.899688	0	3.509e-07	5.56379	3	1594.86	2.03176	23.0504	0
32967597	eAVESFAGSPLSYRPVAIALDTk	1	3	1	N-Term(iTRAQ4plex); K23(iTRAQ4plex)	0	0.506418	0.367735	0.234206	0	4.03e-09	5.56286	3	2709.48	4.16434	86.866	0
4506557	rVVIAcEGNPQVPVHFDG	4	2	1	N-Term(iTRAQ4plex); C6(Carbamidomethyl)	0	0.784968	1.00546	0.734707	0	1.613e-06	5.56274	3	2138.1	4.9669	55.0003	1
32455248	yQQDQVVkEDNIEAVGk	1	4	1	N-Term(iTRAQ4plex); K8(iTRAQ4plex); K17(iTRAQ4plex)	0	0.981614	0.957033	0.90929	0	4.993e-08	5.56243	3	2395.28	-1.8293	36.5694	1
530361180	dGRPLcEPcYQDTLER	2	4	1	N-Term(iTRAQ4plex); C6(Carbamidomethyl); C9(Carbamidomethyl)	0	0.849697	1.03281	1.1381	0	1.649e-08	5.56235	3	2152.99	2.77611	36.8216	0
13124879	hAQAVEELTEQLEQFk	3	4	1	N-Term(iTRAQ4plex); K16(iTRAQ4plex)	0	0.279371	0.789534	0.55382	0	9.12e-10	5.5619	3	2188.16	3.46408	79.0015	0
171543879	eNAEQGEVDMESHR	3	3	1	N-Term(iTRAQ4plex)	0	1.08926	0.795367	0.795712	0	1.563e-08	5.56171	3	1774.78	1.00868	15.1106	0
33942072	nHQEEDLTEFLcANHVLk	3	5	1	N-Term(iTRAQ4plex); C12(Carbamidomethyl); K18(iTRAQ4plex)	0	1.14768	0.689668	1.07271	0	1.243e-08	5.56159	4	2485.24	0.774915	68.7239	0
19923233	dYPDLAEEAGkk	1	5	1	N-Term(iTRAQ4plex); K11(iTRAQ4plex); K12(iTRAQ4plex)	0	0.751108	1.3677	0.672899	0	2.924e-07	5.56132	3	1767.95	2.62795	35.5442	1
52632383	skPGAAMVEmADGYAVDR	8	2	1	N-Term(iTRAQ4plex); K2(iTRAQ4plex); M10(Oxidation)	0	1.1006	1.12601	1.09961	0	1.284e-09	5.56114	3	2172.07	-0.695435	44.2116	0
21361497	gSNTcEVHFENTk	1	1	1	N-Term(iTRAQ4plex); C5(Carbamidomethyl); K13(iTRAQ4plex)	0	1.61614	1.0135	1.02718	0	2.162e-07	5.56092	3	1810.86	-4.25068	14.6383	0
530389313	gGkPDEVVVDGTVSSTVLk	1	2	1	N-Term(iTRAQ4plex); K3(iTRAQ4plex); K19(iTRAQ4plex)	0	0.490767	0.841653	0.921263	0	3.217e-10	5.56085	3	2319.31	-0.304464	67.6464	0
28373113	hFSVTAEGGLSPAQVTGAR	1	8	1	N-Term(iTRAQ4plex)	0	0.900006	0.94284	0.849852	0	2.74e-08	5.5605	3	2029.06	2.5768	47.302	0
20357529	kAcGDSTLTQITAGLDPVGR	2	1	1	N-Term(iTRAQ4plex); K1(iTRAQ4plex); C3(Carbamidomethyl)	0	0.673854	1.16067	0.738029	0	1.495e-08	5.5602	3	2348.26	3.12491	65.0827	1
4557014	nFTEVHPDYGSHIQALLDk	2	1	1	N-Term(iTRAQ4plex); K19(iTRAQ4plex)	0	0.64163	0.72825	0.353024	0	5.232e-09	5.55993	4	2472.29	3.97371	65.167	0
157738667	eFQEAGEPITDDSTSLHk	2	3	1	N-Term(iTRAQ4plex); K18(iTRAQ4plex)	0	0.716285	1.09734	1.03191	0	1.117e-11	5.55972	3	2292.13	4.19849	45.8696	0
4506203	fRPDMEEEEAk	3	1	1	N-Term(iTRAQ4plex); K11(iTRAQ4plex)	0	0.878296	0.919091	0.881399	0	4.833e-06	5.55886	3	1668.81	-3.27619	28.5539	0
126012562	lYFSDATLDkIER	1	1	1	N-Term(iTRAQ4plex); K10(iTRAQ4plex)	0	0.809511	1.01663	0.770704	0	6.409e-09	5.55762	3	1859.02	3.68614	65.5386	1
88853069	dWHGVPGQVDAAMAGR	6	1	1	N-Term(iTRAQ4plex)	0	0.275918	1.1661	0.450026	0	1.441e-08	5.55657	3	1810.88	3.49607	49.2111	0
4506583	sENLGQGDkPDYFSSVATVVYLR	4	1	1	N-Term(iTRAQ4plex); K9(iTRAQ4plex)	0	0.880173	0.909609	1.42982	0	2.567e-09	5.5562	3	2833.46	-0.442667	83.0902	0
4758796	gGGGGGPGEGFDVAk	2	1	1	N-Term(iTRAQ4plex); K15(iTRAQ4plex)	0	1.53225	1.11811	1.1303	0	3.17e-09	5.55613	2	1549.79	0.54001	31.1322	0
118150660	eVFEFRPELVNDDDEEADDTR	2	1	1	N-Term(iTRAQ4plex)	0	1.7814	1.07348	1.30588	0	1.458e-10	5.55589	3	2684.22	3.85016	71.8665	0
224593278	eGDREAIVAALLTR	1	1	1	N-Term(iTRAQ4plex)	0	1.12568	0.742113	1.54306	0	5.204e-08	5.55581	3	1657.94	1.4138	66.1484	1
212549555	ekPTTALLDk	3	5	1	N-Term(iTRAQ4plex); K2(iTRAQ4plex); K10(iTRAQ4plex)	0	1.44655	1.14206	1.5485	0	5.55e-07	5.55568	3	1547.94	1.70421	31.9304	0
41281885	aFDQGADAIYDHINEGk	2	1	1	N-Term(iTRAQ4plex); K17(iTRAQ4plex)	0	0.691157	0.61901	0.472856	0	7.007e-10	5.5539	3	2152.06	0.528871	71.4526	0
41872583	vIQQSLEQEEAEHk	2	2	1	N-Term(iTRAQ4plex); K14(iTRAQ4plex)	0	0.723977	0.889678	0.696187	0	5.478e-08	5.5538	3	1956.04	3.79956	35.1718	0
530400838	eVSSEDIADMHSNLSNYHQYIVk	2	3	1	N-Term(iTRAQ4plex); K23(iTRAQ4plex)	0	0.901334	1.05303	2.4814	0	1.201e-09	5.55359	4	2967.44	0.860724	58.2407	0
34147513	tLDSWRDEFLIQASPR	3	1	1	N-Term(iTRAQ4plex)	0	1.23188	1.06109	1.00979	0	1.788e-07	5.55359	3	2078.09	4.03643	84.0449	1
33350932	fTQDTQPHYIYSPR	4	1	1	N-Term(iTRAQ4plex)	0	0.813522	0.99621	0.808673	0	2.39e-07	5.55343	3	1896.94	1.97644	38.6043	0
5453603	eALLSSAVDHGSDEVk	8	3	1	N-Term(iTRAQ4plex); K16(iTRAQ4plex)	0	1.32984	0.950978	1.19371	0	5.176e-11	5.55254	3	1945.01	0.891812	40.7252	0
4503301	aTAEQISSQTGNk	14	2	1	N-Term(iTRAQ4plex); K13(iTRAQ4plex)	0	1.1296	1.31801	0.866091	0	4.319e-08	5.55254	2	1622.86	-0.911908	11.2706	0
12667788	sMMQDREDQSILcTGESGAGk	1	2	1	N-Term(iTRAQ4plex); C13(Carbamidomethyl); K21(iTRAQ4plex)	0	0.826857	0.846508	0.987677	0	1.295e-07	5.55072	3	2588.2	-0.414931	40.14	1
47132555	hTSVQTTSSGSGPFTDVR	13	27	1	N-Term(iTRAQ4plex)	0	0.893852	1.01471	0.913924	0	4.447e-09	5.55062	3	2007.99	2.73035	27.4885	0
530392285	rQEQPSIESTSPISR	1	17	1	N-Term(iTRAQ4plex)	0	2.67945	1.17353	1.40526	0	4.002e-07	5.55054	3	1858.97	-1.84518	21.4489	1
154146191	eLHINLIPNkQDR	9	2	1	N-Term(iTRAQ4plex); K10(iTRAQ4plex)	0	1.22171	1.08537	1.45908	0	8.709e-09	5.55045	3	1878.09	3.01327	41.5405	1
299890871	akEEQQDDTVYMGk	2	6	1	N-Term(iTRAQ4plex); K2(iTRAQ4plex); K14(iTRAQ4plex)	0	0.917217	1.33167	0.961289	0	6.944e-07	5.55008	3	2074.06	5.50297	23.9706	1
112421122	dNPEAAVHIFEGTHENPELIWNDNSR	2	2	1	N-Term(iTRAQ4plex)	0	1.04949	0.887987	0.81991	0	2.51e-08	5.54952	4	3148.5	3.66967	76.1102	0
66932947	vVSMDENFHPLNELIPLVYIQDPk	6	1	1	N-Term(iTRAQ4plex); K24(iTRAQ4plex)	0	0.804156	0.751324	0.392024	0	4.182e-08	5.54869	3	3098.65	1.09622	108.4	0
4507521	tSRPENAIIYNNNEDFQVGQAk	7	2	1	N-Term(iTRAQ4plex); K22(iTRAQ4plex)	0	0.914037	1.05133	2.49042	0	3.708e-09	5.54779	4	2796.42	2.30311	48.6273	0
46593007	nALVSHLDGTTPVcEDIGR	2	2	1	N-Term(iTRAQ4plex); C14(Carbamidomethyl)	0	0.540891	0.515374	0.435475	0	3.598e-09	5.54762	3	2198.11	3.74357	58.1248	0
431822408	dNSTMGYMMAk	3	3	1	N-Term(iTRAQ4plex); K11(iTRAQ4plex)	0	1.22193	1.05316	1.31343	0	2.864e-07	5.54711	2	1536.71	1.15846	46.4966	0
51100974	gDPIGGHINNYLLEk	2	1	1	N-Term(iTRAQ4plex); K15(iTRAQ4plex)	0	0.731231	1.18846	1.23038	0	8.215e-08	5.54692	3	1928.06	4.92307	56.3441	0
4501853	ekQDTFALASQQk	1	2	1	N-Term(iTRAQ4plex); K2(iTRAQ4plex); K13(iTRAQ4plex)	0	1.06528	1.34927	0.812245	0	8.85e-08	5.54642	3	1926.07	3.04613	53.417	1
4505881	qLGAGSIEEcAAk	3	2	1	N-Term(iTRAQ4plex); C10(Carbamidomethyl); K13(iTRAQ4plex)	0	0.412566	0.812014	0.322507	0	6.411e-09	5.5462	2	1621.85	4.23431	35.1552	0
164419749	rTEQEEDEELLSESR	1	5	1	N-Term(iTRAQ4plex)	0	0.996658	1.18361	1.36573	0	2.789e-07	5.54612	3	1993.94	-1.31871	33.549	1
5031699	dIHDDQDYLHSLGk	4	2	1	N-Term(iTRAQ4plex); K14(iTRAQ4plex)	0	0.719608	0.999431	0.585602	0	1.045e-09	5.54584	3	1943.97	-0.209152	40.3939	0
115298674	eGSPDALQNPcYIGTHGcDTNAAcRPGPR	2	4	1	N-Term(iTRAQ4plex); C11(Carbamidomethyl); C18(Carbamidomethyl); C24(Carbamidomethyl)	0	0.381316	1.61192	0.366085	0	8.262e-06	5.54498	4	3315.45	-7.9608	60.7114	0
4507877	iAELcDDPkERDDILR	2	4	1	N-Term(iTRAQ4plex); C5(Carbamidomethyl); K9(iTRAQ4plex)	0	0.490586	1.05463	0.643177	0	6.911e-05	5.54425	4	2246.17	2.10378	45.2326	2
4506661	kTcTTVAFTQVNSEDk	2	1	1	N-Term(iTRAQ4plex); K1(iTRAQ4plex); C3(Carbamidomethyl); K16(iTRAQ4plex)	0	1.11331	0.699006	0.826528	0	2.262e-07	5.54335	3	2261.18	1.51423	31.6643	1
4503483	gHVFEESQVAGTPmFVVk	7	2	1	N-Term(iTRAQ4plex); M14(Oxidation); K18(iTRAQ4plex)	0	1.22144	1.14299	1.02891	0	5.396e-07	5.54312	3	2266.18	0.956971	53.0995	0
48255945	eANHDGDFGITLAELR	2	3	1	N-Term(iTRAQ4plex)	0	1.05303	0.924963	0.775658	0	5.187e-09	5.54274	3	1901.95	2.77484	76.0748	0
61743954	vGIDTPDIDIHGPEGk	2	6	1	N-Term(iTRAQ4plex); K16(iTRAQ4plex)	0	0.699917	1.41829	0.636939	0	2.555e-11	5.5425	3	1951.04	3.60449	56.6415	0
29789090	gNLYSFGcPEYGQLGHNSDGk	1	1	1	N-Term(iTRAQ4plex); C8(Carbamidomethyl); K21(iTRAQ4plex)	0	1.9714	1.0068	3.04447	0	1.139e-08	5.54244	3	2588.21	-0.358537	51.924	0
5031857	qVVESAYEVIk	5	3	1	N-Term(iTRAQ4plex); K11(iTRAQ4plex)	0	1.60563	0.846687	1.77062	0	1.721e-06	5.54185	2	1552.89	3.75813	70.8542	0
530421378	yDHGTFFPMGDEGASSQIGR	1	4	1	N-Term(iTRAQ4plex)	0	0.892775	0.781962	0.559888	0	6.392e-08	5.54181	3	2316.06	4.64723	59.3233	0
10863973	dTHFPIcIFccGccHR	2	1	1	N-Term(iTRAQ4plex); C7(Carbamidomethyl); C10(Carbamidomethyl); C11(Carbamidomethyl); C13(Carbamidomethyl); C14(Carbamidomethyl)	0	1.11545	1.05355	0.827492	0	1.34e-07	5.5418	4	2283.96	4.69424	59.9412	0
54607033	vDkDcAYcTDEMFR	1	4	1	N-Term(iTRAQ4plex); K3(iTRAQ4plex); C5(Carbamidomethyl); C8(Carbamidomethyl)	0	3.50717	1.4084	0.443181	0	8.885e-08	5.54133	3	2097.93	3.07504	65.771	1
4507951	nSVVEASEAAYk	2	2	1	N-Term(iTRAQ4plex); K12(iTRAQ4plex)	0	0.894495	1.1862	1.22939	0	6.75e-08	5.54109	2	1555.82	2.32613	32.637	0
440309863	aHPAAEEEDDPDRPIEFSSSk	2	1	1	N-Term(iTRAQ4plex); K21(iTRAQ4plex)	0	1.31819	1.14881	1.46756	0	4.961e-10	5.54092	4	2615.26	4.29932	32.4225	0
239582772	eFTQGVkPDWTIAR	1	1	1	N-Term(iTRAQ4plex); K7(iTRAQ4plex)	0	1.05838	0.903083	1.20866	0	1.478e-08	5.54091	3	1936.05	-1.1993	52.9126	0
4506787	nkYQELINDIAR	3	1	1	N-Term(iTRAQ4plex); K2(iTRAQ4plex)	0	0.774026	1.01685	0.819631	0	3.078e-07	5.5409	3	1764.98	-1.33902	62.8397	1
42734430	kLEVNEAELLR	12	3	1	N-Term(iTRAQ4plex); K1(iTRAQ4plex)	0	0.425155	1.10064	0.239326	0	2.773e-07	5.54087	3	1601.95	4.78132	48.768	1
7706481	fQNDRTEDEQFNDEk	2	1	1	N-Term(iTRAQ4plex); K15(iTRAQ4plex)	0	0.904241	0.997372	1.21571	0	6.155e-08	5.54073	3	2203.02	1.55515	27.2114	1
37594464	kEQTADGVAVIPVLQR	2	1	1	N-Term(iTRAQ4plex); K1(iTRAQ4plex)	0	1.00657	1.25516	0.935894	0	2.888e-09	5.54048	3	2012.19	5.38046	53.178	1
105990532	wNFYYSPQSSPDkk	1	1	1	N-Term(iTRAQ4plex); K13(iTRAQ4plex); K14(iTRAQ4plex)	0	0.673416	0.593287	0.349791	0	5.097e-07	5.5402	3	2179.12	0.729179	52.405	1
190194365	rDEQPSGSVETGFEDk	1	1	1	N-Term(iTRAQ4plex); K16(iTRAQ4plex)	0	0.747701	0.860597	1.0354	0	2.096e-07	5.5385	3	2069	-1.16483	27.9862	1
530404961	sIMQSNTLTkDEDVQR	1	5	1	N-Term(iTRAQ4plex); K10(iTRAQ4plex)	0	0.736398	1.10784	0.822917	0	4.442e-09	5.53817	3	2153.12	3.34073	36.9864	1
5803036	gHFEAFGTLTDcVVVVNPQTk	3	1	1	N-Term(iTRAQ4plex); C12(Carbamidomethyl); K21(iTRAQ4plex)	0	1.18337	0.998943	1.04321	0	4.049e-10	5.53798	3	2607.36	2.96306	73.6937	0
5803149	gQDMETEAHQNk	1	1	1	N-Term(iTRAQ4plex); K12(iTRAQ4plex)	0	1.19432	0.784881	0.962677	0	2.561e-08	5.53781	3	1675.8	2.46273	29.3915	0
5453599	fIIHAPPGEFNEVFNDVR	11	1	1	N-Term(iTRAQ4plex)	0	0.905994	1.0927	0.962865	0	1.883e-09	5.5376	3	2245.16	5.35662	85.4357	0
530383729	qASDkDDRPFQGEDVENSR	1	8	1	N-Term(iTRAQ4plex); K5(iTRAQ4plex)	0	0.760512	1.26073	0.73237	0	7.104e-08	5.53649	4	2481.19	1.64923	17.7417	1
4502027	aVMDDFAAFVEk	195	2	1	N-Term(iTRAQ4plex); K12(iTRAQ4plex)	0	0.847787	1.00328	0.422628	0	2.054e-06	5.53603	2	1630.83	-2.88269	88.5224	0
392307009	qTYGDIEVDLkDTDk	1	2	1	N-Term(iTRAQ4plex); K11(iTRAQ4plex); K15(iTRAQ4plex)	0	1.07153	0.797988	0.971758	0	1.211e-08	5.53529	3	2172.15	3.29784	51.3736	1
4502551	vHNDAQSFDYDHDAFLGAEEAk	4	5	1	N-Term(iTRAQ4plex); K22(iTRAQ4plex)	0	1.31014	1.03627	1.57281	0	1.613e-09	5.53511	3	2767.29	1.6583	50.1137	0
530396224	gVSSESSGDREk	2	2	1	N-Term(iTRAQ4plex); K12(iTRAQ4plex)	0	1.00687	1.07747	1.20747	0	1.079e-08	5.53477	3	1525.77	1.68023	23.1506	1
418203909	fcEcDDREcIDDETEEIcGGHGk	1	4	1	N-Term(iTRAQ4plex); C2(Carbamidomethyl); C4(Carbamidomethyl); C9(Carbamidomethyl); C18(Carbamidomethyl); K23(iTRAQ4plex)	0	2.34982	1.39098	2.81953	0	2.249e-09	5.53404	4	3119.27	0.988093	44.3705	1
11056044	dkDFAIDIIk	6	2	1	N-Term(iTRAQ4plex); K2(iTRAQ4plex); K10(iTRAQ4plex)	0	1.29145	1.15672	1.3458	0	4.974e-07	5.53318	3	1609.96	2.41295	61.1738	1
56549131	dNkETFGEMSDGDVQEQLR	1	2	1	N-Term(iTRAQ4plex); K3(iTRAQ4plex)	0	0.561953	0.732885	0.511952	0	1.891e-10	5.53297	3	2486.18	2.21522	47.9574	1
116805327	hTPLVEFEEEESDkR	2	2	1	N-Term(iTRAQ4plex); K14(iTRAQ4plex)	0	1.18342	1.13406	1.09265	0	4.014e-07	5.53268	3	2133.08	2.39338	39.4039	1
55749577	eFHGLGDcIIk	4	1	1	N-Term(iTRAQ4plex); C8(Carbamidomethyl); K11(iTRAQ4plex)	0	0.963133	0.872475	0.809286	0	6.605e-07	5.53263	3	1576.84	-0.456584	49.6827	0
372466577	tEMENEFVLIkk	1	2	1	N-Term(iTRAQ4plex); K11(iTRAQ4plex); K12(iTRAQ4plex)	0	0.467319	0.971338	1.99069	0	1.452e-08	5.53243	3	1913.09	4.0166	58.5281	1
126012562	tNTQPFDLQVYHPSR	2	1	1	N-Term(iTRAQ4plex)	0	0.763331	0.853999	0.836248	0	7.317e-07	5.5324	3	1946.99	0.799487	51.1445	0
530412098	tFYEPGEEITYSckPGYVSR	10	2	1	N-Term(iTRAQ4plex); C13(Carbamidomethyl); K14(iTRAQ4plex)	0	0.983985	0.710907	0.467194	0	2.307e-05	5.53171	4	2671.31	3.75744	56.9674	0
4508047	cEDcGkPLSIEADDNGcFPLDGHVLcR	1	3	1	N-Term(iTRAQ4plex); C1(Carbamidomethyl); C4(Carbamidomethyl); K6(iTRAQ4plex); C17(Carbamidomethyl); C26(Carbamidomethyl)	0	1.66915	1.61615	1.57484	0	9.065e-10	5.53161	4	3422.55	1.78826	68.9004	0
5031873	gAGmPGQHGQITQQELDTVVk	3	1	1	N-Term(iTRAQ4plex); M4(Oxidation); K21(iTRAQ4plex)	0	1.4979	1.09851	1.33663	0	1.369e-09	5.53046	3	2498.3	3.85628	46.0135	0
5453603	sLHDALcVLAQTVk	8	3	1	N-Term(iTRAQ4plex); C7(Carbamidomethyl); K14(iTRAQ4plex)	0	1.60554	0.95219	1.36917	0	4.777e-08	5.53003	3	1843.04	2.90123	83.528	0
16507237	tkPYIQVDIGGGQTk	2	1	1	N-Term(iTRAQ4plex); K2(iTRAQ4plex); K15(iTRAQ4plex)	0	1.3221	1.09144	1.46734	0	3.893e-08	5.52983	3	2037.17	0.691573	39.3601	0
187936958	aSDGSLLYNAGNIcNHFFTR	1	2	1	N-Term(iTRAQ4plex); C14(Carbamidomethyl)	0	1.52005	1.43629	1.45611	0	4.302e-11	5.52873	3	2401.16	5.36294	77.0302	0
4506675	lAHLGVQVkGEDEEENNLEVR	2	1	1	N-Term(iTRAQ4plex); K9(iTRAQ4plex)	0	1.08097	1.02048	1.16316	0	1.311e-08	5.52851	4	2666.4	0.983597	48.1459	1
4826760	hSGPNSADSANDGFVR	8	1	1	N-Term(iTRAQ4plex)	0	0.88014	0.937047	0.944626	0	1.24e-09	5.52789	3	1774.82	0.120439	12.9603	0
4503571	dATNVGDEGGFAPNILENk	16	3	1	N-Term(iTRAQ4plex); K19(iTRAQ4plex)	0	1.3501	1.09188	1.69985	0	4.994e-09	5.52739	3	2249.14	3.51541	69.6297	0
13654237	aTQQQHDFTLTQTADGR	5	2	1	N-Term(iTRAQ4plex)	0	1.4913	0.971718	1.50451	0	5.915e-10	5.52728	3	2062.01	1.32176	28.9547	0
7019555	gFQIYDGPIHLTR	2	2	1	N-Term(iTRAQ4plex)	0	0.746325	1.1134	0.58217	0	1.397e-08	5.52694	3	1660.89	-0.372853	67.7345	0
4508047	lGHPEALSAGTGSPQPPSFTYAQQR	2	3	1	N-Term(iTRAQ4plex)	0	0.855909	0.891054	0.634331	0	7.892e-11	5.52678	3	2741.38	0.884616	69.2456	0
213511012	lDVGNAEVkLEEENR	3	2	1	N-Term(iTRAQ4plex); K9(iTRAQ4plex)	0	0.830009	1.05602	0.866171	0	2.198e-10	5.52599	3	2003.06	-0.357569	49.558	1
7657210	sLELHEEFGYNADTQk	3	2	1	N-Term(iTRAQ4plex); K16(iTRAQ4plex)	0	0.971767	1.1306	1.42442	0	1.411e-08	5.52577	3	2169.08	4.81095	48.9941	0
48255891	lGGSPTSLGTWGSWIGPDHDk	3	3	1	N-Term(iTRAQ4plex); K21(iTRAQ4plex)	0	1.42607	1.12285	1.17782	0	7.189e-08	5.52573	3	2456.26	5.03206	79.2426	0
530387076	gLQVALEEFHk	1	2	1	N-Term(iTRAQ4plex); K11(iTRAQ4plex)	0	1.24502	1.28699	1.00122	0	2.208e-08	5.52543	3	1558.88	-1.75191	58.544	0
16306550	lNPNFLVDFGkEPLGPALAHELR	1	4	1	N-Term(iTRAQ4plex); K11(iTRAQ4plex)	0	0.514966	0.821816	0.713668	0	3.841e-08	5.52519	4	2835.59	3.18326	92.3575	1
116063573	vTVLFAGQHIAk	8	2	1	N-Term(iTRAQ4plex); K12(iTRAQ4plex)	0	0.589438	1.02102	0.686141	0	3.142e-09	5.52491	3	1571.96	3.52613	52.7431	0
4759082	lVNMLDAVQENQHk	2	1	1	N-Term(iTRAQ4plex); K14(iTRAQ4plex)	0	0.40318	1.35262	0.236591	0	1.851e-08	5.52463	3	1927.02	-3.78901	59.5489	0
45580723	vVLHPNYHQVDIGLIk	2	2	1	N-Term(iTRAQ4plex); K16(iTRAQ4plex)	0	1.4671	0.456397	0.305895	0	7.292e-08	5.5245	3	2133.24	0.126832	57.3352	0
115298668	rGPQLVcTGSDDGTVk	1	2	1	N-Term(iTRAQ4plex); C7(Carbamidomethyl); K16(iTRAQ4plex)	0	1.09585	0.992389	0.918506	0	3.822e-07	5.52426	3	1978.03	-0.383332	49.4048	1
166795297	gLEYLYLNVHDEDRDDQTR	2	1	1	N-Term(iTRAQ4plex)	0	0.961959	0.98655	0.931958	0	4.075e-08	5.52416	3	2495.2	4.01378	56.5806	1
71773110	sELTQQLNALFQDk	4	1	1	N-Term(iTRAQ4plex); K14(iTRAQ4plex)	0	0.977736	0.76578	0.363276	0	5.382e-07	5.52414	3	1923.04	-0.751649	90.4805	0
4503593	tDkDMDGFVSGLEVR	1	4	1	N-Term(iTRAQ4plex); K3(iTRAQ4plex)	0	0.585636	0.642892	0.677453	0	1.665e-09	5.52393	3	1957	3.86956	62.494	1
4505369	lDITTLTGVPEEHIk	2	2	1	N-Term(iTRAQ4plex); K15(iTRAQ4plex)	0	1.02755	0.993831	0.906117	0	3.228e-06	5.5239	3	1954.12	2.70774	69.9776	0
4505621	gNDISSGTVLSDYVGSGPPk	5	2	1	N-Term(iTRAQ4plex); K20(iTRAQ4plex)	0	0.692777	1.49417	0.931738	0	1.073e-10	5.5236	3	2238.16	4.62603	67.0969	0
82775371	tVVDLSEVYkPR	1	2	1	N-Term(iTRAQ4plex); K10(iTRAQ4plex)	0	1.07445	1.25235	0.950056	0	3.045e-09	5.52324	3	1693.98	1.73782	51.9711	0
4503521	lGHVVMGNNAVSPYQQVIEk	2	2	1	N-Term(iTRAQ4plex); K20(iTRAQ4plex)	0	0.810964	0.960906	0.800377	0	1.409e-08	5.52259	3	2471.34	3.86776	61.8129	0
530384159	qLPFRGDDGIFDDNFIEER	4	4	1	N-Term(iTRAQ4plex)	0	1.13709	1.10309	1.11678	0	3.134e-08	5.52214	3	2427.17	1.911	85.2127	1
4504165	dSQEEEkTEALTSAk	15	7	1	N-Term(iTRAQ4plex); K7(iTRAQ4plex); K15(iTRAQ4plex)	0	0.673139	1.08184	0.987777	0	6.75e-07	5.52174	3	2098.09	0.867626	30.8173	1
11321601	dLQSNVEHLTEk	3	6	1	N-Term(iTRAQ4plex); K12(iTRAQ4plex)	0	1.42315	0.969231	1.20224	0	1.331e-07	5.52121	3	1700.91	1.12332	39.8497	0
4506787	fQPGETLTEILETPATSEQEAEHQR	4	1	1	N-Term(iTRAQ4plex)	0	0.836525	0.975482	0.784922	0	1.467e-08	5.5212	3	2985.47	3.86441	86.7885	0
530369994	kLFIGGLSFETTDDSLR	6	3	1	N-Term(iTRAQ4plex); K1(iTRAQ4plex)	0	0.879699	0.983103	1.26727	0	6.854e-10	5.52004	3	2187.2	4.01809	79.9583	1
268607694	gEDFYcVTcHETk	14	5	1	N-Term(iTRAQ4plex); C6(Carbamidomethyl); C9(Carbamidomethyl); K13(iTRAQ4plex)	0	0.299798	0.973864	0.340503	0	2.664e-08	5.52	3	1933.87	2.68829	33.5525	0
48762932	lIAQAcVSIFPDSGHFNVDNIR	2	4	1	N-Term(iTRAQ4plex); C6(Carbamidomethyl)	0	1.18167	0.762975	0.765407	0	1.383e-08	5.51988	3	2617.32	-5.00352	85.9195	0
71773110	lNHQLEGLTFQmk	3	1	1	N-Term(iTRAQ4plex); M12(Oxidation); K13(iTRAQ4plex)	0	0.869618	0.7371	0.441963	0	1.763e-06	5.51919	3	1863	-2.01781	52.07	0
126012571	lHQmSVADSGEYVcR	3	8	1	N-Term(iTRAQ4plex); M4(Oxidation); C14(Carbamidomethyl)	0	0.497597	1.44027	0.795844	0	1.22e-07	5.51832	3	1911.87	-4.56397	26.5111	0
61966781	dHPHTAAYLQELGR	4	1	1	N-Term(iTRAQ4plex)	0	0.870566	1.16797	0.974106	0	1.676e-10	5.51806	3	1751.89	-1.5146	33.2793	0
17978479	sTHEFLHEVPAASEEIFk	2	1	1	N-Term(iTRAQ4plex); K18(iTRAQ4plex)	0	0.674272	0.736596	0.733391	0	3.639e-09	5.51785	3	2359.23	3.62701	60.4828	0
4506587	eDSHPFDLGLYNEAVk	5	1	1	N-Term(iTRAQ4plex); K16(iTRAQ4plex)	0	0.909375	0.781773	1.30794	0	1.926e-09	5.51782	3	2122.08	3.07089	65.7314	0
22027538	tSEVDLAkPLVk	1	3	1	N-Term(iTRAQ4plex); K8(iTRAQ4plex); K12(iTRAQ4plex)	0	0.969354	1.05521	0.819759	0	4.204e-08	5.51779	3	1732.06	-1.66875	44.9921	0
41872631	fcFTPHTEEGcLSER	3	1	1	N-Term(iTRAQ4plex); C2(Carbamidomethyl); C11(Carbamidomethyl)	0	1.50681	1.08471	0.673192	0	1.93e-07	5.51701	3	2013.9	3.51182	45.8072	0
530391083	tTLTGLRPGTEYGIGVSAVk	2	5	1	N-Term(iTRAQ4plex); K20(iTRAQ4plex)	0	1.22098	0.694233	1.37815	0	1.565e-08	5.51674	3	2308.31	0.00445774	60.1559	0
530395565	aMEVDERPTEQYSDIGGLDk	4	2	1	N-Term(iTRAQ4plex); K20(iTRAQ4plex)	0	1.1831	0.959047	1.312	0	7.404e-10	5.51591	3	2541.24	1.14736	49.4649	0
32483410	eFSHLGkEDFTSLSLVLYSR	2	2	1	N-Term(iTRAQ4plex); K7(iTRAQ4plex)	0	0.821613	0.995693	0.42237	0	3.076e-08	5.51519	3	2616.4	2.31795	81.8815	1
530379431	kFEEEGNPYYSSAR	3	2	1	N-Term(iTRAQ4plex); K1(iTRAQ4plex)	0	1.12616	1.03615	1.16548	0	1.049e-07	5.51509	3	1964.96	1.70604	28.3691	1
422398894	tTPEYVFHcQSAVMSATFAk	3	9	1	N-Term(iTRAQ4plex); C9(Carbamidomethyl); K20(iTRAQ4plex)	0	0.788517	0.873394	0.890965	0	6.034e-08	5.51391	3	2563.26	3.01255	67.1837	0
4507951	kNSVVEASEAAYk	2	2	1	N-Term(iTRAQ4plex); K1(iTRAQ4plex); K13(iTRAQ4plex)	0	0.985564	1.10671	1.25427	0	3.311e-07	5.51363	3	1828.02	2.50032	27.8717	1
119395709	kLIASMSSDSLR	2	1	1	N-Term(iTRAQ4plex); K1(iTRAQ4plex)	0	0.710439	1.00806	1.47362	0	2.842e-07	5.51322	3	1595.9	-2.31355	39.6451	1
166362713	gkEYFAIDNSGR	3	2	1	N-Term(iTRAQ4plex); K2(iTRAQ4plex)	0	0.589428	1.09906	0.27801	0	2.5e-07	5.51277	3	1644.86	2.6317	31.3776	1
27477136	eHGLNPDVVQNIQDIcNSk	2	3	1	N-Term(iTRAQ4plex); C16(Carbamidomethyl); K19(iTRAQ4plex)	0	0.948998	0.847851	0.987383	0	2.412e-09	5.51272	3	2468.26	4.9065	60.2047	0
21361399	vkEFcENLSADcR	5	1	1	N-Term(iTRAQ4plex); K2(iTRAQ4plex); C5(Carbamidomethyl); C12(Carbamidomethyl)	0	0.964639	0.94753	0.975855	0	5.279e-07	5.51263	3	1915.93	0.524512	36.9774	1
4503841	imLFTNEDNPHGNDSAk	4	3	1	N-Term(iTRAQ4plex); M2(Oxidation); K17(iTRAQ4plex)	0	1.07485	1.16855	1.19888	0	8.079e-08	5.51151	3	2207.06	-0.940342	41.9109	0
24797106	hTLEQHNWNIEAAVQDR	1	1	1	N-Term(iTRAQ4plex)	0	1.0034	0.905602	1.48833	0	1.088e-07	5.51125	3	2205.1	3.27372	44.7109	0
66346679	sEEAHAEDSVMDHHFR	3	4	1	N-Term(iTRAQ4plex)	0	1.16236	1.05279	1.08152	0	9.532e-10	5.51115	4	2040.9	3.32298	24.0034	0
156564401	tPLVSVLLEGPPHSGk	1	1	1	N-Term(iTRAQ4plex); K16(iTRAQ4plex)	0	1.22811	0.880401	1.20277	0	1.597e-09	5.51081	3	1919.13	6.59909	71.1428	0
24234699	aLEAANGELEVk	5	1	1	N-Term(iTRAQ4plex); K12(iTRAQ4plex)	0	1.50881	1.32934	1.52288	0	3.787e-08	5.5096	2	1531.86	3.21751	44.8497	0
62241011	eVIVAkDEVAHTLTENR	2	2	1	N-Term(iTRAQ4plex); K6(iTRAQ4plex)	0	0.722866	0.949265	0.894811	0	3.605e-08	5.50959	3	2212.22	2.80386	51.3205	1
4755125	sQVETDDLILkPGVVHVIDVDR	2	2	1	N-Term(iTRAQ4plex); K11(iTRAQ4plex)	0	0.68462	1.70881	0.279944	0	1.559e-08	5.5093	4	2735.53	3.00954	70.1499	0
71773110	eNADSLQASLRPHADELk	6	1	1	N-Term(iTRAQ4plex); K18(iTRAQ4plex)	0	1.12469	0.8689	0.453837	0	1.236e-10	5.50928	3	2282.19	-2.24919	40.5329	0
62198235	vAGTGEGGLEEmVEELNSGk	1	3	1	N-Term(iTRAQ4plex); M12(Oxidation); K20(iTRAQ4plex)	0	0.706157	1.28783	1.00873	0	2.765e-08	5.50922	3	2310.15	4.45726	74.378	0
32483399	ecLQALEFLHANQVIHR	4	2	1	N-Term(iTRAQ4plex); C2(Carbamidomethyl)	0	0.842176	0.868702	0.693822	0	9.385e-08	5.50904	4	2222.17	4.99069	70.9606	0
187761324	aTQPETTEEVTDLkR	2	7	1	N-Term(iTRAQ4plex); K14(iTRAQ4plex)	0	0.961786	1.38368	1.24657	0	2.093e-08	5.50897	3	2006.07	2.64698	31.0515	1
27436946	sVGGSGGGSFGDNLVTR	3	3	1	N-Term(iTRAQ4plex)	0	0.991788	0.721849	0.511954	0	4.826e-13	5.50859	2	1710.85	1.00271	46.1545	0
515870065	sDkWIDIHNPATNEVIGR	2	2	1	N-Term(iTRAQ4plex); K3(iTRAQ4plex)	0	0.858418	1.25832	0.700659	0	9.285e-09	5.50857	4	2353.25	1.88426	50.3759	1
530369994	iFVGGIkEDTEEYNLR	7	3	1	N-Term(iTRAQ4plex); K7(iTRAQ4plex)	0	0.784233	1.02383	1.49341	0	2.899e-08	5.50807	3	2171.17	3.48505	62.0206	1
4505021	vSHQGYSTEAEFEEPR	5	1	1	N-Term(iTRAQ4plex)	0	1.3888	1.09054	0.876274	0	4.787e-10	5.50805	3	2009.94	2.57558	27.6506	0
119220557	tkEVYELLDSPGk	1	4	1	N-Term(iTRAQ4plex); K2(iTRAQ4plex); K13(iTRAQ4plex)	0	1.38715	0.632074	1.06251	0	9.758e-07	5.50788	3	1911.08	0.979007	55.4328	1
4505881	fSPATHPSEGLEENYcR	12	1	1	N-Term(iTRAQ4plex); C16(Carbamidomethyl)	0	0.452317	0.693937	0.331192	0	7.689e-08	5.50763	3	2137.98	2.71079	39.304	0
21361399	eLVSDANQHVk	7	1	1	N-Term(iTRAQ4plex); K11(iTRAQ4plex)	0	0.962585	0.957956	0.922262	0	4.512e-07	5.50702	3	1527.84	1.24589	14.3689	0
63055049	eGFHFEETLTGFk	4	1	1	N-Term(iTRAQ4plex); K13(iTRAQ4plex)	0	1.14672	1.10499	1.22899	0	7.217e-07	5.5068	3	1829.92	-4.18551	66.0134	0
316983156	nRLEEVSPNLVR	1	5	1	N-Term(iTRAQ4plex)	0	0.809329	0.847982	0.780837	0	1.847e-08	5.50649	3	1569.89	4.26673	40.2026	1
7661968	tIDLGAAAHYTGDk	1	4	1	N-Term(iTRAQ4plex); K14(iTRAQ4plex)	0	0.82255	0.870074	1.16205	0	6.817e-10	5.50639	3	1720.91	0.528799	46.9505	0
530425259	wLLEGTPSSASEGDEDLRR	1	4	1	N-Term(iTRAQ4plex)	0	0.412803	1.00566	0.415594	0	1.587e-09	5.50633	3	2262.11	-0.37848	59.6507	1
37537716	eEGVIDSSDkEIVAEAER	1	1	1	N-Term(iTRAQ4plex); K10(iTRAQ4plex)	0	1.58056	1.1448	1.28321	0	1.747e-08	5.5061	3	2264.16	3.28217	51.4965	1
56682959	nVNQSLLELHk	9	1	1	N-Term(iTRAQ4plex); K11(iTRAQ4plex)	0	2.52988	0.644872	0.779039	0	4.955e-08	5.50599	3	1582.91	-0.415177	40.4728	0
4557323	dALSSVQESQVAQQAR	6	1	1	N-Term(iTRAQ4plex)	0	0.52639	0.801872	0.378004	0	2.276e-08	5.50593	3	1860.95	-0.510298	39.0016	0
223555975	qVEEELTHLQk	2	2	1	N-Term(iTRAQ4plex); K11(iTRAQ4plex)	0	1.2901	1.05698	1.39285	0	1.031e-07	5.50542	3	1641.91	2.12871	39.3238	0
189458812	iVLDSDAAEYGGHQR	2	2	1	N-Term(iTRAQ4plex)	0	0.865334	1.12729	0.897304	0	6.744e-10	5.50518	3	1774.89	4.44964	62.8049	0
392307009	fQLHDcTQVEk	2	2	1	N-Term(iTRAQ4plex); C6(Carbamidomethyl); K11(iTRAQ4plex)	0	1.0152	0.629636	0.877782	0	2.739e-07	5.50495	3	1692.86	1.54338	33.2879	0
4557403	eLIRDEGVTSLYk	2	1	1	N-Term(iTRAQ4plex); K13(iTRAQ4plex)	0	0.837339	0.88798	0.438351	0	1.161e-07	5.50493	3	1811.02	2.16614	50.3021	1
508772599	gVGTDEAcLIEILASR	6	4	1	N-Term(iTRAQ4plex); C8(Carbamidomethyl)	0	0.647181	0.910804	0.863969	0	3.934e-08	5.50463	2	1847.97	2.09288	98.0954	0
4504489	kYWNDcEPPDSR	5	2	1	N-Term(iTRAQ4plex); K1(iTRAQ4plex); C6(Carbamidomethyl)	0	0.68146	0.648812	0.379498	0	8.685e-08	5.50458	3	1854.87	-1.53037	26.6532	1
323362983	dRGEWDSLTPEAR	1	3	1	N-Term(iTRAQ4plex)	0	0.699235	0.719652	0.651916	0	2.192e-08	5.50446	3	1675.82	1.71399	37.8848	1
21703352	tHcLALQEALGPGPGPTGDDDYSR	1	2	1	N-Term(iTRAQ4plex); C3(Carbamidomethyl)	0	0.988679	0.702248	0.585426	0	7.157e-10	5.50432	3	2671.27	5.5875	56.432	0
67782319	lIDAGHSEAATIAEWk	1	3	1	N-Term(iTRAQ4plex); K16(iTRAQ4plex)	0	0.64364	0.428152	0.273421	0	1.286e-07	5.50365	3	2000.06	-4.82179	63.2993	0
52632383	skPGAAMVEMADGYAVDR	2	2	1	N-Term(iTRAQ4plex); K2(iTRAQ4plex)	0	0.658189	0.525205	0.521146	0	3.495e-09	5.50348	3	2156.06	-5.23883	57	0
100913206	nELmYQLEQDHDLQAILQER	3	1	1	N-Term(iTRAQ4plex); M4(Oxidation)	0	1.17725	0.878767	1.22466	0	1.925e-09	5.50347	3	2646.3	2.71736	78.9463	0
62414289	qVQSLTcEVDALkGTNESLER	3	1	1	N-Term(iTRAQ4plex); C7(Carbamidomethyl); K13(iTRAQ4plex)	0	0.315255	0.699705	0.642741	0	9.318e-09	5.5033	3	2665.38	3.88059	66.5906	1
5729877	nSLESYAFNMk	3	3	1	N-Term(iTRAQ4plex); K11(iTRAQ4plex)	0	1.21742	0.94933	1.20198	0	7.515e-07	5.50213	2	1591.8	1.00745	64.3728	0
157738667	eGEcQQLREEVEQcQQLAEAR	1	3	1	N-Term(iTRAQ4plex); C4(Carbamidomethyl); C14(Carbamidomethyl)	0	0.734306	1.09385	1.28542	0	3.985e-10	5.50162	3	2734.27	2.44521	54.4002	1
530420223	dASESPGENcQHLLAR	1	2	1	N-Term(iTRAQ4plex); C10(Carbamidomethyl)	0	1.16494	0.834462	0.728427	0	5.672e-07	5.50099	3	1927.91	0.703277	23.5346	0
5031601	nSVSQISVLSGGk	3	1	1	N-Term(iTRAQ4plex); K13(iTRAQ4plex)	0	0.928975	0.9593	1.16875	0	2.382e-08	5.50086	2	1563.89	-0.253682	44.2755	0
530403540	dVQAGSHDYPGEGIYLLk	2	2	1	N-Term(iTRAQ4plex); K18(iTRAQ4plex)	0	0.92394	1.06222	0.916518	0	6.725e-09	5.50075	3	2250.17	3.60607	64.2526	0
7524346	lQAYHTQTTPLIEYYR	6	6	1	N-Term(iTRAQ4plex)	0	0.840463	0.799103	0.902813	0	8.277e-08	5.50045	3	2141.13	5.23856	59.6427	0
100913206	qLYHLGVVEAYSGLTk	2	1	1	N-Term(iTRAQ4plex); K16(iTRAQ4plex)	0	0.955348	0.805327	1.02867	0	8.657e-09	5.50017	3	2066.16	1.63086	68.0205	0
4502517	eSISVSSEQLAQFR	11	1	1	N-Term(iTRAQ4plex)	0	0.632463	0.332504	0.283815	0	2.066e-07	5.49973	3	1724.9	6.25412	64.7454	0
5729770	lFGGNFAHQASVAR	8	1	1	N-Term(iTRAQ4plex)	0	0.910214	2.09458	0.97476	0	4.896e-09	5.49946	2	1618.86	1.58287	41.6339	0
75709217	tQAVFNHTEDYVLLPDER	1	1	1	N-Term(iTRAQ4plex)	0	1.20562	0.835077	1.43878	0	1.599e-07	5.49911	3	2291.16	7.02229	68.4935	0
530383144	vVAGVLHLGNIDFEEAGSTSGGcNLk	1	9	1	N-Term(iTRAQ4plex); C23(Carbamidomethyl); K26(iTRAQ4plex)	0	1.07867	0.925657	1.33262	0	6.999e-10	5.49864	3	2932.51	0.452544	82.6693	0
41872631	tLLEGSGLESIISIIHSSLAEPR	1	1	1	N-Term(iTRAQ4plex)	0	0.911282	0.852254	0.500146	0	4.161e-08	5.49861	3	2566.44	6.53161	115.043	0
425876770	gNWDEQFDkENTEER	3	6	1	N-Term(iTRAQ4plex); K9(iTRAQ4plex)	0	0.301192	1.33577	0.556685	0	8.439e-09	5.49858	3	2185	-2.06299	36.1865	1
25777602	wLPLGLGLNHLGk	1	3	1	N-Term(iTRAQ4plex); K13(iTRAQ4plex)	0	1.24506	0.627901	0.861811	0	9.934e-10	5.49836	3	1706.04	4.14434	84.2254	0
530365435	ikDLSTVEALQNLk	1	5	1	N-Term(iTRAQ4plex); K2(iTRAQ4plex); K14(iTRAQ4plex)	0	0.898112	0.795776	1.50673	0	8.574e-07	5.49814	3	2004.21	-0.0220606	69.0166	1
21361399	aISHEHSPSDLEAHFVPLVk	5	1	1	N-Term(iTRAQ4plex); K20(iTRAQ4plex)	0	1.09395	1.04031	0.911585	0	7.829e-08	5.49742	3	2501.33	-2.12762	50.1856	0
530384249	lTASEQAHPQEPAESAHEPR	4	3	1	N-Term(iTRAQ4plex)	0	0.768453	0.847072	0.729578	0	3.893e-09	5.49721	4	2329.13	-0.924183	17.356	0
16950589	eAVcFIPGEGHTLQEHQIVLVEGGR	3	1	1	N-Term(iTRAQ4plex); C4(Carbamidomethyl)	0	1.33457	1.01941	1.18606	0	2.711e-07	5.49711	4	2919.5	4.23361	63.3861	0
100816392	sINQQSGAHVELQR	3	3	1	N-Term(iTRAQ4plex)	0	1.13424	0.992322	0.878593	0	3.526e-09	5.49556	3	1710.9	2.18225	18.5148	0
289546653	qQQEEAEkPLQVAAVDSSVPR	1	4	1	N-Term(iTRAQ4plex); K8(iTRAQ4plex)	0	1.16896	0.9166	1.08466	0	3.56e-09	5.49482	3	2597.37	-0.988018	44.7916	0
115298678	qkPDGVFQEDAPVIHQEMIGGLR	2	1	1	N-Term(iTRAQ4plex); K2(iTRAQ4plex)	0	0.671483	0.622915	0.489496	0	3.81e-08	5.49454	4	2852.5	2.43912	60.2548	0
4557733	eIcPAGHGYTYASSDIR	4	1	1	N-Term(iTRAQ4plex); C3(Carbamidomethyl)	0	1.04288	1.3198	1.55747	0	3.578e-05	5.49442	3	2040.95	-2.01893	38.3163	0
4506583	vVTATLWGEDADkFDGSR	1	1	1	N-Term(iTRAQ4plex); K13(iTRAQ4plex)	0	0.927347	0.977657	1.61862	0	2.718e-07	5.49417	3	2255.17	5.21014	67.2844	1
530399709	dLHQPSLSPASPHSQGFER	1	3	1	N-Term(iTRAQ4plex)	0	1.59617	1.23171	2.38395	0	1.115e-07	5.49414	3	2234.11	-0.566306	32.0077	0
24234699	sRLEQEIATYR	5	1	1	N-Term(iTRAQ4plex)	0	1.01929	0.934082	1.12315	0	1.777e-06	5.49368	3	1509.82	3.05101	40.1847	1
5031753	vTGEADVEFATHEDAVAAMSk	5	6	1	N-Term(iTRAQ4plex); K21(iTRAQ4plex)	0	1.21664	1.16856	1.42069	0	1.171e-10	5.49252	3	2466.21	2.43493	62.0295	0
38016914	tPSNTPSAEADWSPGLELHPDYk	4	2	1	N-Term(iTRAQ4plex); K23(iTRAQ4plex)	0	0.884285	0.807922	0.492099	0	2.981e-06	5.49224	3	2800.37	2.07741	63.067	0
530426161	kVAVVDYVEPSPQGTR	1	5	1	N-Term(iTRAQ4plex); K1(iTRAQ4plex)	0	1.25918	1.23961	1.25859	0	3.993e-09	5.49224	3	2033.13	2.83224	42.4409	1
10880979	sPEGEQEDRPGLHAYEk	3	4	1	N-Term(iTRAQ4plex); K17(iTRAQ4plex)	0	1.07737	1.11983	0.968146	0	5.306e-07	5.49165	4	2230.1	0.275391	20.7062	0
4506699	dHASIQMNVAEVDk	5	1	1	N-Term(iTRAQ4plex); K14(iTRAQ4plex)	0	1.58134	0.979038	0.835298	0	3.587e-07	5.49136	3	1844.94	-0.383345	35.9991	0
530420370	eHGQcADVDEcSLAEk	2	5	1	N-Term(iTRAQ4plex); C5(Carbamidomethyl); C11(Carbamidomethyl); K16(iTRAQ4plex)	0	1.20746	1.18588	1.61317	0	7.471e-08	5.49135	3	2135.96	1.80512	48.4424	0
21536286	gTGGVDTAAVGGVFDVSNADR	4	1	1	N-Term(iTRAQ4plex)	0	0.494149	1.1806	1.54392	0	4.472e-11	5.49106	3	2109.04	4.30673	70.9712	0
530376532	aHDWVEEDQTVVSVDVAk	1	3	1	N-Term(iTRAQ4plex); K18(iTRAQ4plex)	0	0.671328	1.09974	1.52028	0	1.628e-09	5.49102	3	2315.18	0.935292	56.5668	0
41872631	gILADEDSSRPVWLk	2	1	1	N-Term(iTRAQ4plex); K15(iTRAQ4plex)	0	1.77049	1.18796	0.7509	0	5.864e-10	5.49068	3	1974.09	1.36629	63.0237	0
118498356	eREHLEMELEk	2	4	1	N-Term(iTRAQ4plex); K11(iTRAQ4plex)	0	0.898541	0.915603	1.01434	0	2.325e-07	5.49053	3	1730.9	3.44783	28.0767	1
19923653	qPcPSESDIITEEDkSk	1	6	1	N-Term(iTRAQ4plex); C3(Carbamidomethyl); K15(iTRAQ4plex); K17(iTRAQ4plex)	0	0.560469	0.746034	0.562248	0	5.365e-06	5.49018	3	2395.21	4.99925	37.4751	1
4507669	dLISHDEMFSDIYk	7	2	1	N-Term(iTRAQ4plex); K14(iTRAQ4plex)	0	1.34622	1.33491	1.66642	0	2.537e-09	5.48983	3	2000.99	0.772468	69.7046	0
45439327	kFSIEEALQSGR	3	1	1	N-Term(iTRAQ4plex); K1(iTRAQ4plex)	0	0.579298	1.21589	0.642713	0	2.2e-07	5.48957	3	1652.93	4.21396	53.9462	1
31317303	eQSPSLPEkDTVR	2	6	1	N-Term(iTRAQ4plex); K9(iTRAQ4plex)	0	0.458353	0.683321	0.178426	0	1.874e-07	5.48841	3	1773.96	2.97808	21.1264	1
530376706	mPFPVNHGASSEDTLLk	2	2	1	N-Term(iTRAQ4plex); M1(Oxidation); K17(iTRAQ4plex)	0	1.26156	1.0161	4.11016	0	3.957e-07	5.48794	3	2147.11	2.64138	42.6513	0
226530908	tDkVFEVMLATDR	2	4	1	N-Term(iTRAQ4plex); K3(iTRAQ4plex)	0	0.894166	0.827277	0.879752	0	2.324e-07	5.48793	3	1812.98	3.82326	68.2326	1
16507237	mkETAEAYLGk	2	1	1	N-Term(iTRAQ4plex); K2(iTRAQ4plex); K11(iTRAQ4plex)	0	1.62266	0.856661	1.81645	0	3.276e-08	5.48752	3	1672.93	-0.3261	43.1826	1
7657015	gLGHQVATDALVAMEk	2	1	1	N-Term(iTRAQ4plex); K16(iTRAQ4plex)	0	0.882313	0.955606	1.08879	0	4.075e-09	5.48739	3	1928.06	4.29926	58.9376	0
25777602	sFANTLVDVcAYAGSGNVLk	1	3	1	N-Term(iTRAQ4plex); C10(Carbamidomethyl); K20(iTRAQ4plex)	0	1.18625	0.619913	0.995676	0	1.76e-09	5.48623	3	2374.24	4.37875	90.0811	0
70778918	aHVSFkPTVAQQR	5	1	1	N-Term(iTRAQ4plex); K6(iTRAQ4plex)	0	0.799102	0.765484	0.41203	0	9.652e-07	5.4857	4	1757.01	4.38662	17.9504	0
164519138	aLNFGGIGVVVGHELTHAFDDQGR	2	5	1	N-Term(iTRAQ4plex)	0	1.1355	0.773677	0.958771	0	1.905e-09	5.48544	4	2653.37	3.24303	95.3283	0
188595687	dFEIIDNHDYSYTVk	2	3	1	N-Term(iTRAQ4plex); K15(iTRAQ4plex)	0	0.605134	0.686782	0.773988	0	9.484e-07	5.48421	3	2147.06	4.40841	72.8519	0
87196339	yLIVVTDGHPLEGYk	2	1	1	N-Term(iTRAQ4plex); K15(iTRAQ4plex)	0	0.524582	1.22019	0.424776	0	1.847e-09	5.48353	3	1992.11	3.97697	67.8425	0
53692189	iYAmEISDNPGEHELGEPEFR	2	1	1	N-Term(iTRAQ4plex); M4(Oxidation)	0	0.991838	1.16017	1.20462	0	1.589e-07	5.48333	3	2593.2	1.92727	72.0886	0
42794779	gASFEELcHNYTQDR	2	8	1	N-Term(iTRAQ4plex); C8(Carbamidomethyl)	0	0.950853	0.862611	1.05563	0	8.767e-08	5.48286	3	1970.88	1.41022	64.5477	0
156616294	gSQTQSHPDLGTEGcWDQLSAPR	1	1	1	N-Term(iTRAQ4plex); C15(Carbamidomethyl)	0	0.609561	0.620024	0.425526	0	1.561e-09	5.4828	3	2671.22	-3.91259	52.5657	0
41872631	dLVEAVAHILGIR	1	1	1	N-Term(iTRAQ4plex)	0	2.2373	1.1097	0.65921	0	2.591e-09	5.4828	3	1549.92	3.57952	115.016	0
530407873	lkGEATVSFDDPPSAk	1	5	1	N-Term(iTRAQ4plex); K2(iTRAQ4plex); K16(iTRAQ4plex)	0	0.838343	0.964984	1.11278	0	1.606e-07	5.48257	3	2094.14	-1.27668	42.224	1
115298674	vYYREDLSPSITQR	2	4	1	N-Term(iTRAQ4plex)	0	0.447186	1.11084	0.5074	0	2.175e-06	5.48224	3	1870.98	0.824189	45.0342	1
19718759	vIEDRDHYIPNTLNPVFGR	2	4	1	N-Term(iTRAQ4plex)	0	0.889999	1.08767	0.879438	0	4.022e-07	5.48208	3	2399.27	4.06606	63.5103	1
54607135	lRPESALAQAQk	1	1	1	N-Term(iTRAQ4plex); K12(iTRAQ4plex)	0	1.23968	1.05626	1.02832	0	1.785e-06	5.48182	3	1599.94	1.67508	25.9729	0
530360894	eTEEkEEGAAGYLDIk	1	8	1	N-Term(iTRAQ4plex); K5(iTRAQ4plex); K16(iTRAQ4plex)	0	1.07554	0.962506	2.46172	0	9.812e-08	5.48178	3	2214.14	-4.02403	45.0993	1
222537730	dkESGIcMDSGGFR	1	2	1	N-Term(iTRAQ4plex); K2(iTRAQ4plex); C7(Carbamidomethyl)	0	0.636731	1.06115	0.808819	0	3.176e-08	5.48121	3	1846.87	1.81819	32.8144	1
75677325	aDVLEAHEAEAEEPEAGkSEAEDDEDEVDDLPSSR	1	1	1	N-Term(iTRAQ4plex); K18(iTRAQ4plex)	0				0	2.648e-07	5.481	4	4071.83	4.28287	53.6314	1
20127408	eLHSEFSEVmNEIWASDQIR	6	2	1	N-Term(iTRAQ4plex); M10(Oxidation)	0	0.902834	1.23205	0.727721	0	3.519e-09	5.48083	3	2580.21	-3.59398	82.8794	0
530417013	lAGLDAGLHQLHVR	1	3	1	N-Term(iTRAQ4plex)	0	1.73805	1.40531	1.45168	0	2.148e-09	5.48065	3	1643.95	1.60126	53.0991	0
13124879	kDTSITGELEk	1	2	1	N-Term(iTRAQ4plex); K1(iTRAQ4plex); K11(iTRAQ4plex)	0	0.864099	0.87634	0.657127	0	8.496e-07	5.4805	3	1652.94	-0.167029	24.9617	1
8923390	rVTFEADENENITVVk	2	3	1	N-Term(iTRAQ4plex); K16(iTRAQ4plex)	0	0.93343	1.04515	0.965018	0	3.282e-07	5.47965	3	2152.15	1.30531	48.7577	1
5730031	eLQNTVANLHVR	4	1	1	N-Term(iTRAQ4plex)	0	0.928141	1.12943	0.958821	0	4.215e-07	5.47864	3	1537.86	1.72633	38.8602	0
9966875	gkESSIENEIAVLR	1	2	1	N-Term(iTRAQ4plex); K2(iTRAQ4plex)	0	1.06948	1.04903	0.912412	0	1.119e-05	5.47828	3	1833.02	-5.92134	70.0323	1
388454220	aSQQEIQHIVNR	1	9	1	N-Term(iTRAQ4plex)	0	1.0439	0.963015	0.92633	0	2.653e-07	5.4778	3	1566.85	4.39072	31.096	0
67782319	kHEAIETDTAAYEER	1	3	1	N-Term(iTRAQ4plex); K1(iTRAQ4plex)	0	0.489317	0.420654	0.242018	0	5.052e-09	5.4771	3	2051.04	3.83306	15.6668	1
261337169	vQEGYTcDcFDGYHLDTAk	1	9	1	N-Term(iTRAQ4plex); C7(Carbamidomethyl); C9(Carbamidomethyl); K19(iTRAQ4plex)	0	0.586864	0.988165	0.892672	0	9.506e-09	5.47699	3	2567.15	2.98351	57.0633	0
530384039	fQLFQkPANFEQR	1	6	1	N-Term(iTRAQ4plex); K6(iTRAQ4plex)	0	0.431209	1.12823	0.542095	0	3.274e-07	5.47672	3	1941.06	-0.744582	59.5318	0
6996021	kLLGSALALAR	1	1	1	N-Term(iTRAQ4plex); K1(iTRAQ4plex)	0	0.913343	0.689175	0.726149	0	4.414e-08	5.47606	3	1400.92	0.933703	53.4109	1
530368138	mkDTDSEEEIREAFR	3	4	1	N-Term(iTRAQ4plex); K2(iTRAQ4plex)	0	0.375758	0.823761	0.738461	0	8.166e-06	5.47592	3	2144.06	4.96285	42.4614	2
530391071	lFQEccPHSTDR	6	5	1	N-Term(iTRAQ4plex); C5(Carbamidomethyl); C6(Carbamidomethyl)	0	1.14139	0.919444	1.31082	0	6.963e-08	5.47557	3	1693.76	3.43832	27.4946	0
530391720	dFEPILEQQIHQDDFGESk	3	2	1	N-Term(iTRAQ4plex); K19(iTRAQ4plex)	0	1.51807	1.08324	0.885484	0	5.458e-08	5.47439	3	2563.26	2.91712	71.3025	0
116063573	vHSPSGALEEcYVTEIDQDk	13	2	1	N-Term(iTRAQ4plex); C11(Carbamidomethyl); K20(iTRAQ4plex)	0	0.616887	0.966562	0.745342	0	5.899e-08	5.47435	3	2565.24	1.21814	55.2448	0
4505541	sQLNSQSVEITk	1	1	1	N-Term(iTRAQ4plex); K12(iTRAQ4plex)	0	1.39908	1.3712	1.49969	0	2.709e-07	5.47338	2	1621.9	1.95232	36.3201	0
4503987	nLDGISHAPNAVk	3	1	1	N-Term(iTRAQ4plex); K13(iTRAQ4plex)	0	2.06011	1.25618	1.33725	0	1.053e-06	5.47333	3	1623.9	-3.0022	29.5511	0
530403364	lSETHGYGVQEEFTEENk	1	8	1	N-Term(iTRAQ4plex); K18(iTRAQ4plex)	0	1.44643	0.93321	1.31931	0	8.45e-09	5.47321	3	2385.15	0.185129	40.7042	0
226371704	eFVYQEAAGPHQTLAR	1	2	1	N-Term(iTRAQ4plex)	0	0.855947	0.938009	1.01321	0	3.9e-10	5.47286	3	1961	-0.629777	41.1609	0
61743954	eLLLPNWQGSGSHGLTIAQR	7	7	1	N-Term(iTRAQ4plex)	0	0.626929	1.16158	0.42847	0	2.979e-09	5.47204	3	2321.26	2.99359	71.8377	0
19718759	sLLTEADAGHTEFTDEVYQNESR	2	5	1	N-Term(iTRAQ4plex)	0	1.07028	1.25175	0.967153	0	8.244e-10	5.4719	3	2756.29	3.06869	64.6176	0
109948279	aVVGDAQYHHFR	4	1	1	N-Term(iTRAQ4plex)	0	5.07842	0.85232	0.806192	0	8.928e-08	5.47175	3	1543.79	0.75449	17.0813	0
215490098	aQLHVQGLLHEAGSTDDR	2	5	1	N-Term(iTRAQ4plex)	0	0.872156	0.973519	0.711778	0	1.533e-09	5.47162	3	2091.08	2.57679	39.4982	0
530425867	dALNQATSQVESk	2	4	1	N-Term(iTRAQ4plex); K13(iTRAQ4plex)	0	1.4024	1.03744	1.86	0	6.507e-08	5.47083	2	1678.89	0.660377	38.0021	0
50428938	gmNFSVVVFDTAPTGHTLR	2	1	1	N-Term(iTRAQ4plex); M2(Oxidation)	0	0.938732	1.0137	0.997055	0	4.199e-09	5.47038	3	2209.13	4.80627	66.4608	0
4506925	vYIASSSGSTAIkk	1	1	1	N-Term(iTRAQ4plex); K13(iTRAQ4plex); K14(iTRAQ4plex)	0	0.660981	0.742293	0.830804	0	5.873e-08	5.46913	3	1844.09	0.397716	30.3474	1
367460087	aLEEALEAkEEFER	10	6	1	N-Term(iTRAQ4plex); K9(iTRAQ4plex)	0	0.340478	1.19676	0.674425	0	1.819e-09	5.46899	3	1952.03	3.50313	70.4752	1
33519428	kVVYENAYGQFIGPHR	2	7	1	N-Term(iTRAQ4plex); K1(iTRAQ4plex)	0	0.866247	0.808485	1.20835	0	4.67e-09	5.46842	4	2166.18	3.91848	46.6301	1
28178825	fkDIFQEIYDk	3	2	1	N-Term(iTRAQ4plex); K2(iTRAQ4plex); K11(iTRAQ4plex)	0	1.26248	1.11889	2.2373	0	4.076e-06	5.46827	3	1878.04	0.669886	83.6243	1
16262452	sMQDATQDHAVLEAER	1	1	1	N-Term(iTRAQ4plex)	0	0.638862	0.905655	2.27501	0	1.428e-08	5.46826	3	1944.93	4.14593	31.6339	0
12408675	gAVSAEQVIAGFNR	2	1	1	N-Term(iTRAQ4plex)	0	1.10865	0.906416	0.855042	0	2.885e-10	5.46801	2	1562.84	1.45304	68.3751	0
5174447	lTRDETNYGIPQR	1	3	1	N-Term(iTRAQ4plex)	0	0.909503	0.734246	1.06748	0	1.424e-07	5.46792	3	1706.9	2.50067	35.3207	1
32307144	sQVVFSAEELIYPDRR	1	2	1	N-Term(iTRAQ4plex)	0	2.44248	0.855728	1.75959	0	1.4e-06	5.46778	3	2053.09	4.39296	73.3387	1
120433590	qATVGDINTERPGMLDFTGk	6	6	1	N-Term(iTRAQ4plex); K20(iTRAQ4plex)	0	1.24247	1.27794	1.08824	0	1.475e-08	5.46778	3	2438.27	4.0039	59.3723	0
4557485	vNkDDEEFIESNk	7	1	1	N-Term(iTRAQ4plex); K3(iTRAQ4plex); K13(iTRAQ4plex)	0	1.09698	0.646883	0.408844	0	1.47e-07	5.46776	3	1999.04	3.23025	35.7937	1
4501987	rHPDLSIPELLR	3	1	1	N-Term(iTRAQ4plex)	0	0.598892	0.569854	0.41722	0	1.296e-06	5.46769	3	1589.93	3.04423	55.7417	1
221307584	vLSRPNAQELPSMYQR	1	2	1	N-Term(iTRAQ4plex)	0	1.0332	0.996101	1.09004	0	3.282e-08	5.46759	3	2033.08	1.6508	48.6688	0
5803023	lTVMTDLEDkNEWk	1	1	1	N-Term(iTRAQ4plex); K10(iTRAQ4plex); K14(iTRAQ4plex)	0	1.05591	0.805024	1.49692	0	1.89e-08	5.46555	3	2154.16	3.48455	66.9125	1
4504183	yISLIYTNYEAGkDDYVk	3	1	1	N-Term(iTRAQ4plex); K13(iTRAQ4plex); K18(iTRAQ4plex)	0	1.25798	0.858751	1.21325	0	4.427e-09	5.46496	3	2587.38	3.94891	75.3665	1
70906435	qGFGNVATNTDGk	9	2	1	N-Term(iTRAQ4plex); K13(iTRAQ4plex)	0	0.284635	0.473422	0.275093	0	1.451e-08	5.46479	2	1596.82	0.924728	25.5396	0
34577061	vcLIGcGFSTGYGSAVNVAk	19	3	1	N-Term(iTRAQ4plex); C2(Carbamidomethyl); C6(Carbamidomethyl); K20(iTRAQ4plex)	0	0.404725	1.42427	0.467664	0	4.121e-07	5.46465	3	2348.21	3.03214	75.5782	0
63162572	kGESQTDIEITREEDFTR	4	3	1	N-Term(iTRAQ4plex); K1(iTRAQ4plex)	0	1.42862	0.790056	1.2181	0	1.038e-05	5.46462	4	2442.24	2.43722	32.9041	2
4557581	tTQFScTLGEkFEETTADGR	3	1	1	N-Term(iTRAQ4plex); C6(Carbamidomethyl); K11(iTRAQ4plex)	0	3.44244	1.05144	0.61491	0	1.743e-09	5.46441	3	2566.24	1.32851	63.1915	1
148529014	sDPNRETDDTLVLSFVGQTR	3	1	1	N-Term(iTRAQ4plex)	0	1.00994	1.10824	1.19478	0	1.144e-06	5.46382	3	2394.21	2.94551	73.4266	1
126012571	aTATScRPcPcPYIDASR	2	8	1	N-Term(iTRAQ4plex); C6(Carbamidomethyl); C9(Carbamidomethyl); C11(Carbamidomethyl)	0	0.371617	1.69228	0.802632	0	8.238e-07	5.46365	3	2227.03	3.59697	30.3397	0
55956895	tVQHQDcSPLSGDYVIEDVQGDDkR	1	5	1	N-Term(iTRAQ4plex); C7(Carbamidomethyl); K24(iTRAQ4plex)	0	0.897412	1.16054	0.819883	0	1.137e-07	5.46322	4	3149.52	3.99917	49.2112	1
530399019	dNDIHSEVSTAELGk	1	7	1	N-Term(iTRAQ4plex); K15(iTRAQ4plex)	0	0.74293	1.059	0.637719	0	3.03e-08	5.46278	3	1902.97	2.59194	36.64	0
5803187	wLHNEDQMAVEk	6	1	1	N-Term(iTRAQ4plex); K12(iTRAQ4plex)	0	0.769961	0.832357	1.63265	0	1.22e-06	5.46218	3	1787.9	1.82197	41.8843	0
13994151	gHFFVEDQIYcEk	8	2	1	N-Term(iTRAQ4plex); C11(Carbamidomethyl); K13(iTRAQ4plex)	0	0.883142	1.03115	0.779232	0	1.292e-07	5.46172	3	1959.96	2.07462	53.2769	0
70906435	gGETSEmYLIQPDSSVkPYR	4	2	1	N-Term(iTRAQ4plex); M7(Oxidation); K17(iTRAQ4plex)	0	0.337096	0.519777	0.305409	0	3.154e-08	5.46123	3	2561.28	1.78096	49.4688	0
148539848	gVDkEPLNLFYIER	1	2	1	N-Term(iTRAQ4plex); K4(iTRAQ4plex)	0	16.1473	0.387289	0.739441	0	3.654e-07	5.46116	3	1981.1	1.91937	74.1862	1
5454052	gAVEkGEELScEER	7	1	1	N-Term(iTRAQ4plex); K5(iTRAQ4plex); C11(Carbamidomethyl)	0	4.5402	1.37941	2.40777	0	8.956e-08	5.46115	3	1880.93	3.05683	24.262	1
4505029	eHPYLFSQcQAIHcR	9	4	1	N-Term(iTRAQ4plex); C9(Carbamidomethyl); C14(Carbamidomethyl)	0	1.13087	1.09573	1.11103	0	1.662e-10	5.46085	3	2089.99	2.02046	30.7622	0
25777732	vIQVAAGSSNLkR	3	2	1	N-Term(iTRAQ4plex); K12(iTRAQ4plex)	0	1.02212	1.49094	0.557893	0	5.015e-09	5.46019	3	1630.98	0.206006	29.6304	1
530421457	vLGSLEALEPVHYEEk	1	3	1	N-Term(iTRAQ4plex); K16(iTRAQ4plex)	0	0.325854	0.831008	0.434939	0	1.162e-09	5.46008	3	2101.15	4.35471	75.2653	0
18375676	lLDEQEQEDEEASTGSHLk	1	1	1	N-Term(iTRAQ4plex); K19(iTRAQ4plex)	0	0.952724	0.800394	0.891072	0	1.285e-09	5.46003	3	2446.19	3.37696	43.6808	0
21361621	lYIDSYEkDVAk	1	3	1	N-Term(iTRAQ4plex); K8(iTRAQ4plex); K12(iTRAQ4plex)	0	0.507118	0.711653	0.705408	0	6.604e-07	5.45857	3	1876.04	0.357606	52.3902	1
33350932	akEALELTDTGLLSGSEER	2	1	1	N-Term(iTRAQ4plex); K2(iTRAQ4plex)	0	0.935044	0.969914	0.725369	0	3.719e-08	5.4581	3	2307.24	4.45218	64.3034	1
62739166	acDELVEEMEHYGk	1	3	1	N-Term(iTRAQ4plex); C2(Carbamidomethyl); K14(iTRAQ4plex)	0	2.24548	0.67968	1.45059	0	7.861e-10	5.45756	3	1997.92	1.51947	64.7244	0
117553580	dLILQcLDDkDESIR	2	2	1	N-Term(iTRAQ4plex); C6(Carbamidomethyl); K10(iTRAQ4plex)	0	1.23031	0.852615	1.0492	0	1.261e-08	5.45735	3	2121.11	1.96106	76.4384	1
118402586	gFGHIGIAVPDVYSAck	5	2	1	N-Term(iTRAQ4plex); C16(Carbamidomethyl); K17(iTRAQ4plex)	0	0.884798	1.06705	0.859025	0	8.799e-09	5.45699	3	2079.1	3.30755	69.6189	0
226437595	eVSkPVGGAEGVEVPR	1	3	1	N-Term(iTRAQ4plex); K4(iTRAQ4plex)	0	0.752357	1.10381	0.758882	0	1.352e-09	5.45686	3	1898.06	1.7315	31.8951	0
[truncated: 40,835 more rows]
