# Supplementary material for: Protein signatures of molecular pathways in non-small cell lung carcinoma (NSCLC): comparison of glycoproteomics and global proteomics
Source: Clin Proteomics. 2017 Aug 15;14:31. doi: 10.1186/s12014-017-9166-9 (PMC5557576; doi:10.1186/s12014-017-9166-9)
Supplement: Supplementary file 10 — Additional file 10. Diseases and biofunctions of lung cancers by ingenuity pathway analysis (IPA). [file 12014_2017_9166_MOESM10_ESM.zip › New folder (2)/Raw Data Gobal Set4.xlsx]

## Sheet: Global Set4
Accession	Sequence	# PSMs	# Proteins	# Protein Groups	Modifications	ΔCn	115/114	116/114	117/114	q-Value	PEP	XCorr	Charge	MH+ [Da]	ΔM [ppm]	RT [min]	# Missed Cleavages
4504347	vADALTNAVAHVDDMPNALSALSDLHAHk	40	1	1	N-Term(iTRAQ4plex); K29(iTRAQ4plex)	0	0.539397	0.177738	0.713844	0	2.677e-12	10.5692	4	3284.7	1.0494	90.8559	0
4504347	kVADALTNAVAHVDDmPNALSALSDLHAHk	4	1	1	N-Term(iTRAQ4plex); K1(iTRAQ4plex); M16(Oxidation); K30(iTRAQ4plex)	0	0.551917	0.217594	0.718887	0	1.931e-11	10.3286	4	3572.87	-3.62843	82.8156	1
4507149	gLTEGLHGFHVHEFGDNTAGcTSAGPHFNPLSR	5	1	1	N-Term(iTRAQ4plex); C21(Carbamidomethyl)	0	0.982886	0.649735	1.1284	0	2.453e-11	10.0284	4	3663.7	-7.38829	53.5616	0
4504347	vADALTNAVAHVDDmPNALSALSDLHAHk	77	1	1	N-Term(iTRAQ4plex); M15(Oxidation); K29(iTRAQ4plex)	0	0.651397	0.225671	0.685904	0	5.492e-13	9.42473	4	3300.69	-0.743593	78.5421	0
4502027	eFNAETFTFHADIcTLSEkER	22	2	1	N-Term(iTRAQ4plex); C14(Carbamidomethyl); K19(iTRAQ4plex)	0	1.29681	0.645544	0.570139	0	6.458e-10	9.2752	4	2833.36	-3.91533	68.1079	1
530360970	tSPADHGGSVGSESGGSAVDSVAGEHSVSGR	1	12	1	N-Term(iTRAQ4plex)	0	1.18831	1.21783	1.39563	0	1.155e-12	9.26468	4	2984.36	-2.51874	19.8871	0
530383417	rIVITGDGDIDHDQALAQAIR	2	11	1	N-Term(iTRAQ4plex)	0	1.22786	0.899318	1.01203	0	3.217e-11	9.11648	4	2421.29	-2.11359	51.4425	1
4557581	tQTVcNFTDGALVQHQEWDGkESTITR	3	1	1	N-Term(iTRAQ4plex); C5(Carbamidomethyl); K21(iTRAQ4plex)	0	1.25687	0.894876	1.38326	0	1.477e-11	8.88995	4	3409.68	2.14763	60.2865	1
25453472	sLAGSSGPGASSGTSGDHGELVVR	9	5	1	N-Term(iTRAQ4plex)	0	1.00335	1.86348	0.999999	0	2.597e-12	8.79893	3	2329.14	-3.57878	21.5512	0
87196339	fEPGQSYAGVVQYSHSQMQEHVSLR	7	1	1	N-Term(iTRAQ4plex)	0	0.949298	0.333237	1.3716	0	1.237e-12	8.7853	4	3008.43	-3.07371	58.9237	0
4501887	tTGIVMDSGDGVTHTVPIYEGYALPHAILR	63	4	1	N-Term(iTRAQ4plex)	0	0.815414	0.648238	0.818092	0	3.801e-11	8.7299	4	3327.71	-1.70332	102.349	0
10092665	dSIQTLGHVDSSGQVHcVSPLLYESGR	3	1	1	N-Term(iTRAQ4plex); C17(Carbamidomethyl)	0	1.14178	0.340041	0.997115	0	5.131e-11	8.6641	4	3085.51	-1.8024	58.2723	0
32455266	lNcQVIGASVDSHFcHLAWVNTPk	3	1	1	N-Term(iTRAQ4plex); C3(Carbamidomethyl); C15(Carbamidomethyl); K24(iTRAQ4plex)	0	0.954835	1.3758	1.30436	0	1.073e-08	8.54576	4	3041.53	-0.570984	71.8534	0
38176300	tLEEEDQSIVRPLETENHk	2	1	1	N-Term(iTRAQ4plex); K19(iTRAQ4plex)	0	0.760471	0.377739	1.17052	0	2.629e-08	8.50081	4	2555.32	-0.662036	47.3462	0
170763498	eLNSNHDGADETSEkEQQEAIEHIDEVQNEIDR	1	1	1	N-Term(iTRAQ4plex); K15(iTRAQ4plex)	0	1.03035	1.45716	1.36054	0	9.773e-08	8.48461	5	4109.89	-2.79852	59.862	1
45269141	aQEQQSLIHTNQAESHTAVGR	1	2	1	N-Term(iTRAQ4plex)	0	0.645522	0.558009	0.975565	0	4.29e-10	8.46983	4	2449.23	-0.490668	19.7542	0
4504347	lLSHcLLVTLAAHLPAEFTPAVHASLDk	12	1	1	N-Term(iTRAQ4plex); C5(Carbamidomethyl); K28(iTRAQ4plex)	0	0.356203	0.240165	0.789036	0	2.421e-11	8.41877	4	3312.84	-0.486816	98.0143	0
24497577	qIDDILSVASVRPAVLQVEcHPYLAQNELIAHcQAR	4	1	1	N-Term(iTRAQ4plex); C20(Carbamidomethyl); C33(Carbamidomethyl)	0	0.891015	1.78124	1.23772	0	3.848e-08	8.41212	5	4258.17	-7.08126	86.0119	0
530355398	sHPEVSIEHLGQVVQcSR	7	1	1	N-Term(iTRAQ4plex); C16(Carbamidomethyl)	0	0.766816	4.97481	0.608912	0	1.554e-11	8.40356	4	2206.11	-1.53436	38.7155	0
70906435	kGGETSEMYLIQPDSSVkPYR	4	2	1	N-Term(iTRAQ4plex); K1(iTRAQ4plex); K18(iTRAQ4plex)	0	1.40313	0.635707	0.683034	0	3.855e-08	8.39349	4	2817.48	0.195284	43.057	1
4502027	lVRPEVDVMcTAFHDNEETFLk	51	1	1	N-Term(iTRAQ4plex); C10(Carbamidomethyl); K22(iTRAQ4plex)	0	0.920957	0.51336	0.807097	0	1.458e-08	8.34317	4	2938.47	0.30479	75.9182	0
157266296	aGQLTSEEDTLSLVTADHSHVFSFGGYPLR	1	3	1	N-Term(iTRAQ4plex)	0	1.54401	2.63479	0.889458	0	8.331e-09	8.34169	4	3378.66	-3.36016	82.902	0
76496475	aGLGSGLSLSGLVHPELSR	2	4	1	N-Term(iTRAQ4plex)	0	1.14742	0.826327	0.931837	0	3.726e-12	8.13035	3	1994.11	-1.6462	76.1258	0
54873613	rEEEANVVLTGTVEEILNVDPVQHTYSck	3	3	1	N-Term(iTRAQ4plex); C28(Carbamidomethyl); K29(iTRAQ4plex)	0	0.799292	0.437025	1.92944	0	2.291e-09	8.11081	4	3617.8	-8.63535	91.8674	1
118343647	dLVHTEGQLQNEEIVAHDGSATYLR	2	1	1	N-Term(iTRAQ4plex)	0	0.874875	0.827005	0.574342	0	4.071e-10	8.10504	4	2939.46	-2.18523	49.7574	0
225007648	iTDQEASENHVAATGSHLcVLR	1	1	1	N-Term(iTRAQ4plex); C19(Carbamidomethyl)	0	1.00968	1.26448	1.04305	0	4.148e-10	8.10353	4	2552.26	-2.54795	39.7131	0
530394558	eYVNSTSEESHDEDEIRPVQQQDLHR	2	2	1	N-Term(iTRAQ4plex)	0	1.05981	1.43899	1.1077	0	1.14e-07	8.07328	5	3284.5	-3.89722	22.322	0
530427505	gNFGGSFAGSFGGAGGHAPGVAR	4	8	1	N-Term(iTRAQ4plex)	0	0.925254	0.732827	0.789516	0	1.458e-14	8.04462	3	2179.05	-0.446524	55.0998	0
21361176	sPcIVLADADLDNAVEFAHHGVFYHQGQccIAASR	2	2	1	N-Term(iTRAQ4plex); C3(Carbamidomethyl); C29(Carbamidomethyl); C30(Carbamidomethyl)	0	1.07736	0.587173	1.35117	0	9.476e-11	8.04275	5	4072.89	-1.71798	76.2304	0
67782319	qIAERPAEETGPQEEEGETAGEAPVSHHAATER	3	3	1	N-Term(iTRAQ4plex)	0	0.78338	0.277121	0.709754	0	2.697e-11	8.03803	4	3657.71	-1.13541	21.6287	0
189217425	aASASESALQTVIkEDLPR	3	4	1	N-Term(iTRAQ4plex); K14(iTRAQ4plex)	0	0.638563	0.319983	1.17177	0	2.546e-11	8.03713	3	2274.25	-3.19745	69.6511	1
530384039	iQAEISAHELTLEELRR	1	6	1	N-Term(iTRAQ4plex)	0	0.892271	0.539478	0.91754	0	5.875e-10	8.01211	4	2152.18	-0.164314	59.2836	1
294660772	aIGQAGSLTSSEDTLTVVTADHSHVFTFGGYTPR	1	4	1	N-Term(iTRAQ4plex)	0	1.59591	1.29557	1.15602	0	1.766e-09	8.00699	4	3666.8	-3.98062	75.9074	0
4501887	tTGIVmDSGDGVTHTVPIYEGYALPHAILR	42	4	1	N-Term(iTRAQ4plex); M6(Oxidation)	0	0.880286	0.653812	0.828776	0	1.254e-08	7.9934	4	3343.7	-4.84738	74.8374	0
4502027	vHTEccHGDLLEcADDRADLAk	50	2	1	N-Term(iTRAQ4plex); C5(Carbamidomethyl); C6(Carbamidomethyl); C13(Carbamidomethyl); K22(iTRAQ4plex)	0	1.02838	0.57383	0.68357	0	3.081e-11	7.9914	3	2873.32	-1.22671	33.0322	1
194239729	qSSGPGASSGTSGDHGELVVR	5	1	1	N-Term(iTRAQ4plex)	0	1.18412	1.24275	1.01811	0	6.585e-13	7.98156	3	2129.03	-1.52578	24.21	0
116734706	eVGGQGAGNTGGLEPVHPASLPDSSLATSAPLccTLcHER	1	2	1	N-Term(iTRAQ4plex); C33(Carbamidomethyl); C34(Carbamidomethyl); C37(Carbamidomethyl)	0	1.50682	1.54247	1.16544	0	3.429e-10	7.94679	4	4247	-1.895	65.9088	0
7330335	dEFTNTcPSDkEVEIAYSDVAk	7	2	1	N-Term(iTRAQ4plex); C7(Carbamidomethyl); K11(iTRAQ4plex); K22(iTRAQ4plex)	0	1.15445	1.0286	1.20614	0	1.201e-08	7.94249	3	2950.43	-3.20933	61.9689	1
50592988	aVAFQNPQTHVIENLHAAAYR	8	1	1	N-Term(iTRAQ4plex)	0	1.03532	1.08549	0.947146	0	7.27e-11	7.93756	4	2494.31	-0.27865	56.8453	0
530411584	sGDRGETGPAGPTGPVGPVGAR	2	2	1	N-Term(iTRAQ4plex)	0	0.53967	0.652732	2.44021	0	7.103e-12	7.89165	3	2136.09	-2.57556	27.1317	1
4504347	tYFPHFDLSHGSAQVk	590	1	1	N-Term(iTRAQ4plex); K16(iTRAQ4plex)	0	0.543066	0.151918	0.722322	0	3.142e-08	7.88772	4	2122.09	-4.34695	48.6026	0
116063573	vHSPSGALEEcYVTEIDQDkYAVR	4	2	1	N-Term(iTRAQ4plex); C11(Carbamidomethyl); K20(iTRAQ4plex)	0	0.850537	0.633329	0.940171	0	2.606e-08	7.88054	4	3054.5	-2.54522	54.9975	1
4505587	eLFSPLHALNFGIGGDGTQHVLWR	2	1	1	N-Term(iTRAQ4plex)	0	0.756913	1.27017	1.06338	0	7.297e-11	7.85194	4	2808.47	-1.28853	90.1924	0
530436796	aESHPEVNIEHLGQVVQcSR	7	3	1	N-Term(iTRAQ4plex); C18(Carbamidomethyl)	0	0.830254	4.9043	0.939896	0	1.223e-10	7.84629	3	2433.2	-1.67957	43.3233	0
7657015	vFNTTPDDLDLHVIYDVSHNIAk	2	1	1	N-Term(iTRAQ4plex); K23(iTRAQ4plex)	0	0.922074	1.24121	0.997613	0	5.915e-09	7.84143	4	2914.52	1.66309	89.9426	0
4504165	nWRDPDQTDGLGLSYLSSHIANVER	9	7	1	N-Term(iTRAQ4plex)	0	0.954839	0.574801	0.833421	0	7.098e-12	7.83452	4	2987.48	1.03383	76.8115	1
4506439	dYALHWLVLGTHTSDEQNHLVVAR	2	3	1	N-Term(iTRAQ4plex)	0	1.2857	0.8799	0.875011	0	1.629e-10	7.83061	4	2918.48	-6.76626	69.111	0
4504349	lLGNVLVcVLAHHFGk	15	1	1	N-Term(iTRAQ4plex); C8(Carbamidomethyl); K16(iTRAQ4plex)	0	0.580525	0.186836	0.368634	0	2.806e-12	7.81053	3	2065.19	-2.02127	94.4135	0
21327667	gDYLAVVLATQGHTQVLIHQLSR	1	1	1	N-Term(iTRAQ4plex)	0	1.32133	0.753088	1.06406	0	1.14e-10	7.80967	4	2663.47	-0.564245	87.7917	0
164519138	aLNFGGIGVVVGHELTHAFDDQGR	2	5	1	N-Term(iTRAQ4plex)	0	0.751864	0.768678	1.12376	0	9.083e-12	7.79942	4	2653.35	-2.09365	95.1607	0
530393911	gDGTFVDAAASAGVDDPHQHGR	3	3	1	N-Term(iTRAQ4plex)	0	1.08128	0.947907	0.781468	0	3.582e-14	7.78828	3	2324.07	-2.52962	32.9278	0
21264602	gQDLGQAVLDAGHSVSTLEk	5	1	1	N-Term(iTRAQ4plex); K20(iTRAQ4plex)	0	0.83658	0.32544	1.08051	0	1.275e-11	7.77712	3	2313.23	-0.673168	66.45	0
50363217	tDTSHHDQDHPTFNk	48	1	1	N-Term(iTRAQ4plex); K15(iTRAQ4plex)	0	1.23003	0.511659	0.743373	0	1.713e-09	7.77411	3	2067.97	0.431042	5.77773	0
186972143	gIYLRDPVQVAAPSDHGVGIEPVFPENTENSEk	1	5	1	N-Term(iTRAQ4plex); K33(iTRAQ4plex)	0	1.41964	1.0202	0.788061	0	1.157e-11	7.77364	4	3852.96	-0.270305	72.3694	1
7669492	gILGYTEHQVVSSDFNSDTHSSTFDAGAGIALNDHFVk	3	3	1	N-Term(iTRAQ4plex); K38(iTRAQ4plex)	0	1.10647	1.34704	0.952353	0	7.156e-12	7.76798	5	4325.09	-1.77578	71.9528	0
223029410	qAAASATQTIAAAQHAASTPk	2	2	1	N-Term(iTRAQ4plex); K21(iTRAQ4plex)	0	0.973862	0.804105	1.06886	0	3.44e-12	7.73003	3	2283.22	-3.29677	33.0521	0
4502553	dVLGTGAFSEVILAEDkR	2	2	1	N-Term(iTRAQ4plex); K17(iTRAQ4plex)	0	1.21875	0.732011	1.15393	0	1.219e-13	7.72453	3	2208.21	-0.5235	77.3089	1
225903430	hTcEQGDGVGPYGWEFHDGLSFGR	2	2	1	N-Term(iTRAQ4plex); C3(Carbamidomethyl)	0	0.953578	0.97907	0.998727	0	3.798e-10	7.72118	4	2852.26	-0.617266	66.948	0
4504349	gTFATLSELHcDkLHVDPENFR	49	1	1	N-Term(iTRAQ4plex); C11(Carbamidomethyl); K13(iTRAQ4plex)	0	0.575831	0.233175	0.677978	0	1.2e-08	7.71155	3	2874.44	-1.09858	56.552	1
4757876	kVEELEGEITTLNHk	3	2	1	N-Term(iTRAQ4plex); K1(iTRAQ4plex); K15(iTRAQ4plex)	0	0.993103	0.593587	1.24534	0	2.635e-09	7.70851	4	2172.22	-1.18784	44.6848	1
4505621	yVWLVYEQDRPLkcDEPILSNR	1	1	1	N-Term(iTRAQ4plex); K13(iTRAQ4plex); C14(Carbamidomethyl)	0	1.09432	0.717833	1.19524	0	6.334e-07	7.70814	4	3081.59	-4.04534	70.9373	1
116063573	vSGQGLHEGHTFEPAEFIIDTR	17	2	1	N-Term(iTRAQ4plex)	0	0.966644	0.524486	0.917057	0	3.941e-10	7.70446	4	2584.29	-0.445949	62.8119	0
4557735	lNHPVTHVDQSSDNIIIETLNHEHYEck	3	2	1	N-Term(iTRAQ4plex); C27(Carbamidomethyl); K28(iTRAQ4plex)	0	0.968995	0.949371	0.931529	0	3.221e-09	7.70413	4	3630.78	-1.06111	58.0077	0
528281421	iVITGDADIDHDQALAQAIk	3	11	1	N-Term(iTRAQ4plex); K20(iTRAQ4plex)	0	1.25275	0.91903	1.25996	0	6.615e-11	7.69674	3	2395.31	0.516634	72.9915	0
82880645	lEAIEDDSVkETDSSSASAATPSk	2	3	1	N-Term(iTRAQ4plex); K10(iTRAQ4plex); K24(iTRAQ4plex)	0	1.20832	1.51103	1.20947	0	1.044e-09	7.68252	3	2870.44	-3.27426	39.3893	1
93102364	aIWHAFTALDQDHSGk	3	2	1	N-Term(iTRAQ4plex); K16(iTRAQ4plex)	0	0.882191	1.00416	1.12466	0	4.64e-12	7.68107	3	2085.07	-1.08336	60.9792	0
86788015	iQcAAGYEQSEHNVcQDIDEcTAGTHNcR	8	3	1	N-Term(iTRAQ4plex); C3(Carbamidomethyl); C15(Carbamidomethyl); C21(Carbamidomethyl); C28(Carbamidomethyl)	0	0.753783	0.606628	0.8866	0	1.737e-10	7.67849	4	3567.48	-0.644938	53.3342	0
110227615	gDLAQGFSPVIQGHTDELWGLcTHPSQNR	1	6	1	N-Term(iTRAQ4plex); C22(Carbamidomethyl)	0	1.06549	0.91651	0.896714	0	8.275e-11	7.67611	4	3364.62	-2.37238	71.1417	0
530378952	iQTEEGTEVHVEELHVER	1	4	1	N-Term(iTRAQ4plex)	0	1.26167	1.12668	1.19862	0	3.535e-09	7.66866	4	2278.14	-2.05597	36.4602	0
530407759	gSDALSETSSVSHIEDLEk	3	9	1	N-Term(iTRAQ4plex); K19(iTRAQ4plex)	0	1.24633	2.62364	1.14662	0	1.643e-13	7.66429	3	2292.14	-1.10566	51.0516	0
344179112	vEIYHEGSWGTIcDDSWDLSDAHVVcR	3	5	1	N-Term(iTRAQ4plex); C13(Carbamidomethyl); C26(Carbamidomethyl)	0	1.30829	1.30976	0.813936	0	2.227e-10	7.66129	4	3350.48	-3.69583	76.4446	0
5174735	fWEVISDEHGIDPTGTYHGDSDLQLER	20	3	1	N-Term(iTRAQ4plex)	0	0.78049	0.823277	1.05188	0	3.143e-08	7.64104	4	3260.51	-5.27061	78.6521	0
4506699	dHASIQMNVAEVDkVTGR	5	1	1	N-Term(iTRAQ4plex); K14(iTRAQ4plex)	0	1.03088	1.40579	0.978923	0	6.187e-12	7.63481	3	2258.17	-3.25112	39.8389	1
18426915	lAASGEGGLQELSGHFENQk	4	3	1	N-Term(iTRAQ4plex); K20(iTRAQ4plex)	0	1.04746	1.13627	0.90622	0	1.338e-11	7.62721	3	2360.21	1.02718	61.4433	0
13129078	gDLSRPEDADTSGPccEHTQEk	2	2	1	N-Term(iTRAQ4plex); C15(Carbamidomethyl); C16(Carbamidomethyl); K22(iTRAQ4plex)	0	0.927935	1.24804	1.24565	0	1.349e-07	7.6248	4	2777.22	-4.1596	12.4344	0
16507237	iINEPTAAAIAYGLDkR	5	1	1	N-Term(iTRAQ4plex); K16(iTRAQ4plex)	0	0.939225	1.90153	0.927401	0	2.837e-12	7.62289	3	2104.2	-2.58283	68.9711	1
5031601	aSSEGGTAAGAGLDSLHk	6	3	1	N-Term(iTRAQ4plex); K18(iTRAQ4plex)	0	1.0643	1.27529	1.00215	0	1.477e-12	7.60792	3	1916.99	-3.11761	23.8829	0
34452173	gAVYLFHGVLGPSISPSHSQR	3	2	1	N-Term(iTRAQ4plex)	0	1.15188	1.15968	0.812562	0	8.425e-11	7.59874	4	2353.26	2.66012	61.2487	0
24234688	vINEPTAAALAYGLDkSEDk	1	1	1	N-Term(iTRAQ4plex); K16(iTRAQ4plex); K20(iTRAQ4plex)	0	1.51166	1.98181	1.20573	0	3.071e-10	7.59549	3	2537.36	-7.08068	65.2514	1
13124879	qADLEkEELAEELASSLSGR	2	4	1	N-Term(iTRAQ4plex); K6(iTRAQ4plex)	0	0.733412	0.333857	0.76108	0	4.956e-10	7.59285	3	2463.28	-0.749375	81.1806	1
52145310	dMAPSHcAEHkDQFLQLSQYR	1	4	1	N-Term(iTRAQ4plex); C7(Carbamidomethyl); K11(iTRAQ4plex)	0	1.168	1.22944	0.997809	0	9.904e-10	7.58689	4	2849.37	-1.6144	40.7865	1
4507725	aLGISPFHEHAEVVFTANDSGPR	16	1	1	N-Term(iTRAQ4plex)	0	1.19321	0.586597	0.75507	0	8.776e-12	7.5755	3	2595.31	-0.320821	60.1599	0
530411750	yLQEAFHVEPEEHQQTLQR	2	3	1	N-Term(iTRAQ4plex)	0	0.903961	0.6284	0.889077	0	4.845e-10	7.57086	4	2526.24	-5.32479	44.0956	0
4506675	iSVIVETVYTHVLHPYPTQITQSEk	3	1	1	N-Term(iTRAQ4plex); K25(iTRAQ4plex)	0	0.799273	1.82827	1.09172	0	1.991e-08	7.56868	4	3170.74	1.07551	94.6819	0
9257257	nIDNPALADIYTEHAHQVVVAk	6	2	1	N-Term(iTRAQ4plex); K22(iTRAQ4plex)	0	1.03118	1.0004	1.01801	0	3.485e-12	7.55694	3	2706.44	-2.07832	56.4355	0
4758304	dLGLSESGEDVNAAILDESGkk	9	1	1	N-Term(iTRAQ4plex); K21(iTRAQ4plex); K22(iTRAQ4plex)	0	1.22016	2.16494	0.767569	0	2.484e-09	7.55454	4	2679.4	-2.84793	62.6843	1
5901944	gTELGGAAGQGGHPPGYTSLASR	2	1	1	N-Term(iTRAQ4plex)	0	0.919738	0.737246	1.04299	0	6.464e-12	7.54773	3	2285.13	-4.56298	28.8014	0
530436796	vGHTVGMDcQEcTcEAATWTLTcRPk	1	3	1	N-Term(iTRAQ4plex); C9(Carbamidomethyl); C12(Carbamidomethyl); C14(Carbamidomethyl); C23(Carbamidomethyl); K26(iTRAQ4plex)	0	1.95424	11.9115	1.3865	0	2.357e-10	7.52636	4	3356.52	-0.425518	49.7678	0
530384039	iHQQELEVGISSHQPSFAALNR	1	6	1	N-Term(iTRAQ4plex)	0	0.959892	0.57945	1.00439	0	3.599e-09	7.5222	4	2605.36	-1.74588	59.1048	0
530436796	rcPAPGDTQHSEEAEPEPSQEAESGSWER	1	3	1	N-Term(iTRAQ4plex); C2(Carbamidomethyl)	0		1.65074	1.54708	0	7.925e-10	7.51727	4	3397.47	-0.721623	27.1049	1
4504327	fNNWGGSLSLGHPFGATGcR	2	3	1	N-Term(iTRAQ4plex); C19(Carbamidomethyl)	0	0.814724	1.09373	1.0337	0	2.314e-10	7.51308	3	2279.08	-3.12125	67.5409	0
166158922	dLVTTLGGALLWLSGHAGTQAQGAAR	2	2	1	N-Term(iTRAQ4plex)	0	1.28364	1.49412	0.719134	0	4.489e-11	7.5112	3	2708.44	-7.563	114.459	0
530355398	qcSILHGPTFAAcHAHVEPAR	1	1	1	N-Term(iTRAQ4plex); C2(Carbamidomethyl); C13(Carbamidomethyl)	0	1.24233	2.98382	0.90865	0	5.974e-10	7.50242	5	2503.21	-3.62766	35.6825	0
223029410	gVGAAATAVTQALNELLQHVk	3	2	1	N-Term(iTRAQ4plex); K21(iTRAQ4plex)	0	0.724757	0.413194	0.877459	0	9.215e-12	7.48457	3	2379.37	4.25405	114.385	0
315434255	sIYVGNVDYGATAEELEAHFHGcGSVNR	2	2	1	N-Term(iTRAQ4plex); C23(Carbamidomethyl)	0	0.894541	1.06026	0.894102	0	2.453e-11	7.47797	4	3196.49	-0.031546	75.8489	0
4503549	gGHFcGATLIAPNFVMSAAHcVANVNVR	5	1	1	N-Term(iTRAQ4plex); C5(Carbamidomethyl); C21(Carbamidomethyl)	0	0.785694	0.768905	0.363122	0	1.323e-09	7.4692	4	3114.53	-0.997189	83.2891	0
4504351	gTFSQLSELHcDkLHVDPENFR	5	1	1	N-Term(iTRAQ4plex); C11(Carbamidomethyl); K13(iTRAQ4plex)	0	0.703508	0.189824	0.700663	0	2.064e-09	7.44687	4	2917.45	-0.00310909	60.838	1
4502403	eISPDTTLLDLQNNDISELRk	4	1	1	N-Term(iTRAQ4plex); K21(iTRAQ4plex)	0	1.00297	0.336337	0.729134	0	8.539e-10	7.44501	3	2702.44	-3.18221	75.1533	1
87196339	yLIVVTDGHPLEGYkEPcGGLEDAVNEAk	4	1	1	N-Term(iTRAQ4plex); K15(iTRAQ4plex); C18(Carbamidomethyl); K29(iTRAQ4plex)	0	0.77865	0.262764	1.73476	0	1.698e-05	7.44148	4	3605.86	2.41227	72.0588	1
10092665	fkDSIQTLGHVDSSGQVHcVSPLLYESGR	2	1	1	N-Term(iTRAQ4plex); K2(iTRAQ4plex); C19(Carbamidomethyl)	0	1.00277	0.379187	1.21041	0	3.582e-07	7.43853	4	3504.77	-3.48818	56.1657	1
7705415	aLEELQEALAEkEELR	1	1	1	N-Term(iTRAQ4plex); K12(iTRAQ4plex)	0	1.42001	2.58977	1.55375	0	5.82e-11	7.43429	3	2159.18	-1.2876	80.7014	1
530393672	aIYDIERPDLITYEPFYTSGYDDkQER	2	17	1	N-Term(iTRAQ4plex); K24(iTRAQ4plex)	0	1.10956	0.417009	1.74774	0	4.567e-10	7.43356	4	3585.76	-0.277702	80.1684	1
23110942	aIGSASEGAQSSLQEVYHk	8	2	1	N-Term(iTRAQ4plex); K19(iTRAQ4plex)	0	1.02772	1.27015	1.00412	0	1.354e-10	7.43273	3	2250.15	-2.66345	38.7986	0
4557269	gTTGTQASFLQLFEGDDHkVEQLDk	1	3	1	N-Term(iTRAQ4plex); K19(iTRAQ4plex); K25(iTRAQ4plex)	0	0.905093	0.844352	1.03997	0	1.099e-07	7.42924	4	3196.66	2.54665	75.7572	1
4506289	eSGSLSPEHGPVVVHcSAGIGR	4	2	1	N-Term(iTRAQ4plex); C16(Carbamidomethyl)	0	1.05949	1.13923	0.911387	0	2.69e-11	7.42318	3	2376.17	-5.48456	23.402	0
5729730	nYGILADATEQVGQHk	1	3	1	N-Term(iTRAQ4plex); K16(iTRAQ4plex)	0	1.03397	1.05059	1.08308	0	2.013e-10	7.4179	3	2032.07	0.89974	55.7027	0
66932916	vADPDHDHTGFLTEYVATR	7	1	1	N-Term(iTRAQ4plex)	0	1.03896	0.773353	1.01668	0	3.193e-09	7.41785	3	2288.11	0.460102	56.6696	0
530368138	vFDkDGNGYISAAELR	3	4	1	N-Term(iTRAQ4plex); K4(iTRAQ4plex)	0	0.666791	0.591024	0.940039	0	1.323e-08	7.41643	3	2043.07	-0.872213	53.5411	1
530419666	eSGLQAAHPNSIFLIDHAWTcR	1	2	1	N-Term(iTRAQ4plex); C21(Carbamidomethyl)	0	0.80856	1.06282	1.01888	0	1.213e-08	7.41619	4	2667.32	0.366803	72.6386	0
52487191	vANILHDDcAFLSAFGDVSkPER	1	1	1	N-Term(iTRAQ4plex); C9(Carbamidomethyl); K20(iTRAQ4plex)	0	1.28387	1.86189	1.24276	0	3.502e-10	7.41365	4	2849.44	-3.49381	79.3268	0
55956895	tVQHQDcSPLSGDYVIEDVQGDDkR	1	5	1	N-Term(iTRAQ4plex); C7(Carbamidomethyl); K24(iTRAQ4plex)	0	0.962107	0.936646	0.828987	0	1.459e-08	7.41022	4	3149.5	-1.8146	48.4005	1
4503635	gQPSVLQVVNLPIVERPVck	4	1	1	N-Term(iTRAQ4plex); C19(Carbamidomethyl); K20(iTRAQ4plex)	0	1.27141	0.459619	0.818521	0	1.225e-09	7.39672	3	2520.46	2.70081	79.0729	0
29826323	gSTNLGVNQAGFTLHSAIYAARPDVk	1	8	1	N-Term(iTRAQ4plex); K26(iTRAQ4plex)	0	0.917673	0.337634	0.897839	0	4.023e-11	7.39188	4	2975.59	-1.097	61.0263	0
4502027	eFNAETFTFHADIcTLSEk	235	2	1	N-Term(iTRAQ4plex); C14(Carbamidomethyl); K19(iTRAQ4plex)	0	1.05864	0.48521	0.770987	0	1.466e-09	7.38858	3	2548.23	1.24963	75.0248	0
25777615	tFEHVTSEIGAEEAEEVGVEHLLR	4	1	1	N-Term(iTRAQ4plex)	0	0.89093	0.636243	0.746887	0	2.557e-11	7.38391	4	2825.4	-2.98568	73.0107	0
4506457	vIDFDENTALDDAEEESFRk	2	2	1	N-Term(iTRAQ4plex); K20(iTRAQ4plex)	0	1.45072	1.79151	0.987037	0	2.419e-11	7.37058	3	2631.27	0.362148	73.9744	1
166362737	gDAQISVTLVNHSEQEk	1	4	1	N-Term(iTRAQ4plex); K17(iTRAQ4plex)	0	0.735119	0.433018	0.926635	0	6.39e-11	7.3705	3	2143.12	-2.93858	29.0168	0
110349772	sGDRGETGPAGPAGPVGPVGAR	2	1	1	N-Term(iTRAQ4plex)	0	0.743739	0.406137	0.50493	0	1.613e-13	7.36304	3	2106.08	-1.94527	26.868	1
4885413	mVVNEGSDGGQSVYHVHLHVLGGR	6	1	1	N-Term(iTRAQ4plex)	0	0.907672	0.913979	1.11704	0	2.467e-11	7.35559	4	2691.35	-3.2261	41.7505	0
4758906	gNTATQMAQALSLNTEEDIHR	2	1	1	N-Term(iTRAQ4plex)	0	1.23147	0.743285	0.785234	0	1.775e-10	7.34819	3	2444.19	-0.425103	64.1798	0
4502027	rmPcAEDYLSVVLNQLcVLHEk	10	2	1	N-Term(iTRAQ4plex); M2(Oxidation); C4(Carbamidomethyl); C17(Carbamidomethyl); K22(iTRAQ4plex)	0	0.927361	0.488711	0.894095	0	2.753e-09	7.3429	4	2978.51	0.221894	95.2851	1
154146191	yYTSASGDEMVSLkDYcTR	1	2	1	N-Term(iTRAQ4plex); K14(iTRAQ4plex); C17(Carbamidomethyl)	0	1.14148	1.69927	1.00719	0	2.634e-09	7.3426	3	2534.17	-2.53109	53.4062	1
71773110	sLAELGGHLDQQVEEFRR	5	1	1	N-Term(iTRAQ4plex)	0	0.786015	0.353434	0.405121	0	1.514e-10	7.34198	4	2228.15	-2.4792	59.1681	1
115298678	qkPDGVFQEDAPVIHQEMIGGLR	1	1	1	N-Term(iTRAQ4plex); K2(iTRAQ4plex)	0	1.07956	0.761746	0.623317	0	2.652e-09	7.34005	4	2852.5	0.812941	58.6701	0
33286418	eAEAAIYHLQLFEELRR	5	4	1	N-Term(iTRAQ4plex)	0	0.950489	1.20409	0.726091	0	7.776e-09	7.33746	4	2232.18	-2.76234	72.7104	1
47132555	gATYNIIVEALkDQQR	8	5	1	N-Term(iTRAQ4plex); K12(iTRAQ4plex)	0	1.41987	0.710702	1.10645	0	6.211e-10	7.33715	3	2107.17	-1.77418	75.5797	1
12056473	wVGGQHPcFIIAEIGQNHQGDLDVAk	1	2	1	N-Term(iTRAQ4plex); C8(Carbamidomethyl); K26(iTRAQ4plex)	0	0.894372	2.51453	1.1931	0	1.721e-09	7.33507	4	3177.61	-2.82097	67.8141	0
115298659	hEIDSYDDRFQSADETGQDLVNANHEASDEVR	2	1	1	N-Term(iTRAQ4plex)	0	0.537745	0.114198	0.606207	0	2.438e-08	7.32877	4	3806.68	-1.0338	51.625	1
149589008	hSSYTcIcGSGENSAVLHYGHAGAPNDR	2	3	1	N-Term(iTRAQ4plex); C6(Carbamidomethyl); C8(Carbamidomethyl)	0	0.848411	1.07903	0.875891	0	1.467e-08	7.3264	4	3161.41	0.920627	30.7452	0
4503183	eQAGGDATENFEDVGHSTDAR	7	3	1	N-Term(iTRAQ4plex)	0	1.42176	0.637643	1.00937	0	2.009e-11	7.31779	3	2350.02	-3.18173	36.4571	0
148727341	sFEAPATINSASLHPEkEFLVAGGEDFk	1	3	1	N-Term(iTRAQ4plex); K17(iTRAQ4plex); K28(iTRAQ4plex)	0	1.08606	1.16934	1.06769	0	6.2e-09	7.30502	4	3423.78	-0.456032	73.8182	1
66392146	eTFASDTNEALASLDESQEGHAEAk	1	1	1	N-Term(iTRAQ4plex); K25(iTRAQ4plex)	0	0.873589	1.17717	0.787107	0	2.567e-11	7.30354	3	2938.37	-1.63064	59.5902	0
530426287	qVQHEESTEGEADHSGYAGELGFR	2	4	1	N-Term(iTRAQ4plex)	0	1.02413	1.11873	1.15666	0	1.298e-08	7.30258	4	2777.24	-3.234	30.6932	0
47458820	eSHATLVFHNLLGEIDQQYSR	4	11	1	N-Term(iTRAQ4plex)	0	1.06251	0.931705	0.917587	0	4.691e-09	7.2992	4	2601.31	-2.47269	76.1354	0
12667788	mEDSVGcLETAEEVkR	7	2	1	N-Term(iTRAQ4plex); C7(Carbamidomethyl); K15(iTRAQ4plex)	0	0.952444	0.992321	1.07772	0	3.868e-10	7.29689	3	2141.04	-1.09346	41.7562	1
21071030	tPGAAANLELIFVGPQHAGNYR	5	2	1	N-Term(iTRAQ4plex)	0	1.2487	0.507625	0.633889	0	8.147e-09	7.29635	3	2440.28	-4.16002	77.1583	0
166795299	gTADVTHDLQEMkEESR	3	2	1	N-Term(iTRAQ4plex); K13(iTRAQ4plex)	0	0.822065	0.500125	0.844347	0	7.383e-12	7.29415	3	2234.09	-3.62986	45.4037	1
70780353	lLLENNANPNLATTAGHTPLHIAAR	1	6	1	N-Term(iTRAQ4plex)	0	0.519752	0.236131	0.643693	0	1.672e-11	7.28714	4	2766.51	-1.5552	56.9291	0
253970504	qDHPSSmGVYGQESGGFSGPGENR	3	7	1	N-Term(iTRAQ4plex); M7(Oxidation)	0	0.72764	0.75052	1.16785	0	4.876e-11	7.28247	3	2640.14	-2.60766	29.5824	0
47132555	rPGGEPSPEGTTGQSYNQYSQR	7	26	1	N-Term(iTRAQ4plex)	0	0.962824	0.630931	1.23624	0	4.619e-09	7.27946	3	2540.19	-1.16425	18.3791	0
530422603	sLVDTVYALkDEVR	2	6	1	N-Term(iTRAQ4plex); K10(iTRAQ4plex)	0	1.03369	0.73505	1.17553	0	1.804e-08	7.27514	3	1896.06	-4.066	79.148	1
9665248	sGAHSFISGLPQGYDTEVDEAGSQLSGGQR	3	2	1	N-Term(iTRAQ4plex)	0	1.02936	1.36213	0.76471	0	2.838e-09	7.26816	4	3194.5	-2.19108	68.3964	0
118582275	aGLAASLAGPHSIVGR	1	1	1	N-Term(iTRAQ4plex)	0	1.06216	0.365231	0.771478	0	1.252e-10	7.2665	3	1620.92	-5.39283	45.254	0
87196339	dELVkFEPGQSYAGVVQYSHSQmQEHVSLR	1	1	1	N-Term(iTRAQ4plex); K5(iTRAQ4plex); M23(Oxidation)	0	1.20029	0.386188	1.0557	0	4.876e-10	7.26392	5	3752.87	2.98431	57.5203	1
19923497	lVDEPGHcADFHPSGTVVAIGTHSGR	4	4	1	N-Term(iTRAQ4plex); C8(Carbamidomethyl)	0	1.02069	0.814206	0.871405	0	5.985e-11	7.26204	4	2860.39	-1.13194	41.8141	0
119395709	dGTHVVENVDATHIGk	4	1	1	N-Term(iTRAQ4plex); K16(iTRAQ4plex)	0	1.57834	1.14992	0.750954	0	3.366e-12	7.25701	3	1980.03	-2.20059	37.4842	0
4506675	nLVEQHIQDIVVHYTFNk	4	1	1	N-Term(iTRAQ4plex); K18(iTRAQ4plex)	0	1.1148	1.93929	0.988921	0	1.767e-08	7.25463	4	2485.35	0.55705	79.4861	0
5730023	eVVHTVSLHEIDVINSR	2	3	1	N-Term(iTRAQ4plex)	0	0.99596	0.747972	0.957292	0	1.216e-11	7.24921	3	2091.13	-1.97969	49.5979	0
4503183	fLEEHPGGEEVLREQAGGDATENFEDVGHSTDAR	1	3	1	N-Term(iTRAQ4plex)	0	1.18329	0.308471	0.563708	0	9.974e-09	7.23942	5	3842.75	-2.50345	54.1791	1
4506013	gEEDPEEEHELPVDMETINLDRDAEDVDLNHYR	2	3	1	N-Term(iTRAQ4plex)	0	0.867832	0.716098	1.03622	0	1.226e-08	7.23227	5	4067.81	-2.14303	71.4084	1
301172750	gLMcANSQQSPPLcHDYELR	3	1	1	N-Term(iTRAQ4plex); C4(Carbamidomethyl); C14(Carbamidomethyl)	0	0.94236	1.53978	0.806382	0	3.674e-10	7.23054	3	2520.15	-1.97714	47.3409	0
530412699	hSHAGELEALGGVkPAVLTR	2	2	1	N-Term(iTRAQ4plex); K14(iTRAQ4plex)	0	0.754425	0.388128	0.79167	0	4.874e-11	7.23043	4	2330.31	-1.72747	33.7736	0
6912482	aDDkLIAEEGVDSLNVk	1	3	1	N-Term(iTRAQ4plex); K4(iTRAQ4plex); K17(iTRAQ4plex)	0	1.48787	1.40076	1.05566	0	2.197e-09	7.22124	3	2248.24	-1.44823	56.9655	1
261862348	gYSLVSGGTDNHLVLVDLRPk	2	3	1	N-Term(iTRAQ4plex); K21(iTRAQ4plex)	0	0.927766	1.08975	0.777542	0	9.947e-09	7.21454	4	2528.4	-3.26871	61.1449	0
530366160	dIAAGDFIEHAEFSGNLYGTSk	4	9	1	N-Term(iTRAQ4plex); K22(iTRAQ4plex)	0	1.02393	0.844728	0.97181	0	3.601e-11	7.21008	3	2630.31	3.4831	81.3196	0
40316910	fFGHGAEDSLADQAANEWGR	2	1	1	N-Term(iTRAQ4plex)	0	0.439551	0.225463	0.392513	0	1.573e-11	7.20919	3	2322.06	-1.41349	66.6608	0
4758032	tcVQTLEGHAQNVScASFHPELPIIITGSEDGTVR	1	1	1	N-Term(iTRAQ4plex); C2(Carbamidomethyl); C15(Carbamidomethyl)	0	0.432719	1.40131	0.693637	0	3.48e-10	7.20816	4	3967.93	-1.33803	83.3567	0
83627705	sHTEEDcTEELFDFLHAR	6	1	1	N-Term(iTRAQ4plex); C7(Carbamidomethyl)	0	0.997535	1.29611	1.02109	0	6.252e-09	7.20658	4	2380.06	-1.80989	75.3252	0
30240932	kLFEAEEQDLFkDIQSLPR	1	2	1	N-Term(iTRAQ4plex); K1(iTRAQ4plex); K12(iTRAQ4plex)	0	1.04851	0.257072	0.929131	0	6.582e-09	7.20078	4	2738.51	1.31591	88.0412	2
91105764	eDVHSQVIcEVAHVTLQGDPLR	4	4	1	N-Term(iTRAQ4plex); C9(Carbamidomethyl)	0	1.24717	1.0347	1.03391	0	2.202e-09	7.20026	3	2646.34	-0.473667	72.7451	0
530370419	gLSEDTTEETLkESFDGSVR	12	3	1	N-Term(iTRAQ4plex); K12(iTRAQ4plex)	0	1.15456	1.81508	1.05728	0	3.067e-10	7.19633	3	2488.22	-4.95621	63.6739	1
61743954	aGAISASGPELQGAGHSk	3	6	1	N-Term(iTRAQ4plex); K18(iTRAQ4plex)	0	0.951855	0.690886	1.39833	0	6.684e-12	7.19156	3	1926.03	-1.06281	25.4693	0
119703755	tcSEcQELHWGDPGLQcHAcDcDSR	2	1	1	N-Term(iTRAQ4plex); C2(Carbamidomethyl); C5(Carbamidomethyl); C17(Carbamidomethyl); C20(Carbamidomethyl); C22(Carbamidomethyl)	0	0.67099	0.364354	0.995737	0	2.091e-10	7.18945	4	3222.26	-3.37151	44.2449	0
308818195	iLDLGITGPEGHVLSRPEEVEAEAVNR	6	3	1	N-Term(iTRAQ4plex)	0	1.10739	0.42446	1.02945	0	2.309e-10	7.18846	4	3044.61	-2.01136	67.5879	0
4507149	hVGDLGNVTADkDGVADVSIEDSVISLSGDHcIIGR	3	1	1	N-Term(iTRAQ4plex); K12(iTRAQ4plex); C32(Carbamidomethyl)	0	0.818446	0.814025	0.96989	0	1.763e-10	7.18834	4	4009.01	-0.840198	78.9791	1
29788785	fWEVISDEHGIDPTGTYHGDSDLQLDR	23	2	1	N-Term(iTRAQ4plex)	0	0.899971	1.05036	1.15215	0	5.229e-09	7.18829	4	3246.5	-1.6008	79.0221	0
32483377	aNEFHDVNcEVVAVSVDSHFSHLAWINTPR	2	3	1	N-Term(iTRAQ4plex); C9(Carbamidomethyl)	0	1.17986	0.919231	0.83114	0	1.228e-11	7.18605	5	3594.73	0.186708	75.1518	0
112421122	dNPEAAVHIFEGTHENPELIWNDNSR	2	2	1	N-Term(iTRAQ4plex)	0	1.0033	0.875371	0.615237	0	1.482e-10	7.17912	4	3148.47	-2.99896	70.3988	0
38679912	rLEEEEAAAEkEDR	2	3	1	N-Term(iTRAQ4plex); K11(iTRAQ4plex)	0	0.989847	1.50849	0.829081	0	6.874e-08	7.17628	3	1962.99	-5.68584	20.1291	2
4758328	lGVEFDETTADDRk	3	1	1	N-Term(iTRAQ4plex); K14(iTRAQ4plex)	0	2.15725	0.97681	0.733198	0	4.807e-09	7.17004	3	1883.96	-1.07432	40.6538	1
27597090	vREEGDEEGEGDEAEDEEQRGPELk	1	1	1	N-Term(iTRAQ4plex); K25(iTRAQ4plex)	0	1.20984	1.81521	1.2775	0	2.166e-08	7.16926	4	3119.4	-3.87567	30.6833	2
530390957	qLEDHEAFETSSLIGHSAR	1	5	1	N-Term(iTRAQ4plex)	0	1.03162	0.738234	1.16313	0	1.445e-08	7.16738	4	2271.11	-0.143153	44.3837	0
22325356	tIEEQLDEEHLESHkk	2	5	1	N-Term(iTRAQ4plex); K15(iTRAQ4plex); K16(iTRAQ4plex)	0	0.92177	0.458578	1.2449	0	1.25e-09	7.16554	4	2397.26	-2.29668	23.9691	1
7657056	gGAFEGTLHGPFGHGYGEGAGEGIDDAEWVVAR	2	1	1	N-Term(iTRAQ4plex)	0	0.803792	0.304186	0.595135	0	7.311e-10	7.15458	4	3459.61	-1.7664	72.4707	0
530396860	ePTSSEQGGLEGSGSAAGEGkPALSEEER	4	2	1	N-Term(iTRAQ4plex); K21(iTRAQ4plex)	0	0.803265	1.01951	1.57728	0	2.506e-13	7.15173	3	3134.49	-2.60038	28.0556	0
530384249	eQSHAEISPPAESGQAVEEckEEGEEk	1	3	1	N-Term(iTRAQ4plex); C20(Carbamidomethyl); K21(iTRAQ4plex); K27(iTRAQ4plex)	0	1.24097	0.362559	1.24639	0	2.219e-08	7.14963	4	3416.61	-1.66307	31.6233	1
268607694	gSSVVAYEGQSWHDYcFHck	13	3	1	N-Term(iTRAQ4plex); C16(Carbamidomethyl); C19(Carbamidomethyl); K20(iTRAQ4plex)	0	1.12448	0.322444	1.11332	0	1.292e-09	7.14677	4	2705.21	-0.450037	48.0657	0
4758012	gQFSTDELVAEVEkR	4	8	1	N-Term(iTRAQ4plex); K14(iTRAQ4plex)	0	1.21421	0.893944	0.740738	0	2.428e-10	7.14639	3	1996.06	-0.898374	68.3549	1
4504349	sAVTALWGkVNVDEVGGEALGR	2	1	1	N-Term(iTRAQ4plex); K9(iTRAQ4plex)	0	0.610355	0.122308	0.611206	0	4.417e-11	7.14532	3	2516.36	-4.16291	72.7633	1
19923592	ePEEINADDEIEDTcDHkEDDLGAVEEQR	1	1	1	N-Term(iTRAQ4plex); C15(Carbamidomethyl); K18(iTRAQ4plex)	0	1.07072	1.03935	1.32424	0	7.327e-10	7.14329	4	3688.63	-0.822633	55.4721	1
47933379	aIAHYEQSADYYkGEESNSSANk	2	5	1	N-Term(iTRAQ4plex); K13(iTRAQ4plex); K23(iTRAQ4plex)	0	1.04294	0.829961	0.857058	0	6.89e-07	7.13841	4	2994.43	-4.21818	34.7766	1
342307096	gHVSELEADLAEQQHLR	4	4	1	N-Term(iTRAQ4plex)	0	1.06933	0.906392	1.13879	0	4.052e-08	7.1377	4	2076.05	-3.94994	42.4337	0
150010552	vTEELAAATAQVSHLQLk	1	1	1	N-Term(iTRAQ4plex); K18(iTRAQ4plex)	0	0.925366	1.14312	1.10491	0	8.874e-11	7.13626	3	2197.24	-1.93997	77.6249	0
300244569	fHDPDSAVVAQHLTNTVFVDR	3	4	1	N-Term(iTRAQ4plex)	0	0.990535	1.36864	1.1012	0	7.33e-11	7.13462	4	2512.26	-3.12248	59.1971	0
192807336	eFLLSLDDSVDETEAVkR	2	9	1	N-Term(iTRAQ4plex); K17(iTRAQ4plex)	0	0.986894	1.10173	1.01777	0	2.574e-10	7.13084	3	2354.23	0.427163	81.1469	1
9257257	gPVTDVAYSHDGAFLAVcDASk	4	4	1	N-Term(iTRAQ4plex); C18(Carbamidomethyl); K22(iTRAQ4plex)	0	0.833013	1.00477	1.08672	0	4.415e-09	7.13012	3	2568.26	-1.48704	65.6055	0
6912396	vISTMSVGIDHLALDEIk	2	1	1	N-Term(iTRAQ4plex); K18(iTRAQ4plex)	0	1.27119	1.06188	0.888393	0	1.917e-10	7.12622	3	2229.24	1.73535	86.5352	0
4826998	dkLESEMEDAYHEHQANLLR	4	2	1	N-Term(iTRAQ4plex); K2(iTRAQ4plex)	0	1.23171	1.28693	1.14853	0	2.116e-08	7.1246	5	2716.32	-3.14778	49.9291	1
10835203	rHPETGLFTLQSELMVTPAR	6	8	1	N-Term(iTRAQ4plex)	0	1.21942	0.792084	0.863859	0	1.379e-09	7.12347	3	2427.29	-0.415543	71.1928	1
62414289	ekLQEEMLQREEAENTLQSFR	4	1	1	N-Term(iTRAQ4plex); K2(iTRAQ4plex)	0	0.962401	0.716541	0.645675	0	1.483e-08	7.12282	4	2896.47	-1.121	57.2548	2
45439327	sLQQSWELLATHENHLNQDDTVPESSR	5	1	1	N-Term(iTRAQ4plex)	0	0.989302	0.717873	1.04365	0	5.167e-09	7.1209	4	3278.57	-3.81172	60.1534	0
530392399	ycTETSGVHGDSPYGSGTMDTHSLESk	2	9	1	N-Term(iTRAQ4plex); C2(Carbamidomethyl); K27(iTRAQ4plex)	0	0.814713	0.586263	0.781013	0	1.245e-09	7.11829	4	3191.4	-3.34852	30.2207	0
21264602	dQASQLLAGTEATLGHAk	5	1	1	N-Term(iTRAQ4plex); K18(iTRAQ4plex)	0	0.90848	0.453456	1.02366	0	3.36e-12	7.11319	3	2099.14	3.54815	66.9271	0
50363217	lQHLENELTHDIITk	26	1	1	N-Term(iTRAQ4plex); K15(iTRAQ4plex)	0	1.24567	0.415432	0.74824	0	9.527e-09	7.10438	3	2092.16	-4.18644	62.629	0
14165452	dkVVEDDEDDFPTTR	2	3	1	N-Term(iTRAQ4plex); K2(iTRAQ4plex)	0	1.18351	1.04422	1.25145	0	1.402e-09	7.09547	3	2068.99	-2.72857	40.0131	1
319655561	qASVADYEETVkk	2	5	1	N-Term(iTRAQ4plex); K12(iTRAQ4plex); K13(iTRAQ4plex)	0	1.0125	0.961717	1.14707	0	4.007e-09	7.09546	3	1900.04	-1.77668	25.7204	1
66932893	fGGQAYSDVEHTSVQcHALDGIEcASPR	1	2	1	N-Term(iTRAQ4plex); C16(Carbamidomethyl); C24(Carbamidomethyl)	0	0.733506	0.639247	1.09843	0	2.275e-09	7.09046	4	3235.46	-3.15918	55.6157	0
4503649	iTVVAGEHNIEETEHTEQk	4	3	1	N-Term(iTRAQ4plex); K19(iTRAQ4plex)	0	1.11834	0.302058	0.668115	0	6.026e-11	7.08851	3	2452.25	-2.75611	31.4016	0
18379349	aVcGFHLGYLDGEVELVSGVVAR	6	3	1	N-Term(iTRAQ4plex); C3(Carbamidomethyl)	0	1.00434	0.57325	1.01899	0	1.715e-12	7.08466	3	2591.34	0.438718	93.43	0
19923142	lLETTDRPDGHQNNLR	4	2	1	N-Term(iTRAQ4plex)	0	0.947958	1.16802	0.915246	0	2.631e-07	7.08355	4	2023.04	-1.85094	23.0199	0
530379783	sTLMNTLFNTTFETEEASHHEAcVR	3	7	1	N-Term(iTRAQ4plex); C23(Carbamidomethyl)	0	1.06283	1.30295	0.962442	0	4.176e-10	7.08324	4	3069.41	-2.45132	72.7695	0
70780353	gFTPLYMAAQENHLEVVk	2	6	1	N-Term(iTRAQ4plex); K18(iTRAQ4plex)	0	0.637554	0.167084	0.733952	0	2.728e-10	7.08086	3	2335.23	-1.33394	73.5698	0
4557579	nTEISFILGQEFDEVTADDRk	4	1	1	N-Term(iTRAQ4plex); K21(iTRAQ4plex)	0	0.907308	0.459058	1.35548	0	7.341e-10	7.07891	3	2715.37	-1.74961	89.9112	1
24797097	dNVSSPGGATIHALHVLESGGFR	4	5	1	N-Term(iTRAQ4plex)	0	0.981126	2.33876	0.685139	0	2.617e-10	7.07741	4	2465.25	-6.01287	65.7485	0
115298678	aDIGcTPGSGkDYAGVFSDAGLTFTSSSGQQTAQR	3	1	1	N-Term(iTRAQ4plex); C5(Carbamidomethyl); K11(iTRAQ4plex)	0	1.60065	0.629195	0.687733	0	2.263e-07	7.0766	4	3825.8	-6.84502	79.4033	1
21264602	aDDGAGEFSTSVTRPSVLcDGQWHR	2	1	1	N-Term(iTRAQ4plex); C19(Carbamidomethyl)	0	1.30586	0.800028	0.90419	0	1.978e-09	7.07616	4	2892.34	-0.13448	58.7266	0
19920317	sLGETQLVLYGDVEELkR	6	1	1	N-Term(iTRAQ4plex); K17(iTRAQ4plex)	0	0.930043	1.54693	0.892503	0	1.902e-10	7.07076	3	2337.3	2.07288	78.9445	1
5031977	gVSSQETAGIGASAHLVNFk	3	1	1	N-Term(iTRAQ4plex); K20(iTRAQ4plex)	0	1.27945	2.03982	0.912959	0	1.609e-13	7.06977	3	2261.21	-3.28091	57.5048	0
35493916	yHVPVVVVPEGSASDTHEQAILR	6	5	1	N-Term(iTRAQ4plex)	0	0.951356	1.97294	0.94825	0	2.664e-10	7.06696	4	2647.38	-6.72654	57.6477	0
21735621	lTLYDIAHTPGVAADLSHIETk	6	2	1	N-Term(iTRAQ4plex); K22(iTRAQ4plex)	0	1.20319	1.49906	1.04203	0	3.667e-11	7.06583	3	2653.43	-3.47841	74.9223	0
24234688	vEAVNMAEGIIHDTETk	5	1	1	N-Term(iTRAQ4plex); K17(iTRAQ4plex)	0	1.13751	1.6159	1.00646	0	3.204e-11	7.06118	3	2145.11	0.485213	73.2539	0
4505573	sLVDTVYALkDEVQELR	3	10	1	N-Term(iTRAQ4plex); K10(iTRAQ4plex)	0	0.889201	0.999555	1.25966	0	4.563e-10	7.05931	3	2266.25	-1.30477	99.2904	1
94818901	sVTVAEGLIEDHFDVTVk	2	4	1	N-Term(iTRAQ4plex); K18(iTRAQ4plex)	0	0.566164	0.728784	1.04244	0	8.65e-11	7.05839	3	2247.21	0.456145	83.2177	0
22902130	gHELVLANIAESDAGVYTcHAANLAGQR	2	5	1	N-Term(iTRAQ4plex); C19(Carbamidomethyl)	0	1.02365	1.31877	1.20925	0	1.173e-10	7.05816	4	3081.52	-3.30439	68.2941	0
4502027	nEcFLQHkDDNPNLPR	18	1	1	N-Term(iTRAQ4plex); C3(Carbamidomethyl); K8(iTRAQ4plex)	0	1.08631	0.661117	0.705483	0	3.58e-07	7.05585	4	2285.13	-2.62879	36.315	1
116812608	dASESPGENcQHLLAR	2	2	1	N-Term(iTRAQ4plex); C10(Carbamidomethyl)	0	1.00078	0.807248	1.1272	0	2.149e-09	7.0545	3	1927.9	-2.81086	21.3435	0
42794771	qGLYELSASNFELHVAQGDHFIk	2	2	1	N-Term(iTRAQ4plex); K23(iTRAQ4plex)	0	1.00469	2.83591	0.855452	0	2.678e-12	7.05021	4	2891.49	0.410204	81.5433	0
145275213	lHEAFSPVSYQHDLALLR	2	1	1	N-Term(iTRAQ4plex)	0	1.34611	0.548966	0.662309	0	6.213e-11	7.04821	3	2240.18	-5.30939	65.3617	0
11321561	cSPHLVLSALTSDNHGATYAFSGTHYWR	3	1	1	N-Term(iTRAQ4plex); C1(Carbamidomethyl)	0	1.031	0.543968	0.664106	0	1.342e-10	7.04454	4	3292.56	-2.84696	63.8644	0
66346733	eEFTHTcPEDkEIENTYANVAk	4	3	1	N-Term(iTRAQ4plex); C7(Carbamidomethyl); K11(iTRAQ4plex); K22(iTRAQ4plex)	0	1.08306	0.400582	1.17698	0	2.353e-07	7.04452	4	3057.47	-2.98164	44.0059	1
7661948	kEEEEEEEEYDEGSNLkk	1	1	1	N-Term(iTRAQ4plex); K1(iTRAQ4plex); K17(iTRAQ4plex); K18(iTRAQ4plex)	0	1.39612	1.6819	1.36708	0	2.387e-08	7.04234	4	2790.36	-2.72676	29.0221	2
33598946	eHAFVASEYPVILSIEDHcSIAQQR	1	3	1	N-Term(iTRAQ4plex); C19(Carbamidomethyl)	0	1.13689	0.806705	0.947838	0	3.625e-11	7.04212	4	3043.51	1.76547	75.1454	0
112382250	aQTLPTSVVTITSESSPGkR	1	2	1	N-Term(iTRAQ4plex); K19(iTRAQ4plex)	0	1.12979	0.452107	1.15299	0	7.216e-09	7.03813	3	2347.3	-3.52064	42.8196	1
115298678	rIPIEDGSGEVVLSR	11	1	1	N-Term(iTRAQ4plex)	0	1.23334	0.569279	0.689155	0	3.479e-09	7.03727	3	1770.97	-4.88651	41.1659	1
530394332	gGVTEISAADkAEEFR	2	5	1	N-Term(iTRAQ4plex); K11(iTRAQ4plex)	0	1.33964	1.56552	1.25451	0	6.255e-10	7.03631	3	1968.02	-2.19341	45.7179	1
45446743	gIRDDIEEEDDQEAYFR	2	1	1	N-Term(iTRAQ4plex)	0	1.20869	1.03068	1.02893	0	5.723e-10	7.03062	3	2244.01	-3.03076	52.7029	1
118572606	dGQPLQEDEAHHIISGGR	3	1	1	N-Term(iTRAQ4plex)	0	0.93064	0.761129	1.07618	0	3.143e-13	7.02855	3	2103.03	-3.21188	25.4089	0
291084757	gFcHLcDGQEAccVGLEAGINPTDHLITAYR	2	3	1	N-Term(iTRAQ4plex); C3(Carbamidomethyl); C6(Carbamidomethyl); C12(Carbamidomethyl); C13(Carbamidomethyl)	0	0.74216	0.865734	0.794065	0	2.301e-10	7.02759	4	3678.67	-0.0889058	71.6035	0
530414810	rEPAVGEPAEVTTTVLVR	2	1	1	N-Term(iTRAQ4plex)	0	0.929808	0.806166	1.12513	0	1.507e-09	7.02528	3	2068.15	-2.87893	49.9713	1
530399461	aVESLMAANEEkDR	1	16	1	N-Term(iTRAQ4plex); K12(iTRAQ4plex)	0	1.21154	0.712355	1.3657	0	1.805e-09	7.02374	3	1850.95	-2.63571	28.808	1
7661880	lVEAQATHFQQGHEELSR	2	2	1	N-Term(iTRAQ4plex)	0	0.788462	1.07408	0.657786	0	7.549e-09	7.02374	4	2224.12	-3.11084	26.0746	0
186972143	aDNIEVFAQGHGIIQVDk	2	5	1	N-Term(iTRAQ4plex); K18(iTRAQ4plex)	0	0.969839	0.884716	0.759346	0	4.835e-10	7.02199	3	2242.22	3.96449	65.4033	0
5453603	tVYGGGcSEMLMAHAVTQLANR	2	2	1	N-Term(iTRAQ4plex); C7(Carbamidomethyl)	0	0.834535	0.890442	0.999571	0	4.583e-11	7.01769	3	2510.2	-2.93048	73.8122	0
18426915	kSESEVEEAAAIIAQRPDNPR	1	5	1	N-Term(iTRAQ4plex); K1(iTRAQ4plex)	0	0.882608	0.773604	0.693892	0	7.148e-09	7.01598	4	2598.37	-1.58804	48.7496	1
530386666	eGRPVYISLPHFLYASPDVSEPIDGLNPNEEEHR	1	1	1	N-Term(iTRAQ4plex)	0	0.846486	0.654997	1.17152	0	1.627e-08	7.01593	5	4020.97	-2.97057	77.8374	0
308818195	iVLEDGTLHVTEGSGR	5	3	1	N-Term(iTRAQ4plex)	0	1.10828	0.430106	1.07162	0	2.724e-09	7.00959	3	1826.96	-6.94874	50.6381	0
4507115	wSVHIAMHPQVNIYSVTR	1	2	1	N-Term(iTRAQ4plex)	0	1.11462	1.00615	1.09294	0	1.46e-10	7.00564	4	2282.2	1.22266	69.3085	0
54859722	aLEcFcQAASEVGkEEFLDR	3	1	1	N-Term(iTRAQ4plex); C4(Carbamidomethyl); C6(Carbamidomethyl); K14(iTRAQ4plex)	0	1.01658	1.32363	1.07753	0	1.592e-10	6.99849	3	2647.26	-4.59668	82.4531	1
14210536	eIVHIQAGQcGNQIGTk	2	2	1	N-Term(iTRAQ4plex); C10(Carbamidomethyl); K17(iTRAQ4plex)	0	1.02008	1.20237	1.47013	0	1.281e-09	6.99769	3	2141.13	-3.02346	27.5102	0
30578410	hLEEAFTSEHWLVR	4	1	1	N-Term(iTRAQ4plex)	0	0.92044	1.45313	0.948224	0	1.33e-10	6.99712	3	1897.97	-1.3331	58.7964	0
117938314	tcLHYLGEFGEDQIYEAHQQGR	13	4	1	N-Term(iTRAQ4plex); C2(Carbamidomethyl)	0	1.07199	3.09229	0.867552	0	6.876e-11	6.99646	4	2795.29	-2.16161	55.2643	0
208022622	ecPSDEcGAGVFMASHFDR	7	1	1	N-Term(iTRAQ4plex); C2(Carbamidomethyl); C7(Carbamidomethyl)	0	0.87515	1.52307	1.27154	0	1.804e-12	6.99505	3	2315.95	-2.63332	59.6643	0
116063573	sAGQGEVLVYVEDPAGHQEEAk	12	2	1	N-Term(iTRAQ4plex); K22(iTRAQ4plex)	0	0.927463	0.607746	0.953934	0	2.74e-11	6.994	3	2601.31	1.33152	55.5957	0
4501887	ekLcYVALDFEQEMATAASSSSLEk	6	9	1	N-Term(iTRAQ4plex); K2(iTRAQ4plex); C4(Carbamidomethyl); K25(iTRAQ4plex)	0	1.18196	1.1454	1.21292	0	5.482e-09	6.99374	4	3239.6	-5.16466	101.229	1
530419365	lSGVQDGHQDISLLYTEPGAGQTHTAASFR	1	7	1	N-Term(iTRAQ4plex)	0	0.738147	0.477432	0.680291	0	4.938e-10	6.99202	4	3300.63	-3.34277	71.0879	0
257196142	gAAAIEAEDREEEEGEEEkEAPTGR	1	1	1	N-Term(iTRAQ4plex); K19(iTRAQ4plex)	0	1.01611	0.604676	1.25801	0	3.793e-08	6.98973	4	2990.4	-1.47636	32.2161	2
116063573	aTcAPQHGAPGPGPADASk	20	2	1	N-Term(iTRAQ4plex); C3(Carbamidomethyl); K19(iTRAQ4plex)	0	0.917186	0.673507	1.06049	0	2.349e-12	6.98947	3	2078.03	-0.715154	9.01445	0
154146191	hLEINPDHSIIETLR	12	2	1	N-Term(iTRAQ4plex)	0	0.97756	1.18383	1.0201	0	9.521e-10	6.98725	3	1931.04	-1.62661	52.6897	0
21361547	scSFTAAccSHFSSVLAQNR	4	1	1	N-Term(iTRAQ4plex); C2(Carbamidomethyl); C8(Carbamidomethyl); C9(Carbamidomethyl)	0	0.923926	0.793824	1.19711	0	7.672e-12	6.97955	3	2434.08	-0.970937	47.786	0
530369085	qQQFNVQALVAVGDHASk	1	2	1	N-Term(iTRAQ4plex); K18(iTRAQ4plex)	0	0.904692	1.13399	0.971741	0	1.076e-10	6.97803	3	2228.2	-0.623928	69.177	0
320118865	aSVHTLSGHTNAVATVR	2	2	1	N-Term(iTRAQ4plex)	0	1.06754	0.932434	1.06124	0	9.87e-11	6.97412	3	1865	-6.48729	20.8323	0
114155142	gNHVIRDEEVSSADISSSSEVISQHLVSYR	1	2	1	N-Term(iTRAQ4plex)	0	1.17938	0.866484	1.34714	0	1.364e-08	6.97113	4	3444.7	-4.52431	58.0731	1
308818195	nLHQSGFSLSGAQIDDNIPR	12	3	1	N-Term(iTRAQ4plex)	0	1.00757	0.537404	0.912636	0	5.573e-11	6.9689	3	2313.17	0.461981	68.2569	0
255918077	vSVPTHPEAVGDASLTVVk	2	4	1	N-Term(iTRAQ4plex); K19(iTRAQ4plex)	0	0.941663	1.3049	0.750088	0	8.444e-11	6.96663	3	2194.23	-0.484457	53.5456	0
385251401	dVLTSTYGATAETLSTSTTTHVTk	2	11	1	N-Term(iTRAQ4plex); K24(iTRAQ4plex)	0	1.06431	0.664179	1.07556	0	2.257e-10	6.96637	3	2773.43	-2.05129	62.6446	0
115298678	lESEETMVLEAHDAQGDVPVTVTVHDFPGk	1	1	1	N-Term(iTRAQ4plex); K30(iTRAQ4plex)	0	1.19294	0.595884	0.428921	0	1.295e-11	6.96117	4	3538.75	-1.97809	70.7352	0
530388678	gNRPVILTYHDIGMNHk	1	2	1	N-Term(iTRAQ4plex); K17(iTRAQ4plex)	0	1.11351	1.08019	1.09226	0	1.634e-07	6.96059	5	2253.21	-0.743955	34.7904	0
209862837	eDDSIRPFkVETSDEEIHDLHQR	9	1	1	N-Term(iTRAQ4plex); K9(iTRAQ4plex)	0	1.25267	0.720048	1.38488	0	9.649e-09	6.95887	4	3083.52	-2.40606	37.6566	1
115298678	sEETkENEGFTVTAEGk	5	1	1	N-Term(iTRAQ4plex); K5(iTRAQ4plex); K17(iTRAQ4plex)	0	1.31921	0.581336	0.588227	0	5.768e-09	6.94713	3	2288.14	-7.74957	20.0558	1
73858568	gVTSVSQIFHSPDLAIR	12	2	1	N-Term(iTRAQ4plex)	0	1.23691	0.509116	0.607713	0	1.022e-10	6.94566	3	1971.08	1.44156	71.0908	0
28178838	eNTEGEYSSLEHESVAGVVESLk	5	2	1	N-Term(iTRAQ4plex); K23(iTRAQ4plex)	0	1.21365	1.33134	0.849687	0	5.302e-11	6.94384	3	2781.37	1.56531	81.5477	0
530392095	fHPSEQLALTASGDQTAHIWR	1	5	1	N-Term(iTRAQ4plex)	0	1.00224	0.869726	1.14284	0	4.808e-08	6.9435	4	2509.26	-3.45232	52.2506	0
5803227	kQTIDNSQGAYQEAFDISk	4	2	1	N-Term(iTRAQ4plex); K1(iTRAQ4plex); K19(iTRAQ4plex)	0	0.97502	1.03678	1.13226	0	1.176e-08	6.93881	3	2575.32	-5.62093	44.4111	1
5802976	tTQETIDkTANQASDTFSGIGk	3	1	1	N-Term(iTRAQ4plex); K8(iTRAQ4plex); K22(iTRAQ4plex)	0	0.841799	0.401304	1.25436	0	9.307e-08	6.93867	3	2745.42	-2.65626	51.1203	1
11559929	hPSAVTAcNLDLENLVTDSNR	3	1	1	N-Term(iTRAQ4plex); C8(Carbamidomethyl)	0	1.13695	1.22884	0.956382	0	1.593e-09	6.93775	3	2470.21	0.0164352	66.5803	0
12667788	hSQAVEELAEQLEQTkR	3	2	1	N-Term(iTRAQ4plex); K16(iTRAQ4plex)	0	0.882568	0.870251	0.671809	0	8.178e-08	6.93743	4	2284.21	-1.11068	59.1758	1
222831595	nVDQSLIHEAEHDNLVk	1	1	1	N-Term(iTRAQ4plex); K17(iTRAQ4plex)	0	1.20382	1.3636	0.926804	0	6.2e-09	6.93667	4	2249.17	-1.01471	47.6727	0
4757810	fENAFLSHVVSQHQALLGTIR	1	4	1	N-Term(iTRAQ4plex)	0	1.02739	0.90946	1.06902	0	9.38e-11	6.93069	4	2511.36	-0.841008	79.8592	0
530368016	fLESAAADFSDEDEDDDVDGREk	2	2	1	N-Term(iTRAQ4plex); K23(iTRAQ4plex)	0	1.08152	0.808551	0.727001	0	1.305e-09	6.9267	3	2863.26	-1.44516	61.568	1
530406156	eHQNIQDLEIENEDLkER	2	6	1	N-Term(iTRAQ4plex); K16(iTRAQ4plex)	0	0.803283	0.409762	1.08994	0	1.314e-10	6.92437	3	2540.28	-2.61542	33.9698	1
4506583	vVTATLWGEDADkFDGSR	2	1	1	N-Term(iTRAQ4plex); K13(iTRAQ4plex)	0	0.974176	1.32552	0.939148	0	9.391e-09	6.92254	3	2255.15	-2.50329	66.0824	1
530409938	tDLkGDDLEEGVTSEEFDkFLEER	1	9	1	N-Term(iTRAQ4plex); K4(iTRAQ4plex); K19(iTRAQ4plex)	0	1.04512	0.530847	1.0446	0	2.867e-05	6.92245	4	3233.6	-2.55045	77.1498	2
4504151	dVEcGEGHFcHDNQTccR	13	1	1	N-Term(iTRAQ4plex); C4(Carbamidomethyl); C10(Carbamidomethyl); C16(Carbamidomethyl); C17(Carbamidomethyl)	0	1.75434	0.875914	1.13652	0	2.862e-09	6.92178	4	2424.92	-2.19193	5.90211	0
530389317	kGIVDQSQQAYQEAFEISk	1	3	1	N-Term(iTRAQ4plex); K1(iTRAQ4plex); K19(iTRAQ4plex)	0	1.53484	2.34943	1.52763	0	2.143e-09	6.91804	3	2601.38	-1.54368	59.2536	1
255652944	gGHAAYSSAVNILLGHGTR	2	5	1	N-Term(iTRAQ4plex)	0	0.969287	0.710206	0.867721	0	5.199e-10	6.91241	4	2025.07	-0.530941	53.1837	0
33350932	lcDEQLSSQSHYDFGLR	6	1	1	N-Term(iTRAQ4plex); C2(Carbamidomethyl)	0	0.936752	0.949776	1.26742	0	1.087e-10	6.91119	3	2199.02	-0.651269	54.8214	0
189083851	vDVYTTHSPAGTSVQNMLHWSQAVk	1	1	1	N-Term(iTRAQ4plex); K25(iTRAQ4plex)	0	1.4296	0.968006	1.25228	0	6.182e-08	6.90956	4	3044.55	-0.596042	67.0761	0
115298659	gTQLHEANQQLQFENNAEDLQR	3	1	1	N-Term(iTRAQ4plex)	0	0.799281	0.33215	0.834901	0	7.427e-10	6.90673	3	2727.32	-1.53926	36.0169	0
5454028	sEASAFGASHHVAYFEASAk	4	1	1	N-Term(iTRAQ4plex); K20(iTRAQ4plex)	0	0.867949	0.350847	1.07839	0	2.056e-09	6.90461	3	2355.16	-1.36737	42.3456	0
367460087	nSLQEQQEEEEEARk	3	6	1	N-Term(iTRAQ4plex); K15(iTRAQ4plex)	0	0.904241	0.398701	0.958379	0	4.944e-10	6.90295	3	2135.04	-2.19229	18.2677	1
4557733	gAGGQSMSEAPTGDHAPAPTR	1	1	1	N-Term(iTRAQ4plex)	0	1.03475	0.79176	0.968665	0	2.106e-10	6.90261	3	2139	-2.28734	22.461	0
299890871	aESLQQEVEALkER	2	6	1	N-Term(iTRAQ4plex); K12(iTRAQ4plex)	0	1.19699	0.878782	0.988991	0	7.068e-09	6.90217	3	1918.05	-0.00639648	61.0437	1
156616290	vVLLFSDGLDDDVEkLEQk	3	1	1	N-Term(iTRAQ4plex); K15(iTRAQ4plex); K19(iTRAQ4plex)	0	1.02283	0.15891	1.23807	0	1.324e-07	6.90191	3	2594.42	-2.94881	92.253	1
4507877	gWLRDPSASPGDAGEQAIR	2	4	1	N-Term(iTRAQ4plex)	0	1.548	0.696484	0.96874	0	1.422e-08	6.89651	3	2127.07	-1.95726	44.3716	1
116256336	mPSHQGAEQQQQQHHVFISQVVTEk	4	20	1	N-Term(iTRAQ4plex); K25(iTRAQ4plex)	0	1.27214	1.62174	1.18773	0	2.824e-09	6.89534	4	3189.61	-1.46281	28.8142	0
9910460	aVDNQVYVATASPARDDk	1	1	1	N-Term(iTRAQ4plex); K18(iTRAQ4plex)	0	1.53218	0.841276	0.872361	0	4.047e-10	6.89359	3	2208.14	-5.23357	34.8929	1
530412735	dLTDEEkQEYLNEYEAEk	2	5	1	N-Term(iTRAQ4plex); K7(iTRAQ4plex); K18(iTRAQ4plex)	0	1.12576	1.24295	0.879655	0	7.797e-08	6.8893	3	2678.29	-3.97338	49.4906	1
42544121	yLLEGTAETHELAEGSTADVLHSR	2	4	1	N-Term(iTRAQ4plex)	0	1.01036	0.95998	0.949399	0	2.597e-10	6.88676	4	2743.36	-2.31128	57.8029	0
50845386	rAEDGSVIDYELIDQDAR	56	3	1	N-Term(iTRAQ4plex)	0	1.06794	0.604149	0.854893	0	1.244e-08	6.88573	3	2209.09	0.666737	57.0325	1
5031601	vAWVSHDSTVcLADADkk	1	3	1	N-Term(iTRAQ4plex); C11(Carbamidomethyl); K17(iTRAQ4plex); K18(iTRAQ4plex)	0	0.891843	1.15719	0.949602	0	3.312e-09	6.88297	3	2434.27	-1.84602	38.8722	1
530379431	aATGEEVSAEDLGGADLHcR	3	2	1	N-Term(iTRAQ4plex); C19(Carbamidomethyl)	0	1.15205	0.647405	0.787982	0	1.752e-12	6.88259	3	2202.02	-1.76977	38.2862	0
530361078	mASVGLSDIAMDTTVTHATSHGR	4	8	1	N-Term(iTRAQ4plex)	0	0.914107	0.452479	1.08885	0	1.745e-11	6.88209	4	2502.21	-2.62038	53.4831	0
32454741	aVLSAEQLRDEEVHAGLGELLR	7	1	1	N-Term(iTRAQ4plex)	0	0.895497	1.84204	0.65303	0	6.517e-09	6.87755	4	2549.38	0.0995185	84.7409	1
29568111	nAFAcFDEEASGFIHEDHLR	10	1	1	N-Term(iTRAQ4plex); C5(Carbamidomethyl)	0	0.799726	0.63045	0.908512	0	9.794e-09	6.87697	4	2509.13	-1.03895	75.1681	0
119393891	rYEVPLETPHVHSR	2	1	1	N-Term(iTRAQ4plex)	0	1.06214	1.01891	1.06788	0	4.503e-08	6.87567	4	1863.98	-7.13545	18.4036	1
10863945	dQVTAQEIFQDNHEDGPTAk	5	2	1	N-Term(iTRAQ4plex); K20(iTRAQ4plex)	0	1.06777	0.814199	0.888927	0	1.756e-09	6.87418	3	2531.22	-3.42498	51.0508	0
5454052	tTFDEAMADLHTLSEDSYk	4	1	1	N-Term(iTRAQ4plex); K19(iTRAQ4plex)	0	1.61807	2.64907	0.549215	0	4.644e-09	6.87146	3	2462.16	-1.4414	83.6557	0
24233517	aIEkLEEEQHALFAR	1	1	1	N-Term(iTRAQ4plex); K4(iTRAQ4plex)	0	1.12062	1.18517	0.923216	0	5.518e-09	6.87061	3	2072.13	-1.86761	58.3514	1
23510340	aVTLHDQGTAQWADLSSQFYLR	4	3	1	N-Term(iTRAQ4plex)	0	1.69573	1.08899	1.56433	0	1.045e-11	6.87027	3	2651.33	-1.12199	85.0024	0
5031635	hELQANcYEEVkDR	18	1	1	N-Term(iTRAQ4plex); C7(Carbamidomethyl); K12(iTRAQ4plex)	0	0.780432	1.40253	1.10615	0	7.356e-06	6.87012	4	2079.01	-2.38083	13.8404	1
21361547	dSPcQLEALkLEScGVTSDNcR	3	1	1	N-Term(iTRAQ4plex); C4(Carbamidomethyl); K10(iTRAQ4plex); C14(Carbamidomethyl); C21(Carbamidomethyl)	0	1.23587	0.934529	1.045	0	1.031e-07	6.86946	3	2827.33	0.129466	58.8166	1
4503029	vGEEFEEQTVDGRPck	4	1	1	N-Term(iTRAQ4plex); C15(Carbamidomethyl); K16(iTRAQ4plex)	0	0.75163	4.58981	0.942605	0	1.587e-09	6.8681	3	2168.05	-1.93025	36.4117	0
12667788	eQLEEEEEAkHNLEk	4	2	1	N-Term(iTRAQ4plex); K10(iTRAQ4plex); K15(iTRAQ4plex)	0	0.892836	0.887019	0.963176	0	1.46e-07	6.8668	4	2287.17	-1.37592	29.8155	1
12667788	kMEDSVGcLETAEEVkR	3	2	1	N-Term(iTRAQ4plex); K1(iTRAQ4plex); C8(Carbamidomethyl); K16(iTRAQ4plex)	0	0.737002	0.504133	0.774104	0	3.29e-09	6.86587	3	2413.24	-1.10136	36.4865	2
530379783	sTLmNTLFNTTFETEEASHHEAcVR	1	7	1	N-Term(iTRAQ4plex); M4(Oxidation); C23(Carbamidomethyl)	0	0.991544	0.549455	0.612279	0	1.549e-08	6.86557	4	3085.4	-4.6678	57.6787	0
14165266	nFQDFDcQEHDIETTHGVVHVTIR	1	1	1	N-Term(iTRAQ4plex); C7(Carbamidomethyl)	0	1.04742	1.05179	1.02815	0	2.965e-08	6.86377	5	3041.42	-3.52202	46.566	0
14389309	aYHEQLTVAEITNAcFEPANQMVk	3	2	1	N-Term(iTRAQ4plex); C15(Carbamidomethyl); K24(iTRAQ4plex)	0	0.625289	2.40592	0.932453	0	2.126e-09	6.86327	4	3052.51	-1.44692	72.9786	0
21361827	gLLQDDAHPTLVTYADHSk	1	2	1	N-Term(iTRAQ4plex); K19(iTRAQ4plex)	0	1.12055	1.26756	1.29227	0	6.073e-08	6.8597	4	2369.22	-3.80336	40.7439	0
41393561	wAHLDIAGVMTNkDEVPYLR	1	1	1	N-Term(iTRAQ4plex); K13(iTRAQ4plex)	0	0.870469	1.46689	0.908824	0	1.668e-10	6.85953	4	2616.38	-0.12505	76.1203	1
155030230	eGDRVDVMQQcDDGWFVGVSR	4	3	1	N-Term(iTRAQ4plex); C11(Carbamidomethyl)	0	1.00391	0.61222	1.17651	0	1.593e-08	6.85882	3	2599.17	-4.33397	64.291	1
18105056	eILQTYGYEHILTLHNLEk	1	2	1	N-Term(iTRAQ4plex); K19(iTRAQ4plex)	0	1.05894	1.06622	1.07506	0	3.805e-08	6.85878	4	2602.41	-1.76297	67.1047	0
22547134	nHIENQDEcVLNVISHAR	2	2	1	N-Term(iTRAQ4plex); C9(Carbamidomethyl)	0	0.865929	0.981922	0.853027	0	3.447e-08	6.85825	4	2292.12	-3.24879	45.224	0
530409253	eEVSGHLYSGSTGHQIGLR	1	4	1	N-Term(iTRAQ4plex)	0	1.09882	0.843932	1.00626	0	1.049e-09	6.85463	4	2171.09	-1.7486	27.5737	0
7669492	vIHDNFGIVEGLmTTVHAITATQk	12	3	1	N-Term(iTRAQ4plex); M13(Oxidation); K24(iTRAQ4plex)	0	1.05031	1.00636	0.882773	0	4.454e-09	6.85404	4	2899.55	-3.40648	87.9779	0
4557321	eQLGPVTQEFWDNLEkETEGLR	8	1	1	N-Term(iTRAQ4plex); K16(iTRAQ4plex)	0	1.22993	0.383316	0.735706	0	2.059e-10	6.85123	3	2906.46	-4.7756	104.468	1
28626510	eELTAFLHPEEFPHMR	2	2	1	N-Term(iTRAQ4plex)	0	1.13866	2.32975	0.792609	0	6.027e-06	6.84988	4	2127.06	6.08343	71.9168	0
14277700	lVEALcAEHQINLIk	3	2	1	N-Term(iTRAQ4plex); C6(Carbamidomethyl); K15(iTRAQ4plex)	0	0.795328	1.69552	1.01816	0	7.932e-10	6.84866	3	2039.16	0.539659	69.9297	0
4759270	eAVTEILGIEPDREk	3	2	1	N-Term(iTRAQ4plex); K15(iTRAQ4plex)	0	1.18645	1.14906	1.13982	0	4.967e-10	6.8482	3	1987.09	-0.988647	66.5598	1
68160937	eFFcPEHSEcIcHIcLVEHk	1	1	1	N-Term(iTRAQ4plex); C4(Carbamidomethyl); C10(Carbamidomethyl); C12(Carbamidomethyl); C15(Carbamidomethyl); K20(iTRAQ4plex)	0	1.36208	1.49052	1.26405	0	9.605e-07	6.84362	5	2919.32	-2.26744	49.5138	0
4507521	iSSIQATTAAGSGHPTSccSAAEIMAVLFFHTMR	2	2	1	N-Term(iTRAQ4plex); C18(Carbamidomethyl); C19(Carbamidomethyl)	0	0.873546	0.652892	0.822698	0	3.505e-10	6.83943	4	3754.8	0.764066	104.072	0
21361547	sNELGDVGVHcVLQGLQTPSck	6	1	1	N-Term(iTRAQ4plex); C11(Carbamidomethyl); C21(Carbamidomethyl); K22(iTRAQ4plex)	0	1.03339	1.05982	1.12161	0	1.801e-10	6.83885	3	2686.35	-0.159689	66.7816	0
4502027	sHcIAEVENDEMPADLPSLAADFVESk	155	2	1	N-Term(iTRAQ4plex); C3(Carbamidomethyl); K27(iTRAQ4plex)	0	0.946829	0.475272	0.745121	0	4.323e-08	6.83803	4	3262.54	-2.70452	92.3608	0
51944953	aLGQAASDNSGPEDAkR	1	1	1	N-Term(iTRAQ4plex); K16(iTRAQ4plex)	0	1.11041	1.59736	1.28679	0	8.135e-11	6.83791	3	1975.01	-0.675494	19.0199	1
4504165	dPDQTDGLGLSYLSSHIANVER	6	7	1	N-Term(iTRAQ4plex)	0	1.24274	0.72909	0.881193	0	8.381e-11	6.8368	3	2531.25	0.181261	87.6919	0
38569423	tTDGVYEGVAIGGDRYPGSTFMDHVLR	2	6	1	N-Term(iTRAQ4plex)	0	1.07755	0.922687	0.970017	0	1.259e-08	6.83627	4	3057.49	1.66513	75.2652	1
4504347	kVADALTNAVAHVDDMPNALSALSDLHAHk	1	1	1	N-Term(iTRAQ4plex); K1(iTRAQ4plex); K30(iTRAQ4plex)	0	0.429489	0.354982	0.690437	0	1.433e-11	6.83525	4	3556.89	-1.02467	82.9886	1
530421064	iDLAGSSLSGILDkDLSDR	2	8	1	N-Term(iTRAQ4plex); K14(iTRAQ4plex)	0	1.12097	1.1907	0.992315	0	6.703e-12	6.83467	3	2263.24	-1.11445	81.8757	1
24307965	sDTATGGESAGHATSSQEPSGcSDQRPAEDLNIR	1	1	1	N-Term(iTRAQ4plex); C22(Carbamidomethyl)	0	0.598373	1.12866	1.50089	0	3.974e-09	6.83446	4	3632.62	-2.36064	17.787	0
10092665	fLTHTHGLLGTLNNDPTDDFTLHSGR	3	1	1	N-Term(iTRAQ4plex)	0	1.12738	0.37302	0.929003	0	3.629e-11	6.83297	4	3023.5	-2.93613	65.44	0
34577059	sIGYDDTDESHcAEHIESR	3	1	1	N-Term(iTRAQ4plex); C12(Carbamidomethyl)	0	0.955167	2.10982	1.38329	0	4.049e-11	6.83257	3	2365.01	-0.607228	23.7704	0
4507115	lVARPEPATGYTLEFR	3	2	1	N-Term(iTRAQ4plex)	0	1.24248	0.964845	0.988013	0	6.671e-10	6.83134	3	1964.07	-2.36969	54.8278	0
530399367	lWGTQDVSQDIQEMkDESAR	2	7	1	N-Term(iTRAQ4plex); K15(iTRAQ4plex)	0	0.918627	0.949543	0.66655	0	1.87e-09	6.83035	3	2624.28	-3.33507	76.8557	1
308818200	eESREPAPASPAPAGVEIR	1	1	1	N-Term(iTRAQ4plex)	0	1.06211	1.01513	1.09246	0	3.451e-09	6.8302	3	2107.08	-6.31582	27.5479	1
4503139	sGVYQHVTGEMMGGHAIR	8	1	1	N-Term(iTRAQ4plex)	0	0.878138	1.13662	1.33969	0	3.256e-08	6.82906	4	2074	-3.06493	42.798	0
530408985	eQHLYYQDQLLPVSR	54	6	1	N-Term(iTRAQ4plex)	0	1.06907	0.417024	1.20159	0	5.154e-10	6.82868	3	2033.05	-3.12674	51.0637	0
4885585	gRDPSSDTYEEDSELLLQIR	2	1	1	N-Term(iTRAQ4plex)	0	0.93633	0.929987	0.811552	0	1.722e-08	6.82576	3	2467.2	-1.25353	73.2576	1
530384249	eESESTAVGQAHSDISk	1	3	1	N-Term(iTRAQ4plex); K17(iTRAQ4plex)	0	1.30921	0.445516	1.4429	0	2.115e-10	6.82457	3	2063	-5.39456	14.6759	0
530379783	aAVEALQSQALHATSQQPLRk	1	9	1	N-Term(iTRAQ4plex); K21(iTRAQ4plex)	0	1.10624	0.844955	1.18721	0	1.537e-08	6.8245	4	2535.41	-4.11058	42.7044	1
46593007	aVELLGDIVQNcSLEDSQIEkER	2	2	1	N-Term(iTRAQ4plex); C12(Carbamidomethyl); K21(iTRAQ4plex)	0	1.03771	0.987913	0.811694	0	4.687e-11	6.82356	3	2933.51	-2.31928	83.3013	1
4502027	vFDEFkPLVEEPQNLIk	28	2	1	N-Term(iTRAQ4plex); K6(iTRAQ4plex); K17(iTRAQ4plex)	0	1.03986	0.500485	0.709617	0	1.539e-09	6.82255	3	2477.4	0.412843	81.0979	0
24234699	sLLEGQEDHYNNLSASk	13	1	1	N-Term(iTRAQ4plex); K17(iTRAQ4plex)	0	0.898337	0.842294	1.32546	0	4.793e-09	6.82032	3	2193.1	-2.56636	41.7893	0
66347875	qGYQLIEGNQVLHSFTAVcQDDGTWHR	1	1	1	N-Term(iTRAQ4plex); C19(Carbamidomethyl)	0	0.791068	0.731558	0.385654	0	3.838e-10	6.81897	4	3303.57	-1.58646	72.2423	0
46852398	sDEPARDDAAVETAEEAkEPAEADITELcR	2	1	1	N-Term(iTRAQ4plex); K18(iTRAQ4plex); C29(Carbamidomethyl)	0	1.18193	0.860888	0.893689	0	8.417e-10	6.81832	4	3576.67	-4.56216	60.3969	2
62241042	eRPTPSLNNNcTTSEDSLVLYNR	2	2	1	N-Term(iTRAQ4plex); C11(Carbamidomethyl)	0	1.31603	1.83661	1.24664	0	1.679e-08	6.81632	3	2824.36	-3.01083	49.3436	0
116063573	cSYQPTMEGVHTVHVTFAGVPIPR	2	2	1	N-Term(iTRAQ4plex); C1(Carbamidomethyl)	0	0.821635	0.577286	0.938486	0	1.139e-09	6.81594	4	2827.42	3.40185	65.2312	0
190014623	sQWVAPSSVVLHDEGQNEEDVEkEEETER	1	3	1	N-Term(iTRAQ4plex); K23(iTRAQ4plex)	0	1.0864	2.54462	0.28035	0	6.323e-07	6.81576	4	3643.72	0.218143	54.9078	1
4502517	eIINVGHSFHVNFEDNDNR	69	1	1	N-Term(iTRAQ4plex)	0	0.693508	0.30331	0.592301	0	3.041e-08	6.8151	3	2400.15	1.3004	57.2954	0
18104982	eSGSLNPDHGPAVIHcSAGIGR	1	8	1	N-Term(iTRAQ4plex); C16(Carbamidomethyl)	0	0.966376	0.934405	0.867673	0	2.109e-09	6.81041	4	2375.15	-4.99832	25.0696	0
4503483	aRPFPDGLAEDIDkGEVSAR	6	2	1	N-Term(iTRAQ4plex); K14(iTRAQ4plex)	0	1.10284	1.41115	1.01952	0	1.219e-08	6.81009	3	2431.28	-2.25925	52.8972	1
66932947	qQNAQGGFSSTQDTVVALHALSk	5	1	1	N-Term(iTRAQ4plex); K23(iTRAQ4plex)	0	1.29098	0.468852	0.431122	0	2.337e-10	6.80957	3	2675.4	-0.681873	54.4524	0
319918873	qQPLTELAAHGDLVQSAVWSR	1	3	1	N-Term(iTRAQ4plex)	0	0.941595	1.25857	0.916848	0	9.759e-09	6.80697	3	2450.29	-0.725062	71.8695	0
156119625	vTFQLTYEEVLkR	1	2	1	N-Term(iTRAQ4plex); K12(iTRAQ4plex)	0	1.09732	0.515967	0.499178	0	8.242e-07	6.8012	3	1914.09	-2.39734	66.4311	1
367460087	qLEEEkNSLQEQQEEEEEAR	2	6	1	N-Term(iTRAQ4plex); K6(iTRAQ4plex)	0	1.18859	0.562824	0.754624	0	2.96e-07	6.80081	3	2763.31	-1.45205	36.9471	1
372466577	dVDEAYMNkVELESR	8	2	1	N-Term(iTRAQ4plex); K9(iTRAQ4plex)	0	1.10495	1.67092	1.08101	0	1.846e-07	6.79992	3	2086.03	-1.15746	50.004	1
87196339	nLVWNAGALHYSDEVEIIQGLTR	8	1	1	N-Term(iTRAQ4plex)	0	0.8715	0.238877	1.33761	0	3.196e-10	6.79938	3	2742.44	2.32094	93.4899	0
115298678	tELRPGETLNVNFLLR	10	1	1	N-Term(iTRAQ4plex)	0	1.37841	0.571292	0.275998	0	1.948e-09	6.79891	3	2016.14	0.0477053	75.8206	0
7661864	fGFLHEEELPDHNVAVER	2	3	1	N-Term(iTRAQ4plex)	0	0.848548	0.618999	1.03143	0	1.894e-08	6.79612	4	2282.13	-0.998502	60.5365	0
66346679	skSEEAHAEDSVMDHHFR	2	4	1	N-Term(iTRAQ4plex); K2(iTRAQ4plex)	0	1.06862	1.23336	1.06471	0	1.761e-09	6.79608	4	2400.12	-1.82725	23.7101	1
530383417	iVITGDGDIDHDQALAQAIR	2	11	1	N-Term(iTRAQ4plex)	0	0.895426	0.618796	1.14894	0	3.99e-08	6.79591	3	2265.19	-1.99059	63.9407	0
10864011	tSPVADAAGWVDVDkETLQHR	4	1	1	N-Term(iTRAQ4plex); K15(iTRAQ4plex)	0	1.16073	1.2109	0.798711	0	5.849e-11	6.79387	4	2583.34	0.409629	65.1476	1
157779135	dIFAMDDkSENEPIENEAAk	2	3	1	N-Term(iTRAQ4plex); K8(iTRAQ4plex); K20(iTRAQ4plex)	0	1.28411	1.35327	1.12215	0	6.762e-08	6.78946	3	2698.33	1.58843	57.8162	1
4502337	qDPPSVVVTSHQAPGEk	4	1	1	N-Term(iTRAQ4plex); K17(iTRAQ4plex)	0	1.15932	0.517296	0.58692	0	8.462e-10	6.78934	3	2064.09	-3.18755	29.6908	0
7549809	iDINMSGFNETDDLkR	6	5	1	N-Term(iTRAQ4plex); K15(iTRAQ4plex)	0	1.16692	0.824129	1.30434	0	2.691e-09	6.78205	3	2156.09	-1.57715	63.78	1
4557014	aDVLTTGAGNPVGDkLNVITVGPR	3	1	1	N-Term(iTRAQ4plex); K15(iTRAQ4plex)	0	1.13781	0.305123	0.827657	0	5.09e-12	6.77964	3	2652.49	-1.12847	69.7327	1
71773110	sLAELGGHLDQQVEEFR	5	1	1	N-Term(iTRAQ4plex)	0	0.877189	0.365943	0.53725	0	4.616e-09	6.77933	3	2072.07	6.08167	68.3235	0
21361331	gLNSESMTEETLkR	1	4	1	N-Term(iTRAQ4plex); K13(iTRAQ4plex)	0	0.844073	5.47593	0.909279	0	3.793e-11	6.77806	3	1882.98	-0.719306	34.5814	1
530361078	sGPVEDFVSLAMVGGHLEFR	3	7	1	N-Term(iTRAQ4plex)	0	0.616047	0.413864	0.909708	0	4.048e-10	6.77748	3	2291.16	-1.76577	105.108	0
4759274	sEPTQALELTEDDIkEDGIVPLR	5	1	1	N-Term(iTRAQ4plex); K15(iTRAQ4plex)	0	1.1874	0.990909	0.93127	0	1.325e-10	6.7772	3	2856.51	-1.0559	79.5898	1
163644321	eIEQEAAVELSQLRDPQHDLDR	4	1	1	N-Term(iTRAQ4plex)	0	1.14747	1.08723	0.878598	0	7.036e-08	6.77058	4	2735.37	-1.36055	70.6904	1
4557251	yGPQGGcADHSVFER	2	2	1	N-Term(iTRAQ4plex); C7(Carbamidomethyl)	0	1.02913	0.967147	0.90355	0	8.263e-10	6.76925	3	1823.82	-1.36048	33.6105	0
4506115	eLNQAGQETLVTGWGYHSSR	1	4	1	N-Term(iTRAQ4plex)	0	1.53704	0.715449	0.657868	0	1.131e-10	6.76864	3	2377.17	2.72333	54.8367	0
89242148	dFEADDTcLAHcWVVVR	1	1	1	N-Term(iTRAQ4plex); C8(Carbamidomethyl); C12(Carbamidomethyl)	0	0.654794	0.723744	0.961366	0	1.265e-09	6.76861	3	2237.03	1.21547	75.3294	0
69354671	eVLEALGEVMVSRPR	1	3	1	N-Term(iTRAQ4plex)	0	1.20609	1.50693	1.0559	0	1.027e-11	6.76777	3	1829	-4.13688	75.5678	0
70780353	iIALGPTGAQFLSPVIVEIPHFASHGR	1	6	1	N-Term(iTRAQ4plex)	0	0.776011	0.25034	0.858186	0	7.125e-11	6.76701	4	2971.67	0.498602	101.332	0
10835073	lGEVVNTHGPVEPDkDNIR	1	3	1	N-Term(iTRAQ4plex); K15(iTRAQ4plex)	0	1.08266	1.02613	0.865828	0	9.712e-08	6.76652	4	2377.27	-0.454661	39.3532	1
9624998	vTGEADVEFATHEDAVAAMAk	4	1	1	N-Term(iTRAQ4plex); K21(iTRAQ4plex)	0	1.03794	1.13786	1.01827	0	1.801e-11	6.76619	3	2450.21	-1.91828	65.6817	0
530415759	aSEESVAQLEEEkR	1	4	1	N-Term(iTRAQ4plex); K13(iTRAQ4plex)	0	1.20535	1.02836	0.837943	0	1.352e-10	6.76406	3	1892.97	-3.60352	25.2806	1
4505753	fSGWYDADLSPAGHEEAk	14	1	1	N-Term(iTRAQ4plex); K18(iTRAQ4plex)	0	1.13242	1.31362	1.11287	0	4.058e-10	6.76302	3	2268.08	-1.34393	62.9362	0
285026437	eLREELGEAAAAFR	2	3	1	N-Term(iTRAQ4plex)	0	1.14617	0.986668	0.682454	0	3.643e-09	6.76135	3	1705.9	-1.4507	61.6999	1
63252913	dEQGAcAVLAVHLNTLLGERPVQHR	3	2	1	N-Term(iTRAQ4plex); C6(Carbamidomethyl)	0	0.949002	0.887042	1.07656	0	1.27e-10	6.75621	4	2927.54	-1.39825	78.0409	0
38569423	aGkDLVSSLTSGLLTIGDR	2	6	1	N-Term(iTRAQ4plex); K3(iTRAQ4plex)	0	1.50339	1.05955	0.843111	0	1.326e-09	6.75073	3	2191.25	-3.59821	90.8903	1
5729840	gIIHDPYSEFMVEEHELR	1	3	1	N-Term(iTRAQ4plex)	0	0.809095	0.836289	0.574463	0	6.89e-10	6.74904	4	2345.13	-2.05551	66.5695	0
55749932	lQEEIQLkEEAENNLAAFR	4	1	1	N-Term(iTRAQ4plex); K8(iTRAQ4plex)	0	1.00646	0.277934	0.631637	0	1.7e-08	6.74721	3	2533.35	0.88926	88.3529	1
21361361	eQVPSLGSNVAcGLAYTDYHk	3	1	1	N-Term(iTRAQ4plex); C12(Carbamidomethyl); K21(iTRAQ4plex)	0	1.35008	1.1517	1.37063	0	1.9e-11	6.74703	3	2597.29	0.538707	62.0311	0
156616294	lLQLPLGFLYVHHTYVPAPPcTDFTR	1	1	1	N-Term(iTRAQ4plex); C21(Carbamidomethyl)	0	1.27096	0.746127	0.727904	0	2.438e-08	6.74633	4	3199.7	3.118	99.6363	0
14043072	dYFEEYGkIDTIEIITDR	4	2	1	N-Term(iTRAQ4plex); K8(iTRAQ4plex)	0	1.09366	1.03536	0.97067	0	4.404e-07	6.74443	3	2508.27	-2.9451	83.0251	1
530416357	gSSGPTQINQVVSHPNQPLTITAHDDR	1	3	1	N-Term(iTRAQ4plex)	0	1.13325	0.718884	0.777301	0	3.176e-10	6.74431	4	3013.52	-1.62016	43.3926	0
11415030	tVTAMDVVYALkR	4	1	1	N-Term(iTRAQ4plex); K12(iTRAQ4plex)	0	0.907397	0.745744	0.706147	0	6.83e-10	6.74326	3	1755.01	0.0509128	79.0826	1
5453555	kYVATLGVEVHPLVFHTNR	1	1	1	N-Term(iTRAQ4plex); K1(iTRAQ4plex)	0	0.878569	0.688203	0.766407	0	3.994e-10	6.74284	5	2468.4	0.775777	58.1862	1
116875767	aDGATSDDLDLHDDRLSYLSAPGSEYSMYSTDSR	1	8	1	N-Term(iTRAQ4plex)	0	0.9028	0.532797	0.945779	0	6.505e-08	6.74135	4	3854.7	-2.2103	70.8703	1
12025678	aSFNHFDkDHGGALGPEEFk	1	2	1	N-Term(iTRAQ4plex); K8(iTRAQ4plex); K20(iTRAQ4plex)	0	1.07061	0.951145	1.38047	0	2.795e-08	6.74052	4	2635.32	-3.35086	35.0535	1
100816392	rPLDDGVGNQLGALVHQR	1	3	1	N-Term(iTRAQ4plex)	0	1.16184	1.06607	1.03689	0	1.932e-09	6.73786	4	2089.14	-1.20114	54.6634	0
62414289	kVESLQEEIAFLk	14	1	1	N-Term(iTRAQ4plex); K1(iTRAQ4plex); K13(iTRAQ4plex)	0	0.950798	0.702841	1.05719	0	6.03e-08	6.73654	3	1966.16	-1.05945	70.2379	1
5729991	mNLSEEVDLEDYVARPDk	4	2	1	N-Term(iTRAQ4plex); K18(iTRAQ4plex)	0	0.964831	1.17178	1.11932	0	1.301e-10	6.73622	3	2411.19	-2.5084	67.1908	0
25188179	scSGVEFSTSGHAYTDTGk	5	1	1	N-Term(iTRAQ4plex); C2(Carbamidomethyl); K19(iTRAQ4plex)	0	1.00745	1.30198	0.993163	0	9.363e-10	6.73329	3	2279.04	-2.80235	24.7366	0
118572606	yTcLASSPAGDDDkEYLVR	1	1	1	N-Term(iTRAQ4plex); C3(Carbamidomethyl); K14(iTRAQ4plex)	0	0.53287	0.826204	0.827232	0	3.692e-09	6.72543	3	2448.18	-7.05155	51.1563	1
70780353	rQDDATGAGQDSENEVSLVSGHQR	4	5	1	N-Term(iTRAQ4plex)	0	0.902675	0.514169	0.917717	0	1.281e-09	6.7251	3	2700.26	-3.37798	16.9496	1
67782319	gVMEHLEQQAQGFPEEFRDSPDVTHR	2	3	1	N-Term(iTRAQ4plex)	0	0.850555	0.389941	0.677383	0	1.455e-07	6.72507	4	3183.5	-0.154495	70.1408	1
73486658	iSVAGVTSSNVGYLAHAIHQVTk	1	2	1	N-Term(iTRAQ4plex); K23(iTRAQ4plex)	0	0.800403	1.21817	0.909102	0	2.745e-09	6.72156	4	2640.47	-2.17859	72.1273	0
4507877	kIDAAQNWLADPNGGPEGEEQIRGALAEAR	1	4	1	N-Term(iTRAQ4plex); K1(iTRAQ4plex)	0	0.860629	0.564365	0.907902	0	2.445e-06	6.72119	4	3464.78	0.994722	68.5786	2
4757768	sIQEIQELDkDDESLRk	4	4	1	N-Term(iTRAQ4plex); K10(iTRAQ4plex); K17(iTRAQ4plex)	0	1.06988	1.21474	1.08147	0	4.385e-08	6.72058	4	2478.33	-5.52992	36.8567	2
33413400	sGYHQSASEHGLVVIAPDTSPR	9	1	1	N-Term(iTRAQ4plex)	0	1.08016	0.872683	0.898425	0	6.474e-11	6.7191	3	2452.23	-0.172392	34.7394	0
295986608	sYScQVTHEGSTVEk	336	3	1	N-Term(iTRAQ4plex); C4(Carbamidomethyl); K15(iTRAQ4plex)	0	1.2466	1.07737	0.770242	0	4.082e-08	6.71857	3	1999.96	-3.63631	19.5283	0
530391083	sFSTFDkDTDSAITNcALSYk	3	5	1	N-Term(iTRAQ4plex); K7(iTRAQ4plex); C16(Carbamidomethyl); K21(iTRAQ4plex)	0	0.657777	1.04644	1.23123	0	2.069e-08	6.71609	3	2803.37	-3.21872	66.1336	1
530387545	aEkENTPSEANLQEEEVR	2	8	1	N-Term(iTRAQ4plex); K3(iTRAQ4plex)	0	1.24108	0.906985	1.16663	0	6.129e-10	6.71573	3	2361.17	-2.51886	26.9374	1
5803036	gDVAEGDLIEHFSQFGTVEk	7	1	1	N-Term(iTRAQ4plex); K20(iTRAQ4plex)	0	1.18743	0.818509	1.48022	0	1.228e-10	6.71481	3	2466.24	-0.774255	81.224	0
13489087	fkLEESYTLNSDLAR	4	1	1	N-Term(iTRAQ4plex); K2(iTRAQ4plex)	0	1.37943	0.723645	1.17251	0	4.566e-08	6.71174	3	2074.11	0.344857	60.0278	1
21361547	eSLkELSLAGNELGDEGAR	3	1	1	N-Term(iTRAQ4plex); K4(iTRAQ4plex)	0	1.45769	1.11569	1.02892	0	5.878e-10	6.71046	3	2276.2	-0.843343	55.5909	1
530404461	gDVQAQVGLGQLHLHGGR	1	4	1	N-Term(iTRAQ4plex)	0	0.973623	1.01552	1.00752	0	9.468e-14	6.70924	3	1986.07	-2.49326	32.1073	0
4502101	aAYLQETGkPLDETLkk	1	2	1	N-Term(iTRAQ4plex); K9(iTRAQ4plex); K16(iTRAQ4plex); K17(iTRAQ4plex)	0	0.871475	0.640893	1.11697	0	4.652e-08	6.70828	4	2481.43	-5.62522	35.7071	1
13654294	aQSHSFPNYGLSHGLTSR	2	1	1	N-Term(iTRAQ4plex)	0	1.43027	1.51365	0.715106	0	5.098e-10	6.70741	3	2103.04	-3.0483	28.2584	0
13124879	qLHEYETELEDERk	2	4	1	N-Term(iTRAQ4plex); K14(iTRAQ4plex)	0	0.893065	0.337842	0.635306	0	1.44e-10	6.70432	3	2107.05	-3.20429	31.5238	1
61743954	vESDLkGPEVDIEGPEGk	4	6	1	N-Term(iTRAQ4plex); K6(iTRAQ4plex); K18(iTRAQ4plex)	0	0.996472	0.514709	1.32179	0	1.805e-10	6.70337	3	2330.24	-2.99366	47.5315	1
4504505	vLHGEQYLELYkPLPR	4	6	1	N-Term(iTRAQ4plex); K12(iTRAQ4plex)	0	1.34269	0.997282	0.829282	0	1.932e-08	6.70191	4	2243.27	-2.2417	54.0633	0
344179112	nWQWGGLTcDHYEEAk	2	5	1	N-Term(iTRAQ4plex); C9(Carbamidomethyl); K16(iTRAQ4plex)	0	0.757564	1.50116	1.25946	0	4.107e-08	6.70146	3	2282.04	-7.57045	54.0255	0
530387685	dkTEDDADREAQLLEMR	2	3	1	N-Term(iTRAQ4plex); K2(iTRAQ4plex)	0	1.16606	1.09443	1.1871	0	9.988e-06	6.69872	4	2323.13	-4.08809	37.1817	2
14150134	aSLPTGEGSISHEEQk	2	2	1	N-Term(iTRAQ4plex); K16(iTRAQ4plex)	0	1.18491	0.80769	1.28623	0	6.845e-09	6.69812	3	1958	-1.95115	23.3055	0
42544121	gFSEGTASTFDYSLkDR	1	4	1	N-Term(iTRAQ4plex); K15(iTRAQ4plex)	0	1.36959	1.20323	0.96176	0	1.783e-10	6.69674	3	2169.06	-3.71973	51.2208	1
5031753	vTGEADVEFATHEDAVAAMSk	7	6	1	N-Term(iTRAQ4plex); K21(iTRAQ4plex)	0	0.907576	1.01606	0.947092	0	2.37e-10	6.69612	3	2466.21	3.10314	63.571	0
7305503	dVQGTDASLDEELDRVk	2	2	1	N-Term(iTRAQ4plex); K17(iTRAQ4plex)	0	1.1805	1.5874	0.968695	0	4.141e-10	6.69442	3	2178.1	-4.94528	52.8455	1
54873613	gSGVGEcGDHPcLPNPcHGGAPcQNLEAGR	1	4	1	N-Term(iTRAQ4plex); C7(Carbamidomethyl); C12(Carbamidomethyl); C17(Carbamidomethyl); C23(Carbamidomethyl)	0	1.29227	0.872226	0.877024	0	8.945e-09	6.69336	4	3304.41	-2.73016	40.1579	0
4504893	dIPTNSPELEETLTHTITk	11	3	1	N-Term(iTRAQ4plex); K19(iTRAQ4plex)	0	1.43621	0.545564	0.628412	0	1.296e-09	6.69321	3	2427.28	-1.64994	63.765	0
10880979	eGPGPEDTVQDNLGAAGAEEEQEEHQk	3	4	1	N-Term(iTRAQ4plex); K27(iTRAQ4plex)	0	1.03916	1.36096	1.00496	0	6.316e-09	6.69071	4	3152.44	-2.15629	44.8926	0
302191611	nLDSTTVAVHGEEIYck	16	4	1	N-Term(iTRAQ4plex); C16(Carbamidomethyl); K17(iTRAQ4plex)	0	0.985263	0.469176	0.938778	0	1.202e-09	6.68879	3	2224.11	-2.32471	48.3349	0
530368915	aETPTAAEDDNEGDkk	1	2	1	N-Term(iTRAQ4plex); K15(iTRAQ4plex); K16(iTRAQ4plex)	0	1.05284	2.42545	1.2824	0	5.328e-08	6.68815	3	2123.04	-3.08951	15.2004	1
299890871	lSHEGPGSELPAGALYR	2	6	1	N-Term(iTRAQ4plex)	0	1.06677	0.779532	1.01819	0	4.037e-10	6.68778	3	1897.99	-1.47323	45.6568	0
530425600	yVVADcGGGTVDLTVHQLEQPHGTLk	2	6	1	N-Term(iTRAQ4plex); C6(Carbamidomethyl); K26(iTRAQ4plex)	0	0.828079	0.263359	1.17049	0	1.458e-10	6.68579	4	3082.59	0.14722	60.8521	0
530370900	aMDTWLNADPHNVVVLHNk	1	4	1	N-Term(iTRAQ4plex); K19(iTRAQ4plex)	0	0.890349	0.510098	1.29959	0	3.441e-10	6.68472	4	2462.28	-2.00671	62.6906	0
4557581	kTQTVcNFTDGALVQHQEWDGk	1	1	1	N-Term(iTRAQ4plex); K1(iTRAQ4plex); C6(Carbamidomethyl); K22(iTRAQ4plex)	0	0.933161	0.865553	1.43119	0	1.022e-07	6.68399	4	2994.5	-3.85114	45.7735	1
20149498	tDPHLcDFLETHFLDEEVk	21	2	1	N-Term(iTRAQ4plex); C6(Carbamidomethyl); K19(iTRAQ4plex)	0	0.304047	0.230946	2.7526	0	4.739e-10	6.68277	3	2633.27	-2.23466	76.4703	0
530421441	rPEQVTWAAQEQELESLR	2	2	1	N-Term(iTRAQ4plex)	0	1.35912	0.707819	0.941999	0	8.228e-09	6.68104	3	2314.19	-1.65865	66.3326	0
296531406	gVEVTVGHEQEEGGkWPYAGTAEAIk	1	4	1	N-Term(iTRAQ4plex); K15(iTRAQ4plex); K26(iTRAQ4plex)	0	1.58192	1.22176	1.19273	0	2.605e-05	6.67989	4	3174.63	-4.71038	46.2034	1
100913206	aIEPPPLDAVIEAEHTLR	4	1	1	N-Term(iTRAQ4plex)	0	1.03574	1.24329	0.92467	0	2.642e-11	6.67981	3	2115.15	-3.387	83.2659	0
29171702	sLVESVSSSPNkESNEEEQVWHFLGk	1	4	1	N-Term(iTRAQ4plex); K12(iTRAQ4plex); K26(iTRAQ4plex)	0	1.59763	1.63649	1.20308	0	2.528e-08	6.67813	4	3378.7	-4.54167	76.4667	1
118498356	lQALANEQAAAAHELEk	2	4	1	N-Term(iTRAQ4plex); K17(iTRAQ4plex)	0	0.940602	0.914554	1.04136	0	4.152e-11	6.67623	3	2095.13	-4.96308	51.7894	0
24797067	qDAYDGkDYIALNEDLR	1	2	1	N-Term(iTRAQ4plex); K7(iTRAQ4plex)	0			0.0109188	0	1.277e-08	6.67286	3	2287.15	2.57853	66.2213	1
50659080	rLYGSEAFATDFQDSAAAk	5	2	1	N-Term(iTRAQ4plex); K19(iTRAQ4plex)	0	1.3619	0.276078	0.635924	0	7.169e-09	6.67253	3	2336.18	2.19643	59.561	1
530383417	qASTLIDRPAPHFER	2	11	1	N-Term(iTRAQ4plex)	0	1.01774	0.428093	1.18719	0	6.114e-08	6.67039	4	1882	-0.759517	36.1631	0
4502491	aFVDFLSDEIkEER	12	1	1	N-Term(iTRAQ4plex); K11(iTRAQ4plex)	0	1.12014	1.07949	1.00919	0	9.796e-10	6.66862	3	1986.04	-1.0327	87.2694	1
50592988	vTSEELHYFVQNHFTSAR	10	1	1	N-Term(iTRAQ4plex)	0	1.0992	0.948724	0.929751	0	1.124e-08	6.66573	4	2309.14	-0.509202	61.727	0
333440461	cDQHTDcYScTANTNDcHWcNDHcVPR	1	5	1	N-Term(iTRAQ4plex); C1(Carbamidomethyl); C7(Carbamidomethyl); C10(Carbamidomethyl); C17(Carbamidomethyl); C20(Carbamidomethyl); C24(Carbamidomethyl)	0	0.979028	0.51383	0.811656	0	1.496e-07	6.66286	5	3627.34	-2.64638	21.1954	0
29570791	gGPNIITLADIVkDPVSR	1	2	1	N-Term(iTRAQ4plex); K13(iTRAQ4plex)	0	1.00541	0.710981	0.650532	0	5.529e-09	6.66274	3	2153.25	-3.08375	90.3249	1
449083351	tLENPVNVYNPSHSDSLASQQSVASHPR	2	5	1	N-Term(iTRAQ4plex)	0	0.954708	1.10517	0.874997	0	8.024e-09	6.66239	4	3178.56	0.352864	41.7207	0
153945846	qSATSATSSNALWEVEVVHHDPcR	1	2	1	N-Term(iTRAQ4plex); C23(Carbamidomethyl)	0	1.25391	1.06002	1.02304	0	3.721e-08	6.6614	4	2825.33	-2.90969	44.8263	0
4506675	lAHLGVQVkGEDEEENNLEVR	1	1	1	N-Term(iTRAQ4plex); K9(iTRAQ4plex)	0	1.0036	1.30801	0.721105	0	1.342e-07	6.66137	4	2666.39	-4.96795	39.555	1
13236587	tATSLAEGLSLVVSPDSIHSVAPENEGR	2	1	1	N-Term(iTRAQ4plex)	0	1.10338	0.587742	1.0123	0	6.102e-07	6.65994	3	2980.52	-4.76644	86.2702	0
32483399	ecLQALEFLHANQVIHR	4	2	1	N-Term(iTRAQ4plex); C2(Carbamidomethyl)	0	0.896941	0.662899	0.982126	0	1.869e-10	6.65718	3	2222.15	-3.24321	62.5622	0
388240801	sEVELAAALSDkR	4	1	1	N-Term(iTRAQ4plex); K12(iTRAQ4plex)	0	1.2757	0.729195	1.10037	0	3.346e-10	6.65673	3	1676.94	-1.68288	42.7858	1
530361078	gTPQDcQLcPcYGDPAAGQAAHTcFLDTDGHPTcDAcSPGHSGR	1	8	1	N-Term(iTRAQ4plex); C6(Carbamidomethyl); C9(Carbamidomethyl); C11(Carbamidomethyl); C24(Carbamidomethyl); C34(Carbamidomethyl); C37(Carbamidomethyl)	0	1.25226	0.590311	1.49576	0	2.377e-07	6.65485	5	4947.01	-2.98687	48.1264	0
4507729	fWEVISDEHGIDPTGSYHGDSDLQLER	3	2	1	N-Term(iTRAQ4plex)	0	0.801863	0.651075	1.05091	0	9.93e-11	6.65294	4	3246.51	-1.07439	78.1245	0
530399634	kALDQASEEIWNDFR	1	4	1	N-Term(iTRAQ4plex); K1(iTRAQ4plex)	0	1.14134	0.839037	0.909186	0	6.313e-09	6.65009	3	2110.09	2.5295	79.8668	1
4502011	vNAEGSVDSVFSQVcTHLDALk	4	3	1	N-Term(iTRAQ4plex); C15(Carbamidomethyl); K22(iTRAQ4plex)	0	0.851232	0.414331	1.35068	0	4.312e-11	6.64824	3	2664.35	-1.35538	86.0611	0
122939155	aPMVNPTLGVHEADLLk	2	1	1	N-Term(iTRAQ4plex); K17(iTRAQ4plex)	0	1.3765	1.15567	1.01475	0	5.347e-10	6.64784	3	2093.16	-1.81987	65.0508	0
29725609	lTQLGTFEDHFLSLQR	1	6	1	N-Term(iTRAQ4plex)	0	0.827261	0.669179	1.08352	0	1.184e-10	6.64571	3	2049.09	0.790504	86.4577	0
310124854	sGEVYTcQVEHPSVMSPLTVEWR	2	1	1	N-Term(iTRAQ4plex); C7(Carbamidomethyl)	0	0.219342	0.149742	0.872744	0	8.976e-11	6.64571	3	2835.35	-2.3326	69.4147	0
253970504	qDHPSSMGVYGQESGGFSGPGENR	2	7	1	N-Term(iTRAQ4plex)	0	0.922489	0.766957	1.10434	0	5.752e-10	6.64536	3	2624.15	-0.979435	40.5462	0
61743954	aVEVQGPSLESGDHGk	9	6	1	N-Term(iTRAQ4plex); K16(iTRAQ4plex)	0	0.946813	0.368725	1.33435	0	2.751e-08	6.6449	3	1897.98	-2.75152	25.5363	0
21626466	vIHLSNLPHSGYSDSAVLk	1	2	1	N-Term(iTRAQ4plex); K19(iTRAQ4plex)	0	0.804281	1.26202	0.894955	0	9.701e-10	6.64465	3	2325.27	-4.04468	44.4064	0
25777602	lVGSQEELASWGHEYVR	2	2	1	N-Term(iTRAQ4plex)	0	1.11507	1.05008	0.990432	0	4.347e-10	6.64414	3	2104.06	-1.43887	65.8741	0
7657015	nVTDVVNTcHDAGISk	3	1	1	N-Term(iTRAQ4plex); C9(Carbamidomethyl); K16(iTRAQ4plex)	0	1.15437	1.79783	1.36716	0	4.818e-11	6.64272	3	2018.02	-0.0563957	35.6436	0
206597509	sSSADFGTFNTSQSHQTASAVSk	2	5	1	N-Term(iTRAQ4plex); K23(iTRAQ4plex)	0	0.526587	0.831163	1.80642	0	1.003e-09	6.64254	3	2633.26	-2.41234	28.5839	0
47132555	gLkPGVVYEGQLISIQQYGHQEVTR	1	26	1	N-Term(iTRAQ4plex); K3(iTRAQ4plex)	0	0.745131	0.486325	0.833856	0	3.42e-09	6.64099	4	3087.66	-6.25402	59.1051	0
4758606	lWLDNTENDLNQGDDHGFSPLHWAcR	3	2	1	N-Term(iTRAQ4plex); C25(Carbamidomethyl)	0	1.03915	0.502337	1.39872	0	3.745e-08	6.64087	4	3254.47	-2.80493	78.1552	0
385719194	eVADVLVDGYNVHYGAR	1	5	1	N-Term(iTRAQ4plex)	0	1.00088	0.899124	0.822445	0	9.601e-09	6.63948	3	2021.01	-5.08658	58.2698	0
4758012	eDkLEcSEELGDLVk	3	8	1	N-Term(iTRAQ4plex); K3(iTRAQ4plex); C6(Carbamidomethyl); K15(iTRAQ4plex)	0	1.10507	1.57099	1.46922	0	1.889e-10	6.63685	3	2196.14	-1.03503	52.0657	1
33286418	rLAPITSDPTEATAVGAVEASFk	4	4	1	N-Term(iTRAQ4plex); K23(iTRAQ4plex)	0	1.20143	1.35028	0.919531	0	1.95e-08	6.63495	4	2619.43	1.18156	74.8602	1
41872631	sLYQSAGVAPESFEYIEAHGTGTk	4	1	1	N-Term(iTRAQ4plex); K24(iTRAQ4plex)	0	1.39519	1.26274	1.06511	0	4.221e-10	6.63443	4	2830.42	2.02764	73.0355	0
4506679	kAEAGAGSATEFQFR	4	1	1	N-Term(iTRAQ4plex); K1(iTRAQ4plex)	0	0.801481	0.936035	1.09014	0	2.281e-09	6.63433	3	1857.96	-3.80289	26.5925	1
530389313	vTWHPLSADEGLHk	2	2	1	N-Term(iTRAQ4plex); K14(iTRAQ4plex)	0	1.40623	0.774531	0.866201	0	1.755e-08	6.63405	4	1878.01	-1.62826	45.8297	0
20149695	sISDAPAPAYHDPLYLEDQVSHR	1	1	1	N-Term(iTRAQ4plex)	0	1.36524	0.97601	1.14838	0	4.321e-10	6.63069	4	2725.33	-1.35154	58.24	0
4504445	gFGFVTYATVEEVDAAMNARPHk	3	2	1	N-Term(iTRAQ4plex); K23(iTRAQ4plex)	0	0.968411	1.21871	0.996957	0	3.349e-08	6.62988	4	2798.41	-1.88148	84.6154	0
27545315	aLEMAIEAGAEDVkETEDEEER	3	1	1	N-Term(iTRAQ4plex); K14(iTRAQ4plex)	0	1.05247	1.36531	1.12061	0	7.12e-09	6.62797	3	2752.29	-5.22596	82.4452	1
116534937	aLQETPTSVLLHHQIGLcYk	1	3	1	N-Term(iTRAQ4plex); C18(Carbamidomethyl); K20(iTRAQ4plex)	0	1.50333	0.958949	0.7044	0	8.106e-09	6.62768	4	2596.41	-1.63588	60.7123	0
4503625	nTEQEEGGEAVHEVEVVIk	1	1	1	N-Term(iTRAQ4plex); K19(iTRAQ4plex)	0	0.916567	0.195759	0.384392	0	7.866e-10	6.62713	3	2384.22	-1.2155	53.0905	0
530414438	aGPDSAGIALYSHEDVcVFk	1	2	1	N-Term(iTRAQ4plex); C17(Carbamidomethyl); K20(iTRAQ4plex)	0	0.974191	0.974949	0.732818	0	8.401e-10	6.62447	3	2424.21	-1.7883	62.9403	0
155030194	sAVDQAGGAQIVIDHLR	1	4	1	N-Term(iTRAQ4plex)	0	0.961246	0.90574	1.06696	0	4.818e-10	6.62375	3	1894.02	-1.5003	58.0805	0
61743954	vDINAPDVDVHGPDWHLk	4	5	1	N-Term(iTRAQ4plex); K18(iTRAQ4plex)	0	0.845398	0.451617	1.26281	0	4.698e-08	6.62223	4	2315.21	1.98366	59.2839	0
530366160	aTDLRPIYISVQPPSLHVLEQR	1	10	1	N-Term(iTRAQ4plex)	0	1.18126	0.692933	0.839914	0	1.296e-09	6.62116	4	2676.5	1.29937	86.2633	0
47933379	lLEAHEEQNVDSYTESVkEYDSISR	1	1	1	N-Term(iTRAQ4plex); K18(iTRAQ4plex)	0	1.04796	0.853703	0.766881	0	8.238e-10	6.6206	3	3229.57	0.214532	66.2232	1
530386326	aVGPHQFLGDQEAIQAAIk	2	1	1	N-Term(iTRAQ4plex); K19(iTRAQ4plex)	0	0.755206	0.446807	0.782926	0	4.955e-09	6.62029	3	2281.26	0.985706	63.4769	0
208022622	tLSDYNIQkESTLHLVLR	4	9	1	N-Term(iTRAQ4plex); K9(iTRAQ4plex)	0	0.846662	0.699903	1.08895	0	2.809e-06	6.62007	4	2418.36	1.10241	57.2531	1
4503727	fLQEHGSDSFLAEHk	4	1	1	N-Term(iTRAQ4plex); K15(iTRAQ4plex)	0	0.933333	1.57265	0.960477	0	1.613e-09	6.61976	3	2033.03	-3.03323	39.2518	0
109826351	eLLSDTAHLNETHcAR	2	4	1	N-Term(iTRAQ4plex); C14(Carbamidomethyl)	0	0.930945	1.44425	1.28411	0	2.492e-08	6.61972	4	2010.97	-2.97641	32.1248	0
145309311	tGETGIEETILEGHLGVTk	1	4	1	N-Term(iTRAQ4plex); K19(iTRAQ4plex)	0	0.847917	1.12957	1.04158	0	7.402e-12	6.61807	3	2272.22	-2.11065	66.624	0
13236587	sGDTLLLLHHGDFSAEEVFHR	6	1	1	N-Term(iTRAQ4plex)	0	1.07218	0.558872	0.927047	0	7.232e-09	6.61307	4	2524.27	-1.27	59.3941	0
119393891	dGFRDFPAmVQELHQGGR	2	1	1	N-Term(iTRAQ4plex); M9(Oxidation)	0	0.881394	0.658753	0.878699	0	5.698e-06	6.61237	4	2220.07	-1.37828	47.0307	1
223890243	vDEFPLcGHMVSDEYEQLSSEALEAAR	4	4	1	N-Term(iTRAQ4plex); C7(Carbamidomethyl)	0	0.792406	2.37779	1.53959	0	8.805e-11	6.61221	3	3226.48	1.26426	102.319	0
118572606	aQVSDSATYTcHVANVAGTAEk	2	1	1	N-Term(iTRAQ4plex); C11(Carbamidomethyl); K22(iTRAQ4plex)	0	0.88062	0.870122	1.13727	0	1.393e-09	6.61161	3	2568.25	-3.97785	30.0952	0
110556636	dQSSWQNSDASQEVGGHQER	2	5	1	N-Term(iTRAQ4plex)	0	1.0227	0.757486	1.21548	0	3.476e-09	6.61156	3	2389.04	-4.4902	12.8429	0
4759212	iLENEkDLEEAEEYkEAR	3	2	1	N-Term(iTRAQ4plex); K6(iTRAQ4plex); K15(iTRAQ4plex)	0	1.097	1.2999	0.952923	0	8.303e-07	6.60812	3	2640.36	-3.59906	46.9423	2
5453595	sALFAQINQGESITHALk	9	1	1	N-Term(iTRAQ4plex); K18(iTRAQ4plex)	0	0.971499	1.22282	1.06654	0	2.235e-10	6.60795	3	2216.22	-2.63932	64.7033	0
115298674	fSGIDEHGHLTIDTELEGR	5	4	1	N-Term(iTRAQ4plex)	0	0.58618	0.30908	0.954806	0	2.171e-10	6.6071	3	2270.11	-2.50297	50.5598	0
356874770	dLQDQLSEMHDELDSAk	1	2	1	N-Term(iTRAQ4plex); K17(iTRAQ4plex)	0	1.11448	0.424329	1.61263	0	5.553e-10	6.6061	3	2262.08	-1.01122	68.5256	0
148747351	aLYDYEGQEHDELSFk	7	2	1	N-Term(iTRAQ4plex); K16(iTRAQ4plex)	0	1.20243	0.765147	1.47861	0	6.975e-09	6.60483	3	2232.06	-2.96573	52.4354	0
115298678	kQELSEAEQATR	24	1	1	N-Term(iTRAQ4plex); K1(iTRAQ4plex)	0	1.25024	0.626409	0.569027	0	8.868e-08	6.60476	3	1677.9	2.18126	5.10541	1
530396280	lTWLEASEIEDEEEkVSR	1	7	1	N-Term(iTRAQ4plex); K15(iTRAQ4plex)	0	1.04559	0.963329	1.01747	0	9.909e-09	6.60475	3	2451.24	-1.81502	75.5437	1
103472001	aLVSGkPAESSAVAATEk	1	1	1	N-Term(iTRAQ4plex); K6(iTRAQ4plex); K18(iTRAQ4plex)	0	0.839031	0.983702	1.09203	0	9.873e-10	6.60425	3	2148.22	-1.17575	31.1133	0
4505881	vILGAHQEVNLEPHVQEIEVSR	5	1	1	N-Term(iTRAQ4plex)	0	1.42032	0.742293	0.63598	0	7.579e-11	6.60423	3	2640.41	-4.82427	56.4575	0
8922532	aYSDMcELTEEVSEkk	1	1	1	N-Term(iTRAQ4plex); C6(Carbamidomethyl); K15(iTRAQ4plex); K16(iTRAQ4plex)	0	1.38118	0.859587	1.10429	0	1.419e-10	6.60169	3	2351.14	-2.21314	61.3294	1
4557735	vLGSQEALHPVHYEEk	4	2	1	N-Term(iTRAQ4plex); K16(iTRAQ4plex)	0	1.16511	1.0082	0.947419	0	9.26e-07	6.59895	4	2124.13	-2.92811	26.5504	0
294997306	gGLSAVDAFEIHVHR	4	1	1	N-Term(iTRAQ4plex)	0	0.976146	0.629745	0.957018	0	4.524e-10	6.59832	3	1751.93	-2.23021	57.6093	0
33350932	rSELEEQQMHLNVGLR	3	1	1	N-Term(iTRAQ4plex)	0	1.1968	0.750099	0.900521	0	8.76e-08	6.59734	3	2083.07	-4.47483	35.4063	1
46592991	gkEEELQDVRDQLEQAQEER	2	1	1	N-Term(iTRAQ4plex); K2(iTRAQ4plex)	0	1.18219	1.11755	1.04913	0	7.817e-08	6.59694	4	2717.36	-0.483952	53.6312	2
530410537	gIELAVRPHSAPEYEDETMTVYQIPIHSEQR	1	3	1	N-Term(iTRAQ4plex)	0	1.17003	0.605359	0.584944	0	7.486e-10	6.59477	5	3739.85	-1.19084	63.7008	0
32528286	tNIVTASVDAINFHDk	2	4	1	N-Term(iTRAQ4plex); K16(iTRAQ4plex)	0	0.890213	0.788393	0.794212	0	9.827e-10	6.59424	3	2033.09	0.0167525	66.6837	0
530361455	lSDQAGEDEEEEckEEAESPER	4	4	1	N-Term(iTRAQ4plex); C13(Carbamidomethyl); K14(iTRAQ4plex)	0	0.766751	1.22374	1.23333	0	1.286e-09	6.59377	3	2854.23	-3.51303	34.9385	1
31542718	vIIISAEGPVFSSGHDLk	2	1	1	N-Term(iTRAQ4plex); K18(iTRAQ4plex)	0	1.28459	1.08781	1.39552	0	4.621e-10	6.59326	3	2157.21	-3.82095	66.0536	0
530399634	sALEDkERDEDDEDGDGDGDGATGk	3	3	1	N-Term(iTRAQ4plex); K6(iTRAQ4plex); K25(iTRAQ4plex)	0	1.02664	1.25476	1.35311	0	6.861e-09	6.5922	4	3028.33	-5.04002	20.8084	2
4758274	sPRPTSAPAITQGQVAEGGVLDASAk	2	26	1	N-Term(iTRAQ4plex); K26(iTRAQ4plex)	0	0.897435	0.373521	0.728203	0	1.055e-08	6.59218	4	2796.5	-2.65381	49.5285	0
4557321	dSGRDYVSQFEGSALGk	3	1	1	N-Term(iTRAQ4plex); K17(iTRAQ4plex)	0	1.70573	0.561584	0.561828	0	2.926e-09	6.591	3	2104.05	-0.0682384	59.6323	1
156104874	lNSEQSQALQHQQETGR	2	2	1	N-Term(iTRAQ4plex)	0	1.20238	0.755022	1.6409	0	9.951e-12	6.58693	3	2098.04	-1.9937	22.1587	0
21361462	vYIGSFWSQPLLVPDNRR	1	2	1	N-Term(iTRAQ4plex)	0	0.674914	0.131913	0.922871	0	1.873e-07	6.58672	3	2291.24	-2.10003	90.534	1
308818200	nLHQSGFSLSGTQVDEGVR	7	2	1	N-Term(iTRAQ4plex)	0	1.03029	0.603931	0.99267	0	1.715e-08	6.58431	3	2175.09	-0.923557	43.067	0
238859599	eSALASADLEEEIHQk	2	2	1	N-Term(iTRAQ4plex); K16(iTRAQ4plex)	0	0.944781	1.54749	0.826334	0	1.709e-11	6.58355	3	2058.05	-3.34438	44.8864	0
208022622	rEcPSDEcGAGVFMASHFDR	2	1	1	N-Term(iTRAQ4plex); C3(Carbamidomethyl); C8(Carbamidomethyl)	0	1.03218	0.718747	0.910882	0	2.563e-08	6.58342	4	2472.05	-6.04639	38.517	1
20149675	kAAAGELQEDSGLcVLAR	1	1	1	N-Term(iTRAQ4plex); K1(iTRAQ4plex); C14(Carbamidomethyl)	0	1.20916	1.09421	0.858111	0	1.119e-08	6.58174	3	2176.16	-3.49394	43.9127	1
367460087	tFHIFYQLLSGAGEHLk	2	6	1	N-Term(iTRAQ4plex); K17(iTRAQ4plex)	0	0.719896	0.375191	0.964631	0	7.656e-09	6.58152	4	2249.23	-1.87679	86.71	0
4758012	iSGETIFVTAPHEATAGIIGVNR	3	3	1	N-Term(iTRAQ4plex)	0	1.08019	0.985469	0.947532	0	3.784e-12	6.58023	3	2497.35	0.476492	80.7854	0
7662078	qEQGAENEELHQLWR	2	1	1	N-Term(iTRAQ4plex)	0	1.10332	1.17964	0.868659	0	7.923e-09	6.5799	3	2010.98	0.0688938	56.7456	0
19923483	iYQNIQDGSLDLNAAESGVQHkPSAPQGGR	1	1	1	N-Term(iTRAQ4plex); K22(iTRAQ4plex)	0	1.05854	1.06016	1.05973	0	2.755e-11	6.57835	4	3438.75	-2.73877	53.3929	0
38016914	vINDPIHGHIELHPLLVR	2	2	1	N-Term(iTRAQ4plex)	0	0.915616	0.987405	0.976663	0	3.232e-09	6.57688	4	2216.27	-3.65382	57.1873	0
8922873	kDDLGDTNLHDYLR	3	3	1	N-Term(iTRAQ4plex); K1(iTRAQ4plex)	0	1.12499	0.867708	1.21876	0	6.944e-11	6.57623	3	1963	-4.67107	38.5695	1
167614485	qTMQVDEHARPQTTLEQLQk	2	3	1	N-Term(iTRAQ4plex); K20(iTRAQ4plex)	0	1.19489	0.813446	1.05494	0	9.844e-08	6.57493	4	2669.38	-2.65938	31.5134	0
4758032	sFGSAQEFAWAHDSSEYAIR	4	1	1	N-Term(iTRAQ4plex)	0	0.930634	1.43872	0.89349	0	5.548e-11	6.57433	3	2403.11	-1.93298	68.4179	0
530403448	vEIGGDGQTTDGTEPSHMHYALDENYFR	1	4	1	N-Term(iTRAQ4plex)	0	1.61803	1.52847	0.840102	0	8.861e-08	6.57226	4	3283.45	-5.24803	55.8295	0
112382257	dTPLNAIVIHEVYEEGAAAR	1	2	1	N-Term(iTRAQ4plex)	0	1.04877	0.480445	1.09393	0	1.681e-09	6.5708	3	2312.2	-1.67718	74.9338	0
156523970	hTFMGVVSLGSPSGEVSHPR	11	1	1	N-Term(iTRAQ4plex)	0	1.15275	0.594774	0.850459	0	9.077e-10	6.57058	3	2225.12	-0.239186	46.2562	0
14165274	tTEELNEALSAkEEIAQR	1	2	1	N-Term(iTRAQ4plex); K12(iTRAQ4plex)	0	1.06315	0.82839	0.921161	0	8.768e-10	6.56826	3	2320.22	-2.46516	57.5544	1
22202629	iIkDGEQHEDLNEVAk	2	4	1	N-Term(iTRAQ4plex); K3(iTRAQ4plex); K16(iTRAQ4plex)	0	1.19198	1.11304	0.946204	0	1.65e-08	6.56813	3	2270.23	-1.92939	26.9474	1
116256354	cSVcEAPAIAIAVHSQDVSIPHcPAGWR	1	1	1	N-Term(iTRAQ4plex); C1(Carbamidomethyl); C4(Carbamidomethyl); C23(Carbamidomethyl)	0	0.899265	0.401532	1.19803	0	4.508e-10	6.56641	4	3232.56	-0.505359	70.8743	0
5453593	iLAGDVETHAEMVHSAFQAQR	2	3	1	N-Term(iTRAQ4plex)	0	1.06984	0.632052	1.04756	0	5.46e-11	6.5652	3	2454.22	-4.00019	51.8552	0
203098816	sTVPHAYATADcDLGAVLk	2	2	1	N-Term(iTRAQ4plex); C12(Carbamidomethyl); K19(iTRAQ4plex)	0	1.01899	0.941537	1.0712	0	1.531e-09	6.56275	3	2277.18	-1.1816	61.6456	0
110349750	gFGVDHGQVAEQSAGVLHLR	1	2	1	N-Term(iTRAQ4plex)	0	0.999283	0.795565	0.992966	0	2.08e-10	6.56224	4	2221.15	-2.06936	41.233	0
530384039	iQAEISAHELTLEELR	1	6	1	N-Term(iTRAQ4plex)	0	0.84285	0.508329	1.20049	0	9.007e-10	6.56208	3	1996.08	-2.10445	74.3938	0
193794826	sTPAITLESPDIkYPLR	5	3	1	N-Term(iTRAQ4plex); K13(iTRAQ4plex)	0	0.908216	0.538911	0.949132	0	7.149e-06	6.56124	3	2189.24	-1.82074	64.3865	1
4504445	kLFIGGLSFETTDESLR	5	3	1	N-Term(iTRAQ4plex); K1(iTRAQ4plex)	0	0.822518	1.24835	0.769723	0	9.638e-10	6.56013	3	2201.2	-3.92135	76.5865	1
22325356	tIEEQLDEEHLESHk	2	5	1	N-Term(iTRAQ4plex); K15(iTRAQ4plex)	0	1.21473	0.332599	2.03176	0	2.392e-10	6.55991	3	2125.05	-5.56618	29.2969	0
189083849	gSAADSEESPAIEAIHLLR	4	2	1	N-Term(iTRAQ4plex)	0	1.06468	0.27935	0.793339	0	8.388e-11	6.55965	3	2110.08	-4.23188	68.2574	0
4758906	iNQEEQRPVQMMYQEATFk	2	1	1	N-Term(iTRAQ4plex); K19(iTRAQ4plex)	0	0.997453	0.763156	0.791892	0	9.358e-08	6.55829	3	2658.31	-6.47719	58.1315	0
530367170	gIEQAVQSHAVAEEEAR	3	12	1	N-Term(iTRAQ4plex)	0	1.33851	0.939921	1.12227	0	3.96e-10	6.55745	3	1967.98	-3.40835	35.0335	0
4502281	sDPTSYAGYIEDLkk	4	2	1	N-Term(iTRAQ4plex); K14(iTRAQ4plex); K15(iTRAQ4plex)	0	0.957965	0.881415	0.973953	0	6.55e-10	6.55718	3	2119.13	-0.816012	68.0039	1
18594498	kEDLAGGSLHDYVSNTENR	4	1	1	N-Term(iTRAQ4plex); K1(iTRAQ4plex)	0	1.00152	0.698386	1.11212	0	7.897e-09	6.55609	3	2393.18	-4.83303	29.5298	1
119393891	dGFRDFPAMVQELHQGGR	1	1	1	N-Term(iTRAQ4plex)	0	0.844369	0.870783	0.705531	0	2.975e-08	6.55502	4	2204.07	-2.36616	63.6205	1
4758032	vWQLGSSSPNFTLEGHEk	2	1	1	N-Term(iTRAQ4plex); K18(iTRAQ4plex)	0	1.12567	2.07483	1.12775	0	1.115e-09	6.55485	3	2304.18	-2.12946	59.7493	0
530415010	wESPAQNTAHLDQFER	2	4	1	N-Term(iTRAQ4plex)	0	0.931091	0.831191	1.07624	0	2.03e-11	6.55093	3	2072.99	-2.68344	44.1469	0
367460087	kQELEEILHDLESR	4	6	1	N-Term(iTRAQ4plex); K1(iTRAQ4plex)	0	0.794407	0.45629	1.04023	0	6.326e-08	6.54972	4	2027.11	1.87157	84.8863	1
13540594	dGRPTELGGcTAIVR	1	2	1	N-Term(iTRAQ4plex); C10(Carbamidomethyl)	0	1.12204	0.791061	0.860572	0	1.88e-09	6.5489	3	1745.91	1.69818	35.3338	0
127139033	rSDEDYLYREELAQFHR	1	3	1	N-Term(iTRAQ4plex)	0	0.824375	0.690073	0.911511	0	1.38e-08	6.54647	4	2371.15	-2.52193	42.7211	2
4504327	eGGQYGLVAAcAAGGQGHAMIVEAYPk	2	3	1	N-Term(iTRAQ4plex); C11(Carbamidomethyl); K27(iTRAQ4plex)	0	0.816091	0.849764	1.03024	0	2.642e-10	6.54568	3	2993.48	-0.498583	63.2042	0
148539872	vNIEGGAIALGHPLGASGcR	1	2	1	N-Term(iTRAQ4plex); C19(Carbamidomethyl)	0	0.927443	0.789039	1.08957	0	1.363e-09	6.54491	3	2093.09	-4.68766	56.6764	0
115298659	fQSADETGQDLVNANHEASDEVR	1	1	1	N-Term(iTRAQ4plex)	0	0.519823	0.135438	0.784526	0	1.04e-11	6.54456	3	2676.22	-2.85316	43.4051	0
4826643	sLGDDISSETSGDFRk	5	1	1	N-Term(iTRAQ4plex); K16(iTRAQ4plex)	0	0.858366	0.389349	0.96639	0	1.628e-10	6.54116	3	2001.99	-2.382	54.6198	1
530395074	eAGELkPEEEITVGPVQk	4	1	1	N-Term(iTRAQ4plex); K6(iTRAQ4plex); K18(iTRAQ4plex)	0	1.05002	1.57706	1.21395	0	5.658e-10	6.54041	3	2385.32	-1.73353	47.3267	0
33239445	gYIFLEYASPAHAVDAVk	4	1	1	N-Term(iTRAQ4plex); K18(iTRAQ4plex)	0	1.06156	1.29775	1.11892	0	1.58e-10	6.53909	3	2239.2	-1.6984	71.5537	0
61835204	tSPYDHMLPGAEHFAEYAGR	2	3	1	N-Term(iTRAQ4plex)	0	0.876321	0.776099	0.554927	0	4.409e-10	6.53888	4	2393.1	-2.31471	53.1467	0
4758638	lIALSIDSVEDHLAWSk	10	1	1	N-Term(iTRAQ4plex); K17(iTRAQ4plex)	0	1.03827	0.691347	1.01904	0	1.408e-11	6.53871	3	2185.21	-0.297518	91.992	0
4557485	tYcSEPEkVDkDNEDFQESNR	5	1	1	N-Term(iTRAQ4plex); C3(Carbamidomethyl); K8(iTRAQ4plex); K11(iTRAQ4plex)	0	1.0303	0.61654	0.551108	0	8.288e-07	6.53679	4	3022.39	-4.58964	17.2589	2
259013547	iTHYQLNFQTGLLVPAHIFR	3	3	1	N-Term(iTRAQ4plex)	0	0.989766	0.970562	0.476349	0	1.266e-09	6.53648	3	2512.38	-5.9352	84.8447	0
530415010	kWESPAQNTAHLDQFER	2	4	1	N-Term(iTRAQ4plex); K1(iTRAQ4plex)	0	0.958255	0.754525	1.09066	0	7.561e-08	6.53588	4	2345.18	-3.68392	33.47	1
4758384	kGEGYSNPNEGATVEIHLEGR	1	2	1	N-Term(iTRAQ4plex); K1(iTRAQ4plex)	0	1.15586	0.990182	0.914185	0	2.55e-10	6.53563	4	2545.28	-1.96334	28.7615	1
6912242	sETEDSILHQLFIVR	2	1	1	N-Term(iTRAQ4plex)	0	0.823497	0.544663	1.45162	0	1.675e-08	6.53516	3	1931.03	-2.92277	81.9217	0
6912388	eNFmTVDQDGSGTVEHHELR	4	3	1	N-Term(iTRAQ4plex); M4(Oxidation)	0	0.99897	1.37713	1.05122	0	1.301e-09	6.53471	4	2461.11	-1.50553	24.7483	0
23510451	gSTGFGQDSILSLPGNVGHQDVk	1	3	1	N-Term(iTRAQ4plex); K23(iTRAQ4plex)	0	1.02754	0.905992	0.938061	0	4.462e-11	6.5344	3	2601.34	-4.72678	66.3537	0
4758874	iAYTYSVSFEEDDkIR	1	1	1	N-Term(iTRAQ4plex); K14(iTRAQ4plex)	0	1.202	1.45798	0.788686	0	2.512e-08	6.5343	3	2224.13	-3.63583	65.0854	1
16418381	eTTGTGPNVYHENDTIAk	2	1	1	N-Term(iTRAQ4plex); K18(iTRAQ4plex)	0	1.09856	1.00173	0.947766	0	4.933e-08	6.53334	3	2235.11	-0.36572	31.5715	0
18375673	eNPSATLEDLEkPGVDEEPQHVLLR	2	2	1	N-Term(iTRAQ4plex); K12(iTRAQ4plex)	0	1.05853	1.13491	1.03284	0	3.111e-09	6.53297	4	3103.61	-1.9583	70.0578	0
5174731	aITTGLQEYVEAVSFQHFIk	2	1	1	N-Term(iTRAQ4plex); K20(iTRAQ4plex)	0	1.17038	0.94731	1.16585	0	1.906e-11	6.53198	3	2569.39	-1.08502	98.5601	0
61743954	gGADVSGGVSAPDISLGEGHLSVk	2	6	1	N-Term(iTRAQ4plex); K24(iTRAQ4plex)	0	0.885437	0.355643	1.44209	0	1.094e-09	6.53177	3	2497.31	-2.64455	58.8937	0
162287326	gkDSLSDDGVDLk	1	2	1	N-Term(iTRAQ4plex); K2(iTRAQ4plex); K13(iTRAQ4plex)	0	0.962305	1.12187	0.867101	0	4.192e-10	6.5262	3	1780.96	-1.89902	26.636	1
93141020	gVTIASGGVLPNIHPELLAk	7	7	1	N-Term(iTRAQ4plex); K20(iTRAQ4plex)	0	0.761273	0.823601	0.855654	0	9.952e-10	6.52496	3	2274.34	-0.36027	74.882	0
4758638	fHDFLGDSWGILFSHPR	5	1	1	N-Term(iTRAQ4plex)	0	1.055	0.6192	0.931443	0	1.369e-08	6.52223	4	2175.09	-0.808786	90.5516	0
4501887	kDLYANTVLSGGTTMYPGIADR	20	4	1	N-Term(iTRAQ4plex); K1(iTRAQ4plex)	0	0.936607	0.887771	0.98527	0	1.259e-08	6.51905	3	2631.36	-1.61322	63.0425	1
392307009	vNAFSNFFSGPIVVHcSAGVGR	1	2	1	N-Term(iTRAQ4plex); C16(Carbamidomethyl)	0	0.807866	1.12649	0.888971	0	4.615e-11	6.51886	3	2466.24	-1.62767	83.7267	0
19923796	qYQDFLEDLEEDEAIRk	1	1	1	N-Term(iTRAQ4plex); K17(iTRAQ4plex)	0	1.01124	0.949899	1.08794	0	1.362e-09	6.51839	3	2429.21	0.283125	83.5506	1
27894378	gAAEPEAQLSNHLAEEGPAEGSGEAAR	2	2	1	N-Term(iTRAQ4plex)	0	0.621806	1.95524	0.777753	0	4.997e-11	6.51628	3	2792.31	-4.40626	34.6388	0
195976754	vMFQDkEYSIEEIEAGR	1	16	1	N-Term(iTRAQ4plex); K6(iTRAQ4plex)	0	0.403711	0.59629	1.63572	0	8.698e-08	6.51613	3	2332.16	-4.75124	62.7119	1
530362469	dGIDDESYEAIFkPVMSk	3	2	1	N-Term(iTRAQ4plex); K13(iTRAQ4plex); K18(iTRAQ4plex)	0	0.991065	1.42149	1.22706	0	1.845e-10	6.51526	3	2476.26	0.0307233	74.5277	0
530383417	ePTQAVVEEQVLDkEEPLPEEQR	3	11	1	N-Term(iTRAQ4plex); K14(iTRAQ4plex)	0	0.969226	0.640242	0.894316	0	1.625e-11	6.5143	3	2980.53	-2.13734	55.6387	1
116008192	rQEGSIEVYEDAGSHYLcLLk	2	4	1	N-Term(iTRAQ4plex); C18(Carbamidomethyl); K21(iTRAQ4plex)	0	1.01456	0.507258	0.869589	0	2.245e-08	6.51415	4	2755.39	-1.69376	73.0611	1
5032045	aHWFEIQHIQPSPLQcNR	2	1	1	N-Term(iTRAQ4plex); C16(Carbamidomethyl)	0	1.37542	1.26526	0.67198	0	1.742e-08	6.51393	4	2405.2	-1.8035	56.3343	0
431822408	hLEINPDHPIVETLR	10	3	1	N-Term(iTRAQ4plex)	0	1.10508	1.41897	0.973661	0	7.017e-10	6.51365	3	1927.04	-4.23966	42.7096	0
45243501	sLDkEISEAFTSTGFDR	2	5	1	N-Term(iTRAQ4plex); K4(iTRAQ4plex)	0	1.17314	1.04754	1.07987	0	2.22e-09	6.5136	3	2191.11	0.073725	76.1221	1
299890871	tSQLLETLNQLSTHTHVVDITR	1	6	1	N-Term(iTRAQ4plex)	0	1.0696	0.691863	0.984838	0	3.941e-11	6.51336	4	2650.43	-0.00490793	90.766	0
47132555	sSPVVIDASTAIDAPSNLR	4	26	1	N-Term(iTRAQ4plex)	0	1.0528	0.710563	0.926188	0	1.65e-07	6.51096	3	2057.1	1.35424	66.4385	0
339882741	gYDQSAYDGkDYIALNEDLR	4	2	1	N-Term(iTRAQ4plex); K10(iTRAQ4plex)	0	0.236434	0.175663	1.77473	0	4.199e-09	6.51051	3	2594.26	-0.925896	58.4176	1
61742797	dASFHcAAHYSLPEGR	7	2	1	N-Term(iTRAQ4plex); C6(Carbamidomethyl)	0	1.15964	0.802275	1.10314	0	1.079e-09	6.50818	3	1961.9	-3.61092	24.0357	0
4757766	eTVAYLQAHALTTEGIFR	4	2	1	N-Term(iTRAQ4plex)	0	0.965867	0.963708	0.873809	0	2.41e-10	6.50818	3	2164.15	-2.65275	70.8687	0
40068485	gSILDAMRPQQLHATEITSSGFR	4	1	1	N-Term(iTRAQ4plex)	0	0.870514	0.728549	1.15667	0	6.211e-10	6.50816	4	2659.37	-1.35974	66.4395	0
88900507	dRDPEAQFEMPYVVR	1	5	1	N-Term(iTRAQ4plex)	0	1.00305	0.682245	0.704695	0	1.136e-07	6.50732	3	1995.97	-1.85157	58.067	1
116063573	aPSVANVGSHcDLSLk	3	2	1	N-Term(iTRAQ4plex); C11(Carbamidomethyl); K16(iTRAQ4plex)	0	1.01654	0.623617	0.957985	0	2.774e-10	6.50691	3	1943.02	-2.20826	38.8446	0
4557014	nAIHTFVQSGSHLAAR	8	1	1	N-Term(iTRAQ4plex)	0	0.817538	0.576634	0.873402	0	2.426e-08	6.50606	4	1852.98	-2.90694	24.4808	0
124494247	gVSFYEVPPHLFAVADTVYR	12	4	1	N-Term(iTRAQ4plex)	0	0.826856	0.356263	1.05728	0	1.391e-09	6.50334	3	2411.25	-2.52804	92.7679	0
23110944	iLTEAEIDAHLVALAERD	4	3	1	N-Term(iTRAQ4plex)	0	0.920924	1.17601	0.978131	0	7.366e-10	6.5033	3	2123.15	1.09959	89.8831	1
4826940	dITDTLVAVTISEGAHHLDLR	5	3	1	N-Term(iTRAQ4plex)	0	1.14337	0.851034	0.808463	0	1.148e-10	6.50281	4	2420.29	1.68076	99.5676	0
33286418	lAPITSDPTEATAVGAVEASFk	7	4	1	N-Term(iTRAQ4plex); K22(iTRAQ4plex)	0	1.02035	1.44333	1.19607	0	6.503e-09	6.50229	3	2463.32	0.0911564	89.9311	0
12667788	kQELEEIcHDLEAR	9	2	1	N-Term(iTRAQ4plex); K1(iTRAQ4plex); C8(Carbamidomethyl)	0	0.859263	1.01679	1.0291	0	1.688e-10	6.50148	3	2058.05	-1.33004	54.5594	1
167857790	yVGGQEHFAHLLILR	35	1	1	N-Term(iTRAQ4plex)	0	1.27473	0.573248	0.433247	0	4.606e-09	6.50076	3	1897.05	-2.62327	57.3507	0
4507521	iSSIQATTAAGSGHPTSccSAAEIMAVLFFHTmR	1	2	1	N-Term(iTRAQ4plex); C18(Carbamidomethyl); C19(Carbamidomethyl); M33(Oxidation)	0	0.952194	0.925563	1.07393	0	1.328e-09	6.50042	4	3770.78	-1.9696	95.9727	0
4506681	dVQIGDIVTVGEcRPLSk	6	1	1	N-Term(iTRAQ4plex); C13(Carbamidomethyl); K18(iTRAQ4plex)	0	0.960198	1.87639	1.33597	0	1.319e-09	6.49973	3	2274.23	-1.75054	64.6879	0
116875767	eAGFLRPVTIFGPIADVAR	2	8	1	N-Term(iTRAQ4plex)	0	0.861211	0.519098	1.32422	0	3.497e-11	6.49928	3	2173.22	-0.577129	95.265	0
4503301	vAGHPNIVINNAAGNFISPTER	1	2	1	N-Term(iTRAQ4plex)	0	1.26774	1.03862	0.953841	0	8.338e-09	6.49877	3	2435.29	0.183495	62.8888	0
530375361	sSISSVLkDPDSNPYSLLDNTESDQTADTDASESHHSTNR	1	10	1	N-Term(iTRAQ4plex); K8(iTRAQ4plex)	0	1.11273	0.824304	1.48761	0	1.163e-08	6.49772	5	4609.12	-1.68019	66.3139	1
67089149	cYASDQEVLDMHGFLR	1	16	1	N-Term(iTRAQ4plex); C1(Carbamidomethyl)	0	0.886356	1.14383	1.01009	0	1.769e-08	6.49668	3	2084.96	-0.481473	68.3614	0
42794779	rFDSELSQAHEEAQR	3	9	1	N-Term(iTRAQ4plex)	0	0.952318	0.822485	0.872749	0	1.474e-07	6.49487	3	1946.94	-0.749588	17.9553	1
350276245	yDRLEIWDGFPDVGPHIGR	1	5	1	N-Term(iTRAQ4plex)	0	0.706142	0.564032	0.938217	0	1.95e-07	6.49381	4	2386.2	-1.20548	77.8104	1
156616290	gFLEESVSALDIkENcMR	1	1	1	N-Term(iTRAQ4plex); K13(iTRAQ4plex); C16(Carbamidomethyl)	0	1.28736	0.370172	1.2815	0	1.815e-08	6.49377	3	2386.19	-1.69228	78.0146	1
5729804	vLQYHkPVQASYFETLR	1	2	1	N-Term(iTRAQ4plex); K6(iTRAQ4plex)	0	1.06096	0.827897	1.13893	0	2.006e-09	6.4915	4	2367.31	-0.0304904	53.4926	0
20336290	aLLSHDSGSDHLAFVR	2	2	1	N-Term(iTRAQ4plex)	0	1.4898	1.24926	0.976497	0	1.307e-08	6.48969	3	1868.96	-5.28425	35.7654	0
153082755	kAEELIQQEHADQAEIR	1	1	1	N-Term(iTRAQ4plex); K1(iTRAQ4plex)	0	1.67222	0.94736	0.934418	0	1.684e-10	6.48856	3	2296.2	-4.63864	30.8471	1
14141159	aTGEADVEFVTHEDAVAAMSk	5	5	1	N-Term(iTRAQ4plex); K21(iTRAQ4plex)	0	1.07028	0.929942	1.00568	0	2.663e-11	6.48773	3	2466.2	-0.83188	66.715	0
29826282	aLDMSYDHkPEDEVELAR	2	1	1	N-Term(iTRAQ4plex); K9(iTRAQ4plex)	0	0.953449	1.49189	1.06165	0	1.643e-09	6.48702	4	2406.19	0.271114	44.6759	0
394025672	aTcIEMVTSLAYTHHGR	2	2	1	N-Term(iTRAQ4plex); C3(Carbamidomethyl)	0	0.99866	0.918311	0.893761	0	1.95e-09	6.48457	4	2091.02	-2.29791	50.4293	0
157739940	eAFEEAGVLLLRPR	3	1	1	N-Term(iTRAQ4plex)	0	1.27922	1.03791	1.11738	0	1.104e-09	6.48444	3	1743.98	-6.83223	73.8806	0
83700235	kGVAINFVTEEDkR	2	3	1	N-Term(iTRAQ4plex); K1(iTRAQ4plex); K13(iTRAQ4plex)	0	1.2152	1.2611	1.3224	0	1.779e-07	6.48438	4	2038.16	-2.56463	34.1608	2
23510340	iHVSDQELQSANASVDDSR	8	4	1	N-Term(iTRAQ4plex)	0	1.23824	0.910102	1.17099	0	1.111e-08	6.48378	3	2215.06	-7.04469	30.5344	0
33350932	eAIVNScVFVHQTLHQANAR	5	1	1	N-Term(iTRAQ4plex); C7(Carbamidomethyl)	0	0.933669	0.688178	1.25902	0	2.484e-11	6.48162	3	2438.25	-0.771209	51.0337	0
23097250	iQHGSGFGIEFNATDALR	2	2	1	N-Term(iTRAQ4plex)	0	0.956376	0.946723	0.954902	0	4.301e-10	6.48123	3	2077.06	-1.53793	62.8233	0
4826762	aVGDkLPEcEADDGcPkPPEIAHGYVEHSVR	1	1	1	N-Term(iTRAQ4plex); K5(iTRAQ4plex); C9(Carbamidomethyl); C15(Carbamidomethyl); K17(iTRAQ4plex)	0	1.44027	0.657981	0.226477	0	1.181e-06	6.47974	5	3864.88	-4.3742	44.2266	1
167857790	nWGLSVYADkPETTk	4	1	1	N-Term(iTRAQ4plex); K10(iTRAQ4plex); K15(iTRAQ4plex)	0	1.09771	0.605077	0.406565	0	2.643e-08	6.47889	3	2141.15	-3.11545	49.3541	0
23510340	nFPNAIEHTLQWAR	5	4	1	N-Term(iTRAQ4plex)	0	0.955035	1.12566	0.979565	0	4.299e-07	6.47579	3	1840.95	-1.98415	69.8091	0
5031877	lYkEELEQTYHAk	3	2	1	N-Term(iTRAQ4plex); K3(iTRAQ4plex); K13(iTRAQ4plex)	0	0.79206	1.3504	1.01386	0	3.536e-08	6.47139	3	2084.13	-3.43228	30.9435	1
45359846	yPDSHQLFVGNLPHDIDENELk	1	2	1	N-Term(iTRAQ4plex); K22(iTRAQ4plex)	0	0.954968	0.803074	0.885305	0	1.497e-07	6.4706	4	2868.43	-5.16077	72.0537	0
23510340	iHVSDQELQSANASVDDSRLEELk	4	4	1	N-Term(iTRAQ4plex); K24(iTRAQ4plex)	0	1.13565	1.08635	0.974661	0	3.923e-10	6.47057	4	2971.52	-0.016298	58.8473	1
167614506	eGIcAIGGTSEQSSVGTQHSYSEEEk	18	2	1	N-Term(iTRAQ4plex); C4(Carbamidomethyl); K26(iTRAQ4plex)	0	0.790884	1.12106	1.25754	0	1.783e-10	6.47056	3	3058.42	1.00499	40.6971	0
4504445	gFAFVTFDDHDSVDk	19	3	1	N-Term(iTRAQ4plex); K15(iTRAQ4plex)	0	1.00689	1.36732	1.13735	0	8.051e-08	6.46818	3	1987.97	4.47051	65.4101	0
166197660	yGFcEAADQFHVLDEVR	8	1	1	N-Term(iTRAQ4plex); C4(Carbamidomethyl)	0	1.39616	0.686469	0.537642	0	8.765e-11	6.46801	3	2200.02	-3.76839	75.6893	0
5032051	aDRDESSPYAAMLAAQDVAQR	6	2	1	N-Term(iTRAQ4plex)	0	1.02064	0.85682	0.688738	0	2.83e-09	6.4677	3	2409.15	-3.37401	56.9482	1
21361625	gGLSTFFEAQDALSAIHQk	3	1	1	N-Term(iTRAQ4plex); K19(iTRAQ4plex)	0	0.973867	0.834679	1.02067	0	1.382e-10	6.46698	3	2308.21	-2.78636	80.2323	0
530368138	eAFSLFDkDGDGTITTk	19	3	1	N-Term(iTRAQ4plex); K8(iTRAQ4plex); K17(iTRAQ4plex)	0	1.02032	0.642505	1.12656	0	6.864e-07	6.46664	3	2277.19	-2.6475	57.7816	1
4758012	dSLYkDAMQYASESk	1	3	1	N-Term(iTRAQ4plex); K5(iTRAQ4plex); K15(iTRAQ4plex)	0	1.05318	1.17513	1.21198	0	1.009e-08	6.46574	3	2168.09	-2.24289	55.6458	1
50363217	lYHSEAFTVNFGDTEEAkk	16	1	1	N-Term(iTRAQ4plex); K18(iTRAQ4plex); K19(iTRAQ4plex)	0	1.25819	0.44252	0.696018	0	5.358e-08	6.46291	4	2618.34	-0.923303	53.0185	1
115298659	ekEPIVDNTNYGADEEAAGALLk	1	1	1	N-Term(iTRAQ4plex); K2(iTRAQ4plex); K23(iTRAQ4plex)	0	0.785131	0.169455	0.748702	0	1.25e-09	6.4617	3	2879.5	-0.776345	62.3867	1
62955833	eDVRPEEIADQELAEALQk	3	3	1	N-Term(iTRAQ4plex); K19(iTRAQ4plex)	0	0.92194	0.667838	0.875526	0	4.602e-11	6.45742	3	2471.29	-0.262738	78.0773	0
188528648	vGGEESEVTVGGLEPGRk	1	1	1	N-Term(iTRAQ4plex); K18(iTRAQ4plex)	0	1.34356	0.400153	1.16187	0	5.732e-11	6.45707	3	2088.12	-1.18329	42.4718	1
195976754	gIPLDQGSELHVVVk	1	16	1	N-Term(iTRAQ4plex); K15(iTRAQ4plex)	0	0.72288	0.585595	1.22133	0	3.985e-10	6.45566	3	1879.09	-1.41895	53.3884	0
7549809	eGIcALGGTSELSSEGTQHSYSEEEk	9	5	1	N-Term(iTRAQ4plex); C4(Carbamidomethyl); K26(iTRAQ4plex)	0	1.09093	0.932451	1.44696	0	3.274e-10	6.45511	3	3073.41	-1.45437	43.0142	0
530381919	cQEVISWLDANTLAEkDEFEHk	1	3	1	N-Term(iTRAQ4plex); C1(Carbamidomethyl); K16(iTRAQ4plex); K22(iTRAQ4plex)	0	0.810757	0.891606	1.40887	0	1.21e-07	6.45457	4	3094.55	-1.34373	77.1898	1
208973246	qSIWTSTISSHLATk	2	2	1	N-Term(iTRAQ4plex); K15(iTRAQ4plex)	0	1.05036	0.654758	1.32138	0	2.492e-11	6.45397	3	1948.07	-1.02592	57.9722	0
142976729	sVTGEIVLITGAGHGIGR	2	1	1	N-Term(iTRAQ4plex)	0	1.11793	0.596726	0.783774	0	5.747e-10	6.45327	3	1881.06	-4.26988	65.0052	0
4507879	tDEFQLHTNVNDGTEFGGSIYQk	5	1	1	N-Term(iTRAQ4plex); K23(iTRAQ4plex)	0	1.38402	1.45296	1.05681	0	2.564e-08	6.45265	3	2888.39	-1.61606	57.5849	0
4506773	nIETIINTFHQYSVk	29	1	1	N-Term(iTRAQ4plex); K15(iTRAQ4plex)	0	0.619543	1.25215	0.401864	0	2.748e-09	6.45217	3	2095.14	-1.53157	85.0122	0
530425867	skcEELSGLHGQLQEAR	5	4	1	N-Term(iTRAQ4plex); K2(iTRAQ4plex); C3(Carbamidomethyl)	0	1.13257	2.44353	1.09296	0	8.343e-11	6.45184	3	2230.14	-2.27713	21.3678	1
4504175	eQIREDILENQFMDSR	1	2	1	N-Term(iTRAQ4plex)	0	1.07424	0.542128	1.38298	0	3.99e-08	6.44588	3	2167.05	-3.6579	61.3404	1
21536286	rGTGGVDTAAVGGVFDVSNADR	2	1	1	N-Term(iTRAQ4plex)	0	1.0534	0.907559	1.05124	0	1.707e-09	6.44542	3	2265.12	-5.38732	50.6663	1
530374725	gHENVEAAQAEYIEk	2	4	1	N-Term(iTRAQ4plex); K15(iTRAQ4plex)	0	1.62459	1.16385	1.11245	0	7.334e-09	6.44325	3	1976	-0.568772	24.4272	0
403310643	aLGHGVDLGHIYGDNLER	3	7	1	N-Term(iTRAQ4plex)	0	1.27678	0.724551	1.06088	0	3.443e-11	6.44298	3	2080.07	-1.48939	50.7577	0
32484975	aAEAHVDAHYYEQNEQPTGTcAAcITGDNR	5	5	1	N-Term(iTRAQ4plex); C21(Carbamidomethyl); C24(Carbamidomethyl)	0	1.02798	0.802961	0.754955	0	1.403e-09	6.44063	4	3493.52	-2.6381	35.7394	0
10864011	rYPNVFGIGDcTNLPTSk	2	1	1	N-Term(iTRAQ4plex); C11(Carbamidomethyl); K18(iTRAQ4plex)	0	1.10462	1.38286	0.960302	0	7.759e-08	6.44026	3	2327.2	-1.58638	66.4323	1
66932947	fSGQLNSHGcFYQQVk	4	1	1	N-Term(iTRAQ4plex); C10(Carbamidomethyl); K16(iTRAQ4plex)	0	1.18895	0.515666	0.448944	0	3.99e-08	6.43938	3	2188.08	-2.15213	44.1398	0
4502517	sLLSNVEGDNAVPmQHNNRPTQPLk	9	1	1	N-Term(iTRAQ4plex); M14(Oxidation); K25(iTRAQ4plex)	0	0.562221	0.256617	0.572993	0	4.682e-10	6.43732	4	3063.59	-0.312438	40.8425	0
530371089	gFDPNQLSVATLLFEGDREk	2	2	1	N-Term(iTRAQ4plex); K20(iTRAQ4plex)	0	0.89859	1.41656	1.09979	0	7.02e-10	6.43719	3	2524.32	-2.7924	90.7284	1
27262628	kPTDGASSSNcVTDISHLVR	2	5	1	N-Term(iTRAQ4plex); K1(iTRAQ4plex); C11(Carbamidomethyl)	0	0.594679	0.985879	0.772605	0	2.89e-09	6.43668	4	2432.22	-9.22977	39.8281	0
530364841	sLDkDPMLLSGTHVMEGSGR	2	5	1	N-Term(iTRAQ4plex); K4(iTRAQ4plex)	0	0.841845	0.467479	1.11199	0	8.723e-10	6.4365	4	2418.24	-0.228663	48.5102	1
51599151	rYSDESGNmDFDNFIScLVR	5	3	1	N-Term(iTRAQ4plex); M9(Oxidation); C17(Carbamidomethyl)	0	1.15447	0.845203	1.26095	0	2.769e-08	6.43545	3	2585.15	-2.39843	82.9188	1
319655561	lFIHESIHDEVVNR	4	3	1	N-Term(iTRAQ4plex)	0	1.15418	1.01064	1.07185	0	7.338e-08	6.43536	4	1851.98	-3.36437	45.5715	0
374081840	eIELLcQEHGQENDDLVQR	2	4	1	N-Term(iTRAQ4plex); C6(Carbamidomethyl)	0	1.01107	0.706859	1.00793	0	9.853e-11	6.43524	3	2469.18	-1.16448	50.8192	0
11342676	sHMAEESkNEYAAQLQR	1	4	1	N-Term(iTRAQ4plex); K8(iTRAQ4plex)	0	0.897437	0.720879	0.839616	0	9.252e-08	6.43487	4	2280.12	-2.93258	22.8401	1
6912356	sAGFHPSGSVLAVGTVTGR	1	3	1	N-Term(iTRAQ4plex)	0	1.13881	0.98252	0.980205	0	1.931e-08	6.4346	3	1944.04	-3.54671	46.2193	0
7657056	kLFEAEEQDLFR	1	1	1	N-Term(iTRAQ4plex); K1(iTRAQ4plex)	0	0.809587	0.146474	0.760011	0	8.365e-09	6.43417	3	1812.97	-3.50315	60.2307	1
133925809	vTFELTYEELLkR	1	4	1	N-Term(iTRAQ4plex); K12(iTRAQ4plex)	0	1.48868	0.479742	0.351184	0	4.117e-07	6.43372	3	1929.1	3.77219	80.6106	1
530431009	nSNDPAVFkDNPTEDVEYQcVADNcHSHAk	1	6	1	N-Term(iTRAQ4plex); K9(iTRAQ4plex); C20(Carbamidomethyl); C25(Carbamidomethyl); K30(iTRAQ4plex)	0	0.387414	0.390609	0.685076	0	1.98e-07	6.4318	5	3893.78	-1.37622	38.8558	1
145309326	gkTEQQTADQLLAR	3	2	1	N-Term(iTRAQ4plex); K2(iTRAQ4plex)	0	0.829157	0.51614	1.16708	0	4.547e-08	6.43155	3	1847.02	-1.19026	33.1128	1
4557469	lHDINAQmVEDQGFLDSLR	5	5	1	N-Term(iTRAQ4plex); M8(Oxidation)	0	0.952432	0.92652	0.880992	0	9.498e-09	6.43078	3	2361.16	-0.412532	71.901	0
4505881	tMSGLEcQAWDSQSPHAHGYIPSk	1	1	1	N-Term(iTRAQ4plex); C7(Carbamidomethyl); K24(iTRAQ4plex)	0	1.08278	0.852657	0.720839	0	1.064e-09	6.43064	4	2975.4	-0.466458	49.0329	0
16579885	aPIRPDIVNFVHTNLR	8	1	1	N-Term(iTRAQ4plex)	0	1.12098	1.27236	1.26739	0	4.352e-09	6.43018	3	2006.14	-2.2402	60.8216	0
156616290	eNScPVGAHIAILSYNSHAR	2	1	1	N-Term(iTRAQ4plex); C4(Carbamidomethyl)	0	1.06259	0.830305	1.0566	0	1.155e-09	6.42831	4	2340.15	-3.80937	37.3473	0
54860079	aALDcSTSHLDEFYSDPHAVAGALk	1	4	1	N-Term(iTRAQ4plex); C5(Carbamidomethyl); K25(iTRAQ4plex)	0	0.778494	0.813549	1.00992	0	1.773e-08	6.42828	4	2963.45	0.207183	60.8853	0
5803167	kEELNAISGPNEFAEFYNR	2	1	1	N-Term(iTRAQ4plex); K1(iTRAQ4plex)	0	1.00834	0.874832	0.88737	0	2.436e-08	6.42819	3	2516.26	-3.69965	67.7626	1
23308577	aLQSGQcAGAALDVFTEEPPRDR	1	1	1	N-Term(iTRAQ4plex); C7(Carbamidomethyl)	0	1.02511	1.19899	1.40519	0	9.365e-08	6.42749	3	2632.28	-3.90484	61.2134	1
33350932	dFPLNDLLSATELDkIR	3	1	1	N-Term(iTRAQ4plex); K15(iTRAQ4plex)	0	1.03041	0.915175	1.09588	0	3.067e-10	6.42734	3	2248.24	0.77113	97.2121	1
530394832	lELSGcEQGLHEIk	1	2	1	N-Term(iTRAQ4plex); C6(Carbamidomethyl); K14(iTRAQ4plex)	0	0.84887	1.27845	1.30133	0	1.236e-10	6.42643	3	1901	-4.27432	41.2059	0
75709200	dIDGHMVNLDkYR	3	3	1	N-Term(iTRAQ4plex); K11(iTRAQ4plex)	0	1.15845	0.8903	0.938638	0	1.364e-06	6.42465	4	1863.95	-4.35033	34.3664	1
156119625	gSLVQASEANLQAAQDFVR	5	3	1	N-Term(iTRAQ4plex)	0	1.18298	0.628023	0.618778	0	1.243e-10	6.42316	3	2148.11	-0.872418	81.9577	0
51599151	rYSDESGNMDFDNFIScLVR	4	3	1	N-Term(iTRAQ4plex); C17(Carbamidomethyl)	0	0.497974	0.614452	0.929169	0	6.881e-09	6.42288	3	2569.15	-2.01692	90.6663	1
41327741	lSGAQADLHIEDGDSIR	2	3	1	N-Term(iTRAQ4plex)	0	1.11216	0.977149	0.916528	0	4.522e-11	6.42277	3	1940.98	-1.42484	51.1027	0
190194386	ySkEEEMDDMDRDLGDEYGWk	1	1	1	N-Term(iTRAQ4plex); K3(iTRAQ4plex); K21(iTRAQ4plex)	0	0.975764	2.18012	1.23684	0	2.31e-06	6.42221	4	3043.37	0.117486	60.6692	2
16507237	iEWLESHQDADIEDFk	14	1	1	N-Term(iTRAQ4plex); K16(iTRAQ4plex)	0	0.903171	3.04012	0.961161	0	6.757e-07	6.42193	3	2263.11	-2.11316	69.2311	0
4507677	tETVEEPMEEEEAAkEEk	4	1	1	N-Term(iTRAQ4plex); K15(iTRAQ4plex); K18(iTRAQ4plex)	0	1.09983	1.92744	0.861812	0	9.946e-11	6.4219	3	2540.22	-2.49431	40.6171	1
4759054	iFGGVEDGPEAEAAGHTYDR	1	1	1	N-Term(iTRAQ4plex)	0	0.741212	0.373256	1.18867	0	2.009e-10	6.42167	3	2235.04	-3.76949	44.8394	0
4503015	gSITISAEEIkDNR	5	1	1	N-Term(iTRAQ4plex); K11(iTRAQ4plex)	0	1.41801	1.06337	1.12307	0	2.543e-10	6.42129	3	1820.99	-0.556971	42.7325	1
4504349	gTFATLSELHcDk	542	1	1	N-Term(iTRAQ4plex); C11(Carbamidomethyl); K13(iTRAQ4plex)	0	0.443138	0.173876	0.857097	0	1.862e-07	6.42058	3	1766.89	-3.55664	47.3157	0
112382237	eLYIPSGESEVAGGASHSSGQR	1	2	1	N-Term(iTRAQ4plex)	0	0.911534	0.287928	1.07659	0	6.781e-09	6.42044	3	2362.13	-4.71964	33.474	0
530361222	lFHTETLEHLQEINIATR	2	12	1	N-Term(iTRAQ4plex)	0	0.836824	0.803325	1.11297	0	7.698e-10	6.42036	4	2309.23	-1.53431	62.4453	0
91718899	iADPEHDHTGFLTEYVATR	5	3	1	N-Term(iTRAQ4plex)	0	0.860241	0.615927	0.969348	0	1.322e-09	6.42024	3	2316.14	-1.06913	55.581	0
15150811	kLVSQEEMEFIQR	2	1	1	N-Term(iTRAQ4plex); K1(iTRAQ4plex)	0	0.944375	0.819584	0.912975	0	8.944e-08	6.41978	3	1925.03	-4.96009	51.9143	1
5729877	gPAVGIDLGTTYScVGVFQHGk	4	3	1	N-Term(iTRAQ4plex); C14(Carbamidomethyl); K22(iTRAQ4plex)	0	1.03549	1.10491	0.84311	0	2.009e-09	6.41975	3	2551.3	-6.67055	67.23	0
4826659	kLEVEANNAFDQYR	8	2	1	N-Term(iTRAQ4plex); K1(iTRAQ4plex)	0	0.959922	1.0372	1.00521	0	2.567e-07	6.41853	3	1985.02	-4.85921	43.2044	1
530387368	wSVPLGHVDAIEYGSSAGTGEHSR	1	5	1	N-Term(iTRAQ4plex)	0	0.719149	0.440448	0.776465	0	6.328e-12	6.4171	4	2656.28	-0.938738	56.9688	0
67782319	gVmEHLEQQAQGFPEEFRDSPDVTHR	2	3	1	N-Term(iTRAQ4plex); M3(Oxidation)	0	1.01614	0.610168	0.789464	0	3.976e-08	6.41357	5	3199.5	-0.399956	54.981	1
4557305	iGEHTPSALAImENANVLAR	8	2	1	N-Term(iTRAQ4plex); M12(Oxidation)	0	1.19771	0.994627	0.99112	0	2.535e-06	6.41349	3	2267.19	-2.72948	62.0047	0
66932947	vDLSFSPSQSLPASHAHLR	15	1	1	N-Term(iTRAQ4plex)	0	1.1601	0.547329	0.656832	0	5.459e-09	6.41319	4	2193.15	-3.06735	47.3851	0
530395565	aMEVDERPTEQYSDIGGLDk	4	2	1	N-Term(iTRAQ4plex); K20(iTRAQ4plex)	0	1.01972	1.13599	0.97882	0	7.217e-09	6.41318	3	2541.23	-1.87889	50.2244	0
312839880	yLNAGAGGIAGAFIHEk	1	2	1	N-Term(iTRAQ4plex); K17(iTRAQ4plex)	0	0.873815	1.75015	0.976038	0	1.157e-10	6.41261	3	1977.07	-4.19967	62.6687	0
530384251	sQEEPkDTFEHDPSESIDEFNk	2	6	1	N-Term(iTRAQ4plex); K6(iTRAQ4plex); K22(iTRAQ4plex)	0	1.04828	1.39436	1.0656	0	2.319e-07	6.41248	4	3040.43	-2.19604	44.4375	1
315013568	eGQTFYYAEDYHQQYLSk	1	4	1	N-Term(iTRAQ4plex); K18(iTRAQ4plex)	0	0.91967	0.83833	1.04237	0	8.849e-09	6.41111	3	2558.2	-4.13125	48.169	0
70906435	kGGETSEmYLIQPDSSVkPYR	1	2	1	N-Term(iTRAQ4plex); K1(iTRAQ4plex); M8(Oxidation); K18(iTRAQ4plex)	0	2.07067	0.743024	0.530524	0	1.443e-07	6.41066	4	2833.46	-4.38728	34.7522	1
38016947	mSAVEGIcTSESPVIDHQGTk	2	1	1	N-Term(iTRAQ4plex); C8(Carbamidomethyl); K21(iTRAQ4plex)	0	1.10999	0.716771	0.702484	0	1.62e-08	6.40963	3	2534.24	-1.93025	47.364	0
530360970	tLSDVEDQkELASPVSPELR	1	12	1	N-Term(iTRAQ4plex); K9(iTRAQ4plex)	0	1.03703	1.11109	1.10383	0	1.399e-08	6.4096	3	2501.33	-1.82284	55.0374	1
24797097	eGATVYATGTHAQVEDGR	2	5	1	N-Term(iTRAQ4plex)	0	1.10043	2.71379	0.759287	0	1.023e-11	6.40922	3	2005.97	-1.00192	19.9532	0
530370419	vTQDELkEVFEDAAEIR	8	2	1	N-Term(iTRAQ4plex); K7(iTRAQ4plex)	0	1.28949	1.99981	1.17134	0	8.742e-09	6.40876	3	2280.19	-1.68422	86.7772	1
4826760	vTGEADVEFATHEEAVAAMSk	5	1	1	N-Term(iTRAQ4plex); K21(iTRAQ4plex)	0	1.01769	1.29422	0.912639	0	2.026e-11	6.40816	3	2480.22	-1.64935	66.3302	0
73747844	lTkEDEQQQALQDIASR	1	3	1	N-Term(iTRAQ4plex); K3(iTRAQ4plex)	0	1.14738	1.58104	1.07573	0	3.453e-07	6.40767	3	2261.19	-2.60558	49.4156	1
7657381	qELSHALYQHDAAcR	3	1	1	N-Term(iTRAQ4plex); C14(Carbamidomethyl)	0	0.995073	1.16639	0.955099	0	6.829e-08	6.40726	4	1942.92	-3.96194	14.1762	0
116875767	sTAMEETAIWEQHTVTLHR	2	3	1	N-Term(iTRAQ4plex)	0	0.940813	0.51893	1.23691	0	3.46e-09	6.40722	4	2384.18	-0.812797	59.135	0
223029410	acEFAGFQcQIQFGPHNEQk	3	2	1	N-Term(iTRAQ4plex); C2(Carbamidomethyl); C9(Carbamidomethyl); K20(iTRAQ4plex)	0	0.922435	0.676283	1.17408	0	1.078e-07	6.40677	3	2684.25	-3.72947	62.686	0
5031699	tEAEIAHIALETLEGHQR	7	1	1	N-Term(iTRAQ4plex)	0	0.846201	0.827421	0.947064	0	7.163e-09	6.40657	4	2162.14	1.6607	78.292	0
530426916	eIEGQWGVTAAEEEEENkR	1	2	1	N-Term(iTRAQ4plex); K18(iTRAQ4plex)	0	0.975839	1.04343	1.78393	0	5.455e-13	6.40302	3	2492.21	-3.30085	42.4557	1
156564401	tPLVSVLLEGPPHSGk	1	1	1	N-Term(iTRAQ4plex); K16(iTRAQ4plex)	0	0.885756	1.3965	1.17574	0	1.867e-09	6.40283	3	1919.12	-1.51082	71.6608	0
6598323	nPYYGGESASITPLEDLYkR	2	3	1	N-Term(iTRAQ4plex); K19(iTRAQ4plex)	0	1.061	1.1464	0.606985	0	9.624e-10	6.40237	3	2561.31	-0.663747	69.715	1
6005942	eTVVEVPQVTWEDIGGLEDVkR	6	2	1	N-Term(iTRAQ4plex); K21(iTRAQ4plex)	0	0.937736	0.983138	0.80057	0	3.381e-07	6.40197	4	2786.49	1.40932	87.6306	1
7662294	nQHTLSQPLTDEHLQALFR	1	1	1	N-Term(iTRAQ4plex)	0	1.12718	0.909119	1.05608	0	1.138e-09	6.40096	4	2392.25	-1.58192	55.1815	0
4826659	qMEkDETVSDcSPHIANIGR	3	2	1	N-Term(iTRAQ4plex); K4(iTRAQ4plex); C11(Carbamidomethyl)	0	0.778837	0.926379	1.00712	0	2.468e-10	6.40037	3	2575.24	-3.05938	26.1259	1
530388678	eMQDVDLAEVkPLVEk	3	2	1	N-Term(iTRAQ4plex); K11(iTRAQ4plex); K16(iTRAQ4plex)	0	1.49971	1.13559	1.65222	0	9.538e-12	6.40021	3	2275.25	-4.2431	66.5485	0
33636738	tALENDSLHFSEHTALWDR	1	3	1	N-Term(iTRAQ4plex)	0	0.594451	0.710748	0.842418	0	2.812e-07	6.40011	4	2386.15	-1.75808	57.1019	0
17978479	iFHTEFGSGVAILTGAHR	1	2	1	N-Term(iTRAQ4plex)	0	0.650523	0.326753	0.772073	0	2.92e-08	6.39977	4	2057.09	-8.10697	60.7405	0
4557032	sLADELALVDVLEDkLk	3	1	1	N-Term(iTRAQ4plex); K15(iTRAQ4plex); K17(iTRAQ4plex)	0	1.27094	1.16649	1.00395	0	1.16e-10	6.39909	3	2303.34	0.502897	110.38	1
4505343	tSDANETEDHLESLIck	2	1	1	N-Term(iTRAQ4plex); C16(Carbamidomethyl); K17(iTRAQ4plex)	0	0.789444	1.76643	1.09804	0	1.868e-09	6.39858	3	2250.08	-0.602618	58.3139	0
4503595	rPLLGASNQALAR	2	1	1	N-Term(iTRAQ4plex)	0	0.967945	0.650655	0.803362	0	2.91e-07	6.39854	3	1510.89	-2.8662	19.3089	0
299890871	lVLTQEQLHQLHSR	3	6	1	N-Term(iTRAQ4plex)	0	1.0937	0.871743	1.13749	0	2.68e-08	6.39797	3	1846.03	-4.62621	32.5493	0
61743967	vLNEAVGALMYHTITLTR	1	6	1	N-Term(iTRAQ4plex)	0	0.678874	0.485811	0.781558	0	2.889e-10	6.39779	3	2146.18	-1.77666	98.4421	0
530409076	eEAIEHNYGGHDDDLSVR	2	2	1	N-Term(iTRAQ4plex)	0	1.08068	1.2998	1.00768	0	2.528e-11	6.39763	3	2200	-3.04257	27.1287	0
238624149	aEDSGEYHcVYHFVSAPk	4	5	1	N-Term(iTRAQ4plex); C9(Carbamidomethyl); K18(iTRAQ4plex)	0	0.822456	0.745414	1.4026	0	2.785e-09	6.39684	3	2384.12	-2.5424	38.9567	0
289577125	vQVVDEEGDQQHQEGk	2	4	1	N-Term(iTRAQ4plex); K16(iTRAQ4plex)	0	1.09967	1.37706	1.79648	0	8.362e-08	6.39671	3	2113.03	-2.88571	15.9592	0
61742775	gLGEHEMEEDEEDYESSAk	1	3	1	N-Term(iTRAQ4plex); K19(iTRAQ4plex)	0	0.764282	0.945962	1.43628	0	2.5e-09	6.39649	3	2472.05	-2.63643	43.2966	0
530406156	gNLEcLNAILIHGVDITTSDTAGR	1	6	1	N-Term(iTRAQ4plex); C5(Carbamidomethyl)	0	1.19342	0.474884	1.33163	0	9.173e-12	6.39528	3	2684.38	-0.302505	91.2681	0
284172520	iEPGTLGVEHSWDTPcR	2	1	1	N-Term(iTRAQ4plex); C16(Carbamidomethyl)	0	1.12232	0.255104	1.15845	0	2.027e-09	6.39324	3	2098	-4.5912	52.7188	0
4557325	aYkSELEEQLTPVAEETR	4	2	1	N-Term(iTRAQ4plex); K3(iTRAQ4plex)	0	1.2238	0.606248	0.531342	0	2.171e-08	6.39249	3	2381.23	-3.91605	49.6039	1
13654237	iIANALSSEPAcLAEIEEDkAR	2	2	1	N-Term(iTRAQ4plex); C12(Carbamidomethyl); K20(iTRAQ4plex)	0	0.828694	1.45593	0.972826	0	3.058e-10	6.39198	3	2688.41	-1.49617	82.9517	1
29789283	vQDTSNTGLGEDIIHQLSk	1	2	1	N-Term(iTRAQ4plex); K19(iTRAQ4plex)	0	0.91307	1.79799	0.903718	0	6.505e-11	6.38985	3	2343.23	-3.21332	66.9967	0
4506787	qSGQTDPLQkEELQSGVDAANSAAQQYQR	2	2	1	N-Term(iTRAQ4plex); K10(iTRAQ4plex)	0	0.910916	1.10714	1.0059	0	6.477e-09	6.38962	4	3435.69	-2.6556	53.2752	1
24475861	iHVYGYSMAYGPAQHAISTEk	2	1	1	N-Term(iTRAQ4plex); K21(iTRAQ4plex)	0	0.931712	1.05953	1.01811	0	1.517e-08	6.38935	4	2611.32	-2.4658	48.9213	0
89276756	iSINQALQHAFIQEk	1	1	1	N-Term(iTRAQ4plex); K15(iTRAQ4plex)	0	0.994314	1.15842	1.14579	0	9.307e-09	6.38888	3	2028.15	0.279791	71.8928	0
4885399	eTEGGTVLTATTSELEAINkR	3	1	1	N-Term(iTRAQ4plex); K20(iTRAQ4plex)	0	0.971714	0.999645	1.06699	0	5.447e-10	6.38886	3	2508.33	-2.40639	69.0118	1
5902076	gGPPFAFVEFEDPRDAEDAVYGR	9	2	1	N-Term(iTRAQ4plex)	0	1.15468	1.21993	0.950255	0	4.827e-08	6.38584	3	2685.26	-3.63544	88.1072	1
67782319	eLPEDVGLDASTAESFHR	2	3	1	N-Term(iTRAQ4plex)	0	0.771344	0.255849	0.675903	0	8.062e-10	6.38529	3	2117.02	-2.5398	53.4308	0
115270970	qEEIDYRPDGGAGDADFHYR	1	4	1	N-Term(iTRAQ4plex)	0	1.03864	0.906406	1.4252	0	1.45e-09	6.38496	4	2455.1	0.491435	44.3437	0
4503023	dGSTAVHFEHSWGDGVAVLR	3	2	1	N-Term(iTRAQ4plex)	0	1.34475	1.38679	0.806012	0	1.64e-09	6.38459	4	2284.12	-2.50345	57.522	0
530369085	iGScTQQDVELHVQk	2	2	1	N-Term(iTRAQ4plex); C4(Carbamidomethyl); K15(iTRAQ4plex)	0	0.923517	1.49694	1.05609	0	2.653e-09	6.38384	3	2030.05	-3.72559	32.1838	0
366039979	gREPANEASVEYLQEVAR	1	2	1	N-Term(iTRAQ4plex)	0	1.5666	0.833268	1.13251	0	6.829e-09	6.38353	3	2162.09	-0.47709	52.0329	1
530414510	sNPDQADVDHDFVGDAcDSDQDQDGDGHQDSR	1	2	1	N-Term(iTRAQ4plex); C17(Carbamidomethyl)	0	1.29562	1.19142	0.814677	0	7.69e-10	6.38114	4	3661.43	-0.542856	37.2232	0
4504067	nLDYVATSIHEAVTk	2	3	1	N-Term(iTRAQ4plex); K15(iTRAQ4plex)	0	1.03864	1.22682	0.987083	0	5.054e-10	6.37937	3	1949.06	1.1296	71.3634	0
62739161	lVAFGTSHGFGLFDHQQR	1	8	1	N-Term(iTRAQ4plex)	0	0.908878	0.631208	1.32193	0	1.305e-10	6.37877	4	2161.1	-0.751226	62.0371	0
313760537	dSVWGSGGGQQSVNHLVk	1	4	1	N-Term(iTRAQ4plex); K18(iTRAQ4plex)	0	0.621197	0.762771	1.39426	0	4.545e-08	6.3778	3	2143.1	-7.12407	45.9141	0
530417775	tQSGLQSYLLQFHGLVR	1	2	1	N-Term(iTRAQ4plex)	0	0.91875	0.5295	0.758346	0	7.41e-10	6.3775	3	2091.15	-0.686438	81.4126	0
5031815	vTYHPDGPEGQAYDVDFTPPFR	4	2	1	N-Term(iTRAQ4plex)	0	0.957901	1.14896	1.07329	0	1.001e-07	6.37737	3	2652.24	-3.99322	71.3654	0
224593278	eGDREAIVAALLTR	1	1	1	N-Term(iTRAQ4plex)	0	1.05624	1.51467	0.838982	0	2.661e-09	6.37731	3	1657.93	-2.45167	68.387	1
17933772	aADkLIQNLDANHDGR	2	1	1	N-Term(iTRAQ4plex); K4(iTRAQ4plex)	0	1.13326	1.29163	0.920873	0	2.735e-07	6.37726	4	2039.09	-0.656713	39.3494	1
301172750	gRLEVPcQSLEAYAELcR	5	1	1	N-Term(iTRAQ4plex); C7(Carbamidomethyl); C17(Carbamidomethyl)	0	0.984694	1.39001	0.686192	0	2.378e-08	6.37676	3	2295.13	-1.00218	77.1574	1
367460087	rQLEEAEEEATR	4	6	1	N-Term(iTRAQ4plex)	0	1.02354	0.482671	0.863034	0	3.754e-07	6.37673	3	1604.8	-1.63388	28.5042	1
41327773	sVVcSDVEQQVIVIEEEkk	2	3	1	N-Term(iTRAQ4plex); C4(Carbamidomethyl); K18(iTRAQ4plex); K19(iTRAQ4plex)	0	1.232	1.34613	0.947448	0	1.155e-10	6.37656	3	2650.43	-0.387522	70.3753	1
40217847	sPTLYGISHDDLk	1	1	1	N-Term(iTRAQ4plex); K13(iTRAQ4plex)	0	0.964294	0.997049	1.03193	0	1.722e-08	6.37573	3	1733.93	-2.71608	40.3131	0
213688375	kDLYANNVLSGGTTMYPGIADR	5	4	1	N-Term(iTRAQ4plex); K1(iTRAQ4plex)	0	1.12462	0.60564	0.798089	0	2.925e-10	6.37435	3	2644.35	-4.67918	60.7792	1
530366931	eYEDNDEVHIEVHNPR	3	3	1	N-Term(iTRAQ4plex)	0	1.05702	1.06778	0.90406	0	8.326e-08	6.37353	4	2138.98	-2.74947	27.315	0
309384267	eQNQDSQTEAEELRk	1	8	1	N-Term(iTRAQ4plex); K15(iTRAQ4plex)	0	0.960737	1.32903	1.64579	0	1.144e-09	6.37275	3	2093.03	-1.56037	21.7694	1
4502517	sLLSNVEGDNAVPMQHNNRPTQPLk	7	1	1	N-Term(iTRAQ4plex); K25(iTRAQ4plex)	0	0.464889	0.142646	0.521819	0	1.407e-08	6.37251	4	3047.59	-1.50195	47.1909	0
62739186	sPPEISHGVVAHMSDSYQYGEEVTYk	2	1	1	N-Term(iTRAQ4plex); K26(iTRAQ4plex)	0	0.906056	0.319991	0.707969	0	1.175e-10	6.36777	4	3198.52	-2.69709	52.3293	0
188528648	gHGLcEDGVcVcDAGYSGEDcSTR	3	1	1	N-Term(iTRAQ4plex); C5(Carbamidomethyl); C10(Carbamidomethyl); C12(Carbamidomethyl); C21(Carbamidomethyl)	0	1.28353	0.346216	1.13421	0	1.532e-10	6.36737	3	2805.11	-0.499506	38.5489	0
33350932	gkEDEGEEAASPMLQIQR	3	1	1	N-Term(iTRAQ4plex); K2(iTRAQ4plex)	0	1.25933	0.9204	1.25514	0	6.817e-10	6.36561	3	2276.14	-1.59339	38.0452	1
110624774	iSYHGScPQGLADSAWIPFR	1	1	1	N-Term(iTRAQ4plex); C7(Carbamidomethyl)	0	1.07026	1.03552	0.944424	0	6.539e-08	6.36537	3	2406.18	2.56091	87.1995	0
530392944	vEFLPVHWHSSLGGDATGVDR	2	4	1	N-Term(iTRAQ4plex)	0	1.00659	1.15766	1.08929	0	5.465e-10	6.36518	4	2423.22	-2.40539	63.5723	0
4504347	fLASVSTVLTSkYR	3	1	1	N-Term(iTRAQ4plex); K12(iTRAQ4plex)	0	0.505161	0.25921	0.708713	0	9.084e-09	6.36457	3	1860.09	1.14837	80.0401	1
162329583	vLISSLQDcLHGIESk	1	5	1	N-Term(iTRAQ4plex); C9(Carbamidomethyl); K16(iTRAQ4plex)	0	0.738511	1.77193	1.37445	0	2.911e-10	6.36426	3	2087.14	-1.89938	72.1269	0
4502403	dLPETLNELHLDHNk	7	3	1	N-Term(iTRAQ4plex); K15(iTRAQ4plex)	0	1.03914	0.373111	0.880956	0	3.328e-10	6.3642	3	2076.09	-1.66496	55.5337	0
530368278	tDAVEALTALNHYQIR	1	5	1	N-Term(iTRAQ4plex)	0	0.837828	0.759172	0.883629	0	6.291e-09	6.36409	3	1959.04	-1.65338	67.3047	0
530368016	vISHPTLPISITAHEDR	2	2	1	N-Term(iTRAQ4plex)	0	1.03581	0.836929	0.961162	0	2.847e-08	6.36404	4	2030.11	-2.3654	43.4636	0
530403242	eVIVAkDEVAHTLTENR	2	2	1	N-Term(iTRAQ4plex); K6(iTRAQ4plex)	0	0.981703	0.933977	0.90594	0	2.008e-08	6.36327	3	2212.21	-2.57619	44.2057	1
353731086	dLFGLASNEHDLSMAk	1	3	1	N-Term(iTRAQ4plex); K16(iTRAQ4plex)	0	1.10935	0.883474	1.21143	0	8.674e-10	6.36293	3	2036.03	-0.844445	67.1199	0
302191611	gYGYGQGAGTLSTDkGESLGIk	2	3	1	N-Term(iTRAQ4plex); K15(iTRAQ4plex); K22(iTRAQ4plex)	0	0.875669	0.334685	1.12871	0	1.837e-10	6.36189	3	2591.36	-1.29903	52.7113	1
17986258	nkDQGTYEDYVEGLR	18	8	1	N-Term(iTRAQ4plex); K2(iTRAQ4plex)	0	0.902591	0.807557	1.03493	0	1.823e-08	6.36071	3	2075.03	-0.530322	38.7085	1
20070228	mDAEQDPNVQVDHLNLLk	3	1	1	N-Term(iTRAQ4plex); K18(iTRAQ4plex)	0	0.966263	1.12349	0.998459	0	3.988e-10	6.36059	3	2367.22	-2.26152	56.5948	0
367460087	iAEcSSQLAEEEEkAk	2	6	1	N-Term(iTRAQ4plex); C4(Carbamidomethyl); K14(iTRAQ4plex); K16(iTRAQ4plex)	0	1.16688	0.628619	0.765999	0	2.004e-10	6.36038	3	2254.15	-5.76787	31.0784	1
4507677	fQSSHHPTDITSLDQYVER	23	2	1	N-Term(iTRAQ4plex)	0	0.955752	1.72325	0.803134	0	3.389e-09	6.3599	3	2404.16	-2.72149	48.9721	0
4505981	gkEESLDSDLYAELR	4	1	1	N-Term(iTRAQ4plex); K2(iTRAQ4plex)	0	1.09276	0.418894	0.706756	0	5.144e-09	6.35968	3	2013.03	-2.30448	56.7942	1
27894378	dEFTNTcPADQEIEHAYSDVAk	5	2	1	N-Term(iTRAQ4plex); C7(Carbamidomethyl); K22(iTRAQ4plex)	0	0.660489	2.91897	1.2985	0	1.447e-08	6.35783	3	2828.29	-0.697197	66.4875	0
47933395	wYVDGPASTAFQEHVSR	3	3	1	N-Term(iTRAQ4plex)	0	1.13793	0.544224	0.790787	0	3.969e-09	6.35707	3	2094.02	0.390458	64.6628	0
21264602	yAFLLHGYQPAHPTFPVEVLINAGR	1	1	1	N-Term(iTRAQ4plex)	0	0.825568	0.406264	1.0597	0	7.731e-11	6.35574	4	2954.58	1.44956	92.8815	0
4502027	qEPERNEcFLQHkDDNPNLPR	4	1	1	N-Term(iTRAQ4plex); C8(Carbamidomethyl); K13(iTRAQ4plex)	0	1.36151	0.593771	0.721854	0	1.073e-06	6.35573	5	2924.43	-1.14093	38.2745	2
10835071	lDkLTVTSQNLQLENLR	2	5	1	N-Term(iTRAQ4plex); K3(iTRAQ4plex)	0	1.14297	0.777092	0.87307	0	4.242e-07	6.35396	3	2273.29	-6.78855	65.0896	1
5454152	dDTIYEDEDVkEAIR	4	3	1	N-Term(iTRAQ4plex); K11(iTRAQ4plex)	0	1.35953	1.30981	1.00807	0	2.557e-09	6.35325	3	2099.04	-1.06305	43.214	1
530395517	sFGWDSSEAWQQHDVQELcR	1	3	1	N-Term(iTRAQ4plex); C19(Carbamidomethyl)	0	0.765689	1.15169	1.40668	0	3.093e-08	6.35288	3	2609.15	-2.5798	64.1367	0
6005942	kYEMFAQTLQQSR	4	2	1	N-Term(iTRAQ4plex); K1(iTRAQ4plex)	0	1.0498	1.12065	0.900317	0	9.041e-07	6.35253	3	1918.01	-0.817816	48.9023	1
300388183	kEPEPNFQLLDNPAR	1	2	1	N-Term(iTRAQ4plex); K1(iTRAQ4plex)	0	1.17765	0.868996	0.789833	0	1.435e-08	6.35157	3	2056.1	-2.21408	46.5151	1
116008192	gREPAScEDLcGGGVGADGGGSDR	2	7	1	N-Term(iTRAQ4plex); C7(Carbamidomethyl); C11(Carbamidomethyl)	0	1.32101	0.760579	0.994106	0	4.763e-09	6.35107	3	2480.05	-5.52477	13.1525	1
4504351	gTFSQLSELHcDk	53	1	1	N-Term(iTRAQ4plex); C11(Carbamidomethyl); K13(iTRAQ4plex)	0	0.620833	0.305529	0.828019	0	1.209e-08	6.34999	3	1809.9	-4.49026	36.0469	0
37594471	eNIASVLENYHTESk	2	2	1	N-Term(iTRAQ4plex); K15(iTRAQ4plex)	0	1.13774	1.30091	1.2466	0	3.366e-09	6.34992	3	2022.03	-1.99475	50.7131	0
47419914	dYTSGAMLTGELkk	2	2	1	N-Term(iTRAQ4plex); K13(iTRAQ4plex); K14(iTRAQ4plex)	0	1.22328	1.41319	0.945232	0	2.755e-10	6.34902	3	1946.05	-4.18673	41.2873	1
425876770	fkLEESYDMESVLR	4	6	1	N-Term(iTRAQ4plex); K2(iTRAQ4plex)	0	1.23716	0.422892	1.53015	0	6.953e-09	6.34896	3	2034.04	-2.03007	69.7675	1
6912388	eNFMTVDQDGSGTVEHHELR	4	3	1	N-Term(iTRAQ4plex)	0	0.735252	1.15531	0.831438	0	6.972e-11	6.34863	3	2445.12	-2.51617	35.8511	0
71773329	eDAQVAAEILEIADTPSGDkTSLETR	7	3	1	N-Term(iTRAQ4plex); K20(iTRAQ4plex)	0	1.1636	0.580049	0.590565	0	1.461e-10	6.34857	3	3047.56	0.101707	83.0441	1
7657307	dYHVEcYHcEDcGLELNDEDGHR	2	3	1	N-Term(iTRAQ4plex); C6(Carbamidomethyl); C9(Carbamidomethyl); C12(Carbamidomethyl)	0	0.868393	0.455542	1.12304	0	1.228e-08	6.34752	4	3066.2	-3.99637	28.5144	0
530365535	sEEITTGSAWFSFLESHNk	5	2	1	N-Term(iTRAQ4plex); K19(iTRAQ4plex)	0	0.985555	1.07168	1.46906	0	1.12e-08	6.34675	3	2458.21	-2.19413	81.6553	0
319996623	iSELGSQLSDEAVEDGLFHEFk	2	2	1	N-Term(iTRAQ4plex); K22(iTRAQ4plex)	0	1.10268	1.19904	1.29602	0	5.038e-08	6.34632	4	2738.38	1.22852	99.7631	0
4557581	tTQFScTLGEkFEETTADGR	2	1	1	N-Term(iTRAQ4plex); C6(Carbamidomethyl); K11(iTRAQ4plex)	0	1.28721	0.748065	1.17635	0	1.375e-08	6.34406	3	2566.23	-2.95261	59.868	1
19923233	gHPLGATGLAQcAELcWQLR	1	5	1	N-Term(iTRAQ4plex); C12(Carbamidomethyl); C16(Carbamidomethyl)	0	1.22115	1.11977	1.16828	0	5.143e-10	6.34386	3	2382.19	-0.861931	68.6341	0
530415994	rVSISEGDDkIEYR	2	2	1	N-Term(iTRAQ4plex); K10(iTRAQ4plex)	0	0.848781	1.92822	0.98068	0	1.897e-06	6.34359	4	1955.04	-0.544262	28.9251	2
31657142	kVMVIVTDGESHDNHR	1	1	1	N-Term(iTRAQ4plex); K1(iTRAQ4plex)	0	1.16088	0.529977	0.81981	0	4.756e-07	6.34315	4	2125.1	-3.54888	15.544	1
4557305	vNPcIGGVILFHETLYQk	4	2	1	N-Term(iTRAQ4plex); C4(Carbamidomethyl); K18(iTRAQ4plex)	0	1.02007	1.48108	1.1129	0	5.092e-11	6.33984	3	2376.3	-1.56637	75.4258	0
66346679	sEEAHAEDSVMDHHFR	4	4	1	N-Term(iTRAQ4plex)	0	0.902009	1.16135	1.13653	0	1.127e-09	6.33851	4	2040.89	-2.41898	13.5039	0
410991931	dNVcSPGGATIHALHFLESGGFR	4	4	1	N-Term(iTRAQ4plex); C4(Carbamidomethyl)	0	0.841756	2.32156	0.841632	0	6.925e-08	6.33727	4	2586.27	1.69164	79.9979	0
31542947	iQEIIEQLDVTTSEYEkEk	2	2	1	N-Term(iTRAQ4plex); K17(iTRAQ4plex); K19(iTRAQ4plex)	0	1.17135	2.07047	1.00506	0	1.611e-11	6.33659	3	2727.46	-2.33666	94.1282	1
40317626	fTGSQPFGQGVEHATANk	1	1	1	N-Term(iTRAQ4plex); K18(iTRAQ4plex)	0	1.11967	1.11798	0.349659	0	6.358e-08	6.33653	3	2164.1	-2.18742	37.22	0
115298678	dYAGVFSDAGLTFTSSSGQQTAQR	11	1	1	N-Term(iTRAQ4plex)	0	1.1902	0.485418	0.453968	0	2.259e-11	6.33618	3	2638.25	0.544983	87.1267	0
13699256	iSTLTIEEGNLDIQRPk	1	2	1	N-Term(iTRAQ4plex); K17(iTRAQ4plex)	0	0.837041	1.42686	1.13443	0	8.022e-11	6.33387	3	2215.25	-1.73626	61.4018	0
530382075	fSVcVLGDQQHcDEAk	13	2	1	N-Term(iTRAQ4plex); C4(Carbamidomethyl); C12(Carbamidomethyl); K16(iTRAQ4plex)	0	0.929407	1.71767	1.07413	0	5.36e-09	6.33292	3	2181.02	-2.78445	41.4564	0
67089149	gcSkPLccScALLDSSHSELk	1	16	1	N-Term(iTRAQ4plex); C2(Carbamidomethyl); K4(iTRAQ4plex); C7(Carbamidomethyl); C8(Carbamidomethyl); C10(Carbamidomethyl); K21(iTRAQ4plex)	0	1.2814	1.79532	1.10782	0	1.285e-08	6.33171	4	2841.37	-2.2815	42.0327	0
5031887	nDSDPTYGQQGHPNTWk	3	2	1	N-Term(iTRAQ4plex); K17(iTRAQ4plex)	0	0.65655	0.445743	1.40689	0	1.442e-08	6.33124	3	2233.05	-2.0108	33.8043	0
530370900	sFSAPATQAYGHEIPLR	2	6	1	N-Term(iTRAQ4plex)	0	0.83711	0.449877	1.29743	0	1.837e-12	6.33065	3	1989.03	-0.738097	61.6741	0
7669492	rVIISAPSADAPMFVMGVNHEk	1	3	1	N-Term(iTRAQ4plex); K22(iTRAQ4plex)	0	1.22062	1.00011	0.884995	0	1.07e-10	6.33021	4	2657.41	-1.74697	60.6484	1
23510381	gDVEEDETIPDSEQDIRPR	2	3	1	N-Term(iTRAQ4plex)	0	1.16031	1.04695	1.12326	0	2.13e-11	6.32955	3	2344.1	-2.94112	44.5519	0
300388183	nAQAIEDMVGYAQETQHEk	1	2	1	N-Term(iTRAQ4plex); K19(iTRAQ4plex)	0	0.772113	1.01808	0.91103	0	9.75e-11	6.32875	3	2450.18	-1.72616	57.8654	0
4503823	aQFETLQQLVQHYSER	1	1	1	N-Term(iTRAQ4plex)	0	0.942992	0.426161	1.05737	0	3.541e-08	6.32807	3	2121.08	-0.69837	83.8993	0
530372141	tDLHNEGYILELDccSSLDHPTDQk	1	4	1	N-Term(iTRAQ4plex); C14(Carbamidomethyl); C15(Carbamidomethyl); K25(iTRAQ4plex)	0	0.792896	0.922269	1.16736	0	5.176e-09	6.32802	4	3248.49	-4.1933	56.3304	0
119703755	dLPWRPAEDGHSHAcR	7	1	1	N-Term(iTRAQ4plex); C15(Carbamidomethyl)	0	0.736597	0.461993	1.03291	0	3.237e-08	6.32708	4	2047.96	-3.82575	14.4345	0
189217425	dPGAAAGLSLHPTYFNLAEAAR	2	2	1	N-Term(iTRAQ4plex)	0	0.699366	0.485363	0.999298	0	1.367e-09	6.32634	3	2386.23	0.636828	70.8122	0
195976754	tLLHDMDAGHLSFVEEVFENQTR	1	16	1	N-Term(iTRAQ4plex)	0	0.775937	0.497649	0.928014	0	2.603e-09	6.32584	4	2832.37	-0.435906	92.1798	0
189083719	gYHPPSAYYAVSQLR	4	1	1	N-Term(iTRAQ4plex)	0	0.750443	0.534622	0.904815	0	1.463e-09	6.32513	3	1852.95	0.849886	56.0072	0
530364841	dAEGLDEIDHAEMELR	1	5	1	N-Term(iTRAQ4plex)	0	0.923936	0.633203	1.31855	0	1.842e-08	6.32512	3	1986.91	-2.89484	59.6403	0
105990532	aHLDIAGSLEGHLR	6	1	1	N-Term(iTRAQ4plex)	0	1.08646	0.427429	0.524684	0	1.028e-08	6.32478	4	1632.89	-1.98335	44.7067	0
91105764	aTPQHTVSFTcESHGFSPR	2	4	1	N-Term(iTRAQ4plex); C11(Carbamidomethyl)	0	1.06646	0.805395	0.906995	0	2.079e-07	6.32409	4	2290.07	-2.21867	29.4637	0
31621305	dLPVTEAVFSALVTGHAR	5	1	1	N-Term(iTRAQ4plex)	0	1.07006	0.982256	1.06303	0	3.377e-10	6.32371	3	2027.11	1.77049	104.25	0
46593007	mVLAAAGGVEHQQLLDLAQk	3	1	1	N-Term(iTRAQ4plex); K20(iTRAQ4plex)	0	1.08078	1.15892	0.953137	0	1.289e-09	6.32364	3	2380.32	-1.98797	66.8052	0
67782319	gLDAHLEQIFQEAHGMVAR	2	3	1	N-Term(iTRAQ4plex)	0	0.678437	0.297951	0.812449	0	4.102e-11	6.32354	3	2266.15	0.110995	81.7431	0
530399634	gPSAAGEQEPDkESGASVDEVAR	2	2	1	N-Term(iTRAQ4plex); K12(iTRAQ4plex)	0	1.227	1.07771	1.1305	0	5.149e-09	6.32335	3	2574.24	-4.5542	24.8992	1
4507877	sLLDASEEAIkk	5	4	1	N-Term(iTRAQ4plex); K11(iTRAQ4plex); K12(iTRAQ4plex)	0	1.30068	0.602723	1.20439	0	3.984e-09	6.32328	3	1736.01	-3.12597	40.7577	1
4502027	lVRPEVDVmcTAFHDNEETFLk	48	1	1	N-Term(iTRAQ4plex); M9(Oxidation); C10(Carbamidomethyl); K22(iTRAQ4plex)	0	0.942729	0.470091	0.736628	0	2.561e-06	6.32311	4	2954.46	-0.0415977	65.331	0
29789090	tVVSGScAAHSLLITTEGk	1	1	1	N-Term(iTRAQ4plex); C7(Carbamidomethyl); K19(iTRAQ4plex)	0	0.985585	1.90756	1.24353	0	1.395e-09	6.32244	3	2219.19	-2.54391	45.1287	0
5032179	dcQLNAHkDHQYQFLEDAVR	2	2	1	N-Term(iTRAQ4plex); C2(Carbamidomethyl); K8(iTRAQ4plex)	0	1.32382	1.87575	1.29283	0	3.035e-08	6.32236	4	2775.33	-6.67631	35.4048	1
4557305	iGEHTPSALAIMENANVLAR	10	2	1	N-Term(iTRAQ4plex)	0	1.03682	0.923548	0.993122	0	2.671e-10	6.32207	3	2251.2	0.631689	84.2772	0
148747351	aGDELTkMEDEDEQGWck	1	2	1	N-Term(iTRAQ4plex); K7(iTRAQ4plex); C17(Carbamidomethyl); K18(iTRAQ4plex)	0	1.19236	1.01836	1.82736	0	8.583e-08	6.32191	3	2573.18	-2.21176	48.4595	1
118150660	eVFEFRPELVNDDDEEADDTR	2	1	1	N-Term(iTRAQ4plex)	0	0.947786	1.22293	1.19457	0	1.391e-09	6.32142	3	2684.2	-2.01639	69.6248	0
189217853	mWcATTANYDDDRk	1	2	1	N-Term(iTRAQ4plex); C3(Carbamidomethyl); K14(iTRAQ4plex)	0	0.755276	0.708343	0.807315	0	1.931e-08	6.32125	3	2034.92	-3.70215	28.9889	1
19920317	eRDFTSLENTVEER	4	1	1	N-Term(iTRAQ4plex)	0	1.07423	1.17019	0.867078	0	8.246e-07	6.31997	3	1868.9	-5.24974	41.717	1
116875767	aIPVSPSAVEEDEDEDGHTVVATAR	3	8	1	N-Term(iTRAQ4plex)	0	0.944927	0.611181	1.34276	0	1.402e-09	6.31991	3	2738.32	-2.63695	50.7205	0
315434255	gFAYIEFSDkESVR	5	2	1	N-Term(iTRAQ4plex); K10(iTRAQ4plex)	0	1.17304	1.35641	1.04696	0	2.852e-08	6.3192	3	1936.01	-0.241872	57.5623	1
530425867	sHVEDGDIAGAPASSPEAPPAEQDPVQLk	3	4	1	N-Term(iTRAQ4plex); K29(iTRAQ4plex)	0	1.68689	3.0587	1.10856	0	3.086e-09	6.31907	4	3200.59	-0.0774735	54.0228	0
21614499	iLQLcMGNHELYMR	2	1	1	N-Term(iTRAQ4plex); C5(Carbamidomethyl)	0	0.750436	1.0374	1.25064	0	5.903e-10	6.31892	3	1921.95	-1.21096	69.0427	0
42476024	rFQSVESGANNVVFIR	1	2	1	N-Term(iTRAQ4plex)	0	1.08025	0.512208	0.705677	0	1.336e-07	6.31761	3	1967.06	-0.706923	47.0869	1
28178832	lNEHFLNTTDFLDTIk	7	3	1	N-Term(iTRAQ4plex); K16(iTRAQ4plex)	0	1.03835	2.28891	0.923966	0	1.125e-08	6.31717	3	2209.17	-0.891676	81.2259	0
4504165	vPFDAATLHTSTAMAAQHGMDDDGTGQk	3	7	1	N-Term(iTRAQ4plex); K28(iTRAQ4plex)	0	1.00686	0.630404	0.824164	0	9.83e-09	6.3171	4	3161.48	-1.14379	63.9227	0
4502491	aLVLDcHYPEDEVGQEDEAESDIFSIR	11	1	1	N-Term(iTRAQ4plex); C6(Carbamidomethyl)	0	1.34443	1.54257	1.35747	0	2.254e-09	6.31657	3	3280.51	1.09469	89.7752	0
61743954	hELTEISNVDVETQSGk	4	6	1	N-Term(iTRAQ4plex); K17(iTRAQ4plex)	0	0.807137	0.511168	1.41985	0	2.501e-09	6.31635	3	2174.11	-2.95841	38.3665	0
20149498	kLNQALLDLHALGSAR	6	2	1	N-Term(iTRAQ4plex); K1(iTRAQ4plex)	0	0.581573	0.383273	1.83351	0	6.33e-10	6.31632	3	2008.19	-0.147163	65.9539	1
4557741	tLNAHEHFVTSLDFHk	2	1	1	N-Term(iTRAQ4plex); K16(iTRAQ4plex)	0	0.832309	0.673303	0.990702	0	1.802e-08	6.3156	4	2184.14	-0.276528	46.9163	0
4557014	gAGAFGYFEVTHDITk	13	1	1	N-Term(iTRAQ4plex); K16(iTRAQ4plex)	0	0.948962	0.38894	0.870252	0	9.077e-10	6.3153	3	2001.03	-0.0203524	69.2245	0
530393159	gAALDVHESEPFSFAQGPLk	1	4	1	N-Term(iTRAQ4plex); K20(iTRAQ4plex)	0	0.969894	1.29946	1.41282	0	7.731e-09	6.31456	3	2388.24	-1.91996	68.3142	0
18644883	rQTSGGPVDASSEYQQELER	2	2	1	N-Term(iTRAQ4plex)	0	1.30344	0.940331	0.820917	0	3.531e-09	6.31364	3	2381.14	-1.53402	39.6331	1
21264602	sYDFISHcAAQGYHISPSSSSLFcR	1	1	1	N-Term(iTRAQ4plex); C8(Carbamidomethyl); C24(Carbamidomethyl)	0	0.928682	0.478359	1.09443	0	2.457e-09	6.31244	4	3021.37	-0.450434	65.1627	0
530399844	yFLQATHVQPDDIGAHMNVGR	1	3	1	N-Term(iTRAQ4plex)	0	0.957579	1.2954	0.825728	0	8.656e-11	6.31202	4	2513.23	-5.72459	55.6014	0
4502227	sELVAMLEEEELRk	2	2	1	N-Term(iTRAQ4plex); K14(iTRAQ4plex)	0	0.95715	1.55921	0.911889	0	3.837e-08	6.31118	3	1964.07	3.37513	76.9256	1
530401027	lRPLFEAcGEVVQIRPIFSNR	1	3	1	N-Term(iTRAQ4plex); C8(Carbamidomethyl)	0	0.90621	0.970526	1.00075	0	6.56e-10	6.31084	4	2645.45	0.526385	79.0572	0
530371595	tMLITHMQDLQEVTQDLHYENFR	4	5	1	N-Term(iTRAQ4plex)	0	0.92278	0.757618	1.10129	0	1.43e-09	6.31077	4	3006.44	-5.7391	81.107	0
4758516	eAATLEVERPLPMEVEk	3	4	1	N-Term(iTRAQ4plex); K17(iTRAQ4plex)	0	1.03515	1.40653	1.29258	0	9.531e-08	6.31022	3	2229.2	-3.22349	51.5205	0
4506019	iWDLNMENRPVETYQVHEYLR	2	4	1	N-Term(iTRAQ4plex)	0	0.816395	0.865452	0.993841	0	1.453e-07	6.30902	4	2849.41	-2.3295	66.2095	0
195976805	vAIVkPGVPMEIVLNk	1	2	1	N-Term(iTRAQ4plex); K5(iTRAQ4plex); K16(iTRAQ4plex)	0	0.968531	2.02431	0.879343	0	8.6e-08	6.3086	3	2139.33	-0.128187	74.0236	0
530360517	gYTLADEEEDPLIYQHR	1	4	1	N-Term(iTRAQ4plex)	0	1.10022	1.14203	0.910372	0	8.48e-09	6.30844	3	2193.06	-0.707502	56.4994	0
530372452	sQQSSDPDPNcVDRPVEGYLAVAVVR	4	3	1	N-Term(iTRAQ4plex); C11(Carbamidomethyl)	0	0.55381	1.37163	0.4783	0	1.916e-08	6.30826	4	3002.48	-0.0698045	64.7049	0
6005942	rEDEEESLNEVGYDDIGGcR	1	2	1	N-Term(iTRAQ4plex); C19(Carbamidomethyl)	0	0.730852	0.664838	0.606417	0	5.161e-09	6.30789	3	2486.08	-1.39444	48.192	1
530407861	sEEPAGQILSHLSSELk	2	3	1	N-Term(iTRAQ4plex); K17(iTRAQ4plex)	0	1.08148	0.984691	0.94581	0	2.429e-10	6.30632	3	2113.13	-2.60602	75.9235	0
28178825	vTYLVHNFEEGGGVAMGMYNQDk	3	1	1	N-Term(iTRAQ4plex); K23(iTRAQ4plex)	0	1.38517	1.70596	1.00262	0	9.204e-09	6.30444	4	2847.37	0.529795	80.7946	0
66932947	lHTEAQIQEEGTVVELTGR	10	1	1	N-Term(iTRAQ4plex)	0	1.21502	0.531806	0.380466	0	4.67e-10	6.30375	3	2254.18	-1.26536	58.2308	0
530408149	dFVSALPDkLDHEcAEGGENLSVGQR	1	5	1	N-Term(iTRAQ4plex); K9(iTRAQ4plex); C14(Carbamidomethyl)	0	0.80241	0.937708	0.932543	0	1.903e-07	6.30219	4	3131.53	-1.73782	56.7211	1
28416940	kEDLISAFGTDDQTEIck	2	1	1	N-Term(iTRAQ4plex); K1(iTRAQ4plex); C17(Carbamidomethyl); K18(iTRAQ4plex)	0	0.976934	0.78364	1.05738	0	1.356e-07	6.30144	3	2502.27	-4.15154	55.3675	1
374429545	gTGVIQLYEIQHGDLk	1	2	1	N-Term(iTRAQ4plex); K16(iTRAQ4plex)	0	1.03469	1.09219	1.08881	0	3.249e-07	6.30088	3	2059.13	-5.4807	61.5222	0
5901944	lQDRVDAQDETAAEFTLR	1	1	1	N-Term(iTRAQ4plex)	0	0.977282	0.733399	0.956256	0	7.275e-10	6.30087	3	2222.11	-2.64394	50.2976	1
530390811	vAQSIEDHHQEVIGFcR	2	5	1	N-Term(iTRAQ4plex); C16(Carbamidomethyl)	0	0.697562	1.0782	0.874208	0	6.303e-09	6.30075	3	2169.06	-2.63998	38.9659	0
25777615	vVVHPLVLLSVVDHFNR	5	1	1	N-Term(iTRAQ4plex)	0	0.850243	0.864096	0.897044	0	3.25e-10	6.2998	4	2087.22	-1.24936	88.3727	0
15451856	iDFEDVIAEPEGTHSFDGIWk	13	2	1	N-Term(iTRAQ4plex); K21(iTRAQ4plex)	0	0.621682	0.101637	1.21776	0	3.042e-09	6.29933	3	2693.34	2.58643	94.2207	0
51479156	tPALVNAAVTYSkPR	2	1	1	N-Term(iTRAQ4plex); K13(iTRAQ4plex)	0	0.891515	0.722274	0.780435	0	5.314e-10	6.29921	3	1876.09	0.262606	51.326	0
19718759	sLLTEADAGHTEFTDEVYQNESR	3	5	1	N-Term(iTRAQ4plex)	0	1.17057	1.07432	1.16082	0	2.233e-09	6.29896	3	2756.27	-3.10951	63.4581	0
193290128	wLPVQESSTDDkkPGER	2	1	1	N-Term(iTRAQ4plex); K12(iTRAQ4plex); K13(iTRAQ4plex)	0	0.952791	3.36527	1.21146	0	4.037e-08	6.29867	4	2404.28	0.311121	34.7137	1
32307144	sQVVFSAEELIYPDRR	1	2	1	N-Term(iTRAQ4plex)	0	1.12316	1.84318	0.763071	0	7.808e-08	6.29805	3	2053.08	-0.690602	68.4455	1
22538467	qVLGQMVIDEELLGDGHSYSPR	2	1	1	N-Term(iTRAQ4plex)	0	0.842778	0.931093	0.91637	0	3.193e-11	6.29703	3	2587.29	-0.152605	81.3558	0
15011972	rQEVISELLVTEAAHVR	2	9	1	N-Term(iTRAQ4plex)	0	0.91489	0.642746	0.983999	0	1.062e-07	6.29695	4	2094.18	-1.39925	74.62	1
530402950	hLLQAPVDDAQEILHSR	3	3	1	N-Term(iTRAQ4plex)	0	0.867526	1.26059	0.820673	0	1.961e-08	6.29659	4	2086.11	-0.76677	56.6264	0
4502027	aDDkETcFAEEGkk	15	2	1	N-Term(iTRAQ4plex); K4(iTRAQ4plex); C7(Carbamidomethyl); K13(iTRAQ4plex); K14(iTRAQ4plex)	0	1.1785	0.566154	0.832433	0	1.208e-08	6.29534	3	2204.13	-3.40662	7.51554	2
4557389	iNVGGGLSGDHck	1	1	1	N-Term(iTRAQ4plex); C12(Carbamidomethyl); K13(iTRAQ4plex)	0	1.36764	0.650007	0.562687	0	1.205e-09	6.29481	3	1601.83	-3.24292	20.3398	0
115298659	qLLGSAHAVEVFHR	2	1	1	N-Term(iTRAQ4plex)	0	0.616968	0.255111	0.677552	0	4.672e-08	6.29454	4	1707.94	-1.91891	36.5728	0
530388769	kEPMEALNTAQGAR	1	2	1	N-Term(iTRAQ4plex); K1(iTRAQ4plex)	0	0.858436	0.775878	0.964845	0	3.137e-08	6.29416	3	1803.96	-2.97612	21.157	1
530371716	eEQSSDAGLFkEEGGLDFLGR	1	2	1	N-Term(iTRAQ4plex); K11(iTRAQ4plex)	0	0.827037	1.39343	1.35466	0	1.403e-08	6.29398	3	2572.27	-2.52902	75.9078	1
109809741	dRVEASSLPEVR	1	4	1	N-Term(iTRAQ4plex)	0	0.820594	0.862611	0.917363	0	1.598e-07	6.29299	3	1501.8	-4.69913	25.2554	1
150421684	gDGTcHVTTASLDGESSHk	1	5	1	N-Term(iTRAQ4plex); C5(Carbamidomethyl); K19(iTRAQ4plex)	0	0.570747	0.860697	1.03428	0	7.636e-10	6.29147	4	2247.05	-1.8412	20.1485	0
9624998	eGRPSGEAFVELESEEEVk	4	1	1	N-Term(iTRAQ4plex); K19(iTRAQ4plex)	0	1.02013	1.12405	1.0567	0	6.34e-07	6.29088	3	2409.19	-4.02381	47.6393	0
16507237	dNHLLGTFDLTGIPPAPR	46	1	1	N-Term(iTRAQ4plex)	0	1.02349	1.14621	0.863602	0	3.033e-10	6.29052	3	2078.11	-1.9321	76.1797	0
5453634	gLEYLYLSVHDEDRDDHTR	4	1	1	N-Term(iTRAQ4plex)	0	0.889877	0.709018	1.13564	0	1.958e-09	6.29034	3	2477.18	0.474735	53.5959	1
259906020	kcEAEEAEPPAATQPQTSETQTSHLPESER	1	6	1	N-Term(iTRAQ4plex); K1(iTRAQ4plex); C2(Carbamidomethyl)	0	1.03465	1.0896	1.55578	0	2.868e-08	6.29011	4	3626.7	-1.93689	18.7248	1
4506617	gLDVDSLVIEHIQVNk	7	4	1	N-Term(iTRAQ4plex); K16(iTRAQ4plex)	0	1.09263	1.66616	1.25844	0	6.727e-10	6.28995	3	2067.17	1.54557	86.7486	0
4557579	eDDkLVVEcVMk	4	1	1	N-Term(iTRAQ4plex); K4(iTRAQ4plex); C9(Carbamidomethyl); K12(iTRAQ4plex)	0	0.95263	0.557009	1.42977	0	1.214e-06	6.28917	3	1897.01	-1.20699	47.8251	1
22547146	eVHcFcVVSHSVLDAFR	1	1	1	N-Term(iTRAQ4plex); C4(Carbamidomethyl); C6(Carbamidomethyl)	0	1.0422	0.734524	1.26096	0	5.77e-08	6.28868	4	2206.08	6.1321	68.5743	0
5729875	lLkEGEEPTVYSDEEEPkDESAR	1	2	1	N-Term(iTRAQ4plex); K3(iTRAQ4plex); K18(iTRAQ4plex)	0	1.33668	1.02256	1.25348	0	4.967e-08	6.28843	4	3082.54	-2.47889	34.11	2
530383226	rPQTDQAVEFFIR	2	5	1	N-Term(iTRAQ4plex)	0	1.35124	0.729662	0.901367	0	8.844e-09	6.2883	3	1750.93	-1.04014	64.7235	0
530419271	gQVQEVGWHDVAGWLGR	3	5	1	N-Term(iTRAQ4plex)	0	1.24922	1.5178	1.17598	0	4.303e-10	6.28745	3	2038.04	-0.710162	81.5797	0
4503635	rQEcSIPVcGQDQVTVAMTPR	5	1	1	N-Term(iTRAQ4plex); C4(Carbamidomethyl); C9(Carbamidomethyl)	0	1.07316	0.591363	0.8041	0	1.318e-09	6.28531	3	2576.24	-2.4628	52.4806	1
40068518	tVSkVDDFLANEAk	2	2	1	N-Term(iTRAQ4plex); K4(iTRAQ4plex); K14(iTRAQ4plex)	0	1.20708	1.1875	0.805631	0	3.886e-09	6.28359	3	1969.09	-1.34682	47.1871	1
66932947	kYSDASDcHGEDSQAFcEk	12	1	1	N-Term(iTRAQ4plex); K1(iTRAQ4plex); C8(Carbamidomethyl); C17(Carbamidomethyl); K19(iTRAQ4plex)	0	1.13821	0.564833	0.53832	0	1.748e-08	6.28309	4	2666.16	-6.99181	9.86261	1
259155302	yVcEGPSHGGLPGASSEk	2	3	1	N-Term(iTRAQ4plex); C3(Carbamidomethyl); K18(iTRAQ4plex)	0	0.899294	1.17342	1.1995	0	1.979e-11	6.28265	3	2120.03	-2.18928	33.3704	0
530385070	gEAVLRPGLDAEPELSPEEQR	1	2	1	N-Term(iTRAQ4plex)	0	0.909949	1.06475	0.975337	0	9.177e-10	6.2824	3	2436.24	-2.03374	52.055	0
325652076	sQHFFDTSVPLMDDGDDNTLYHR	1	5	1	N-Term(iTRAQ4plex)	0	1.09385	1.25496	0.940568	0	7.483e-10	6.28237	4	2854.29	0.615261	71.6552	0
34740329	lFIGGLSFETTDDSLREHFEk	2	3	1	N-Term(iTRAQ4plex); K21(iTRAQ4plex)	0	1.1676	1.61039	1.00908	0	8.65e-08	6.28134	3	2729.39	-4.65364	78.0465	1
359465572	nPHPSSAFLNLIGFVSR	5	1	1	N-Term(iTRAQ4plex)	0	0.897485	0.929485	0.848327	0	3.699e-10	6.28116	3	2000.08	0.389168	91.7572	0
308818195	dRFQLTDcQIYEVLSVIR	2	3	1	N-Term(iTRAQ4plex); C8(Carbamidomethyl)	0	1.04505	0.470514	0.926606	0	7.887e-08	6.28013	3	2399.25	-2.42406	104.689	1
4503139	gQDHcGIESEVVAGIPR	17	1	1	N-Term(iTRAQ4plex); C5(Carbamidomethyl)	0	1.34698	1.25578	1.20105	0	2.049e-08	6.27948	3	1967.97	-1.8293	44.3502	0
530421457	eNVLVETLNHEMYEAk	4	4	1	N-Term(iTRAQ4plex); K16(iTRAQ4plex)	0	0.882958	0.37913	1.13815	0	1.4e-09	6.2785	3	2207.12	-0.360296	79.7333	0
56682959	nDPHLcDFIETHYLNEQVk	4	1	1	N-Term(iTRAQ4plex); C6(Carbamidomethyl); K19(iTRAQ4plex)	0	0.288724	0.280392	2.85878	0	2.784e-08	6.27824	3	2660.29	-4.32847	60.7782	0
530412098	aTFGcHDGYSLDGPEEIEcTk	9	2	1	N-Term(iTRAQ4plex); C5(Carbamidomethyl); C19(Carbamidomethyl); K21(iTRAQ4plex)	0	1.21399	0.599863	0.599699	0	6.114e-09	6.27448	3	2674.19	-3.08597	46.6665	0
67782319	eLHLLGVQVQQFQDVATR	3	3	1	N-Term(iTRAQ4plex)	0	0.659225	0.533809	0.647494	0	3.55e-09	6.27287	3	2225.22	0.883221	81.1294	0
16579888	sSFATcVLVSEEDkHAIIVEPEkR	2	1	1	N-Term(iTRAQ4plex); C6(Carbamidomethyl); K14(iTRAQ4plex); K23(iTRAQ4plex)	0	0.732156	0.417837	0.89337	0	1.995e-05	6.27242	5	3176.69	-2.09351	53.3673	2
145309311	aSYDTLcVLDGDkDSVNcAR	2	4	1	N-Term(iTRAQ4plex); C7(Carbamidomethyl); K13(iTRAQ4plex); C18(Carbamidomethyl)	0	0.868137	1.17002	1.18716	0	5.221e-10	6.27229	3	2547.19	-4.33731	53.7512	1
530410975	sILGTLTVEQIYQDRDQFAk	1	5	1	N-Term(iTRAQ4plex); K20(iTRAQ4plex)	0	0.702021	0.817793	0.726816	0	7.642e-06	6.27143	4	2613.41	-2.79371	79.1648	1
52632383	sDALETLGFLNHYQMk	6	2	1	N-Term(iTRAQ4plex); K16(iTRAQ4plex)	0	0.893683	1.08528	1.0816	0	3.738e-07	6.27062	3	2155.1	-6.40248	74.0414	0
18375501	kPLVLcGDLNVAHEEIDLR	1	2	1	N-Term(iTRAQ4plex); K1(iTRAQ4plex); C6(Carbamidomethyl)	0	0.981245	1.34461	1.01698	0	1.262e-07	6.27041	4	2479.35	-2.52158	64.7899	0
320118911	lcQDIDEcESGAHQcSEAQTcVNFHGGYR	2	1	1	N-Term(iTRAQ4plex); C2(Carbamidomethyl); C8(Carbamidomethyl); C15(Carbamidomethyl); C21(Carbamidomethyl)	0	0.910586	0.658437	1.15221	0	1.06e-07	6.26984	4	3572.47	-3.6648	34.3667	0
4507709	nVHmNDNVLHSAFEVGAR	3	4	1	N-Term(iTRAQ4plex); M4(Oxidation)	0	0.978281	0.865142	0.683777	0	7.208e-10	6.26953	4	2170.05	-1.50182	40.1589	0
299523086	dRDVTFSPATIENELIk	4	1	1	N-Term(iTRAQ4plex); K17(iTRAQ4plex)	0	0.867894	1.60826	0.711403	0	7.339e-08	6.26858	3	2236.2	-4.07724	77.2665	1
4503841	imLFTNEDNPHGNDSAk	4	3	1	N-Term(iTRAQ4plex); M2(Oxidation); K17(iTRAQ4plex)	0	1.10527	1.11526	0.993137	0	4.502e-09	6.26742	3	2207.06	-2.01887	51.5207	0
12056473	gSDHSASLEPGELAELVR	6	2	1	N-Term(iTRAQ4plex)	0	1.15569	1.25306	0.911439	0	5.407e-09	6.26531	3	2011.02	-2.01251	70.14	0
4507877	vGkETVQTTEDQILk	2	4	1	N-Term(iTRAQ4plex); K3(iTRAQ4plex); K15(iTRAQ4plex)	0	0.999789	0.478566	0.90522	0	2.993e-06	6.265	3	2121.21	-1.91256	48.3	1
75813620	vANYcSTHLLEHITTNEDFR	3	5	1	N-Term(iTRAQ4plex); C5(Carbamidomethyl)	0	1.09307	1.10221	0.999329	0	2.392e-10	6.26482	4	2564.23	-2.2819	50.3826	0
296841073	aESQNTFEETELELkk	1	4	1	N-Term(iTRAQ4plex); K15(iTRAQ4plex); K16(iTRAQ4plex)	0	0.935519	0.871689	1.1383	0	3.246e-08	6.26429	3	2328.22	-2.65804	48.5015	1
21614544	kLLETEcPQYIR	7	2	1	N-Term(iTRAQ4plex); K1(iTRAQ4plex); C7(Carbamidomethyl)	0	0.792716	1.10051	0.459017	0	3.246e-07	6.26384	3	1838.01	-1.80097	38.4951	1
29550838	nIDVFNVEDQkR	1	1	1	N-Term(iTRAQ4plex); K11(iTRAQ4plex)	0	0.799887	5.08369	0.771917	0	3.946e-07	6.26375	3	1764.95	-0.0288735	39.5068	1
41872631	gYDYGPHFQGILEASLEGDSGR	4	1	1	N-Term(iTRAQ4plex)	0	1.09919	1.14708	1.06221	0	3.894e-10	6.26329	3	2512.18	-1.69788	75.1533	0
5031593	gFESPSDNSSAMLLQWHEk	8	2	1	N-Term(iTRAQ4plex); K19(iTRAQ4plex)	0	1.1545	1.00749	1.13831	0	1.636e-08	6.26256	3	2451.18	-3.47356	65.2917	0
41872583	sIAEEQYSDLEkEk	1	2	1	N-Term(iTRAQ4plex); K12(iTRAQ4plex); K14(iTRAQ4plex)	0	1.41298	1.08447	1.13497	0	1.064e-07	6.26217	3	2101.1	-3.0926	36.1755	1
530372141	tLDGPESNPLEVHEEPLSGk	3	4	1	N-Term(iTRAQ4plex); K20(iTRAQ4plex)	0	0.938098	0.799158	1.14197	0	2.799e-11	6.26216	3	2436.24	-3.84063	52.7508	0
89191868	rDETLQDGcDTHFck	3	1	1	N-Term(iTRAQ4plex); C9(Carbamidomethyl); C14(Carbamidomethyl); K15(iTRAQ4plex)	0	0.970007	0.570346	0.534807	0	4.32e-05	6.26215	4	2169.99	-2.01619	18.3112	1
42518070	dTIQHQQGEAVWVSEGk	2	11	1	N-Term(iTRAQ4plex); K17(iTRAQ4plex)	0	1.18682	0.649139	1.3775	0	3.451e-09	6.2613	3	2200.12	-1.51893	34.5762	0
42544174	kSDVEDHSVHLLFSANR	1	2	1	N-Term(iTRAQ4plex); K1(iTRAQ4plex)	0	1.21998	0.905823	0.910969	0	1.449e-08	6.26116	4	2242.17	-3.2174	37.0303	1
116256336	aQDGSHPLSLQDLIEk	5	20	1	N-Term(iTRAQ4plex); K16(iTRAQ4plex)	0	0.94887	1.18133	0.946695	0	4.075e-08	6.26103	3	2039.1	-1.30568	63.5498	0
33942072	nHQEEDLTEFLcANHVLk	4	5	1	N-Term(iTRAQ4plex); C12(Carbamidomethyl); K18(iTRAQ4plex)	0	0.779546	1.09453	1.01657	0	2.703e-08	6.2588	4	2485.24	1.16786	71.5634	0
366039979	eVLcDHMVDGQPLAEDSGLHIIAAcNPYR	1	2	1	N-Term(iTRAQ4plex); C4(Carbamidomethyl); C25(Carbamidomethyl)	0	1.22676	2.08207	0.811076	0	9.884e-09	6.25858	4	3424.61	-2.87735	73.1919	0
4758648	fQGEDTVVIASkPYAFDR	2	1	1	N-Term(iTRAQ4plex); K12(iTRAQ4plex)	0	1.0509	0.982098	1.14993	0	8.413e-11	6.25818	3	2331.22	-1.07863	73.009	0
4758012	vSQPIEGHAASFAQFk	3	3	1	N-Term(iTRAQ4plex); K16(iTRAQ4plex)	0	0.946072	1.17622	0.984469	0	1.782e-08	6.25805	3	2005.07	-3.18537	41.7245	0
46593007	eVESMGAHLNAYSTR	3	2	1	N-Term(iTRAQ4plex)	0	1.1694	1.19165	0.945703	0	1.223e-08	6.25781	3	1808.86	-5.98622	30.2849	0
17978519	yEIMDGAPVkGESIPIR	3	3	1	N-Term(iTRAQ4plex); K10(iTRAQ4plex)	0	1.13737	0.87517	1.17113	0	1.942e-08	6.25725	3	2163.17	-0.174812	63.7052	1
239582755	vGELVGVLAAHcQGEGR	1	1	1	N-Term(iTRAQ4plex); C12(Carbamidomethyl)	0	0.980772	1.07509	0.888819	0	2.453e-10	6.25655	3	1895.99	2.8006	65.4929	0
530370900	eQAIALLkDQEPGAFIIR	3	6	1	N-Term(iTRAQ4plex); K8(iTRAQ4plex)	0	0.985738	0.360181	1.22646	0	2.111e-09	6.25628	3	2300.32	1.19972	82.5178	1
109659849	aIEDDLMkTEDEYETLER	1	4	1	N-Term(iTRAQ4plex); K8(iTRAQ4plex)	0	0.709705	0.715785	0.861088	0	2.27e-09	6.25605	3	2488.2	-1.84164	70.3169	1
70780353	vLVSVSEHTWTEQPEAESSQADRDR	4	6	1	N-Term(iTRAQ4plex)	0	0.536678	0.123316	0.636961	0	1.82e-07	6.25601	3	3000.43	-4.89238	42.0556	1
56550081	mHDLNTDQENLVGTHDAPIR	3	2	1	N-Term(iTRAQ4plex)	0	0.917725	1.21376	1.10592	0	9.077e-09	6.25531	4	2420.17	-1.06047	43.6935	0
61835204	tSPYDHmLPGAEHFAEYAGR	3	3	1	N-Term(iTRAQ4plex); M7(Oxidation)	0	1.24828	1.13497	0.824911	0	7.282e-08	6.2552	4	2409.1	-3.43151	47.8202	0
530425867	dAQDVQASQAEADQQQTR	5	4	1	N-Term(iTRAQ4plex)	0	1.23923	3.27603	1.12277	0	1.653e-09	6.25516	3	2132.98	-4.25258	23.0818	0
499137509	eGGVFTFGAGGYGQLGHNSTSHEINPR	1	4	1	N-Term(iTRAQ4plex)	0	1.41342	1.10412	1.19508	0	3.764e-09	6.25433	4	2933.4	-2.45469	50.1848	0
300388183	nSVcHTATVIANSFMHcGTTSDQFLR	2	2	1	N-Term(iTRAQ4plex); C4(Carbamidomethyl); C17(Carbamidomethyl)	0	0.935307	0.958845	0.886616	0	6.487e-08	6.25384	4	3098.43	-1.95704	72.574	0
41393561	aAGIDEQENWHEGkENIR	5	1	1	N-Term(iTRAQ4plex); K14(iTRAQ4plex)	0	1.31884	1.41495	0.90171	0	5.285e-07	6.25377	4	2384.18	-3.03213	24.7498	1
25777602	tITGFQTHTTPVLLAHGER	3	3	1	N-Term(iTRAQ4plex)	0	0.848482	0.79025	0.917236	0	1.944e-07	6.25355	4	2223.19	-2.51055	40.6204	0
530372795	gVNAIVYMIDAADREk	3	4	1	N-Term(iTRAQ4plex); K16(iTRAQ4plex)	0	1.11955	0.857983	1.07342	0	1.4e-09	6.25223	3	2053.1	0.464407	81.3195	1
39777597	eDITHTYkYPEGSSEER	6	4	1	N-Term(iTRAQ4plex); K8(iTRAQ4plex)	0	1.3823	0.673266	0.913592	0	5.241e-05	6.25091	4	2329.11	-3.8321	16.9565	1
4757768	sIQEIQELDkDDESLR	10	4	1	N-Term(iTRAQ4plex); K10(iTRAQ4plex)	0	1.15746	1.07404	1.24677	0	4.167e-08	6.25015	3	2206.13	-4.48559	52.4117	1
126012562	sGQQAcEGVGSFLLYSVHEGIR	2	1	1	N-Term(iTRAQ4plex); C6(Carbamidomethyl)	0	1.00134	0.76893	1.02292	0	4.338e-10	6.24911	3	2538.24	-4.17874	75.8188	0
5453597	eGAAHAFAQYNMDQFTPVk	1	1	1	N-Term(iTRAQ4plex); K19(iTRAQ4plex)	0	0.866689	1.01533	1.06666	0	5.837e-09	6.24866	3	2413.18	-1.26322	62.6905	0
46852390	aELEQHLEQEQEFQVNk	3	1	1	N-Term(iTRAQ4plex); K17(iTRAQ4plex)	0	1.20373	1.32085	1.24035	0	2.262e-08	6.24659	3	2387.2	-2.36616	48.6023	0
530386330	cLTQSGIAGGYkPFNLETcR	2	6	1	N-Term(iTRAQ4plex); C1(Carbamidomethyl); K12(iTRAQ4plex); C19(Carbamidomethyl)	0	0.782696	0.765448	0.97671	0	2.534e-08	6.24445	3	2560.28	-1.81906	55.9968	0
8923900	eVAYLGNEVSDEEcLkR	3	1	1	N-Term(iTRAQ4plex); C14(Carbamidomethyl); K16(iTRAQ4plex)	0	0.986511	1.00578	1.33438	0	1.162e-10	6.2437	3	2299.15	-0.260669	48.8595	1
47458820	fLQESNVLYQHNLR	2	11	1	N-Term(iTRAQ4plex)	0	0.683423	0.517947	0.833126	0	1.71e-07	6.24301	3	1905.01	-1.68308	53.1705	0
4502027	sHcIAEVENDEmPADLPSLAADFVESk	194	2	1	N-Term(iTRAQ4plex); C3(Carbamidomethyl); M12(Oxidation); K27(iTRAQ4plex)	0	0.984137	0.494443	0.722223	0	1.616e-07	6.24203	4	3278.53	-3.59772	92.8836	0
58530840	aQQIHSQTSQQYPLYDLDLGk	1	3	1	N-Term(iTRAQ4plex); K21(iTRAQ4plex)	0	1.12236	2.51024	0.710027	0	1.075e-08	6.2418	3	2721.41	-0.808421	61.5571	0
4501859	lFDFQGLQHQVAHVATQLEAAR	3	2	1	N-Term(iTRAQ4plex)	0	1.07078	0.967965	0.853703	0	1.454e-09	6.24157	4	2623.39	0.425216	93.3557	0
530361078	aELLVTEAPSkPITVTVEEQR	2	8	1	N-Term(iTRAQ4plex); K11(iTRAQ4plex)	0	0.727843	0.445964	1.1718	0	9.006e-09	6.24026	3	2598.46	-1.53972	62.0335	0
6912382	aLDAEEEAcLHScAGk	2	1	1	N-Term(iTRAQ4plex); C9(Carbamidomethyl); C13(Carbamidomethyl); K16(iTRAQ4plex)	0	1.32125	1.60049	1.36238	0	8.417e-10	6.24025	3	2048.95	-4.35695	29.5497	0
530360793	kETESEAEDNLDDLEk	1	7	1	N-Term(iTRAQ4plex); K1(iTRAQ4plex); K16(iTRAQ4plex)	0	1.11281	1.51404	0.74315	0	2.987e-09	6.23973	3	2297.13	-1.43696	41.7623	1
66932947	mcPQLQQYEMHGPEGLR	4	1	1	N-Term(iTRAQ4plex); C2(Carbamidomethyl)	0	0.995305	0.437728	0.507771	0	6.774e-09	6.23964	3	2218.03	-0.313731	53.4234	0
530361078	qVQFSEEHWVHESGRPVQR	3	8	1	N-Term(iTRAQ4plex)	0	0.705895	0.464453	1.19823	0	1.111e-07	6.23927	4	2479.23	-3.36523	23.8425	0
308818200	nHQSAAEYNIFEGMELR	6	2	1	N-Term(iTRAQ4plex)	0	0.86742	0.76468	0.938345	0	1.699e-09	6.23784	3	2153.02	-0.990566	68.4124	0
223029410	dHFGLEGDEESTMLEDSVSPk	3	2	1	N-Term(iTRAQ4plex); K21(iTRAQ4plex)	0	0.982373	0.555534	1.43754	0	1.307e-09	6.23678	3	2610.21	-0.158708	67.9666	0
60499021	aLADLVHSHIQSNELcSk	1	3	1	N-Term(iTRAQ4plex); C16(Carbamidomethyl); K18(iTRAQ4plex)	0	1.01158	1.33802	1.11481	0	5.844e-09	6.2357	3	2310.21	-2.39569	55.0894	0
188528689	wEVLIGSSHILTPTR	2	3	1	N-Term(iTRAQ4plex)	0	1.02781	0.696223	1.04648	0	3.013e-07	6.23559	3	1853.04	0.253241	80.4805	0
28416940	gSLEVLNLkDVEEGDEkFE	2	1	1	N-Term(iTRAQ4plex); K9(iTRAQ4plex); K17(iTRAQ4plex)	0	1.09705	0.839747	1.28743	0	2.798e-05	6.23521	3	2582.35	-3.00364	78.0657	2
217272894	vEESGEHVILGTGELYLDcVmHDLR	3	4	1	N-Term(iTRAQ4plex); C19(Carbamidomethyl); M21(Oxidation)	0	1.18102	0.9177	0.962505	0	1.566e-09	6.235	4	3031.45	-2.40364	88.112	0
56118310	kVVDYSQFQESDDADEDYGR	4	3	1	N-Term(iTRAQ4plex); K1(iTRAQ4plex)	0	1.02501	1.07294	0.836427	0	8.733e-09	6.23469	3	2654.21	-1.73499	48.5242	1
226056130	gGETVMVNAAAGAVGSVVGQIAk	2	2	1	N-Term(iTRAQ4plex); K23(iTRAQ4plex)	0	1.03837	1.06393	1.10337	0	1.379e-11	6.23452	3	2374.3	-0.997985	96.2321	0
14165466	nNQFQALLQYADPVSAQHAk	1	5	1	N-Term(iTRAQ4plex); K20(iTRAQ4plex)	0	0.664709	0.921148	0.953867	0	8.378e-10	6.23357	3	2531.32	-2.84491	74.9426	0
530400838	dRFGIDDQDYLVSLTR	1	3	1	N-Term(iTRAQ4plex)	0	1.27926	0.788813	0.756913	0	4.767e-10	6.2327	3	2057.04	-0.320028	74.7179	1
308818195	dIGAIAQVHAENGDIIAEEQQR	2	3	1	N-Term(iTRAQ4plex)	0	0.842621	0.727996	1.05285	0	1.135e-11	6.2315	3	2521.27	-0.880597	62.2123	0
5730087	sAYGFHTASScFWDTTSDGTcTVR	1	1	1	N-Term(iTRAQ4plex); C11(Carbamidomethyl); C21(Carbamidomethyl)	0	0.734671	0.514302	0.931816	0	6.306e-10	6.23137	3	2858.22	-1.16138	61.3687	0
23238188	cGQEEHDVLLSNEEDRk	2	2	1	N-Term(iTRAQ4plex); C1(Carbamidomethyl); K17(iTRAQ4plex)	0	1.13753	1.03781	1.3702	0	2.103e-05	6.23077	4	2346.11	-4.18698	20.5523	1
4758516	gPPQEEEEEEDEEEEATkEDAEAPGIRDHESL	4	4	1	N-Term(iTRAQ4plex); K18(iTRAQ4plex)	0	1.24252	1.62616	1.37171	0	7.663e-08	6.23018	4	3911.73	0.362773	51.7371	2
530436796	kGETWATPNcSEATcEGNNVISLRPR	1	3	1	K1(iTRAQ4plex); N-Term(iTRAQ4plex); C10(Carbamidomethyl); C15(Carbamidomethyl)	0	1.07479	1.22553	1.09673	0	3.21e-05	6.22993	4	3235.58	-0.638562	47.9452	1
117320537	dSSVFILGNTDRPDASAVYLHDFQR	4	2	1	N-Term(iTRAQ4plex)	0	0.689288	1.22985	0.688872	0	3.999e-09	6.22971	4	2967.47	-1.39925	80.6792	0
41871946	sEQAVAQLEEEkk	2	3	1	N-Term(iTRAQ4plex); K12(iTRAQ4plex); K13(iTRAQ4plex)	0	0.942743	0.827691	1.12855	0	3.361e-09	6.22944	3	1921.05	-4.36025	26.1355	1
157738667	aQSLQEAAHQELNTLk	2	3	1	N-Term(iTRAQ4plex); K16(iTRAQ4plex)	0	1.18646	0.756182	1.0803	0	4.89e-09	6.22883	3	2069.12	-3.32233	50.0997	0
45580688	scVGETTESTQcEDEELEHLR	1	1	1	N-Term(iTRAQ4plex); C2(Carbamidomethyl); C12(Carbamidomethyl)	0	1.2826	0.598235	0.633266	0	4.162e-09	6.22867	3	2653.15	0.0662968	48.0572	0
271398239	yPSLSLHGIEGAFSGSGAk	7	3	1	N-Term(iTRAQ4plex); K19(iTRAQ4plex)	0	1.25757	1.73149	1.16502	0	6.759e-10	6.22865	3	2166.14	-0.451553	78.1926	0
156523970	hTFmGVVSLGSPSGEVSHPR	3	1	1	N-Term(iTRAQ4plex); M4(Oxidation)	0	1.09528	0.666318	0.780251	0	5.309e-10	6.22842	3	2241.12	-1.91749	36.0252	0
38788319	gTWESHPETTELVVLQGR	2	1	1	N-Term(iTRAQ4plex)	0	1.2801	0.683861	1.15854	0	2.319e-07	6.2262	3	2183.12	-2.83394	57.3346	0
5730085	eAIESAIGGNAYQHSk	2	1	1	N-Term(iTRAQ4plex); K16(iTRAQ4plex)	0	1.05218	1.29011	1.11711	0	7.1e-09	6.22599	3	1963.01	-2.71222	28.2779	0
281485550	tGcTDINEcEIGAHNcGk	4	1	1	N-Term(iTRAQ4plex); C3(Carbamidomethyl); C9(Carbamidomethyl); C16(Carbamidomethyl); K18(iTRAQ4plex)	0	1.24172	0.468289	1.22283	0	8.202e-10	6.22572	3	2324.02	-3.41088	18.3747	0
7657033	gQEETPSWEHILFTccHNR	3	1	1	N-Term(iTRAQ4plex); C15(Carbamidomethyl); C16(Carbamidomethyl)	0	1.04904	0.803507	1.13797	0	6.699e-08	6.22536	4	2545.14	-2.34187	58.0791	0
14591904	iAVDEVHccSQWGHDFRPDYk	1	1	1	N-Term(iTRAQ4plex); C8(Carbamidomethyl); C9(Carbamidomethyl); K21(iTRAQ4plex)	0	0.788989	1.09724	0.95323	0	4.627e-08	6.22477	4	2907.35	-0.567293	47.6304	0
13775200	yTIHSQLEHLQSk	1	1	1	N-Term(iTRAQ4plex); K13(iTRAQ4plex)	0	0.888936	1.24144	1.00579	0	2.12e-06	6.22423	4	1872.02	-2.30262	25.5957	0
530418539	gTSETDTIcTcEEGWHcTSEAcEScVLHR	1	6	1	N-Term(iTRAQ4plex); C9(Carbamidomethyl); C11(Carbamidomethyl); C17(Carbamidomethyl); C22(Carbamidomethyl); C25(Carbamidomethyl)	0	1.26458	0.951382	1.26191	0	3.254e-07	6.22398	4	3616.45	-2.34874	45.4732	0
291190783	tPDSFEESQGEEIGkVER	1	4	1	N-Term(iTRAQ4plex); K15(iTRAQ4plex)	0	1.23181	0.784774	1.26935	0	1.588e-08	6.22382	3	2325.13	-5.33553	34.2728	1
296531406	iTDLANLSAANHDAAIFPGGFGAAk	3	7	1	N-Term(iTRAQ4plex); K25(iTRAQ4plex)	0	0.996209	0.871953	1.05189	0	1.322e-08	6.22317	4	2730.44	-1.25254	87.8244	0
66932947	tEHPFTVEEFVLPk	20	1	1	N-Term(iTRAQ4plex); K14(iTRAQ4plex)	0	1.23468	0.507845	0.478839	0	6.988e-09	6.22285	3	1961.06	-0.750681	70.3544	0
41327764	lQcPQVDLFYLHAPDHGTPVEETLHAcQR	1	2	1	N-Term(iTRAQ4plex); C3(Carbamidomethyl); C27(Carbamidomethyl)	0	1.13199	0.998692	1.46316	0	3.621e-07	6.22188	5	3575.72	-0.986	71.416	0
18426915	eQSIFGDHRDEEEETHMk	2	3	1	N-Term(iTRAQ4plex); K18(iTRAQ4plex)	0	1.14597	1.16693	0.934064	0	0.000111	6.21934	4	2505.14	-6.47643	18.5894	1
98986464	eEIHkDLLVTGAYEISDQSGGAGGLR	4	2	1	N-Term(iTRAQ4plex); K5(iTRAQ4plex)	0	1.1581	1.29973	0.889018	0	1.484e-08	6.21913	4	3003.56	-0.658435	65.971	1
34740329	kLFIGGLSFETTDDSLR	4	3	1	N-Term(iTRAQ4plex); K1(iTRAQ4plex)	0	0.932783	1.16983	1.02419	0	1.685e-07	6.21844	3	2187.18	-5.27454	77.2041	1
45439327	nSIEAHMEAVHADWk	1	1	1	N-Term(iTRAQ4plex); K15(iTRAQ4plex)	0	0.90133	0.383567	1.08312	0	6.231e-11	6.21836	3	2026	-3.86105	39.3067	0
530377933	eIQQALVDAGDkPATFVGSR	2	3	1	N-Term(iTRAQ4plex); K12(iTRAQ4plex)	0	1.01759	0.782651	0.917813	0	3.099e-10	6.21814	3	2390.29	-2.06539	63.3431	0
193794826	fALPSPQHILGLPVGQHIYLSAR	9	3	1	N-Term(iTRAQ4plex)	0	1.07588	0.574324	1.02362	0	2.332e-08	6.2174	3	2658.49	-3.20595	85.8432	0
16507237	akFEELNMDLFR	8	1	1	N-Term(iTRAQ4plex); K2(iTRAQ4plex)	0	1.04961	2.76994	0.779461	0	4.787e-07	6.21643	3	1800.96	2.16084	74.0951	1
306966132	qEQIDNQYHSLLELGEk	2	1	1	N-Term(iTRAQ4plex); K17(iTRAQ4plex)	0	0.932978	0.315107	1.47996	0	2.933e-08	6.21596	3	2332.2	-2.87946	62.8777	0
33350932	aLEHAFQLEHImDLTR	4	1	1	N-Term(iTRAQ4plex); M12(Oxidation)	0	0.91959	0.846602	1.07694	0	3.364e-09	6.21587	3	2084.07	-0.957295	78.9893	0
5031981	aVEEEDkMTPEQLAIk	2	1	1	N-Term(iTRAQ4plex); K7(iTRAQ4plex); K16(iTRAQ4plex)	0	1.04257	1.30056	1.14143	0	8.347e-09	6.21546	3	2263.22	-1.21247	46.691	1
4758304	sHMmDVQGSTQDSAIkDFVLk	1	1	1	N-Term(iTRAQ4plex); M4(Oxidation); K16(iTRAQ4plex); K21(iTRAQ4plex)	0	1.14142	2.64489	0.940497	0	1.371e-07	6.2151	4	2785.42	-0.985413	53.8754	1
4506411	nRLENDGATALAEAFR	2	4	1	N-Term(iTRAQ4plex)	0	1.03951	0.865777	0.731517	0	4.498e-07	6.21457	3	1891.97	-1.32581	57.9805	1
21361621	lSLcGEESFGTGSDHIR	3	3	1	N-Term(iTRAQ4plex); C4(Carbamidomethyl)	0	0.769285	0.875717	1.24153	0	2.45e-08	6.21457	3	2008.94	-5.85177	50.4053	0
530405751	eNTEGEYSGIEHVIVDGVVQSIk	5	4	1	N-Term(iTRAQ4plex); K23(iTRAQ4plex)	0	1.37865	1.12873	1.11091	0	2.91e-10	6.21454	3	2790.44	1.73883	97.6849	0
75709217	sISFHPSGDFILVGTQHPTLR	1	1	1	N-Term(iTRAQ4plex)	0	1.28028	1.41697	1.16687	0	5.677e-07	6.21418	4	2453.31	0.482305	67.8368	0
4826932	dGSGDSHPDFPEDADIDLkDVDk	1	1	1	N-Term(iTRAQ4plex); K19(iTRAQ4plex); K23(iTRAQ4plex)	0	1.28465	1.08167	0.967337	0	6.463e-09	6.21405	4	2919.39	0.140031	58.4876	1
4757810	qGQYSPMAIEEQVAVIYAGVR	6	4	1	N-Term(iTRAQ4plex)	0	0.837944	0.988591	0.798298	0	8.612e-10	6.21361	3	2453.26	-0.412131	102.294	0
306966132	lQTASDESYkDPTNIQSk	2	2	1	N-Term(iTRAQ4plex); K10(iTRAQ4plex); K18(iTRAQ4plex)	0	0.914076	0.613843	1.37329	0	2.805e-08	6.21336	3	2457.28	0.0244509	38.7883	1
55770888	qTDDLRGEIAVLEATVQNNQDER	2	1	1	N-Term(iTRAQ4plex)	0	0.977698	0.67617	0.753947	0	4.977e-09	6.21266	3	2758.38	0.935655	91.6677	1
12667788	tFHIFYYLLSGAGEHLk	6	2	1	N-Term(iTRAQ4plex); K17(iTRAQ4plex)	0	0.751313	0.808294	0.963067	0	4.77e-10	6.21245	4	2284.24	0.779633	90.6153	0
19424132	aLRPDMGYNTLANFR	2	1	1	N-Term(iTRAQ4plex)	0	0.980431	0.866949	1.12876	0	2.085e-07	6.21237	3	1882.97	-2.3469	61.705	0
5031857	dQLIYNLLkEEQTPQNk	5	5	1	N-Term(iTRAQ4plex); K9(iTRAQ4plex); K17(iTRAQ4plex)	0	0.909551	2.23481	0.943121	0	2.349e-08	6.21227	3	2506.39	0.202874	72.0656	1
56550081	mHDLNTDQENLVGTHDAPIR	3	2	1	N-Term(iTRAQ4plex); M1(Oxidation)	0	1.14209	0.695243	0.730816	0	1.403e-07	6.2116	4	2436.16	-2.07288	32.1759	0
4502119	rPVLFQEYLDIDQmIFNR	5	2	1	N-Term(iTRAQ4plex); M14(Oxidation)	0	1.02166	0.448978	0.790148	0	9.038e-08	6.2114	3	2457.28	2.57644	99.6428	0
166158922	aLPLALVLHELGAGR	7	2	1	N-Term(iTRAQ4plex)	0	1.51548	2.06882	0.661638	0	6.035e-10	6.21122	3	1674.03	8.47749	101.686	0
34452173	yAVYTVVSSHEQFTk	1	2	1	N-Term(iTRAQ4plex); K15(iTRAQ4plex)	0	1.45169	1.03715	0.895106	0	2.389e-08	6.21087	3	2047.06	-4.56214	49.0588	0
9257257	sYIYSGSHDGHINYWDSETGENDSFAGk	5	4	1	N-Term(iTRAQ4plex); K28(iTRAQ4plex)	0	0.946657	0.866873	0.985439	0	1.045e-06	6.21038	4	3424.49	-9.55354	49.1274	0
21361399	aISHEHSPSDLEAHFVPLVk	5	1	1	N-Term(iTRAQ4plex); K20(iTRAQ4plex)	0	1.0415	1.03729	1.27598	0	3.729e-08	6.21033	3	2501.33	-4.32372	49.93	0
530389313	aSAHAITGPPTELITSEVTAR	3	2	1	N-Term(iTRAQ4plex)	0	1.17956	0.654412	1.07313	0	2.536e-11	6.2098	3	2266.21	-0.914267	72.1473	0
40807482	iLTQDTPEFFIDQGHAk	3	1	1	N-Term(iTRAQ4plex); K17(iTRAQ4plex)	0	0.853573	2.95408	0.537199	0	1.577e-11	6.20959	3	2248.19	0.053653	70.2829	0
299890871	rVEAAQETVADYQQTIk	2	6	1	N-Term(iTRAQ4plex); K17(iTRAQ4plex)	0	1.06676	0.999124	1.11915	0	5.114e-08	6.20838	3	2238.19	-3.88339	40.3884	1
14550407	aLHQVFEHMLDVSk	3	3	1	N-Term(iTRAQ4plex); K14(iTRAQ4plex)	0	1.25886	0.783271	0.787336	0	9.08e-10	6.20829	3	1942.05	0.154716	67.7442	0
115298674	qDLGSPEGIAVDHLGR	2	3	1	N-Term(iTRAQ4plex)	0	0.74905	0.382542	0.969019	0	7.889e-11	6.20813	3	1807.94	-1.00426	52.7586	0
4557485	aEEEHLGILGPQLHADVGDk	1	1	1	N-Term(iTRAQ4plex); K20(iTRAQ4plex)	0	1.081	0.629607	0.662162	0	7.435e-12	6.20802	4	2416.26	-2.83676	46.8803	0
105990532	iHSGSFQSQVELSNDQEk	2	1	1	N-Term(iTRAQ4plex); K18(iTRAQ4plex)	0	0.974891	0.39424	0.607393	0	5.038e-08	6.2077	3	2321.15	-4.68456	28.5758	0
29789090	tLDGIFSEQVAMGYSHSLVIAR	1	1	1	N-Term(iTRAQ4plex)	0	0.812995	1.38574	1.0546	0	1.126e-10	6.20751	3	2538.31	-2.3841	90.2283	0
530368138	eADIDGDGQVNYEEFVQMMTAk	45	4	1	N-Term(iTRAQ4plex); K22(iTRAQ4plex)	0	0.894118	0.676138	1.00965	0	1.63e-09	6.20714	3	2778.28	-0.078322	103.825	0
38505222	gFVEDLDESFkENR	1	3	1	N-Term(iTRAQ4plex); K11(iTRAQ4plex)	0	0.893682	1.1342	1.11243	0	3.455e-11	6.20712	3	1972.98	-1.36598	66.9583	1
65288071	iQGSEHLYNDHGVIVDYNTTDPLIR	1	4	1	N-Term(iTRAQ4plex)	0	1.23791	0.816111	0.989206	0	2.398e-09	6.20637	4	3013.51	-0.841276	61.4795	0
195976754	dQLRPSQLLHLFcQQHR	2	16	1	N-Term(iTRAQ4plex); C13(Carbamidomethyl)	0	0.671578	0.702281	1.30018	0	7.084e-08	6.20615	5	2320.22	-0.463165	62.1578	0
151301228	fVkEPAFEDITLESER	3	6	1	N-Term(iTRAQ4plex); K3(iTRAQ4plex)	0	0.99503	1.37013	0.941803	0	3.421e-09	6.20538	3	2198.15	-1.66004	62.9128	1
4507173	aSEALSFNEVTSGAQDDLRk	1	1	1	N-Term(iTRAQ4plex); K20(iTRAQ4plex)	0	1.34354	1.13452	1.2293	0	3.178e-10	6.20497	3	2426.23	-3.68924	57.7432	1
23238222	yATDTFAGLcHQLTNALVER	2	4	1	N-Term(iTRAQ4plex); C10(Carbamidomethyl)	0	0.960523	0.931431	0.99892	0	2.743e-10	6.20399	3	2424.21	0.497243	98.209	0
40549448	gIRPFPSEETTENDDDVYR	1	3	1	N-Term(iTRAQ4plex)	0	1.0133	1.08726	0.853629	0	8.408e-08	6.20276	3	2384.11	-3.02739	43.5417	0
194097323	kLFYSTFATDDRk	2	1	1	N-Term(iTRAQ4plex); K1(iTRAQ4plex); K13(iTRAQ4plex)	0	1.16659	0.987703	0.92114	0	3.686e-06	6.20197	4	2024.11	-5.02229	36.5547	2
5032059	lEEHLEGIVNIFHQYSVR	4	1	1	N-Term(iTRAQ4plex)	0	0.45384	1.23952	0.323983	0	5.034e-11	6.20168	4	2327.22	-1.07191	88.0788	0
221307584	iGGVQQDTILAEGLHFR	5	2	1	N-Term(iTRAQ4plex)	0	1.02112	0.92576	0.871602	0	6.74e-10	6.20145	3	1998.08	-2.48026	76.1219	0
530405728	tFSHELSDFGLESTAGEIPVVAIR	10	3	1	N-Term(iTRAQ4plex)	0	0.842182	1.20871	0.763163	0	1.859e-11	6.20136	3	2719.41	0.806417	99.0822	0
530378678	dAVVQHSQLAAAVENLk	2	2	1	N-Term(iTRAQ4plex); K17(iTRAQ4plex)	0	1.05784	1.07172	1.08444	0	4.871e-10	6.20078	3	2081.16	1.11427	59.1583	0
40353734	dELHIVEAEAMNYEGSPIk	4	5	1	N-Term(iTRAQ4plex); K19(iTRAQ4plex)	0	1.06204	1.2046	1.09298	0	1.348e-10	6.20072	3	2433.22	-0.946544	72.0621	0
188595687	gEVVRDFEIIDNHDYSYTVk	2	3	1	N-Term(iTRAQ4plex); K20(iTRAQ4plex)	0	1.12879	0.594799	0.699018	0	1.964e-08	6.19969	3	2687.35	-2.57515	58.1096	1
33356174	vELAQLQEEWNEHNAk	2	2	1	N-Term(iTRAQ4plex); K16(iTRAQ4plex)	0	0.777412	1.21675	0.901439	0	4.304e-08	6.19938	3	2226.13	-4.47351	60.234	0
4885649	gTILISSEEGETEANNHk	1	3	1	N-Term(iTRAQ4plex); K18(iTRAQ4plex)	0	1.19664	1.44368	1.47955	0	6.35e-10	6.19922	3	2217.12	-0.680941	29.4214	0
54607135	sEMEMAHLYSLcDAAHAQTEVAk	1	1	1	N-Term(iTRAQ4plex); C12(Carbamidomethyl); K23(iTRAQ4plex)	0	0.714455	0.589519	0.804224	0	2.141e-08	6.19879	4	2880.36	0.209471	60.2649	0
154146191	kHLEINPDHSIIETLR	3	2	1	N-Term(iTRAQ4plex); K1(iTRAQ4plex)	0	1.04105	1.09508	0.885347	0	6.518e-09	6.19866	4	2203.24	0.00354931	45.1404	1
223029410	dHFGLEGDEESTmLEDSVSPk	3	2	1	N-Term(iTRAQ4plex); M13(Oxidation); K21(iTRAQ4plex)	0	1.03683	0.517203	0.88625	0	1.11e-09	6.19845	3	2626.2	-0.963904	59.332	0
7019547	iNLEAAELGEISDIHTk	2	1	1	N-Term(iTRAQ4plex); K17(iTRAQ4plex)	0	1.15507	1.04911	1.09719	0	6.876e-11	6.19811	3	2141.17	0.820747	74.5465	0
13376617	eDLYEAADkWVAAVGk	1	2	1	N-Term(iTRAQ4plex); K9(iTRAQ4plex); K16(iTRAQ4plex)	0	1.29717	2.01355	0.989733	0	6.572e-09	6.19803	3	2197.19	0.383118	83.3124	1
87196339	fEPGQSYAGVVQYSHSQmQEHVSLR	8	1	1	N-Term(iTRAQ4plex); M18(Oxidation)	0	0.914806	0.378247	1.42808	0	5.563e-10	6.19792	4	3024.44	-0.407475	51.8702	0
226437577	rLPTEEEWEFAAR	3	5	1	N-Term(iTRAQ4plex)	0	1.18442	0.840932	0.901529	0	3.847e-06	6.1974	3	1777.9	2.52729	57.6912	1
7662502	gIGIENIHYLNDGLWHMk	1	2	1	N-Term(iTRAQ4plex); K18(iTRAQ4plex)	0	1.06142	1.28173	1.42577	0	4.527e-08	6.19725	4	2398.26	0.0550887	80.6208	0
530383417	eEQEYEEEVEEEPRPAAk	4	7	1	N-Term(iTRAQ4plex); K18(iTRAQ4plex)	0	1.06948	0.45059	1.14365	0	2.673e-09	6.19695	3	2479.17	-2.61543	31.7975	0
530367170	kAVDEAADALLk	1	12	1	N-Term(iTRAQ4plex); K1(iTRAQ4plex); K12(iTRAQ4plex)	0	1.04253	0.641128	0.969163	0	3.857e-08	6.19604	3	1675.99	-1.56162	47.9146	1
4502027	mPcAEDYLSVVLNQLcVLHEk	3	2	1	N-Term(iTRAQ4plex); C3(Carbamidomethyl); C16(Carbamidomethyl); K21(iTRAQ4plex)	0	1.04692	0.524952	0.824437	0	1.198e-09	6.19578	4	2806.43	2.78957	114.255	0
18644734	rGEIIDNDTEEEFYLR	1	1	1	N-Term(iTRAQ4plex)	0	1.18016	0.814292	0.772666	0	1.621e-09	6.19525	3	2143.04	-2.43052	54.3955	1
208022622	ecPSDEcGAGVFmASHFDR	5	1	1	N-Term(iTRAQ4plex); C2(Carbamidomethyl); C7(Carbamidomethyl); M13(Oxidation)	0	0.942766	1.38164	0.981311	0	5.119e-11	6.19466	3	2331.95	-1.0105	48.4193	0
530418373	aGNEkEEGETADTVGccSLR	4	2	1	N-Term(iTRAQ4plex); K5(iTRAQ4plex); C16(Carbamidomethyl); C17(Carbamidomethyl)	0	0.997485	2.32744	1.08393	0	5.88e-10	6.1942	3	2471.13	-4.99679	15.8153	1
169881252	rPELLTHSTTEVTQPR	2	11	1	N-Term(iTRAQ4plex)	0	1.44243	1.13905	0.870696	0	4.905e-07	6.19404	3	2009.08	-2.60742	19.6213	0
38788353	gTLSDEHAGVISVLAQQAAk	4	1	1	N-Term(iTRAQ4plex); K20(iTRAQ4plex)	0	1.07571	0.945356	1.16532	0	6.564e-11	6.19241	3	2283.25	0.0388173	66.3221	0
217272839	eLQPGSHIQSDkEIDAFVR	1	1	1	N-Term(iTRAQ4plex); K12(iTRAQ4plex)	0	1.08638	1.8476	0.630085	0	2.143e-07	6.19233	4	2457.29	-3.05843	43.0977	1
530389313	yNVISHDSIQISWk	4	2	1	N-Term(iTRAQ4plex); K14(iTRAQ4plex)	0	1.79415	0.933373	0.981806	0	8.07e-07	6.19163	3	1978.06	-2.97963	58.9602	0
4503301	fDGGEEVLISGEFNDLRk	2	2	1	N-Term(iTRAQ4plex); K18(iTRAQ4plex)	0	1.02322	0.907011	0.921336	0	1.42e-11	6.19111	3	2313.19	-0.936443	73.065	1
4885281	tFVVQGFGNVGLHSMR	6	3	1	N-Term(iTRAQ4plex)	0	1.00658	0.846779	0.915287	0	2.725e-10	6.1911	3	1892.99	-2.10246	61.5977	0
166235178	aQPFVAAANIDDkR	1	2	1	N-Term(iTRAQ4plex); K13(iTRAQ4plex)	0	0.735598	0.372933	1.02768	0	2.524e-11	6.18734	3	1803.99	-0.466837	39.7977	1
150170653	eRPELLGSFEDVLIR	2	5	1	N-Term(iTRAQ4plex)	0	0.931783	0.800961	1.08046	0	1.051e-08	6.18733	3	1917.06	0.999634	80.6881	0
14318424	vNEHLQVEGHSNVYAIGDcADVR	1	1	1	N-Term(iTRAQ4plex); C19(Carbamidomethyl)	0	0.974797	1.01972	0.658896	0	2.482e-07	6.18644	4	2726.29	-5.68445	37.5193	0
425876770	sGGGGDIHQGFQSLLTEVNk	4	5	1	N-Term(iTRAQ4plex); K20(iTRAQ4plex)	0	1.06595	0.494259	1.50006	0	5.856e-10	6.1857	3	2332.21	-2.76126	60.1238	0
205277386	aVEYYFASDASAVIEHTNR	9	2	1	N-Term(iTRAQ4plex)	0	1.16935	2.07826	0.805835	0	3.887e-11	6.18478	3	2287.11	0.496058	81.0924	0
4503049	gVNTGAVGSYIYDRDPEGk	7	3	1	N-Term(iTRAQ4plex); K19(iTRAQ4plex)	0	1.05081	0.512841	1.51739	0	2.158e-09	6.18455	3	2286.15	-2.62588	44.3931	1
142976675	vVSHPTLPVTITAHEDR	1	4	1	N-Term(iTRAQ4plex)	0	1.07738	1.04952	1.08588	0	2.809e-07	6.18351	4	2016.09	-3.09603	32.5892	0
4505849	eAALSYGFYGcHcGVGGR	2	1	1	N-Term(iTRAQ4plex); C11(Carbamidomethyl); C13(Carbamidomethyl)	0	1.29394	0.776177	0.385417	0	5.911e-11	6.18262	3	2104.94	-2.74077	42.3495	0
269996004	nVVEELLSGNPHIEk	3	2	1	N-Term(iTRAQ4plex); K15(iTRAQ4plex)	0	1.08453	2.76999	0.941147	0	4.14e-11	6.18246	3	1966.08	-0.16301	76.6044	0
398303810	lcIEHVEEHGLDIDGIYR	2	6	1	N-Term(iTRAQ4plex); C2(Carbamidomethyl)	0	0.963513	0.740334	0.891057	0	4.083e-09	6.18246	4	2312.15	-0.249859	62.8921	0
4506787	fVHLLDQSDQDFQEELDLMk	4	2	1	N-Term(iTRAQ4plex); K20(iTRAQ4plex)	0	0.925478	1.12867	1.28936	0	1.215e-08	6.18208	4	2738.35	-3.78695	98.6592	0
45243507	aQWFAIQHISLNPPR	4	1	1	N-Term(iTRAQ4plex)	0	0.532843	0.62092	1.22033	0	8.061e-10	6.18123	3	1922.05	-0.34532	74.2786	0
11321585	kAcADATLSQITNNIDPVGR	2	1	1	N-Term(iTRAQ4plex); K1(iTRAQ4plex); C3(Carbamidomethyl)	0	0.848098	1.25745	1.00697	0	8.496e-07	6.17967	3	2432.28	-1.32894	57.5447	1
226495417	eLAQAEDELDEAHNQAR	1	1	1	N-Term(iTRAQ4plex)	0	0.990591	0.636252	0.902786	0	5.237e-10	6.17869	3	2082.97	-5.57417	46.8711	0
115430223	mLITILGTVkPNANR	1	2	1	N-Term(iTRAQ4plex); K10(iTRAQ4plex)	0	0.988086	0.893299	1.3028	0	1.069e-09	6.17861	3	1929.16	-0.211305	75.9236	0
17978479	nEAELSLVLSHcTGATDGATADk	3	2	1	N-Term(iTRAQ4plex); C12(Carbamidomethyl); K23(iTRAQ4plex)	0	1.00851	1.12679	1.07306	0	9.218e-10	6.17846	3	2648.3	-4.29805	56.9574	0
530384039	wIQEAETTVNVLVDASHR	3	6	1	N-Term(iTRAQ4plex)	0	1.01823	0.426258	1.34911	0	8.905e-09	6.17807	3	2212.15	-0.451383	104.553	0
116063573	lVSNHSLHETSSVFVDSLTk	4	2	1	N-Term(iTRAQ4plex); K20(iTRAQ4plex)	0	1.08205	0.866312	1.08564	0	2.509e-09	6.17798	3	2488.32	-2.66955	50.9287	0
530421227	lGAGPDGVEEIkR	2	5	1	N-Term(iTRAQ4plex); K12(iTRAQ4plex)	0	0.927757	0.843983	1.17939	0	6.41e-08	6.17717	3	1628.92	-3.49245	38.1561	1
5729877	lDkSQIHDIVLVGGSTR	3	4	1	N-Term(iTRAQ4plex); K3(iTRAQ4plex)	0	0.9281	1.10475	0.868374	0	2.96e-07	6.17714	3	2126.22	1.1821	56.5229	1
17865802	kTDGYSGADISIIVR	2	1	1	N-Term(iTRAQ4plex); K1(iTRAQ4plex)	0	0.975562	0.896877	0.991808	0	3.811e-09	6.17529	3	1883.05	-0.229382	50.8165	1
62241042	tELAEPIAIRPTSETVMYPAYAk	2	2	1	N-Term(iTRAQ4plex); K23(iTRAQ4plex)	0	0.99245	1.51527	1.11757	0	1.635e-08	6.17527	3	2839.51	-1.46562	70.5838	0
367460087	mQAHIQDLEEQLDEEEGAR	6	6	1	N-Term(iTRAQ4plex)	0	0.908059	0.509393	0.99438	0	1.159e-09	6.17492	3	2385.1	-3.17244	63.0288	0
45447090	yLQEFAPLGTGGGLYHFR	2	3	1	N-Term(iTRAQ4plex)	0	0.923492	1.8112	0.952545	0	4.839e-10	6.17431	3	2170.12	-1.36933	80.08	0
4758796	gGGGGGPGEGFDVAk	3	1	1	N-Term(iTRAQ4plex); K15(iTRAQ4plex)	0	1.24716	1.45875	1.00056	0	8.396e-12	6.17278	2	1549.78	-0.799011	30.9672	0
4503031	aNHPHNVQSQVVEAFIR	1	1	1	N-Term(iTRAQ4plex)	0	0.89539	0.557626	0.965808	0	2.102e-08	6.17262	3	2090.09	-3.48647	38.8479	0
4557581	tQTVcNFTDGALVQHQEWDGk	10	1	1	N-Term(iTRAQ4plex); C5(Carbamidomethyl); K21(iTRAQ4plex)	0	1.17767	0.702849	1.57894	0	4.468e-09	6.17239	3	2722.31	-2.83696	54.813	0
10092619	qQLTEDGDSFLHLAIIHEEk	1	1	1	N-Term(iTRAQ4plex); K20(iTRAQ4plex)	0	0.635408	0.446349	0.949974	0	7.172e-09	6.16967	4	2611.36	0.11309	67.191	0
195539356	dAYSGGAVNLYHVR	2	2	1	N-Term(iTRAQ4plex)	0	0.940983	0.856109	0.990579	0	3.031e-07	6.16966	3	1665.84	-1.60164	37.4382	0
6005721	kISEIEDAAFLAR	2	2	1	N-Term(iTRAQ4plex); K1(iTRAQ4plex)	0	0.870244	0.708517	1.18388	0	2.639e-09	6.16958	3	1751	0.911154	65.7267	1
5174539	eVGVYEALkDDSWLk	9	3	1	N-Term(iTRAQ4plex); K9(iTRAQ4plex); K15(iTRAQ4plex)	0	1.22211	1.25004	1.04106	0	1.268e-08	6.16932	3	2184.19	0.255174	79.2461	1
45439327	lHSEGDQLLAAEHPGR	3	1	1	N-Term(iTRAQ4plex)	0	1.01067	0.583401	1.02209	0	5.865e-08	6.16847	4	1873.95	-4.81958	20.0227	0
21264602	dTQDHLAVFHLDSEASVR	4	1	1	N-Term(iTRAQ4plex)	0	0.908013	0.459406	0.990571	0	2.525e-08	6.16825	4	2184.07	-4.3748	45.4201	0
4757714	kLVTDQNISENWR	2	2	1	N-Term(iTRAQ4plex); K1(iTRAQ4plex)	0	0.757731	0.801082	1.04903	0	6.406e-07	6.16632	3	1891.03	-1.20229	40.1015	1
7661568	iVYYYHDADGHFHLIDGDk	1	6	1	N-Term(iTRAQ4plex); K19(iTRAQ4plex)	0	0.974605	2.54369	0.892356	0	3.181e-08	6.1662	4	2566.26	-2.14776	54.9985	0
380503846	sLLSDVEELVEkENQASR	4	3	1	N-Term(iTRAQ4plex); K12(iTRAQ4plex)	0	0.824182	0.393431	1.14243	0	2.498e-09	6.16596	3	2334.24	1.61799	102.674	1
145580600	sWNTEAGVPLATLcSNLYHR	2	2	1	N-Term(iTRAQ4plex); C14(Carbamidomethyl)	0	0.897639	0.91571	1.03304	0	3.59e-10	6.16545	3	2433.21	-0.618504	75.4259	0
213511012	lDVGNAEVkLEEENR	5	2	1	N-Term(iTRAQ4plex); K9(iTRAQ4plex)	0	1.08173	1.0361	0.916889	0	2.464e-09	6.16504	3	2003.06	-0.174744	60.271	1
530421457	lLHDSGLNVVVLEAR	7	4	1	N-Term(iTRAQ4plex)	0	1.04383	0.613018	1.15034	0	2.062e-08	6.16399	3	1779.02	-3.43309	63.07	0
530429522	kLIGEVSSGSGETFSYPDFLR	3	7	1	N-Term(iTRAQ4plex); K1(iTRAQ4plex)	0	1.03187	1.05991	0.984107	0	3.553e-10	6.16364	3	2577.34	-2.96408	73.837	1
392307009	qTYGDIEVDLkDTDk	1	2	1	N-Term(iTRAQ4plex); K11(iTRAQ4plex); K15(iTRAQ4plex)	0	1.06499	1.50619	0.890009	0	1.814e-07	6.16335	3	2172.13	-3.78313	50.3027	1
6912714	fQEYHIQQNEALAAk	2	1	1	N-Term(iTRAQ4plex); K15(iTRAQ4plex)	0	1.26065	1.68849	1.15413	0	7.038e-07	6.16315	3	2078.07	-7.97966	38.293	0
530424136	yTDQGGEEEEDYESEEQLQHR	1	2	1	N-Term(iTRAQ4plex)	0	0.843562	0.882659	0.972511	0	1.688e-09	6.1626	3	2715.13	-2.62528	37.7833	0
524552373	sSSHFNPDPDAETLYk	1	11	1	N-Term(iTRAQ4plex); K16(iTRAQ4plex)	0	1.80246	1.11413	0.960285	0	2.725e-08	6.16219	3	2096.02	-0.828275	50.2139	0
530383643	dGIDDESYGQIFkPIISk	3	2	1	N-Term(iTRAQ4plex); K13(iTRAQ4plex); K18(iTRAQ4plex)	0	1.05601	1.05186	1.11548	0	8.602e-09	6.16204	3	2457.32	-2.1962	75.4342	0
13129044	eSLkELEEEAEEEQR	1	1	1	N-Term(iTRAQ4plex); K4(iTRAQ4plex)	0	0.883582	1.36236	1.5632	0	1.816e-08	6.16099	3	2136.05	-2.57429	58.2172	1
440309857	eGIVTATEQEVkEDIAk	1	2	1	N-Term(iTRAQ4plex); K12(iTRAQ4plex); K17(iTRAQ4plex)	0	1.02476	1.74613	0.800885	0	1.058e-08	6.16098	3	2292.27	2.34925	71.5371	1
304434690	tcLHAAAAGGNVEcIk	1	5	1	N-Term(iTRAQ4plex); C2(Carbamidomethyl); C14(Carbamidomethyl); K16(iTRAQ4plex)	0	1.19516	1.07735	1.15552	0	1.932e-10	6.16068	3	1960	0.332273	28.0983	0
376319203	nTTYDLIANIVHDGkPSEGSYR	2	3	1	N-Term(iTRAQ4plex); K15(iTRAQ4plex)	0	1.13466	1.06502	1.07817	0	1.336e-09	6.16028	4	2738.4	-0.364975	73.8322	0
29789006	sLMEQDVkENEALLLR	1	4	1	N-Term(iTRAQ4plex); K8(iTRAQ4plex)	0	1.15959	0.465605	1.34967	0	9.373e-07	6.16015	3	2176.18	-3.18516	62.4949	1
115298678	sGIPIVTSPYQIHFTk	14	1	1	N-Term(iTRAQ4plex); K16(iTRAQ4plex)	0	1.34477	0.563426	0.585583	0	1.492e-10	6.16008	3	2076.17	-1.16406	70.2105	0
154146191	eLISNSSDALDkIR	6	2	1	N-Term(iTRAQ4plex); K12(iTRAQ4plex)	0	1.23775	1.07937	0.804139	0	4.83e-08	6.16008	3	1849.02	-3.64545	45.4488	1
13236587	vSFSYAGLSGDDPDLGPAHVVTVIAR	3	1	1	N-Term(iTRAQ4plex)	0	0.953689	0.525882	1.0588	0	4.579e-10	6.1596	3	2787.45	3.07314	92.4956	0
40789249	lMETQEEDVVLLTAGEHNk	1	3	1	N-Term(iTRAQ4plex); K19(iTRAQ4plex)	0	0.957456	0.874888	0.830929	0	1.344e-10	6.15935	3	2444.25	-2.61967	66.6506	0
32483410	scESNSPFPVHPGTAEccTk	8	2	1	N-Term(iTRAQ4plex); C2(Carbamidomethyl); C17(Carbamidomethyl); C18(Carbamidomethyl); K20(iTRAQ4plex)	0	1.00638	0.786841	0.721683	0	2.438e-09	6.15933	3	2553.14	-1.57069	37.0955	0
299890871	kYFTcDEGHGIFVR	1	4	1	N-Term(iTRAQ4plex); K1(iTRAQ4plex); C5(Carbamidomethyl)	0	0.783924	0.854066	1.05751	0	2.832e-08	6.15777	4	2017.02	-1.65132	36.1826	1
12597661	nLVDFLTGEEVVcHVAR	2	1	1	N-Term(iTRAQ4plex); C13(Carbamidomethyl)	0	1.05524	1.4624	1.01426	0	6.004e-11	6.15738	3	2102.08	-1.53452	86.2784	0
156523968	kGDEVDGVDEVAk	2	1	1	N-Term(iTRAQ4plex); K1(iTRAQ4plex); K13(iTRAQ4plex)	0	1.08331	1.33477	0.941345	0	1.29e-07	6.15733	3	1792.96	-3.52589	14.6085	1
5031601	vAWVSHDSTVcLADADk	3	3	1	N-Term(iTRAQ4plex); C11(Carbamidomethyl); K17(iTRAQ4plex)	0	1.07419	1.13507	1.01681	0	1.394e-09	6.1573	3	2162.07	-2.35539	55.8625	0
530389317	yLAEVAAGDDkk	6	3	1	N-Term(iTRAQ4plex); K11(iTRAQ4plex); K12(iTRAQ4plex)	0	1.16272	1.32427	1.0794	0	1.465e-06	6.15627	3	1711.95	-3.26232	29.2631	1
66932947	lVHVEEPHTETVR	16	1	1	N-Term(iTRAQ4plex)	0	1.21312	0.447217	0.533858	0	1.668e-06	6.15627	3	1689.9	-3.11642	25.119	0
56090586	kPNVAEAGEQFGQLGR	1	1	1	N-Term(iTRAQ4plex); K1(iTRAQ4plex)	0	1.14689	1.03055	1.20181	0	5.878e-09	6.15595	3	1989.07	-3.72327	43.8325	0
5031569	dQLQTFSEEHPVLLTEAPLNPR	3	2	1	N-Term(iTRAQ4plex)	0	1.16267	0.721986	0.961443	0	7.671e-09	6.15426	3	2678.39	-0.59029	78.6489	0
27436946	sVTVVEDDEDEDGDDLLHHHHGSHcSSSGDPAEYNLR	6	2	1	N-Term(iTRAQ4plex); C25(Carbamidomethyl)	0	1.1351	0.798982	1.35753	0	8.189e-08	6.15234	5	4274.81	-4.58444	35.668	0
8922665	dVYGGAHQTLGLSGNLIASSFGk	2	2	1	N-Term(iTRAQ4plex); K23(iTRAQ4plex)	0	1.14159	0.553169	0.920485	0	4.346e-09	6.1523	3	2580.37	1.378	75.7779	0
4506649	tVFAEHISDEckR	3	2	1	N-Term(iTRAQ4plex); C11(Carbamidomethyl); K12(iTRAQ4plex)	0	0.92948	1.27855	0.858784	0	8.347e-08	6.15226	3	1879.96	-0.951443	30.486	1
530375113	dLTPAVTDNDEADkk	1	3	1	N-Term(iTRAQ4plex); K14(iTRAQ4plex); K15(iTRAQ4plex)	0	0.980676	1.19299	0.98787	0	9.719e-07	6.15218	3	2064.07	-3.97882	17.375	1
116734849	scYSLANQLELNPDFSRPNR	1	3	1	N-Term(iTRAQ4plex); C2(Carbamidomethyl)	0	0.904703	1.05479	0.949623	0	8.223e-10	6.15187	3	2525.23	-1.24191	68.3174	0
530436796	gNcGDSSSMYSLEGNTVEHR	4	3	1	N-Term(iTRAQ4plex); C3(Carbamidomethyl)	0	1.04676	2.96995	0.738805	0	9.923e-09	6.1518	3	2344	-1.90862	32.7988	0
5902102	nREPVQLETLSIR	7	1	1	N-Term(iTRAQ4plex)	0	0.944751	1.27171	0.926615	0	9.69e-09	6.15105	3	1698.96	-0.296867	44.4267	1
530370900	aTSETLAADPTPAATIVHFk	4	6	1	N-Term(iTRAQ4plex); K20(iTRAQ4plex)	0	1.0386	0.444942	1.08392	0	1.028e-09	6.15001	3	2329.27	1.20023	61.2009	0
70166852	gETVNDcHAEIISR	1	4	1	N-Term(iTRAQ4plex); C7(Carbamidomethyl)	0	1.18186	1.65858	0.762367	0	1.073e-08	6.14933	3	1744.84	-0.617618	27.2368	0
12667788	qAQQERDELADEIANSSGk	6	2	1	N-Term(iTRAQ4plex); K19(iTRAQ4plex)	0	0.807059	0.857446	0.988079	0	7.808e-09	6.14932	3	2377.17	-5.03767	40.9393	1
530396578	vcSTLLGLEEHLNALDR	1	3	1	N-Term(iTRAQ4plex); C2(Carbamidomethyl)	0	0.688982	1.07622	0.938586	0	1.318e-10	6.14857	3	2084.08	-4.24256	83.1941	0
13378137	aLRDPALDSLAYEYER	2	2	1	N-Term(iTRAQ4plex)	0	1.03808	1.05179	1.25824	0	7.783e-09	6.14803	3	2026.03	-1.94101	63.0305	1
45439327	kFSIEEALQSGR	2	1	1	N-Term(iTRAQ4plex); K1(iTRAQ4plex)	0	0.981175	0.515953	1.01379	0	1.501e-07	6.14754	3	1652.92	-3.54042	48.9873	1
373251164	kVSPESNEDISTTVVYR	1	1	1	N-Term(iTRAQ4plex); K1(iTRAQ4plex)	0	1.26608	0.71471	1.02905	0	6.295e-08	6.14705	3	2212.17	-2.23043	41.5342	1
530406178	eLELMFGcQVEGDAAETPPRPR	1	2	1	N-Term(iTRAQ4plex); C8(Carbamidomethyl)	0	1.13618	1.20055	1.09878	0	2.763e-07	6.14703	3	2646.27	-3.52904	66.5924	0
530361078	vVGSSGTQEASVLVTIQQR	2	8	1	N-Term(iTRAQ4plex)	0	0.674513	0.400236	0.734353	0	3.212e-09	6.14702	3	2103.15	-3.57491	56.8761	0
5031887	gGHSGQLGPSSVAPSFRPEDELEHLTk	2	2	1	N-Term(iTRAQ4plex); K27(iTRAQ4plex)	0	0.886752	0.5418	0.966181	0	5.43e-06	6.14669	5	3120.59	-2.58918	55.8719	0
530378678	eTQDLIEQGALLQAHR	2	2	1	N-Term(iTRAQ4plex)	0	1.30753	1.06438	1.01003	0	1.29e-09	6.14641	3	1966.04	-4.45762	51.4697	0
4757804	vcIESEHSMDTLLATLk	3	1	1	N-Term(iTRAQ4plex); C2(Carbamidomethyl); K17(iTRAQ4plex)	0	0.950571	1.5511	1.40135	0	2.732e-08	6.14614	3	2235.16	0.0739604	83.2966	0
25777730	tFPTVNPTTGEVIGHVAEGDR	1	2	1	N-Term(iTRAQ4plex)	0	1.05301	1.16219	0.70705	0	2.119e-06	6.1454	3	2341.18	-4.39237	58.6882	0
30410792	aLVHERDEAAYGELR	8	1	1	N-Term(iTRAQ4plex)	0	1.16615	1.22842	0.69311	0	1.315e-06	6.14528	3	1872.95	-7.77472	24.4765	1
71565154	gWGVSVVVGVAASGEEIATRPFQLVTGR	1	1	1	N-Term(iTRAQ4plex)	0	1.02248	0.664086	1.00334	0	2.24e-10	6.14524	3	2986.62	-0.681493	114.239	0
4557741	eAELDVNEELDkk	4	1	1	N-Term(iTRAQ4plex); K12(iTRAQ4plex); K13(iTRAQ4plex)	0	1.32027	1.14646	1.3094	0	3.545e-10	6.14501	3	1964.05	-2.10073	35.1244	1
530370742	fYPGQAPSLAENFAEHVLR	1	2	1	N-Term(iTRAQ4plex)	0	0.988217	0.988055	0.850327	0	3.714e-10	6.14501	3	2290.17	-2.59566	94.1129	0
62414289	tVETRDGQVINETSQHHDDLE	13	1	1	N-Term(iTRAQ4plex)	0	0.96607	0.48849	1.0902	0	1.526e-05	6.14466	4	2567.21	-1.3225	19.974	1
62414289	eTNLDSLPLVDTHSk	41	1	1	N-Term(iTRAQ4plex); K15(iTRAQ4plex)	0	0.965855	0.578588	1.16003	0	2.943e-07	6.14462	3	1957.06	4.19572	54.3098	0
4502133	iVLGQEQDSYGGkFDR	6	1	1	N-Term(iTRAQ4plex); K13(iTRAQ4plex)	0	1.67153	0.455481	0.559387	0	8.464e-08	6.14366	3	2100.09	-2.87134	45.9424	1
4506787	fQPGETLTEILETPATSEQEAEHQR	6	1	1	N-Term(iTRAQ4plex)	0	0.862107	0.742324	1.0255	0	1.235e-08	6.14345	3	2985.45	-3.25015	90.5836	0
118498356	gELTTLIHQLQEk	2	4	1	N-Term(iTRAQ4plex); K13(iTRAQ4plex)	0	1.02909	1.03076	1.31915	0	6.164e-07	6.14267	3	1798.03	1.16966	78.4299	0
530399509	sQSESSDEVTELDLSHGk	1	9	1	N-Term(iTRAQ4plex); K18(iTRAQ4plex)	0	0.73603	1.41151	0.846089	0	1.855e-10	6.1421	3	2236.07	-5.01478	29.6242	0
118572599	rAPTcSLDGALPLGAQIPAVHR	1	3	1	N-Term(iTRAQ4plex); C5(Carbamidomethyl)	0	1.07376	0.601712	0.944526	0	3.358e-06	6.14156	4	2444.32	-4.56862	58.8862	1
4504373	gSIVWQEVFDDkAk	2	2	1	N-Term(iTRAQ4plex); K12(iTRAQ4plex); K14(iTRAQ4plex)	0	1.34032	1.23629	1.10339	0	3.004e-08	6.14101	3	2054.13	-0.946083	65.9394	1
31742498	eGVIGVTEEQVHHIVk	2	4	1	N-Term(iTRAQ4plex); K16(iTRAQ4plex)	0	0.822649	0.608945	1.10836	0	1.34e-10	6.14072	3	2062.15	-2.2391	53.0654	0
29171734	wVScVSLQALHDALSGR	1	2	1	N-Term(iTRAQ4plex); C4(Carbamidomethyl)	0	0.770323	0.876322	0.879212	0	8.55e-09	6.14039	3	2043.05	-3.63477	90.9844	0
193211480	eAIQcVDNNQSVLVSAHTSAGk	1	1	1	N-Term(iTRAQ4plex); C5(Carbamidomethyl); K22(iTRAQ4plex)	0	1.07561	1.15864	1.35718	0	3.502e-11	6.13978	3	2616.32	-1.63171	42.0572	0
61743954	vDVSAPDVEAHGPEWNLk	4	6	1	N-Term(iTRAQ4plex); K18(iTRAQ4plex)	0	0.886482	0.336857	1.47745	0	5.604e-09	6.13978	3	2251.15	-3.92386	55.8646	0
18644883	qTSGGPVDASSEYQQELER	2	2	1	N-Term(iTRAQ4plex)	0	1.19593	1.11061	1.00236	0	1.25e-08	6.13937	3	2225.03	-5.40657	39.6011	0
262050538	nPLVWVHASPEHVVVTR	8	2	1	N-Term(iTRAQ4plex)	0	1.4729	0.797437	0.491424	0	1.411e-07	6.13899	4	2084.14	-3.8618	54.7393	0
10716563	sDAEEDGGTVSQEEEDRkPk	5	2	1	N-Term(iTRAQ4plex); K18(iTRAQ4plex); K20(iTRAQ4plex)	0	0.964142	1.41891	0.597713	0	9.583e-10	6.13876	4	2638.27	-5.40288	18.6285	1
4557741	gHTDSVQDISFDHSGk	4	1	1	N-Term(iTRAQ4plex); K16(iTRAQ4plex)	0	1.2546	1.04348	1.16766	0	5.033e-11	6.13845	3	2017.97	-4.4876	34.4592	0
530423521	vQDINDNPPEFLHETYHANVPER	2	5	1	N-Term(iTRAQ4plex)	0	0.895561	0.679252	0.925476	0	2.635e-08	6.13796	4	2878.37	-7.60114	48.9352	0
530413045	aVYSDADIFLLDDPLSAVDSHVAk	1	2	1	N-Term(iTRAQ4plex); K24(iTRAQ4plex)	0	1.2621	3.27269	1.14617	0	3.85e-10	6.13773	3	2849.48	0.713176	100.535	0
4507949	qTTVSNSQQAYQEAFEISk	7	2	1	N-Term(iTRAQ4plex); K19(iTRAQ4plex)	0	1.05185	0.977974	1.00848	0	2.997e-08	6.1371	3	2447.23	-0.833294	59.3691	0
89191868	dcQDHSFSIVIETVQcADDRDAVcTR	3	1	1	N-Term(iTRAQ4plex); C2(Carbamidomethyl); C16(Carbamidomethyl); C24(Carbamidomethyl)	0	0.821687	0.47625	1.13744	0	1.22e-05	6.13707	4	3241.43	-3.01041	65.9636	1
31377806	gSVTFHcALGPEVANVAk	3	2	1	N-Term(iTRAQ4plex); C7(Carbamidomethyl); K18(iTRAQ4plex)	0	1.06269	1.09855	0.96719	0	5.207e-10	6.13672	3	2145.13	-1.44713	54.4185	0
229094128	dSHTSVTMEALLYkPIDR	1	3	1	N-Term(iTRAQ4plex); K14(iTRAQ4plex)	0	0.879765	1.18785	1.20128	0	8.647e-08	6.13667	4	2364.24	-2.17455	55.7681	0
7657309	kHFVcEGcEQLLSGR	1	3	1	K1(iTRAQ4plex); N-Term(iTRAQ4plex); C5(Carbamidomethyl); C8(Carbamidomethyl)	0	0.818126	0.523658	0.900139	0	2.954e-07	6.13625	3	2108.05	-5.33713	34.2726	1
530392399	aTYIQTIEEGINTHTHAAk	2	9	1	N-Term(iTRAQ4plex); K19(iTRAQ4plex)	0	0.899541	0.640574	0.85898	0	6.777e-08	6.13539	4	2386.26	1.0623	58.3269	0
47419930	dLLFGSIVAVDEPTRPIYR	2	1	1	N-Term(iTRAQ4plex)	0	0.681092	0.288477	1.33072	0	2.395e-08	6.13446	3	2305.28	6.39111	82.3956	0
18765700	vLHYGDLEESPQGEVPHDSLQDk	1	2	1	N-Term(iTRAQ4plex); K23(iTRAQ4plex)	0	1.04763	0.900727	1.22574	0	5.396e-07	6.13397	4	2880.41	-3.82858	51.1708	0
150010552	vTSLEEELTDLRVEk	1	1	1	N-Term(iTRAQ4plex); K15(iTRAQ4plex)	0	1.12019	1.31212	0.992523	0	1.043e-08	6.13373	3	2049.12	-4.48656	72.8089	1
205360932	accISTGGHSQcSESLPVR	1	1	1	N-Term(iTRAQ4plex); C2(Carbamidomethyl); C3(Carbamidomethyl); C12(Carbamidomethyl)	0	0.610631	1.74869	0.967025	0	2.012e-08	6.13327	3	2250.01	-2.92195	27.0707	0
308818195	sccDYSLHVDISEWHk	4	3	1	N-Term(iTRAQ4plex); C2(Carbamidomethyl); C3(Carbamidomethyl); K16(iTRAQ4plex)	0	0.891684	0.608325	1.18753	0	8.928e-08	6.13273	4	2324.05	-6.33979	52.8459	0
4505621	nRPTSISWDGLDSGk	12	2	1	N-Term(iTRAQ4plex); K15(iTRAQ4plex)	0	1.10147	0.67936	1.12804	0	1.279e-07	6.13262	3	1921	-1.85485	41.943	0
148536825	hSQTIDDPQcPSGTk	7	1	1	N-Term(iTRAQ4plex); C10(Carbamidomethyl); K15(iTRAQ4plex)	0	0.717785	0.416158	1.18083	0	4.661e-07	6.1325	3	1958.95	1.543	4.98976	0
6912242	iYDAQNELSAATHLTSk	2	1	1	N-Term(iTRAQ4plex); K17(iTRAQ4plex)	0	1.02909	0.783989	1.25777	0	3.563e-10	6.13245	3	2150.13	-3.3517	58.3001	0
39777597	yRDcLTESNLIk	2	3	1	N-Term(iTRAQ4plex); C4(Carbamidomethyl); K12(iTRAQ4plex)	0	1.4676	0.660255	0.928875	0	1.151e-05	6.13233	3	1799.96	0.487924	36.6678	1
33350932	aLEHAFQLEHIMDLTR	5	1	1	N-Term(iTRAQ4plex)	0	0.995296	0.917766	1.13295	0	4.241e-10	6.13189	3	2068.08	-0.649282	79.2495	0
11496885	yLVALGHAYHPEEFVcSQcGk	4	2	1	N-Term(iTRAQ4plex); C16(Carbamidomethyl); C19(Carbamidomethyl); K21(iTRAQ4plex)	0	0.767421	0.479857	0.826548	0	8.89e-09	6.13102	3	2753.34	-2.4509	58.6822	0
239985428	vAFSGATAcVAHVDGVDLHVANTGDSR	1	4	1	N-Term(iTRAQ4plex); C9(Carbamidomethyl)	0	0.963088	0.801236	0.995687	0	9.856e-10	6.13064	4	2870.39	-2.01997	62.4896	0
117938314	aPLTATAPQLDDEEMYSAHMPAHLR	3	1	1	N-Term(iTRAQ4plex)	0	0.846855	1.36816	1.08675	0	4.216e-05	6.13024	4	2909.4	-2.90767	60.4626	0
4758274	qASALIDRPAPHFER	2	26	1	N-Term(iTRAQ4plex)	0	0.618912	0.392569	0.671952	0	4.474e-07	6.12911	4	1851.99	-0.804286	27.8331	0
4506661	aGVNTVTTLVENkk	1	1	1	N-Term(iTRAQ4plex); K13(iTRAQ4plex); K14(iTRAQ4plex)	0	0.977246	1.45587	0.949747	0	8.204e-09	6.12895	3	1906.13	-1.24582	49.0909	1
110556636	aPVIRPGGTLGLSEAADSDAHLFQDSTEPR	2	5	1	N-Term(iTRAQ4plex)	0	1.24545	0.875619	1.4046	0	2.895e-07	6.12889	4	3251.63	-2.31344	67.618	0
7661914	gDAAVRDELMAAVR	3	3	1	N-Term(iTRAQ4plex)	0	0.864373	0.77653	0.77068	0	6.594e-06	6.12872	3	1617.84	-4.22198	49.8231	1
530395640	iLDSVGIEADDDRLNk	5	4	1	N-Term(iTRAQ4plex); K16(iTRAQ4plex)	0	0.924028	1.7476	1.0431	0	6.022e-09	6.12829	3	2061.1	-2.56841	52.8024	1
24797074	ePVELGQPNTLIcHIDk	2	1	1	N-Term(iTRAQ4plex); C13(Carbamidomethyl); K17(iTRAQ4plex)	0	1.59538	1.40903	1.35006	0	1.971e-08	6.1278	3	2251.19	-5.39236	56.6325	0
301172750	nPSGHcLVDLPGLEGcYPk	5	1	1	N-Term(iTRAQ4plex); C6(Carbamidomethyl); C16(Carbamidomethyl); K19(iTRAQ4plex)	0	0.971128	5.01861	0.63638	0	3.049e-08	6.12654	3	2401.18	-4.50234	64.6223	0
126012562	lYFSDATLDkIER	1	1	1	N-Term(iTRAQ4plex); K10(iTRAQ4plex)	0	1.10257	0.907077	1.17631	0	1.192e-08	6.12566	3	1859.02	0.238794	67.5862	1
157389005	gHAYSVTGAEEVESNGSLQk	1	2	1	N-Term(iTRAQ4plex); K20(iTRAQ4plex)	0	1.11748	0.770701	1.35594	0	6.03e-10	6.12563	3	2351.17	-2.26708	32.7435	0
189083849	mQPQSVLHSGYFHPLLR	1	1	1	N-Term(iTRAQ4plex)	0	0.587276	0.315766	0.600596	0	1.123e-08	6.12559	4	2154.14	-1.7711	57.1254	0
155030230	gPSHPLDLGTSSPNTSQIHWTPYR	1	3	1	N-Term(iTRAQ4plex)	0	0.765869	0.438045	0.991821	0	2.058e-08	6.12558	4	2792.38	-3.31683	50.0568	0
520975484	aWVWNTHADFADEcPkPELLAIR	1	6	1	N-Term(iTRAQ4plex); C14(Carbamidomethyl); K16(iTRAQ4plex)	0	0.96075	0.800709	1.27083	0	3.205e-08	6.12499	4	3027.53	-4.38106	75.6204	0
530394323	lSHPEDYGGLIFTSPR	1	6	1	N-Term(iTRAQ4plex)	0	0.961741	0.898023	0.883325	0	8.152e-09	6.12487	3	1932.99	-1.40424	63.9406	0
156523968	gGAAVDPDSGLEHSAHVLEk	3	1	1	N-Term(iTRAQ4plex); K20(iTRAQ4plex)	0	1.03063	1.67162	1.09899	0	7.757e-08	6.12472	4	2277.17	-0.709999	36.4388	0
5453555	yVATLGVEVHPLVFHTNR	6	1	1	N-Term(iTRAQ4plex)	0	0.84504	0.894854	0.864179	0	2.384e-09	6.12452	4	2196.2	-0.964823	59.1782	0
23111038	sAAMLGNSEDHTALSR	2	3	1	N-Term(iTRAQ4plex)	0	0.947943	0.806959	0.942738	0	1.567e-10	6.12338	3	1803.88	0.171597	28.8461	0
530425867	aQEQQQQMAELHSk	6	4	1	N-Term(iTRAQ4plex); K14(iTRAQ4plex)	0	0.930045	2.21816	0.967758	0	3.549e-08	6.12291	3	1943.98	-2.45511	13.6121	0
4507877	cDRVDQLTAQLADLAAR	3	4	1	N-Term(iTRAQ4plex); C1(Carbamidomethyl)	0	0.890123	0.485219	0.742717	0	2.519e-08	6.1229	3	2060.07	-0.710207	81.6036	1
55770888	eQHGLQLQSEINQLHSk	1	1	1	N-Term(iTRAQ4plex); K17(iTRAQ4plex)	0	0.90962	0.67254	1.02588	0	4.975e-07	6.12221	4	2277.21	-5.308	35.7217	0
10863945	tEQGGAHFSVSSLAEGSVTSVGSVNPAENFR	3	2	1	N-Term(iTRAQ4plex)	0	1.32011	0.941705	0.764453	0	1.57e-08	6.12155	4	3265.58	-1.55255	74.9325	0
530383417	vTEGTIREEQEYEEEVEEEPRPAAk	2	7	1	N-Term(iTRAQ4plex); K25(iTRAQ4plex)	0	0.914757	0.49063	1.01279	0	9.577e-07	6.12146	4	3235.57	-3.61624	48.748	1
530412553	lIEESSVDEVVVTNTVPHEVQk	2	2	1	N-Term(iTRAQ4plex); K22(iTRAQ4plex)	0	1.09831	0.770689	1.00456	0	2.651e-10	6.12026	3	2739.47	0.888273	68.2252	0
530407759	gVPHPEDDHSQVEGPESLR	3	9	1	N-Term(iTRAQ4plex)	0	0.814363	1.17133	0.907386	0	2.303e-08	6.11937	4	2229.06	-2.19769	26.6816	0
12667788	kMEDSVGcLETAEEVk	2	2	1	N-Term(iTRAQ4plex); K1(iTRAQ4plex); C8(Carbamidomethyl); K16(iTRAQ4plex)	0	0.920157	1.30671	1.36203	0	8.393e-09	6.11845	3	2257.14	-2.77971	41.6615	1
4505881	qLGAGSIEEcAAk	2	2	1	N-Term(iTRAQ4plex); C10(Carbamidomethyl); K13(iTRAQ4plex)	0	1.17123	0.515895	0.756097	0	1.776e-08	6.11806	2	1621.84	-1.78698	33.826	0
9624998	yGDGGSSFQSTTGHcVHMR	3	1	1	N-Term(iTRAQ4plex); C15(Carbamidomethyl)	0	1.06558	0.990136	1.08092	0	1.471e-06	6.11668	4	2227.97	-3.38582	15.6326	0
28872765	gSLESPATDVFGSTEEGEkR	1	2	1	N-Term(iTRAQ4plex); K19(iTRAQ4plex)	0	1.27753	1.20287	0.924551	0	2.656e-11	6.11625	3	2384.18	-0.779038	50.8017	1
27545315	gPGGSSLLIEALSNSSHk	1	1	1	N-Term(iTRAQ4plex); K18(iTRAQ4plex)	0	1.06059	0.737284	1.05378	0	7e-08	6.11625	3	2042.12	5.28402	65.0837	0
530416140	dFDFESANAQFNkEEIDR	2	5	1	N-Term(iTRAQ4plex); K13(iTRAQ4plex)	0	0.76385	0.9004	1.272	0	8.652e-10	6.1162	3	2463.17	-0.506194	65.9229	1
264681556	lDNNLDSVSLLIDHVcSR	1	3	1	N-Term(iTRAQ4plex); C16(Carbamidomethyl)	0	1.02511	0.976874	1.06003	0	2.746e-11	6.11558	3	2214.13	-0.0230265	81.9479	0
4503571	iDkLMIEMDGTENk	3	2	1	N-Term(iTRAQ4plex); K3(iTRAQ4plex); K14(iTRAQ4plex)	0	1.23903	1.4303	0.933749	0	7.349e-08	6.11552	3	2069.1	-0.618748	57.519	1
50726968	dFSAPTLEDHFNk	2	1	1	N-Term(iTRAQ4plex); K13(iTRAQ4plex)	0	0.907471	0.84056	1.1383	0	1.866e-07	6.11552	3	1808.9	-3.09949	44.7529	0
156616273	eDPAYLHYYDPAGAEDPLGAIHLR	7	1	1	N-Term(iTRAQ4plex)	0	1.12306	0.880274	0.680586	0	2.001e-10	6.11455	4	2827.38	-0.642034	80.9647	0
54112117	lSSWDQAETPGHTPSLR	1	2	1	N-Term(iTRAQ4plex)	0	0.997177	1.04981	1.1056	0	2.181e-08	6.11445	3	2026.01	-1.63804	44.4061	0
530361078	cPIGYSGLScEScDAHFTR	3	8	1	N-Term(iTRAQ4plex); C1(Carbamidomethyl); C10(Carbamidomethyl); C13(Carbamidomethyl)	0	0.806816	0.345072	1.20191	0	1.023e-10	6.11434	3	2361.01	-3.02835	46.3487	0
50659080	mEEVEAMLLPETLkR	1	2	1	N-Term(iTRAQ4plex); K14(iTRAQ4plex)	0	1.1868	0.175034	0.484092	0	3.189e-09	6.11385	3	2077.12	-1.46857	82.836	1
115298678	sGQSEDRQPVPGQQMTLk	2	1	1	N-Term(iTRAQ4plex); K18(iTRAQ4plex)	0	1.75478	0.798654	0.582803	0	1.958e-08	6.11377	3	2274.17	-2.38567	32.4966	1
145312241	aQQEkEELQQEMAQQSR	1	1	1	N-Term(iTRAQ4plex); K5(iTRAQ4plex)	0	0.882902	1.74806	0.713383	0	5.048e-09	6.11376	3	2349.17	-2.09037	36.2597	1
4506787	lPYDVTPEQALAHEEVk	8	2	1	N-Term(iTRAQ4plex); K17(iTRAQ4plex)	0	1.07325	1.15528	1.3207	0	4.648e-08	6.11291	3	2227.18	-1.27303	63.7244	0
5031875	sVTVVEDDEDEDGDDLLHHHHVSGSR	18	1	1	N-Term(iTRAQ4plex)	0	0.987515	0.695891	0.977684	0	8.181e-08	6.11266	4	3043.36	-6.43075	27.5197	0
156416003	tYFScTSAHTSTGDGTAMITR	2	4	1	N-Term(iTRAQ4plex); C5(Carbamidomethyl)	0	0.841552	1.3039	1.07391	0	2.954e-08	6.11251	3	2409.09	-1.45429	41.035	0
47933379	lLEAHEEQNVDSYTESVk	5	1	1	N-Term(iTRAQ4plex); K18(iTRAQ4plex)	0	0.960124	0.831372	0.998964	0	1.092e-09	6.11248	3	2379.19	-1.3082	51.3028	0
109148542	nSSHAGAFVIVTEEAIAk	2	1	1	N-Term(iTRAQ4plex); K18(iTRAQ4plex)	0	0.939191	0.75164	0.841537	0	2.432e-09	6.11227	3	2132.16	-0.7328	65.919	0
308818200	aALAGGTTMIIDHVVPEPESSLTEAYEk	7	2	1	N-Term(iTRAQ4plex); K28(iTRAQ4plex)	0	0.817389	0.748787	1.4558	0	2.495e-09	6.11216	4	3217.65	-1.44219	83.9062	0
34740329	gFAFVTFDDHDTVDk	16	3	1	N-Term(iTRAQ4plex); K15(iTRAQ4plex)	0	1.20046	1.21436	1.08237	0	6.903e-08	6.11115	3	2001.97	-2.89024	64.843	0
7661734	wNQQQLDDLYLIAIcHR	2	1	1	N-Term(iTRAQ4plex); C15(Carbamidomethyl)	0	0.972567	0.863725	0.961107	0	2.787e-08	6.11107	3	2330.19	1.59495	93.5584	0
508772599	sLYHDISGDTSGDYRk	4	3	1	N-Term(iTRAQ4plex); K16(iTRAQ4plex)	0	1.0063	0.708281	0.916505	0	4.578e-09	6.11087	3	2102.03	-3.52649	30.1101	1
105990532	aTLYALSHAVNNYHk	4	1	1	N-Term(iTRAQ4plex); K15(iTRAQ4plex)	0	0.954179	0.434011	0.57088	0	3.555e-08	6.11021	4	1990.07	-1.00027	41.3557	0
48255966	iLTTASSHEFEHTk	4	3	1	N-Term(iTRAQ4plex); K14(iTRAQ4plex)	0	1.11024	1.05654	0.937554	0	6.052e-10	6.10983	3	1888.99	-4.73422	22.9144	0
21361331	fLGVAEQLHNEGFk	1	4	1	N-Term(iTRAQ4plex); K14(iTRAQ4plex)	0	0.457108	5.27014	0.458112	0	5.828e-09	6.10901	3	1877.01	-1.19884	66.3337	0
156616290	vQIGVVQFSDINkEEFQLNR	4	1	1	N-Term(iTRAQ4plex); K13(iTRAQ4plex)	0	1.00897	0.266003	1.65484	0	9.929e-08	6.10868	3	2651.43	-4.19259	75.8616	1
530395171	eLYPGNYkPNVTHYFLR	1	6	1	N-Term(iTRAQ4plex); K8(iTRAQ4plex)	0	0.818196	1.0946	0.77293	0	1.236e-07	6.10828	4	2399.27	-1.12439	62.0625	0
4557014	rFNTANDDNVTQVR	6	1	1	N-Term(iTRAQ4plex)	0	1.05248	0.79721	0.726872	0	4.869e-07	6.10828	3	1793.89	-3.60491	21.4544	1
530387685	dLYQEWkEcEEDNPVIR	2	3	1	N-Term(iTRAQ4plex); K7(iTRAQ4plex); C9(Carbamidomethyl)	0	0.76891	1.27545	1.13709	0	2.915e-06	6.1073	3	2511.2	-1.88593	74.566	1
32307144	aQVEEFLAQHGSEYQSVk	4	2	1	N-Term(iTRAQ4plex); K18(iTRAQ4plex)	0	1.02907	1.62828	0.833715	0	6.353e-11	6.1063	3	2338.19	0.078017	61.3133	0
530366904	dVAEAkPELSLLGDGDH	2	2	1	N-Term(iTRAQ4plex); K6(iTRAQ4plex)	0	0.90285	0.744358	1.51907	0	1.717e-08	6.10593	3	2054.06	-1.25775	55.1024	0
50428938	eSVLIISTDPAHNISDAFDQk	3	1	1	N-Term(iTRAQ4plex); K21(iTRAQ4plex)	0	0.931114	0.668524	0.840597	0	1.193e-09	6.10541	3	2588.34	-3.6344	80.7062	0
530429119	kGGSYSQAASSDSAQGSDVSLTAck	2	3	1	N-Term(iTRAQ4plex); K1(iTRAQ4plex); C24(Carbamidomethyl); K25(iTRAQ4plex)	0	1.20301	1.87903	0.77172	0	1.094e-08	6.10498	3	2894.41	-1.53259	32.6203	1
18375501	vSYGIGDEEHDQEGR	7	2	1	N-Term(iTRAQ4plex)	0	1.48944	1.82699	1.49846	0	7.528e-10	6.10384	3	1834.82	-6.571	17.8816	0
4506193	tVIGcSGFHGDcLTLTk	2	2	1	N-Term(iTRAQ4plex); C5(Carbamidomethyl); C12(Carbamidomethyl); K17(iTRAQ4plex)	0	0.784408	1.26517	1.12998	0	6.607e-08	6.10333	3	2154.09	-2.72514	48.3983	0
6005846	lLDSVEQDFHLEIAk	2	1	1	N-Term(iTRAQ4plex); K15(iTRAQ4plex)	0	0.935793	1.05135	1.06483	0	2.02e-10	6.10332	3	2045.11	-3.243	90.4791	0
21361837	gIIIMGEDDDSHPSEMR	1	2	1	N-Term(iTRAQ4plex)	0	0.796786	0.721038	0.889258	0	1.212e-10	6.10309	3	2045.93	-1.95198	58.598	0
67782319	gVMEHLEQQAQGFPEEFR	6	3	1	N-Term(iTRAQ4plex)	0	0.661706	0.417492	0.675345	0	4.25e-10	6.10262	3	2276.09	-0.677454	72.0765	0
4758032	gVNcIDYYSGGDkPYLISGADDR	2	1	1	N-Term(iTRAQ4plex); C4(Carbamidomethyl); K13(iTRAQ4plex)	0	1.12705	1.93335	1.31209	0	3.875e-09	6.10261	3	2823.35	-1.22289	65.5247	0
62739186	iVSSAMEPDREYHFGQAVR	3	4	1	N-Term(iTRAQ4plex)	0	1.06056	0.485106	0.549432	0	1.227e-06	6.1026	4	2336.16	-0.358445	46.3185	1
167614504	cLYHTEGEHcQFcR	1	2	1	N-Term(iTRAQ4plex); C1(Carbamidomethyl); C10(Carbamidomethyl); C13(Carbamidomethyl)	0	0.706563	0.562489	0.834991	0	1.083e-06	6.10252	4	2040.86	-0.851362	24.7604	0
4557305	yTPSGQAGAAASESLFVSNHAY	14	2	1	N-Term(iTRAQ4plex)	0	0.989056	0.984268	0.901672	0	2.921e-07	6.10225	3	2372.13	0.494491	66.9563	0
34447231	gFTGIDSDYEkPETPER	3	2	1	N-Term(iTRAQ4plex); K11(iTRAQ4plex)	0	0.979459	0.692781	1.08987	0	7.686e-09	6.10206	3	2229.09	-2.09601	45.9131	0
17978489	ySEFTSTTSGTGHNQTR	1	6	1	N-Term(iTRAQ4plex)	0	0.955085	1.27377	1.23128	0	2.769e-10	6.102	3	2017.93	-3.00116	19.0265	0
530383144	eGLGVNEVHYVDNQDcIDLIEAk	4	9	1	N-Term(iTRAQ4plex); C16(Carbamidomethyl); K23(iTRAQ4plex)	0	1.14403	1.51215	1.19198	0	2.624e-09	6.10103	3	2918.45	0.599936	70.7602	0
195976807	eFEEDLTGIDDRk	1	3	1	N-Term(iTRAQ4plex); K13(iTRAQ4plex)	0	1.08858	0.776507	0.837323	0	2.461e-08	6.10054	3	1854.92	-6.35601	42.2886	1
88501734	gAVYLFHGTSGSGISPSHSQR	4	2	1	N-Term(iTRAQ4plex)	0	1.05505	0.900009	0.793004	0	6.898e-10	6.10029	4	2289.14	-2.77801	26.3127	0
217035154	eEkPAGEEAEMEk	1	2	1	N-Term(iTRAQ4plex); K3(iTRAQ4plex); K13(iTRAQ4plex)	0	1.08505	1.10783	1.03816	0	1.001e-09	6.10027	3	1908.96	-1.44929	21.6403	0
4503009	sGSAHEYSSSPDDAIFQSLAR	1	1	1	N-Term(iTRAQ4plex)	0	1.20248	1.24728	0.824395	0	1.257e-08	6.10023	3	2369.1	-5.73217	55.8412	0
119220557	vVVLMGSTSDLGHcEk	3	4	1	N-Term(iTRAQ4plex); C14(Carbamidomethyl); K16(iTRAQ4plex)	0	0.920773	1.66255	0.930748	0	3.129e-10	6.09955	3	2020.04	-0.201825	47.5024	0
33350932	qNLFTTWSHHLQQANIQFR	2	1	1	N-Term(iTRAQ4plex)	0	0.942823	0.717083	0.887975	0	3.173e-08	6.09916	4	2513.3	1.64601	74.0124	0
22907052	eVDEkPASTPWGSk	1	2	1	N-Term(iTRAQ4plex); K5(iTRAQ4plex); K14(iTRAQ4plex)	0	0.930896	1.08766	1.26412	0	3.179e-09	6.09872	3	1963.04	-2.99173	32.7645	0
4506041	nLMQLNLAHNILR	5	1	1	N-Term(iTRAQ4plex)	0	0.841162	0.330162	0.91316	0	7.975e-09	6.09831	3	1693.96	-0.234006	69.6236	0
33350932	gTVGEPTYDAEFQHFLR	3	1	1	N-Term(iTRAQ4plex)	0	0.907096	0.830526	1.0157	0	4.618e-09	6.09714	3	2111.03	0.878739	71.6009	0
530390865	eVLDEDTDEEkETLk	2	2	1	N-Term(iTRAQ4plex); K11(iTRAQ4plex); K15(iTRAQ4plex)	0	1.30353	1.51822	1.55006	0	1.439e-08	6.09664	3	2225.13	-2.46719	41.534	1
530384249	tEETATEMLTSELQTQAHVIk	2	3	1	N-Term(iTRAQ4plex); K21(iTRAQ4plex)	0	1.10787	0.394115	1.14072	0	2.242e-08	6.09541	3	2648.36	-2.36301	73.5739	0
23110942	lNATNIELATVQPGQNFHMFTk	1	2	1	N-Term(iTRAQ4plex); K22(iTRAQ4plex)	0	1.09617	1.06533	0.984511	0	5.989e-09	6.09505	3	2762.44	-3.4894	76.8102	0
4507521	lGQSDPAPLQHQMDIYQk	3	2	1	N-Term(iTRAQ4plex); K18(iTRAQ4plex)	0	1.0745	1.55191	1.28465	0	7.698e-09	6.09485	3	2357.21	-3.71824	48.23	0
21687127	aVAQLSLELEkEQNR	1	2	1	N-Term(iTRAQ4plex); K11(iTRAQ4plex)	0	1.35007	1.13049	0.987648	0	4.76e-10	6.0948	3	2016.13	0.393233	55.1989	1
4758792	vTHTGQVYDDkDYR	2	1	1	N-Term(iTRAQ4plex); K11(iTRAQ4plex)	0	0.777653	0.980754	1.10519	0	9.948e-10	6.09454	3	1984.99	-1.55257	17.9842	1
4557579	sTITLDGGVLVHVQk	10	1	1	N-Term(iTRAQ4plex); K15(iTRAQ4plex)	0	1.00874	0.437769	1.00807	0	1.611e-11	6.09332	3	1855.09	-0.740985	62.3777	0
4505029	tWDHFWLNEGHTVYLER	5	4	1	N-Term(iTRAQ4plex)	0	0.766311	0.760651	1.11095	0	2.355e-08	6.09247	4	2347.13	-2.2271	66.4129	0
5453704	rTPMGIVLDALEQQEEGINR	7	1	1	N-Term(iTRAQ4plex)	0	0.988433	0.835524	0.883572	0	1.681e-08	6.09232	3	2413.27	1.05152	94.6334	1
530401211	eWHELEGEFQELQETHR	2	2	1	N-Term(iTRAQ4plex)	0	1.25996	1.46621	1.04753	0	4.739e-08	6.09225	4	2341.09	-2.31818	68.5077	0
530387565	vAAHEAEEESDNIAEDFLEGk	3	3	1	N-Term(iTRAQ4plex); K21(iTRAQ4plex)	0	1.0069	0.932436	0.96207	0	9.088e-11	6.09205	3	2591.24	0.599028	73.4421	0
31377800	tRDELEVIHLIEEHR	3	4	1	N-Term(iTRAQ4plex)	0	0.540984	0.492406	0.761476	0	2.399e-07	6.09114	5	2033.09	-0.283171	63.7319	1
530412415	sAPDTELVNVTHLNTEVk	1	5	1	N-Term(iTRAQ4plex); K18(iTRAQ4plex)	0	1.04292	1.28264	0.987487	0	2.131e-09	6.09083	3	2255.21	-1.52665	53.5554	0
20149498	lNQALLDLHALGSAR	9	2	1	N-Term(iTRAQ4plex)	0	0.239031	0.196577	2.61624	0	1.119e-09	6.09058	3	1735.99	-1.7809	69.0505	0
4503139	sGVYQHVTGEmMGGHAIR	15	1	1	N-Term(iTRAQ4plex); M11(Oxidation)	0	1.08463	1.11955	1.38245	0	3.451e-08	6.09027	4	2090	-3.41199	29.917	0
530421197	iSMFcHVNPEQVIcIHDVSSTYR	1	1	1	N-Term(iTRAQ4plex); C5(Carbamidomethyl); C14(Carbamidomethyl)	0	1.01828	1.23133	1.07935	0	2.584e-09	6.09019	4	2936.39	-1.94727	74.3884	0
4505891	ykDDDDDQLFYTR	2	1	1	N-Term(iTRAQ4plex); K2(iTRAQ4plex)	0	1.08614	1.12137	0.962668	0	6.961e-08	6.08961	3	1981.94	-0.119026	41.0033	1
209862837	gGHFAAFEEPELLAQDIR	14	1	1	N-Term(iTRAQ4plex)	0	1.24925	0.75261	1.17052	0	2.947e-09	6.08957	3	2144.09	-1.79092	73.6723	0
5031593	gFESPSDNSSAmLLQWHEk	1	2	1	N-Term(iTRAQ4plex); M12(Oxidation); K19(iTRAQ4plex)	0	1.29624	1.14173	0.945665	0	1.751e-09	6.08852	3	2467.18	-0.375675	62.0164	0
223029410	aSVPTIQDQASAMQLSQcAk	2	2	1	N-Term(iTRAQ4plex); C18(Carbamidomethyl); K20(iTRAQ4plex)	0	0.912511	0.829911	1.03481	0	9.812e-09	6.08763	3	2422.24	1.83484	58.6517	0
4502027	vHTEccHGDLLEcADDR	426	2	1	N-Term(iTRAQ4plex); C5(Carbamidomethyl); C6(Carbamidomethyl); C13(Carbamidomethyl)	0	0.934101	0.567886	0.80852	0	9.854e-11	6.0875	3	2230.93	-2.41469	20.1643	0
4826960	lGYFSVDPDSHQGk	2	2	1	N-Term(iTRAQ4plex); K14(iTRAQ4plex)	0	1.17826	1.42768	1.0492	0	2.952e-08	6.08573	3	1837.93	-0.919578	47.8285	0
530364841	dALTQINVHYGGVQNLcSR	2	5	1	N-Term(iTRAQ4plex); C17(Carbamidomethyl)	0	0.869125	0.764671	1.19229	0	3.061e-10	6.08512	3	2289.15	-2.96623	57.8881	0
4501859	vPEANILGQIGHGYk	2	2	1	N-Term(iTRAQ4plex); K15(iTRAQ4plex)	0	1.09751	0.983225	0.99504	0	9.827e-10	6.08496	3	1884.05	-1.94726	62.3484	0
116875767	dNPHFQSGETSIVISDVLk	4	8	1	N-Term(iTRAQ4plex); K19(iTRAQ4plex)	0	1.05925	0.6924	1.22652	0	8.453e-09	6.08446	3	2374.24	-4.3338	64.97	0
55770888	qQHQEQQALQQSTTAk	2	1	1	N-Term(iTRAQ4plex); K16(iTRAQ4plex)	0	1.13413	0.814711	0.965432	0	1.412e-08	6.08333	3	2142.11	-2.12594	15.0954	0
33350932	eDLDkVEPAVIEAQNAVk	1	1	1	N-Term(iTRAQ4plex); K5(iTRAQ4plex); K18(iTRAQ4plex)	0	0.97342	0.794795	1.00035	0	4.789e-09	6.08306	3	2400.34	3.42424	61.7733	1
4501853	sITVTQDEGIRPSTTMEGLAk	2	2	1	N-Term(iTRAQ4plex); K21(iTRAQ4plex)	0	1.11226	0.95898	0.800442	0	7.993e-06	6.08302	3	2522.31	-9.01349	52.7522	0
148491070	iSMFcHVEPEQVIcVHDVSSIYR	1	2	1	N-Term(iTRAQ4plex); C5(Carbamidomethyl); C14(Carbamidomethyl)	0	0.788874	0.800368	0.806659	0	1.1e-09	6.08252	4	2949.42	0.246661	81.0945	0
5453599	eGAAHAFAQYNLDQFTPVk	3	1	1	N-Term(iTRAQ4plex); K19(iTRAQ4plex)	0	0.891278	0.679221	1.09534	0	6.028e-10	6.08235	3	2395.23	-0.810215	66.2174	0
13124879	kQELEEILHEMEAR	4	4	1	N-Term(iTRAQ4plex); K1(iTRAQ4plex)	0	0.742147	0.375519	0.756706	0	3.034e-08	6.08177	3	2043.07	-3.7813	68.8003	1
372266129	aEGkEGEEATAEAEEk	1	8	1	N-Term(iTRAQ4plex); K4(iTRAQ4plex); K16(iTRAQ4plex)	0	1.02318	1.02083	1.36717	0	5.286e-09	6.08167	3	2110.05	-1.17014	18.0208	1
17986005	sGEVYTcQVEHPSVTSALTVEWR	1	1	1	N-Term(iTRAQ4plex); C7(Carbamidomethyl)	0	1.34131	0.979837	1.52052	0	1.018e-08	6.08167	3	2779.34	-1.79167	69.6795	0
110347437	eIcPAGPGYHYSASDLR	2	3	1	N-Term(iTRAQ4plex); C3(Carbamidomethyl)	0	0.939147	0.550963	1.12728	0	1.549e-10	6.08131	3	2036.96	1.26131	43.0172	0
115298659	lTLSHPSDAPQIQEMk	1	1	1	N-Term(iTRAQ4plex); K16(iTRAQ4plex)	0	0.6468	0.283522	0.742366	0	3.749e-09	6.08099	3	2083.11	0.667176	47.2035	0
5031635	lTGIkHELQANcYEEVkDR	3	1	1	N-Term(iTRAQ4plex); K5(iTRAQ4plex); C12(Carbamidomethyl); K17(iTRAQ4plex)	0	0.955333	1.09511	0.981687	0	9.834e-08	6.08082	4	2735.45	-1.62983	41.4085	2
530395672	eMFEVTGLHDVDQGWMR	2	5	1	N-Term(iTRAQ4plex)	0	1.21879	1.30596	1.23106	0	1.901e-09	6.08069	3	2194.02	-0.179622	79.2829	0
54607135	sEmEMAHLYSLcDAAHAQTEVAk	2	1	1	N-Term(iTRAQ4plex); M3(Oxidation); C12(Carbamidomethyl); K23(iTRAQ4plex)	0	1.15591	1.00083	1.15719	0	1.348e-09	6.08025	4	2896.35	-0.564803	54.1431	0
33469947	vLHYGDLDDNPQGEVTFESLQEk	2	5	1	N-Term(iTRAQ4plex); K23(iTRAQ4plex)	0	1.42407	1.07386	1.23033	0	1.394e-09	6.08022	3	2921.44	-0.448417	65.9853	0
77404397	kVNVTVDYIRPASPATETVPAFSER	1	3	1	N-Term(iTRAQ4plex); K1(iTRAQ4plex)	0	0.696756	0.88543	0.781218	0	8.718e-07	6.07818	4	3035.64	0.162937	61.2441	1
6978649	aRPTDYPTQEQQLHFIR	2	1	1	N-Term(iTRAQ4plex)	0	1.25158	0.879519	0.973447	0	1.863e-07	6.0776	4	2244.16	-1.9756	39.1764	0
4501887	lcYVALDFEQEMATAASSSSLEk	89	9	1	N-Term(iTRAQ4plex); C2(Carbamidomethyl); K23(iTRAQ4plex)	0	0.849545	0.879616	1.17242	0	1.431e-08	6.07744	3	2838.37	-3.02686	107.655	0
22749479	eVLELGQVLDTGkR	1	1	1	N-Term(iTRAQ4plex); K13(iTRAQ4plex)	0	0.931142	0.698186	0.817427	0	7.636e-08	6.07719	3	1845.07	0.693199	62.9694	1
4502317	aEEIDAkAEEEFNIEk	2	3	1	N-Term(iTRAQ4plex); K7(iTRAQ4plex); K16(iTRAQ4plex)	0	1.34432	1.0514	0.882811	0	5.869e-08	6.07708	3	2297.19	-0.566341	59.696	1
120952851	mTELADVFSGVkPLTR	1	2	1	N-Term(iTRAQ4plex); K12(iTRAQ4plex)	0	0.786472	0.784485	1.1217	0	2.838e-10	6.07686	3	2052.14	0.879891	82.5254	0
254587994	eLEQTAENkPLGESFAEFR	1	17	1	N-Term(iTRAQ4plex); K9(iTRAQ4plex)	0	0.982081	1.22097	1.31422	0	4.435e-10	6.07681	3	2483.27	0.435523	66.334	0
42476281	vNNSSLIGVGYTQTLRPGVk	1	2	1	N-Term(iTRAQ4plex); K20(iTRAQ4plex)	0	0.940187	0.946871	0.966349	0	2.385e-09	6.07666	3	2391.36	-1.96105	57.0391	0
116875767	aDGATSDDLDLHDDRLSYLSAPGSEYSmYSTDSR	1	8	1	N-Term(iTRAQ4plex); M28(Oxidation)	0	0.805716	0.559809	1.01478	0	1.479e-06	6.07665	4	3870.69	-2.65353	66.2815	1
530381919	aAAIGIDLGTTYScVGVFQHGk	3	3	1	N-Term(iTRAQ4plex); C14(Carbamidomethyl); K22(iTRAQ4plex)	0	0.996134	0.760078	1.11032	0	1.443e-10	6.07601	3	2553.34	-0.72292	78.4357	0
20544151	kVEEAEPEEFVVEk	5	2	1	N-Term(iTRAQ4plex); K1(iTRAQ4plex); K14(iTRAQ4plex)	0	0.981742	1.4014	1.06286	0	2.57e-07	6.0758	3	2094.13	-2.90908	42.5795	1
8923541	aQESVGIYEVTHQFVk	6	1	1	N-Term(iTRAQ4plex); K16(iTRAQ4plex)	0	0.982154	0.760421	0.958256	0	6.877e-10	6.0752	3	2123.14	-0.100816	63.497	0
116534937	eAENLMQEEHDNQANVR	1	3	1	N-Term(iTRAQ4plex)	0	2.24496	1.11208	0.694514	0	7.154e-13	6.07496	3	2170.99	-1.58022	30.3068	0
71565154	ikVDEFVTHNLSFDEINk	3	1	1	N-Term(iTRAQ4plex); K2(iTRAQ4plex); K18(iTRAQ4plex)	0	0.964089	0.785434	0.909457	0	3.967e-08	6.07474	4	2580.4	0.292671	75.26	1
14149734	aGEAGkLEEVMQELR	4	2	1	N-Term(iTRAQ4plex); K6(iTRAQ4plex)	0	1.04156	1.12929	1.08515	0	1.127e-08	6.07464	3	1948.04	-2.34134	71.183	1
14149657	tDGDDTETVPSEQSHASGk	1	4	1	N-Term(iTRAQ4plex); K19(iTRAQ4plex)	0	0.916831	1.13656	0.972555	0	1.177e-08	6.07311	3	2249.04	-1.05423	16.7905	0
530412501	sSQIGAVVSHQSSVIPDREYLR	3	4	1	N-Term(iTRAQ4plex)	0	1.36656	0.783897	0.797225	0	1.608e-08	6.07258	4	2572.35	-3.72411	46.6828	1
4503273	eAGYEGPLHQcDIYR	2	2	1	N-Term(iTRAQ4plex); C11(Carbamidomethyl)	0	0.802767	0.45807	1.90288	0	5.661e-10	6.07254	3	1951.91	-0.979414	42.6054	0
109452589	eMAcPYSVLISGDIkDR	2	2	1	N-Term(iTRAQ4plex); C4(Carbamidomethyl); K15(iTRAQ4plex)	0	0.805167	0.756678	0.939408	0	8.244e-09	6.07121	3	2242.15	0.668227	67.6643	1
150010552	sQAEEEIDEIRk	2	1	1	N-Term(iTRAQ4plex); K12(iTRAQ4plex)	0	1.28005	1.23025	1.16446	0	4.038e-08	6.07115	3	1734.91	-2.63179	34.7261	1
385719194	fIGSPPGYVGHEEGGQLTk	1	5	1	N-Term(iTRAQ4plex); K19(iTRAQ4plex)	0	1.19436	1.09414	0.806021	0	9.348e-09	6.07073	3	2261.18	-2.1648	48.0897	0
70906437	eGFGHLSPTGTTEFWLGNEk	13	2	1	N-Term(iTRAQ4plex); K20(iTRAQ4plex)	0	2.45687	0.729428	0.434901	0	1.441e-09	6.07032	3	2495.24	-1.58805	72.9252	0
21361302	aTLDVDEAGTEAAAATSFAIk	1	2	1	N-Term(iTRAQ4plex); K21(iTRAQ4plex)	0	1.37511	0.60345	0.875363	0	9.728e-10	6.07013	3	2340.21	-4.80617	76.411	0
515870065	sDkWIDIHNPATNEVIGR	2	2	1	N-Term(iTRAQ4plex); K3(iTRAQ4plex)	0	1.11782	1.00757	1.17888	0	4.589e-08	6.06893	3	2353.25	-1.1446	51.4094	1
530384159	qLPFRGDDGIFDDNFIEER	3	4	1	N-Term(iTRAQ4plex)	0	0.846834	0.811259	1.1651	0	5.274e-08	6.0689	3	2427.17	0.553084	79.862	1
38373690	aSLLQNESTNEQLQIHYk	3	2	1	N-Term(iTRAQ4plex); K18(iTRAQ4plex)	0	0.981387	0.791227	1.03493	0	5.918e-09	6.06864	3	2404.27	-1.37752	49.1232	0
4826772	dLHFLEELQLGHNR	3	2	1	N-Term(iTRAQ4plex)	0	1.22871	0.542324	0.624093	0	1.436e-08	6.06846	3	1864.98	0.16232	72.557	0
8393259	sLLENDQLLSHGGQDLSADAFHR	1	2	1	N-Term(iTRAQ4plex)	0	1.1168	1.04783	0.83761	0	4.502e-08	6.06782	4	2667.32	-2.49485	62.734	0
530360970	gREEWESAALQNANTk	1	12	1	N-Term(iTRAQ4plex); K16(iTRAQ4plex)	0	1.29015	1.17022	0.986726	0	1.233e-07	6.0676	3	2092.06	-2.90313	28.8473	1
23097308	gDTLIGQcADHLQAk	1	3	1	N-Term(iTRAQ4plex); C8(Carbamidomethyl); K15(iTRAQ4plex)	0	1.0266	0.565398	1.23873	0	1.042e-07	6.0675	3	1914.99	-3.64874	37.4359	0
119395709	eIRPNSTVQWEEVcRPWVSGHR	2	1	1	N-Term(iTRAQ4plex); C14(Carbamidomethyl)	0	1.48989	1.04174	0.969677	0	2.704e-06	6.06713	4	2866.42	-1.96057	49.9633	0
530403715	sEQSVAQLEEEkk	2	30	1	N-Term(iTRAQ4plex); K12(iTRAQ4plex); K13(iTRAQ4plex)	0	0.94452	0.91816	1.04974	0	8.72e-09	6.06698	3	1937.04	-5.69823	19.8397	1
67782307	hHAAYVNNLNVTEEk	9	2	1	N-Term(iTRAQ4plex); K15(iTRAQ4plex)	0	1.00383	1.39705	0.965254	0	1.157e-08	6.06658	3	2027.05	-3.30846	16.6157	0
4502285	tVEEVLGHFGVNESTGLSLEQVk	4	3	1	N-Term(iTRAQ4plex); K23(iTRAQ4plex)	0	1.08796	1.45855	0.970649	0	2.586e-09	6.06628	3	2760.46	-3.88486	85.2045	0
530361078	rGSIQVDGEELVSGR	2	7	1	N-Term(iTRAQ4plex)	0	1.09273	0.700212	1.01942	0	6.631e-08	6.06619	3	1745.92	-1.86462	35.6294	1
418203909	fcEcDDREcIDDETEEIcGGHGk	1	4	1	N-Term(iTRAQ4plex); C2(Carbamidomethyl); C4(Carbamidomethyl); C9(Carbamidomethyl); C18(Carbamidomethyl); K23(iTRAQ4plex)	0	0.982707	1.52648	0.703314	0	3.35e-07	6.06606	4	3119.25	-4.56899	37.2054	1
34878777	rYDLEQGLGDLLTER	1	1	1	N-Term(iTRAQ4plex)	0	0.892128	0.725348	0.946042	0	1.289e-06	6.06589	3	1922.01	0.793698	78.1818	1
21237808	eGQEEVLkEVVESEGER	2	9	1	N-Term(iTRAQ4plex); K8(iTRAQ4plex)	0	1.11587	1.18333	1.35158	0	2.851e-08	6.06555	3	2234.13	-2.18735	59.6022	1
148664205	aLEEPANDIkEDAIAPR	1	2	1	N-Term(iTRAQ4plex); K10(iTRAQ4plex)	0	0.864432	0.243312	1.60507	0	2.795e-08	6.0655	3	2140.15	-1.60567	46.9763	1
530374770	vGSHITGGDIYGIVSENSLIk	3	2	1	N-Term(iTRAQ4plex); K21(iTRAQ4plex)	0	1.19532	1.1582	1.23432	0	9.923e-11	6.06289	3	2447.34	-1.37707	75.008	0
56549131	dNkETFGEMSDGDVQEQLR	1	2	1	N-Term(iTRAQ4plex); K3(iTRAQ4plex)	0	0.769205	0.509531	1.39534	0	9.321e-10	6.06285	3	2486.16	-2.42471	48.8641	1
116063573	tHEAEIVEGENHTYcIR	5	2	1	N-Term(iTRAQ4plex); C15(Carbamidomethyl)	0	0.875817	0.455609	0.883888	0	4.302e-10	6.06281	3	2202.03	-2.77315	25.279	0
112807221	fILQEDGSLFHEQSk	1	2	1	N-Term(iTRAQ4plex); K15(iTRAQ4plex)	0	1.2302	1.99556	0.701172	0	1.645e-10	6.06259	3	2066.08	-1.26604	64.9028	0
18104989	qESLPHAGPIIVHcSAGIGR	1	4	1	N-Term(iTRAQ4plex); C14(Carbamidomethyl)	0	0.871821	0.904863	0.84499	0	2.11e-07	6.06257	4	2243.17	-4.1964	32.6492	0
42794779	vkDQEEELDEQAGTIQMLEQAk	2	8	1	N-Term(iTRAQ4plex); K2(iTRAQ4plex); K22(iTRAQ4plex)	0	0.838826	0.886984	0.98877	0	1.492e-07	6.06252	4	2964.52	-1.57697	67.9211	1
374092020	eVVkPVPITSPAVSk	1	4	1	N-Term(iTRAQ4plex); K4(iTRAQ4plex); K15(iTRAQ4plex)	0	1.10635	1.55958	1.32692	0	6.156e-08	6.06222	3	1983.22	-0.902886	40.7289	0
7661968	dkYVGVSSDSVGGFR	2	4	1	N-Term(iTRAQ4plex); K2(iTRAQ4plex)	0	0.808231	1.02837	0.995211	0	1.783e-07	6.06221	3	1860.96	-2.72315	33.9589	1
66363688	eHPVIESHPDNALEDLR	2	4	1	N-Term(iTRAQ4plex)	0	1.01004	0.888783	1.06408	0	6.985e-07	6.06032	4	2115.05	-2.68221	34.9518	0
15431306	aSGNYATVISHNPETk	5	1	1	N-Term(iTRAQ4plex); K16(iTRAQ4plex)	0	1.08361	1.61812	1.50246	0	3.596e-11	6.06003	3	1977.03	-1.31132	29.926	0
24234688	vEAVNmAEGIIHDTETk	6	1	1	N-Term(iTRAQ4plex); M6(Oxidation); K17(iTRAQ4plex)	0	1.03226	1.42009	0.980282	0	9.183e-11	6.05923	3	2161.1	-1.43004	52.4833	0
50428938	gMNFSVVVFDTAPTGHTLR	2	1	1	N-Term(iTRAQ4plex)	0	1.04287	0.686762	0.994144	0	6.286e-10	6.05909	3	2193.12	-2.54238	76.7483	0
13236495	aGESVLVHGASGGVGLAAcQIAR	2	3	1	N-Term(iTRAQ4plex); C19(Carbamidomethyl)	0	1.25267	1.09611	1.18966	0	1.784e-11	6.05821	3	2324.23	-0.270288	58.2249	0
7657581	dVEVTkEEFVLAAQk	1	2	1	N-Term(iTRAQ4plex); K6(iTRAQ4plex); K15(iTRAQ4plex)	0	1.3241	1.4312	1.02704	0	6.794e-07	6.05743	3	2138.21	-0.0126124	55.8946	1
112382250	eAVcEVALDYkk	1	2	1	N-Term(iTRAQ4plex); C4(Carbamidomethyl); K11(iTRAQ4plex); K12(iTRAQ4plex)	0	0.89658	0.473872	0.977939	0	8.569e-08	6.05722	3	1857	-6.64592	34.3698	1
4503689	vELEDWAGNEAYAEYHFR	2	1	1	N-Term(iTRAQ4plex)	0	1.45624	0.736138	0.668374	0	6.787e-09	6.05699	3	2343.08	-0.123898	78.3342	0
10863889	dLQGLTVEHAIDSFR	1	1	1	N-Term(iTRAQ4plex)	0	0.929897	1.24856	1.30179	0	3.807e-08	6.05626	3	1844.96	-1.44956	69.1485	0
4502327	aVGLISHVLEQNQEGDAAYR	1	8	1	N-Term(iTRAQ4plex)	0	1.01654	0.746945	0.863173	0	1.057e-10	6.05598	3	2314.18	-2.68293	62.8214	0
4506753	gTEDITSPHGIPLDLLDR	2	3	1	N-Term(iTRAQ4plex)	0	0.995342	0.876865	0.937256	0	2.897e-10	6.05562	3	2093.1	0.981026	72.3987	0
115298659	dLVASEGLFHSHk	3	1	1	N-Term(iTRAQ4plex); K13(iTRAQ4plex)	0	0.616061	0.288046	0.779337	0	4.083e-09	6.05561	3	1727.93	-2.37726	31.9802	0
5031873	gHPDLQGQPAEEIFESVGDR	6	1	1	N-Term(iTRAQ4plex)	0	1.04391	1.22466	1.10395	0	1.037e-08	6.05544	3	2325.11	-3.40239	61.252	0
140972063	aQLEQSVEENkER	2	1	1	N-Term(iTRAQ4plex); K11(iTRAQ4plex)	0	1.16365	0.707706	0.844365	0	8.243e-08	6.0554	3	1847.96	-3.69882	12.436	1
18860859	eEFNSLPSGHIQGTFELANkEENR	1	4	1	N-Term(iTRAQ4plex); K20(iTRAQ4plex)	0	1.24307	0.956933	0.857898	0	1.849e-07	6.05521	4	3034.52	1.82662	59.6634	1
422398896	qQILHSEEFLSFFDHSTR	5	9	1	N-Term(iTRAQ4plex)	0	0.942564	0.733403	1.14153	0	5.16e-09	6.05407	4	2365.17	-0.335914	75.3615	0
530398611	sAIDLTPIVVEDkEEk	1	2	1	N-Term(iTRAQ4plex); K13(iTRAQ4plex); K16(iTRAQ4plex)	0	1.08652	1.55985	1.48438	0	5.174e-08	6.05407	3	2218.25	-1.76713	64.7446	1
530384039	sPEELESAVEEMkR	1	6	1	N-Term(iTRAQ4plex); K13(iTRAQ4plex)	0	1.04682	0.548063	1.16637	0	2.117e-07	6.05337	3	1921.97	-4.53955	56.6776	1
4503273	rQEEAALLSQEFAEAWGQk	1	1	1	N-Term(iTRAQ4plex); K19(iTRAQ4plex)	0	0.694903	0.44797	1.1307	0	1.425e-08	6.05322	3	2479.28	-1.17348	81.8305	1
530395180	sAATLITHPFHVITLR	2	2	1	N-Term(iTRAQ4plex)	0	1.04384	0.780441	0.954454	0	1.525e-08	6.05285	3	1921.12	0.923184	63.1865	0
119964726	gNIQLSYSDGDDcGHGk	1	1	1	N-Term(iTRAQ4plex); C13(Carbamidomethyl); K17(iTRAQ4plex)	0	1.22668	1.28211	1.2632	0	3.702e-10	6.05225	3	2110.97	-1.94302	24.6936	0
4506567	nLEEGHSSTVAAHYNELQEVGLEk	1	2	1	N-Term(iTRAQ4plex); K24(iTRAQ4plex)	0	1.1467	1.14466	0.863425	0	1.069e-10	6.05187	4	2942.47	-2.47414	52.6661	0
5031873	gPHLVQSDGTVPFWAHAGNAIPSSDQIR	5	1	1	N-Term(iTRAQ4plex)	0	0.922731	0.861553	0.999832	0	1.606e-09	6.04936	4	3101.56	-2.81722	62.9511	0
39777597	vVTNYNSAHDQNSNLLIEYFR	12	4	1	N-Term(iTRAQ4plex)	0	1.08922	0.592284	0.850683	0	3.994e-10	6.04932	3	2641.3	-3.57265	72.1406	0
55770888	kLDNTTAAVQELGR	2	1	1	N-Term(iTRAQ4plex); K1(iTRAQ4plex)	0	1.12157	0.769412	0.969487	0	3.697e-09	6.04926	3	1804.01	-1.21217	38.139	1
5453559	yTAQVDAEEkEDVk	4	1	1	N-Term(iTRAQ4plex); K10(iTRAQ4plex); K14(iTRAQ4plex)	0	1.14087	1.10875	1.2759	0	1.347e-08	6.04907	3	2057.07	-3.79895	22.4999	1
530409076	iIGVHQEDELLEcLSPATSR	1	2	1	N-Term(iTRAQ4plex); C13(Carbamidomethyl)	0	1.06925	0.998602	0.976009	0	5.677e-10	6.04808	3	2411.24	2.38963	77.3358	0
194595472	aTLEQAHQALEEEk	2	3	1	N-Term(iTRAQ4plex); K14(iTRAQ4plex)	0	1.10307	0.752627	1.08691	0	4.122e-07	6.04779	3	1884.99	-0.784323	36.5356	0
14165469	qFGFIVLTTSAGIMDHEEAR	2	1	1	N-Term(iTRAQ4plex)	0	0.927484	0.88301	0.857439	0	7.122e-11	6.04774	3	2366.2	2.40149	94.9056	0
41393561	gSDEPPVFLEIHYk	8	1	1	N-Term(iTRAQ4plex); K14(iTRAQ4plex)	0	1.23275	1.36381	0.896056	0	9.523e-10	6.04618	3	1919.01	-1.48617	61.5932	0
40254924	lTTLPSDFcGLTHLVk	2	1	1	N-Term(iTRAQ4plex); C9(Carbamidomethyl); K16(iTRAQ4plex)	0	0.985807	2.58204	1.15234	0	1.412e-06	6.04614	3	2090.15	-3.34062	82.9568	0
19923717	sSGGGEcTVSTQEHEAPGTFR	1	2	1	N-Term(iTRAQ4plex); C7(Carbamidomethyl)	0	0.918705	1.67201	1.15018	0	5.463e-10	6.04539	3	2338.04	-3.64109	16.9164	0
530421392	dHSPDLYSLELAGLDEIGkR	1	5	1	N-Term(iTRAQ4plex); K19(iTRAQ4plex)	0	1.16312	1.00148	0.89174	0	6.421e-08	6.04504	4	2516.32	-2.59903	76.869	1
530370275	aFVDNcLQLHEAk	2	2	1	N-Term(iTRAQ4plex); C6(Carbamidomethyl); K13(iTRAQ4plex)	0	0.731742	0.375194	1.52406	0	1.303e-08	6.04376	3	1832.95	-2.9085	44.2705	0
61742775	gLGEHEmEEDEEDYESSAk	3	3	1	N-Term(iTRAQ4plex); M7(Oxidation); K19(iTRAQ4plex)	0	1.22465	0.82713	1.27709	0	4.989e-09	6.04358	3	2488.05	-3.32322	28.3482	0
38176300	vVSSLQQEIWEEEDLNRk	1	1	1	N-Term(iTRAQ4plex); K18(iTRAQ4plex)	0	0.548574	0.272043	1.31856	0	3.236e-10	6.04344	3	2490.3	-1.82645	65.7766	1
5454152	lGLMRDDTIYEDEDVkEAIR	1	2	1	N-Term(iTRAQ4plex); K16(iTRAQ4plex)	0	1.05495	1.05411	0.760958	0	1.032e-07	6.04334	4	2669.36	-2.48432	58.5306	2
308818195	gTVVYGEPITASLGTDGSHYWSk	11	3	1	N-Term(iTRAQ4plex); K23(iTRAQ4plex)	0	1.31591	0.649504	1.40962	0	9.956e-10	6.04288	3	2713.37	-1.61492	64.1744	0
45439327	ekQEEELSFLQDk	5	1	1	N-Term(iTRAQ4plex); K2(iTRAQ4plex); K13(iTRAQ4plex)	0	1.31539	0.76535	1.33116	0	2.945e-07	6.04288	3	2055.09	-1.53963	45.301	1
530400384	qVTITGSAASISLAQYLINVR	1	15	1	N-Term(iTRAQ4plex)	0	1.08723	0.512536	0.795544	0	1.725e-11	6.04268	3	2349.32	-0.936744	105.918	0
50845386	tkGVDEVTIVNILTNR	5	3	1	N-Term(iTRAQ4plex); K2(iTRAQ4plex)	0	1.07506	0.450861	0.82491	0	1.002e-07	6.04235	3	2060.2	1.13618	81.5927	1
63252913	aQVEIVTDGEEPAEMIQVLGPkPALk	4	2	1	N-Term(iTRAQ4plex); K22(iTRAQ4plex); K26(iTRAQ4plex)	0	1.44302	1.18791	0.919852	0	4.031e-10	6.04225	4	3194.76	-1.88405	84.108	0
530361078	dGFkGDLcEHEENPcQLR	2	7	1	N-Term(iTRAQ4plex); K4(iTRAQ4plex); C8(Carbamidomethyl); C15(Carbamidomethyl)	0	0.762868	0.427238	0.994674	0	4.099e-07	6.04216	4	2492.14	-3.74192	31.3093	1
157266296	dGARPDVTESESGSPEYR	1	3	1	N-Term(iTRAQ4plex)	0	1.29319	5.38018	0.943438	0	4.646e-10	6.04167	3	2095.96	-3.00673	20.3911	0
431822408	iEDVGSDEEDDSGkDkk	1	3	1	N-Term(iTRAQ4plex); K14(iTRAQ4plex); K16(iTRAQ4plex); K17(iTRAQ4plex)	0	0.723949	1.47205	0.611196	0	2.844e-08	6.04104	4	2442.23	-2.49522	13.9238	2
27477041	tVFEALQAPAcHENLVk	2	2	1	N-Term(iTRAQ4plex); C11(Carbamidomethyl); K17(iTRAQ4plex)	0	0.949227	0.882807	0.982751	0	1.091e-08	6.04093	3	2215.18	0.339041	67.3259	0
14790119	gTELDcGIETDSGVDDDMAcHk	2	1	1	N-Term(iTRAQ4plex); C6(Carbamidomethyl); C20(Carbamidomethyl); K22(iTRAQ4plex)	0	1.03732	1.44982	0.986768	0	1.038e-09	6.04067	3	2713.15	-4.19394	38.6929	0
57634534	rLQDSFASETNLDFR	1	2	1	N-Term(iTRAQ4plex)	0	1.18391	0.851454	0.899841	0	5.791e-08	6.03992	3	1942.97	0.396967	55.0603	1
126012562	rITIVENVGSVEGLAYHR	1	1	1	N-Term(iTRAQ4plex)	0	1.13406	0.612756	1.007	0	1.227e-08	6.0395	4	2157.18	-2.44548	51.9232	1
18201905	vWYVSNIDGTHIAk	10	3	1	N-Term(iTRAQ4plex); K14(iTRAQ4plex)	0	1.06795	1.36779	1.05641	0	6.412e-10	6.03895	3	1891.03	-1.96723	53.5512	0
530398313	sGVEAALSEAFHEEYSR	1	3	1	N-Term(iTRAQ4plex)	0	0.687625	0.848807	1.04621	0	1.09e-10	6.03841	3	2025.96	-3.98175	69.8824	0
4758112	cIALAQLLVEQNFPAIAIHR	2	1	1	N-Term(iTRAQ4plex); C1(Carbamidomethyl)	0	0.799729	0.52563	0.680021	0	5.081e-10	6.03775	3	2421.36	0.890413	106.578	0
21361633	lDLSNNDISSLPYSLGNLHLk	1	2	1	N-Term(iTRAQ4plex); K21(iTRAQ4plex)	0	1.20507	1.13097	1.38068	0	3.767e-11	6.03775	3	2601.41	-0.920588	92.0893	0
38327558	eDVADALLQTDQSLSEkEk	2	2	1	N-Term(iTRAQ4plex); K17(iTRAQ4plex); K19(iTRAQ4plex)	0	1.134	1.65807	0.765548	0	4.151e-09	6.03717	3	2551.34	-2.52862	68.7288	1
54607053	fVHFIDAPSLALIMPIVQR	1	2	1	N-Term(iTRAQ4plex)	0	0.841834	0.868952	0.699886	0	2.735e-10	6.037	3	2311.31	0.289367	111.148	0
167466164	vEAAVGEDLFQEAHEVILk	5	3	1	N-Term(iTRAQ4plex); K19(iTRAQ4plex)	0	2.62778	1.39491	1.18154	0	8.735e-12	6.03698	3	2385.29	0.257207	87.4967	0
47419914	iGYPkPALLHSTFFPALQGAQTk	1	2	1	N-Term(iTRAQ4plex); K5(iTRAQ4plex); K23(iTRAQ4plex)	0	0.973877	0.751925	0.818852	0	2.314e-07	6.03519	4	2917.66	-0.612388	74.7423	0
33350932	nVAQYNANHPDFPMQIEQLER	2	1	1	N-Term(iTRAQ4plex)	0	0.81178	0.823067	1.00895	0	7.45e-09	6.03514	3	2658.27	-4.38691	65.5411	0
4502847	yGQISEVVVVkDR	2	1	1	N-Term(iTRAQ4plex); K11(iTRAQ4plex)	0	1.02564	0.744059	0.856057	0	9.617e-09	6.03447	3	1780.02	-2.04116	44.6269	1
4503149	gDSGGPLLcNNVAHGIVSYGk	3	1	1	N-Term(iTRAQ4plex); C9(Carbamidomethyl); K21(iTRAQ4plex)	0	0.692157	1.09716	0.839897	0	2.95e-11	6.03355	3	2403.23	-2.25034	50.953	0
4503483	tGTITTFEHAHNMR	4	1	1	N-Term(iTRAQ4plex)	0	0.9162	1.49227	0.928063	0	9.114e-10	6.0328	3	1759.86	-3.60803	20.4091	0
392513662	vkPAPDETSFSEALLk	2	2	1	N-Term(iTRAQ4plex); K2(iTRAQ4plex); K16(iTRAQ4plex)	0	0.938043	0.945724	0.907528	0	9.536e-10	6.03262	3	2164.22	0.399016	61.4712	0
153070260	gEAAAERPGEAAVASSPSk	10	1	1	N-Term(iTRAQ4plex); K19(iTRAQ4plex)	0	1.15189	0.893052	1.07229	0	6.544e-09	6.03243	3	2073.07	-4.47043	11.2669	0
109452591	qGTFHSQQALEYGTk	3	1	1	N-Term(iTRAQ4plex); K15(iTRAQ4plex)	0	1.08058	1.21221	1.02882	0	5.53e-07	6.03185	3	1983.01	-3.27172	21.8083	0
34147630	gITINAAHVEYSTAAR	5	1	1	N-Term(iTRAQ4plex)	0	1.10909	1.00951	0.933134	0	1.986e-08	6.03149	3	1817.96	0.165852	39.7807	0
530391750	sLAEIEkEYEYSFR	2	3	1	N-Term(iTRAQ4plex); K7(iTRAQ4plex)	0	1.21344	0.565979	1.50565	0	1.705e-06	6.03104	3	2052.04	-5.9525	70.1455	1
223029410	vQELGHGcAALVTk	4	2	1	N-Term(iTRAQ4plex); C8(Carbamidomethyl); K14(iTRAQ4plex)	0	0.821944	0.732098	1.23753	0	1.496e-08	6.03078	3	1770.97	-5.6573	30.7995	0
50659095	eLkEQLGEEIDSk	1	2	1	N-Term(iTRAQ4plex); K3(iTRAQ4plex); K13(iTRAQ4plex)	0	0.95935	2.38797	0.989268	0	2.9e-09	6.0304	3	1950.07	-0.852569	40.7012	1
116875767	sTAmEETAIWEQHTVTLHR	1	3	1	N-Term(iTRAQ4plex); M4(Oxidation)	0	0.61079	0.34489	0.750856	0	3.839e-08	6.02985	4	2400.17	-0.112834	51.8905	0
530428337	gYHQHAYDGkDYISLNEDLR	1	11	1	N-Term(iTRAQ4plex); K10(iTRAQ4plex)	0	0.873504	0.794383	0.848276	0	1.449e-05	6.02971	4	2682.3	-3.82769	33.2761	1
530364841	tPLLDEEEEENPDkASk	1	3	1	N-Term(iTRAQ4plex); K14(iTRAQ4plex); K17(iTRAQ4plex)	0	1.12609	0.657699	1.55534	0	7.112e-06	6.02964	3	2376.2	-4.28186	31.0553	1
189163485	cNFYDNkDLEcVTNLQEVAR	2	3	1	N-Term(iTRAQ4plex); C1(Carbamidomethyl); K7(iTRAQ4plex); C11(Carbamidomethyl)	0	1.4658	1.81261	0.89986	0	1.313e-07	6.02941	3	2776.32	-2.92015	64.2222	1
28178821	eQTEGEYSSLEHESAR	2	4	1	N-Term(iTRAQ4plex)	0	1.33312	0.929998	0.748995	0	1.572e-08	6.0289	3	1995.89	-4.24317	29.0793	0
4503117	vHVGDEDFVHLR	16	1	1	N-Term(iTRAQ4plex)	0	1.37772	1.21379	0.876188	0	8.029e-09	6.02721	3	1566.81	-3.36034	34.8508	0
17999541	iREDLPNLESSEETEQINk	6	3	1	N-Term(iTRAQ4plex); K19(iTRAQ4plex)	0	0.907295	0.949804	1.19479	0	1.628e-07	6.0269	3	2532.3	-1.67948	51.4309	1
5032051	aDRDESSPYAAmLAAQDVAQR	6	2	1	N-Term(iTRAQ4plex); M12(Oxidation)	0	0.974616	0.730805	0.80676	0	6.362e-07	6.02637	3	2425.14	-3.77174	38.1593	1
530366880	tcEEHQLcVVAVLPHILDTGAAGR	6	6	1	N-Term(iTRAQ4plex); C2(Carbamidomethyl); C8(Carbamidomethyl)	0	0.969186	1.86683	1.306	0	1.139e-07	6.02624	4	2790.41	-0.581844	75.9579	0
4885399	sLQSLEASLHAMESTR	1	1	1	N-Term(iTRAQ4plex)	0	0.930114	0.963948	0.995545	0	6.283e-12	6.02558	3	1903.96	-1.79492	75.5392	0
62414289	emEENFAVEAANYQDTIGR	27	1	1	N-Term(iTRAQ4plex); M2(Oxidation)	0	1.00872	0.70017	0.957266	0	1.726e-09	6.02535	3	2347.06	-1.35562	70.0308	0
5031633	qADGAASAPTEEEEEVVkDR	2	2	1	N-Term(iTRAQ4plex); K18(iTRAQ4plex)	0	0.871755	0.521696	1.08137	0	2.966e-09	6.02383	3	2419.17	-3.24342	37.1318	1
42741682	ykLDEDEDEDDADLSk	1	2	1	N-Term(iTRAQ4plex); K2(iTRAQ4plex); K16(iTRAQ4plex)	0	0.990948	0.729475	0.941792	0	6.871e-10	6.02338	3	2332.09	-4.93842	36.3466	1
186928835	aVGFSSGTENPHGVk	1	4	1	N-Term(iTRAQ4plex); K15(iTRAQ4plex)	0	1.09918	2.88096	0.74531	0	1.165e-09	6.02336	3	1774.93	-3.93479	16.5785	0
4505029	eHPYLFSQcQAIHcR	7	4	1	N-Term(iTRAQ4plex); C9(Carbamidomethyl); C14(Carbamidomethyl)	0	0.831874	1.22604	1.26512	0	5.676e-10	6.02026	4	2089.98	-0.99395	34.0634	0
530425115	sMQNWHQLENLSNFIk	3	6	1	N-Term(iTRAQ4plex); K16(iTRAQ4plex)	0	0.737651	0.914271	1.14322	0	2.485e-07	6.01965	3	2277.18	3.48928	78.1846	0
260275230	lHAVNAEEcNVLQGR	2	2	1	N-Term(iTRAQ4plex); C9(Carbamidomethyl)	0	1.52365	0.564242	0.6958	0	1.827e-07	6.01941	3	1853.93	-6.36864	34.2126	0
6996021	kLLGSALALAR	1	1	1	N-Term(iTRAQ4plex); K1(iTRAQ4plex)	0	0.964443	1.02183	0.94077	0	6.089e-08	6.01926	3	1400.92	-0.56939	53.5962	1
34147637	sQEGRPVQVIGALIGk	2	1	1	N-Term(iTRAQ4plex); K16(iTRAQ4plex)	0	1.06235	0.77955	0.942585	0	9.508e-09	6.01762	3	1940.15	-0.894221	65.4344	0
4502027	sLHTLFGDkLcTVATLR	6	1	1	N-Term(iTRAQ4plex); K9(iTRAQ4plex); C11(Carbamidomethyl)	0	1.25925	0.539668	0.461512	0	2.758e-09	6.01748	3	2220.24	-1.75224	65.861	1
52145310	dAHSVLLSHIFHGR	2	4	1	N-Term(iTRAQ4plex)	0	0.985158	1.21432	1.11359	0	3.625e-09	6.01661	4	1732.94	-0.553275	48.4156	0
62739186	tkEEYGHSEVVEYYcNPR	7	1	1	N-Term(iTRAQ4plex); K2(iTRAQ4plex); C15(Carbamidomethyl)	0	1.07294	0.725951	0.686981	0	3.499e-06	6.01649	4	2548.19	-5.22964	25.0312	1
10835067	fSGDLDDQTcREDLHILFSNHGEIk	2	1	1	N-Term(iTRAQ4plex); C10(Carbamidomethyl); K25(iTRAQ4plex)	0	0.896953	1.28882	1.06938	0	7.442e-07	6.01602	5	3234.57	-0.480417	66.006	1
87159832	gFLTERDDILcPDcGk	1	4	1	N-Term(iTRAQ4plex); C11(Carbamidomethyl); C14(Carbamidomethyl); K16(iTRAQ4plex)	0	0.884558	2.1812	0.880357	0	1.247e-08	6.01544	3	2184.06	-4.45651	52.8298	1
24497583	ykPVcNQVEcHPYFNR	2	3	1	N-Term(iTRAQ4plex); K2(iTRAQ4plex); C5(Carbamidomethyl); C10(Carbamidomethyl)	0	1.04638	1.16979	1.16757	0	9.616e-09	6.0154	4	2399.15	-4.58545	27.3541	0
117606370	tREEAELEANSVFR	3	2	1	N-Term(iTRAQ4plex)	0	1.17945	0.856159	1.07998	0	3.881e-07	6.01524	3	1794.91	-1.20232	54.1127	1
19923475	sNASTLESHETEEPAAk	1	3	1	N-Term(iTRAQ4plex); K17(iTRAQ4plex)	0	1.08093	1.69518	1.10105	0	2.568e-09	6.01501	3	2089.02	-2.53449	16.0354	0
4506041	nLmQLNLAHNILR	6	1	1	N-Term(iTRAQ4plex); M3(Oxidation)	0	0.936432	0.63226	1.05036	0	1.245e-07	6.01469	3	1709.95	-8.21616	58.1709	0
194018553	qDPFQESGLHLSPTAAEAk	3	4	1	N-Term(iTRAQ4plex); K19(iTRAQ4plex)	0	1.011	0.45506	1.44245	0	6.498e-09	6.01459	3	2314.18	-4.91458	50.755	0
7661948	vGHSTAHDEIIPMSIR	2	1	1	N-Term(iTRAQ4plex)	0	0.9601	1.07246	0.860072	0	2.809e-09	6.01446	3	1906.99	-0.723239	38.1306	0
28373113	hFSVTAEGGLSPAQVTGAR	1	8	1	N-Term(iTRAQ4plex)	0	1.07697	0.880329	0.791612	0	3.969e-09	6.01413	3	2029.06	-1.66455	39.4337	0
4826760	vTGEADVEFATHEEAVAAmSk	8	1	1	N-Term(iTRAQ4plex); M19(Oxidation); K21(iTRAQ4plex)	0	1.0008	1.35477	0.915208	0	3.554e-08	6.01354	4	2496.22	-0.511772	59.8663	0
62414289	lLQDSVDFSLADAINTEFkNTR	2	1	1	N-Term(iTRAQ4plex); K19(iTRAQ4plex)	0	0.778913	0.435542	0.863419	0	1.979e-09	6.01342	3	2785.46	-1.7722	93.5418	1
4506189	kIcALDDNVcMAFAGLTADAR	2	1	1	K1(iTRAQ4plex); N-Term(iTRAQ4plex); C3(Carbamidomethyl); C10(Carbamidomethyl)	0	1.27047	1.60036	1.21713	0	1.641e-09	6.01265	3	2600.28	-3.4961	78.2485	1
37594464	lDALVAEEHLTVDAR	2	1	1	N-Term(iTRAQ4plex)	0	0.967704	0.993086	1.05982	0	3.964e-10	6.01245	3	1795.96	-3.18793	62.6425	0
10864017	eYLQTHWEEEEcQQDVSLLR	3	1	1	N-Term(iTRAQ4plex); C12(Carbamidomethyl)	0	0.923262	1.34168	1.22411	0	1.308e-09	6.01217	3	2736.27	-0.110826	67.5439	0
115298659	hEALENDFAVHETR	2	1	1	N-Term(iTRAQ4plex)	0	0.671805	0.424991	0.750159	0	1.275e-09	6.01173	3	1811.88	-0.935845	23.5952	0
82775371	tVVDLSEVYkPR	1	2	1	N-Term(iTRAQ4plex); K10(iTRAQ4plex)	0	1.09227	0.99283	1.26409	0	2.691e-09	6.01162	3	1693.97	-0.856394	54.6086	0
530373486	sLHTEEAPALDAAR	1	8	1	N-Term(iTRAQ4plex)	0	1.0632	0.88084	1.0734	0	4.618e-07	6.0116	3	1624.84	-1.51773	23.9323	0
12667788	kVEAQLQELQVk	2	2	1	N-Term(iTRAQ4plex); K1(iTRAQ4plex); K12(iTRAQ4plex)	0	0.858778	1.00461	1.10415	0	1.806e-06	6.01133	3	1845.11	-1.20863	41.7751	1
105990532	lEIQSQVDSQHVGHSVLTAk	3	1	1	N-Term(iTRAQ4plex); K20(iTRAQ4plex)	0	1.10469	0.43114	0.573715	0	6.213e-11	6.01074	3	2464.34	-1.75824	43.166	0
4758516	scVEEPEPEPEAAEGDGDkk	3	4	1	N-Term(iTRAQ4plex); C2(Carbamidomethyl); K19(iTRAQ4plex); K20(iTRAQ4plex)	0	0.930688	2.1229	1.14848	0	7.844e-09	6.00955	3	2605.23	-1.61217	26.4604	1
50845386	tDLEkDIISDTSGDFRk	5	3	1	N-Term(iTRAQ4plex); K5(iTRAQ4plex); K17(iTRAQ4plex)	0	0.847154	0.416594	0.939058	0	6.002e-10	6.00947	3	2372.26	-3.78565	60.8526	2
119393891	dFPAMVQELHQGGR	7	1	1	N-Term(iTRAQ4plex)	0	1.38968	1.13031	1.0185	0	6.412e-09	6.0086	3	1728.86	-2.19479	50.2813	0
4501853	dGSTTAGNSSQVSDGAAAILLAR	2	1	1	N-Term(iTRAQ4plex)	0	1.45526	1.02921	1.1269	0	1.468e-10	6.00836	3	2306.17	-0.81521	66.6487	0
54873613	qVDVTSFAGHPcTR	2	4	1	N-Term(iTRAQ4plex); C12(Carbamidomethyl)	0	1.13814	0.62926	0.990129	0	6.566e-09	6.00737	3	1718.84	-1.7081	32.7675	0
41327773	gFkFDETEQALANER	2	3	1	N-Term(iTRAQ4plex); K3(iTRAQ4plex)	0	1.22113	1.07288	1.05955	0	9.041e-09	6.00723	3	2043.04	-1.07986	55.4546	1
12408675	gAVSAEQVIAGFNR	3	1	1	N-Term(iTRAQ4plex)	0	1.15417	0.994908	0.871174	0	7.554e-09	6.0069	2	1562.84	-3.62399	67.147	0
343168770	yEkPDGSPVFIAFR	1	4	1	N-Term(iTRAQ4plex); K3(iTRAQ4plex)	0	1.04069	0.757696	1.03039	0	3.101e-08	6.00619	3	1914.04	-0.194566	63.733	0
530393506	dENQSINHQMAQEDAQR	3	5	1	N-Term(iTRAQ4plex)	0	1.0437	0.962367	1.15401	0	5.788e-09	6.00609	3	2157.96	-4.916	12.9954	0
41872631	vTVAGGVHISGLHTESAPR	2	1	1	N-Term(iTRAQ4plex)	0	1.18509	0.906283	1.11355	0	8.338e-12	6.00575	3	2032.1	-3.39317	37.3255	0
15149476	vEIAGPGFINVHLR	2	1	1	N-Term(iTRAQ4plex)	0	0.877454	1.22282	0.903258	0	1.871e-10	6.00553	3	1665.95	-0.537928	69.1794	0
4503771	dAIELNAANYTVWHFR	2	1	1	N-Term(iTRAQ4plex)	0	1.33779	0.793455	1.0314	0	6.024e-09	6.00521	3	2064.04	-3.06468	73.9994	0
4503689	nNkDSHSLTTNIMEILR	3	2	1	N-Term(iTRAQ4plex); K3(iTRAQ4plex)	0	1.29007	0.51309	0.564947	0	3.061e-07	6.00514	4	2274.2	-5.12598	62.4382	1
4557395	qSPVDIDTHTAk	7	1	1	N-Term(iTRAQ4plex); K12(iTRAQ4plex)	0	0.797177	0.380011	0.719606	0	2.611e-06	6.00467	3	1599.86	-0.171929	19.0541	0
5803227	qTIDNSQGAYQEAFDISk	5	2	1	N-Term(iTRAQ4plex); K18(iTRAQ4plex)	0	1.18353	1.18261	1.13779	0	1.078e-08	6.00449	3	2303.14	-1.69556	65.4565	0
7330335	eEDkEPLIELFVk	1	1	1	N-Term(iTRAQ4plex); K4(iTRAQ4plex); K13(iTRAQ4plex)	0	1.10081	0.651561	1.33841	0	2.414e-07	6.00361	3	2021.15	-2.82327	74.9054	1
13124879	iSDLTTNLAEEEEkAk	1	4	1	N-Term(iTRAQ4plex); K14(iTRAQ4plex); K16(iTRAQ4plex)	0	0.967004	0.532042	0.545285	0	2.896e-09	6.0032	3	2223.2	-2.52003	60.9974	1
41327710	yRPASASVSALIGGR	2	1	1	N-Term(iTRAQ4plex)	0	0.999509	0.974706	1.05265	0	3.239e-09	6.00247	3	1648.92	-1.46802	48.629	0
156564401	gSMAGSTGVHDTVVNQLLSk	2	1	1	N-Term(iTRAQ4plex); K20(iTRAQ4plex)	0	0.838316	1.25555	0.925539	0	1.423e-09	6.00213	3	2289.2	-3.00038	52.8649	0
148664211	gADDAADADTAIINAEGGQNNSEEkk	1	6	1	N-Term(iTRAQ4plex); K25(iTRAQ4plex); K26(iTRAQ4plex)	0	0.955865	0.549452	0.954239	0	2.85e-07	6.00206	4	3036.47	-0.273429	39.6172	1
4502027	rHPDYSVVLLLR	145	2	1	N-Term(iTRAQ4plex)	0	0.99319	0.542698	0.751195	0	5.556e-07	6.00202	3	1611.94	-1.25619	51.913	1
4502027	tcVADESAENcDkSLHTLFGDk	3	1	1	N-Term(iTRAQ4plex); C2(Carbamidomethyl); C11(Carbamidomethyl); K13(iTRAQ4plex); K22(iTRAQ4plex)	0	0.836486	0.432085	0.728573	0	1.057e-06	6.00133	4	2929.39	-3.6873	42.1962	1
383209673	aLQPIVSEEEWAHTk	1	5	1	N-Term(iTRAQ4plex); K15(iTRAQ4plex)	0	1.10302	1.26915	0.959882	0	5.029e-11	6.00116	3	2026.08	-3.86353	52.1139	0
24307969	kTVcDWETGHEPFNDPALR	1	3	1	N-Term(iTRAQ4plex); K1(iTRAQ4plex); C4(Carbamidomethyl)	0	0.659042	0.442004	0.855616	0	1.064e-08	6.00115	4	2560.24	-2.94086	43.8382	1
530379431	sGVSDHWALDDHHALHLTR	1	2	1	N-Term(iTRAQ4plex)	0	1.27662	0.869837	0.852139	0	1.121e-09	6.00079	5	2311.14	-1.54908	31.6141	0
4507877	aIPDLTAPVAAVQAAVSNLVR	2	4	1	N-Term(iTRAQ4plex)	0	1.23515	0.588946	0.943055	0	1.334e-09	6.00048	3	2220.28	-0.872897	114.435	0
374532823	qVTALQEEGTLGLYHAQLk	1	10	1	N-Term(iTRAQ4plex); K19(iTRAQ4plex)	0	1.01155	1.13935	0.784794	0	8.997e-10	6.00032	3	2387.31	-1.53037	62.5814	0
7657599	nVADDYIHTAAcLHSLALEEPTVIk	1	2	1	N-Term(iTRAQ4plex); C12(Carbamidomethyl); K25(iTRAQ4plex)	0	0.958021	1.0199	1.45565	0	1.94e-09	5.99991	4	3068.59	-1.59545	76.5058	0
4506203	fRPDMEEEEAk	2	1	1	N-Term(iTRAQ4plex); K11(iTRAQ4plex)	0	0.983411	0.906956	0.953411	0	1.887e-07	5.99979	3	1668.81	-0.972016	26.5818	0
23510340	nEEDAAELVALAQAVNAR	4	3	1	N-Term(iTRAQ4plex)	0	1.11995	0.893365	0.935398	0	7.029e-10	5.99962	3	2028.05	2.81488	96.8975	0
116063573	aHEPTYFTVDcAEAGQGDVSIGIk	26	2	1	N-Term(iTRAQ4plex); C11(Carbamidomethyl); K24(iTRAQ4plex)	0	0.829859	0.571443	1.0215	0	8.241e-11	5.99901	3	2853.39	-2.78342	59.5949	0
4504011	eFPDVLEcTVSHAVEk	4	1	1	N-Term(iTRAQ4plex); C8(Carbamidomethyl); K16(iTRAQ4plex)	0	0.645286	0.552486	0.847761	0	4.808e-10	5.99899	3	2148.08	-3.32681	68.8146	0
4507877	nPGNQAAYEHFETMk	3	4	1	N-Term(iTRAQ4plex); K15(iTRAQ4plex)	0	1.01584	0.626738	1.03605	0	1.917e-08	5.99879	3	2024.97	-2.12827	42.2604	0
22325356	akEDIVTEQIDFSAAR	4	5	1	N-Term(iTRAQ4plex); K2(iTRAQ4plex)	0	1.13014	0.346694	1.52022	0	8.741e-09	5.99842	3	2081.11	-2.31586	54.3088	1
70980547	dLQSFYQLHSHYEEEHSGEDR	1	1	1	N-Term(iTRAQ4plex)	0	0.811286	0.495763	1.06156	0	7.564e-10	5.99836	4	2750.21	-2.07991	40.6162	0
333470683	wSFVESLEPSHVVQVR	1	1	1	N-Term(iTRAQ4plex)	0	0.991983	1.72298	0.98369	0	2.886e-08	5.99608	3	2043.08	-0.401686	75.9628	0
4505939	dVLSNAHIQNELEREFER	1	1	1	N-Term(iTRAQ4plex)	0	0.941726	1.04418	0.713375	0	1.874e-06	5.99576	4	2343.18	-2.39357	65.1128	1
301172750	aGcHFYAVcNQHcDIDR	8	1	1	N-Term(iTRAQ4plex); C3(Carbamidomethyl); C9(Carbamidomethyl); C13(Carbamidomethyl)	0	1.22531	2.71195	0.650829	0	1.7e-08	5.99569	3	2266.96	-3.06784	29.9468	0
48255898	gSQSYYTVAHAISER	2	2	1	N-Term(iTRAQ4plex)	0	1.30029	1.12555	1.12843	0	1.027e-08	5.99519	3	1812.9	-1.49898	45.8262	0
189083849	rLEEMLRPLVEEGLR	4	2	1	N-Term(iTRAQ4plex)	0	0.775168	0.697301	0.915388	0	3.882e-09	5.99473	4	1984.11	0.653334	74.0792	1
12667788	dFSALESQLQDTQELLQEENR	12	2	1	N-Term(iTRAQ4plex)	0	0.816272	1.04253	0.698956	0	4.496e-09	5.99461	3	2637.28	2.20729	108.566	0
530355398	fHPGDVIYHTTDGTGGcISAR	7	1	1	N-Term(iTRAQ4plex); C17(Carbamidomethyl)	0	1.06307	4.78748	0.751713	0	2.904e-07	5.99422	4	2405.14	-3.07083	38.7417	0
24234699	eVAGHTEQLQMSR	10	1	1	N-Term(iTRAQ4plex)	0	0.952747	1.05464	1.34558	0	4.817e-08	5.99397	3	1629.81	-0.49454	29.8795	0
13569962	gAHGIIVVYDVTDQESYANVk	4	1	1	N-Term(iTRAQ4plex); K21(iTRAQ4plex)	0	0.922624	0.786693	0.783516	0	3.447e-09	5.99333	3	2566.33	-1.99808	63.2848	0
21735621	aGAGSATLSMAYAGAR	4	3	1	N-Term(iTRAQ4plex)	0	1.05711	1.13861	1.00947	0	2.46e-10	5.99326	2	1598.8	-5.26664	40.5949	0
4502049	ykPAVNQIEcHPYLTQEk	3	2	1	N-Term(iTRAQ4plex); K2(iTRAQ4plex); C10(Carbamidomethyl); K18(iTRAQ4plex)	0	1.0133	0.904886	1.30739	0	3.599e-10	5.99212	4	2650.4	-1.42772	39.7311	0
530391083	dLTATEVQSETALLTWRPPR	4	5	1	N-Term(iTRAQ4plex)	0	0.85702	0.849804	1.13839	0	1.796e-11	5.99184	3	2428.29	-1.99887	78.0474	0
20357552	aSAGHAVSIAQDDAGADDWETDPDFVNDVSEk	2	4	1	N-Term(iTRAQ4plex); K32(iTRAQ4plex)	0	0.761042	0.684348	0.946465	0	2.982e-07	5.99166	4	3620.64	-2.47942	69.0839	0
10880979	sPEGEQEDRPGLHAYEkEDSDEVHLEELSLSk	2	4	1	N-Term(iTRAQ4plex); K17(iTRAQ4plex); K32(iTRAQ4plex)	0	0.958301	2.2447	1.42601	0	1.933e-05	5.9911	5	4084.98	-2.6745	49.0085	1
530399081	gSHLDQGEAAVAFkPTSNR	1	3	1	N-Term(iTRAQ4plex); K14(iTRAQ4plex)	0	0.896418	1.45267	1.22585	0	5.776e-08	5.99077	4	2273.18	-3.6976	21.7745	0
225903430	gFLWDEGFHQLVVQR	4	3	1	N-Term(iTRAQ4plex)	0	0.90681	1.16089	1.00515	0	1.905e-09	5.99074	3	1975.03	-0.952672	82.4587	0
530380576	nFEATLGWLQEHAcSR	2	4	1	N-Term(iTRAQ4plex); C14(Carbamidomethyl)	0	0.915853	1.41218	1.11268	0	1.127e-08	5.99032	3	2062.99	0.572929	79.012	0
16306550	fLHNPDAAQGFVGcALSSTIQR	15	4	1	N-Term(iTRAQ4plex); C14(Carbamidomethyl)	0	0.91873	0.554585	1.34129	0	2.347e-10	5.98963	3	2533.27	-0.389206	80.9279	0
8923598	eGLEDkYNLQLNPEWR	1	1	1	N-Term(iTRAQ4plex); K6(iTRAQ4plex)	0	0.984024	1.33727	1.0514	0	3.138e-07	5.98951	3	2292.19	2.17304	68.3831	1
38201714	nVALLSQLYHSPAR	3	2	1	N-Term(iTRAQ4plex)	0	0.866229	0.973363	0.824211	0	3.892e-09	5.98881	3	1712.95	-2.49961	54.5318	0
67089149	lRQEEPQSLQAAVR	3	16	1	N-Term(iTRAQ4plex)	0	1.28725	1.24312	1.03716	0	3.262e-08	5.98878	3	1768.97	-4.69948	26.9669	1
16579888	aGIAHLYGIAGSTNVTGDQVk	5	1	1	N-Term(iTRAQ4plex); K21(iTRAQ4plex)	0	1.11002	0.768035	1.00159	0	1.118e-10	5.98827	3	2360.28	-0.940742	57.7338	0
21361462	qEELESTEVGVQGGAFEGTHmGPFVER	3	2	1	N-Term(iTRAQ4plex); M21(Oxidation)	0	1.09817	0.143173	1.37751	0	4.01e-07	5.98718	4	3080.44	-1.04519	63.9194	0
38176300	sLDQEIARPLENENQEFLk	3	1	1	N-Term(iTRAQ4plex); K19(iTRAQ4plex)	0	0.792414	0.331736	1.35797	0	3.163e-09	5.98627	3	2561.34	-1.44633	71.7085	0
5729770	lFGGNFAHQASVAR	8	1	1	N-Term(iTRAQ4plex)	0	1.23843	0.972953	0.886241	0	3.536e-08	5.98615	2	1618.86	-1.05632	45.622	0
4759270	eILTLLQGVHQGAGFQDIPk	4	2	1	N-Term(iTRAQ4plex); K20(iTRAQ4plex)	0	0.944515	1.15985	1.27302	0	6.69e-09	5.98519	3	2452.37	-2.87198	86.4227	0
146134341	lYLEGTGINPVPVDLHEQQLSLNQHNR	1	3	1	N-Term(iTRAQ4plex)	0	1.01438	0.9305	0.842215	0	4.302e-09	5.98471	4	3228.68	-2.01658	68.3168	0
4504151	vHccPHGAFcDLVHTR	4	2	1	N-Term(iTRAQ4plex); C3(Carbamidomethyl); C4(Carbamidomethyl); C10(Carbamidomethyl)	0	0.993856	1.18436	1.08712	0	1.392e-07	5.98459	4	2109.96	-1.99064	33.1005	0
4506217	aSTNIQDTEGNTPLHLAcDEER	1	1	1	N-Term(iTRAQ4plex); C18(Carbamidomethyl)	0	0.808688	0.98052	1.13465	0	6.273e-11	5.98428	3	2615.21	-2.75042	44.6419	0
5803137	gFGFITFTNPEHASVAMR	3	1	1	N-Term(iTRAQ4plex)	0	1.10526	0.897558	0.968345	0	1.025e-08	5.98344	3	2126.06	-1.91639	81.8356	0
38176300	nLEEEENLGkGEYQESLR	3	1	1	N-Term(iTRAQ4plex); K10(iTRAQ4plex)	0	0.550864	0.300938	1.20121	0	6.651e-09	5.9834	3	2425.2	-5.1114	43.8139	1
4557587	dkENALMPNWLHLPVGYHGR	2	1	1	N-Term(iTRAQ4plex); K2(iTRAQ4plex)	0	0.839269	0.593905	0.933136	0	2.656e-06	5.98323	5	2635.38	-1.49544	68.0895	1
118582275	rDDDGALHAAcQVQPSATLDAAQPR	2	1	1	N-Term(iTRAQ4plex); C11(Carbamidomethyl)	0	1.05645	0.674299	0.79819	0	1.445e-07	5.98257	4	2807.36	-1.22518	43.5453	1
5031873	yQEEFEHFQQELDkk	1	1	1	N-Term(iTRAQ4plex); K14(iTRAQ4plex); K15(iTRAQ4plex)	0	0.929957	2.73558	1.12149	0	1.212e-08	5.98254	4	2430.22	-4.25104	67.7837	1
4503101	nLDSTTVAIHDEEIYck	5	2	1	N-Term(iTRAQ4plex); C16(Carbamidomethyl); K17(iTRAQ4plex)	0	0.988197	0.744528	1.26735	0	6.845e-08	5.98244	3	2296.13	-0.927858	51.4532	0
5729875	eGEEPTVYSDEEEPkDESAR	6	2	1	N-Term(iTRAQ4plex); K15(iTRAQ4plex)	0	1.14444	0.972262	1.36875	0	5.359e-09	5.98243	3	2584.17	-2.57398	27.57	1
22325356	lFEDDEHEkEQYcIR	3	5	1	N-Term(iTRAQ4plex); K9(iTRAQ4plex); C13(Carbamidomethyl)	0	0.83733	0.363424	1.54749	0	2.751e-06	5.98105	3	2299.08	-2.79407	41.505	1
451327634	tENPLILIDEVDkIGR	1	3	1	N-Term(iTRAQ4plex); K13(iTRAQ4plex)	0	1.2618	1.26074	0.723657	0	2.931e-09	5.98095	3	2113.21	0.814036	88.4419	1
530372448	fLAAGTHLGGTNLDFQMEQYIYk	3	2	1	N-Term(iTRAQ4plex); K23(iTRAQ4plex)	0	0.843485	1.53597	1.00178	0	2.064e-07	5.9808	3	2905.47	-2.05415	88.1871	0
530382849	kPALGFYDTSEENYQALDADFR	2	2	1	N-Term(iTRAQ4plex); K1(iTRAQ4plex)	0	0.896927	1.25557	1.15815	0	4.474e-10	5.98073	3	2838.38	-0.926703	73.1045	0
313747584	sGcSDLEEAVDSGADkk	1	4	1	N-Term(iTRAQ4plex); C3(Carbamidomethyl); K16(iTRAQ4plex); K17(iTRAQ4plex)	0	0.947629	2.43371	1.25359	0	1.888e-10	5.98062	3	2200.07	-5.15288	29.7383	1
530420625	aYFAVFDGHGGVDAAR	3	2	1	N-Term(iTRAQ4plex)	0	1.2299	0.705211	1.12861	0	1.074e-09	5.98053	3	1796.89	1.31183	64.7215	0
67782365	tAAENEFVVLkk	2	3	1	N-Term(iTRAQ4plex); K11(iTRAQ4plex); K12(iTRAQ4plex)	0	1.09685	1.35178	1.10098	0	5.549e-07	5.98051	3	1781.04	-7.00918	37.4667	1
5453603	lALVTGGEIASTFDHPELVk	3	3	1	N-Term(iTRAQ4plex); K20(iTRAQ4plex)	0	1.07653	1.06574	1.10577	0	9.405e-12	5.97998	3	2385.33	1.04914	87.3413	0
62414289	lQEEMLQREEAENTLQSFR	7	1	1	N-Term(iTRAQ4plex)	0	0.955032	0.637229	0.81105	0	2.44e-08	5.97997	3	2495.22	-2.75992	61.556	1
530385729	lALSPNAQVLALASGSSIHLYNTR	1	4	1	N-Term(iTRAQ4plex)	0	0.969628	1.76592	1.12284	0	3.681e-10	5.97952	3	2640.45	-1.7472	89.0908	0
4502303	lVRPPVQVYGIEGR	4	1	1	N-Term(iTRAQ4plex)	0	0.972667	0.925721	1.00764	0	5.171e-09	5.97909	3	1727.01	-0.357041	54.1762	0
34147630	kYEEIDNAPEER	6	1	1	N-Term(iTRAQ4plex); K1(iTRAQ4plex)	0	1.17918	1.28144	1.00309	0	2.535e-07	5.97903	3	1780.89	-2.23573	19.2125	1
530375361	kEISEGDEVEVYSR	1	7	1	N-Term(iTRAQ4plex); K1(iTRAQ4plex)	0	0.884383	1.32603	0.880557	0	7.623e-10	5.97861	3	1927.99	0.303231	30.8491	1
4502119	eLPQASGLLHHccFYk	3	2	1	N-Term(iTRAQ4plex); C12(Carbamidomethyl); C13(Carbamidomethyl); K16(iTRAQ4plex)	0	0.825641	0.265727	1.05161	0	3.275e-06	5.97853	4	2248.12	-3.98734	52.7161	0
530431009	dNPTEDVEYQcVADNcHSHAk	4	6	1	N-Term(iTRAQ4plex); C11(Carbamidomethyl); C16(Carbamidomethyl); K21(iTRAQ4plex)	0	0.72072	0.508475	0.997262	0	1.336e-08	5.97817	4	2777.2	-4.0127	19.2603	0
530409302	mIINEELMASLDQPTQTVVMHR	1	3	1	N-Term(iTRAQ4plex)	0	1.49225	1.10359	0.859194	0	1.612e-09	5.97805	3	2700.36	-2.60911	83.5761	0
61743954	eLLLPNWQGSGSHGLTIAQR	8	7	1	N-Term(iTRAQ4plex)	0	0.87982	0.520484	1.22594	0	9.732e-09	5.97787	3	2321.24	-1.66047	72.246	0
66932947	mcPQLQQYEMHGPEGLR	8	1	1	N-Term(iTRAQ4plex); M1(Oxidation); C2(Carbamidomethyl)	0	1.0848	0.433663	0.554961	0	3.99e-07	5.97764	3	2234.02	-1.17721	45.7495	0
5174655	scSSScAVHDLIFWR	2	3	1	N-Term(iTRAQ4plex); C2(Carbamidomethyl); C6(Carbamidomethyl)	0	0.551993	0.776527	0.880392	0	1.216e-08	5.97685	3	1968.92	-0.575548	66.7701	0
7661968	gEFkDEEETVTTk	3	4	1	N-Term(iTRAQ4plex); K4(iTRAQ4plex); K13(iTRAQ4plex)	0	0.927517	0.865222	1.05977	0	1.241e-08	5.97658	3	1945.01	-1.75826	25.5981	1
31742498	rLEALAAEFSSNWQk	3	4	1	N-Term(iTRAQ4plex); K15(iTRAQ4plex)	0	0.881679	0.67968	0.952351	0	7.371e-08	5.97591	3	2038.1	-0.102033	73.4801	1
40068485	vSWAPALGSAAALGYHVQFGPLR	2	1	1	N-Term(iTRAQ4plex)	0	0.70459	0.747474	1.1746	0	4.672e-09	5.97581	3	2512.36	-1.0143	95.174	0
9910460	aGTEEAIVYSDIDLkk	1	1	1	N-Term(iTRAQ4plex); K15(iTRAQ4plex); K16(iTRAQ4plex)	0	1.33039	1.16113	1.09459	0	1.681e-09	5.9758	3	2184.21	-1.45482	53.4872	1
61743954	lkSEDGVEGDLGETQSR	7	6	1	N-Term(iTRAQ4plex); K2(iTRAQ4plex)	0	0.896093	0.501941	1.21087	0	6.662e-08	5.97529	3	2108.07	-1.98269	24.4446	1
530382849	tVGFGTNNSEHITYLEHNPYEk	1	2	1	N-Term(iTRAQ4plex); K22(iTRAQ4plex)	0	0.864132	1.04503	0.96103	0	2.87e-08	5.97514	4	2838.39	-1.65182	51.7888	0
301172750	sEQLGGDVESYDkIR	2	1	1	N-Term(iTRAQ4plex); K13(iTRAQ4plex)	0	0.876413	4.31531	0.896647	0	7.837e-11	5.97505	3	1984.02	-0.461521	38.8629	1
18104989	aYGPYSVTNcGEHDTTEYk	3	4	1	N-Term(iTRAQ4plex); C10(Carbamidomethyl); K19(iTRAQ4plex)	0	0.725926	1.05637	0.937956	0	9.897e-09	5.97458	3	2480.12	-3.62551	28.4852	0
57164975	gSLGSQGAkDEPEEELQk	1	11	1	N-Term(iTRAQ4plex); K9(iTRAQ4plex); K18(iTRAQ4plex)	0	1.09666	1.47893	1.07889	0	1.995e-09	5.97327	3	2334.21	-3.23394	20.9329	1
530384039	ekEYSVLNAVDQAR	2	6	1	N-Term(iTRAQ4plex); K2(iTRAQ4plex)	0	0.99475	0.778748	1.06555	0	1.378e-07	5.97286	3	1910.03	4.20373	46.5393	1
190885499	wVTYFNkPDIDAWELR	6	1	1	N-Term(iTRAQ4plex); K7(iTRAQ4plex)	0	1.15661	1.41826	1.14613	0	1.281e-07	5.97281	3	2341.22	-1.16387	89.0869	0
117320537	qEELNNQLFLYDTHQNLR	1	1	1	N-Term(iTRAQ4plex)	0	0.926602	1.60474	1.18628	0	1.408e-08	5.9724	3	2419.2	-3.25454	64.7434	0
530418509	eVEPEPTEDkDLEADEEDTR	5	2	1	N-Term(iTRAQ4plex); K10(iTRAQ4plex)	0	1.10323	1.42984	1.22388	0	9.018e-08	5.9718	3	2634.2	-3.75152	25.9079	1
15011941	gTGNVSFYSAVDGVHLHTFScSSVSR	1	4	1	N-Term(iTRAQ4plex); C21(Carbamidomethyl)	0	0.911778	0.640253	0.834093	0	1.749e-08	5.97134	4	2915.39	-0.329842	66.724	0
24234699	aLEAANGELEVk	7	1	1	N-Term(iTRAQ4plex); K12(iTRAQ4plex)	0	0.855918	0.949089	1.29207	0	3.117e-08	5.9712	2	1531.85	-2.83876	43.8213	0
6598323	sDIYVcMISFAHNVAAQGk	3	3	1	N-Term(iTRAQ4plex); C6(Carbamidomethyl); K19(iTRAQ4plex)	0	0.957746	1.30677	0.81775	0	4.777e-10	5.97088	3	2399.21	-0.734308	86.2594	0
41327773	rYEEELEINDFPQTAR	2	3	1	N-Term(iTRAQ4plex)	0	1.0402	0.874686	0.727954	0	9.297e-08	5.97073	3	2154.05	-1.64784	54.8424	1
195546902	fAVALDSEQNNIHVk	1	2	1	N-Term(iTRAQ4plex); K15(iTRAQ4plex)	0	0.9677	1.0914	1.04017	0	1.317e-08	5.97066	3	1973.07	0.054195	51.8117	0
4507511	eVDSGNDIYGNPIkR	2	1	1	N-Term(iTRAQ4plex); K14(iTRAQ4plex)	0	0.901638	0.761348	0.957515	0	2.092e-08	5.96967	3	1965.03	-0.956782	44.0435	1
29171753	eQLLEREEEIAELk	1	3	1	N-Term(iTRAQ4plex); K14(iTRAQ4plex)	0	1.10861	1.34766	1.24504	0	4.881e-07	5.96898	3	2017.11	0.0544062	66.0441	1
530373918	eTESASAGESIASSHVk	1	2	1	N-Term(iTRAQ4plex); K17(iTRAQ4plex)	0	1.23597	0.847849	1.36464	0	1.713e-11	5.96876	3	1977.99	-2.59099	17.5519	0
78000181	vAYVSFGPHAGk	3	1	1	N-Term(iTRAQ4plex); K12(iTRAQ4plex)	0	0.946052	1.98773	1.26889	0	1.36e-08	5.96815	3	1520.84	-4.25315	31.5731	0
20070228	dLAQYDAAHHEEFkR	2	1	1	N-Term(iTRAQ4plex); K14(iTRAQ4plex)	0	1.101	1.16066	0.963848	0	8.999e-07	5.96806	4	2118.05	-2.78417	25.589	1
4507357	dGTVLcELINALYPEGQAPVkk	8	2	1	N-Term(iTRAQ4plex); C6(Carbamidomethyl); K21(iTRAQ4plex); K22(iTRAQ4plex)	0	0.687003	1.06586	1.5687	0	2.918e-09	5.96686	3	2847.57	0.998038	105.973	1
7524346	lQAYHTQTTPLIEYYR	6	6	1	N-Term(iTRAQ4plex)	0	0.990822	1.0655	0.862039	0	2.704e-07	5.96662	3	2141.1	-7.16168	52.5559	0
13124879	rQLEEAEEESQR	3	4	1	N-Term(iTRAQ4plex)	0	1.04689	0.513031	0.663984	0	3.409e-07	5.96654	3	1647.8	-1.37607	18.2873	1
32481209	sIGEAIQYLHSINIAHR	1	3	1	N-Term(iTRAQ4plex)	0	1.05485	1.29353	0.986589	0	2.407e-09	5.9665	4	2066.13	-0.369408	74.8173	0
16950589	eAVcFIPGEGHTLQEHQIVLVEGGR	2	1	1	N-Term(iTRAQ4plex); C4(Carbamidomethyl)	0	1.11566	1.21077	1.04536	0	9.604e-08	5.96643	4	2919.49	0.55415	63.7848	0
8923421	fcAcPEEAAHALELR	1	2	1	N-Term(iTRAQ4plex); C2(Carbamidomethyl); C4(Carbamidomethyl)	0	1.01542	1.35211	1.09194	0	4.724e-09	5.96564	3	1917.9	-1.60101	58.5952	0
53692189	gEDEDEVSEAQETPDHAIFR	3	1	1	N-Term(iTRAQ4plex)	0	1.34704	0.740342	0.795421	0	7.135e-10	5.96548	3	2418.07	-3.1085	40.3104	0
42544239	vDRDVAPGTLcDVAGWGIVNHAGR	1	1	1	N-Term(iTRAQ4plex); C11(Carbamidomethyl)	0	0.86015	1.18305	0.998259	0	5.687e-10	5.9651	4	2679.35	-0.610767	65.1261	1
4506455	eEFTAFLHPEEFEHMk	4	1	1	N-Term(iTRAQ4plex); K16(iTRAQ4plex)	0	1.1783	1.07368	0.905631	0	1.404e-08	5.96391	4	2309.11	-1.91365	70.3214	0
19718759	vIEDRDHYIPNTLNPVFGR	4	4	1	N-Term(iTRAQ4plex)	0	1.13165	1.03399	0.993354	0	3.08e-08	5.96386	3	2399.27	3.30289	63.9842	1
115270970	rQEEIDYRPDGGAGDADFHYR	1	4	1	N-Term(iTRAQ4plex)	0	1.00449	0.814421	0.894205	0	8.487e-10	5.96321	4	2611.2	-3.10838	27.7395	1
40316915	rPLHSAQAVDVASASNFR	7	1	1	N-Term(iTRAQ4plex)	0	0.956121	0.760672	0.775011	0	5.071e-09	5.96266	3	2070.09	-4.19633	22.4737	0
51599151	tHYSNIEANESEEVR	6	2	1	N-Term(iTRAQ4plex)	0	0.971943	0.847921	1.12745	0	1.572e-07	5.96174	3	1921.9	-2.99162	14.3768	0
145386578	dREEILLQELEPVISR	2	2	1	N-Term(iTRAQ4plex)	0	1.37273	0.689209	0.847782	0	1.181e-07	5.96141	3	2083.15	-2.60709	86.0626	1
47132555	eSkPLTAQQTTk	7	26	1	N-Term(iTRAQ4plex); K3(iTRAQ4plex); K12(iTRAQ4plex)	0	1.27093	0.587543	1.00829	0	8.778e-07	5.96077	3	1764.02	-1.08454	18.1066	0
61743954	vDIDAPDVEVHDPDWHLk	5	5	1	N-Term(iTRAQ4plex); K18(iTRAQ4plex)	0	0.881558	0.463982	1.28264	0	1.884e-10	5.95996	4	2388.2	-2.89133	62.7089	0
13236495	vFTSSTISGGYAEYALAADHTVYk	3	2	1	N-Term(iTRAQ4plex); K24(iTRAQ4plex)	0	1.17997	1.1587	1.14985	0	2.499e-10	5.9594	3	2839.44	-0.0440927	76.3257	0
530414989	iREPLTAQQLETTTER	1	5	1	N-Term(iTRAQ4plex)	0	1.08534	0.611235	1.04308	0	9.816e-08	5.95892	3	2030.09	-3.38535	38.4392	1
5174447	iIVDELkQEVISTSSk	2	4	1	N-Term(iTRAQ4plex); K7(iTRAQ4plex); K16(iTRAQ4plex)	0	1.12623	1.50371	0.86081	0	1.009e-06	5.95778	3	2221.3	-1.94253	70.2981	1
10863927	vSFELFADkVPk	4	1	1	N-Term(iTRAQ4plex); K9(iTRAQ4plex); K12(iTRAQ4plex)	0	1.16941	0.984967	0.95477	0	1.532e-06	5.95767	3	1812.05	-4.67351	67.1614	1
4504893	iGEIkEETTSHLR	4	2	1	N-Term(iTRAQ4plex); K5(iTRAQ4plex)	0	0.982729	0.430119	0.528894	0	1.138e-05	5.95758	4	1801	-1.80628	31.5581	1
31377841	aGTAEAVIPENHEVLAGPDEHPQDTDAR	1	5	1	N-Term(iTRAQ4plex)	0	0.953113	0.659986	0.796629	0	1.494e-08	5.9551	4	3083.47	-3.52787	38.1563	0
518831687	lVEHGLNETIHIR	1	2	1	N-Term(iTRAQ4plex)	0	0.883045	0.914928	1.1768	0	5.97e-07	5.95466	4	1674.94	-2.77406	39.0753	0
312596881	eHAPSIIFMDEIDSIGSSR	7	2	1	N-Term(iTRAQ4plex)	0	0.925853	1.02728	0.991107	0	9.797e-11	5.95459	3	2248.1	-1.29492	83.1943	0
530396062	tFHETLDccGSSTLTALTTSVLk	11	2	1	N-Term(iTRAQ4plex); C8(Carbamidomethyl); C9(Carbamidomethyl); K23(iTRAQ4plex)	0	0.869577	0.579185	1.32031	0	6.744e-09	5.95413	3	2830.42	-1.06332	87.2642	0
302191611	tVYFAEEVQcEGNSFHk	14	4	1	N-Term(iTRAQ4plex); C10(Carbamidomethyl); K17(iTRAQ4plex)	0	1.01684	0.536894	1.07249	0	5.596e-07	5.95413	4	2333.11	-2.25263	57.1466	0
19743808	gQTSDRLETVTLDVTk	1	2	1	N-Term(iTRAQ4plex); K16(iTRAQ4plex)	0	1.48719	0.338807	0.653919	0	1.644e-07	5.95397	3	2051.12	-0.797927	52.0106	1
4501853	gcFQAEIVPVTTTVHDDk	1	2	1	N-Term(iTRAQ4plex); C2(Carbamidomethyl); K18(iTRAQ4plex)	0	1.29506	0.513147	0.460128	0	1.115e-08	5.95392	3	2305.16	-4.86801	48.5714	0
11559929	dEESGGGSNPFQHLEk	3	1	1	N-Term(iTRAQ4plex); K16(iTRAQ4plex)	0	1.14224	1.7191	1.15474	0	2.983e-09	5.95272	3	2018.96	-1.95651	36.8887	0
188528689	gPEDTAQLAHAVLAk	1	3	1	N-Term(iTRAQ4plex); K15(iTRAQ4plex)	0	0.968167	0.690315	0.915135	0	4.017e-08	5.95258	3	1809.02	2.74514	54.1852	0
228008293	lDEIYVAGLVAHSDLDER	3	5	1	N-Term(iTRAQ4plex)	0	0.802562	1.39924	1.04338	0	1.873e-10	5.95231	3	2159.1	-3.09182	83.0747	0
5453549	eEEcHFYAGGQVYPGEASR	2	1	1	N-Term(iTRAQ4plex); C4(Carbamidomethyl)	0	1.19602	2.54366	1.35302	0	8.529e-11	5.95215	3	2330.03	-0.434539	37.2571	0
109148542	gLVVDMDGFEEERk	1	1	1	N-Term(iTRAQ4plex); K14(iTRAQ4plex)	0	1.238	1.86391	1.07078	0	1.359e-09	5.95213	3	1911.97	-1.95775	52.5039	1
530362230	aIVDTVDNLLRPEALESWk	2	8	1	N-Term(iTRAQ4plex); K19(iTRAQ4plex)	0	0.85424	0.324787	0.908418	0	8.63e-09	5.95157	3	2457.36	1.10905	97.4768	0
68799814	qSIAIDDcTFHQcVR	2	3	1	N-Term(iTRAQ4plex); C8(Carbamidomethyl); C13(Carbamidomethyl)	0	0.988945	0.806969	1.04217	0	8.626e-09	5.95145	3	1993.92	-4.95696	35.2918	0
308818200	mVIPGGIDVHTHFQMPYk	2	2	1	N-Term(iTRAQ4plex); K18(iTRAQ4plex)	0	1.01654	0.732421	1.1908	0	2.49e-07	5.95128	4	2358.23	-1.50781	70.2134	0
4759274	aGcEcLNESDEHGFDNcLR	4	1	1	N-Term(iTRAQ4plex); C3(Carbamidomethyl); C5(Carbamidomethyl); C17(Carbamidomethyl)	0	0.966109	1.27988	1.08526	0	2.867e-10	5.95093	3	2426.98	-2.12692	39.511	0
530427226	dSDPVMAGIGEEIAHFQk	2	6	1	N-Term(iTRAQ4plex); K18(iTRAQ4plex)	0	0.778537	1.19008	1.06141	0	2.063e-11	5.95072	3	2232.11	-2.7808	77.4452	0
5901944	gLEEGQAQAGQcPSLEGR	3	1	1	N-Term(iTRAQ4plex); C12(Carbamidomethyl)	0	1.19275	0.761456	1.08367	0	1.263e-10	5.94979	3	2030.96	-1.88464	29.6794	0
11496277	vANDNAPEHALRPGFLSTFALATDQGSk	1	1	1	N-Term(iTRAQ4plex); K28(iTRAQ4plex)	0	0.85475	0.821738	1.10172	0	1.034e-07	5.94972	4	3215.66	-2.36397	67.2945	0
88900507	dDIIENAPTTHTEEYSGEEk	1	4	1	N-Term(iTRAQ4plex); K20(iTRAQ4plex)	0	0.942608	1.20754	0.977607	0	1.84e-09	5.94924	3	2566.2	-2.37099	37.1302	0
5454052	tTFDEAmADLHTLSEDSYk	7	1	1	N-Term(iTRAQ4plex); M7(Oxidation); K19(iTRAQ4plex)	0	1.92954	3.08613	0.522095	0	1.136e-07	5.94857	3	2478.15	-1.99088	63.9546	0
6005942	eLQELVQYPVEHPDkFLk	3	2	1	N-Term(iTRAQ4plex); K15(iTRAQ4plex); K18(iTRAQ4plex)	0	0.986867	0.837597	0.957762	0	5.527e-07	5.94737	4	2644.48	2.01962	72.3129	1
4759158	rEEEEFNTGPLSVLTQSVk	6	2	1	N-Term(iTRAQ4plex); K19(iTRAQ4plex)	0	0.953371	1.15915	1.00323	0	2.258e-08	5.94714	3	2451.3	0.0513985	85.6159	1
530428337	dGEEQTQDTELVETRPAGDGTFQk	2	9	1	N-Term(iTRAQ4plex); K24(iTRAQ4plex)	0	0.865058	0.961665	0.833126	0	1.537e-09	5.94701	3	2939.4	-3.50697	36.5439	0
47132555	fGFcPMAAHEEIcTTNEGVMYR	5	27	1	N-Term(iTRAQ4plex); C4(Carbamidomethyl); C13(Carbamidomethyl)	0	0.99862	0.526119	1.13516	0	2.924e-11	5.94675	3	2764.21	0.1688	68.2198	0
115298674	eGSPDALQNPcYIGTHGcDTNAAcRPGPR	1	4	1	N-Term(iTRAQ4plex); C11(Carbamidomethyl); C18(Carbamidomethyl); C24(Carbamidomethyl)	0	1.43304	0.367376	0.886819	0	1.254e-07	5.94429	4	3315.48	-0.0816271	40.4559	0
29826323	eYQPHVIVSTTGPNPFTTLTDRELEEYRR	1	8	1	N-Term(iTRAQ4plex)	0	1.34086	0.762676	1.32882	0	3.477e-05	5.94393	5	3592.82	1.70482	77.1625	2
530384039	rLVSELDDANLQVENVR	2	6	1	N-Term(iTRAQ4plex)	0	1.05238	1.01059	0.908071	0	1.782e-09	5.94382	3	2114.13	-1.93759	59.3144	1
530403364	lSETHGYGVQEEFTEENk	1	8	1	N-Term(iTRAQ4plex); K18(iTRAQ4plex)	0	0.813646	1.0971	0.834596	0	9.733e-08	5.94314	3	2385.14	-1.42702	37.8787	0
15011941	eSQEHQTHAMAPIDEAFESYR	1	4	1	N-Term(iTRAQ4plex)	0	1.31511	1.10377	1.12498	0	6.771e-09	5.94297	4	2620.18	-2.08378	42.9601	0
5453597	iEGYEDQVLITEHGDLGNSR	2	1	1	N-Term(iTRAQ4plex)	0	1.02634	1.06824	0.96424	0	5.541e-11	5.94221	3	2389.17	-0.901753	65.5385	0
148529014	iEVQDTSGGTTALRPSASTQALSSSVSSSk	3	1	1	N-Term(iTRAQ4plex); K30(iTRAQ4plex)	0	1.08574	1.18148	1.01795	0	3.854e-09	5.94188	4	3240.67	-2.19927	50.7626	0
4506787	aVTDkFLSAIVSSVDk	1	2	1	N-Term(iTRAQ4plex); K5(iTRAQ4plex); K16(iTRAQ4plex)	0	0.989275	0.859787	0.885726	0	1.729e-08	5.94184	3	2112.23	0.373275	88.5137	1
530420325	vLHEAEGHIVTcETNTGEVYR	8	2	1	N-Term(iTRAQ4plex); C12(Carbamidomethyl)	0	1.00376	1.33353	1.16726	0	5.342e-10	5.94152	4	2558.24	-2.03298	34.3837	0
367460087	lQQELDDLTVDLDHQR	8	6	1	N-Term(iTRAQ4plex)	0	0.90885	0.43547	1.03557	0	2.674e-09	5.94086	3	2082.06	0.581732	87.4583	0
105990532	aEPLAFTFSHDYk	4	1	1	N-Term(iTRAQ4plex); K13(iTRAQ4plex)	0	1.0272	0.352873	0.456993	0	5.135e-08	5.94051	3	1813.94	0.990775	69.5791	0
5031977	dVYkEHFQDDVFNEk	2	1	1	N-Term(iTRAQ4plex); K4(iTRAQ4plex); K15(iTRAQ4plex)	0	1.11101	2.43859	0.90298	0	1.359e-07	5.94041	3	2345.18	-0.770946	47.6063	1
52426774	nGkPVTTGVSETVFLPR	1	3	1	N-Term(iTRAQ4plex); K3(iTRAQ4plex)	0	1.04895	0.887397	0.726019	0	4.071e-10	5.94017	3	2090.18	-1.27415	56.4482	0
37577122	gPPDSDFDGGVYHGR	2	1	1	N-Term(iTRAQ4plex)	0	0.952614	1.72707	0.914941	0	2.262e-11	5.93992	3	1719.78	-2.0214	28.1321	0
4506773	vIEHIMEDLDTNADk	16	1	1	N-Term(iTRAQ4plex); K15(iTRAQ4plex)	0	0.675262	1.34032	0.464444	0	1.277e-08	5.93981	3	2031.03	-1.63383	68.7027	0
117190174	nDkSEEEQSSSSVk	13	4	1	N-Term(iTRAQ4plex); K3(iTRAQ4plex); K14(iTRAQ4plex)	0	0.876065	1.34612	0.955929	0	2.504e-06	5.93933	3	1986	2.5267	5.77668	1
530393159	dLATVAFcDAQSTQEIHEk	3	4	1	N-Term(iTRAQ4plex); C8(Carbamidomethyl); K19(iTRAQ4plex)	0	1.07648	1.63235	1.39186	0	6.741e-09	5.93901	3	2451.2	-2.5297	64.6403	0
7657313	sIDQFANLVLHQTVER	3	1	1	N-Term(iTRAQ4plex)	0	1.50909	1.53824	0.953458	0	2.826e-11	5.93898	3	2014.08	-0.14052	83.3753	0
68509926	tHPVEIFYTPEPERDYLEAAIR	7	1	1	N-Term(iTRAQ4plex)	0	1.12503	1.04669	0.891219	0	1.31e-06	5.93755	4	2790.43	1.31721	74.5622	1
4885409	aNSFTVSSVAAPSWLHR	2	4	1	N-Term(iTRAQ4plex)	0	1.3938	1.66006	1.23776	0	1.225e-08	5.9375	3	1974.03	-0.0811272	66.3217	0
4507645	tATPQQAQEVHEk	9	3	1	N-Term(iTRAQ4plex); K13(iTRAQ4plex)	0	1.0491	1.17993	1.16183	0	1.053e-07	5.93688	3	1754.92	-3.82111	7.23091	0
530393561	fIIQSEkPPHYLESR	1	4	1	N-Term(iTRAQ4plex); K7(iTRAQ4plex)	0	0.809317	1.41964	0.727817	0	1.04e-06	5.93654	4	2132.17	-1.87063	48.6824	0
223029410	lLAALLEDEGGSGRPLLQAAk	3	2	1	N-Term(iTRAQ4plex); K21(iTRAQ4plex)	0	0.96141	0.630616	1.16448	0	2.625e-09	5.93601	3	2410.39	-1.08635	89.2732	0
4504425	lGEMWNNTAADDkQPYEk	1	2	1	N-Term(iTRAQ4plex); K13(iTRAQ4plex); K18(iTRAQ4plex)	0	0.548243	0.862745	1.49665	0	2.062e-07	5.93564	3	2542.25	-4.12231	44.1237	1
70906435	tPcTVScNIPVVSGkEcEEIIR	2	2	1	N-Term(iTRAQ4plex); C3(Carbamidomethyl); C7(Carbamidomethyl); K15(iTRAQ4plex); C17(Carbamidomethyl)	0	2.44362	0.901178	0.467262	0	4.687e-09	5.93519	3	2836.42	-3.39764	61.6812	1
156105689	aGQQGLSVAFDLATHR	1	1	1	N-Term(iTRAQ4plex)	0	1.13021	0.883042	0.999741	0	7.348e-09	5.93498	3	1814.96	-2.24623	60.4392	0
5803036	gHFEAFGTLTDcVVVVNPQTk	3	1	1	N-Term(iTRAQ4plex); C12(Carbamidomethyl); K21(iTRAQ4plex)	0	1.13262	0.853678	1.08709	0	2.33e-08	5.93486	4	2607.35	-1.02161	68.2155	0
530408002	iHYIGQNEPELLVAHAYTR	3	2	1	N-Term(iTRAQ4plex)	0	0.911694	1.07934	0.941414	0	2.822e-11	5.93365	3	2368.26	1.3535	58.1982	0
530390865	gHDGTPESDcFAFTESHYNAELFR	1	3	1	N-Term(iTRAQ4plex); C10(Carbamidomethyl)	0	0.873506	0.586201	0.919902	0	9.956e-09	5.93353	4	2931.27	-2.62514	58.1664	0
4505753	fSGWYDADLSPAGHEEAkR	2	1	1	N-Term(iTRAQ4plex); K18(iTRAQ4plex)	0	1.14121	0.981534	0.711124	0	8.04e-08	5.93318	4	2424.18	-2.94356	46.5294	1
116875767	sNHYDPEEDEEYYRk	1	8	1	N-Term(iTRAQ4plex); K15(iTRAQ4plex)	0	1.10996	0.720014	1.46739	0	1.708e-06	5.93302	4	2262.01	-2.70521	17.1869	1
13654237	lAGANPAVITcDELLLGHEk	2	2	1	N-Term(iTRAQ4plex); C11(Carbamidomethyl); K20(iTRAQ4plex)	0	0.864617	1.08041	0.880791	0	7.405e-10	5.93294	3	2409.3	-1.8549	72.9019	0
156151381	eIEcSIAGAHEk	1	2	1	N-Term(iTRAQ4plex); C4(Carbamidomethyl); K12(iTRAQ4plex)	0	0.898491	1.19882	1.03141	0	1.196e-08	5.93286	3	1631.82	-4.23144	28.2027	0
20070125	kSNFAEALAAHk	1	4	1	N-Term(iTRAQ4plex); K1(iTRAQ4plex); K12(iTRAQ4plex)	0	0.92424	1.44057	0.781654	0	2.27e-07	5.93201	3	1718.99	-2.15548	33.4528	1
4503483	sNTGGQAFPQcVFDHWQILPGDPFDNSSRPSQVVAETR	6	2	1	N-Term(iTRAQ4plex); C11(Carbamidomethyl)	0	0.850715	2.29118	1.19704	0	1.622e-07	5.93187	4	4389.1	2.90164	95.319	0
291045183	aEAGEAGQATAEAEcHR	1	4	1	N-Term(iTRAQ4plex); C15(Carbamidomethyl)	0	0.994462	0.817749	1.53003	0	3.462e-10	5.93186	3	1901.85	-0.657576	20.7649	0
31377806	qGHFYGETAAVYVAVEER	3	2	1	N-Term(iTRAQ4plex)	0	1.13314	0.924875	0.838858	0	2.984e-10	5.93144	3	2170.06	-3.56124	52.9196	0
7656991	yFEITDESPYVHYLNTFSSk	9	3	1	N-Term(iTRAQ4plex); K20(iTRAQ4plex)	0	1.05318	0.713621	1.22473	0	1.121e-08	5.93109	3	2728.34	0.658953	86.3601	0
4758304	sHMMDVQGSTQDSAIkDFVLk	2	1	1	N-Term(iTRAQ4plex); K16(iTRAQ4plex); K21(iTRAQ4plex)	0	1.00891	5.37022	1.15949	0	1.54e-08	5.9309	4	2769.43	-0.799644	60.8127	1
40068518	dVLGMAQDEMAQAFEDWNk	1	2	1	N-Term(iTRAQ4plex); K19(iTRAQ4plex)	0	0.754191	1.30477	1.33757	0	2.508e-07	5.92952	3	2486.14	-7.14356	114.234	0
67782319	lIDAGHSEAATIAEWk	2	3	1	N-Term(iTRAQ4plex); K16(iTRAQ4plex)	0	0.606701	0.293683	0.608992	0	2.335e-08	5.92948	3	2000.07	0.579656	66.3729	0
4503607	lLYDLADQLHAAVGASR	2	2	1	N-Term(iTRAQ4plex)	0	1.03497	1.13774	0.904462	0	6.112e-12	5.92876	3	1957.06	0.903293	92.1356	0
281485550	yQcAcNPGYHSTPDR	10	1	1	N-Term(iTRAQ4plex); C3(Carbamidomethyl); C5(Carbamidomethyl)	0	1.0955	0.471815	1.19209	0	7.861e-08	5.92871	3	1969.84	-1.8587	16.4452	0
19913418	gTEHSGSTVPSILNR	1	8	1	N-Term(iTRAQ4plex)	0	1.00326	0.768258	0.913323	0	2.168e-08	5.92868	3	1698.89	-0.568933	30.2253	0
5174447	yTVQDESHSEWVScVR	6	4	1	N-Term(iTRAQ4plex); C14(Carbamidomethyl)	0	0.873785	1.53803	1.0901	0	1.269e-08	5.92794	3	2125.97	-2.26461	44.1365	0
530396894	rGEGEDEVEEESTALQk	1	2	1	N-Term(iTRAQ4plex); K17(iTRAQ4plex)	0	1.20459	0.668505	0.638013	0	1.416e-06	5.92769	3	2194.06	-3.47821	36.4897	1
4505029	dLSSHQLNEFLAQTLQR	15	4	1	N-Term(iTRAQ4plex)	0	1.00595	0.950508	1.03677	0	7.972e-10	5.92765	3	2144.12	-1.24135	78.4412	0
170763498	eFHLNESGDPSSk	8	4	1	N-Term(iTRAQ4plex); K13(iTRAQ4plex)	0	1.14222	1.51281	1.00744	0	1.145e-06	5.92738	3	1734.85	-3.24504	20.4743	0
530415124	lGcEVLGVSVDSQFTHLAWINTPR	8	3	1	N-Term(iTRAQ4plex); C3(Carbamidomethyl)	0	0.84171	0.382798	0.680465	0	1.122e-10	5.9271	3	2843.46	0.104026	93.0817	0
11055998	aDQELLLYSHDNIIcGITSVAFSk	1	1	1	N-Term(iTRAQ4plex); C15(Carbamidomethyl); K24(iTRAQ4plex)	0	0.857805	0.794572	1.14549	0	7.049e-09	5.92653	3	2982.56	4.78381	101.688	0
530415124	kEGGLGPLNIPLLADVTR	18	3	1	N-Term(iTRAQ4plex); K1(iTRAQ4plex)	0	0.651362	0.267803	0.703481	0	4.772e-07	5.92612	3	2151.29	9.37403	90.9578	1
14165270	rLDEYTQEEIDAFPR	2	1	1	N-Term(iTRAQ4plex)	0	1.27161	1.68795	0.937634	0	1.682e-07	5.92459	3	2026	-2.15042	63.036	1
4506623	nIDDGTSDRPYSHALVAGIDRYPR	3	1	1	N-Term(iTRAQ4plex)	0	0.999074	1.21616	0.88381	0	2.041e-05	5.92391	5	2832.41	-2.13871	40.0476	1
4502027	yIcENQDSISSkLk	2	2	1	N-Term(iTRAQ4plex); C3(Carbamidomethyl); K12(iTRAQ4plex); K14(iTRAQ4plex)	0	0.96466	0.453492	0.774493	0	2.423e-07	5.9232	3	2117.12	-5.1084	32.0273	1
14043072	kLFIGGLSFETTEESLR	7	2	1	N-Term(iTRAQ4plex); K1(iTRAQ4plex)	0	1.05223	1.22302	0.922879	0	2.101e-09	5.92312	3	2215.22	-0.188206	76.0194	1
530425638	aALEEVYPDLTPEETRR	1	3	1	N-Term(iTRAQ4plex)	0	1.10867	1.05517	0.833034	0	2.251e-06	5.92281	3	2133.09	-1.74436	54.4614	1
21536286	fPAEDEFPDLSAHNNHMAk	3	1	1	N-Term(iTRAQ4plex); K19(iTRAQ4plex)	0	0.972563	0.353182	1.08713	0	1.751e-05	5.9228	4	2458.16	-2.47997	46.719	0
61744483	dLLLTSSYLSDSGSTGEHTk	2	4	1	N-Term(iTRAQ4plex); K20(iTRAQ4plex)	0	1.09597	1.1307	1.0005	0	1.744e-09	5.92277	3	2399.21	-2.12215	57.156	0
16579885	qPYAVSELAGHQTSAESWGTGR	3	1	1	N-Term(iTRAQ4plex)	0	1.03719	1.39338	1.25634	0	3.299e-10	5.92263	3	2476.2	0.693212	49.2124	0
530425867	tAGPLESSETEEASQLkER	1	4	1	N-Term(iTRAQ4plex); K17(iTRAQ4plex)	0	1.11704	2.17645	1.01989	0	1.13e-09	5.92247	3	2350.2	0.449886	43.2668	1
94721252	qDGPMPkPHSVSLNDTETR	1	2	1	N-Term(iTRAQ4plex); K7(iTRAQ4plex)	0	0.907154	1.05935	1.12886	0	5.826e-09	5.92217	4	2397.21	-0.811945	30.3064	0
530389397	qGEDNSTAQDTEELEkEIR	1	3	1	N-Term(iTRAQ4plex); K16(iTRAQ4plex)	0	1.07315	1.59293	1.07414	0	2.741e-09	5.92191	3	2480.19	-2.9924	49.8146	1
12667788	qELEEIcHDLEAR	2	2	1	N-Term(iTRAQ4plex); C7(Carbamidomethyl)	0	0.906155	0.856719	0.91577	0	1.053e-08	5.92172	3	1785.86	2.43821	55.4762	0
47933395	sVQLPDGGWGLHIEDk	2	2	1	N-Term(iTRAQ4plex); K16(iTRAQ4plex)	0	1.2322	0.726581	1.02942	0	1.546e-07	5.92118	3	2039.08	-2.26264	67.8252	0
116063573	kTHIQDNHDGTYTVAYVPDVTGR	7	2	1	N-Term(iTRAQ4plex); K1(iTRAQ4plex)	0	0.942402	0.520173	0.896552	0	8.161e-07	5.92103	3	2875.45	-3.78542	33.7436	1
7705373	kGWSMSEQSEESVGGR	1	4	1	N-Term(iTRAQ4plex); K1(iTRAQ4plex)	0	0.8569	0.581961	0.801799	0	9.558e-08	5.92094	3	2041.98	-2.15439	29.1222	1
9951915	gISEETTTGVHNLYk	4	2	1	N-Term(iTRAQ4plex); K15(iTRAQ4plex)	0	1.33581	1.58574	1.0124	0	4.235e-09	5.92044	3	1937.01	-4.46541	31.2824	0
156104874	kVEQDPGLLQESSR	2	2	1	N-Term(iTRAQ4plex); K1(iTRAQ4plex)	0	1.16912	0.868855	1.58885	0	2.237e-08	5.92022	3	1874.02	-2.07181	24.4499	1
62414289	rQVQSLTcEVDALk	4	1	1	N-Term(iTRAQ4plex); C8(Carbamidomethyl); K14(iTRAQ4plex)	0	1.00818	0.740611	0.778852	0	7.868e-07	5.91998	3	1935.05	-4.32497	44.7761	1
301172750	gLmcANSQQSPPLcHDYELR	2	1	1	N-Term(iTRAQ4plex); M3(Oxidation); C4(Carbamidomethyl); C14(Carbamidomethyl)	0	1.09085	2.29066	0.679694	0	6.155e-10	5.91977	3	2536.14	-3.52145	38.3962	0
21361120	iNESTQNWHQLENIGNFIk	2	2	1	N-Term(iTRAQ4plex); K19(iTRAQ4plex)	0	0.74104	0.263042	0.825131	0	9.512e-09	5.91961	3	2573.33	-2.20975	72.8909	0
88900491	qGSkDPAEGDGAQPEETPR	1	2	1	N-Term(iTRAQ4plex); K4(iTRAQ4plex)	0	1.12483	1.28996	1.24065	0	1.716e-09	5.91945	3	2257.09	-2.72511	16.2867	1
530363094	eYLDNVQLGHILER	4	5	1	N-Term(iTRAQ4plex)	0	1.16132	1.24356	1.02492	0	2.532e-08	5.91917	3	1842.98	0.983803	68.5541	0
29789006	skEESSGTPAHQMNLR	2	4	1	N-Term(iTRAQ4plex); K2(iTRAQ4plex)	0	1.06375	0.509378	1.2447	0	2e-09	5.91912	3	2060.04	-1.75203	10.228	1
67782319	sHTLAQcLGFQEFQk	1	3	1	N-Term(iTRAQ4plex); C7(Carbamidomethyl); K15(iTRAQ4plex)	0	0.595222	0.20578	0.757696	0	1.087e-06	5.91901	3	2082.06	-2.30238	54.288	0
32484975	vEYHAGGSTQNSIk	1	5	1	N-Term(iTRAQ4plex); K14(iTRAQ4plex)	0	1.22608	1.30934	1.47091	0	3.766e-08	5.91868	3	1778.93	-1.08774	22.8602	0
4502261	aTEDEGSEQkIPEATNR	7	2	1	N-Term(iTRAQ4plex); K10(iTRAQ4plex)	0	1.42811	0.217421	0.582386	0	1.763e-07	5.91835	3	2163.07	-2.02232	16.952	1
6857820	tITSEDVAEMHNILk	1	2	1	N-Term(iTRAQ4plex); K15(iTRAQ4plex)	0	0.926659	0.826439	0.718066	0	8.849e-11	5.91816	3	1989.06	-0.651732	64.7344	0
530389317	gIVDQSQQAYQEAFEISk	25	3	1	N-Term(iTRAQ4plex); K18(iTRAQ4plex)	0	1.01874	1.18326	1.06896	0	4.849e-09	5.91749	3	2329.19	-0.723362	71.2217	0
4557305	rLQSIGTENTEENR	6	1	1	N-Term(iTRAQ4plex)	0	1.05597	1.10952	1.03086	0	9.792e-07	5.9173	3	1790.91	-1.96171	11.3532	1
530370178	dkLVGAIVYYDGQHNDAR	1	2	1	N-Term(iTRAQ4plex); K2(iTRAQ4plex)	0	0.952589	0.740628	0.848603	0	5.338e-07	5.91719	4	2322.21	-0.515636	46.1569	1
4505257	gMLREDAVLEYLk	6	2	1	N-Term(iTRAQ4plex); K13(iTRAQ4plex)	0	1.27999	0.784972	1.09834	0	1.385e-08	5.91663	3	1825.01	0.719567	73.4341	1
27477136	vDDHDSEEIcLDHLck	2	3	1	N-Term(iTRAQ4plex); C10(Carbamidomethyl); C15(Carbamidomethyl); K16(iTRAQ4plex)	0	0.994938	1.32011	1.05944	0	5.45e-09	5.91574	4	2273.04	-0.249401	39.599	0
295986608	aNPTVTLFPPSSEELQANk	22	3	1	N-Term(iTRAQ4plex); K19(iTRAQ4plex)	0	1.26082	0.87397	0.911605	0	1.494e-07	5.91556	3	2331.24	-1.81677	70.5874	0
530421457	vLGSLEALEPVHYEEk	2	3	1	N-Term(iTRAQ4plex); K16(iTRAQ4plex)	0	0.761615	0.341428	1.21731	0	1.501e-08	5.91527	3	2101.15	2.43752	77.2442	0
4757988	nQDDFEcVTTLEGHENEVk	3	1	1	N-Term(iTRAQ4plex); C7(Carbamidomethyl); K19(iTRAQ4plex)	0	0.922782	1.66274	1.25769	0	5.678e-08	5.91519	3	2552.17	-5.7042	44.5799	0
530389313	iEWHLNAFSTkDEVIEAVR	2	2	1	N-Term(iTRAQ4plex); K11(iTRAQ4plex)	0	1.58982	0.716308	0.748863	0	2.283e-06	5.91471	4	2545.36	-2.11414	71.6116	1
124494254	vAHSFNcTPIEGMLSHQLk	1	1	1	N-Term(iTRAQ4plex); C7(Carbamidomethyl); K19(iTRAQ4plex)	0	0.870746	0.882137	0.933129	0	7.478e-08	5.91365	4	2457.27	1.36425	63.516	0
4505621	yVWLVYEQDRPLk	7	2	1	N-Term(iTRAQ4plex); K13(iTRAQ4plex)	0	1.13443	0.691499	1.30026	0	4.443e-07	5.91361	3	1997.11	-1.10016	69.8976	0
4503549	gGHFcGATLIAPNFVmSAAHcVANVNVR	4	1	1	N-Term(iTRAQ4plex); C5(Carbamidomethyl); M16(Oxidation); C21(Carbamidomethyl)	0	0.959886	0.75481	0.610971	0	3.518e-07	5.91321	4	3130.52	-1.86336	83.1116	0
340138932	ekEEAAAGEHAGGQEFGLEGSAEEEVTGR	1	1	1	N-Term(iTRAQ4plex); K2(iTRAQ4plex)	0	1.16757	1.08668	1.15866	0	7.412e-08	5.91297	4	3262.52	-5.06067	42.2589	1
223029410	mVAAATNNLcEAANAAVQGHASQEk	1	2	1	N-Term(iTRAQ4plex); C10(Carbamidomethyl); K25(iTRAQ4plex)	0	0.766801	0.642731	0.953336	0	7.259e-11	5.91286	4	2844.4	1.77228	65.1961	0
100913206	nELmYQLEQDHDLQAILQER	2	1	1	N-Term(iTRAQ4plex); M4(Oxidation)	0	0.954437	1.36479	1.02543	0	6.49e-10	5.91283	3	2646.3	0.226411	90.3367	0
30795193	sLTMSGHVGFESLPDQLVNR	1	5	1	N-Term(iTRAQ4plex)	0	0.850763	0.501475	1.08485	0	3.346e-10	5.91254	3	2331.19	-0.259512	66.7209	0
296841073	gkELSDQATASPIVAR	1	4	1	N-Term(iTRAQ4plex); K2(iTRAQ4plex)	0	1.26645	0.703883	1.00259	0	1.539e-08	5.91198	3	1931.07	-2.76847	28.8159	1
4505749	yEIDLDTSDHAHLEHITR	4	4	1	N-Term(iTRAQ4plex)	0	1.00263	0.693645	1.08344	0	1.414e-10	5.91178	3	2309.12	-2.96538	38.483	0
530396280	lYLFGLESAEQAHEWVk	1	7	1	N-Term(iTRAQ4plex); K17(iTRAQ4plex)	0	0.977607	0.921596	0.969351	0	5.163e-10	5.91122	3	2308.22	1.42595	93.4157	0
61743954	vDINTPDVDVHGPDWHLk	3	6	1	N-Term(iTRAQ4plex); K18(iTRAQ4plex)	0	1.0256	0.384932	1.33675	0	3.092e-06	5.91075	4	2345.21	-2.33631	58.3298	0
28178832	dLAGcIHGLSNVk	4	3	1	N-Term(iTRAQ4plex); C5(Carbamidomethyl); K13(iTRAQ4plex)	0	1.10193	2.41342	1.07621	0	1.939e-07	5.91018	3	1671.9	-2.52464	40.1008	0
119964726	sNEHDDcQVTNPSTGHLFDLSSLSGR	2	1	1	N-Term(iTRAQ4plex); C7(Carbamidomethyl)	0	1.27905	1.23982	1.21158	0	3.764e-10	5.90992	4	3017.38	-0.752768	64.5907	0
115298659	tGQEmIEGGHYASDNVTTR	3	1	1	N-Term(iTRAQ4plex); M5(Oxidation)	0	0.814759	0.463887	0.653885	0	7.054e-12	5.90965	3	2226.02	-2.39572	20.1426	0
50363217	wERPFEVkDTEEEDFHVDQVTTVk	2	1	1	N-Term(iTRAQ4plex); K8(iTRAQ4plex); K24(iTRAQ4plex)	0	1.22609	0.338489	0.442547	0	4.054e-06	5.90851	4	3395.7	-2.95468	54.9476	1
5453599	fIIHAPPGEFNEVFNDVR	8	1	1	N-Term(iTRAQ4plex)	0	0.961831	0.590853	1.03082	0	1.035e-08	5.90838	3	2245.15	-2.06494	78.2516	0
392307009	qLMNVEPIHADILLETYk	1	2	1	N-Term(iTRAQ4plex); K18(iTRAQ4plex)	0	0.813339	0.947584	1.01017	0	3.566e-09	5.90814	3	2415.32	-0.754803	78.7425	0
222080062	dTPENNPDTPFDFTPENYkR	2	2	1	N-Term(iTRAQ4plex); K19(iTRAQ4plex)	0	1.07636	1.13511	1.0244	0	1.254e-05	5.90813	4	2685.27	-0.343073	61.0778	1
7657309	cSQEDHcLTSDLEDDRk	3	2	1	N-Term(iTRAQ4plex); C1(Carbamidomethyl); C7(Carbamidomethyl); K17(iTRAQ4plex)	0	1.09066	0.467406	1.15246	0	1.019e-07	5.90809	4	2396.06	-3.06197	23.3126	1
5453898	tGEMSGPVFTDSGIHIILR	2	1	1	N-Term(iTRAQ4plex)	0	1.04186	0.684327	1.04666	0	1.565e-09	5.90803	3	2174.14	-1.66631	73.4275	0
13489087	tFHFNTVEEVHSR	7	1	1	N-Term(iTRAQ4plex)	0	1.25467	0.663442	1.10543	0	2.88e-08	5.90788	3	1746.87	2.32425	36.0366	0
296010968	rVEVVEEDGPSEk	2	18	1	N-Term(iTRAQ4plex); K13(iTRAQ4plex)	0	1.13199	0.943508	1.11061	0	2.077e-06	5.90766	3	1760.93	-0.221177	19.7932	1
4885381	kATGPPVSELITk	4	1	1	N-Term(iTRAQ4plex); K1(iTRAQ4plex); K13(iTRAQ4plex)	0	0.733849	1.40926	0.867292	0	2.144e-08	5.90745	3	1773.08	-1.0792	39.171	1
378744165	qQFTEEEIYkDR	1	2	1	N-Term(iTRAQ4plex); K10(iTRAQ4plex)	0	0.843254	1.11964	1.01633	0	5.738e-08	5.90675	3	1873.95	0.524874	38.8403	1
188528648	tLcSLHGVFDLSR	3	1	1	N-Term(iTRAQ4plex); C3(Carbamidomethyl)	0	1.15573	0.405812	1.12731	0	8.126e-08	5.90663	3	1648.86	0.430288	65.3683	0
4503477	sSILLDVkPWDDETDMAk	3	1	1	N-Term(iTRAQ4plex); K8(iTRAQ4plex); K18(iTRAQ4plex)	0	0.979476	1.47339	0.945858	0	9.798e-10	5.90645	3	2495.31	-0.10572	76.9169	0
31543831	dVFFYQADDEHYIPR	2	3	1	N-Term(iTRAQ4plex)	0	1.03518	0.947424	1.10543	0	8.516e-08	5.90615	3	2058.96	-2.55747	62.4854	0
87196339	yLIVVTDGHPLEGYk	2	1	1	N-Term(iTRAQ4plex); K15(iTRAQ4plex)	0	0.909427	0.272896	1.42934	0	9.278e-10	5.90596	3	1992.1	-2.18136	66.4263	0
21626466	gYPHLcSIcDLPVHSNk	2	1	1	N-Term(iTRAQ4plex); C6(Carbamidomethyl); C9(Carbamidomethyl); K17(iTRAQ4plex)	0	1.0277	1.31652	1.21493	0	6.324e-09	5.90572	4	2285.14	-2.43689	38.3751	0
5730027	kDDEENYLDLFSHk	3	2	1	N-Term(iTRAQ4plex); K1(iTRAQ4plex); K14(iTRAQ4plex)	0	1.05954	1.34208	1.06135	0	2.678e-08	5.90568	3	2185.11	-1.40927	56.1528	1
4505819	tVSSEDVAEMHNILk	2	2	1	N-Term(iTRAQ4plex); K15(iTRAQ4plex)	0	0.97531	0.805583	0.96166	0	1.22e-10	5.90558	3	1961.02	-0.915669	47.4602	0
5292161	lQAQQDAVNIVcHSk	2	2	1	N-Term(iTRAQ4plex); C12(Carbamidomethyl); K15(iTRAQ4plex)	0	1.30078	1.15951	1.06312	0	1.407e-09	5.90455	3	1999.06	-1.51792	39.911	0
12667788	lQQELDDLLVDLDHQR	25	2	1	N-Term(iTRAQ4plex)	0	0.790502	0.809531	0.913089	0	2.071e-09	5.90455	3	2094.1	1.91289	112.177	0
94557301	nHQDPLAVAYHLIIDNR	3	2	1	N-Term(iTRAQ4plex)	0	1.06981	0.770862	1.03288	0	2.037e-10	5.90447	4	2133.13	-2.05612	81.8921	0
4502517	hDTSLkPISVSYNPATAk	4	1	1	N-Term(iTRAQ4plex); K6(iTRAQ4plex); K18(iTRAQ4plex)	0	0.494913	0.14077	0.580548	0	3.845e-09	5.90446	3	2361.31	-3.04726	35.5301	0
13489087	tYGADLASVDFQHASEDAR	6	1	1	N-Term(iTRAQ4plex)	0	1.33283	0.722343	1.30427	0	3.765e-10	5.90442	3	2197.03	-0.730547	59.8633	0
530423781	kTEGYSGADISIIVR	1	2	1	N-Term(iTRAQ4plex); K1(iTRAQ4plex)	0	0.969211	0.810798	0.974373	0	1.386e-09	5.90408	3	1897.06	-0.530427	50.2176	1
14149627	iSTETEETEGSLHcck	1	4	1	N-Term(iTRAQ4plex); C14(Carbamidomethyl); C15(Carbamidomethyl); K16(iTRAQ4plex)	0	0.888366	1.28595	1.0284	0	4.2e-13	5.90398	3	2169	-1.97888	31.3772	0
4503183	tFIIGELHPDDRPk	5	2	1	N-Term(iTRAQ4plex); K14(iTRAQ4plex)	0	1.25206	0.553704	1.00198	0	4.473e-08	5.90339	3	1926.08	4.39044	45.3228	0
530372602	eWDENLkDDSLPSNPIDFSYR	2	3	1	N-Term(iTRAQ4plex); K7(iTRAQ4plex)	0	1.00807	0.648369	1.02206	0	3.289e-08	5.90334	3	2828.36	-1.7362	74.4859	1
4507709	nVHMNDNVLHSAFEVGAR	3	4	1	N-Term(iTRAQ4plex)	0	0.848847	0.886184	0.816026	0	4.847e-07	5.90236	4	2154.06	-2.40021	50.566	0
20070228	yLQEVIDVLETDGHFR	2	1	1	N-Term(iTRAQ4plex)	0	0.907374	0.733241	0.823479	0	1.552e-10	5.90235	3	2078.07	-0.154201	114.32	0
530404198	hQADAcHAYQIIHR	2	3	1	N-Term(iTRAQ4plex); C6(Carbamidomethyl)	0	0.939356	1.39164	1.20411	0	1.085e-07	5.90213	4	1863.91	-1.72123	21.5915	0
530374342	fVSDEHYDENEDDLVSHVDGSVISR	1	2	1	N-Term(iTRAQ4plex)	0	1.1737	0.607365	1.77368	0	6.367e-08	5.902	4	3007.35	-4.59404	56.3386	0
530432217	mREDYDSVEQDGDEPGPQR	2	4	1	N-Term(iTRAQ4plex)	0	1.10953	1.06125	0.953001	0	5.77e-08	5.90119	3	2367.03	-0.323055	34.3136	1
7661948	kEEEEEEEEYDEGSNLk	2	1	1	N-Term(iTRAQ4plex); K1(iTRAQ4plex); K17(iTRAQ4plex)	0	1.38119	1.99391	1.36904	0	1.123e-08	5.90105	3	2518.17	0.236292	32.0025	1
19913412	gAVASVTFDDFHk	6	2	1	N-Term(iTRAQ4plex); K13(iTRAQ4plex)	0	1.03312	0.986395	1.11878	0	1.368e-06	5.90022	3	1681.88	-1.10592	55.2029	0
223468595	eNPETEEDVGPVVQHIYELR	2	4	1	N-Term(iTRAQ4plex)	0	1.06672	1.01206	0.950812	0	1.109e-10	5.89989	3	2497.23	0.3738	72.1732	0
19923468	sALMDESEDSGVIPGSHSENALHASEEEEGEGGk	1	4	1	N-Term(iTRAQ4plex); K34(iTRAQ4plex)	0	0.435933	1.1022	0.98871	0	6.225e-08	5.89972	4	3772.68	-4.33921	42.0598	0
530361078	mASVGLSDIAMDTTVTHATSHGR	4	8	1	N-Term(iTRAQ4plex); M1(Oxidation)	0	1.01321	0.69341	0.970872	0	1.766e-09	5.89913	4	2518.2	-6.98319	45.135	0
530370419	kFGYVDFESAEDLEk	4	2	1	N-Term(iTRAQ4plex); K1(iTRAQ4plex); K15(iTRAQ4plex)	0	1.06385	1.37721	1.00403	0	5.927e-08	5.899	3	2209.13	-3.08993	59.3105	1
9506363	eTHLNELNIMDPQHR	2	1	1	N-Term(iTRAQ4plex)	0	0.874352	0.780308	0.854263	0	1.936e-08	5.89801	3	1990.98	-2.99107	37.1653	0
530403364	sSEPEHQEALQPVNLSELESIVTERPQFSR	1	9	1	N-Term(iTRAQ4plex)	0	0.696597	0.919077	1.51619	0	8.783e-09	5.89793	4	3580.8	0.905141	89.8468	0
530411750	lGHPEPNHVTEASELLR	2	3	1	N-Term(iTRAQ4plex)	0	1.02374	0.773281	0.946708	0	2.513e-07	5.89773	4	2043.07	-0.561711	38.8239	0
4507677	tDDEVVQREEEAIQLDGLNASQIR	5	1	1	N-Term(iTRAQ4plex)	0	1.01473	2.72572	0.794546	0	2.928e-09	5.89736	3	2872.44	0.779793	74.8684	1
530372330	aQEVEAELLESHQEETNQLLk	2	9	1	N-Term(iTRAQ4plex); K21(iTRAQ4plex)	0	0.946352	0.685171	1.08724	0	1.145e-09	5.89713	3	2726.4	-1.49283	67.0343	0
188528648	aGDEAVFAQYDSFHVDSAAEYYR	4	2	1	N-Term(iTRAQ4plex)	0	1.72517	0.297275	1.07463	0	7.609e-10	5.89711	3	2755.23	-2.69581	70.9842	0
223029410	eQGVEEHETLLLR	5	3	1	N-Term(iTRAQ4plex)	0	1.01497	0.608708	1.06428	0	1.932e-07	5.89699	3	1696.9	-0.167177	43.9243	0
7705704	aGMSAEQAQGLLEk	3	5	1	N-Term(iTRAQ4plex); K14(iTRAQ4plex)	0	1.13597	1.49081	0.88992	0	3.196e-08	5.8968	2	1720.91	-4.77298	45.4062	0
116805327	aMTDTFTLQAHDQFSPFSSSSGR	1	2	1	N-Term(iTRAQ4plex)	0	1.33958	1.21854	0.969078	0	2.543e-10	5.8966	3	2662.23	-2.69676	66.5146	0
4502419	yVAVmPPHIGDQPLTGAYTVTLDGR	3	1	1	N-Term(iTRAQ4plex); M5(Oxidation)	0	0.80439	0.31709	0.744809	0	4.565e-09	5.89637	3	2831.45	-0.000300475	83.4359	0
530363103	iGEEQSPEDAEDGPPELLFIHGGHTAk	1	4	1	N-Term(iTRAQ4plex); K27(iTRAQ4plex)	0	1.25394	1.48259	0.900889	0	6.687e-09	5.89633	4	3161.56	-0.67799	63.2001	0
20070228	eFGDTGEGWETVEMHPAYTEEELRR	1	1	1	N-Term(iTRAQ4plex)	0	0.782098	1.05653	1.11842	0	3.318e-09	5.89559	4	3112.41	-0.0722789	73.272	1
62526045	dVTVLSVAEEQDLLkQER	1	5	1	N-Term(iTRAQ4plex); K15(iTRAQ4plex)	0	1.00436	1.12643	1.07028	0	3.72e-09	5.89549	3	2360.3	1.68744	72.3498	1
4885379	aLAAAGYDVEkNNSR	1	5	1	N-Term(iTRAQ4plex); K11(iTRAQ4plex)	0	0.630322	0.410625	1.1551	0	8.534e-10	5.89544	3	1866.99	-2.13151	21.8571	1
20127454	aFTHTAQYDEAISDYFR	5	1	1	N-Term(iTRAQ4plex)	0	1.1188	1.43019	0.816562	0	3.006e-08	5.89532	3	2179.02	-1.67093	70.4939	0
33636719	vFEPNEEALGVVLHk	1	1	1	N-Term(iTRAQ4plex); K15(iTRAQ4plex)	0	1.05069	0.941536	1.05117	0	8.781e-10	5.89451	3	1969.1	-1.14266	71.7099	0
4503593	tDkDMDGFVSGLEVR	1	4	1	N-Term(iTRAQ4plex); K3(iTRAQ4plex)	0	0.792183	0.769847	1.09143	0	1.969e-08	5.89445	3	1956.99	-3.42848	54.4438	1
10863927	sIYGEkFEDENFILk	12	2	1	N-Term(iTRAQ4plex); K6(iTRAQ4plex); K15(iTRAQ4plex)	0	1.01532	1.07449	1.12811	0	3.708e-06	5.89426	3	2264.22	2.20252	73.071	1
47834348	eLVELSQASPHDISNVLk	1	2	1	N-Term(iTRAQ4plex); K18(iTRAQ4plex)	0	0.916761	0.937628	0.921454	0	2.337e-09	5.8942	3	2267.25	1.16774	67.732	0
115298678	lDkAcEPGVDYVYk	1	1	1	N-Term(iTRAQ4plex); K3(iTRAQ4plex); C5(Carbamidomethyl); K14(iTRAQ4plex)	0	1.47927	0.959991	0.660254	0	1.727e-08	5.89416	3	2089.09	-2.43669	43.585	1
153791497	rEEESFNAYFSNEHSR	1	1	1	N-Term(iTRAQ4plex)	0	0.908739	1.29744	1.00405	0	8.468e-06	5.89394	4	2145.96	-2.65511	26.8331	1
34577063	aHIVFDFHQAADGIQEQQR	2	1	1	N-Term(iTRAQ4plex)	0	0.926244	1.31529	0.894839	0	1.879e-08	5.89246	3	2354.17	-2.36689	50.0564	0
4505145	nTLIQFEDFGNHNAFR	2	2	1	N-Term(iTRAQ4plex)	0	1.05941	1.22371	1.18269	0	6.602e-08	5.89218	3	2067.01	-3.93241	71.1143	0
4826998	dkLESEmEDAYHEHQANLLR	4	2	1	N-Term(iTRAQ4plex); K2(iTRAQ4plex); M7(Oxidation)	0	1.0529	1.01282	0.95578	0	3.464e-07	5.89212	5	2732.31	-2.47455	27.0122	1
530373166	gGSGHcDcQAGYGGEAcGQcGLGYFEAER	2	4	1	N-Term(iTRAQ4plex); C6(Carbamidomethyl); C8(Carbamidomethyl); C17(Carbamidomethyl); C20(Carbamidomethyl)	0	1.01442	0.747841	0.786064	0	4.125e-11	5.89184	3	3254.29	-1.11118	52.9701	0
5803167	sLESLDTSLFAk	5	2	1	N-Term(iTRAQ4plex); K12(iTRAQ4plex)	0	1.14443	1.39545	1.10845	0	4.129e-08	5.89181	2	1598.89	-0.0126639	77.4815	0
530371595	iYHLPDAESDEDEDFkEQTR	2	5	1	N-Term(iTRAQ4plex); K16(iTRAQ4plex)	0	1.07961	0.58611	1.16998	0	3.896e-07	5.89179	4	2725.27	-3.98776	45.0869	1
148529014	sDPNRETDDTLVLSFVGQTR	5	1	1	N-Term(iTRAQ4plex)	0	1.04819	0.898542	0.88046	0	4.066e-09	5.89149	3	2394.2	-1.94913	69.9514	1
6005757	vEALTkEELEFEVPFR	2	1	1	N-Term(iTRAQ4plex); K6(iTRAQ4plex)	0	1.01153	1.86167	1.11388	0	2.354e-08	5.89148	3	2224.21	-0.642373	82.592	1
530367625	nkTEYEEAQDAIVk	1	4	1	N-Term(iTRAQ4plex); K2(iTRAQ4plex); K14(iTRAQ4plex)	0	0.876089	2.1248	1.02663	0	7.851e-07	5.89117	3	2070.11	2.23306	37.6708	1
116008192	gTFSLVIHAVHEEDR	4	7	1	N-Term(iTRAQ4plex)	0	0.910585	0.503092	0.881329	0	8.981e-07	5.89108	4	1853.96	-0.146308	49.9166	0
4503571	eIFDSRGNPTVEVDLFTSk	1	2	1	N-Term(iTRAQ4plex); K19(iTRAQ4plex)	0	0.940783	1.09388	0.913922	0	3.414e-07	5.89088	3	2442.28	3.36541	75.0735	1
4506455	iVDRIDNDGDGFVTTEELk	1	1	1	N-Term(iTRAQ4plex); K19(iTRAQ4plex)	0	1.20423	1.38979	0.865173	0	9.903e-07	5.89028	3	2424.24	-3.41058	56.4955	1
530397875	lLHITDNNLQDWTEIR	1	3	1	N-Term(iTRAQ4plex)	0	0.760616	0.637672	0.949882	0	3.454e-08	5.88955	3	2125.11	-1.93626	76.6043	0
19923973	lSESGFHMVAcSSTGTcAFASSTDQSEDk	3	1	1	N-Term(iTRAQ4plex); C11(Carbamidomethyl); C17(Carbamidomethyl); K29(iTRAQ4plex)	0	0.742279	0.744923	1.1799	0	5.907e-09	5.88952	3	3385.48	-0.479412	58.2742	0
40353734	dELHIVEAEAmNYEGSPIk	8	5	1	N-Term(iTRAQ4plex); M11(Oxidation); K19(iTRAQ4plex)	0	1.30217	1.35806	1.11237	0	1.183e-09	5.88935	3	2449.21	-3.67381	65.6611	0
55770888	iQAGEGETAVLNQLQEk	1	1	1	N-Term(iTRAQ4plex); K17(iTRAQ4plex)	0	1.07551	0.784642	1.09299	0	1.747e-08	5.88912	3	2116.14	-3.25846	59.1569	0
20127408	eLHSEFSEVmNEIWASDQIR	5	2	1	N-Term(iTRAQ4plex); M10(Oxidation)	0	1.29114	0.770307	1.029	0	1.455e-09	5.88773	3	2580.21	-2.5295	75.4756	0
530361078	rFSDTcFLDTDGQATcDAcAPGYTGR	3	8	1	N-Term(iTRAQ4plex); C6(Carbamidomethyl); C16(Carbamidomethyl); C19(Carbamidomethyl)	0	1.504	0.842842	0.756239	0	2.419e-09	5.88757	3	3086.31	-2.64778	50.8453	1
4506549	rDPPQYPVVPVHLDR	5	1	1	N-Term(iTRAQ4plex)	0	0.897163	0.820249	1.11631	0	5.85e-07	5.8867	4	1932.06	0.698817	41.1046	1
183396804	aSSSSASSAGALESSLDRk	1	4	1	N-Term(iTRAQ4plex); K19(iTRAQ4plex)	0	0.923237	1.12542	0.986273	0	8.52e-12	5.88664	3	2099.07	-3.42823	27.2641	1
45439327	qQPEVEVTHETLQR	1	1	1	N-Term(iTRAQ4plex)	0	0.895596	0.539253	1.17151	0	2.494e-09	5.88649	3	1837.95	-1.54202	22.4451	0
47132555	gFNcESkPEAEETcFDk	3	27	1	N-Term(iTRAQ4plex); C4(Carbamidomethyl); K7(iTRAQ4plex); C14(Carbamidomethyl); K17(iTRAQ4plex)	0	1.35101	0.896194	1.40537	0	5.196e-08	5.88637	3	2480.14	-1.72329	33.0086	0
62414289	qVQSLTcEVDALkGTNESLER	3	1	1	N-Term(iTRAQ4plex); C7(Carbamidomethyl); K13(iTRAQ4plex)	0	1.26958	0.562285	0.604747	0	3.64e-08	5.8861	3	2665.36	-4.84405	60.1823	1
70166852	gDSLSLkGETVNDcHAEIISR	2	4	1	N-Term(iTRAQ4plex); K7(iTRAQ4plex); C14(Carbamidomethyl)	0	1.23313	1.9498	0.843778	0	6.879e-09	5.88601	4	2589.31	-3.17616	40.7061	1
4885399	aFTmDcITLEGDQVSHR	1	1	1	N-Term(iTRAQ4plex); M4(Oxidation); C6(Carbamidomethyl)	0	0.891305	0.918924	0.809938	0	2.746e-07	5.88587	3	2139.99	-1.28568	44.6565	0
5031863	aSHEEVEGLVEk	10	2	1	N-Term(iTRAQ4plex); K12(iTRAQ4plex)	0	1.32099	2.35947	0.784844	0	4.854e-08	5.88538	3	1614.86	-0.425724	32.8499	0
167466160	dRDDEEAAPLLR	2	2	1	N-Term(iTRAQ4plex)	0	1.00579	0.774008	0.839051	0	6.33e-08	5.88523	3	1543.78	-2.20428	28.528	1
7706254	vEEEEEEkVAEEEETSVk	2	1	1	N-Term(iTRAQ4plex); K8(iTRAQ4plex); K18(iTRAQ4plex)	0	1.08198	1.92133	1.01952	0	2.995e-09	5.88486	3	2554.25	-2.84443	40.5919	1
530363078	sGALQIESSEESDQGkYEcVATNSAGTR	1	7	1	N-Term(iTRAQ4plex); K16(iTRAQ4plex); C19(Carbamidomethyl)	0	0.977546	0.837064	1.17883	0	9.403e-07	5.88479	4	3262.53	-1.73926	53.7781	1
4505541	tLEQHDNIVTHYk	4	1	1	N-Term(iTRAQ4plex); K13(iTRAQ4plex)	0	1.02005	1.92873	1.10125	0	3.644e-08	5.88332	3	1886	-1.2221	30.6272	0
530426161	gFDQQMSSMVIEHMASHGTR	2	6	1	N-Term(iTRAQ4plex)	0	1.13234	0.797321	1.03359	0	3.211e-08	5.88327	4	2393.08	-4.32609	56.853	0
6274552	kELSAVTFPDIIR	1	4	1	N-Term(iTRAQ4plex); K1(iTRAQ4plex)	0	1.02101	1.97358	0.884256	0	2.795e-08	5.88281	3	1777.04	-2.27786	63.7584	1
4507645	dcGATWVVLGHSER	19	4	1	N-Term(iTRAQ4plex); C2(Carbamidomethyl)	0	0.943169	1.07869	1.09205	0	2.9e-06	5.88267	3	1730.84	-0.855713	42.2525	0
291621647	gLATFcLDkDALR	2	1	1	N-Term(iTRAQ4plex); C6(Carbamidomethyl); K9(iTRAQ4plex)	0	0.94352	1.27309	1.10967	0	4.286e-08	5.88242	3	1767.95	-6.65354	60.6437	1
116812610	yVEEQPGHLQMGFASIR	1	2	1	N-Term(iTRAQ4plex)	0	0.791764	0.590291	1.05883	0	2.143e-08	5.88227	3	2106.06	-0.32446	63.9155	0
19923729	nLEELYLVGSLSHDISR	1	1	1	N-Term(iTRAQ4plex)	0	0.819451	0.526871	1.05131	0	2.201e-09	5.88156	3	2089.11	4.11182	89.3952	0
115298659	tGQEMIEGGHYASDNVTTR	2	1	1	N-Term(iTRAQ4plex)	0	0.606605	0.191316	0.589715	0	3.291e-10	5.8814	3	2210.02	-3.52639	30.3592	0
431822408	yHTSQSGDEMTSLSEYVSR	11	3	1	N-Term(iTRAQ4plex)	0	1.01138	1.29857	0.861894	0	1.35e-08	5.88043	3	2321.04	-5.04847	51.4825	0
367460087	hATALEELSEQLEQAk	8	6	1	N-Term(iTRAQ4plex); K16(iTRAQ4plex)	0	0.934661	0.450928	1.09608	0	4.476e-09	5.88038	3	2085.11	-0.246036	67.9145	0
6466450	gSScFEcTHYQSFLEYR	7	2	1	N-Term(iTRAQ4plex); C4(Carbamidomethyl); C7(Carbamidomethyl)	0	1.20983	0.952888	1.40594	0	7.86e-09	5.87969	3	2315	-0.226665	62.9555	0
4504517	tkDGVVEITGk	5	1	1	N-Term(iTRAQ4plex); K2(iTRAQ4plex); K11(iTRAQ4plex)	0	1.23085	0.757092	1.12006	0	4.919e-09	5.87836	3	1578.94	-1.24215	25.7335	1
31542947	kISSIQSIVPALEIANAHR	1	2	1	N-Term(iTRAQ4plex); K1(iTRAQ4plex)	0	0.832762	0.966797	0.931963	0	7.009e-07	5.87818	4	2335.37	-1.48561	65.9007	1
4506583	gWFDAEGQALDGVSISDLk	4	1	1	N-Term(iTRAQ4plex); K19(iTRAQ4plex)	0	1.11245	1.35701	1.31508	0	5.51e-10	5.87779	3	2296.16	-3.12319	95.4827	0
116256336	iIAGDkEVVIAQNDk	1	19	1	N-Term(iTRAQ4plex); K6(iTRAQ4plex); K15(iTRAQ4plex)	0	0.92456	1.8104	0.989271	0	2.028e-07	5.87747	3	2045.19	-5.57574	35.7793	1
109826351	aEGLEEADTGASGcHSHPEEQPTSISPSR	1	3	1	N-Term(iTRAQ4plex); C14(Carbamidomethyl)	0	1.02281	0.966738	0.931716	0	7.226e-12	5.87745	4	3180.41	-3.78608	19.9884	0
374532823	dHANEELDELkR	2	10	1	N-Term(iTRAQ4plex); K11(iTRAQ4plex)	0	0.962945	1.26432	1.10705	0	7.754e-08	5.87517	3	1756.9	-3.86973	14.5395	1
164519138	dNFQDTLQVVTAHYR	2	5	1	N-Term(iTRAQ4plex)	0	0.97562	0.700665	1.17351	0	1.995e-07	5.87506	3	1950.98	-1.69768	73.9878	0
4503635	eTAASLLQAGYk	3	1	1	N-Term(iTRAQ4plex); K12(iTRAQ4plex)	0	1.02209	0.424428	0.702936	0	1.947e-08	5.87473	2	1539.86	-1.82924	50.9085	0
189217425	gcDcNLEGVLPEIcDAHGR	2	2	1	N-Term(iTRAQ4plex); C2(Carbamidomethyl); C4(Carbamidomethyl); C14(Carbamidomethyl)	0	0.96173	0.529498	0.80082	0	2.084e-08	5.87434	3	2316.03	-0.216679	65.4614	0
188528648	iGGDRNDITLSGLESDHR	4	1	1	N-Term(iTRAQ4plex)	0	1.35017	0.438924	0.956248	0	2.999e-06	5.87397	4	2099.05	-3.56134	38.1739	1
367460087	nmDPLNDNVATLLHQSSDR	4	6	1	N-Term(iTRAQ4plex); M2(Oxidation)	0	0.866593	0.469974	0.891797	0	1.015e-10	5.87356	3	2300.1	-0.61955	66.1371	0
112363070	ecREPELGLEELLR	1	2	1	N-Term(iTRAQ4plex); C2(Carbamidomethyl)	0	0.949253	0.925889	0.861943	0	2.519e-08	5.87339	3	1886.98	0.406276	70.085	1
284172520	dkQLYAWNEGNQIIYk	1	1	1	N-Term(iTRAQ4plex); K2(iTRAQ4plex); K16(iTRAQ4plex)	0	1.12668	0.278705	1.03059	0	6.561e-08	5.87338	3	2415.29	-3.60639	59.5781	1
6274552	fSLENNFLLQHNIR	4	3	1	N-Term(iTRAQ4plex)	0	1.6421	2.41847	0.706268	0	3.266e-07	5.87248	3	1889.01	-1.84462	67.0704	0
157739930	wETTScADTQSSHLHEDR	3	3	1	N-Term(iTRAQ4plex); C6(Carbamidomethyl)	0	1.0458	0.992463	0.933052	0	7.358e-08	5.87241	4	2304	-1.62579	15.1564	0
148886654	gAFQQAAQILLHAR	1	1	1	N-Term(iTRAQ4plex)	0	1.06846	0.501505	0.730517	0	1.291e-08	5.87211	3	1667.95	-0.178241	78.4032	0
223029410	tEDSGLQTQVIAAATQcALSTSQLVAcTk	4	2	1	N-Term(iTRAQ4plex); C17(Carbamidomethyl); C27(Carbamidomethyl); K29(iTRAQ4plex)	0	1.03346	0.742201	1.45323	0	2.147e-10	5.87178	3	3340.69	-1.2558	107.302	0
34101288	lHETVDATSETHIYQVR	3	1	1	N-Term(iTRAQ4plex)	0	1.05191	0.992126	0.929606	0	7.95e-08	5.87148	4	2143.08	-3.22606	30.366	0
151101404	aAEDDEDDDVDTkk	29	3	1	N-Term(iTRAQ4plex); K13(iTRAQ4plex); K14(iTRAQ4plex)	0	1.08626	1.5564	1.31271	0	3.028e-09	5.87139	3	1997.94	-5.01218	15.6941	1
13124879	vEDmAELTcLNEASVLHNLR	2	4	1	N-Term(iTRAQ4plex); M4(Oxidation); C9(Carbamidomethyl)	0	1.02272	0.612007	0.769788	0	1.053e-08	5.87103	3	2474.21	-2.57608	72.1318	0
530404927	dkPLGEGSFSIcR	1	3	1	N-Term(iTRAQ4plex); K2(iTRAQ4plex); C12(Carbamidomethyl)	0	0.859099	0.843606	1.37408	0	3.91e-09	5.87092	3	1753.91	-2.1264	39.6022	0
56676393	aPEPHVEEDDDDELDSk	18	1	1	N-Term(iTRAQ4plex); K17(iTRAQ4plex)	0	1.00248	1.00967	1.10102	0	2.013e-09	5.87058	3	2228.01	-0.860663	36.2012	0
77404397	rEADGSETPEPFAAEAk	1	2	1	N-Term(iTRAQ4plex); K17(iTRAQ4plex)	0	0.832412	1.68368	1.00007	0	2.073e-06	5.86966	3	2093.03	-3.40788	22.8228	1
33636738	kWENPTQNNAGLEDFER	1	17	1	N-Term(iTRAQ4plex); K1(iTRAQ4plex)	0	0.958529	1.11553	1.12303	0	1.268e-08	5.86961	3	2336.15	-2.16514	51.5333	1
4507521	kILATPPQEDAPSVDIANIR	1	2	1	N-Term(iTRAQ4plex); K1(iTRAQ4plex)	0	1.14697	1.4573	0.877884	0	1.71e-09	5.86946	3	2436.37	-0.27391	61.3943	1
29826323	eYQPHVIVSTTGPNPFTTLTDRELEEYR	1	8	1	N-Term(iTRAQ4plex)	0	1.03004	0.643028	1.00699	0	9.62e-08	5.86911	4	3436.71	-2.19645	74.2341	1
530421098	sDHEFLFHYcNAYLNAVR	1	3	1	N-Term(iTRAQ4plex); C10(Carbamidomethyl)	0	0.825396	0.616603	0.725125	0	1.234e-07	5.86911	4	2400.12	-2.8365	61.9704	0
530367170	lSTDDLNSLIAHAHR	3	12	1	N-Term(iTRAQ4plex)	0	1.16551	0.91932	1.13868	0	9.937e-08	5.86905	3	1806.96	-1.1902	63.3499	0
38787957	dSHSFQGAYGLALk	1	3	1	N-Term(iTRAQ4plex); K14(iTRAQ4plex)	0	0.918731	0.403425	1.19554	0	6.03e-08	5.86851	3	1781.94	-0.319099	60.1658	0
530424142	eLQREPLTPEEVQSVR	2	4	1	N-Term(iTRAQ4plex)	0	1.1556	1.00933	1.08739	0	5.27e-07	5.86845	3	2054.1	0.215009	40.9232	1
188528648	gEESEVTVGGLEPGRk	1	1	1	N-Term(iTRAQ4plex); K16(iTRAQ4plex)	0	1.49691	0.402581	1.06048	0	1.598e-08	5.8684	3	1932.02	-2.8977	27.4289	1
162417971	fFDHSGTLVmDAYEPEISR	7	1	1	N-Term(iTRAQ4plex); M10(Oxidation)	0	0.993647	2.13816	0.923604	0	3.861e-08	5.86837	3	2374.11	-2.66415	68.3899	0
4504183	aLPGQLkPFETLLSQNQGGk	6	2	1	N-Term(iTRAQ4plex); K7(iTRAQ4plex); K20(iTRAQ4plex)	0	1.2783	1.25494	1.1713	0	2.135e-08	5.86819	3	2558.46	-0.839399	78.4495	0
13124879	qEEEMQAkEDELQk	1	4	1	N-Term(iTRAQ4plex); K8(iTRAQ4plex); K14(iTRAQ4plex)	0	0.831166	0.403414	0.733223	0	2.706e-07	5.86816	3	2167.09	-1.04558	32.1341	1
79750824	qWIQISDAVYHMVYEQAk	2	3	1	N-Term(iTRAQ4plex); K18(iTRAQ4plex)	0	0.93194	0.873199	1.23916	0	3.753e-09	5.86802	3	2497.27	-2.51922	100.856	0
530420625	aIGDVFQkPYVSGEADAASR	3	2	1	N-Term(iTRAQ4plex); K8(iTRAQ4plex)	0	1.22109	0.734397	1.1534	0	1.104e-10	5.86751	3	2369.23	0.00238111	65.7922	0
530409719	dkEAELQcTQLDLER	1	2	1	N-Term(iTRAQ4plex); K2(iTRAQ4plex); C8(Carbamidomethyl)	0	0.855569	0.984397	1.40054	0	1.324e-06	5.86718	3	2136.08	-1.46354	41.1044	1
114155142	gQPSNkEDVDDLVSQLR	2	2	1	N-Term(iTRAQ4plex); K6(iTRAQ4plex)	0	1.07885	1.45849	1.23875	0	4.089e-08	5.86717	3	2188.14	-1.14671	52.4943	1
4504747	eAGNPGSLFGYSVALHR	3	3	1	N-Term(iTRAQ4plex)	0	0.97609	0.923551	1.24234	0	7.347e-09	5.86676	3	1918.99	-2.10616	61.1483	0
4501873	eDYVLVAGHYPVWSIAEHGPTHcLVk	1	1	1	N-Term(iTRAQ4plex); C23(Carbamidomethyl); K26(iTRAQ4plex)	0	0.847793	0.608464	1.176	0	3.258e-08	5.86633	5	3265.66	-2.19552	67.4402	0
11321561	eVGTPHGIILDSVDAAFIcPGSSR	12	1	1	N-Term(iTRAQ4plex); C19(Carbamidomethyl)	0	1.27352	0.805675	0.67984	0	6.608e-10	5.86512	4	2642.34	1.28607	82.8828	0
15553127	tLEHLQLSHDQLLEVk	1	2	1	N-Term(iTRAQ4plex); K16(iTRAQ4plex)	0	1.25356	0.701722	0.734608	0	8.81e-08	5.86485	3	2191.22	-5.3897	54.4293	0
66932947	dTVIkPLLVEPEGLEk	5	1	1	N-Term(iTRAQ4plex); K5(iTRAQ4plex); K16(iTRAQ4plex)	0	1.32719	0.496749	0.460246	0	3.018e-09	5.86441	3	2212.31	-1.00624	72.3772	0
5031877	sLETENSALQLQVTEREEVR	2	1	1	N-Term(iTRAQ4plex)	0	0.76662	1.51672	0.894868	0	4.037e-08	5.8644	3	2475.27	-3.01975	47.0798	1
530372496	kcSLPAEEDSVLEk	1	20	1	N-Term(iTRAQ4plex); K1(iTRAQ4plex); C2(Carbamidomethyl); K14(iTRAQ4plex)	0	1.00902	0.724341	1.11899	0	1.529e-07	5.86383	3	2037.09	-1.62109	36.8992	1
25777602	vQQLLHIcSEHFDSk	1	3	1	N-Term(iTRAQ4plex); C8(Carbamidomethyl); K15(iTRAQ4plex)	0	0.815432	1.12463	1.06937	0	1.118e-08	5.8638	4	2129.1	-0.968098	53.8375	0
530402381	rEDSFESLDSLGSR	1	23	1	N-Term(iTRAQ4plex)	0	1.04979	0.691067	0.699486	0	4.072e-06	5.8637	3	1741.84	-2.66829	56.4722	1
17986001	gHDQYAYDGkDYIALNEDLR	4	2	1	N-Term(iTRAQ4plex); K10(iTRAQ4plex)	0	0.855584	0.715374	9.65124	0	5.169e-07	5.86313	4	2644.28	-2.30766	44.6719	1
4758304	dLGLSESGEDVNAAILDESGk	4	1	1	N-Term(iTRAQ4plex); K21(iTRAQ4plex)	0	0.927666	4.96772	0.822086	0	8.847e-11	5.8629	3	2407.21	0.0605265	72.8922	0
10835203	rHPETGLFTLQSELmVTPAR	4	8	1	N-Term(iTRAQ4plex); M15(Oxidation)	0	1.09954	0.755389	0.827232	0	8.534e-08	5.86262	3	2443.28	-2.77819	56.5648	1
62414289	lQDEIQNMkEEMAR	26	1	1	N-Term(iTRAQ4plex); K9(iTRAQ4plex)	0	0.952415	0.619375	0.963187	0	2.647e-08	5.86247	3	2023.02	0.533603	67.9125	1
530368098	dQMSHLFNVAHTLR	2	5	1	N-Term(iTRAQ4plex)	0	0.907439	1.04142	0.850282	0	3.697e-08	5.86237	4	1812.92	-3.44954	50.4206	0
187608516	qHEVEEATNILTATR	1	2	1	N-Term(iTRAQ4plex)	0	0.908819	0.530477	0.84735	0	2.209e-07	5.86229	3	1855.96	-1.10542	43.4482	0
51873036	gSLAAVAHAQSLVEAQPNVDk	4	5	1	N-Term(iTRAQ4plex); K21(iTRAQ4plex)	0	0.922132	0.778143	1.04792	0	7.301e-09	5.86053	3	2393.3	0.808235	58.4438	0
301069322	lYLSHNQLSEIPLNLPk	1	2	1	N-Term(iTRAQ4plex); K17(iTRAQ4plex)	0	1.10657	0.364987	1.66871	0	1.015e-08	5.8604	3	2267.3	-1.16736	78.2906	0
4557325	dRLDEVkEQVAEVR	3	2	1	N-Term(iTRAQ4plex); K7(iTRAQ4plex)	0	1.3328	0.589205	0.567777	0	2.6e-06	5.85849	4	1974.08	-0.778086	45.8133	2
9910382	gDAEkPEEELEEDDDEELDETLSER	4	1	1	N-Term(iTRAQ4plex); K5(iTRAQ4plex)	0	1.49892	1.57677	1.05473	0	1.282e-09	5.85826	3	3209.41	-2.39466	55.3949	0
367460087	aLEEETkNHEAQIQDMR	2	6	1	N-Term(iTRAQ4plex); K7(iTRAQ4plex)	0	1.02191	0.406461	0.940818	0	5.125e-07	5.85785	4	2330.16	-0.0127038	30.8935	1
38176300	sPEVGDEEALRPLTk	2	1	1	N-Term(iTRAQ4plex); K15(iTRAQ4plex)	0	0.73108	0.434586	1.30946	0	5.773e-09	5.8578	3	1929.05	0.405344	53.3791	0
7705855	tFVDFFSQcLHEEYR	11	3	1	N-Term(iTRAQ4plex); C9(Carbamidomethyl)	0	0.892447	0.926993	1.44443	0	2.447e-08	5.85766	3	2121.98	0.973952	88.6489	0
31657142	kVIQDcEDENIQR	3	1	1	N-Term(iTRAQ4plex); K1(iTRAQ4plex); C6(Carbamidomethyl)	0	0.799484	0.453073	1.21437	0	3.389e-07	5.85746	3	1934.98	-3.33897	16.9393	1
50592988	yEDFSNLGTTHLLR	8	1	1	N-Term(iTRAQ4plex)	0	1.11781	1.07099	0.859353	0	4.867e-07	5.85693	3	1809.92	-1.32581	60.824	0
12667788	nMDPLNDNIATLLHQSSDk	4	2	1	N-Term(iTRAQ4plex); K19(iTRAQ4plex)	0	0.790321	0.89103	1.02025	0	4.488e-10	5.85685	3	2414.22	-0.821865	76.4399	0
14141159	aTGEADVEFVTHEDAVAAmSk	5	5	1	N-Term(iTRAQ4plex); M19(Oxidation); K21(iTRAQ4plex)	0	1.15791	1.022	1.0429	0	2.078e-10	5.85636	3	2482.19	-2.56467	47.4349	0
525342616	iILGGFSQGGALSLYTALTTQQk	1	5	1	N-Term(iTRAQ4plex); K23(iTRAQ4plex)	0	0.659587	1.17668	0.984467	0	9.44e-11	5.85606	3	2655.5	0.601199	110.698	0
4504347	vGAHAGEYGAEALER	970	1	1	N-Term(iTRAQ4plex)	0	0.617405	0.204165	0.706973	0	2.081e-08	5.85593	3	1673.83	-3.70405	39.8174	0
61743967	dVATVAFcDAQSTQEIHEk	3	6	1	N-Term(iTRAQ4plex); C8(Carbamidomethyl); K19(iTRAQ4plex)	0	0.987588	1.13423	1.17072	0	2.157e-08	5.85579	3	2437.19	-1.10652	54.9289	0
5729770	vPIPWVSGTSASTPVFGGILSLINEHR	2	1	1	N-Term(iTRAQ4plex)	0	1.77773	1.28351	1.10071	0	1.639e-09	5.85554	3	2978.62	-0.768187	114.259	0
306922382	qPEHLGLDQYIIk	1	5	1	N-Term(iTRAQ4plex); K13(iTRAQ4plex)	0	0.833949	1.2386	0.998893	0	3.344e-07	5.8555	3	1842.03	-3.07403	56.8981	0
4503521	lGHVVMGNNAVSPYQQVIEk	1	2	1	N-Term(iTRAQ4plex); K20(iTRAQ4plex)	0	0.954455	0.89879	0.881953	0	2.602e-10	5.85544	3	2471.32	-4.06007	54.6357	0
61743954	vDINAPDVGVQGPDWHLk	3	4	1	N-Term(iTRAQ4plex); K18(iTRAQ4plex)	0	0.834233	0.320718	1.43452	0	3.878e-10	5.85516	3	2248.2	0.180708	69.4676	0
4507725	tSESGELHGLTTEEEFVEGIYk	22	1	1	N-Term(iTRAQ4plex); K22(iTRAQ4plex)	0	1.10587	0.575312	0.783029	0	3.549e-10	5.85496	3	2743.36	0.33099	79.6733	0
120433590	qATVGDINTERPGMLDFTGk	4	6	1	N-Term(iTRAQ4plex); K20(iTRAQ4plex)	0	1.14058	0.864252	1.16522	0	1.571e-07	5.85474	3	2438.26	-1.55325	58.9352	0
57222563	eWLEGEDLSEELkk	1	2	1	N-Term(iTRAQ4plex); K13(iTRAQ4plex); K14(iTRAQ4plex)	0	0.746771	0.928192	0.987686	0	3.644e-08	5.85439	3	2137.14	-1.6565	63.3972	1
530402381	fSYNDSkEWEEAMAk	2	25	1	N-Term(iTRAQ4plex); K7(iTRAQ4plex); K15(iTRAQ4plex)	0	1.01779	0.459969	1.48374	0	7.958e-06	5.85369	3	2267.1	-2.76182	52.9096	1
4758012	iHEGcEEPATHNALAk	10	3	1	N-Term(iTRAQ4plex); C5(Carbamidomethyl); K16(iTRAQ4plex)	0	0.97201	1.09609	0.991936	0	5.206e-07	5.8536	4	2065.04	-0.977287	11.8707	0
115298659	eTGTLESQLEANkR	1	1	1	N-Term(iTRAQ4plex); K13(iTRAQ4plex)	0	0.681636	0.186743	0.63306	0	1.638e-08	5.85347	3	1863.99	-3.69383	43.4795	1
4502049	hIDcAHVYQNENEVGVAIQEk	4	1	1	N-Term(iTRAQ4plex); C4(Carbamidomethyl); K21(iTRAQ4plex)	0	0.846213	0.721413	0.986268	0	1.606e-08	5.8533	3	2741.35	-2.73356	34.2043	0
422398896	eAVAPVQEESDLEkk	1	9	1	N-Term(iTRAQ4plex); K14(iTRAQ4plex); K15(iTRAQ4plex)	0	1.02032	0.951923	0.87639	0	1.453e-08	5.8524	3	2104.14	-3.81699	24.5983	1
367460087	nMDPLNDNVATLLHQSSDR	3	6	1	N-Term(iTRAQ4plex)	0	0.737927	0.385787	0.814182	0	1.432e-10	5.85175	3	2284.11	-0.41847	80.7432	0
530422103	eTFSSAEGTVDkDTTIMELR	1	14	1	N-Term(iTRAQ4plex); K12(iTRAQ4plex)	0	0.942941	1.14467	1.15878	0	5.317e-09	5.85134	3	2518.25	-2.0956	61.2044	1
116063573	eAGAGGLAIAVEGPSkAEISFEDR	1	2	1	N-Term(iTRAQ4plex); K16(iTRAQ4plex)	0	1.12615	0.43303	0.790975	0	1.066e-09	5.85132	3	2662.38	-5.26221	65.6557	1
172072620	rLQQTQAQVDEVVDIMR	1	2	1	N-Term(iTRAQ4plex)	0	0.629145	0.474648	0.488491	0	4.138e-07	5.85129	3	2173.15	0.609232	64.9543	1
51173735	dREQPSEGATELR	1	2	1	N-Term(iTRAQ4plex)	0	1.12784	1.0451	0.95702	0	1.608e-08	5.85127	3	1631.81	-2.90046	16.7278	1
530379799	dRDFTAEDYEk	1	14	1	N-Term(iTRAQ4plex); K11(iTRAQ4plex)	0	1.24208	1.26393	1.01415	0	1.588e-06	5.85118	3	1676.8	-2.22934	20.0967	1
63162572	kGESQTDIEITREEDFTR	4	3	1	N-Term(iTRAQ4plex); K1(iTRAQ4plex)	0	0.867376	0.998728	1.14244	0	1.478e-05	5.8511	4	2442.23	-2.16122	30.316	2
21361462	dGMLDDEEFALASHLIEAk	4	2	1	N-Term(iTRAQ4plex); K19(iTRAQ4plex)	0	0.960869	0.183154	1.59415	0	5.144e-11	5.85078	3	2392.19	-0.843688	90.7601	0
32699045	dSGAcFSASEPDAVHVVLDR	2	1	1	N-Term(iTRAQ4plex); C5(Carbamidomethyl)	0	1.23583	1.0459	1.07616	0	1.48e-08	5.85065	3	2276.06	-5.88102	56.0607	0
4758988	gAHGIIVVYDVTDQESFNNVk	7	1	1	N-Term(iTRAQ4plex); K21(iTRAQ4plex)	0	1.03996	1.04115	0.983389	0	1.745e-08	5.85053	3	2593.35	0.947004	66.3709	0
5803023	lTVMTDLEDkNEWk	2	1	1	N-Term(iTRAQ4plex); K10(iTRAQ4plex); K14(iTRAQ4plex)	0	0.904307	1.24546	0.910166	0	1.162e-07	5.85007	3	2154.15	0.254507	63.9105	1
27477041	gPSTVTDLEDTkR	1	2	1	N-Term(iTRAQ4plex); K12(iTRAQ4plex)	0	1.14795	1.031	1.233	0	6.6e-09	5.84986	3	1706.91	-1.00259	26.6135	1
22538442	dQEcDkFNQcGTcNEFk	5	1	1	N-Term(iTRAQ4plex); C4(Carbamidomethyl); K6(iTRAQ4plex); C10(Carbamidomethyl); C13(Carbamidomethyl); K17(iTRAQ4plex)	0	1.04384	1.25679	1.79646	0	1.225e-08	5.84984	3	2612.15	-1.40825	29.6146	1
4506685	kGLTPSQIGVILR	4	1	1	N-Term(iTRAQ4plex); K1(iTRAQ4plex)	0	1.09097	1.22847	1.16333	0	3.73e-08	5.84958	3	1670.05	-1.51129	52.3887	1
530375361	eDLMGLAIGTHGSNIQQAR	1	10	1	N-Term(iTRAQ4plex)	0	0.882725	1.1407	0.841961	0	1.292e-14	5.84954	3	2155.1	-0.710283	52.7255	0
394953908	aELRDDPIISTHLAk	2	1	1	N-Term(iTRAQ4plex); K15(iTRAQ4plex)	0	1.19444	1.27829	1.07638	0	5.828e-08	5.84898	3	1967.11	-5.57387	36.4814	1
188528648	vPGHEDGVTISGLEPDHk	4	1	1	N-Term(iTRAQ4plex); K18(iTRAQ4plex)	0	1.48967	0.563203	1.05326	0	2.242e-07	5.84895	4	2175.12	-2.5524	30.0444	0
431822408	yHTSQSGDEmTSLSEYVSR	9	3	1	N-Term(iTRAQ4plex); M10(Oxidation)	0	1.19413	1.33483	0.945301	0	1.158e-07	5.84888	3	2337.03	-3.17759	31.8822	0
217272894	vEESGEHVILGTGELYLDcVMHDLR	2	4	1	N-Term(iTRAQ4plex); C19(Carbamidomethyl)	0	0.690282	1.26161	1.20339	0	4.44e-09	5.84879	4	3015.44	-8.1509	101.824	0
16933546	gNVGFVFTkEDLTEIR	2	3	1	N-Term(iTRAQ4plex); K9(iTRAQ4plex)	0	1.3465	1.74074	0.869875	0	1.863e-09	5.84841	3	2113.15	-1.77368	71.2613	1
4505581	lPEYTLSQEGGPAHk	1	5	1	N-Term(iTRAQ4plex); K15(iTRAQ4plex)	0	1.21912	1.40381	1.21371	0	8.147e-10	5.84834	3	1915.01	-1.91531	35.0366	0
31657129	lSFAHPPSAEVEAIALATLHDR	2	3	1	N-Term(iTRAQ4plex)	0	1.07623	0.590021	0.823558	0	3.428e-10	5.84814	4	2489.32	-3.99989	83.2565	0
530379413	yNHAAcFGLQPGcLLPDGSR	1	2	1	N-Term(iTRAQ4plex); C6(Carbamidomethyl); C13(Carbamidomethyl)	0	1.16507	1.23466	0.927063	0	1.053e-09	5.84775	3	2377.13	0.480957	70.037	0
67782319	gVmEHLEQQAQGFPEEFR	3	3	1	N-Term(iTRAQ4plex); M3(Oxidation)	0	0.896276	0.308718	1.01407	0	1.587e-08	5.84765	3	2292.08	-0.238342	55.8438	0
47419930	lVYQHDDSETTEDDIPFVATR	1	1	1	N-Term(iTRAQ4plex)	0	0.671514	0.338048	1.14251	0	7.906e-10	5.84739	3	2595.22	-3.85925	65.7385	0
7669492	wGDAGAEYVVESTGVFTTMEk	32	3	1	N-Term(iTRAQ4plex); K21(iTRAQ4plex)	0	0.915236	1.47925	1.02507	0	1.122e-08	5.84701	3	2565.25	1.56814	96.4186	0
19923233	dYPDLAEEAGkk	1	5	1	N-Term(iTRAQ4plex); K11(iTRAQ4plex); K12(iTRAQ4plex)	0	1.3194	0.677933	0.974266	0	2.297e-07	5.84692	3	1767.95	-1.61839	39.5721	1
4505763	iTLPVDFVTADkFDENAk	6	3	1	N-Term(iTRAQ4plex); K12(iTRAQ4plex); K18(iTRAQ4plex)	0	1.33739	1.48157	1.28139	0	9.101e-06	5.84674	3	2455.34	-3.81296	84.8552	1
5803227	yLAEVAcGDDRk	4	2	1	N-Term(iTRAQ4plex); C7(Carbamidomethyl); K12(iTRAQ4plex)	0	0.856348	1.10869	0.991911	0	9.019e-06	5.84659	3	1684.85	-5.14865	25.8953	1
312839880	vALHLDEEDkLR	3	2	1	N-Term(iTRAQ4plex); K10(iTRAQ4plex)	0	1.29969	3.27373	1.20102	0	3.21e-08	5.84483	3	1725.97	-4.08311	38.3086	1
530368278	lkTEEGEIDYSAEEGENR	2	5	1	N-Term(iTRAQ4plex); K2(iTRAQ4plex)	0	0.976573	0.793368	1.29183	0	4.978e-09	5.84424	3	2357.13	-2.78276	28.9297	1
7661822	sTMDNPTTTQYASLMHSFILk	1	3	1	N-Term(iTRAQ4plex); K21(iTRAQ4plex)	0	0.928385	0.877089	1.17171	0	4.558e-09	5.84415	3	2674.34	-2.25041	85.5816	0
67782319	gLDAHLEQIFQEAHGmVAR	8	3	1	N-Term(iTRAQ4plex); M16(Oxidation)	0	0.95133	0.412172	0.80111	0	2.967e-07	5.8436	4	2282.14	-1.94665	66.943	0
530409302	dLMLmSHLQDNIQHADPPVQILYNR	1	3	1	N-Term(iTRAQ4plex); M5(Oxidation)	0	0.807791	0.90312	1.017	0	4.58e-07	5.8436	4	3121.56	-4.08154	83.5599	0
4505881	vQSTELcAGHLAGGTDScQGDSGGPLVcFEk	2	1	1	N-Term(iTRAQ4plex); C7(Carbamidomethyl); C18(Carbamidomethyl); C28(Carbamidomethyl); K31(iTRAQ4plex)	0	0.641713	0.375893	0.759506	0	8.639e-11	5.84338	4	3525.62	-2.91249	67.2776	0
5031703	sELkDFFQSYGNVVELR	1	1	1	N-Term(iTRAQ4plex); K4(iTRAQ4plex)	0	0.795581	1.30669	1.05373	0	3.569e-09	5.84251	3	2319.23	1.6834	93.2582	1
21626466	dSFDDRGPSLNPVLDYDHGSR	2	1	1	N-Term(iTRAQ4plex)	0	0.840627	1.34496	1.22957	0	9.918e-10	5.84246	3	2506.17	0.0242249	58.2908	1
48255945	eANHDGDFGITLAELR	1	3	1	N-Term(iTRAQ4plex)	0	1.24977	0.95273	0.982237	0	1.531e-10	5.84221	3	1901.95	-0.690972	67.8523	0
289629267	hLLQAPLDDAQEILQAR	3	2	1	N-Term(iTRAQ4plex)	0	0.92509	2.25901	0.841357	0	6.962e-11	5.84174	3	2075.13	-1.33488	74.4447	0
183583553	sQLEEISGDSSLVFHVENFDHLk	1	2	1	N-Term(iTRAQ4plex); K23(iTRAQ4plex)	0	0.682156	0.180001	1.47155	0	3.609e-11	5.84155	4	2918.47	-1.19842	79.8822	0
13654237	sLGTIQQccDAIDHLcR	2	2	1	N-Term(iTRAQ4plex); C8(Carbamidomethyl); C9(Carbamidomethyl); C16(Carbamidomethyl)	0	1.04442	1.24702	1.09789	0	9.354e-08	5.84154	3	2191.01	-1.94317	52.9947	0
530395180	qVcQLPGLFSYAQHIASIDGR	2	2	1	N-Term(iTRAQ4plex); C3(Carbamidomethyl)	0	1.03109	1.17142	0.9631	0	1.498e-09	5.84111	3	2504.28	-0.756637	95.1092	0
530419271	aAAYNLVQHGITNLcVIGGDGSLTGANIFR	2	5	1	N-Term(iTRAQ4plex); C15(Carbamidomethyl)	0	0.822457	0.635521	0.902804	0	2.292e-09	5.84099	4	3246.66	-6.03961	98.7437	0
4504511	iTFHGEGDQEPGLEPGDIIIVLDQk	4	1	1	N-Term(iTRAQ4plex); K25(iTRAQ4plex)	0	0.873131	1.01301	1.06917	0	3.52e-06	5.84099	4	3008.59	2.24309	94.2042	0
16507237	mkETAEAYLGk	3	1	1	N-Term(iTRAQ4plex); K2(iTRAQ4plex); K11(iTRAQ4plex)	0	1.06809	3.32563	1.04966	0	8.111e-07	5.84094	3	1672.93	-1.53007	46.9684	1
24307969	nFVGPPHFQVIcR	2	4	1	N-Term(iTRAQ4plex); C12(Carbamidomethyl)	0	0.99073	0.851033	0.951108	0	1.033e-09	5.84035	3	1714.9	0.905195	55.5158	0
4502101	gDRSEDFGVNEDLADSDAR	4	2	1	N-Term(iTRAQ4plex)	0	1.34465	0.671316	0.818686	0	4.538e-08	5.84016	3	2211.98	-3.42993	40.6413	1
156104874	aSEHAcAALQNNFQEFcQDLPR	1	2	1	N-Term(iTRAQ4plex); C6(Carbamidomethyl); C17(Carbamidomethyl)	0	1.37295	1.06772	1.54423	0	1.29e-09	5.83994	3	2750.25	-2.4573	69.9132	0
13124879	qTLEkENADLAGELR	1	4	1	N-Term(iTRAQ4plex); K5(iTRAQ4plex)	0	0.619887	0.248955	0.826474	0	6.95e-07	5.83986	3	1975.07	-0.215253	39.7376	1
514239920	vEPLYELVTATDFAYSSTVR	1	4	1	N-Term(iTRAQ4plex)	0	1.36186	0.679512	0.593471	0	2.605e-09	5.83952	3	2405.24	0.434562	114.193	0
9951915	kALDIAENEMPGLMR	1	1	1	N-Term(iTRAQ4plex); K1(iTRAQ4plex)	0	1.10571	1.18125	1.05604	0	2.007e-09	5.83945	3	1976.05	-0.671212	65.3297	1
70780353	sGLTPLHLVAQEGHVPVADVLIk	1	6	1	N-Term(iTRAQ4plex); K23(iTRAQ4plex)	0	0.779937	0.298822	0.614272	0	6.88e-09	5.83859	4	2681.56	0.955807	75.1853	0
19923855	kITESVAETAQTIk	1	1	1	N-Term(iTRAQ4plex); K1(iTRAQ4plex); K14(iTRAQ4plex)	0	0.900709	1.06429	1.04146	0	3.716e-07	5.83812	3	1951.14	-3.92636	36.9389	1
115298678	kVFLDccNYITELR	4	1	1	K1(iTRAQ4plex); N-Term(iTRAQ4plex); C6(Carbamidomethyl); C7(Carbamidomethyl)	0	1.12618	0.645858	0.602933	0	2.567e-07	5.83791	3	2119.09	-1.06722	61.3868	1
375268693	gTEFAESADAALQGDPALQDAGDSSR	1	4	1	N-Term(iTRAQ4plex)	0	0.819122	0.570871	0.61694	0	9.525e-11	5.83785	3	2723.25	-0.596452	69.0806	0
4502175	dSAYGSFSTSSSTPDHTLSk	1	1	1	N-Term(iTRAQ4plex); K20(iTRAQ4plex)	0	0.986639	0.920244	1.19181	0	4.653e-08	5.83697	3	2363.11	-6.34854	41.044	0
116734706	gcVNYEGADRVEFVIETAR	1	2	1	N-Term(iTRAQ4plex); C2(Carbamidomethyl)	0	0.911602	1.09838	1.00709	0	6.982e-07	5.83692	3	2329.13	-4.51657	60.0073	1
194248081	aSIVDDIHSTFDELQk	2	5	1	N-Term(iTRAQ4plex); K16(iTRAQ4plex)	0	1.07175	1.89358	1.23427	0	1.569e-06	5.83611	3	2106.1	1.19342	79.6051	0
166158922	kLVEGLSALVVDVk	1	2	1	N-Term(iTRAQ4plex); K1(iTRAQ4plex); K14(iTRAQ4plex)	0	0.951641	1.67066	0.729748	0	1.822e-08	5.83597	3	1902.2	0.329309	76.9894	1
530403540	dVQAGSHDYPGEGIYLLk	1	2	1	N-Term(iTRAQ4plex); K18(iTRAQ4plex)	0	1.08696	1.28559	0.946115	0	4.434e-09	5.83593	3	2250.16	-2.82249	56.5413	0
117190174	qkVDSLLENLEk	3	7	1	N-Term(iTRAQ4plex); K2(iTRAQ4plex); K12(iTRAQ4plex)	0	1.06545	1.30139	0.89677	0	1.347e-08	5.83498	3	1848.08	0.0357766	62.983	1
4504505	aTSTATSGFAGAIGQk	5	6	1	N-Term(iTRAQ4plex); K16(iTRAQ4plex)	0	0.924451	0.657789	0.861631	0	1.136e-09	5.83487	2	1755.94	-1.9885	40.5054	0
13899317	eSNTVFSFLGLkPR	3	1	1	N-Term(iTRAQ4plex); K12(iTRAQ4plex)	0	0.936091	0.726073	1.05772	0	5.009e-09	5.8344	3	1883.06	-1.04034	74.2692	0
73486658	hFIEQGINVcLcQSYAk	1	2	1	N-Term(iTRAQ4plex); C10(Carbamidomethyl); C12(Carbamidomethyl); K17(iTRAQ4plex)	0	0.731391	1.01721	0.955752	0	4.293e-08	5.83436	3	2355.18	-0.596414	59.8844	0
20336761	fATVEVTDkPVDEALR	3	1	1	N-Term(iTRAQ4plex); K9(iTRAQ4plex)	0	1.44389	0.934367	1.11471	0	4.913e-09	5.83408	3	2078.13	-2.33762	50.875	0
30581135	dkFQETSDEFEAAR	2	2	1	N-Term(iTRAQ4plex); K2(iTRAQ4plex)	0	1.23329	1.274	1.41295	0	3.69e-08	5.83376	3	1960.94	-2.51936	37.205	1
19913412	dITPLQVVLPNTALHLk	5	1	1	N-Term(iTRAQ4plex); K17(iTRAQ4plex)	0	0.903705	0.929464	0.969466	0	5.543e-09	5.83361	3	2160.29	-2.19617	85.4253	0
530372448	aDHQPLTEASYVNLPTIALcNTDSPLR	1	3	1	N-Term(iTRAQ4plex); C20(Carbamidomethyl)	0				0	7.796e-10	5.8332	3	3140.58	-1.07904	87.9939	0
39777597	rGQPFWLTLHFEGR	3	3	1	N-Term(iTRAQ4plex)	0	0.944575	0.505125	0.679061	0	3.226e-07	5.8325	4	1888.01	-0.331699	67.8006	1
16306550	ePLGPALAHELR	5	4	1	N-Term(iTRAQ4plex)	0	0.91062	0.450637	1.21825	0	4.747e-09	5.83241	3	1446.81	-3.13397	42.6736	0
530398815	rEDFDVEAADSAGNcLDSLVFVAGDR	4	2	1	N-Term(iTRAQ4plex); C15(Carbamidomethyl)	0	1.33057	1.23212	0.991729	0	1.826e-08	5.83226	3	2972.37	-2.88033	85.4066	1
530374901	rQDPGDNWEEGGGGGGGMEk	1	9	1	N-Term(iTRAQ4plex); K20(iTRAQ4plex)	0	1.14144	1.51881	1.31587	0	1.467e-08	5.83216	3	2321.04	-2.12566	19.8886	1
32483410	kFPSGTFEQVSQLVk	5	2	1	N-Term(iTRAQ4plex); K1(iTRAQ4plex); K15(iTRAQ4plex)	0	1.2498	0.546628	0.678166	0	3.667e-05	5.83189	3	2127.22	-0.238435	63.8	1
530382075	fPSLLTHNENMVAk	2	3	1	N-Term(iTRAQ4plex); K14(iTRAQ4plex)	0	1.06295	1.5203	1.27443	0	6.614e-07	5.83171	3	1889.02	-2.10284	53.156	0
34734062	iTYYHLSFPTNIQAPAVVFR	4	1	1	N-Term(iTRAQ4plex)	0	1.1059	0.73623	0.886107	0	2.894e-09	5.8314	3	2481.34	0.571928	92.3532	0
9257257	vVTVFSVADGYSENNVFYGHHAk	3	4	1	N-Term(iTRAQ4plex); K23(iTRAQ4plex)	0	0.91032	0.848717	0.915326	0	8.907e-09	5.83109	4	2828.42	-2.57678	64.4498	0
530366324	dLGHAQMVVDELFSSHSDLDSDSELDR	1	2	1	N-Term(iTRAQ4plex)	0	1.01054	0.969897	0.827677	0	2.547e-10	5.83066	4	3161.44	-2.66907	86.8836	0
530409938	sSPDLTGVVHIYEELk	1	5	1	N-Term(iTRAQ4plex); K16(iTRAQ4plex)	0	0.965202	0.512424	1.14913	0	3.362e-08	5.83061	3	2075.13	0.102515	85.9314	0
105990532	aSGSLPYTQTLQDHLNSLk	2	1	1	N-Term(iTRAQ4plex); K19(iTRAQ4plex)	0	0.859441	0.424718	0.581137	0	4.647e-09	5.83041	3	2361.26	-1.6303	64.6434	0
7657015	eGYAWAEDkEHcEEYGR	3	1	1	N-Term(iTRAQ4plex); K9(iTRAQ4plex); C12(Carbamidomethyl)	0	1.01703	1.33243	1.13475	0	1.383e-07	5.83033	4	2417.06	-3.43916	26.3882	1
215490098	aQLHVQGLLHEAGSTDDR	1	5	1	N-Term(iTRAQ4plex)	0	1.03865	0.737152	1.19934	0	5.05e-07	5.8303	3	2091.06	-4.86629	38.9317	0
115387104	gIkPVTLELGGk	1	3	1	N-Term(iTRAQ4plex); K3(iTRAQ4plex); K12(iTRAQ4plex)	0	1.54474	1.0131	1.35561	0	1.966e-08	5.83009	3	1644.04	-1.20866	50.5123	0
127139033	eQFWPAVcEHFGVEATGEESSIR	5	3	1	N-Term(iTRAQ4plex); C8(Carbamidomethyl)	0	1.03496	0.839231	1.20036	0	3.02e-10	5.83007	3	2809.31	3.19699	76.542	0
530383417	eVAENQQNQSSDPEEEkGSQPPPAAESQSSLR	1	11	1	N-Term(iTRAQ4plex); K17(iTRAQ4plex)	0	0.989878	0.350387	1.31869	0	1.515e-07	5.82964	4	3741.77	0.069989	26.8872	1
28416940	dLDEVLQTHSVFVNVSk	3	1	1	N-Term(iTRAQ4plex); K17(iTRAQ4plex)	0	1.00097	0.727606	0.979447	0	1.682e-08	5.82927	3	2218.18	-6.19213	73.9081	0
530402381	gATYPSEIPkEDSTTFAk	1	25	1	N-Term(iTRAQ4plex); K10(iTRAQ4plex); K18(iTRAQ4plex)	0	1.28963	0.679372	2.375	0	6.185e-08	5.82807	3	2374.25	-1.49186	39.3239	1
170763498	eQQEAIEHIDEVQNEIDR	2	4	1	N-Term(iTRAQ4plex)	0	1.12155	1.4235	1.08821	0	5.87e-09	5.82781	3	2339.12	-0.778592	58.9812	0
7705855	tIAVDFASEDIYDkIk	1	3	1	N-Term(iTRAQ4plex); K14(iTRAQ4plex); K16(iTRAQ4plex)	0	1.46743	1.3138	0.907983	0	2.01e-09	5.82773	3	2260.24	-1.83306	74.6511	1
19923973	eVFGDTLNESRDPDRPPER	8	1	1	N-Term(iTRAQ4plex)	0	1.23365	0.610629	0.873898	0	0.00048	5.82767	3	2373.15	-0.847777	34.0421	1
19913428	dHADVSNQLYAcYAIGk	1	1	1	N-Term(iTRAQ4plex); C12(Carbamidomethyl); K17(iTRAQ4plex)	0	1.16075	1.14876	1.1919	0	6.559e-08	5.82759	3	2213.08	-2.41402	49.0847	0
156564403	dAINQGMDEELERDEk	3	2	1	N-Term(iTRAQ4plex); K16(iTRAQ4plex)	0	1.42979	1.51648	1.33617	0	1.8e-09	5.82705	3	2180.03	-5.42611	41.3114	1
167860126	gDTANEIGQVLHFENVk	2	1	1	N-Term(iTRAQ4plex); K17(iTRAQ4plex)	0	0.709914	2.69542	0.700424	0	5.389e-10	5.82702	3	2159.13	-0.112252	67.5133	0
40789249	rIPEFSSFVVR	2	2	1	N-Term(iTRAQ4plex)	0	0.884769	0.954904	0.900887	0	6.454e-08	5.82657	3	1480.84	-0.161972	66.7107	1
55769533	dLDDIEDENEQLkQENk	3	1	1	N-Term(iTRAQ4plex); K13(iTRAQ4plex); K17(iTRAQ4plex)	0	0.978348	0.64374	1.00313	0	5.047e-09	5.82584	3	2507.24	-3.93994	44.9466	1
5031815	ySHLQPGDHLTDITLk	3	2	1	N-Term(iTRAQ4plex); K16(iTRAQ4plex)	0	1.09278	1.275	1.07669	0	1.356e-06	5.82583	4	2126.15	0.167964	47.3107	0
66932947	vVSMDENFHPLNELIPLVYIQDPk	6	1	1	N-Term(iTRAQ4plex); K24(iTRAQ4plex)	0	1.20916	0.520536	0.544938	0	5.76e-08	5.82582	3	3098.65	0.978033	107.439	0
148536853	sGAWDESGVFIYTTSNHIk	4	2	1	N-Term(iTRAQ4plex); K19(iTRAQ4plex)	0	1.02365	1.48061	0.859422	0	2.558e-09	5.82576	3	2400.21	-0.697289	77.589	0
[truncated: 47,674 more rows]
