# Supplementary material for: Protein signatures of molecular pathways in non-small cell lung carcinoma (NSCLC): comparison of glycoproteomics and global proteomics
Source: Clin Proteomics. 2017 Aug 15;14:31. doi: 10.1186/s12014-017-9166-9 (PMC5557576; doi:10.1186/s12014-017-9166-9)
Supplement: Supplementary file 10 — Additional file 10. Diseases and biofunctions of lung cancers by ingenuity pathway analysis (IPA). [file 12014_2017_9166_MOESM10_ESM.zip › New folder (2)/Raw Data Gobal Set5.xlsx]

## Sheet: Global Set5
Accession	Sequence	# PSMs	# Proteins	# Protein Groups	Modifications	ΔCn	115/114	116/114	117/114	q-Value	PEP	XCorr	Charge	MH+ [Da]	ΔM [ppm]	RT [min]	# Missed Cleavages
4504347	kVADALTNAVAHVDDMPNALSALSDLHAHk	29	1	1	N-Term(iTRAQ4plex); K1(iTRAQ4plex); K30(iTRAQ4plex)	0	0.0380844	0.796989	0.155621	0	2.60611e-21	12.7544	4	3556.89	0.622662	82.967	1
4504347	vADALTNAVAHVDDmPNALSALSDLHAHk	64	1	1	N-Term(iTRAQ4plex); M15(Oxidation); K29(iTRAQ4plex)	0	0.0770039	0.772597	0.194676	0	2.734e-16	11.9942	4	3300.69	-0.0778934	77.5558	0
4504347	vADALTNAVAHVDDMPNALSALSDLHAHk	34	1	1	N-Term(iTRAQ4plex); K29(iTRAQ4plex)	0	0.0700241	0.709984	0.129938	0	7.337e-19	10.9056	4	3284.69	-0.511461	91.3118	0
4507149	gLTEGLHGFHVHEFGDNTAGcTSAGPHFNPLSR	8	1	1	N-Term(iTRAQ4plex); C21(Carbamidomethyl)	0	1.00634	1.32654	1.08672	0	3.018e-16	9.92902	4	3663.71	-4.92269	52.1906	0
5031573	tLTGTVIDSGDGVTHVIPVAEGYVIGScIk	2	2	1	N-Term(iTRAQ4plex); C28(Carbamidomethyl); K30(iTRAQ4plex)	0	0.599962	0.815314	1.00453	0	1.617e-14	9.64801	3	3346.79	3.30225	114.541	0
4504347	kVADALTNAVAHVDDmPNALSALSDLHAHk	31	1	1	N-Term(iTRAQ4plex); K1(iTRAQ4plex); M16(Oxidation); K30(iTRAQ4plex)	0	0.133238	0.822121	0.232512	0	1.508e-15	9.50043	4	3572.88	-0.280177	83.0429	1
530412699	hSHAGELEALGGVkPAVLTR	5	2	1	N-Term(iTRAQ4plex); K14(iTRAQ4plex)	0	0.191561	0.586054	0.278043	0	3.275e-18	9.38887	3	2330.31	-4.2885	29.6127	0
156119625	aDVQAHGEGQEFSITcLVDEEEMkk	2	3	1	N-Term(iTRAQ4plex); C16(Carbamidomethyl); K24(iTRAQ4plex); K25(iTRAQ4plex)	0	0.398315	0.829137	0.493412	0	5.823e-15	9.30593	4	3282.6	1.90418	68.6648	1
20149498	tDPHLcDFLETHFLDEEVk	9	2	1	N-Term(iTRAQ4plex); C6(Carbamidomethyl); K19(iTRAQ4plex)	0	0.669835	0.270893	0.362617	0	1.768e-15	9.29444	3	2633.28	-1.3307	81.7879	0
56682959	kPDcDDWESGLNAMEcALHLEk	7	1	1	N-Term(iTRAQ4plex); K1(iTRAQ4plex); C4(Carbamidomethyl); C16(Carbamidomethyl); K22(iTRAQ4plex)	0	0.923699	0.312679	1.12739	0	1.557e-13	9.159	4	3050.44	-0.618347	84.1772	0
4503483	dGAGFLINLIDSPGHVDFSSEVTAALR	1	2	1	N-Term(iTRAQ4plex)	0	1.37509	0.985594	2.04475	0	1.688e-17	9.14836	3	2945.51	-1.59075	113.917	0
10880979	eGPGPEDTVQDNLGAAGAEEEQEEHQk	5	4	1	N-Term(iTRAQ4plex); K27(iTRAQ4plex)	0	0.995412	0.79058	2.11448	0	7.332e-16	9.13816	3	3152.45	-0.0029253	39.2728	0
4502027	vHTEccHGDLLEcADDRADLAk	26	2	1	N-Term(iTRAQ4plex); C5(Carbamidomethyl); C6(Carbamidomethyl); C13(Carbamidomethyl); K22(iTRAQ4plex)	0	0.268597	0.928351	0.194576	0	2.464e-16	9.10336	3	2873.32	-0.525725	25.0798	1
116063573	eAGAGGLAIAVEGPSkAEISFEDR	1	2	1	N-Term(iTRAQ4plex); K16(iTRAQ4plex)	0	0.289053	1.36176	0.362912	0	2.767e-18	8.91517	3	2662.38	-4.50568	68.7371	1
4557321	eQLGPVTQEFWDNLEkETEGLR	6	1	1	N-Term(iTRAQ4plex); K16(iTRAQ4plex)	0	0.156791	0.785189	0.163136	0	2.477e-14	8.82966	3	2906.47	-2.69661	104.65	1
4502027	sHcIAEVENDEMPADLPSLAADFVESk	73	2	1	N-Term(iTRAQ4plex); C3(Carbamidomethyl); K27(iTRAQ4plex)	0	0.280361	0.865732	0.230099	0	5.398e-13	8.74242	3	3262.54	-1.82113	95.0456	0
25453472	sLAGSSGPGASSGTSGDHGELVVR	5	5	1	N-Term(iTRAQ4plex)	0	1.99409	1.12388	1.79401	0	1.47e-13	8.68563	3	2329.15	-0.670021	30.9406	0
4502027	lVRPEVDVMcTAFHDNEETFLkk	13	1	1	N-Term(iTRAQ4plex); C10(Carbamidomethyl); K22(iTRAQ4plex); K23(iTRAQ4plex)	0	0.237323	1.00177	0.17248	0	4.107e-14	8.60346	3	3210.67	0.374602	55.3225	1
4504347	lLSHcLLVTLAAHLPAEFTPAVHASLDk	9	1	1	N-Term(iTRAQ4plex); C5(Carbamidomethyl); K28(iTRAQ4plex)	0	0.0192369	0.601985	0.10726	0	1.543e-14	8.55986	4	3312.84	-0.118339	96.2743	0
4504347	lLSHcLLVTLAAHLPAEFTPAVHASLDkFLASVSTVLTSk	2	1	1	N-Term(iTRAQ4plex); C5(Carbamidomethyl); K28(iTRAQ4plex); K40(iTRAQ4plex)	0	0.026902	0.630818	0.095057	0	1.298e-16	8.51298	4	4690.61	-5.37779	114.208	1
291084757	gFcHLcDGQEAccVGLEAGINPTDHLITAYR	2	3	1	N-Term(iTRAQ4plex); C3(Carbamidomethyl); C6(Carbamidomethyl); C12(Carbamidomethyl); C13(Carbamidomethyl)	0	1.16747	1.13336	0.651031	0	7.271e-14	8.49359	4	3678.68	3.95944	74.4476	0
4503471	dGNASGTTLLEALDcILPPTRPTDkPLR	5	2	1	N-Term(iTRAQ4plex); C15(Carbamidomethyl); K25(iTRAQ4plex)	0	1.6017	1.03377		0	2.461e-10	8.48267	4	3309.77	-1.84837	92.3505	0
9257257	lHHVSSLAWLDEHTLVTTSHDASVk	1	4	1	N-Term(iTRAQ4plex); K25(iTRAQ4plex)	0	0.889704	1.00638	0.497933	0	3.354e-15	8.45905	4	3071.61	-0.781855	48.0526	0
117938314	tcLHYLGEFGEDQIYEAHQQGR	8	4	1	N-Term(iTRAQ4plex); C2(Carbamidomethyl)	0	2.70473	1.4002	2.95698	0	5.477e-15	8.44347	3	2795.29	-3.4669	51.7029	0
5031985	iQHSITAQDHQPTPDScIISMVVGQLk	2	1	1	N-Term(iTRAQ4plex); C17(Carbamidomethyl); K27(iTRAQ4plex)	0	0.827191	0.874936	0.354451	0	1.144e-12	8.40167	3	3291.69	-4.04797	78.173	0
4505621	wSGPLSLQEVDEQPQHPLHVTYAGAAVDELGk	11	2	1	N-Term(iTRAQ4plex); K32(iTRAQ4plex)	0	0.749888	1.55328	0.559414	0	3.991e-14	8.34806	4	3759.93	0.861306	71.4655	0
23110942	aIGSASEGAQSSLQEVYHk	3	2	1	N-Term(iTRAQ4plex); K19(iTRAQ4plex)	0	0.883639	0.934644	0.979651	0	7.027e-16	8.32651	2	2250.16	0.950134	49.3073	0
4503635	gQPSVLQVVNLPIVERPVck	4	1	1	N-Term(iTRAQ4plex); C19(Carbamidomethyl); K20(iTRAQ4plex)	0	0.400639	0.6196	0.391748	0	1.623e-14	8.32456	3	2520.45	-1.29481	74.9833	0
4826998	dkLESEMEDAYHEHQANLLR	2	2	1	N-Term(iTRAQ4plex); K2(iTRAQ4plex)	0	1.04916	1.31854	1.27171	0	2.606e-13	8.24711	4	2716.32	-0.850901	43.7515	1
50845386	sALSGHLETVILGLLk	6	3	1	N-Term(iTRAQ4plex); K16(iTRAQ4plex)	0	0.181886	1.7495	0.110247	0	5.205e-11	8.24543	2	1939.18	-2.73586	100.358	0
7669492	vIHDNFGIVEGLmTTVHAITATQk	8	3	1	N-Term(iTRAQ4plex); M13(Oxidation); K24(iTRAQ4plex)	0	2.39738	1.23893	0.637575	0	9.231e-14	8.21378	3	2899.56	0.70288	89.691	0
71361688	tQEPTQQHFSVAQVFLNNYDAENk	5	1	1	N-Term(iTRAQ4plex); K24(iTRAQ4plex)	0	0.263853	0.473456	0.881661	0	2.21e-12	8.16579	3	3096.53	2.48587	74.291	0
54873613	hQGPcDQAPSPcLGVQcAFGATcAVk	2	4	1	N-Term(iTRAQ4plex); C5(Carbamidomethyl); C12(Carbamidomethyl); C17(Carbamidomethyl); C23(Carbamidomethyl); K26(iTRAQ4plex)	0	0.178008	1.20129	0.24123	0	1.689e-12	8.14889	3	3104.44	-0.0831304	45.9815	0
4758012	rPLIDQVVQTALSETQDPEEVSVTVk	1	3	1	N-Term(iTRAQ4plex); K26(iTRAQ4plex)	0	1.05833	0.577	0.861365	0	5.356e-13	8.13073	3	3169.73	1.89031	94.2115	0
110349772	sGDRGETGPAGPAGPVGPVGAR	2	1	1	N-Term(iTRAQ4plex)	0	0.180644	0.355811	0.216278	0	1.463e-12	8.06901	3	2106.08	0.141327	15.7531	1
32455266	lNcQVIGASVDSHFcHLAWVNTPk	6	1	1	N-Term(iTRAQ4plex); C3(Carbamidomethyl); C15(Carbamidomethyl); K24(iTRAQ4plex)	0	1.42627	0.841974	1.4442	0	7.726e-14	8.05409	3	3041.53	0.296329	67.6332	0
4503937	lQFHNVkPEcLEAYNk	3	1	1	N-Term(iTRAQ4plex); K7(iTRAQ4plex); C10(Carbamidomethyl); K16(iTRAQ4plex)	0	6.72885	1.01551	0.96448	0	5.911e-11	8.04767	3	2422.28	-3.60708	33.896	0
4504349	gTFATLSELHcDkLHVDPENFR	69	1	1	N-Term(iTRAQ4plex); C11(Carbamidomethyl); K13(iTRAQ4plex)	0	0.0824231	0.799645	0.161102	0	2.303e-13	8.04719	3	2874.44	-2.75481	59.1979	1
530403382	vNLEESSGVENSPAGARPk	1	6	1	N-Term(iTRAQ4plex); K19(iTRAQ4plex)	0	1.367	0.999338	1.23538	0	1.736e-14	7.98065	3	2229.17	-2.82754	36.47	0
530376534	eLENEENQEEQGLEEk	2	3	1	N-Term(iTRAQ4plex); K16(iTRAQ4plex)	0	1.8534	1.30667	3.78144	0	8.83e-13	7.96899	2	2235.05	-1.54122	29.2209	0
27735037	vLFRPSDTANSSNQDALSSNTSLk	1	2	1	N-Term(iTRAQ4plex); K24(iTRAQ4plex)	0	1.84434	1.23063	0.89277	0	5.673e-12	7.9447	3	2840.46	0.579281	54.9293	0
5031873	gAGmPGQHGQITQQELDTVVk	5	1	1	N-Term(iTRAQ4plex); M4(Oxidation); K21(iTRAQ4plex)	0	1.6293	0.921784	2.18442	0	3.419e-12	7.93148	3	2498.3	2.68361	48.4477	0
100913206	dkDDDGGEDDDANcNLIcGDEYGPETR	5	1	1	N-Term(iTRAQ4plex); K2(iTRAQ4plex); C14(Carbamidomethyl); C18(Carbamidomethyl)	0	1.40422	0.894402	1.29109	0	1.083e-14	7.92203	3	3333.36	-0.523728	42.0195	1
118582275	rDDDGALHAAcQVQPSATLDAAQPR	3	1	1	N-Term(iTRAQ4plex); C11(Carbamidomethyl)	0	0.45738	1.38638	0.49315	0	5.345e-11	7.90887	4	2807.35	-4.44288	46.0429	1
4759274	sEPTQALELTEDDIkEDGIVPLR	1	1	1	N-Term(iTRAQ4plex); K15(iTRAQ4plex)	0	0.711444	0.956852	0.886545	0	1.005e-13	7.88535	3	2856.5	-1.82512	80.0494	1
4502027	sHcIAEVENDEmPADLPSLAADFVESk	107	2	1	N-Term(iTRAQ4plex); C3(Carbamidomethyl); M12(Oxidation); K27(iTRAQ4plex)	0	0.364264	0.886044	0.288178	0	1.358e-13	7.87567	3	3278.52	-7.81962	95.6418	0
530396860	ePTSSEQGGLEGSGSAAGEGkPALSEEER	2	2	1	N-Term(iTRAQ4plex); K21(iTRAQ4plex)	0	1.38499	1.28138	1.89028	0	7.219e-17	7.86459	3	3134.5	-0.146892	44.8968	0
308818195	gTVVYGEPITASLGTDGSHYWSk	6	3	1	N-Term(iTRAQ4plex); K23(iTRAQ4plex)	0	0.384992	1.08093	0.25433	0	1.522e-14	7.85926	3	2713.37	-0.940087	56.9634	0
46852398	sDEPARDDAAVETAEEAkEPAEADITELcR	2	1	1	N-Term(iTRAQ4plex); K18(iTRAQ4plex); C29(Carbamidomethyl)	0	1.35206	1.37169	1.34672	0	1.061e-13	7.83546	4	3576.69	0.284239	82.9263	2
4503337	sLPEEDVAEIQHAEEFLIkPESk	1	2	1	N-Term(iTRAQ4plex); K19(iTRAQ4plex); K23(iTRAQ4plex)	0	2.40017	0.815721	1.88109	0	8.077e-13	7.82955	4	3070.64	2.2366	84.4371	0
530399634	gPSAAGEQEPDkESGASVDEVAR	2	2	1	N-Term(iTRAQ4plex); K12(iTRAQ4plex)	0	1.07291	1.12486	1.74447	0	7.132e-13	7.81652	3	2574.26	1.06506	42.6409	1
9910382	gDAEkPEEELEEDDDEELDETLSER	10	1	1	N-Term(iTRAQ4plex); K5(iTRAQ4plex)	0	1.84541	0.949693	1.43984	0	1.142e-14	7.79672	3	3209.39	-8.89872	58.6511	0
4504165	vPFDAATLHTSTAMAAQHGmDDDGTGQk	6	7	1	N-Term(iTRAQ4plex); M20(Oxidation); K28(iTRAQ4plex)	0	0.598034	1.33675	0.799785	0	1.419e-11	7.78417	4	3177.48	-1.68908	36.9432	0
156616290	vQIGVVQFSDINkEEFQLNR	2	1	1	N-Term(iTRAQ4plex); K13(iTRAQ4plex)	0	0.0356392	0.835481	0.0227362	0	9.511e-12	7.76081	3	2651.44	0.365315	79.7244	1
4759158	rEEEEFNTGPLSVLTQSVk	5	2	1	N-Term(iTRAQ4plex); K19(iTRAQ4plex)	0	1.24092	0.970666	1.26084	0	5.384e-11	7.75288	3	2451.29	-4.05697	61.6028	1
61743954	gGQIGLQAPGLSVSGPQGHLESGSGk	5	6	1	N-Term(iTRAQ4plex); K26(iTRAQ4plex)	0	0.331771	1.61357	0.352192	0	1.062e-14	7.73329	3	2706.44	0.410774	41.1874	0
4503183	eQAGGDATENFEDVGHSTDAR	5	3	1	N-Term(iTRAQ4plex)	0	0.370856	1.31321	0.697701	0	4.593e-15	7.71836	3	2350.02	-4.8959	31.7419	0
5031601	aSSEGGTAAGAGLDSLHk	2	3	1	N-Term(iTRAQ4plex); K18(iTRAQ4plex)	0	1.1769	0.871546	1.6995	0	5.31e-15	7.71782	2	1916.98	-5.56222	20.4089	0
4504351	gTFSQLSELHcDkLHVDPENFR	15	1	1	N-Term(iTRAQ4plex); C11(Carbamidomethyl); K13(iTRAQ4plex)	0	0.0548106	0.899262	0.147586	0	2.348e-10	7.70738	4	2917.45	-0.756255	47.1671	1
344179112	vEIYHEGSWGTIcDDSWDLSDAHVVcR	3	5	1	N-Term(iTRAQ4plex); C13(Carbamidomethyl); C26(Carbamidomethyl)	0	0.347837	0.886503	0.520809	0	1.729e-12	7.68927	4	3350.5	0.311873	63.8462	0
154146191	cLELFTELAEDkENYkk	2	2	1	N-Term(iTRAQ4plex); C1(Carbamidomethyl); K12(iTRAQ4plex); K16(iTRAQ4plex); K17(iTRAQ4plex)	0	2.05365	1.19491	0.807109	0	1.298e-09	7.68658	4	2706.43	-7.9771	64.9023	2
4503649	iTVVAGEHNIEETEHTEQk	2	3	1	N-Term(iTRAQ4plex); K19(iTRAQ4plex)	0	0.192393	0.978674	0.271344	0	5.55e-12	7.67864	3	2452.26	0.67863	23.0698	0
530405728	tFSHELSDFGLESTAGEIPVVAIR	3	3	1	N-Term(iTRAQ4plex)	0	2.56175	1.40077	2.13842	0	4.002e-13	7.6694	3	2719.41	2.15307	114.003	0
116063573	vHSPSGALEEcYVTEIDQDkYAVR	5	2	1	N-Term(iTRAQ4plex); C11(Carbamidomethyl); K20(iTRAQ4plex)	0	0.440304	1.07275	0.5737	0	1.136e-08	7.66359	4	3054.51	1.13147	59.096	1
4502027	vFDEFkPLVEEPQNLIk	81	2	1	N-Term(iTRAQ4plex); K6(iTRAQ4plex); K17(iTRAQ4plex)	0	0.276237	0.915909	0.252159	0	6.929e-13	7.65531	3	2477.4	-0.40017	82.7844	0
19718759	vIMELFDNDQVGkDEFLGR	1	4	1	N-Term(iTRAQ4plex); K13(iTRAQ4plex)	0	0.965507	0.946683	0.823799	0	1.328e-11	7.65096	3	2513.3	1.99483	91.9103	1
11034825	rPDVVENQPDAASQLNVDASGNLAk	2	2	1	N-Term(iTRAQ4plex); K25(iTRAQ4plex)	0	1.14273	0.822299	1.13451	0	1.438e-12	7.64527	3	2896.49	-3.75323	43.2326	0
4503149	gDSGGPLLcNNVAHGIVSYGk	5	1	1	N-Term(iTRAQ4plex); C9(Carbamidomethyl); K21(iTRAQ4plex)	0	0.371246	0.533227	1.0086	0	4.925e-13	7.64178	3	2403.24	1.7878	44.5265	0
339882741	gYDQSAYDGkDYIALNEDLR	2	2	1	N-Term(iTRAQ4plex); K10(iTRAQ4plex)	0	3.20633	0.0585344	0.0522058	0	6.767e-12	7.63355	3	2594.25	-3.5374	64.8843	1
223029410	acEFAGFQcQIQFGPHNEQk	5	2	1	N-Term(iTRAQ4plex); C2(Carbamidomethyl); C9(Carbamidomethyl); K20(iTRAQ4plex)	0	0.498282	1.25069	0.588277	0	8.605e-11	7.57097	3	2684.24	-5.50306	49.3704	0
4757768	sIQEIQELDkDDESLR	6	4	1	N-Term(iTRAQ4plex); K10(iTRAQ4plex)	0	0.828948	1.34625	1.33601	0	8.499e-12	7.5557	3	2206.14	-2.16163	42.1774	1
4557894	tPGAVNAcHLScSALLQDNIADAVAcAk	6	1	1	N-Term(iTRAQ4plex); C8(Carbamidomethyl); C12(Carbamidomethyl); C26(Carbamidomethyl); K28(iTRAQ4plex)	0	0.216026	0.710005	0.46249	0	2.49e-12	7.53813	3	3215.59	2.2674	70.4745	0
50845386	gDLENAFLNLVQcIQNkPLYFADR	5	3	1	N-Term(iTRAQ4plex); C13(Carbamidomethyl); K17(iTRAQ4plex)	0	0.189978	1.43153	0.312518	0	4.965e-15	7.52838	3	3126.61	-6.73389	114.081	0
16306550	lNPNFLVDFGkEPLGPALAHELR	2	4	1	N-Term(iTRAQ4plex); K11(iTRAQ4plex)	0	0.480052	1.18622	0.234133	0	1.08e-11	7.52019	3	2835.57	-2.40843	77.519	1
320461539	aAEAHVDAHYYEQNEQPTGTcAAcITGDNR	2	5	1	N-Term(iTRAQ4plex); C21(Carbamidomethyl); C24(Carbamidomethyl)	0	0.978491	0.439494	0.930653	0	1.321e-12	7.49378	4	3493.52	-0.192161	29.62	0
380837121	kLAFAYLEDLHSEFDEQHGk	3	1	1	N-Term(iTRAQ4plex); K1(iTRAQ4plex); K20(iTRAQ4plex)	0	0.99564	0.92743	1.05564	0	6.328e-11	7.48753	4	2809.45	-0.916419	57.5849	1
4503131	aAVSHWQQQSYLDSGIHSGATTTAPSLSGk	3	1	1	N-Term(iTRAQ4plex); K30(iTRAQ4plex)	0	1.78171	1.22094	0.52838	0	1.128e-14	7.48549	3	3373.69	-3.10108	38.8767	0
4502599	sPEEGAETPVYLALLPPDAEGPHGQFVSEk	6	1	1	N-Term(iTRAQ4plex); K30(iTRAQ4plex)	0	1.18586	1.07993	1.30342	0	1.157e-12	7.46939	3	3452.72	-9.11349	81.9296	0
41872631	dGLLENQTPEFFQDVckPk	2	1	1	N-Term(iTRAQ4plex); C16(Carbamidomethyl); K17(iTRAQ4plex); K19(iTRAQ4plex)	0	0.605376	0.728773	1.72498	0	3.202e-10	7.46866	3	2697.39	-2.06817	65.9223	0
115298678	qkPDGVFQEDAPVIHQEMIGGLR	2	1	1	N-Term(iTRAQ4plex); K2(iTRAQ4plex)	0	0.159225	0.573687	0.259562	0	3.902e-14	7.45855	3	2852.5	0.753464	55.3377	0
4502027	eFNAETFTFHADIcTLSEkER	4	2	1	N-Term(iTRAQ4plex); C14(Carbamidomethyl); K19(iTRAQ4plex)	0	0.27603	0.906433	0.262569	0	1.072e-11	7.44243	4	2833.38	1.77165	56.6727	1
50363217	lYHSEAFTVNFGDTEEAkk	10	1	1	N-Term(iTRAQ4plex); K18(iTRAQ4plex); K19(iTRAQ4plex)	0	0.262748	0.923165	0.226134	0	5.556e-14	7.4253	3	2618.33	-4.55464	43.4855	1
401709950	vTHETSAHEGQTEAPSIDEk	3	2	1	N-Term(iTRAQ4plex); K20(iTRAQ4plex)	0	0.895735	0.893715	1.19926	0	9.298e-12	7.39839	3	2454.2	0.400898	6.94011	0
39777597	vVTNYNSAHDQNSNLLIEYFR	5	4	1	N-Term(iTRAQ4plex)	0	0.113156	0.705728	0.217289	0	1.429e-11	7.37453	3	2641.31	-1.49293	74.3874	0
4502027	lVRPEVDVMcTAFHDNEETFLk	40	1	1	N-Term(iTRAQ4plex); C10(Carbamidomethyl); K22(iTRAQ4plex)	0	0.307668	0.888866	0.270169	0	1.323e-10	7.37402	3	2938.47	0.704016	63.1663	0
112382250	dALLSALSIQNYHLEcNETk	6	3	1	N-Term(iTRAQ4plex); C16(Carbamidomethyl); K20(iTRAQ4plex)	0	0.206322	1.00438	0.242863	0	5.796e-12	7.36435	3	2607.32	-5.71357	102.7	0
18375673	eNPSATLEDLEkPGVDEEPQHVLLR	2	2	1	N-Term(iTRAQ4plex); K12(iTRAQ4plex)	0	1.35618	1.08197	1.15644	0	1.361e-10	7.36023	4	3103.59	-6.83547	83.0521	0
115298678	hLIVTPSGcGEQNMIGMTPTVIAVHYLDETEQWEk	1	1	1	N-Term(iTRAQ4plex); C9(Carbamidomethyl); K35(iTRAQ4plex)	0	0.241036	0.830918	0.193187	0	2.204e-10	7.35608	4	4272.08	-4.7367	114.863	0
530387778	aSSFAGYVGMLTGFkPGLFSLTLNER	1	5	1	N-Term(iTRAQ4plex); K15(iTRAQ4plex)	0	0.21327	0.791282	0.310787	0	2.496e-15	7.35419	3	3051.62	0.450163	113.899	0
5031633	qADGAASAPTEEEEEVVkDR	1	2	1	N-Term(iTRAQ4plex); K18(iTRAQ4plex)	0	0.417452	1.19327	0.498568	0	2.694e-12	7.34599	3	2419.18	0.0112209	39.543	1
70906437	vAQLEAQcQEPckDTVQIHDITGk	4	2	1	N-Term(iTRAQ4plex); C8(Carbamidomethyl); C12(Carbamidomethyl); K13(iTRAQ4plex); K24(iTRAQ4plex)	0	0.177369	0.375101	0.288795	0	1.408e-11	7.33289	4	3200.62	-5.33162	44.2848	1
4501887	tTGIVMDSGDGVTHTVPIYEGYALPHAILR	17	4	1	N-Term(iTRAQ4plex)	0	0.573123	0.818306	0.682961	0	8.601e-12	7.32999	4	3327.71	-1.11639	77.5785	0
5032007	dYLGDFIEHYAQLGPSQPPDLAQAQDEPR	1	1	1	N-Term(iTRAQ4plex)	0	0.696119	1.324	0.559597	0	4.228e-15	7.32574	3	3414.65	2.70379	86.9192	0
21361176	kFPVFNPATEEELcQVEEGDkEDVDk	3	2	1	K1(iTRAQ4plex); N-Term(iTRAQ4plex); C14(Carbamidomethyl); K21(iTRAQ4plex); K26(iTRAQ4plex)	0	0.050401	0.955038	0.153359	0	4.961e-13	7.30809	4	3628.8	-4.59471	66.4896	2
12667788	qAQQERDELADEIANSSGk	8	2	1	N-Term(iTRAQ4plex); K19(iTRAQ4plex)	0	0.984215	0.938353	1.31375	0	3.194e-12	7.30205	3	2377.18	-0.030935	37.5499	1
530376534	eLENEENQEEQGLEEkGEEFAR	2	3	1	N-Term(iTRAQ4plex); K16(iTRAQ4plex)	0	1.12479	1.43985	1.87116	0	3.754e-12	7.28618	3	2924.35	-4.01266	52.8094	1
4502027	eFNAETFTFHADIcTLSEk	59	2	1	N-Term(iTRAQ4plex); C14(Carbamidomethyl); K19(iTRAQ4plex)	0	0.338933	0.890129	0.322089	0	9.876e-10	7.28381	3	2548.23	0.315508	63.7297	0
4506741	tLTAVHDAILEDLVFPSEIVGk	4	1	1	N-Term(iTRAQ4plex); K22(iTRAQ4plex)	0	1.55548	1.12807	1.69287	0	4.559e-14	7.27696	3	2655.48	-2.5554	111.403	0
62912457	kVGTFFSEVkPAGPTVEQQGEMAR	1	4	1	N-Term(iTRAQ4plex); K1(iTRAQ4plex); K10(iTRAQ4plex)	0	1.09969	0.888213	0.86741	0	3.856e-11	7.27181	4	3025.62	0.379047	55.1038	1
530391083	dLTATEVQSETALLTWRPPR	2	5	1	N-Term(iTRAQ4plex)	0	1.7897	0.707936	1.30348	0	4.156e-12	7.26131	3	2428.29	-1.62184	84.5289	0
530360583	eGHSPEGSTVTYHLLGPQEEGEGVVDVk	3	4	1	N-Term(iTRAQ4plex); K28(iTRAQ4plex)	0	1.68479	1.14159	0.746903	0	1.237e-13	7.25854	3	3238.59	-7.06282	41.7495	0
115527062	aLcDRDVTVTAIGIGDMFHEk	2	3	1	N-Term(iTRAQ4plex); C3(Carbamidomethyl); K21(iTRAQ4plex)	0	0.155438	1.06855	0.21523	0	2.55e-11	7.2574	4	2636.34	-0.60492	60.704	1
157412270	gNFGGSFAGSFGGAGGHAPGVAR	5	8	1	N-Term(iTRAQ4plex)	0	1.33801	0.757016	1.28067	0	1.946e-15	7.2557	2	2179.05	-2.17697	40.8216	0
5453599	eGAAHAFAQYNLDQFTPVk	4	1	1	N-Term(iTRAQ4plex); K19(iTRAQ4plex)	0	0.822074	1.06331	0.820613	0	2.167e-10	7.25014	3	2395.24	3.70008	70.0224	0
31543106	lNVFAkPEATEVSPNk	2	2	1	N-Term(iTRAQ4plex); K6(iTRAQ4plex); K16(iTRAQ4plex)	0	0.332279	1.36179	0.259207	0	1.189e-09	7.23408	3	2176.23	-1.22965	52.9952	0
4507923	rLGEPcDQLHVcDASQGLVcQPGAGPGGR	4	2	1	N-Term(iTRAQ4plex); C6(Carbamidomethyl); C12(Carbamidomethyl); C20(Carbamidomethyl)	0	0.274551	1.38329	0.646377	0	1.034e-12	7.23166	3	3235.5	-7.10011	40.3138	1
4506671	iLDSVGIEADDDRLNk	3	4	1	N-Term(iTRAQ4plex); K16(iTRAQ4plex)	0	1.28709	1.01073	1.39303	0	1.17e-11	7.21341	3	2061.1	-1.41351	52.5221	1
112382250	eVVAGSHELGQDYEHVTMLQER	4	3	1	N-Term(iTRAQ4plex)	0	0.238433	1.16467	0.267596	0	3.225e-11	7.21228	4	2671.29	1.03591	55.9364	0
295986608	sYScQVTHEGSTVEk	44	3	1	N-Term(iTRAQ4plex); C4(Carbamidomethyl); K15(iTRAQ4plex)	0	0.877457	0.716279	0.691408	0	3.12e-11	7.20736	2	1999.96	-1.55434	4.26042	0
71565154	ikVDEFVTHNLSFDEINk	2	1	1	N-Term(iTRAQ4plex); K2(iTRAQ4plex); K18(iTRAQ4plex)	0	0.405914	1.39126	0.606063	0	4.274e-09	7.19306	3	2580.41	1.66977	59.8072	1
116063573	aHEPTYFTVDcAEAGQGDVSIGIk	46	2	1	N-Term(iTRAQ4plex); C11(Carbamidomethyl); K24(iTRAQ4plex)	0	0.526049	0.998476	0.752622	0	7.438e-13	7.19243	3	2853.38	-7.27543	59.4053	0
116063573	sAGQGEVLVYVEDPAGHQEEAk	9	2	1	N-Term(iTRAQ4plex); K22(iTRAQ4plex)	0	0.481031	1.16245	0.654903	0	2.709e-13	7.19232	3	2601.29	-4.79242	44.2307	0
5174447	tNHIGHTGYLNTVTVSPDGSLcASGGk	5	4	1	N-Term(iTRAQ4plex); C22(Carbamidomethyl); K27(iTRAQ4plex)	0	1.98298	1.38966	1.32998	0	1.664e-12	7.18083	3	3031.51	-0.55012	32.5071	0
12667788	lQVELDNVTGLLSQSDSk	3	2	1	N-Term(iTRAQ4plex); K18(iTRAQ4plex)	0	0.946738	0.926224	1.12771	0	6.192e-11	7.16677	2	2234.22	2.98366	114.841	0
32483410	gQELcADYSENTFTEYkk	1	2	1	N-Term(iTRAQ4plex); C5(Carbamidomethyl); K17(iTRAQ4plex); K18(iTRAQ4plex)	0	0.394893	0.798182	0.301552	0	1.7e-11	7.1531	3	2615.26	-2.41528	53.0905	1
154426312	dSSSTDSANEkPALIPR	1	3	1	N-Term(iTRAQ4plex); K11(iTRAQ4plex)	0	2.50126	1.10874	3.54282	0	1.482e-12	7.15082	3	2076.08	-1.11543	36.9983	0
21956645	gPDGLTAFEATDNQAIk	6	1	1	N-Term(iTRAQ4plex); K17(iTRAQ4plex)	0	0.83316	1.1937	0.859493	0	8.216e-11	7.14528	2	2036.06	1.89069	79.3535	0
5730027	dSLDPSFTHAMQLLTAEIEk	1	2	1	N-Term(iTRAQ4plex); K20(iTRAQ4plex)	0	1.43529	0.875486	1.16477	0	1.805e-10	7.1328	3	2534.3	-1.03891	115.033	0
425876770	sGGGGDIHQGFQSLLTEVNk	5	5	1	N-Term(iTRAQ4plex); K20(iTRAQ4plex)	0	0.648637	1.67938	0.421775	0	9.907e-12	7.12308	3	2332.21	0.536229	61.2879	0
4557032	sLADELALVDVLEDkLk	3	1	1	N-Term(iTRAQ4plex); K15(iTRAQ4plex); K17(iTRAQ4plex)	0	1.71889	0.922899	1.24343	0	1.478e-12	7.12101	3	2303.34	-1.405	113.396	1
105990532	vNWEEEAASGLLTSLk	1	1	1	N-Term(iTRAQ4plex); K16(iTRAQ4plex)	0	0.0852514	0.40061	0.244069	0	4.683e-11	7.11977	2	2035.1	4.17469	94.8732	0
4502491	aLVLDcHYPEDEVGQEDEAESDIFSIR	3	1	1	N-Term(iTRAQ4plex); C6(Carbamidomethyl)	0	1.78292	0.863473	1.26693	0	3.657e-12	7.11914	3	3280.5	-1.47286	110.612	0
47132555	rPGGEPSPEGTTGQSYNQYSQR	10	26	1	N-Term(iTRAQ4plex)	0	0.324914	0.960007	0.440055	0	1.509e-10	7.11557	3	2540.17	-7.00306	9.77167	0
13489087	fkLEESYTLNSDLAR	4	1	1	N-Term(iTRAQ4plex); K2(iTRAQ4plex)	0	1.19865	1.17726	1.51285	0	6.447e-11	7.11336	3	2074.1	-1.24421	48.2386	1
10835071	lDkLTVTSQNLQLENLR	2	5	1	N-Term(iTRAQ4plex); K3(iTRAQ4plex)	0	2.37963	1.00026	0.659261	0	9.039e-11	7.09848	3	2273.3	-2.68067	63.2418	1
385251401	dVLTSTYGATAETLSTSTTTHVTk	1	11	1	N-Term(iTRAQ4plex); K24(iTRAQ4plex)	0	0.995744	1.32412	0.564935	0	1.463e-12	7.09822	3	2773.43	-1.72118	50.001	0
115298659	ekEPIVDNTNYGADEEAAGALLk	5	1	1	N-Term(iTRAQ4plex); K2(iTRAQ4plex); K23(iTRAQ4plex)	0	0.0558722	0.810051	0.251636	0	8.363e-12	7.08852	3	2879.51	3.6749	50.4725	1
116063573	yWPQEAGEYAVHVLcNSEDIR	9	2	1	N-Term(iTRAQ4plex); C15(Carbamidomethyl)	0	0.496905	1.10693	0.727876	0	1.972e-13	7.08617	3	2680.26	0.947324	77.9168	0
28416940	kEDLISAFGTDDQTEIck	4	1	1	N-Term(iTRAQ4plex); K1(iTRAQ4plex); C17(Carbamidomethyl); K18(iTRAQ4plex)	0	0.689071	0.900453	0.642107	0	1.596e-09	7.08151	3	2502.27	-3.41978	57.5001	1
5729875	eGEEPTVYSDEEEPkDESAR	3	2	1	N-Term(iTRAQ4plex); K15(iTRAQ4plex)	0	0.61687	0.887761	1.28459	0	3.279e-13	7.08022	3	2584.17	-1.58199	17.8827	1
17978477	eLVkEPLSNDGAAPGATPASGSAASk	1	1	1	N-Term(iTRAQ4plex); K4(iTRAQ4plex); K26(iTRAQ4plex)	0	0.810062	0.751068	1.24984	0	8.267e-13	7.07245	3	2857.52	-1.78044	27.2843	1
530382460	sGAHSFISGLPQGYDTEVDEAGSQLSGGQR	2	2	1	N-Term(iTRAQ4plex)	0	1.1938			0	1.025e-11	7.06337	3	3194.5	-3.12308	64.9984	0
14165452	dkVVEDDEDDFPTTR	2	3	1	N-Term(iTRAQ4plex); K2(iTRAQ4plex)	0	1.27611	1.29593	1.32886	0	9.316e-11	7.05818	3	2068.99	-1.48957	34.4075	1
5031977	gVSSQETAGIGASAHLVNFk	6	1	1	N-Term(iTRAQ4plex); K20(iTRAQ4plex)	0	1.04393	0.788009	4.83036	0	6.313e-14	7.03859	3	2261.21	-1.01355	41.6209	0
21626466	gYPHLcSIcDLPVHSNk	4	1	1	N-Term(iTRAQ4plex); C6(Carbamidomethyl); C9(Carbamidomethyl); K17(iTRAQ4plex)	0	1.05388	0.848228	0.881082	0	2.299e-10	7.03658	3	2285.12	-7.90652	33.9597	0
4557485	gPEEEHLGILGPVIWAEVGDTIR	2	1	1	N-Term(iTRAQ4plex)	0	0.424674	0.712351	0.566548	0	1.084e-12	7.03634	3	2631.4	4.09542	96.4013	0
27894337	tDLEIQIEELNkDLALLk	1	2	1	N-Term(iTRAQ4plex); K12(iTRAQ4plex); K18(iTRAQ4plex)	0				0	1.519e-12	7.03573	3	2530.46	-4.26025	91.1983	1
5031573	gVDDLDFFIGDEAIEkPTYATk	7	2	1	N-Term(iTRAQ4plex); K16(iTRAQ4plex); K22(iTRAQ4plex)	0	0.983582	0.944731	1.64207	0	5.095e-13	7.0291	3	2876.49	-2.45933	83.6018	0
4758032	sFkPDFGAESIYGGFLLGVR	2	1	1	N-Term(iTRAQ4plex); K3(iTRAQ4plex)	0	1.49038	0.847177	1.93673	0	1.491e-11	7.02455	3	2448.32	2.8073	93.5017	0
4826643	sLGDDISSETSGDFRk	3	1	1	N-Term(iTRAQ4plex); K16(iTRAQ4plex)	0	0.159545	1.79392	0.164382	0	9.38e-11	7.02183	3	2001.99	-5.21733	34.915	1
530389313	aSAHAITGPPTELITSEVTAR	2	2	1	N-Term(iTRAQ4plex)	0	0.382407	0.685297	0.517547	0	1.42e-13	7.01962	3	2266.22	0.136106	49.3092	0
19743823	hcEcSTDEVNSEDMDAYcR	4	2	1	N-Term(iTRAQ4plex); C2(Carbamidomethyl); C4(Carbamidomethyl); C18(Carbamidomethyl)	0	0.317015	1.14118	0.435293	0	7.607e-10	7.01935	3	2521.95	0.789492	40.9512	0
186972143	gIYLRDPVQVAAPSDHGVGIEPVFPENTENSEk	1	5	1	N-Term(iTRAQ4plex); K33(iTRAQ4plex)	0	0.571307	0.801485	0.872753	0	2.667e-11	7.01375	4	3852.96	-1.41087	68.1617	1
45446743	gIRDDIEEEDDQEAYFR	2	1	1	N-Term(iTRAQ4plex)	0	1.12219	0.930522	1.42789	0	4.211e-12	7.01145	3	2244.02	-0.58284	55.9041	1
4507877	vGkETVQTTEDQILk	2	4	1	N-Term(iTRAQ4plex); K3(iTRAQ4plex); K15(iTRAQ4plex)	0	0.277662	1.48063	0.431993	0	4.643e-09	7.0052	3	2121.22	1.28132	39.6619	1
514052659	aYHEQLSVAEITNAcFEPANQMVk	13	11	1	N-Term(iTRAQ4plex); C15(Carbamidomethyl); K24(iTRAQ4plex)	0	1.06928	1.0653	1.25069	0	1.201e-12	6.98432	3	3038.48	-4.45405	57.9719	0
10863945	dQVTAQEIFQDNHEDGPTAk	5	2	1	N-Term(iTRAQ4plex); K20(iTRAQ4plex)	0	1.34255	1.14716	1.59028	0	3.606e-13	6.98138	3	2531.22	-3.13563	39.4956	0
4503483	rGHVFEESQVAGTPMFVVk	1	2	1	N-Term(iTRAQ4plex); K19(iTRAQ4plex)	0	1.32428	0.868983	0.956332	0	4.132e-11	6.97948	3	2406.29	0.544552	56.0518	1
9624998	eGRPSGEAFVELESEEEVk	4	1	1	N-Term(iTRAQ4plex); K19(iTRAQ4plex)	0	1.30472	1.07905	1.11148	0	1.477e-08	6.97318	3	2409.2	-1.1357	55.3059	0
17999541	iREDLPNLESSEETEQINk	2	3	1	N-Term(iTRAQ4plex); K19(iTRAQ4plex)	0	0.846119	1.07296	0.965132	0	2.229e-10	6.97083	3	2532.29	-4.64412	41.6301	1
4504347	tYFPHFDLSHGSAQVk	175	1	1	N-Term(iTRAQ4plex); K16(iTRAQ4plex)	0	0.0666335	0.79303	0.20002	0	4.106e-12	6.97073	3	2122.09	-1.46442	47.5151	0
39753957	vNFSEEGETEEDDQDSSHSSVTTVk	1	2	1	N-Term(iTRAQ4plex); K25(iTRAQ4plex)	0	1.78653	1.3348	0.932061	0	4.589e-13	6.9644	3	3044.36	-1.62601	30.5518	0
157389005	lEIcNLTPDTLTSDTYkk	4	2	1	N-Term(iTRAQ4plex); C4(Carbamidomethyl); K17(iTRAQ4plex); K18(iTRAQ4plex)	0	0.852332	1.25992	0.455731	0	1.461e-10	6.95426	3	2544.36	-1.347	54.3312	1
4502517	eIINVGHSFHVNFEDNDNR	17	1	1	N-Term(iTRAQ4plex)	0	0.219833	0.867899	0.267041	0	6.477e-10	6.94781	4	2400.13	-6.4359	46.2557	0
4502101	gGPGSAVSPYPTFNPSSDVAALHk	19	2	1	N-Term(iTRAQ4plex); K24(iTRAQ4plex)	0	0.722756	1.18541	0.690857	0	5.933e-11	6.94747	3	2644.36	-0.150299	52.0131	0
41872631	gYDYGPHFQGILEASLEGDSGR	3	1	1	N-Term(iTRAQ4plex)	0	0.687537	0.60569	1.52286	0	3.156e-11	6.94082	3	2512.18	-2.35386	66.2816	0
325651836	iDEAESLNDEELEEkEk	1	1	1	N-Term(iTRAQ4plex); K15(iTRAQ4plex); K17(iTRAQ4plex)	0	1.38275	0.784799	1.87897	0	1.026e-11	6.9406	3	2452.22	-4.14822	63.2851	1
4502027	rmPcAEDYLSVVLNQLcVLHEk	1	2	1	N-Term(iTRAQ4plex); M2(Oxidation); C4(Carbamidomethyl); C17(Carbamidomethyl); K22(iTRAQ4plex)	0	0.466911	0.919583	0.461131	0	3.025e-09	6.93929	4	2978.53	3.99237	94.6542	1
31542947	dmAIATGGAVFGEEGLTLNLEDVQPHDLGk	4	2	1	N-Term(iTRAQ4plex); M2(Oxidation); K30(iTRAQ4plex)	0	3.79533	0.743315	3.19055	0	2.313e-12	6.92592	3	3401.69	-7.94004	89.0268	0
261862348	gYSLVSGGTDNHLVLVDLRPk	3	3	1	N-Term(iTRAQ4plex); K21(iTRAQ4plex)	0	1.66745	1.01323	2.27719	0	5.755e-10	6.92411	4	2528.41	-0.178809	62.2062	0
19920317	sLGETQLVLYGDVEELkR	2	1	1	N-Term(iTRAQ4plex); K17(iTRAQ4plex)	0	1.32399	0.888009	1.3166	0	4.143e-12	6.92273	3	2337.29	-0.590705	65.4712	1
116063573	vSGQGLHEGHTFEPAEFIIDTR	9	2	1	N-Term(iTRAQ4plex)	0	0.480865	1.18808	0.831745	0	5.838e-11	6.92248	4	2584.29	0.40429	57.5638	0
5031755	eFNEEGALSVLQQFk	3	3	1	N-Term(iTRAQ4plex); K15(iTRAQ4plex)	0	1.32545	1.08545	1.55967	0	1.523e-11	6.91764	2	2027.07	2.07114	93.8855	0
7669492	vIHDNFGIVEGLMTTVHAITATQk	6	3	1	N-Term(iTRAQ4plex); K24(iTRAQ4plex)	0	1.54403	0.993554	0.36204	0	5.769e-13	6.91408	3	2883.55	-4.2105	102.558	0
13904870	tIAEcLADELINAAk	2	2	1	N-Term(iTRAQ4plex); C5(Carbamidomethyl); K15(iTRAQ4plex)	0	1.68248	0.925532	1.72284	0	4.056e-11	6.91347	2	1920.03	-4.72011	115.056	0
14043072	kLFIGGLSFETTEESLR	4	2	1	N-Term(iTRAQ4plex); K1(iTRAQ4plex)	0	1.17572	1.04034	0.706289	0	6.439e-11	6.90701	3	2215.22	-2.41997	74.3111	1
4557014	aDVLTTGAGNPVGDkLNVITVGPR	9	1	1	N-Term(iTRAQ4plex); K15(iTRAQ4plex)	0	0.101645	1.13505	0.275185	0	1.411e-13	6.89919	3	2652.5	1.2186	68.7439	1
213688375	kDLYANNVLSGGTTMYPGIADR	7	4	1	N-Term(iTRAQ4plex); K1(iTRAQ4plex)	0	0.364922	1.02139	0.483592	0	1.012e-11	6.89579	3	2644.37	2.31445	85.1933	1
24234699	sLLEGQEDHYNNLSASk	10	1	1	N-Term(iTRAQ4plex); K17(iTRAQ4plex)	0	3.02239	1.80904	0.998321	0	1.884e-09	6.89447	3	2193.1	-2.81684	59.7817	0
4758516	gPPQEEEEEEDEEEEATkEDAEAPGIRDHESL	2	4	1	N-Term(iTRAQ4plex); K18(iTRAQ4plex)	0	0.916451	1.11521	0.751896	0	1.259e-09	6.8911	4	3911.73	1.04931	52.7029	2
16306550	fLHNPDAAQGFVGcALSSTIQR	7	4	1	N-Term(iTRAQ4plex); C14(Carbamidomethyl)	0	0.481661	1.19458	0.406996	0	3.104e-12	6.88984	3	2533.28	2.93567	76.7955	0
156616294	gSQTQSHPDLGTEGcWDQLSAPR	2	1	1	N-Term(iTRAQ4plex); C15(Carbamidomethyl)	0	0.423098	0.748749	0.43006	0	1.145e-12	6.88678	3	2671.21	-6.10613	54.0907	0
4557032	sLADELALVDVLEDk	3	1	1	N-Term(iTRAQ4plex); K15(iTRAQ4plex)	0	1.72779	0.862116	1.51664	0	9.465e-11	6.88658	2	1918.05	-4.42985	109.301	0
4503483	aRPFPDGLAEDIDkGEVSAR	3	2	1	N-Term(iTRAQ4plex); K14(iTRAQ4plex)	0	1.52496	0.900529	1.87446	0	2.729e-14	6.88333	3	2431.27	-3.69019	54.9848	1
4503609	iEVIkPGDLGVDLTSk	2	2	1	N-Term(iTRAQ4plex); K5(iTRAQ4plex); K16(iTRAQ4plex)	0	2.1293	1.10013	1.19205	0	2.37e-10	6.87967	3	2116.25	-2.33801	72.8574	0
5803227	qTIDNSQGAYQEAFDISk	4	2	1	N-Term(iTRAQ4plex); K18(iTRAQ4plex)	0	0.890119	1.28744	1.05526	0	2.29e-11	6.87895	2	2303.13	-4.65783	52.8061	0
115298659	gTQLHEANQQLQFENNAEDLQR	2	1	1	N-Term(iTRAQ4plex)	0	0.232477	1.039	0.486669	0	2.4e-11	6.87859	3	2727.32	0.206321	33.6178	0
4758988	gAHGIIVVYDVTDQESFNNVk	5	1	1	N-Term(iTRAQ4plex); K21(iTRAQ4plex)	0	0.975499	1.08094	1.64208	0	5.365e-11	6.87818	3	2593.35	-0.676928	61.3583	0
4505763	iTLPVDFVTADkFDENAk	9	3	1	N-Term(iTRAQ4plex); K12(iTRAQ4plex); K18(iTRAQ4plex)	0	1.64647	1.23525	0.993083	0	4.213e-10	6.87637	3	2455.34	-0.531683	106.763	1
46852390	ekIDLENTLEQEQEALVNR	2	1	1	N-Term(iTRAQ4plex); K2(iTRAQ4plex)	0	0.596984	1.26969	0.76537	0	1.086e-10	6.85946	3	2559.35	-0.750726	61.8216	1
195976805	vAIVkPGVPMEIVLNk	3	2	1	N-Term(iTRAQ4plex); K5(iTRAQ4plex); K16(iTRAQ4plex)	0	2.84632	1.0329	1.68832	0	4.658e-08	6.85605	3	2139.31	-8.17372	68.7235	0
10835203	vGTcVSEGSYPAGTLSWHLDGkPLVPNEk	4	6	1	N-Term(iTRAQ4plex); C4(Carbamidomethyl); K22(iTRAQ4plex); K29(iTRAQ4plex)	0	0.0488236	2.06905	0.143386	0	1.962e-09	6.85313	4	3530.84	2.75371	85.5726	0
116063573	vHGPGIQSGTTNkPNkFTVETR	2	2	1	N-Term(iTRAQ4plex); K13(iTRAQ4plex); K16(iTRAQ4plex)	0	0.311886	1.29484	0.411588	0	2.231e-08	6.84296	4	2800.54	-0.857042	15.3574	1
14141161	sPQPPVEEEDEHFDDTVVcLDTYNcDLHFk	2	2	1	N-Term(iTRAQ4plex); C19(Carbamidomethyl); C25(Carbamidomethyl); K30(iTRAQ4plex)	0	1.17204	0.598175	1.20725	0	2.91e-11	6.83758	4	3923.77	1.02621	79.0979	0
31377806	gSVTFHcALGPEVANVAk	6	2	1	N-Term(iTRAQ4plex); C7(Carbamidomethyl); K18(iTRAQ4plex)	0	1.94352	1.66039	0.762954	0	2.586e-10	6.83727	3	2145.12	-5.62973	38.6496	0
4758328	lGVEFDETTADDRk	2	1	1	N-Term(iTRAQ4plex); K14(iTRAQ4plex)	0	4.36822	1.54723	1.53398	0	3.773e-09	6.83366	3	1883.96	1.16109	31.8666	1
4503571	yGkDATNVGDEGGFAPNILENk	4	3	1	N-Term(iTRAQ4plex); K3(iTRAQ4plex); K22(iTRAQ4plex)	0	1.92068	1.21859	0.979893	0	3.062e-13	6.83354	3	2741.41	-0.864867	52.3685	1
530388220	sVDNRPQAPLVSASAVNEEVSk	1	3	1	N-Term(iTRAQ4plex); K22(iTRAQ4plex)	0	2.43987	1.40512	1.70853	0	1.007e-11	6.83345	3	2585.36	-5.31286	50.3058	0
61743954	vDVSAPDVEAHGPEWNLk	2	6	1	N-Term(iTRAQ4plex); K18(iTRAQ4plex)	0	0.332028	1.66969	0.279193	0	6.438e-11	6.83142	3	2251.14	-8.64154	58.3035	0
34577061	gkPIHHFLGTSTFSQYTVVDENAVAk	13	2	1	N-Term(iTRAQ4plex); K2(iTRAQ4plex); K26(iTRAQ4plex)	0	0.0673423	0.965794	0.159193	0	2.481e-10	6.82552	4	3278.75	-0.0438263	45.618	0
10864017	eYLQTHWEEEEcQQDVSLLR	2	1	1	N-Term(iTRAQ4plex); C12(Carbamidomethyl)	0	1.243	1.04005	1.24436	0	7.838e-11	6.82076	3	2736.25	-7.47185	54.9271	0
116284396	rLDGESSELQEQMVEQQQR	3	3	1	N-Term(iTRAQ4plex)	0	0.411235	1.02193	0.508254	0	5.939e-09	6.81974	3	2434.16	-8.13374	32.7973	1
45439306	qQQFNVQALVAVGDHASk	1	2	1	N-Term(iTRAQ4plex); K18(iTRAQ4plex)	0	0.596553	1.31506	0.744351	0	2.761e-11	6.81906	3	2228.2	-1.03481	66.4264	0
5031599	aVIHYRDDETMYVESk	4	1	1	N-Term(iTRAQ4plex); K16(iTRAQ4plex)	0	0.619517	0.985674	0.733215	0	2.839e-10	6.81794	3	2244.11	-3.23766	42.2253	1
22325356	tIEEQLDEEHLESHkk	2	5	1	N-Term(iTRAQ4plex); K15(iTRAQ4plex); K16(iTRAQ4plex)	0	0.236369	1.70194	0.345117	0	7.363e-09	6.81496	4	2397.26	-0.361686	20.9983	1
4507357	dGTVLcELINALYPEGQAPVkk	3	2	1	N-Term(iTRAQ4plex); C6(Carbamidomethyl); K21(iTRAQ4plex); K22(iTRAQ4plex)	0	1.30565	1.29774	0.77765	0	1.52e-11	6.81097	3	2847.55	-4.6606	105.95	1
228480205	aITSGGITYQDQPWHADcFVcVTcSk	7	4	1	N-Term(iTRAQ4plex); C18(Carbamidomethyl); C21(Carbamidomethyl); C24(Carbamidomethyl); K26(iTRAQ4plex)	0	0.0874368	1.18737	0.146365	0	1.627e-10	6.80991	3	3289.55	5.97332	74.1203	0
12025678	vEQIAAIAQELNELDYYDSHNVNTR	1	4	1	N-Term(iTRAQ4plex)	0	0.725221	0.958986	0.253662	0	7.595e-14	6.80802	3	3049.51	2.91294	95.3601	0
12667788	kMQQNIQELEEQLEEEESAR	2	2	1	N-Term(iTRAQ4plex); K1(iTRAQ4plex)	0	0.838376	0.865164	0.762088	0	2.249e-12	6.80784	3	2749.35	-1.34927	71.7842	1
14591904	aNLLNNEAHAITMQVTk	1	1	1	N-Term(iTRAQ4plex); K17(iTRAQ4plex)	0	0.654903	1.0072	0.77672	0	9.756e-10	6.8076	3	2156.18	1.50578	63.128	0
530384249	aDSQDAGQETEkEGEEPQASAQDETPITSAk	2	3	1	N-Term(iTRAQ4plex); K12(iTRAQ4plex); K31(iTRAQ4plex)	0	0.767819	1.42213	0.229553	0	1.103e-11	6.80547	3	3679.73	-4.17493	45.835	1
308818195	iLDLGITGPEGHVLSRPEEVEAEAVNR	4	3	1	N-Term(iTRAQ4plex)	0	0.303213	1.21814	0.276076	0	7.739e-12	6.80426	4	3044.61	0.474467	68.7124	0
4757876	kVEELEGEITTLNHk	2	2	1	N-Term(iTRAQ4plex); K1(iTRAQ4plex); K15(iTRAQ4plex)	0	0.533572	1.2644	0.286767	0	2.465e-11	6.80365	3	2172.23	1.79673	55.962	1
20127408	dSIFSNLTGQLDYQGFEk	3	3	1	N-Term(iTRAQ4plex); K18(iTRAQ4plex)	0	0.730657	0.935643	0.700333	0	3.993e-10	6.80271	2	2350.16	-7.42236	114.804	0
12025678	eTTDTDTADQVIASFk	5	4	1	N-Term(iTRAQ4plex); K16(iTRAQ4plex)	0	0.67657	1.47727	0.604908	0	9.793e-12	6.8024	2	2030.02	0.49387	91.9618	0
56676393	aPEPHVEEDDDDELDSk	16	1	1	N-Term(iTRAQ4plex); K17(iTRAQ4plex)	0	1.05035	0.932968	1.06532	0	5e-10	6.80147	3	2228.01	-0.860663	22.5395	0
116008192	hFQIDYDEDGNcSLIISDVcGDDDAk	2	11	1	N-Term(iTRAQ4plex); C12(Carbamidomethyl); C20(Carbamidomethyl); K26(iTRAQ4plex)	0	0.360452	0.909676	0.323524	0	7.931e-13	6.80023	3	3289.45	1.35398	94.81	0
4507877	tNISDEESEQATEMLVHNAQNLmQSVk	11	4	1	N-Term(iTRAQ4plex); M23(Oxidation); K27(iTRAQ4plex)	0	0.483959	1.40965	0.520013	0	4.258e-12	6.79731	3	3350.61	-0.294665	69.2847	0
28178838	eNTEGEYSSLEHESVAGVVESLk	2	2	1	N-Term(iTRAQ4plex); K23(iTRAQ4plex)	0	1.96657	1.14225	1.1241	0	7.675e-12	6.79372	3	2781.36	-2.31883	94.6291	0
46367787	skVDEAVAVLQAHQAk	3	5	1	N-Term(iTRAQ4plex); K2(iTRAQ4plex); K16(iTRAQ4plex)	0	1.56252	1.00608	1.39191	0	1.203e-08	6.78685	4	2126.22	-4.0374	53.0362	1
166235178	aQPFVAAANIDDkR	3	2	1	N-Term(iTRAQ4plex); K13(iTRAQ4plex)	0	1.45507	1.0193	1.57258	0	1.792e-11	6.78576	3	1804	-0.162337	32.4409	1
302191611	kNLDSTTVAVHGEEIYck	3	4	1	N-Term(iTRAQ4plex); K1(iTRAQ4plex); C17(Carbamidomethyl); K18(iTRAQ4plex)	0	0.459485	1.2534	0.449868	0	3.808e-11	6.77562	3	2496.3	-5.13212	24.6183	1
45006986	qQSIAGSADSkPIDVSR	1	2	1	N-Term(iTRAQ4plex); K11(iTRAQ4plex)	0	1.89605	0.984423	1.4176	0	1.677e-11	6.77361	3	2047.1	-0.541201	34.5655	0
13124879	qLHEYETELEDERk	2	4	1	N-Term(iTRAQ4plex); K14(iTRAQ4plex)	0	0.122037	1.02903	0.441052	0	1.052e-11	6.77205	3	2107.05	-1.20555	45.9949	1
311771535	iLIANTGMDTDkIk	1	3	1	N-Term(iTRAQ4plex); K12(iTRAQ4plex); K14(iTRAQ4plex)	0	0.733969	0.948894	0.673647	0	1.955e-09	6.77172	3	1965.13	-6.15818	40.3595	1
14141157	aTGEADVEFVTHEDAVAAMSk	5	5	1	N-Term(iTRAQ4plex); K21(iTRAQ4plex)	0	1.16428	1.03258	1.34701	0	4.467e-12	6.77001	3	2466.21	1.98946	53.0818	0
281485550	gFSLDQTGSScEDVDEcEGNHR	6	1	1	N-Term(iTRAQ4plex); C11(Carbamidomethyl); C17(Carbamidomethyl)	0	0.530518	0.720318	0.466953	0	1.951e-11	6.76653	3	2643.08	-0.605629	30.5659	0
4504183	aLPGQLkPFETLLSQNQGGk	18	2	1	N-Term(iTRAQ4plex); K7(iTRAQ4plex); K20(iTRAQ4plex)	0	0.508909	1.24972	1.2218	0	7.363e-11	6.7612	2	2558.46	-0.810287	73.3644	0
195976805	lYQPEYQEVSTEEQREEISGk	3	3	1	N-Term(iTRAQ4plex); K21(iTRAQ4plex)	0	2.53729	1.18748	2.26771	0	1.359e-11	6.76002	3	2830.4	-0.403917	43.3212	1
4504351	nFGkEFTPQMQAAYQk	4	1	1	N-Term(iTRAQ4plex); K4(iTRAQ4plex); K16(iTRAQ4plex)	0	0.100601	1.14443	0.182181	0	5.7e-09	6.75638	3	2320.21	0.977619	36.7806	1
19923233	gHPLGATGLAQcAELcWQLR	2	5	1	N-Term(iTRAQ4plex); C12(Carbamidomethyl); C16(Carbamidomethyl)	0	0.635002	1.29902	0.489618	0	4.744e-11	6.7542	3	2382.18	-3.39846	65.8114	0
4507645	qSLGELIGTLNAAk	4	3	1	N-Term(iTRAQ4plex); K14(iTRAQ4plex)	0	1.91267	1.29143	1.60672	0	4.698e-10	6.74744	2	1702.99	-3.60108	76.5148	0
223029410	gVGAAATAVTQALNELLQHVk	1	2	1	N-Term(iTRAQ4plex); K21(iTRAQ4plex)	0	0.393045	1.12082	0.380424	0	4.644e-12	6.7437	3	2379.35	-3.2876	114.131	0
41393614	gQFHEYQESTIGAAFLTQTVcLDDTTVk	3	2	1	N-Term(iTRAQ4plex); C21(Carbamidomethyl); K28(iTRAQ4plex)	0	0.607524	0.660483	1.50486	0	1.075e-10	6.74112	3	3447.71	3.45007	87.3938	0
4503571	dATNVGDEGGFAPNILENk	12	3	1	N-Term(iTRAQ4plex); K19(iTRAQ4plex)	0	1.65404	0.910568	1.54279	0	3.601e-12	6.73941	2	2249.13	0.129245	70.7719	0
4758032	gVNcIDYYSGGDkPYLISGADDR	4	1	1	N-Term(iTRAQ4plex); C4(Carbamidomethyl); K13(iTRAQ4plex)	0	2.18492	0.803647	1.50049	0	1.355e-10	6.73675	3	2823.35	-1.61201	56.9657	0
4504165	vHVSEEGTEPEAmLQVLGPkPALPAGTEDTAk	3	7	1	N-Term(iTRAQ4plex); M13(Oxidation); K20(iTRAQ4plex); K32(iTRAQ4plex)	0	0.717234	1.34413	1.35831	0	4.774e-11	6.73653	4	3749.97	0.570541	46.2224	0
33239445	gYIFLEYASPAHAVDAVk	2	1	1	N-Term(iTRAQ4plex); K18(iTRAQ4plex)	0	1.2684	1.0643	1.33792	0	6.484e-11	6.73478	3	2239.19	-2.51613	98.4563	0
4506679	kAEAGAGSATEFQFR	5	1	1	N-Term(iTRAQ4plex); K1(iTRAQ4plex)	0	1.54927	1.06433	1.3412	0	5.175e-10	6.72549	3	1857.97	-0.255026	45.2937	1
4504425	lGEMWNNTAADDkQPYEk	3	2	1	N-Term(iTRAQ4plex); K13(iTRAQ4plex); K18(iTRAQ4plex)	0	0.637901	1.06693	0.51495	0	1.537e-10	6.72534	3	2542.26	-0.0889092	44.7101	1
4507879	lTFDSSFSPNTGkk	2	1	1	N-Term(iTRAQ4plex); K13(iTRAQ4plex); K14(iTRAQ4plex)	0	2.03117	1.14785	0.651358	0	6.161e-10	6.725	3	1961.07	-0.519704	64.6052	1
12025678	aGTQIENIDEDFRDGLk	4	3	1	N-Term(iTRAQ4plex); K17(iTRAQ4plex)	0	0.536778	1.08982	0.516327	0	5.298e-12	6.72479	3	2209.13	-2.42271	51.0189	1
50726968	gAFFMDEDEEVYkR	1	1	1	N-Term(iTRAQ4plex); K13(iTRAQ4plex)	0	1.29987	1.34317	1.06358	0	1.111e-09	6.72307	3	2023.97	1.63539	59.3266	1
4501887	tTGIVmDSGDGVTHTVPIYEGYALPHAILR	24	4	1	N-Term(iTRAQ4plex); M6(Oxidation)	0	0.653142	0.79739	0.852535	0	7.829e-13	6.72	3	3343.7	-3.32829	70.6712	0
6005942	eLQELVQYPVEHPDkFLk	3	2	1	N-Term(iTRAQ4plex); K15(iTRAQ4plex); K18(iTRAQ4plex)	0	1.02218	0.946676	0.758239	0	8.781e-11	6.71828	3	2644.46	-3.0068	68.7366	1
4506617	iNPYMSSPcHIEMILTEk	3	4	1	N-Term(iTRAQ4plex); C9(Carbamidomethyl); K18(iTRAQ4plex)	0	2.05184	0.73	1.73557	0	4.43e-12	6.7177	3	2451.23	-1.34224	99.281	0
33350932	rSELEEQQMHLNVGLR	2	1	1	N-Term(iTRAQ4plex)	0	0.618221	0.749155	0.667957	0	2.216e-06	6.71482	4	2083.08	-3.36786	34.9524	1
5729877	gPAVGIDLGTTYScVGVFQHGk	11	3	1	N-Term(iTRAQ4plex); C14(Carbamidomethyl); K22(iTRAQ4plex)	0	1.60188	0.782787	1.09482	0	1.37e-12	6.71273	3	2551.31	-3.15384	66.4764	0
425876770	fkLEESYDMESVLR	3	6	1	N-Term(iTRAQ4plex); K2(iTRAQ4plex)	0	0.680375	1.62586	0.410294	0	1.983e-10	6.70966	3	2034.04	-2.21011	57.5706	1
530407861	skDSLVQScPGSLSLcAGVk	1	3	1	N-Term(iTRAQ4plex); K2(iTRAQ4plex); C9(Carbamidomethyl); C16(Carbamidomethyl); K20(iTRAQ4plex)	0	1.55421	1.10186	0.5842	0	1.704e-08	6.70216	3	2525.32	-7.62547	39.0392	1
4507877	gILSGTSDLLLTFDEAEVR	2	4	1	N-Term(iTRAQ4plex)	0	0.327673	1.32167	0.674004	0	1.025e-12	6.70102	2	2180.16	3.13165	95.0426	0
21361547	eSLkELSLAGNELGDEGAR	2	1	1	N-Term(iTRAQ4plex); K4(iTRAQ4plex)	0	0.45677	1.12444	0.55338	0	9.218e-12	6.69926	3	2276.2	1.48952	75.8259	1
4557581	tQTVcNFTDGALVQHQEWDGk	5	1	1	N-Term(iTRAQ4plex); C5(Carbamidomethyl); K21(iTRAQ4plex)	0	0.267168	1.03967	0.407331	0	6.045e-10	6.69183	3	2722.3	-6.26731	55.2125	0
88900491	qGSkDPAEGDGAQPEETPR	1	2	1	N-Term(iTRAQ4plex); K4(iTRAQ4plex)	0	1.27022	0.870077	0.921028	0	3.861e-13	6.69124	3	2257.08	-5.64561	18.7749	1
23510340	iHVSDQELQSANASVDDSR	7	4	1	N-Term(iTRAQ4plex)	0	1.01693	1.02306	1.08412	0	1.649e-09	6.6892	3	2215.07	-1.0102	28.5261	0
4502101	aLTGHLEEVVLALLk	2	2	1	N-Term(iTRAQ4plex); K15(iTRAQ4plex)	0	0.700635	1.3868	0.561407	0	2.965e-10	6.68795	2	1894.15	-4.5538	115.067	0
4507467	yLYHGQTLETLGGk	4	1	1	N-Term(iTRAQ4plex); K14(iTRAQ4plex)	0	1.37167	1.01733	0.774537	0	4.517e-09	6.68768	3	1868	-8.75031	37.7597	0
13654237	iIANALSSEPAcLAEIEEDkAR	1	2	1	N-Term(iTRAQ4plex); C12(Carbamidomethyl); K20(iTRAQ4plex)	0	1.36261	0.600852	1.17181	0	1.447e-11	6.68738	3	2688.41	-1.97293	74.1472	1
530421441	rPEQVTWAAQEQELESLR	2	2	1	N-Term(iTRAQ4plex)	0	0.555797	0.855588	0.776491	0	1.423e-09	6.68634	3	2314.19	1.34802	80.9265	0
4826860	acGVSRPVIAcSVTIk	2	2	1	N-Term(iTRAQ4plex); C2(Carbamidomethyl); C11(Carbamidomethyl); K16(iTRAQ4plex)	0	1.2091	0.944803	1.30143	0	1.159e-08	6.68527	3	2006.11	-0.443944	31.5294	0
4826998	dkLESEmEDAYHEHQANLLR	6	2	1	N-Term(iTRAQ4plex); K2(iTRAQ4plex); M7(Oxidation)	0	1.40606	0.906225	1.31718	0	6.101e-09	6.67864	4	2732.32	-0.593215	23.8592	1
61743954	aGAISASGPELQGAGHSk	4	6	1	N-Term(iTRAQ4plex); K18(iTRAQ4plex)	0	0.336832	1.81254	0.401853	0	5.899e-11	6.67277	3	1926.03	1.88433	34.688	0
302191611	gYGYGQGAGTLSTDkGESLGIk	10	3	1	N-Term(iTRAQ4plex); K15(iTRAQ4plex); K22(iTRAQ4plex)	0	0.604372	1.24243	0.654578	0	2.378e-13	6.67194	3	2591.36	-2.07629	41.6738	1
91199540	sDGkIDVSIEAASGGk	1	3	1	N-Term(iTRAQ4plex); K4(iTRAQ4plex); K16(iTRAQ4plex)	0	0.988371	1.04591	0.795755	0	7.035e-09	6.67111	3	1966.08	1.48499	43.9289	1
530370419	gLSEDTTEETLkESFDGSVR	5	3	1	N-Term(iTRAQ4plex); K12(iTRAQ4plex)	0	1.44855	1.30378	1.55403	0	3.127e-14	6.67104	3	2488.23	0.415784	52.2794	1
4502101	gDRSEDFGVNEDLADSDAR	3	2	1	N-Term(iTRAQ4plex)	0	0.503423	0.817156	0.45094	0	1.289e-11	6.67052	3	2211.99	0.21235	57.0145	1
112382250	vAHmEFcYQELcQLAAER	2	3	1	N-Term(iTRAQ4plex); M4(Oxidation); C7(Carbamidomethyl); C12(Carbamidomethyl)	0	0.35624	0.823562	0.501855	0	1.504e-11	6.66797	3	2415.11	4.07469	70.0292	0
4502027	nEcFLQHkDDNPNLPR	18	1	1	N-Term(iTRAQ4plex); C3(Carbamidomethyl); K8(iTRAQ4plex)	0	0.310656	0.857804	0.280393	0	2.469e-09	6.66563	3	2285.14	1.97116	43.1496	1
12025678	kAGTQIENIDEDFRDGLk	3	3	1	N-Term(iTRAQ4plex); K1(iTRAQ4plex); K18(iTRAQ4plex)	0	0.518676	1.05345	0.485845	0	3.17e-08	6.65937	4	2481.33	0.661744	55.7997	2
21071030	tPGAAANLELIFVGPQHAGNYR	4	2	1	N-Term(iTRAQ4plex)	0	0.520659	0.681807	0.393056	0	1.418e-10	6.65922	3	2440.29	0.417099	72.14	0
6005846	lLDSVEQDFHLEIAk	2	1	1	N-Term(iTRAQ4plex); K15(iTRAQ4plex)	0	0.793016	1.14969	1.00086	0	3.562e-10	6.6566	3	2045.12	0.965064	89.4923	0
28872765	gSLESPATDVFGSTEEGEkR	1	2	1	N-Term(iTRAQ4plex); K19(iTRAQ4plex)	0	0.740381	1.00559	0.756367	0	9.612e-13	6.65585	3	2384.19	2.06256	36.5851	1
8923427	aDFREPNAEVPRPIPHIGPDYIPTEEER	3	6	1	N-Term(iTRAQ4plex)	0	1.10553	1.30023	0.593438	0	3.029e-08	6.65559	4	3388.69	-4.43609	54.4963	1
10835203	rHPETGLFTLQSELmVTPAR	2	8	1	N-Term(iTRAQ4plex); M15(Oxidation)	0	0.290929	1.44982	0.380447	0	1.34e-09	6.65433	3	2443.26	-9.67296	56.4409	1
4504067	tPGTWNHITDQIGMFSFTGLNPk	1	3	1	N-Term(iTRAQ4plex); K23(iTRAQ4plex)	0	1.13266	0.962149	0.951065	0	2.37e-10	6.6541	3	2850.46	4.67434	114.736	0
530411377	wGTIEVENTTHcEFAYLR	2	8	1	N-Term(iTRAQ4plex); C12(Carbamidomethyl)	0	0.981843	0.869639	0.841513	0	1.599e-12	6.64883	3	2370.13	1.52781	68.2199	0
70906437	eGFGHLSPTGTTEFWLGNEk	14	2	1	N-Term(iTRAQ4plex); K20(iTRAQ4plex)	0	0.247643	0.474064	0.319031	0	4.461e-13	6.6466	3	2495.25	1.27384	60.3176	0
13124879	qADLEkEELAEELASSLSGR	1	4	1	N-Term(iTRAQ4plex); K6(iTRAQ4plex)	0	0.0676671	0.972001	0.480906	0	2.721e-13	6.64548	3	2463.28	0.66297	85.7465	1
4505541	dLGHPVEEEDELESGDQEDEDDESEDPGkDLDHI	1	1	1	N-Term(iTRAQ4plex); K29(iTRAQ4plex)	0	1.55191	0.643788	2.21841	0	2.14e-11	6.64422	4	4124.75	-2.02262	51.8702	1
4504893	dIPTNSPELEETLTHTITk	6	3	1	N-Term(iTRAQ4plex); K19(iTRAQ4plex)	0	0.376952	0.83228	0.344544	0	2.598e-11	6.64239	3	2427.28	-1.34819	63.451	0
4503049	gVNTGAVGSYIYDRDPEGk	3	3	1	N-Term(iTRAQ4plex); K19(iTRAQ4plex)	0	0.332644	1.49062	0.205476	0	1.353e-12	6.63789	2	2286.15	-6.4378	51.7401	1
188528648	gHGLcEDGVcVcDAGYSGEDcSTR	3	1	1	N-Term(iTRAQ4plex); C5(Carbamidomethyl); C10(Carbamidomethyl); C12(Carbamidomethyl); C21(Carbamidomethyl)	0	0.0967285	1.49349	0.146212	0	2.868e-12	6.63785	3	2805.1	-1.54392	29.9925	0
4826643	gAGTNEDALIEILTTR	2	1	1	N-Term(iTRAQ4plex)	0	0.108912	1.30716	0.197024	0	5.971e-12	6.63777	2	1817.97	-0.683853	91.8168	0
61743954	gGADVSGGVSAPDISLGEGHLSVk	3	6	1	N-Term(iTRAQ4plex); K24(iTRAQ4plex)	0	0.440825	1.79533	0.41961	0	7.449e-12	6.63715	3	2497.3	-5.72405	55.2489	0
4557485	tYcSEPEkVDkDNEDFQESNR	1	1	1	N-Term(iTRAQ4plex); C3(Carbamidomethyl); K8(iTRAQ4plex); K11(iTRAQ4plex)	0	0.318015	0.54259	0.289565	0	4.664e-10	6.63557	3	3022.4	-1.89934	12.0146	2
530389317	tAFDEAIAELDTLSEESYk	5	3	1	N-Term(iTRAQ4plex); K19(iTRAQ4plex)	0	2.91107	1.12027	1.79294	0	1.003e-11	6.635	2	2420.19	-3.98333	115.192	0
359465572	iLHcLGLAEEIQk	3	1	1	N-Term(iTRAQ4plex); C4(Carbamidomethyl); K13(iTRAQ4plex)	0	1.74482	1.00348	1.19209	0	2.023e-08	6.63449	3	1812.02	-5.73301	57.917	0
60499021	aLADLVHSHIQSNELcSk	2	3	1	N-Term(iTRAQ4plex); C16(Carbamidomethyl); K18(iTRAQ4plex)	0	1.45704	1.04511	1.13451	0	1.147e-10	6.63376	3	2310.22	1.64653	72.6466	0
18375673	dLPIHAcSYcGIHDPAcVVYcNTSk	4	2	1	N-Term(iTRAQ4plex); C7(Carbamidomethyl); C10(Carbamidomethyl); C17(Carbamidomethyl); C21(Carbamidomethyl); K25(iTRAQ4plex)	0	1.12695	1.08502	0.927369	0	5.878e-10	6.63259	4	3225.49	1.6421	44.473	0
5174447	yTVQDESHSEWVScVR	6	4	1	N-Term(iTRAQ4plex); C14(Carbamidomethyl)	0	1.90473	0.913059	1.83843	0	1.921e-10	6.63007	3	2125.95	-8.55202	50.1145	0
47933379	lLEAHEEQNVDSYTESVk	3	1	1	N-Term(iTRAQ4plex); K18(iTRAQ4plex)	0	0.678979	1.1034	0.632968	0	6.34e-10	6.62837	3	2379.19	-1.15427	37.3301	0
21361361	gALQAVDQLSLFRPLck	2	1	1	N-Term(iTRAQ4plex); C16(Carbamidomethyl); K17(iTRAQ4plex)	0	1.1304	1.03756	0.846421	0	1.495e-11	6.62718	3	2204.25	1.18239	85.7467	0
112293277	eGkPTIVEEDDPELFk	3	1	1	N-Term(iTRAQ4plex); K3(iTRAQ4plex); K16(iTRAQ4plex)	0	1.40215	1.53914	1.30999	0	3.591e-09	6.62709	3	2278.22	-1.26384	47.856	0
372466577	lkLEAELGNmQGLVEDFk	7	2	1	N-Term(iTRAQ4plex); K2(iTRAQ4plex); M10(Oxidation); K18(iTRAQ4plex)	0	2.84552	1.31287	1.34853	0	8.8e-09	6.62676	3	2482.36	0.726951	63.1256	1
208022622	ecPSDEcGAGVFMASHFDR	4	1	1	N-Term(iTRAQ4plex); C2(Carbamidomethyl); C7(Carbamidomethyl)	0	1.22745	0.959847	1.28981	0	3.884e-11	6.62001	3	2315.96	0.450119	75.0033	0
45580723	vVLHPNYHQVDIGLIk	2	2	1	N-Term(iTRAQ4plex); K16(iTRAQ4plex)	0	0.197461	0.850437	0.152948	0	5.718e-09	6.61812	3	2133.25	1.41435	51.4114	0
115298668	rGPQLVcTGSDDGTVk	2	2	1	N-Term(iTRAQ4plex); C7(Carbamidomethyl); K16(iTRAQ4plex)	0	1.23838	1.36013	1.28448	0	2.936e-10	6.61034	3	1978.03	1.37549	30.3112	1
451327634	gDkDGSLEVTGQLGEVMk	2	3	1	N-Term(iTRAQ4plex); K3(iTRAQ4plex); K18(iTRAQ4plex)	0	1.64629	0.867469	1.48893	0	7.716e-12	6.6103	3	2295.22	0.598596	70.9788	1
4502133	iVLGQEQDSYGGkFDR	2	1	1	N-Term(iTRAQ4plex); K13(iTRAQ4plex)	0	0.0408101	1.00957	0.206887	0	3.23e-09	6.61006	3	2100.1	-0.081285	40.29	1
4504349	lLGNVLVcVLAHHFGk	20	1	1	N-Term(iTRAQ4plex); C8(Carbamidomethyl); K16(iTRAQ4plex)	0	0.0165526	0.68289	0.0933159	0	8.707e-11	6.60961	3	2065.19	-4.68116	89.6092	0
50363217	kLYHSEAFTVNFGDTEEAkk	1	1	1	N-Term(iTRAQ4plex); K1(iTRAQ4plex); K19(iTRAQ4plex); K20(iTRAQ4plex)	0	0.277986	1.05141	0.248507	0	5.414e-10	6.60737	4	2890.55	1.2712	32.7759	2
367460087	aLEEALEAkEEFER	3	6	1	N-Term(iTRAQ4plex); K9(iTRAQ4plex)	0	0.263353	1.26728	0.350014	0	2.999e-10	6.60616	3	1952.01	-5.03296	57.6356	1
4758158	kVENEDMNkDQILLEk	2	5	1	N-Term(iTRAQ4plex); K1(iTRAQ4plex); K9(iTRAQ4plex); K16(iTRAQ4plex)	0	0.755547	1.13049	0.779267	0	1.104e-07	6.6059	4	2522.39	-3.45951	28.6739	2
530395074	lVEkPSPLTLAPHDFANIk	1	1	1	N-Term(iTRAQ4plex); K4(iTRAQ4plex); K19(iTRAQ4plex)	0	1.68969	0.805144	1.8524	0	1.308e-07	6.60587	4	2522.47	-1.02279	61.5428	0
4506787	gGYYYYHNLETQEGGWDEPPNFVQNSMQLSR	2	2	1	N-Term(iTRAQ4plex)	0	1.01966	0.906216	0.702671	0	2.584e-10	6.60474	4	3823.72	0.677054	78.3411	0
44889481	aAHIFNEALVcHQIR	1	10	1	N-Term(iTRAQ4plex); C11(Carbamidomethyl)	0	0.374616	0.853638	0.475795	0	5.621e-11	6.60122	3	1923.01	-3.20937	37.4976	0
5803023	lPTGYYFGASAGTGDLSDNHDIISMk	3	1	1	N-Term(iTRAQ4plex); K26(iTRAQ4plex)	0	3.98704	1.07358	1.19834	0	1.594e-10	6.6007	3	3018.48	2.38466	69.1193	0
145309326	gkTEQQTADQLLAR	1	2	1	N-Term(iTRAQ4plex); K2(iTRAQ4plex)	0	0.20573	0.942236	0.305261	0	7.01e-08	6.59676	3	1847.03	2.77515	34.7258	1
116063573	dAGEGGLSLAIEGPSk	6	2	1	N-Term(iTRAQ4plex); K16(iTRAQ4plex)	0	0.498649	0.910587	0.760952	0	1.149e-12	6.59461	2	1788.96	0.0974434	51.5434	0
33239445	dRPQEADGIDSVIVVDNVPQVGPDR	1	1	1	N-Term(iTRAQ4plex)	0				0	1.493e-09	6.59436	3	2834.44	0.838179	60.5265	0
530360793	vkEPSVQEATSTSDILk	2	7	1	N-Term(iTRAQ4plex); K2(iTRAQ4plex); K17(iTRAQ4plex)	0	1.28409	1.25735	1.42282	0	8.384e-10	6.59384	3	2264.27	0.327862	40.6933	1
19743823	nVLSLTNkGEVFNELVGk	1	2	1	N-Term(iTRAQ4plex); K8(iTRAQ4plex); K18(iTRAQ4plex)	0	0.18362	1.52201	0.235742	0	7.967e-11	6.59241	3	2393.38	0.22897	75.6974	1
5031635	nIILEEGkEILVGDVGQTVDDPYATFVk	1	1	1	N-Term(iTRAQ4plex); K8(iTRAQ4plex); K28(iTRAQ4plex)	0	0.658213	0.95132	0.688318	0	2.26e-09	6.58898	3	3494.89	-3.33279	90.6119	1
4885409	sIMEEcGGVHIHFPVEGSGSDTVVIR	2	4	1	N-Term(iTRAQ4plex); C6(Carbamidomethyl)	0	1.31122	0.782713	1.80021	0	6.77e-12	6.58781	4	2956.44	-2.04056	57.2775	0
530367128	sLkPGALSNSESIPTIDGLR	2	3	1	N-Term(iTRAQ4plex); K3(iTRAQ4plex)	0	0.877508	1.06827	1.27271	0	7.9e-11	6.58436	3	2343.31	-2.94211	65.9263	0
5454152	dDTIYEDEDVkEAIR	3	3	1	N-Term(iTRAQ4plex); K11(iTRAQ4plex)	0	1.40863	1.13524	0.914798	0	3.867e-10	6.58198	3	2099.03	-1.67368	52.2776	1
21361091	qTIGNScGTIGLIHAVANNQDk	1	2	1	N-Term(iTRAQ4plex); C7(Carbamidomethyl); K22(iTRAQ4plex)	0	1.52413	1.06594	3.71082	0	3.329e-11	6.58101	3	2599.36	3.40107	58.5996	0
530386326	aVGPHQFLGDQEAIQAAIk	5	1	1	N-Term(iTRAQ4plex); K19(iTRAQ4plex)	0	0.113514	0.924392	0.342806	0	3.037e-10	6.581	3	2281.25	-1.02093	49.3361	0
54112121	hGLEVSEMAVSELPGNPNAVWTVR	2	1	1	N-Term(iTRAQ4plex)	0	1.17148	0.923616	1.43864	0	3.5e-11	6.57968	3	2736.37	-7.38729	83.7759	0
255958306	gLDkLEENLPILQQPTEk	4	3	1	N-Term(iTRAQ4plex); K4(iTRAQ4plex); K18(iTRAQ4plex)	0	1.72096	1.24243	1.32105	0	1.806e-10	6.57958	3	2497.42	-0.45955	62.2895	1
38788353	gTLSDEHAGVISVLAQQAAk	4	1	1	N-Term(iTRAQ4plex); K20(iTRAQ4plex)	0	0.722139	1.12771	0.889573	0	1.594e-11	6.57795	3	2283.24	-5.17388	52.7512	0
193794826	sTPAITLESPDIkYPLR	4	3	1	N-Term(iTRAQ4plex); K13(iTRAQ4plex)	0	0.247445	1.1132	0.457228	0	5.11e-10	6.57693	3	2189.24	0.8557	61.1216	1
4758958	aDEHVIDQGDDGDNFYVIER	5	3	1	N-Term(iTRAQ4plex)	0	1.30713	1.24394	1.00653	0	3.749e-11	6.57681	3	2451.1	-8.55624	53.551	0
4557625	dkNTPSPFIETFTEDDEASR	4	2	1	N-Term(iTRAQ4plex); K2(iTRAQ4plex)	0	0.470075	1.19771	2.14056	0	4.212e-10	6.57537	3	2587.24	-0.982211	49.5364	1
47132555	gFNcESkPEAEETcFDkYTGNTYR	2	27	1	N-Term(iTRAQ4plex); C4(Carbamidomethyl); K7(iTRAQ4plex); C14(Carbamidomethyl); K17(iTRAQ4plex)	0	0.588619	0.733916	1.1051	0	7.397e-11	6.574	4	3335.53	0.853202	64.0025	1
21626466	yQLLQLVEPFGVISNHLILNk	2	2	1	N-Term(iTRAQ4plex); K21(iTRAQ4plex)	0	1.16722	0.727947	0.869778	0	1.532e-09	6.57311	3	2726.59	0.158414	113.904	0
46852390	aELEQHLEQEQEFQVNk	3	1	1	N-Term(iTRAQ4plex); K17(iTRAQ4plex)	0	1.22923	1.13561	1.39023	0	5.673e-11	6.56931	3	2387.21	0.0883357	38.8129	0
62414289	qVQSLTcEVDALk	11	1	1	N-Term(iTRAQ4plex); C7(Carbamidomethyl); K13(iTRAQ4plex)	0	0.466579	1.15783	0.709531	0	5.141e-09	6.56652	2	1778.96	0.543885	83.3151	0
4504165	nWRDPDQTDGLGLSYLSSHIANVER	4	7	1	N-Term(iTRAQ4plex)	0	0.559722	1.05365	0.687862	0	2.809e-11	6.56505	4	2987.48	1.03383	96.8605	1
4507115	lVARPEPATGYTLEFR	4	2	1	N-Term(iTRAQ4plex)	0	0.728447	0.987722	0.663665	0	9.696e-11	6.56491	3	1964.08	2.38491	78.1968	0
530372452	eSTVFEDLSDEAERDEYELLcPDNTR	2	3	1	N-Term(iTRAQ4plex); C21(Carbamidomethyl)	0	0.307414	0.56699	1.69996	0	8.048e-11	6.56383	3	3276.46	-1.60807	104.34	1
4826686	iDcDNLEQYFIQQGGGPDkk	2	1	1	N-Term(iTRAQ4plex); C3(Carbamidomethyl); K19(iTRAQ4plex); K20(iTRAQ4plex)	0	1.19424	0.903476	1.14521	0	5.753e-10	6.56276	3	2757.38	-4.01473	65.3134	1
5453597	eGAAHAFAQYNMDQFTPVk	3	1	1	N-Term(iTRAQ4plex); K19(iTRAQ4plex)	0	1.11431	0.973053	0.997303	0	1.609e-10	6.55789	3	2413.18	-0.959712	48.8894	0
186972143	eGLHYTEVcGYDIASPNAGPLFR	3	5	1	N-Term(iTRAQ4plex); C9(Carbamidomethyl)	0	1.76343	0.994789	1.34916	0	2.229e-11	6.55646	3	2710.3	-2.06714	61.7787	0
112382250	dVAEEIANYRPTLDTLHEQASALPQEHAESPDVR	4	3	1	N-Term(iTRAQ4plex)	0	0.215742	1.11749	0.366387	0	2.734e-08	6.55169	5	3945.93	-0.389803	67.4233	0
291621647	rGLGAGAGAGEESPATSLPR	2	1	1	N-Term(iTRAQ4plex)	0	0.681313	0.811294	0.78296	0	5.437e-10	6.5504	3	1998.04	-5.08951	30.5489	1
23510451	gSTGFGQDSILSLPGNVGHQDVk	4	3	1	N-Term(iTRAQ4plex); K23(iTRAQ4plex)	0	0.69858	1.0556	0.765688	0	2.372e-11	6.54954	3	2601.35	0.130054	53.2812	0
47132555	sTATISGLkPGVDYTITVYAVTGR	2	26	1	N-Term(iTRAQ4plex); K9(iTRAQ4plex)	0	0.506197	0.629427	1.06976	0	2.472e-13	6.5485	3	2758.52	0.282589	74.9161	0
530420325	vLHEAEGHIVTcETNTGEVYR	6	2	1	N-Term(iTRAQ4plex); C12(Carbamidomethyl)	0	1.45052	0.988737	1.17982	0	7.237e-10	6.54535	4	2558.24	-0.887778	36.1034	0
112382250	vAHMEFcYQELcQLAAER	4	3	1	N-Term(iTRAQ4plex); C7(Carbamidomethyl); C12(Carbamidomethyl)	0	0.305901	1.02455	0.403349	0	1.947e-09	6.5413	3	2399.12	4.14479	79.2627	0
4502027	mPcAEDYLSVVLNQLcVLHEk	5	2	1	N-Term(iTRAQ4plex); M1(Oxidation); C3(Carbamidomethyl); C16(Carbamidomethyl); K21(iTRAQ4plex)	0	0.441945	0.959348	0.327939	0	7.854e-11	6.5412	3	2822.4	-3.33464	115.062	0
7669492	rVIISAPSADAPmFVMGVNHEk	4	3	1	N-Term(iTRAQ4plex); M13(Oxidation); K22(iTRAQ4plex)	0	0.582163	0.763964	0.468065	0	3.082e-09	6.5396	4	2673.41	0.804803	51.5312	1
87196339	nLVWNAGALHYSDEVEIIQGLTR	2	1	1	N-Term(iTRAQ4plex)	0	0.0874299	0.812598	0.093464	0	2.804e-13	6.53474	3	2742.43	-1.21773	98.1602	0
32483410	scESNSPFPVHPGTAEccTk	8	2	1	N-Term(iTRAQ4plex); C2(Carbamidomethyl); C17(Carbamidomethyl); C18(Carbamidomethyl); K20(iTRAQ4plex)	0	0.389151	0.765691	0.315303	0	1.481e-10	6.53219	3	2553.14	0.00710246	32.7229	0
21361591	aWHPEHFVcGGcSTALGGSSFFEk	2	2	1	N-Term(iTRAQ4plex); C9(Carbamidomethyl); C12(Carbamidomethyl); K24(iTRAQ4plex)	0	0.411112	1.56856	0.631353	0	4.221e-09	6.53201	3	2956.37	-1.63848	58.8684	0
56676393	eLQEMDkDDESLIk	5	1	1	N-Term(iTRAQ4plex); K7(iTRAQ4plex); K14(iTRAQ4plex)	0	1.6228	1.20667	1.62172	0	2.138e-08	6.5307	3	2125.1	-2.67584	39.368	1
4507725	tSESGELHGLTTEEEFVEGIYk	15	1	1	N-Term(iTRAQ4plex); K22(iTRAQ4plex)	0	0.413222	0.958494	0.437989	0	3.497e-13	6.52994	3	2743.36	0.397735	62.2629	0
308818200	mLEMGITGPEGHVLSRPEELEAEAVFR	2	2	1	N-Term(iTRAQ4plex)	0	1.08683	1.2479	0.921441	0	2.635e-10	6.52649	4	3141.58	-0.603784	68.0432	0
4501887	kDLYANTVLSGGTTMYPGIADR	17	4	1	N-Term(iTRAQ4plex); K1(iTRAQ4plex)	0	0.902386	0.885651	0.846124	0	4.194e-11	6.52558	3	2631.37	-0.291096	66.5958	1
7524346	ekLDSVIEFSIPDSLLIR	1	6	1	N-Term(iTRAQ4plex); K2(iTRAQ4plex)	0	1.67106	0.893166	0.519934	0	2.38e-11	6.52459	3	2362.34	-3.18391	102.751	1
530363113	yLMEEDEDAYkk	2	3	1	N-Term(iTRAQ4plex); K11(iTRAQ4plex); K12(iTRAQ4plex)	0	1.83671	1.40577	1.88299	0	7.21e-10	6.5241	3	1965.98	-2.05837	29.73	1
4502027	lVRPEVDVmcTAFHDNEETFLkk	10	1	1	N-Term(iTRAQ4plex); M9(Oxidation); C10(Carbamidomethyl); K22(iTRAQ4plex); K23(iTRAQ4plex)	0	0.274316	0.995782	0.20645	0	8.467e-11	6.52303	4	3226.66	1.32029	44.2034	1
12667788	lQQELDDLLVDLDHQR	5	2	1	N-Term(iTRAQ4plex)	0	0.896265	0.857856	1.24792	0	1.803e-10	6.52202	2	2094.09	-0.266664	105.719	0
32483410	eLSSFIDkGQELcADYSENTFTEYk	4	2	1	N-Term(iTRAQ4plex); K8(iTRAQ4plex); C13(Carbamidomethyl); K25(iTRAQ4plex)	0	0.384886	1.09111	0.217564	0	2.05e-10	6.51952	3	3406.64	0.871526	85.3092	1
40316910	fFGHGAEDSLADQAANEWGR	1	1	1	N-Term(iTRAQ4plex)	0	0.290055	1.12858	0.453349	0	2.604e-12	6.51907	3	2322.07	-0.230672	55.0199	0
5803023	dNFHGLAIFLDTYPNDETTER	7	1	1	N-Term(iTRAQ4plex)	0	1.65754	0.911411	0.952829	0	1.111e-11	6.51864	3	2612.24	1.40431	89.1608	0
4557237	gQPDVVVkEDEEYkR	6	1	1	N-Term(iTRAQ4plex); K8(iTRAQ4plex); K14(iTRAQ4plex)	0	1.22928	1.09827	0.785222	0	9.747e-09	6.51777	4	2223.19	-5.73267	14.7195	2
530387545	aEkENTPSEANLQEEEVR	1	8	1	N-Term(iTRAQ4plex); K3(iTRAQ4plex)	0	0.379287	1.42906	0.541373	0	5.633e-09	6.51634	3	2361.18	1.9014	42.4255	1
302191611	gLESTTLADkDGEIYck	13	3	1	N-Term(iTRAQ4plex); K10(iTRAQ4plex); C16(Carbamidomethyl); K17(iTRAQ4plex)	0	0.462005	1.2224	0.655479	0	5.133e-11	6.51604	3	2332.21	-0.499431	34.9807	1
70906435	kGGETSEMYLIQPDSSVkPYR	6	2	1	N-Term(iTRAQ4plex); K1(iTRAQ4plex); K18(iTRAQ4plex)	0	0.285965	0.369569	0.318625	0	6.833e-09	6.51221	4	2817.49	1.58172	37.9523	1
4502027	vHTEccHGDLLEcADDR	77	2	1	N-Term(iTRAQ4plex); C5(Carbamidomethyl); C6(Carbamidomethyl); C13(Carbamidomethyl)	0	0.396075	0.842096	0.329519	0	3.12e-12	6.50995	3	2230.94	0.0475822	12.7237	0
82880645	fDDDkVSIVTPEDILR	2	3	1	N-Term(iTRAQ4plex); K5(iTRAQ4plex)	0	0.869144	1.03648	0.970066	0	6.851e-11	6.50808	3	2150.16	0.43188	74.2019	1
22538444	eVAkPSPGEGEVLLk	2	2	1	N-Term(iTRAQ4plex); K4(iTRAQ4plex); K15(iTRAQ4plex)	0	0.615639	1.02075	2.76516	0	4.886e-10	6.50797	3	1985.16	-3.09448	46.212	0
530409302	rLDEEEEDNEGGEWER	2	2	1	N-Term(iTRAQ4plex)	0	1.52436	1.11043	1.67046	0	1.279e-08	6.50664	3	2135.92	0.653382	22.2161	1
530384249	aEAERPEEQAEASGLk	2	3	1	N-Term(iTRAQ4plex); K16(iTRAQ4plex)	0	0.464996	1.1676	0.369674	0	5.22e-11	6.50654	3	2003.02	-4.77444	38.859	0
61742775	gLGEHEMEEDEEDYESSAk	2	3	1	N-Term(iTRAQ4plex); K19(iTRAQ4plex)	0	0.875337	1.08576	0.757579	0	4.098e-12	6.50536	3	2472.06	0.0301008	36.228	0
530362976	sQSEYkPDTPQSGLEYSGIQELEDR	1	4	1	N-Term(iTRAQ4plex); K6(iTRAQ4plex)	0	1.46148	1.39559	1.06549	0	8.298e-12	6.50491	3	3144.51	-2.13954	48.9204	0
4557581	kTQTVcNFTDGALVQHQEWDGk	2	1	1	N-Term(iTRAQ4plex); K1(iTRAQ4plex); C6(Carbamidomethyl); K22(iTRAQ4plex)	0	0.367066	1.059	0.467407	0	1.14e-08	6.50316	4	2994.51	-0.753006	41.5928	1
4557305	iGEHTPSALAImENANVLAR	6	2	1	N-Term(iTRAQ4plex); M12(Oxidation)	0	1.97983	1.2348	1.21351	0	3.882e-08	6.50312	3	2267.19	-2.64872	45.9535	0
67782365	akQEELEAALQR	9	1	1	N-Term(iTRAQ4plex); K2(iTRAQ4plex)	0	0.956508	1.71974	0.771968	0	1.686e-08	6.50199	3	1673.94	1.17976	50.9519	1
32189392	lGcEVLGVSVDSQFTHLAWINTPR	4	3	1	N-Term(iTRAQ4plex); C3(Carbamidomethyl)	0	0.240245	0.790251	0.284518	0	3.15e-11	6.49933	3	2843.47	1.00556	94.2666	0
25777600	kkEPEPNFQLLDNPAR	2	2	1	N-Term(iTRAQ4plex); K1(iTRAQ4plex); K2(iTRAQ4plex)	0	1.0357	0.995514	0.980888	0	2.336e-08	6.49649	3	2328.3	-3.66413	34.8851	2
530432217	mREDYDSVEQDGDEPGPQR	2	4	1	N-Term(iTRAQ4plex)	0	0.484958	1.1454	0.651501	0	4.581e-10	6.49644	3	2367.02	-2.95319	30.0495	1
71143137	kkVEEEDEEEEEEEEEEEEEEDE	2	3	1	N-Term(iTRAQ4plex); K1(iTRAQ4plex); K2(iTRAQ4plex)	0	6.0661	1.24426	6.81161	0	2.956e-08	6.49609	3	3359.38	-5.46277	29.9756	2
15149476	dkVLTAEELNAAQTSVAYGcIk	2	2	1	N-Term(iTRAQ4plex); K2(iTRAQ4plex); C20(Carbamidomethyl); K22(iTRAQ4plex)	0	1.68381	0.949114	1.41223	0	2.252e-12	6.49464	3	2813.49	-5.8664	60.0253	1
46249393	lkEQGQAPITPQQGQALAk	2	1	1	N-Term(iTRAQ4plex); K2(iTRAQ4plex); K19(iTRAQ4plex)	0	0.5375	0.707713	0.978871	0	1.017e-08	6.49369	3	2438.39	-6.42739	26.2415	1
530407873	aAIDWFDGkEFSGNPIk	3	5	1	N-Term(iTRAQ4plex); K9(iTRAQ4plex); K17(iTRAQ4plex)	0	2.17503	1.4669	0.522458	0	6.007e-10	6.49223	3	2327.24	-1.08479	71.796	1
311771535	lGGSLADSYLDEGFLLDkk	3	3	1	N-Term(iTRAQ4plex); K18(iTRAQ4plex); K19(iTRAQ4plex)	0	0.765881	1.06565	1.01706	0	1.102e-10	6.48892	3	2473.36	0.236807	69.3569	1
4826686	gIDIHGVPYVINVTLPDEk	1	1	1	N-Term(iTRAQ4plex); K19(iTRAQ4plex)	0	1.16441	1.1298	1.07752	0	2.917e-10	6.48631	3	2367.31	-0.584112	107.143	0
530368915	aETPTAAEDDNEGDkk	1	2	1	N-Term(iTRAQ4plex); K15(iTRAQ4plex); K16(iTRAQ4plex)	0	1.69348	1.18422	2.73664	0	9.265e-11	6.48612	3	2123.05	1.13658	18.2928	1
61742775	gLGEHEmEEDEEDYESSAk	2	3	1	N-Term(iTRAQ4plex); M7(Oxidation); K19(iTRAQ4plex)	0	0.939105	1.17156	0.749498	0	5.362e-11	6.48548	3	2488.05	-1.33618	27.3374	0
530389317	kGIVDQSQQAYQEAFEISk	4	3	1	N-Term(iTRAQ4plex); K1(iTRAQ4plex); K19(iTRAQ4plex)	0	1.90217	1.12706	1.34785	0	1.266e-08	6.48389	3	2601.37	-5.90774	56.271	1
28827782	kAEENASQEEEEAAEDEGGEEDLASELR	1	3	1	N-Term(iTRAQ4plex); K1(iTRAQ4plex)	0	1.37764	0.702074	0.91543	0	2.035e-09	6.48264	3	3352.48	-5.76101	57.0185	1
119395709	dGTHVVENVDATHIGk	1	1	1	N-Term(iTRAQ4plex); K16(iTRAQ4plex)	0	0.476309	1.04104	1.05133	0	1.48e-11	6.48061	3	1980.03	-2.20059	18.4152	0
4826762	sPVGVQPILNEHTFcAGMSk	14	4	1	N-Term(iTRAQ4plex); C15(Carbamidomethyl); K20(iTRAQ4plex)	0	0.0713593	0.860392	0.29197	0	1.006e-09	6.47814	3	2460.27	3.03624	79.4092	0
4757768	fTDDDkTDHLSWEWNLTIk	1	2	1	N-Term(iTRAQ4plex); K6(iTRAQ4plex); K19(iTRAQ4plex)	0	0.563226	1.07842	0.740132	0	1.028e-09	6.47694	4	2796.42	-0.0863633	77.9452	1
7524346	gIHSAIDASQTPDVVFASILAAFSk	1	6	1	N-Term(iTRAQ4plex); K25(iTRAQ4plex)	0	1.20767	0.551647	0.580542	0	1.777e-12	6.47669	3	2833.53	0.101125	114.311	0
41327764	lQcPQVDLFYLHAPDHGTPVEETLHAcQR	2	2	1	N-Term(iTRAQ4plex); C3(Carbamidomethyl); C27(Carbamidomethyl)	0	1.10489	0.9725	0.64576	0	9.923e-11	6.47668	5	3575.73	0.46489	90.7349	0
50592988	tIAQGNLSNTDVQAAk	2	1	1	N-Term(iTRAQ4plex); K16(iTRAQ4plex)	0	1.55177	1.19812	0.976607	0	6.411e-11	6.47216	2	1919.04	-2.13071	34.3531	0
4758032	vWQLGSSSPNFTLEGHEk	2	1	1	N-Term(iTRAQ4plex); K18(iTRAQ4plex)	0	1.32407	0.839251	1.29038	0	1.501e-12	6.46971	3	2304.19	0.492936	63.4507	0
18201905	sNTPILVDGkDVMPEVNk	4	3	1	N-Term(iTRAQ4plex); K10(iTRAQ4plex); K18(iTRAQ4plex)	0	1.77452	1.04096	0.985945	0	1.624e-11	6.46882	3	2388.31	-2.38574	53.8777	1
4506181	yNEDLELEDAIHTAILTLk	1	1	1	N-Term(iTRAQ4plex); K19(iTRAQ4plex)	0	1.02636	1.07892	1.00176	0	9.458e-12	6.46834	3	2489.32	-5.35095	115.139	0
41350320	hLDGEEDGSSDQSQASGTTGGR	3	2	1	N-Term(iTRAQ4plex)	0	1.89133	0.729491	1.9195	0	2.607e-10	6.46733	3	2335.01	-1.90534	17.3894	0
67782307	hHAAYVNNLNVTEEk	3	2	1	N-Term(iTRAQ4plex); K15(iTRAQ4plex)	0	0.813635	0.87266	1.23419	0	1.992e-09	6.46681	3	2027.06	0.12412	37.3334	0
52632383	skPGAAMVEMADGYAVDR	4	2	1	N-Term(iTRAQ4plex); K2(iTRAQ4plex)	0	0.942721	0.969198	0.930577	0	4.585e-11	6.46058	3	2156.07	-2.94582	50.7495	0
271398239	qkLPDGSEIPLPPILLGR	3	2	1	N-Term(iTRAQ4plex); K2(iTRAQ4plex)	0	0.549089	0.746333	0.714464	0	9.361e-12	6.45551	3	2231.33	-3.56238	88.6907	1
4506567	rLEASETESFGNEIYTVk	2	3	1	N-Term(iTRAQ4plex); K18(iTRAQ4plex)	0	1.68522	1.13778	1.15355	0	2.754e-09	6.45531	3	2361.22	1.6235	76.3095	1
20357529	aDQELLMYSHDNIIcGITSVAFSR	2	1	1	N-Term(iTRAQ4plex); C15(Carbamidomethyl)	0	0.484497	1.15726	0.390261	0	1.555e-12	6.45413	3	2884.4	-2.96126	85.6424	0
20127408	eLHSEFSEVMNEIWASDQIR	2	2	1	N-Term(iTRAQ4plex)	0	1.04833	1.07352	1.15941	0	2.001e-13	6.45257	3	2564.21	-2.3623	93.093	0
296531406	iTDLANLSAANHDAAIFPGGFGAAk	3	7	1	N-Term(iTRAQ4plex); K25(iTRAQ4plex)	0	2.09661	1.13173	0.939164	0	3.528e-12	6.45011	3	2730.44	-1.47115	83.4071	0
34447231	gFTGIDSDYEkPETPER	5	2	1	N-Term(iTRAQ4plex); K11(iTRAQ4plex)	0	1.2057	1.91734	1.37342	0	6.37e-11	6.44946	3	2229.09	-1.93172	32.0772	0
530405000	nTDYTELHQQNTDLIYQTGPk	1	3	1	N-Term(iTRAQ4plex); K21(iTRAQ4plex)	0	2.69254	0.73116	1.49791	0	1.134e-09	6.44824	3	2767.35	-8.96809	51.9749	0
4502203	mLAEDELRDAVLLVFANk	1	3	1	N-Term(iTRAQ4plex); K18(iTRAQ4plex)	0	0.900831	1.2178	0.563544	0	3.509e-10	6.44814	3	2335.31	6.64015	114.295	1
4502027	lVRPEVDVmcTAFHDNEETFLk	47	1	1	N-Term(iTRAQ4plex); M9(Oxidation); C10(Carbamidomethyl); K22(iTRAQ4plex)	0	0.367484	0.945186	0.314166	0	4.206e-08	6.44583	3	2954.44	-7.39157	50.7023	0
530389317	yLAEVAAGDDkk	7	3	1	N-Term(iTRAQ4plex); K11(iTRAQ4plex); K12(iTRAQ4plex)	0	1.76179	1.15149	1.20979	0	8.733e-09	6.44132	3	1711.96	-1.87187	25.7258	1
4759270	eAVTEILGIEPDREk	4	2	1	N-Term(iTRAQ4plex); K15(iTRAQ4plex)	0	0.67001	0.75988	0.753685	0	2.397e-10	6.44093	3	1987.1	2.78939	82.1531	1
5031877	tTIPEEEEEEEEAAGVVVEEELFHQQGTPR	3	2	1	N-Term(iTRAQ4plex)	0	1.48281	0.62484	0.986659	0	9.74e-11	6.43904	3	3555.65	-5.31048	93.4975	0
4505763	tGQATVASGIPAGWMGLDcGPESSkk	1	3	1	N-Term(iTRAQ4plex); C19(Carbamidomethyl); K25(iTRAQ4plex); K26(iTRAQ4plex)	0	0.920969	1.19594	0.376217	0	1.692e-09	6.43623	3	3037.53	-3.31556	68.7229	1
223029410	tLAESALQLLYTAk	2	2	1	N-Term(iTRAQ4plex); K14(iTRAQ4plex)	0	0.342462	1.14777	0.433209	0	2.862e-10	6.43408	2	1810.05	-2.44067	106.791	0
9257257	nIDNPALADIYTEHAHQVVVAk	5	2	1	N-Term(iTRAQ4plex); K22(iTRAQ4plex)	0	1.13485	1.03019	0.907728	0	6.333e-10	6.43407	4	2706.45	0.104239	51.066	0
4501887	ekLcYVALDFEQEMATAASSSSLEk	5	9	1	N-Term(iTRAQ4plex); K2(iTRAQ4plex); C4(Carbamidomethyl); K25(iTRAQ4plex)	0	0.70908	1.05774	0.632943	0	8.719e-13	6.4339	3	3239.61	-2.05185	100.177	1
21396480	vLAGQTLDINMAGEPkPDRPk	1	2	1	N-Term(iTRAQ4plex); K16(iTRAQ4plex); K21(iTRAQ4plex)	0	0.876369	0.854173	0.718998	0	1.934e-10	6.4332	4	2682.49	-2.89118	38.0456	0
530405728	kTFSHELSDFGLESTAGEIPVVAIR	5	3	1	N-Term(iTRAQ4plex); K1(iTRAQ4plex)	0	1.73019	0.816686	1.06029	0	1.647e-12	6.43272	3	2991.59	-3.47366	102.841	1
4557733	gQSGScVDVNEcLTPGVcAHGk	3	1	1	N-Term(iTRAQ4plex); C6(Carbamidomethyl); C12(Carbamidomethyl); C18(Carbamidomethyl); K22(iTRAQ4plex)	0	0.83041	1.0283	0.791862	0	9.795e-12	6.43184	3	2620.22	0.52128	42.3287	0
47132555	fGFcPMAAHEEIcTTNEGVMYR	5	27	1	N-Term(iTRAQ4plex); C4(Carbamidomethyl); C13(Carbamidomethyl)	0	0.607	0.668247	1.12739	0	1.483e-11	6.43106	3	2764.22	2.28852	58.9309	0
115298678	hLIVTPSGcGEQNmIGMTPTVIAVHYLDETEQWEk	4	1	1	N-Term(iTRAQ4plex); C9(Carbamidomethyl); M14(Oxidation); K35(iTRAQ4plex)	0	0.218558	0.869259	0.252049	0	1.961e-10	6.42978	4	4288.08	-3.30544	114.45	0
40317626	fTGSQPFGQGVEHATANk	2	1	1	N-Term(iTRAQ4plex); K18(iTRAQ4plex)	0	1.23632	0.480583	2.67859	0	2.927e-11	6.4288	3	2164.1	-0.410599	28.7959	0
530373623	qHcTEEDEEEDEEEEEESFMTSR	1	2	1	N-Term(iTRAQ4plex); C3(Carbamidomethyl)	0	1.00923	0.685238	0.766241	0	5.574e-13	6.42751	3	3048.15	-2.58338	36.9305	0
5032051	aDRDESSPYAAmLAAQDVAQR	5	2	1	N-Term(iTRAQ4plex); M12(Oxidation)	0	0.734576	0.8938	0.943999	0	6.156e-09	6.4257	3	2425.13	-9.58552	34.4037	1
5031599	yFQFQEEGkEGENR	2	1	1	N-Term(iTRAQ4plex); K9(iTRAQ4plex)	0	0.622883	0.939672	0.716994	0	2.815e-09	6.42336	3	2048.99	0.220734	48.2526	1
115527062	vGVVQYSHEGTFEAIQLDDER	10	3	1	N-Term(iTRAQ4plex)	0	0.30294	1.6117	0.307073	0	2.266e-12	6.42147	3	2536.24	-0.825237	59.6361	0
61743954	gPHVDVSGPDIDIEGPEGk	6	5	1	N-Term(iTRAQ4plex); K19(iTRAQ4plex)	0	0.287398	1.30375	0.422518	0	7.761e-11	6.42068	3	2206.12	0.0202901	41.5637	0
10863909	rQDSEDHSSDMFNYEEYcTANAVTGPcR	1	2	1	N-Term(iTRAQ4plex); C18(Carbamidomethyl); C27(Carbamidomethyl)	0	1.72124	0.779596	1.01577	0	1.339e-08	6.41942	4	3483.44	-0.213284	58.7695	1
112382250	lQAAYAGDkADDIQk	1	3	1	N-Term(iTRAQ4plex); K9(iTRAQ4plex); K15(iTRAQ4plex)	0	0.134119	1.20394	0.224951	0	7.32e-10	6.41893	3	2039.12	2.77689	40.7454	1
530381722	eTDVVNFDDIASSENLLHLTANRPk	1	3	1	N-Term(iTRAQ4plex); K25(iTRAQ4plex)	0	1.61209	1.16506	2.14577	0	6.534e-11	6.41837	4	3086.6	-0.403633	66.6696	0
4503139	gQDHcGIESEVVAGIPR	9	1	1	N-Term(iTRAQ4plex); C5(Carbamidomethyl)	0	1.15205	0.734321	1.28946	0	5.231e-11	6.41724	3	1967.97	-0.898871	40.124	0
5729730	nYGILADATEQVGQHk	2	3	1	N-Term(iTRAQ4plex); K16(iTRAQ4plex)	0	0.710946	0.793348	0.708758	0	3.008e-11	6.41407	3	2032.07	-1.26285	48.2319	0
530382091	aTDkDITGTLSNPEVFNYGVETHEAYk	3	2	1	N-Term(iTRAQ4plex); K4(iTRAQ4plex); K27(iTRAQ4plex)	0	0.562893	1.40776	1.3782	0	3.739e-13	6.40982	3	3431.73	-1.33154	57.2161	1
530380520	eDAQEIADTPSGDkTSLETR	3	1	1	N-Term(iTRAQ4plex); K14(iTRAQ4plex)	0	0.41925	0.843978	0.461168	0	1.342e-13	6.40842	3	2451.2	-1.91272	25.0975	1
105990532	dAVEkPQEFTIVAFVk	3	1	1	N-Term(iTRAQ4plex); K5(iTRAQ4plex); K16(iTRAQ4plex)	0	0.10447	0.477823	0.229971	0	1.747e-08	6.40697	3	2253.29	0.025451	60.5572	0
528078353	iEDGNNFGVAVQEk	4	3	1	N-Term(iTRAQ4plex); K14(iTRAQ4plex)	0	0.745348	1.10182	0.810783	0	3.614e-09	6.40663	2	1807.95	2.09385	54.4882	0
530360487	dVVIcPDASLEDAkk	6	3	1	N-Term(iTRAQ4plex); C5(Carbamidomethyl); K14(iTRAQ4plex); K15(iTRAQ4plex)	0	1.27558	1.3409	0.869941	0	1.358e-09	6.40657	3	2092.12	-4.89167	34.9089	1
5803227	yLAEVAcGDDRk	2	2	1	N-Term(iTRAQ4plex); C7(Carbamidomethyl); K12(iTRAQ4plex)	0	0.830066	1.13438	0.830946	0	6.238e-08	6.40643	3	1684.86	1.04598	40.8034	1
115298678	sEETkENEGFTVTAEGk	8	1	1	N-Term(iTRAQ4plex); K5(iTRAQ4plex); K17(iTRAQ4plex)	0	0.242481	0.787134	0.375734	0	2.319e-10	6.40528	3	2288.16	-0.227357	14.8804	1
4502027	aDDkETcFAEEGkk	32	2	1	N-Term(iTRAQ4plex); K4(iTRAQ4plex); C7(Carbamidomethyl); K13(iTRAQ4plex); K14(iTRAQ4plex)	0	0.328764	0.90958	0.276297	0	8.881e-13	6.40367	3	2204.14	0.747067	7.49176	2
296531406	eFHQAGkPIGLccIAPVLAAk	2	3	1	N-Term(iTRAQ4plex); K7(iTRAQ4plex); C12(Carbamidomethyl); C13(Carbamidomethyl); K21(iTRAQ4plex)	0	1.88499	1.01776	0.631087	0	2.246e-11	6.40228	3	2712.5	-3.68361	56.4362	0
5031593	gFESPSDNSSAMLLQWHEk	2	2	1	N-Term(iTRAQ4plex); K19(iTRAQ4plex)	0	0.593053	0.653007	0.92831	0	4.015e-10	6.39914	3	2451.19	0.485597	53.2636	0
38327039	kFDEVLVNHFcEEFGk	2	1	1	N-Term(iTRAQ4plex); K1(iTRAQ4plex); C11(Carbamidomethyl); K16(iTRAQ4plex)	0	0.819642	0.793929	0.820094	0	3.352e-08	6.39585	3	2430.25	-0.619564	55.4226	1
55956899	eIETYHNLLEGGQEDFESSGAGk	1	1	1	N-Term(iTRAQ4plex); K23(iTRAQ4plex)	0	0.738221	0.385822	0.621747	0	8.271e-12	6.39342	3	2798.33	-1.36146	51.2422	0
30795231	kAEGAATEEEGTPk	2	1	1	N-Term(iTRAQ4plex); K1(iTRAQ4plex); K14(iTRAQ4plex)	0	1.29766	1.0173	1.67305	0	1.628e-10	6.39318	3	1849.98	-1.75442	19.0295	1
50592988	aVAFQNPQTHVIENLHAAAYR	5	1	1	N-Term(iTRAQ4plex)	0	1.08905	0.966447	0.850727	0	1.61e-10	6.39154	3	2494.29	-7.58978	48.2691	0
218505670	akPEGALQNNDGLYDPDcDESGLFk	4	1	1	N-Term(iTRAQ4plex); K2(iTRAQ4plex); C18(Carbamidomethyl); K25(iTRAQ4plex)	0	2.85086	1.3185	2.52605	0	3.203e-11	6.39081	3	3185.53	-4.14639	65.0825	0
530420370	gLVDkFNQGMVDTAk	1	6	1	N-Term(iTRAQ4plex); K5(iTRAQ4plex); K15(iTRAQ4plex)	0	1.56421	1.01417	1.44805	0	8.492e-09	6.3904	3	2055.12	-1.64515	40.386	1
39995082	lQQQQRPEDAEDGAEGGGk	1	2	1	N-Term(iTRAQ4plex); K19(iTRAQ4plex)	0	3.15899	1.28512	2.78349	0	1.081e-12	6.38854	3	2301.13	-1.33563	29.0743	0
9257257	aHDGGIYAISWSPDSTHLLSASGDk	4	4	1	N-Term(iTRAQ4plex); K25(iTRAQ4plex)	0	0.619663	1.03829	0.227812	0	2.483e-12	6.38749	3	2873.44	2.67082	69.9967	0
13569840	yVIHTVGPIAYGEPSASQAAELR	1	2	1	N-Term(iTRAQ4plex)	0	0.940172	0.701901	0.503308	0	2.066e-11	6.3869	3	2573.34	-4.12179	66.4516	0
14165280	lITINQQWkPIEELQNVQR	1	1	1	N-Term(iTRAQ4plex); K9(iTRAQ4plex)	0	2.3094	0.510524	6.34517	0	4.614e-10	6.38619	3	2638.48	-3.70115	78.0227	0
15553127	aILQHLGLESTcDDSIIVk	1	2	1	N-Term(iTRAQ4plex); C12(Carbamidomethyl); K19(iTRAQ4plex)	0	1.08586	0.406192	1.59195	0	3.675e-12	6.38426	3	2400.31	1.0302	91.8646	0
510025468	lGPSDYFGEIALLMNRPR	1	1	1	N-Term(iTRAQ4plex)	0	0.625047	1.08843	0.766695	0	8.231e-11	6.38306	3	2193.16	-1.01764	115.031	0
10863945	kkDQVTAQEIFQDNHEDGPTAk	2	1	1	N-Term(iTRAQ4plex); K1(iTRAQ4plex); K2(iTRAQ4plex); K22(iTRAQ4plex)	0	1.11679	0.955143	1.14507	0	1.124e-09	6.38219	3	3075.61	-3.02469	21.4396	2
154146191	eLISNSSDALDkIR	4	2	1	N-Term(iTRAQ4plex); K12(iTRAQ4plex)	0	1.27677	1.19359	0.609747	0	7.636e-11	6.38172	3	1849.02	-3.34836	42.9997	1
4759302	sLSSSLDDTEVkk	2	1	1	N-Term(iTRAQ4plex); K12(iTRAQ4plex); K13(iTRAQ4plex)	0	1.76602	1.3059	1.23307	0	1.436e-11	6.37961	3	1841.02	-0.944595	22.1176	1
530412098	aTFGcHDGYSLDGPEEIEcTk	14	2	1	N-Term(iTRAQ4plex); C5(Carbamidomethyl); C19(Carbamidomethyl); K21(iTRAQ4plex)	0	0.385813	0.71739	0.510603	0	7.892e-11	6.37897	3	2674.19	-4.79776	42.1041	0
16507237	dNHLLGTFDLTGIPPAPR	46	1	1	N-Term(iTRAQ4plex)	0	1.13322	0.883619	1.22974	0	6.362e-10	6.37565	3	2078.13	7.0552	79.2842	0
4504351	gTFSQLSELHcDk	24	1	1	N-Term(iTRAQ4plex); C11(Carbamidomethyl); K13(iTRAQ4plex)	0	0.128084	0.80893	0.267856	0	2.682e-08	6.37559	3	1809.91	0.365847	35.0747	0
4504183	mLLADQGQSWkEEVVTVETWQEGSLk	3	2	1	N-Term(iTRAQ4plex); M1(Oxidation); K11(iTRAQ4plex); K26(iTRAQ4plex)	0	0.562193	1.7053	1.08727	0	3.209e-10	6.37435	3	3439.76	-5.36335	88.9299	1
7705704	aGMSAEQAQGLLEk	3	5	1	N-Term(iTRAQ4plex); K14(iTRAQ4plex)	0	1.43614	1.47522	1.38266	0	1.163e-10	6.37416	2	1720.91	-1.51002	42.0196	0
4504183	yISLIYTNYEAGkDDYVk	7	1	1	N-Term(iTRAQ4plex); K13(iTRAQ4plex); K18(iTRAQ4plex)	0	0.188124	1.31938	1.39428	0	1.357e-12	6.37399	3	2587.37	2.10892	62.8881	1
38372925	sSEHINEGETAMLVck	2	4	1	N-Term(iTRAQ4plex); C15(Carbamidomethyl); K16(iTRAQ4plex)	0	1.07747	0.862133	1.06163	0	2.799e-10	6.37364	3	2093.02	-2.0365	27.3395	0
530408985	eQHLYYQDQLLPVSR	15	6	1	N-Term(iTRAQ4plex)	0	0.26358	1.117	0.27075	0	4.366e-10	6.37264	3	2033.05	-5.91876	48.5112	0
154146191	cLELFTELAEDkENYk	1	2	1	N-Term(iTRAQ4plex); C1(Carbamidomethyl); K12(iTRAQ4plex); K16(iTRAQ4plex)	0	2.90937	1.13079	1.46845	0	5.994e-12	6.37124	3	2434.25	-2.01372	77.3962	1
108773782	vAETANEEEVkk	1	1	1	N-Term(iTRAQ4plex); K11(iTRAQ4plex); K12(iTRAQ4plex)	0	1.63501	1.25289	2.80192	0	2.118e-09	6.36805	3	1778.98	-5.76574	30.1551	1
71773329	eDAQVAAEILEIADTPSGDkTSLETR	5	3	1	N-Term(iTRAQ4plex); K20(iTRAQ4plex)	0	0.344955	1.63651	0.663441	0	8.781e-13	6.36346	3	3047.56	-2.3016	74.2587	1
4507467	nSLcIENScIAAHDk	2	1	1	N-Term(iTRAQ4plex); C4(Carbamidomethyl); C9(Carbamidomethyl); K15(iTRAQ4plex)	0	1.22578	0.890569	0.935337	0	1.27e-09	6.36211	3	2019.97	-6.34975	32.8872	0
98986464	eEIHkDLLVTGAYEISDQSGGAGGLR	3	2	1	N-Term(iTRAQ4plex); K5(iTRAQ4plex)	0	0.920501	1.11526	0.737678	0	1.212e-09	6.3614	4	3003.55	-3.42209	57.4038	1
50845386	tDLEkDIISDTSGDFRk	6	3	1	N-Term(iTRAQ4plex); K5(iTRAQ4plex); K17(iTRAQ4plex)	0	0.108659	1.45804	0.132275	0	1.118e-08	6.36116	4	2372.26	-3.61122	72.7373	2
150418007	nRPDYVSEEEEDDEDFETAVk	3	7	1	N-Term(iTRAQ4plex); K21(iTRAQ4plex)	0	1.21727	1.16401	1.97694	0	3.033e-10	6.35997	3	2804.27	3.93201	44.9546	0
189458817	eAGSQkDENLALYVENQFR	1	1	1	N-Term(iTRAQ4plex); K6(iTRAQ4plex)	0	0.331057	0.806523	0.68246	0	2.548e-10	6.35905	3	2499.28	3.59688	70.1979	1
4557741	lNEAkEEFTSGGPLGQk	2	1	1	N-Term(iTRAQ4plex); K5(iTRAQ4plex); K17(iTRAQ4plex)	0	0.670755	1.30349	0.753156	0	1.211e-12	6.35824	3	2237.21	-1.53225	43.616	1
12667788	yLYVDkNFINNPLAQADWAAk	1	2	1	N-Term(iTRAQ4plex); K6(iTRAQ4plex); K21(iTRAQ4plex)	0	0.802884	1.14183	0.606069	0	1.036e-09	6.35486	3	2886.54	-4.44508	85.6604	1
29789006	akDQNESLDEEMFYk	2	3	1	N-Term(iTRAQ4plex); K2(iTRAQ4plex); K15(iTRAQ4plex)	0	0.360737	1.21879	0.486283	0	3.084e-09	6.3526	3	2279.12	-0.529687	38.5401	1
4505753	fSGWYDADLSPAGHEEAk	6	1	1	N-Term(iTRAQ4plex); K18(iTRAQ4plex)	0	1.31383	1.18556	1.13137	0	1.267e-09	6.35157	3	2268.08	-1.10174	53.2924	0
4506583	dkNEQAFEEVFQNANFR	1	1	1	N-Term(iTRAQ4plex); K2(iTRAQ4plex)	0	0.686671	0.921877	1.16385	0	4.363e-10	6.34675	3	2374.17	-0.598518	66.7924	1
24797086	tkENVNATENcISAVGk	2	2	1	N-Term(iTRAQ4plex); K2(iTRAQ4plex); C11(Carbamidomethyl); K17(iTRAQ4plex)	0	0.805601	0.853315	1.06677	0	6.205e-10	6.34669	3	2267.2	-0.517877	19.9059	1
373251164	hSFGPLDYESLQQELALk	2	1	1	N-Term(iTRAQ4plex); K18(iTRAQ4plex)	0	1.26211	1.01773	1.1074	0	7.341e-11	6.34588	3	2363.25	1.27949	84.9944	0
24233517	aIEkLEEEQHALFAR	1	1	1	N-Term(iTRAQ4plex); K4(iTRAQ4plex)	0	0.902946	0.884822	1.88603	0	3.743e-10	6.34552	3	2072.14	-0.0119344	59.3261	1
167857790	yVGGQEHFAHLLILR	12	1	1	N-Term(iTRAQ4plex)	0	0.209882	0.674278	0.241287	0	1.087e-10	6.34528	2	1897.06	2.85333	46.781	0
56676330	yVLENHPGTNSNYQMHLLk	2	2	1	N-Term(iTRAQ4plex); K19(iTRAQ4plex)	0	0.569633	0.917314	0.626605	0	1.221e-08	6.34378	4	2546.31	-0.059765	52.3074	0
61743954	aPNISMPDVDLNLkGPk	1	5	1	N-Term(iTRAQ4plex); K14(iTRAQ4plex); K17(iTRAQ4plex)	0	0.260912	1.31023	0.359033	0	1.755e-07	6.34358	3	2241.27	3.28475	70.4128	1
530360894	iRPGEQEQYESTIGFk	1	26	1	N-Term(iTRAQ4plex); K16(iTRAQ4plex)	0	0.185362	0.855563	0.307155	0	2.676e-07	6.34093	3	2170.14	1.36037	40.083	0
154146191	kHLEINPDHSIIETLR	4	2	1	N-Term(iTRAQ4plex); K1(iTRAQ4plex)	0	1.43576	0.856206	0.817201	0	6.187e-11	6.34047	3	2203.24	-1.48628	31.9038	1
50363217	lYHSEAFTVNFGDTEEAk	45	1	1	N-Term(iTRAQ4plex); K18(iTRAQ4plex)	0	0.370771	0.994976	0.389415	0	5.89e-10	6.33999	3	2346.14	-2.13843	55.6069	0
153070260	gEAAAERPGEAAVASSPSk	12	1	1	N-Term(iTRAQ4plex); K19(iTRAQ4plex)	0	0.892262	1.01154	1.07589	0	2.117e-12	6.33804	3	2073.08	-0.584098	8.58823	0
4502027	kVPQVSTPTLVEVSR	130	2	1	N-Term(iTRAQ4plex); K1(iTRAQ4plex)	0	0.338286	0.928692	0.330181	0	5.514e-09	6.33729	3	1928.14	0.471499	38.9219	1
34734066	aITPPHPASQANIIFDITEGNLR	3	1	1	N-Term(iTRAQ4plex)	0	0.614096	0.985094	0.555253	0	1.65e-11	6.33645	3	2619.4	-0.375135	85.251	0
11321561	eVGTPHGIILDSVDAAFIcPGSSR	6	1	1	N-Term(iTRAQ4plex); C19(Carbamidomethyl)	0	0.178106	0.691003	0.286973	0	1.548e-11	6.33614	3	2642.35	3.25456	107.191	0
156416003	iDEYDYSkPIQGQQk	2	3	1	N-Term(iTRAQ4plex); K8(iTRAQ4plex); K15(iTRAQ4plex)	0	3.65337	1.01806	1.76167	0	1.858e-08	6.33417	3	2244.18	-1.53699	55.5028	0
50363217	eLDRDTVFALVNYIFFk	1	1	1	N-Term(iTRAQ4plex); K17(iTRAQ4plex)	0	0.22276	0.989359	0.179384	0	4.829e-10	6.33397	3	2378.3	-0.905545	114.23	1
223941782	qEQATEENAGVPVGPHLSLAYEDk	1	1	1	N-Term(iTRAQ4plex); K24(iTRAQ4plex)	0	0.944146	0.879804	1.05349	0	2.648e-10	6.33375	3	2870.44	0.126858	59.5932	0
124494254	sLVEASSSGVSVLSLcEk	1	1	1	N-Term(iTRAQ4plex); C16(Carbamidomethyl); K18(iTRAQ4plex)	0	1.15166	1.01876	1.49551	0	5.004e-12	6.33243	2	2140.13	-4.50255	75.8794	0
115298678	eGVQkEDIPPADLSDQVPDTESETR	35	1	1	N-Term(iTRAQ4plex); K5(iTRAQ4plex)	0	0.273077	0.653034	0.343468	0	1.363e-12	6.33166	3	3043.5	0.944783	47.3485	1
50593025	iRPTVQEDGGDVIYk	1	3	1	N-Term(iTRAQ4plex); K15(iTRAQ4plex)	0	2.03249	1.00564	1.58898	0	2.462e-09	6.33039	3	1978.08	-0.809991	58.2454	0
12667788	kMEDSVGcLETAEEVkR	2	2	1	N-Term(iTRAQ4plex); K1(iTRAQ4plex); C8(Carbamidomethyl); K16(iTRAQ4plex)	0	0.861857	0.894599	1.08067	0	2.035e-08	6.33031	4	2413.24	-0.601095	28.6305	2
4502027	mPcAEDYLSVVLNQLcVLHEk	5	2	1	N-Term(iTRAQ4plex); C3(Carbamidomethyl); C16(Carbamidomethyl); K21(iTRAQ4plex)	0	0.400013	0.991879	0.27417	0	2.418e-11	6.32895	4	2806.4	-4.86589	115.171	0
4826762	lPEcEADDGcPkPPEIAHGYVEHSVR	1	1	1	N-Term(iTRAQ4plex); C4(Carbamidomethyl); C10(Carbamidomethyl); K12(iTRAQ4plex)	0		0.0533963	0.0240407	0	2.07e-11	6.32567	5	3250.57	4.68829	46.7935	0
109637759	sESELIDELSEDFDRSEck	3	3	1	N-Term(iTRAQ4plex); C18(Carbamidomethyl); K19(iTRAQ4plex)	0	0.969797	1.11923	0.608921	0	5.155e-10	6.32517	3	2576.18	-3.38524	83.4899	1
530381919	aAAIGIDLGTTYScVGVFQHGk	6	3	1	N-Term(iTRAQ4plex); C14(Carbamidomethyl); K22(iTRAQ4plex)	0	1.77763	1.41115	0.605245	0	1.6e-12	6.32431	3	2553.33	-3.01772	71.8866	0
61743954	vDIDAPDVEVHDPDWHLk	2	5	1	N-Term(iTRAQ4plex); K18(iTRAQ4plex)	0	0.212945	1.51701	0.286748	0	2.08e-11	6.32401	3	2388.21	0.743389	63.3399	0
72534684	iAVSkPSGPQPQADLQALLQSGAQVR	1	1	1	N-Term(iTRAQ4plex); K5(iTRAQ4plex)	0	0.698431	0.787165	0.673193	0	8.059e-12	6.32143	3	2947.65	-2.96571	73.7066	0
223029410	dHFGLEGDEESTMLEDSVSPk	2	2	1	N-Term(iTRAQ4plex); K21(iTRAQ4plex)	0	0.447993	1.16997	0.840941	0	4.059e-11	6.321	3	2610.21	-0.860205	60.5424	0
115527062	yGGLHFSDQVEVFSPPGSDR	10	3	1	N-Term(iTRAQ4plex)	0	0.189729	1.13758	0.241272	0	1.803e-12	6.31985	2	2338.12	-0.420402	58.8315	0
20149498	kLNQALLDLHALGSAR	2	2	1	N-Term(iTRAQ4plex); K1(iTRAQ4plex)	0	0.436225	0.284114	0.408833	0	1.699e-10	6.31973	3	2008.19	0.491092	48.2905	1
530366880	vGAVDADkHHSLGGQYGVQGFPTIk	3	6	1	N-Term(iTRAQ4plex); K8(iTRAQ4plex); K25(iTRAQ4plex)	0	2.01735	0.812426	0.947367	0	1.669e-08	6.31853	4	3013.62	-2.13664	53.1224	1
4826643	wGTDEDkFTEILcLR	4	1	1	N-Term(iTRAQ4plex); K7(iTRAQ4plex); C13(Carbamidomethyl)	0	0.133402	1.38578	0.188485	0	2.055e-09	6.31745	3	2171.11	2.02229	109.987	1
110349750	gFGVDHGQVAEQSAGVLHLR	2	2	1	N-Term(iTRAQ4plex)	0	1.05794	1.01466	0.827823	0	1.839e-09	6.31661	4	2221.16	0.128962	38.3408	0
4501867	vAMSHFEPNEYIHYDLLEk	3	1	1	N-Term(iTRAQ4plex); K19(iTRAQ4plex)	0	1.22103	1.07584	1.10116	0	3.914e-08	6.31502	4	2623.31	-0.597197	58.2411	0
50845386	rAEDGSVIDYELIDQDAR	33	3	1	N-Term(iTRAQ4plex)	0	0.443434	1.0493	0.443223	0	2.18e-09	6.31445	3	2209.08	-1.32256	53.6587	1
261399877	aIkNDSVVAGGGAIEMELSk	2	4	1	N-Term(iTRAQ4plex); K3(iTRAQ4plex); K20(iTRAQ4plex)	0	0.684238	0.846835	0.875623	0	6.368e-10	6.31321	3	2421.33	-5.17462	54.014	1
4502171	aELEIQkDALEPGQR	1	2	1	N-Term(iTRAQ4plex); K7(iTRAQ4plex)	0	1.38719	1.1126	0.617828	0	1.625e-10	6.31182	3	1985.09	-0.6386	40.4218	1
24234699	gQVGGQVSVEVDSAPGTDLAk	6	1	1	N-Term(iTRAQ4plex); K21(iTRAQ4plex)	0	1.70164	1.32306	1.11123	0	7.663e-14	6.31126	2	2302.21	-2.24395	42.325	0
9558751	rPGQAPPDQEALQVVYER	1	1	1	N-Term(iTRAQ4plex)	0	0.805005	0.750706	0.728359	0	2.31e-10	6.31024	3	2197.14	-5.85953	36.1465	0
116063573	gAGTGGLGLAVEGPSEAk	6	2	1	N-Term(iTRAQ4plex); K18(iTRAQ4plex)	0	0.447974	1.05354	0.774592	0	5.143e-13	6.30882	2	1859	-5.23011	64.2682	0
126012571	acTEAEFAcHSYNEcVALEYR	1	8	1	N-Term(iTRAQ4plex); C2(Carbamidomethyl); C9(Carbamidomethyl); C15(Carbamidomethyl)	0	0.323285	0.793358	0.528318	0	8.879e-13	6.30808	3	2724.17	2.67265	58.8749	0
5032007	lIDDYGVEEEPAELPEGTSLTVDNkR	2	1	1	N-Term(iTRAQ4plex); K25(iTRAQ4plex)	0	0.417368	1.50295	0.336562	0	2.404e-12	6.30684	3	3177.59	-4.62444	59.606	1
12667788	kQELEEIcHDLEAR	6	2	1	N-Term(iTRAQ4plex); K1(iTRAQ4plex); C8(Carbamidomethyl)	0	0.982634	0.659465	1.10087	0	2.041e-09	6.30457	3	2058.05	-0.796215	38.9303	1
4502049	hIDcAHVYQNENEVGVAIQEk	7	1	1	N-Term(iTRAQ4plex); C4(Carbamidomethyl); K21(iTRAQ4plex)	0	1.18934	1.11855	1.26742	0	2.49e-09	6.30452	4	2741.34	-5.69968	29.6107	0
70778918	tILDDLRAEDHFSVIDFNQNIR	1	1	1	N-Term(iTRAQ4plex)	0	0.195518	0.66197	0.197235	0	2.475e-08	6.30425	4	2775.43	5.10966	114.659	1
11415030	tVTAMDVVYALkR	2	1	1	N-Term(iTRAQ4plex); K12(iTRAQ4plex)	0	0.232471	1.25288	0.149386	0	2.743e-09	6.30401	3	1755.01	1.30291	76.7526	1
530364759	eGTINVHDVETQFNQYk	4	26	1	N-Term(iTRAQ4plex); K17(iTRAQ4plex)	0	2.94784	0.955163	0.548211	0	6.951e-11	6.30227	3	2310.16	-2.35216	54.4057	0
149999378	kVSASVAEVQEQYTER	2	6	1	N-Term(iTRAQ4plex); K1(iTRAQ4plex)	0	0.434829	1.16069	0.641424	0	3.476e-09	6.30206	3	2112.12	1.01642	35.7195	1
354725902	gQFHEYQESTIGAAFLTQSVcLDDTTVk	1	2	1	N-Term(iTRAQ4plex); C21(Carbamidomethyl); K28(iTRAQ4plex)	0	1.1003	1.62615	1.04631	0	3.726e-12	6.30147	3	3433.68	-0.154746	79.064	0
4759300	rLQQTQNQVDEVVDIMR	1	1	1	N-Term(iTRAQ4plex)	0	0.189608	0.870519	0.38859	0	4.223e-08	6.3004	3	2216.16	0.840016	59.2072	1
4557888	rLLEDGEDFNLGDALDSSNSMQTIQk	4	2	1	N-Term(iTRAQ4plex); K26(iTRAQ4plex)	0	3.88485	2.42363	2.57609	0	3.433e-12	6.30006	3	3184.56	-2.58881	77.4459	1
7669492	gILGYTEHQVVSSDFNSDTHSSTFDAGAGIALNDHFVk	13	3	1	N-Term(iTRAQ4plex); K38(iTRAQ4plex)	0	1.83436	0.678995	1.55373	0	8.736e-10	6.29884	4	4325.09	-2.88751	64.575	0
4758304	dLGLSESGEDVNAAILDESGkk	5	1	1	N-Term(iTRAQ4plex); K21(iTRAQ4plex); K22(iTRAQ4plex)	0	1.49171	0.648629	1.71638	0	2.693e-12	6.2983	2	2679.39	-4.61469	51.5598	1
299890871	kYFTcDEGHGIFVR	1	4	1	N-Term(iTRAQ4plex); K1(iTRAQ4plex); C5(Carbamidomethyl)	0	0.73071	0.832052	0.775436	0	3.034e-11	6.29663	3	2017.02	1.98655	29.5409	1
16507237	akFEELNMDLFR	5	1	1	N-Term(iTRAQ4plex); K2(iTRAQ4plex)	0	2.20995	1.11042	1.56128	0	3.305e-08	6.29213	3	1800.96	0.737443	94.5384	1
4557305	iGEHTPSALAIMENANVLAR	10	2	1	N-Term(iTRAQ4plex)	0	0.920346	0.69774	0.744138	0	7.285e-12	6.29207	3	2251.2	-1.56441	75.2616	0
19718759	fGSHcGIPEEYcVSGVNTWR	2	4	1	N-Term(iTRAQ4plex); C5(Carbamidomethyl); C12(Carbamidomethyl)	0	1.12441	0.93985	1.0115	0	6.973e-10	6.2917	3	2499.13	-2.01872	63.5689	0
45580688	lIDQYGTHYLQSGSLGGEYR	3	1	1	N-Term(iTRAQ4plex)	0	0.230801	1.00276	0.378275	0	5.52e-10	6.29164	3	2401.19	-0.372712	54.9581	0
19920317	eRDFTSLENTVEER	5	1	1	N-Term(iTRAQ4plex)	0	1.11218	0.868277	1.20724	0	7.111e-07	6.28914	3	1868.9	-4.07403	40.3545	1
530421227	lGAGPDGVEEIkR	2	5	1	N-Term(iTRAQ4plex); K12(iTRAQ4plex)	0	1.23557	1.22316	0.8629	0	6.28e-10	6.28877	3	1628.92	-0.120169	33.4823	1
115298678	rIPIEDGSGEVVLSR	8	1	1	N-Term(iTRAQ4plex)	0	0.361184	0.788105	0.470824	0	4.237e-11	6.28876	3	1770.98	-0.957588	39.532	1
4502027	yIcENQDSISSkLk	4	2	1	N-Term(iTRAQ4plex); C3(Carbamidomethyl); K12(iTRAQ4plex); K14(iTRAQ4plex)	0	0.249779	1.06179	0.272718	0	2.335e-10	6.28585	3	2117.11	-9.08689	26.8207	1
150417996	iQSGHSLEGcFQVIk	2	1	1	N-Term(iTRAQ4plex); C10(Carbamidomethyl); K15(iTRAQ4plex)	0	0.761519	0.876908	0.98084	0	4.893e-09	6.28465	3	1991.06	-2.40175	39.8463	0
4502027	rHPYFYAPELLFFAk	62	1	1	N-Term(iTRAQ4plex); K15(iTRAQ4plex)	0	0.234153	0.871818	0.247942	0	1.12e-07	6.28368	3	2187.2	0.245514	103.002	1
24797076	kGPLQHHNLLVcHVTDFYPGSIQVR	4	1	1	N-Term(iTRAQ4plex); K1(iTRAQ4plex); C12(Carbamidomethyl)	0	0.870249	0.661485	0.772292	0	7.896e-08	6.28359	4	3203.7	-5.01128	41.846	1
7669492	vIISAPSADAPMFVMGVNHEk	11	3	1	N-Term(iTRAQ4plex); K21(iTRAQ4plex)	0	1.78263	1.21459	0.708628	0	3.26e-12	6.2829	3	2501.31	-1.6371	75.6149	0
4502027	aLVLIAFAQYLQQcPFEDHVk	7	1	1	N-Term(iTRAQ4plex); C14(Carbamidomethyl); K21(iTRAQ4plex)	0	0.256838	1.02472	0.229358	0	7.692e-11	6.27719	3	2778.49	1.39458	113.833	0
7657069	hDDSSDNFcEADDIQSPEAEYVDLLLNPER	3	1	1	N-Term(iTRAQ4plex); C9(Carbamidomethyl)	0				0	7.982e-13	6.27671	3	3637.58	-3.98733	86.6866	0
87196339	fEPGQSYAGVVQYSHSQMQEHVSLR	4	1	1	N-Term(iTRAQ4plex)	0	0.319337	0.858321	0.333399	0	2.007e-10	6.27254	4	3008.45	1.47079	79.8396	0
32483399	sVIDPVPAPVGDSHVDGAAk	2	2	1	N-Term(iTRAQ4plex); K20(iTRAQ4plex)	0	1.24706	1.30643	1.40789	0	4.585e-12	6.27229	3	2219.19	-1.94466	35.4811	0
4557469	lHDINAQMVEDQGFLDSLR	3	5	1	N-Term(iTRAQ4plex)	0	0.53477	0.950743	0.598624	0	3.514e-11	6.27222	3	2345.17	2.82975	68.353	0
56682959	kPDcDDWESGLNAmEcALHLEk	11	1	1	K1(iTRAQ4plex); N-Term(iTRAQ4plex); C4(Carbamidomethyl); M14(Oxidation); C16(Carbamidomethyl); K22(iTRAQ4plex)	0	0.985487	0.428038	0.944685	0	1.059e-11	6.27207	4	3066.43	-1.42498	53.6222	0
20127408	eVEAVIPDHcIFASNTSALPISEIAAVSk	5	3	1	N-Term(iTRAQ4plex); C10(Carbamidomethyl); K29(iTRAQ4plex)	0	1.03056	0.901473	0.703459	0	6.328e-10	6.27142	3	3356.75	-3.79437	114.482	0
4505529	eQLGEFYEALDcLcIPR	1	1	1	N-Term(iTRAQ4plex); C12(Carbamidomethyl); C14(Carbamidomethyl)	0	0.223225	0.708165	0.21338	0	1.901e-11	6.27137	2	2257.07	-2.39896	114.965	0
5031635	lTGIkHELQANcYEEVkDR	2	1	1	N-Term(iTRAQ4plex); K5(iTRAQ4plex); C12(Carbamidomethyl); K17(iTRAQ4plex)	0	0.734598	1.01771	0.649166	0	6.533e-12	6.27063	4	2735.44	-3.68261	33.8396	2
259155302	yVcEGPSHGGLPGASSEk	2	3	1	N-Term(iTRAQ4plex); C3(Carbamidomethyl); K18(iTRAQ4plex)	0	1.07025	0.99947	1.09785	0	2.198e-10	6.26973	3	2120.03	0.488173	35.325	0
12025678	mLDAEDIVNTARPDEk	3	2	1	N-Term(iTRAQ4plex); K16(iTRAQ4plex)	0	0.717816	1.10917	0.56507	0	7.009e-11	6.26824	3	2105.08	2.86197	79.8946	0
116063573	vHSPSGALEEcYVTEIDQDk	9	2	1	N-Term(iTRAQ4plex); C11(Carbamidomethyl); K20(iTRAQ4plex)	0	0.527929	1.09899	0.750671	0	1.122e-08	6.26726	3	2565.22	-6.77641	45.6483	0
223718246	gGEDGPAIAIDLSGINETNDLkR	1	1	1	N-Term(iTRAQ4plex); K22(iTRAQ4plex)	0	1.69026	1.69261	3.02741	0	2.068e-13	6.26643	3	2643.38	-1.06577	67.0819	1
4507149	gDGPVQGIINFEQk	16	1	1	N-Term(iTRAQ4plex); K14(iTRAQ4plex)	0	0.874825	1.19881	0.950412	0	2.903e-09	6.26441	2	1789.96	-3.64896	62.0328	0
308818200	sccDYALHVDITHWNDSVk	4	2	1	N-Term(iTRAQ4plex); C2(Carbamidomethyl); C3(Carbamidomethyl); K19(iTRAQ4plex)	0	0.815036	1.1889	0.686184	0	2.076e-11	6.26371	3	2608.21	-3.22267	55.8115	0
4758012	gQFSTDELVAEVEk	5	8	1	N-Term(iTRAQ4plex); K14(iTRAQ4plex)	0	1.22643	0.75455	1.49085	0	1.32e-09	6.26281	2	1839.96	-1.3073	57.3046	0
530401027	rVENSIPAAGETQNVEVAAGPAGk	3	3	1	N-Term(iTRAQ4plex); K24(iTRAQ4plex)	0	0.638186	1.27322	0.740473	0	5.531e-13	6.2607	3	2653.41	-1.67813	28.8502	1
91199540	iPNIYAIGDVVAGPMLAHk	4	3	1	N-Term(iTRAQ4plex); K19(iTRAQ4plex)	0	1.17876	0.777946	0.760193	0	2.426e-11	6.25979	3	2267.29	2.77167	94.0477	0
4758012	rkDPELWGSVLLESNPYR	3	3	1	N-Term(iTRAQ4plex); K2(iTRAQ4plex)	0	0.801087	0.729581	0.587518	0	5.882e-09	6.25915	3	2447.32	-2.19914	62.53	2
55769533	dLDDIEDENEQLkQENk	1	1	1	N-Term(iTRAQ4plex); K13(iTRAQ4plex); K17(iTRAQ4plex)	0	0.730014	1.80309	0.899913	0	6.495e-11	6.2588	3	2507.25	0.441908	58.8276	1
163644321	eIEQEAAVELSQLRDPQHDLDR	4	1	1	N-Term(iTRAQ4plex)	0	1.53925	1.39442	0.96612	0	1.674e-09	6.25781	4	2735.37	-1.4498	67.1515	1
530410349	gAPVGGHILSYLLEk	6	4	1	N-Term(iTRAQ4plex); K15(iTRAQ4plex)	0	0.161675	1.09794	0.199809	0	6.366e-11	6.25376	2	1842.07	0.664961	62.6522	0
14149734	aGEAGkLEEVMQELR	2	2	1	N-Term(iTRAQ4plex); K6(iTRAQ4plex)	0	0.803515	1.16446	1.25329	0	2.574e-10	6.25249	3	1948.04	-0.367448	72.738	1
11559929	aLQQYTLEPSEkPFDLk	5	1	1	N-Term(iTRAQ4plex); K12(iTRAQ4plex); K17(iTRAQ4plex)	0	2.26121	1.16276	2.33094	0	5.653e-11	6.24928	3	2439.35	-1.45852	59.9804	0
61743954	vSMPDVDLNLkGPk	1	5	1	N-Term(iTRAQ4plex); K11(iTRAQ4plex); K14(iTRAQ4plex)	0	0.203066	1.72752	0.277401	0	1.149e-08	6.24753	3	1945.12	4.39776	63.6804	1
530360793	kETESEAEDNLDDLEk	2	7	1	N-Term(iTRAQ4plex); K1(iTRAQ4plex); K16(iTRAQ4plex)	0	0.72266	0.918989	1.52078	0	9.402e-09	6.24491	3	2297.14	0.715218	50.4812	1
24797074	ePVELGQPNTLIcHIDk	4	1	1	N-Term(iTRAQ4plex); C13(Carbamidomethyl); K17(iTRAQ4plex)	0	2.1497	0.817799	0.295166	0	2.637e-09	6.24483	3	2251.18	-8.15785	57.7202	0
530410349	gVSFYEVPPHLFAVADTVYR	5	4	1	N-Term(iTRAQ4plex)	0	0.155384	1.09099	0.197019	0	7.327e-10	6.24481	3	2411.25	-1.08521	78.5936	0
7706025	aGLQEGDQVLAVNDVDFQDIEHSk	2	2	1	N-Term(iTRAQ4plex); K24(iTRAQ4plex)	0	1.26533	1.50197	0.938591	0	7.378e-13	6.24271	3	2915.46	-0.899416	63.6078	0
4507877	gWLRDPSASPGDAGEQAIR	1	4	1	N-Term(iTRAQ4plex)	0	0.320985	1.11184	0.247276	0	2.175e-10	6.24058	3	2127.07	-0.666002	40.1409	1
54873613	kSPcPSVVAPVcGSDASTYSNEcELQR	1	4	1	K1(iTRAQ4plex); N-Term(iTRAQ4plex); C4(Carbamidomethyl); C12(Carbamidomethyl); C23(Carbamidomethyl)	0	0.162786	1.20636	0.228912	0	9.55e-11	6.23938	3	3286.54	0.409123	49.7741	1
12667788	tFHIFYYLLSGAGEHLk	1	2	1	N-Term(iTRAQ4plex); K17(iTRAQ4plex)	0	0.673478	0.548959	0.804566	0	5.472e-11	6.23856	3	2284.22	-8.03219	86.2946	0
5453597	fITHAPPGEFNEVFNDVR	5	1	1	N-Term(iTRAQ4plex)	0	0.843529	1.02013	0.925351	0	4.146e-10	6.23816	3	2233.12	2.08421	91.1884	0
4504151	dVEcGEGHFcHDNQTccR	4	1	1	N-Term(iTRAQ4plex); C4(Carbamidomethyl); C10(Carbamidomethyl); C16(Carbamidomethyl); C17(Carbamidomethyl)	0	0.21985	0.802999	0.392989	0	3.128e-10	6.23788	3	2424.92	-2.76529	26.6132	0
5453555	sNYNFEkPFLWLAR	5	2	1	N-Term(iTRAQ4plex); K7(iTRAQ4plex)	0	0.896908	0.940643	0.752796	0	4.054e-09	6.23786	3	2073.12	0.97382	85.1399	0
167614506	eGIcAIGGTSEQSSVGTQHSYSEEEk	9	2	1	N-Term(iTRAQ4plex); C4(Carbamidomethyl); K26(iTRAQ4plex)	0	0.883227	0.971695	1.51991	0	1.864e-12	6.23608	3	3058.39	-7.1373	27.8021	0
116063573	lVSNHSLHETSSVFVDSLTk	6	2	1	N-Term(iTRAQ4plex); K20(iTRAQ4plex)	0	0.688548	1.25528	0.758999	0	7.238e-12	6.23331	3	2488.32	-1.93369	48.8325	0
14165466	nNQFQALLQYADPVSAQHAk	4	5	1	N-Term(iTRAQ4plex); K20(iTRAQ4plex)	0	0.954845	1.02593	0.667313	0	5.289e-10	6.22923	3	2531.31	-4.58098	73.0407	0
4503689	mADEAGSEADHEGTHSTk	1	2	1	N-Term(iTRAQ4plex); K18(iTRAQ4plex)	0	0.29182	0.781875	0.265182	0	6.913e-13	6.22914	3	2160.97	0.394931	16.9559	0
7657056	gGAFEGTLHGPFGHGYGEGAGEGIDDAEWVVAR	2	1	1	N-Term(iTRAQ4plex)	0	0.197478	1.32053	0.40638	0	1.959e-10	6.22839	4	3459.6	-4.37746	70.6278	0
530424071	vEPSDRYPQcLcLSPTYELALQTGk	1	3	1	N-Term(iTRAQ4plex); C10(Carbamidomethyl); C12(Carbamidomethyl); K25(iTRAQ4plex)	0	1.92676	1.1068	1.11264	0	2.81e-09	6.22579	3	3213.62	1.70026	71.245	1
21264602	gQDLGQAVLDAGHSVSTLEk	2	1	1	N-Term(iTRAQ4plex); K20(iTRAQ4plex)	0	0.0842647	0.743639	0.179163	0	1.857e-12	6.22511	3	2313.23	-0.0399212	62.4056	0
4506019	gAVDDDVAEADIISTVEFNHSGELLATGDk	1	2	1	N-Term(iTRAQ4plex); K30(iTRAQ4plex)	0	0.805689	1.1824	0.72092	0	2.392e-11	6.2228	3	3376.67	3.1665	114.41	0
291621647	gLGAGAGAGEESPATSLPR	1	1	1	N-Term(iTRAQ4plex)	0	0.929012	0.883429	1.13136	0	3.562e-13	6.2222	2	1841.95	1.43681	48.5618	0
12667788	sMEAEMIQLQEELAAAER	1	2	1	N-Term(iTRAQ4plex)	0	1.10148	0.855828	1.31897	0	3.931e-12	6.2209	2	2193.07	0.817891	115.056	0
41327773	gFkFDETEQALANER	1	3	1	N-Term(iTRAQ4plex); K3(iTRAQ4plex)	0	0.943691	1.04917	0.928431	0	1.668e-09	6.21908	3	2043.04	1.07112	67.0953	1
100816392	rPLDDGVGNQLGALVHQR	2	3	1	N-Term(iTRAQ4plex)	0	0.353022	0.931907	0.544653	0	2.24e-08	6.21896	4	2089.14	-0.149378	39.9147	0
32306539	aVYISVQDkEGEk	1	1	1	N-Term(iTRAQ4plex); K9(iTRAQ4plex); K13(iTRAQ4plex)	0	1.13998	1.10939	0.735207	0	5.401e-08	6.21785	3	1898.06	-0.00361965	38.1691	1
373251164	kVSPESNEDISTTVVYR	2	1	1	N-Term(iTRAQ4plex); K1(iTRAQ4plex)	0	1.07147	0.785376	0.756268	0	1.755e-08	6.21781	3	2212.17	-0.98885	35.4041	1
112382250	eGMQLISEkPETEAVVk	4	3	1	N-Term(iTRAQ4plex); K9(iTRAQ4plex); K17(iTRAQ4plex)	0	0.118082	0.998444	0.170304	0	5.525e-11	6.21686	3	2320.28	1.89992	54.8125	0
530381747	lREEEVDADAADAAAAEEEDGEFLGMk	1	2	1	N-Term(iTRAQ4plex); K27(iTRAQ4plex)	0	2.7432	1.22928	4.07498	0	4.815e-13	6.21628	3	3169.46	-2.94419	70.9478	1
4758516	gPPQEEEEEEDEEEEATkEDAEAPGIR	3	4	1	N-Term(iTRAQ4plex); K18(iTRAQ4plex)	0	1.23291	1.24843	1.77127	0	1.063e-12	6.21624	3	3330.5	3.4699	40.177	1
10864017	lLFGHSTEGDILELVDGHFDTk	1	2	1	N-Term(iTRAQ4plex); K22(iTRAQ4plex)	0	1.11176	1.01957	1.1959	0	4.526e-09	6.21299	4	2731.42	2.37459	114.654	0
4504373	eISEVFPDQFIHLGGDEVEFk	7	2	1	N-Term(iTRAQ4plex); K21(iTRAQ4plex)	0	2.55412	0.799336	0.766378	0	5.284e-10	6.21019	3	2723.37	-2.51224	94.0971	0
12667788	kMEDSVGcLETAEEVk	4	2	1	N-Term(iTRAQ4plex); K1(iTRAQ4plex); C8(Carbamidomethyl); K16(iTRAQ4plex)	0	1.3879	1.12786	1.7772	0	6.054e-08	6.20972	3	2257.14	-0.75163	37.2139	1
5803167	kEELNAISGPNEFAEFYNR	2	1	1	N-Term(iTRAQ4plex); K1(iTRAQ4plex)	0	1.28624	0.985811	1.25058	0	1.915e-09	6.20811	3	2516.27	-0.279511	63.6699	1
17986258	nkDQGTYEDYVEGLR	15	8	1	N-Term(iTRAQ4plex); K2(iTRAQ4plex)	0	0.729435	1.07491	0.737603	0	1.516e-09	6.20556	3	2075.02	-2.47166	35.4235	1
166362737	gDAQISVTLVNHSEQEk	1	4	1	N-Term(iTRAQ4plex); K17(iTRAQ4plex)	0	0.203971	0.5744	0.454366	0	1.206e-11	6.20526	3	2143.13	2.52949	43.6509	0
530381066	dELHIVEAEAmNYEGSPIk	11	5	1	N-Term(iTRAQ4plex); M11(Oxidation); K19(iTRAQ4plex)	0	1.75363	1.03212	0.96316	0	8.452e-11	6.20349	3	2449.22	-0.309563	59.3282	0
38176300	nLEEEENLGkGEYQESLR	2	1	1	N-Term(iTRAQ4plex); K10(iTRAQ4plex)	0	0.300449	1.85985	0.355103	0	7.372e-12	6.20313	3	2425.21	0.702193	39.6429	1
291045183	kAEDLFQDAYYQSPETR	2	4	1	N-Term(iTRAQ4plex); K1(iTRAQ4plex)	0	1.37343	1.73985	1.53093	0	2.237e-10	6.20032	3	2349.16	1.41284	76.9163	1
115387104	gIkPVTLELGGk	3	3	1	N-Term(iTRAQ4plex); K3(iTRAQ4plex); K12(iTRAQ4plex)	0	1.20853	1.51583	0.610479	0	2.973e-09	6.20029	3	1644.04	-0.206282	35.5307	0
11128019	kTGQAPGYSYTAANk	2	1	1	N-Term(iTRAQ4plex); K1(iTRAQ4plex); K15(iTRAQ4plex)	0	0.762829	0.957642	0.695959	0	3.519e-08	6.19957	3	1989.08	2.17459	31.636	1
112382250	iVSSSDVGHDEYSTQSLVk	6	3	1	N-Term(iTRAQ4plex); K19(iTRAQ4plex)	0	0.146291	1.11709	0.257553	0	2.191e-09	6.19941	3	2339.2	0.594253	50.3328	0
7657015	eGYAWAEDkEHcEEYGR	3	1	1	N-Term(iTRAQ4plex); K9(iTRAQ4plex); C12(Carbamidomethyl)	0	1.09145	1.06211	0.987644	0	6.363e-11	6.19933	3	2417.07	-2.19626	21.8868	1
5031789	yPSHSFIGEESVAAGEk	2	5	1	N-Term(iTRAQ4plex); K17(iTRAQ4plex)	0	0.594023	0.803014	1.17844	0	2.088e-10	6.19781	3	2096.05	-0.460707	56.8473	0
38327039	wNSPAEEGSSDcEVFSk	4	1	1	N-Term(iTRAQ4plex); C12(Carbamidomethyl); K17(iTRAQ4plex)	0	1.46564	0.939056	1.1217	0	2.121e-11	6.19553	2	2217	1.81286	57.776	0
167234422	sVVGHDVSVSVETQGDDWDTDPDFVNDISEk	2	2	1	N-Term(iTRAQ4plex); K31(iTRAQ4plex)	0	1.61617	1.17076	1.76268	0	1.152e-13	6.19478	3	3679.71	-1.98653	65.1319	0
20357529	kAcGDSTLTQITAGLDPVGR	4	1	1	N-Term(iTRAQ4plex); K1(iTRAQ4plex); C3(Carbamidomethyl)	0	0.415534	1.08862	0.53395	0	1.641e-08	6.19427	3	2348.25	-0.0720697	52.2397	1
61743954	vDIEGPDVNIEGPEGk	5	6	1	N-Term(iTRAQ4plex); K16(iTRAQ4plex)	0	0.390937	1.56023	0.384538	0	4.59e-10	6.19223	2	1956.01	-2.91794	48.9313	0
15826852	nANkPLLDEIVPVYR	2	1	1	N-Term(iTRAQ4plex); K4(iTRAQ4plex)	0	3.45387	1.47756	2.29058	0	9.491e-10	6.19125	3	2029.16	-5.29693	71.0831	0
4557321	lREQLGPVTQEFWDNLEk	1	1	1	N-Term(iTRAQ4plex); K18(iTRAQ4plex)	0	0.240125	0.651561	0.179318	0	3.62e-09	6.19002	3	2490.32	0.501424	71.3873	1
4758012	kFDVNTSAVQVLIEHIGNLDR	1	3	1	N-Term(iTRAQ4plex); K1(iTRAQ4plex)	0	0.683672	0.749599	0.809176	0	2.624e-08	6.18986	4	2656.47	0.106935	93.6705	1
308818200	nHQSAAEYNIFEGMELR	3	2	1	N-Term(iTRAQ4plex)	0	0.446982	1.29949	0.558419	0	6.082e-11	6.18633	3	2153.02	-0.820474	63.4515	0
25777732	kTFPTVNPSTGEVIcQVAEGDkEDVDk	5	1	1	K1(iTRAQ4plex); N-Term(iTRAQ4plex); C15(Carbamidomethyl); K22(iTRAQ4plex); K27(iTRAQ4plex)	0	0.998791	1.02886	0.400653	0	4.517e-09	6.18565	4	3539.81	-8.72854	57.543	2
4506787	eRDVYEELLTQAEIQGNINk	4	2	1	N-Term(iTRAQ4plex); K20(iTRAQ4plex)	0	1.15081	1.11426	1.39752	0	1.324e-10	6.1854	3	2650.39	-2.22736	75.6334	1
530425865	kGEPGPPDADGPLYLPYk	1	2	1	N-Term(iTRAQ4plex); K1(iTRAQ4plex); K18(iTRAQ4plex)	0	2.05538	1.09415	1.72439	0	4.424e-09	6.18288	3	2346.27	-1.6505	53.4468	1
28178821	eQTEGEYSSLEHESAR	1	4	1	N-Term(iTRAQ4plex)	0	1.15867	0.808162	0.970594	0	1.842e-09	6.18211	3	1995.9	-2.59183	26.1858	0
530429119	gYHQYAYDGkDYIALk	2	3	1	N-Term(iTRAQ4plex); K10(iTRAQ4plex); K16(iTRAQ4plex)	0	1.09207	0.771066	0.703957	0	3.904e-08	6.18073	3	2337.22	-2.293	36.0296	1
530426358	lPSAHTcFNQLDLPAYESFEk	3	6	1	N-Term(iTRAQ4plex); C7(Carbamidomethyl); K21(iTRAQ4plex)	0	1.10863	1.5076	1.02346	0	2.585e-09	6.17996	3	2755.36	-0.776561	78.6707	0
11386157	rPAcTLkPEcVQQLLVcSQEAk	1	1	1	N-Term(iTRAQ4plex); C4(Carbamidomethyl); K7(iTRAQ4plex); C10(Carbamidomethyl); C17(Carbamidomethyl); K22(iTRAQ4plex)	0	1.10158	0.477257	1.19501	0	2.697e-08	6.1778	4	3047.62	1.54357	76.8058	0
100816392	mVMIQDGPLPTGADkPLR	1	3	1	N-Term(iTRAQ4plex); K15(iTRAQ4plex)	0	1.62309	0.864948	0.867483	0	1.066e-10	6.17738	3	2227.22	0.391532	64.3426	0
5729937	kTLDQVLEDVDQccQALSQR	2	1	1	K1(iTRAQ4plex); N-Term(iTRAQ4plex); C13(Carbamidomethyl); C14(Carbamidomethyl)	0	0.950752	0.905133	0.648215	0	2.326e-10	6.17713	3	2694.33	-3.22588	67.4481	1
4758012	dSLYkDAMQYASESk	1	3	1	N-Term(iTRAQ4plex); K5(iTRAQ4plex); K15(iTRAQ4plex)	0	0.93544	0.929119	0.66464	0	2.33e-09	6.17544	3	2168.08	-5.70557	53.3275	1
301129165	dkALEEEEDDRPYDPEEEYDPER	1	1	1	N-Term(iTRAQ4plex); K2(iTRAQ4plex)	0	1.07988	1.02556	1.03026	0	2.227e-10	6.17542	4	3156.41	2.83342	48.6076	1
394953908	dIQENDEEAVQVk	3	1	1	N-Term(iTRAQ4plex); K13(iTRAQ4plex)	0	1.26954	1.04087	1.34977	0	1.703e-09	6.17392	2	1804.91	-5.86278	33.0202	0
530365624	eEkPAGEEAEMEk	1	2	1	N-Term(iTRAQ4plex); K3(iTRAQ4plex); K13(iTRAQ4plex)	0	0.477679	0.772658	0.822144	0	2.243e-10	6.17375	3	1908.95	-2.984	21.7495	0
4557305	yTPSGQAGAAASESLFVSNHAY	5	2	1	N-Term(iTRAQ4plex)	0	9.18897	0.978471	1.65035	0	5.411e-09	6.17124	2	2372.13	-0.966458	62.1082	0
530366322	aAVMVYDDANkk	2	8	1	N-Term(iTRAQ4plex); K11(iTRAQ4plex); K12(iTRAQ4plex)	0	0.713398	1.12713	0.793809	0	6.461e-08	6.17104	3	1756.96	-4.03976	33.3673	1
530381919	hWPFQVINDGDkPk	3	1	1	N-Term(iTRAQ4plex); K12(iTRAQ4plex); K14(iTRAQ4plex)	0	1.27886	1.15987	0.653392	0	6.473e-07	6.17095	4	2113.16	1.33241	64.8329	0
29550838	qVEkEETNEIQVVNEEPQR	2	4	1	N-Term(iTRAQ4plex); K4(iTRAQ4plex)	0	2.0152	0.798849	2.01822	0	1.486e-09	6.17068	3	2586.32	-1.36525	45.6513	1
58218968	eAFSLFDkDGDGTITTk	22	3	1	N-Term(iTRAQ4plex); K8(iTRAQ4plex); K17(iTRAQ4plex)	0	0.495644	1.31353	0.546469	0	6.083e-11	6.1674	3	2277.19	-2.32586	55.9528	1
4507877	sLLDASEEAIkk	4	4	1	N-Term(iTRAQ4plex); K11(iTRAQ4plex); K12(iTRAQ4plex)	0	0.397982	1.24207	0.500676	0	8.93e-09	6.16728	3	1736.01	-5.86833	38.0454	1
29789006	iLEAHQNVAQMSLIEAk	1	4	1	N-Term(iTRAQ4plex); K17(iTRAQ4plex)	0	0.135445	1.29001	0.307148	0	5.471e-09	6.16724	3	2183.21	1.32479	76.429	0
50845386	gLGTDEDSLIEIIcSR	7	3	1	N-Term(iTRAQ4plex); C14(Carbamidomethyl)	0	0.244153	1.47576	0.242893	0	1.055e-12	6.16714	2	1921.96	-2.19195	94.8519	0
113420837	rAAEDDEDDDVDTkk	2	3	1	N-Term(iTRAQ4plex); K14(iTRAQ4plex); K15(iTRAQ4plex)	0	1.09117	0.961192	1.16738	0	3.124e-08	6.16196	4	2154.05	0.820571	10.651	2
126012562	qWEcDGENDcHDQSDEAPk	1	1	1	N-Term(iTRAQ4plex); C4(Carbamidomethyl); C10(Carbamidomethyl); K19(iTRAQ4plex)	0	0.657809	0.966429	0.990606	0	2.559e-10	6.15896	3	2608.05	-2.30887	25.1107	0
530391083	cVDGQcIcHEGFTGLDcGQHScPSDcNNLGQcVSGR	2	5	1	N-Term(iTRAQ4plex); C1(Carbamidomethyl); C6(Carbamidomethyl); C8(Carbamidomethyl); C17(Carbamidomethyl); C22(Carbamidomethyl); C26(Carbamidomethyl); C32(Carbamidomethyl)	0	2.36298	0.903307	1.70635	0	1.138e-12	6.15799	4	4285.7	-3.86627	41.3999	0
4557485	tTIEkPVWLGFLGPIIk	3	1	1	N-Term(iTRAQ4plex); K5(iTRAQ4plex); K17(iTRAQ4plex)	0	0.407141	0.910398	0.453943	0	1.513e-09	6.15445	3	2344.43	-0.831597	102.642	0
109148542	dNFWEMGDTGPcGPcSEIHYDR	2	1	1	N-Term(iTRAQ4plex); C12(Carbamidomethyl); C15(Carbamidomethyl)	0	3.12531	0.789617	1.9278	0	2.488e-10	6.15062	3	2787.14	1.82474	91.2421	0
530372452	gEADAMSLDGGYVYTAGk	4	3	1	N-Term(iTRAQ4plex); K18(iTRAQ4plex)	0	0.341129	0.724354	1.60694	0	2.993e-13	6.1501	2	2093.01	2.23541	52.5016	0
4506455	iVDRIDNDGDGFVTTEELk	2	1	1	N-Term(iTRAQ4plex); K19(iTRAQ4plex)	0	1.48409	1.1149	1.0027	0	2.531e-08	6.14971	3	2424.23	-8.4712	58.7134	1
4502119	gDQDAGAcEVNPLAcLPQAAAcAPDLPAFSHGGFSHN	2	2	1	N-Term(iTRAQ4plex); C8(Carbamidomethyl); C15(Carbamidomethyl); C22(Carbamidomethyl)	0	0.0880398	0.908793	0.15325	0	6.2e-10	6.14897	3	3966.78	3.31676	114.739	0
167614504	scAcNPLGTIPGGNPcDSETGHcYck	2	2	1	N-Term(iTRAQ4plex); C2(Carbamidomethyl); C4(Carbamidomethyl); C16(Carbamidomethyl); C23(Carbamidomethyl); C25(Carbamidomethyl); K26(iTRAQ4plex)	0	0.413949	0.799043	0.4727	0	3.551e-12	6.14808	3	3200.34	-4.06025	42.581	0
4506661	lkVPPAINQFTQALDR	7	1	1	N-Term(iTRAQ4plex); K2(iTRAQ4plex)	0	1.27742	0.994609	1.45293	0	2.219e-08	6.14786	3	2099.2	-9.51506	66.8332	1
21614544	kLLETEcPQYIR	6	2	1	N-Term(iTRAQ4plex); K1(iTRAQ4plex); C7(Carbamidomethyl)	0	0.485488	0.721541	1.22946	0	2.894e-08	6.1477	3	1838.01	-0.904374	35.1297	1
530364841	tPLLDEEEEENPDkASk	2	3	1	N-Term(iTRAQ4plex); K14(iTRAQ4plex); K17(iTRAQ4plex)	0	0.452174	1.5623	0.50383	0	5.867e-11	6.14719	3	2376.2	-5.36068	46.5249	1
61743954	lkSEDGVEGDLGETQSR	5	6	1	N-Term(iTRAQ4plex); K2(iTRAQ4plex)	0	0.250472	1.42712	0.444302	0	1.673e-10	6.14661	3	2108.07	-0.592942	21.2472	1
431822408	kHLEINPDHPIVETLR	5	3	1	N-Term(iTRAQ4plex); K1(iTRAQ4plex)	0	1.8287	1.09032	1.77245	0	1.011e-10	6.14401	3	2199.25	-1.61094	27.299	1
73858564	sETEIHQGFQHLHQLFAk	2	1	1	N-Term(iTRAQ4plex); K18(iTRAQ4plex)	0	0.189669	0.751378	0.277944	0	4.969e-09	6.14361	4	2438.28	-2.43435	47.4859	0
24234688	mkETAENYLGHTAk	2	1	1	N-Term(iTRAQ4plex); K2(iTRAQ4plex); K14(iTRAQ4plex)	0	2.13171	0.849783	0.999236	0	2.146e-09	6.14353	3	2025.07	-3.4261	26.2713	1
115298678	sGQSEDRQPVPGQQMTLk	3	1	1	N-Term(iTRAQ4plex); K18(iTRAQ4plex)	0	0.115496	0.61553	0.169559	0	1.332e-09	6.14312	3	2274.17	-1.90257	29.4478	1
8923541	eNSIEILSSTIkPYNAEDNENFk	3	1	1	N-Term(iTRAQ4plex); K12(iTRAQ4plex); K23(iTRAQ4plex)	0	1.1591	1.09337	0.719418	0	3.816e-10	6.14292	3	3087.56	-9.459	68.4937	0
4502923	kVNESSLNWPQLENIGNFIk	2	2	1	N-Term(iTRAQ4plex); K1(iTRAQ4plex); K20(iTRAQ4plex)	0	1.22413	1.36978	1.35608	0	7.463e-10	6.14258	3	2762.52	-0.520668	85.3277	1
215272362	vGIYSPHTAYDAAPQGVNNWLAk	1	3	1	N-Term(iTRAQ4plex); K23(iTRAQ4plex)	0	0.89385	1.13437	0.789859	0	1.396e-10	6.14238	3	2760.41	-8.15844	67.15	0
12667788	rQLEEAEEEAQR	3	2	1	N-Term(iTRAQ4plex)	0	0.853002	0.92516	0.654403	0	7.722e-09	6.14199	3	1631.8	-5.3691	24.0121	1
4505753	yADLTEDQLPScESLk	4	2	1	N-Term(iTRAQ4plex); C12(Carbamidomethyl); K16(iTRAQ4plex)	0	0.829877	0.992867	0.73629	0	1.024e-09	6.1406	2	2157.06	-1.98336	55.0604	0
4502027	aEFAEVSkLVTDLTk	1	2	1	N-Term(iTRAQ4plex); K8(iTRAQ4plex); K15(iTRAQ4plex)	0	0.124148	1.1063	0.232159	0	8.179e-09	6.13788	3	2083.2	-0.354133	75.0622	1
530424136	yTDQGGEEEEDYESEEQLQHR	1	2	1	N-Term(iTRAQ4plex)	0	2.07767	0.973099	0.627445	0	2.644e-11	6.1367	3	2715.14	1.08385	41.1566	0
6005942	rEDEEESLNEVGYDDIGGcR	2	2	1	N-Term(iTRAQ4plex); C19(Carbamidomethyl)	0	1.03188	1.29086	1.0903	0	3.892e-09	6.1366	3	2486.09	0.446867	62.588	1
530414810	rEPAVGEPAEVTTTVLVR	2	1	1	N-Term(iTRAQ4plex)	0	0.933279	1.13925	0.917543	0	2.438e-09	6.13245	3	2068.16	2.25615	69.8311	1
20544151	kVEEAEPEEFVVEk	4	2	1	N-Term(iTRAQ4plex); K1(iTRAQ4plex); K14(iTRAQ4plex)	0	1.35991	1.03383	1.26082	0	1.298e-08	6.13163	3	2094.13	-1.42264	37.9914	1
119964726	gNIQLSYSDGDDcGHGk	1	1	1	N-Term(iTRAQ4plex); C13(Carbamidomethyl); K17(iTRAQ4plex)	0	1.16303	0.913787	1.30449	0	2.906e-12	6.13009	3	2110.96	-2.98391	18.3469	0
25777615	tFEHVTSEIGAEEAEEVGVEHLLR	2	1	1	N-Term(iTRAQ4plex)	0	0.292231	0.960047	0.30899	0	2.891e-12	6.12845	3	2825.41	0.0434011	73.0142	0
260436860	aPEVSQHVYQAYETILk	3	5	1	N-Term(iTRAQ4plex); K17(iTRAQ4plex)	0	1.66806	1.00035	1.52809	0	6.455e-09	6.12836	3	2264.21	-4.80774	72.1527	0
42476281	lTFDTTFSPNTGkk	1	2	1	N-Term(iTRAQ4plex); K13(iTRAQ4plex); K14(iTRAQ4plex)	0	1.09426	0.940599	0.590814	0	3.3e-09	6.1267	3	1989.09	-5.69259	53.2316	1
40789249	lMETQEEDVVLLTAGEHNk	1	3	1	N-Term(iTRAQ4plex); K19(iTRAQ4plex)	0	2.04064	1.14347	2.22418	0	1.67e-10	6.1264	3	2444.26	1.50052	58.2103	0
53692189	gEDEDEVSEAQETPDHAIFR	2	1	1	N-Term(iTRAQ4plex)	0	1.3494	1.24141	1.43832	0	7.72e-10	6.12564	3	2418.08	-0.00382502	50.8638	0
103472001	aLVSGkPAESSAVAATEk	2	1	1	N-Term(iTRAQ4plex); K6(iTRAQ4plex); K18(iTRAQ4plex)	0	1.05055	1.18276	0.906001	0	1.216e-10	6.12396	3	2148.22	-2.36906	46.5408	0
4502107	gLGTDEESILTLLTSR	5	1	1	N-Term(iTRAQ4plex)	0	0.839846	1.276	1.11289	0	1.551e-10	6.12361	2	1849	-4.14662	108.117	0
530393500	lGVEPSDDDcVSVQHVcTIVSFR	1	6	1	N-Term(iTRAQ4plex); C10(Carbamidomethyl); C17(Carbamidomethyl)	0	0.724156	0.579182	1.27321	0	4.058e-10	6.12289	3	2763.3	-7.84945	75.8297	0
530365100	gSkPGGVGTGLGGSSGTETLEk	1	3	1	N-Term(iTRAQ4plex); K3(iTRAQ4plex); K22(iTRAQ4plex)	0	1.69658	1.70061	1.02582	0	6.289e-11	6.12261	3	2408.3	0.00884182	43.1727	0
319655561	qASVADYEETVkk	1	5	1	N-Term(iTRAQ4plex); K12(iTRAQ4plex); K13(iTRAQ4plex)	0	1.00758	1.19379	0.451507	0	1.049e-09	6.11378	3	1900.04	-0.716616	20.3278	1
4507947	iITVEkHPDADSLYVEk	2	1	1	N-Term(iTRAQ4plex); K6(iTRAQ4plex); K17(iTRAQ4plex)	0	1.72508	1.10777	0.970863	0	6.531e-10	6.11186	3	2389.33	-2.85802	39.9957	1
70906437	lTIGEGQQHHLGGAk	3	2	1	N-Term(iTRAQ4plex); K15(iTRAQ4plex)	0	0.48847	0.534015	0.67004	0	4.914e-09	6.11113	3	1834.02	-0.753503	6.33538	0
47132555	wcGTTQNYDADQk	3	27	1	N-Term(iTRAQ4plex); C2(Carbamidomethyl); K13(iTRAQ4plex)	0	0.840403	0.912722	1.1165	0	1.661e-09	6.10974	2	1874.86	-0.569663	23.7476	0
4506675	fVDHVFDEQVIDSLTVk	7	1	1	N-Term(iTRAQ4plex); K17(iTRAQ4plex)	0	1.68231	1.04069	1.51513	0	2.028e-08	6.10932	3	2279.22	3.38924	88.2239	0
281485550	ikGTQcEDIDEcEVFPGVck	2	1	1	N-Term(iTRAQ4plex); K2(iTRAQ4plex); C6(Carbamidomethyl); C12(Carbamidomethyl); C19(Carbamidomethyl); K20(iTRAQ4plex)	0	0.464132	0.69877	0.567992	0	1.073e-11	6.10801	3	2816.36	-0.278917	57.0065	1
10835203	rHPETGLFTLQSELMVTPAR	5	8	1	N-Term(iTRAQ4plex)	0	0.984678	0.775547	0.540041	0	8.219e-09	6.10604	3	2427.3	1.01774	64.0212	1
66346698	kDPVPDLAAWVTSFAAR	1	1	1	N-Term(iTRAQ4plex); K1(iTRAQ4plex)	0	2.20952	1.13673	1.74131	0	2.672e-11	6.10596	3	2132.17	-0.852556	115.042	1
4507879	tDEFQLHTNVNDGTEFGGSIYQk	15	1	1	N-Term(iTRAQ4plex); K23(iTRAQ4plex)	0	3.08128	1.02846	0.985299	0	1.082e-12	6.10594	3	2888.37	-8.14566	60.4066	0
70780353	vVTDETSFVLVSDk	1	6	1	N-Term(iTRAQ4plex); K14(iTRAQ4plex)	0	0.0106074	0.637113	0.16836	0	1.161e-09	6.1055	2	1827	1.6943	67.2355	0
4759082	dNSQVNAVTVLTLLDk	1	1	1	N-Term(iTRAQ4plex); K16(iTRAQ4plex)	0		1.6939	0.0327932	0	5.02e-10	6.10206	2	2018.15	4.29321	114.974	0
4502573	dSVGVSGNLSLPTTEEFEDDAIkk	1	3	1	N-Term(iTRAQ4plex); K23(iTRAQ4plex); K24(iTRAQ4plex)	0	0.735164	1.23883	0.827641	0	1.351e-11	6.09918	3	2983.56	3.34662	61.851	1
21536286	rGTGGVDTAAVGGVFDVSNADR	2	1	1	N-Term(iTRAQ4plex)	0	0.408893	1.35166	0.715458	0	1.954e-11	6.09904	3	2265.13	-0.537104	47.0744	1
56118310	kVVDYSQFQESDDADEDYGR	4	3	1	N-Term(iTRAQ4plex); K1(iTRAQ4plex)	0	2.44534	1.55237	1.06893	0	8.664e-11	6.09795	3	2654.2	-2.14891	35.7938	1
145309326	tkEVVcTNcPTGTTGk	1	2	1	N-Term(iTRAQ4plex); K2(iTRAQ4plex); C6(Carbamidomethyl); C9(Carbamidomethyl); K16(iTRAQ4plex)	0	0.255357	0.668382	0.333189	0	3.69e-08	6.09702	3	2185.14	1.75501	21.9018	1
367460087	cMLQDREDQSILcTGESGAGk	1	6	1	N-Term(iTRAQ4plex); C1(Carbamidomethyl); C13(Carbamidomethyl); K21(iTRAQ4plex)	0	0.278935	1.06989	0.35891	0	6.062e-09	6.09247	3	2643.25	2.17282	51.2463	1
66346698	aLAAkPGLDTYSLGGGGAAR	1	1	1	N-Term(iTRAQ4plex); K5(iTRAQ4plex)	0	2.28608	1.20816	1.51157	0	5.468e-09	6.09139	3	2134.19	2.90767	42.0568	0
61743954	aVEVQGPSLESGDHGk	4	6	1	N-Term(iTRAQ4plex); K16(iTRAQ4plex)	0	0.300986	1.70872	0.410398	0	6.983e-10	6.09082	3	1897.99	1.10743	18.5591	0
281485550	gWGPHcEIcPFQGTVAFk	6	1	1	N-Term(iTRAQ4plex); C6(Carbamidomethyl); C9(Carbamidomethyl); K18(iTRAQ4plex)	0	0.611398	0.546592	0.778366	0	3.036e-08	6.09007	3	2379.16	-0.264535	66.2673	0
12667788	kVEAQLQELQVk	5	2	1	N-Term(iTRAQ4plex); K1(iTRAQ4plex); K12(iTRAQ4plex)	0	0.952262	1.02219	1.31823	0	6.838e-07	6.09006	3	1845.11	-2.6972	34.0001	1
40068518	dAFDRNPELQNLLLDDFFk	2	2	1	N-Term(iTRAQ4plex); K19(iTRAQ4plex)	0	0.924339	0.601046	1.42569	0	2.006e-08	6.0899	3	2598.35	1.5762	97.1699	1
4507725	aLGISPFHEHAEVVFTANDSGPR	10	1	1	N-Term(iTRAQ4plex)	0	0.446648	1.05333	0.437924	0	2.04e-11	6.08966	3	2595.31	1.58409	78.5293	0
4506681	dVQIGDIVTVGEcRPLSk	3	1	1	N-Term(iTRAQ4plex); C13(Carbamidomethyl); K18(iTRAQ4plex)	0	2.18061	0.729572	2.13976	0	4.387e-10	6.0893	2	2274.24	0.187687	60.5523	0
14210536	eIVHIQAGQcGNQIGTk	2	2	1	N-Term(iTRAQ4plex); C10(Carbamidomethyl); K17(iTRAQ4plex)	0	0.802231	1.02498	0.99581	0	9.216e-10	6.088	3	2141.13	-2.08276	22.539	0
308818195	nLHQSGFSLSGAQIDDNIPR	6	3	1	N-Term(iTRAQ4plex)	0	0.57846	0.964833	0.555593	0	3.339e-11	6.08793	3	2313.17	-0.804544	46.6907	0
29171702	sTNcFGDNDPIDVcEIGSk	4	4	1	N-Term(iTRAQ4plex); C4(Carbamidomethyl); C14(Carbamidomethyl); K19(iTRAQ4plex)	0	2.19624	0.71739	1.08056	0	2.385e-11	6.0876	2	2416.09	-3.97571	51.6907	0
67782319	kEELGELFAQVPSmGEEGGDADLSIEk	2	3	1	N-Term(iTRAQ4plex); K1(iTRAQ4plex); M14(Oxidation); K27(iTRAQ4plex)	0	0.121812	0.623342	0.259218	0	2.2e-11	6.08729	3	3326.68	4.48884	73.4361	1
4507521	lGQSDPAPLQHQMDIYQk	5	2	1	N-Term(iTRAQ4plex); K18(iTRAQ4plex)	0	2.31056	1.14	1.71652	0	1.666e-09	6.08713	3	2357.2	-5.66022	44.2287	0
32483410	kFPSGTFEQVSQLVk	9	2	1	N-Term(iTRAQ4plex); K1(iTRAQ4plex); K15(iTRAQ4plex)	0	0.331928	0.799182	0.284468	0	3.42e-07	6.08496	3	2127.22	1.48311	62.2009	1
4505881	vILGAHQEVNLEPHVQEIEVSR	2	1	1	N-Term(iTRAQ4plex)	0	0.32958	0.534535	0.390054	0	2.329e-12	6.08406	3	2640.42	-0.316685	51.6538	0
50659080	rLYGSEAFATDFQDSAAAk	3	2	1	N-Term(iTRAQ4plex); K19(iTRAQ4plex)	0	0.374717	0.922686	0.275567	0	1.887e-09	6.08218	3	2336.18	0.0018463	48.6697	1
4504111	vLNEEcDQNWYk	2	2	1	N-Term(iTRAQ4plex); C6(Carbamidomethyl); K12(iTRAQ4plex)	0	0.824388	0.967239	1.24677	0	5.4e-08	6.08144	2	1885.89	-3.48032	67.24	0
14389309	tIGGGDDSFNTFFSETGAGk	18	10	1	N-Term(iTRAQ4plex); K20(iTRAQ4plex)	0	1.52531	1.45132	1.16436	0	3.406e-12	6.08118	2	2296.09	-1.19215	75.7816	0
14141161	kDcEVVMMIGLPGAGk	3	2	1	N-Term(iTRAQ4plex); K1(iTRAQ4plex); C3(Carbamidomethyl); K16(iTRAQ4plex)	0	1.59766	1.115	0.983629	0	7.372e-10	6.08026	3	2137.16	0.599178	68.6737	1
528281407	kLEAAEDIAYQLSR	5	1	1	N-Term(iTRAQ4plex); K1(iTRAQ4plex)	0	1.80847	0.920528	1.33506	0	3.067e-10	6.07966	3	1895.05	0.35181	54.7614	1
315434255	sIYVGNVDYGATAEELEAHFHGcGSVNR	3	2	1	N-Term(iTRAQ4plex); C23(Carbamidomethyl)	0	0.861849	0.643004	0.830926	0	1.071e-09	6.07899	4	3196.48	-3.08667	62.2078	0
530389317	gIVDQSQQAYQEAFEISk	18	3	1	N-Term(iTRAQ4plex); K18(iTRAQ4plex)	0	2.33427	1.19252	1.53446	0	3.023e-11	6.07886	2	2329.19	-1.16307	73.8959	0
193794826	fALPSPQHILGLPVGQHIYLSAR	4	3	1	N-Term(iTRAQ4plex)	0	0.377646	0.976816	0.394866	0	3.375e-09	6.07884	4	2658.5	0.462358	82.4969	0
288915539	iDINMSGFNETDDLkR	2	5	1	N-Term(iTRAQ4plex); K15(iTRAQ4plex)	0	2.06808	1.49837	1.06459	0	1.589e-10	6.0775	3	2156.08	-2.34148	52.5473	1
224586817	akDDSELEGQVIScLk	3	3	1	N-Term(iTRAQ4plex); K2(iTRAQ4plex); C14(Carbamidomethyl); K16(iTRAQ4plex)	0	2.60835	1.37022	1.65359	0	2.847e-10	6.07668	3	2224.19	0.657126	44.6262	1
119220557	vVVLMGSTSDLGHcEk	1	4	1	N-Term(iTRAQ4plex); C14(Carbamidomethyl); K16(iTRAQ4plex)	0	1.14217	0.921976	1.7346	0	1.433e-10	6.07545	3	2020.04	-0.020536	55.3241	0
12667788	mEDSVGcLETAEEVkR	2	2	1	N-Term(iTRAQ4plex); M1(Oxidation); C7(Carbamidomethyl); K15(iTRAQ4plex)	0	0.909484	0.83692	1.00561	0	1.489e-11	6.07416	3	2157.04	-0.199338	27.6843	1
530366238	eGSPDALQNPcYIGTHGcDTNAAcRPGPR	4	4	1	N-Term(iTRAQ4plex); C11(Carbamidomethyl); C18(Carbamidomethyl); C24(Carbamidomethyl)	0	0.178482	0.788395	0.247087	0	1.553e-10	6.0737	4	3315.48	0.360192	33.7874	0
109452591	qGTFHSQQALEYGTk	3	1	1	N-Term(iTRAQ4plex); K15(iTRAQ4plex)	0	1.37985	1.05369	0.958111	0	1.106e-07	6.07278	3	1983.02	1.89915	43.894	0
112382250	eVVAGSHELGQDYEHVTmLQER	5	3	1	N-Term(iTRAQ4plex); M18(Oxidation)	0	0.301957	1.28103	0.312152	0	4.533e-11	6.07138	3	2687.29	0.49675	52.2774	0
62414289	lQDEIQNMkEEMAR	5	1	1	N-Term(iTRAQ4plex); K9(iTRAQ4plex)	0	0.368691	1.16544	0.527666	0	1.449e-08	6.0693	3	2023.02	0.895646	63.7736	1
530364841	dALTQINVHYGGVQNLcSR	1	5	1	N-Term(iTRAQ4plex); C17(Carbamidomethyl)	0	0.406581	0.84013	0.360907	0	1.088e-10	6.06799	3	2289.16	1.27316	75.2139	0
66392203	eISLWFkPEELVDYk	4	2	1	N-Term(iTRAQ4plex); K7(iTRAQ4plex); K15(iTRAQ4plex)	0	1.69625	1.19277	3.45084	0	3.806e-09	6.06781	3	2328.29	3.94985	91.8019	0
530398611	eIIkQEESVDPDYWEk	1	2	1	N-Term(iTRAQ4plex); K4(iTRAQ4plex); K16(iTRAQ4plex)	0	1.58499	0.903321	1.21794	0	1.055e-08	6.0666	3	2440.26	0.0697386	48.8117	1
4502553	fTcEQALQHPWIAGDTALDk	1	3	1	N-Term(iTRAQ4plex); C3(Carbamidomethyl); K20(iTRAQ4plex)	0	0.905214	0.95692	0.918522	0	2.861e-09	6.06574	3	2589.31	2.58838	70.5724	0
4758012	eDkLEcSEELGDLVk	3	8	1	N-Term(iTRAQ4plex); K3(iTRAQ4plex); C6(Carbamidomethyl); K15(iTRAQ4plex)	0	1.36595	0.890865	1.42694	0	1.128e-09	6.06361	3	2196.14	-0.951657	49.1105	1
5453678	aVVHGILmGVPVPFPIPEPDGck	2	2	1	N-Term(iTRAQ4plex); M8(Oxidation); C22(Carbamidomethyl); K23(iTRAQ4plex)	0	1.54176	1.00399	0.424924	0	2.361e-10	6.0636	3	2733.47	1.38739	91.9632	0
15431306	aSGNYATVISHNPETk	4	1	1	N-Term(iTRAQ4plex); K16(iTRAQ4plex)	0	1.92976	1.15234	0.838264	0	2.853e-10	6.06239	3	1977.02	-2.97843	29.6634	0
5803011	aVDHINSTIAPALISSGLSVVEQEk	2	1	1	N-Term(iTRAQ4plex); K25(iTRAQ4plex)	0	0.967273	1.17884	1.11976	0	1.08e-11	6.0614	3	2866.57	-0.577011	94.5292	0
5031873	gHPDLQGQPAEEIFESVGDR	7	1	1	N-Term(iTRAQ4plex)	0	1.45451	0.889242	2.19292	0	1.573e-10	6.05917	3	2325.13	1.55892	54.5422	0
367460087	iAEcSSQLAEEEEk	4	6	1	N-Term(iTRAQ4plex); C4(Carbamidomethyl); K14(iTRAQ4plex)	0	0.300887	1.028	0.34569	0	3.137e-11	6.05901	2	1910.93	0.688766	47.1186	0
63055049	eLNELVSAIEEHFFQPQk	1	1	1	N-Term(iTRAQ4plex); K18(iTRAQ4plex)	0	0.645763	0.959876	0.709881	0	4.39e-10	6.05881	3	2446.28	-0.743428	114.038	0
4507669	vkPFMTGAAEQIk	3	4	1	N-Term(iTRAQ4plex); K2(iTRAQ4plex); K13(iTRAQ4plex)	0	1.20327	1.22374	0.93405	0	3.13e-09	6.05828	3	1852.06	-7.27949	62.6823	0
4506787	dSLHEkFPDAGEDELLk	3	2	1	N-Term(iTRAQ4plex); K6(iTRAQ4plex); K17(iTRAQ4plex)	0	0.638018	1.04522	0.478354	0	6.125e-10	6.05774	3	2375.24	-0.527715	40.6358	1
20070125	kSNFAEALAAHk	4	4	1	N-Term(iTRAQ4plex); K1(iTRAQ4plex); K12(iTRAQ4plex)	0	1.15453	1.01785	1.74986	0	1.335e-10	6.05581	3	1718.99	-1.94244	18.975	1
4506613	fTLDcTHPVEDGIMDAANFEQFLQER	1	2	1	N-Term(iTRAQ4plex); C5(Carbamidomethyl)	0	0.973683	0.86055	1.2246	0	8.262e-12	6.05471	3	3227.47	-5.01833	114.978	0
109134349	hPSAVTAcNLDLENLITDSNR	2	1	1	N-Term(iTRAQ4plex); C8(Carbamidomethyl)	0	0.941674	1.32522	2.02923	0	1.99e-10	6.05444	3	2484.23	0.00627899	59.2869	0
4508047	lGHPEALSAGTGSPQPPSFTYAQQR	4	3	1	N-Term(iTRAQ4plex)	0	0.596428	1.20503	0.793336	0	1.918e-12	6.05229	3	2741.38	2.28727	47.1987	0
5032069	vTGQHQGYGFVEFLSEEDADYAIk	2	1	1	N-Term(iTRAQ4plex); K24(iTRAQ4plex)	0	1.28853	0.61919	1.39169	0	5.197e-13	6.0505	3	2991.46	-1.87921	83.792	0
7706645	vkNPEDLSAETMAk	1	3	1	N-Term(iTRAQ4plex); K2(iTRAQ4plex); K14(iTRAQ4plex)	0	0.703762	0.834601	1.01832	0	2.318e-08	6.04822	3	1965.07	0.403495	50.8451	1
284172520	dkQLYAWNEGNQIIYk	1	1	1	N-Term(iTRAQ4plex); K2(iTRAQ4plex); K16(iTRAQ4plex)	0	0.0754592	0.890472	0.0913407	0	1.528e-09	6.0469	3	2415.31	0.714828	53.2423	1
34485716	tSVkEDLNVNEVFk	2	1	1	N-Term(iTRAQ4plex); K4(iTRAQ4plex); K14(iTRAQ4plex)	0	0.449826	1.01657	0.453227	0	3.478e-09	6.04566	3	2054.14	-4.89883	49.3457	1
6005942	kYEMFAQTLQQSR	5	2	1	N-Term(iTRAQ4plex); K1(iTRAQ4plex)	0	0.787376	0.870556	0.702959	0	1.543e-06	6.0451	3	1918.01	-0.340483	44.6505	1
42734430	iIGAVDQIQLTQAQLEER	3	3	1	N-Term(iTRAQ4plex)	0	0.173442	1.64712	0.22718	0	2.669e-12	6.04375	2	2169.2	1.05919	83.3937	0
5453597	tIDGQQTIIAcIESHQFQPk	2	1	1	N-Term(iTRAQ4plex); C11(Carbamidomethyl); K20(iTRAQ4plex)	0	0.96993	0.993225	1.22643	0	7.781e-10	6.04355	3	2602.35	0.153655	60.7253	0
4503029	vGEEFEEQTVDGRPck	5	1	1	N-Term(iTRAQ4plex); C15(Carbamidomethyl); K16(iTRAQ4plex)	0	8.91715	0.57603	4.07988	0	2.724e-08	6.04317	3	2168.03	-8.68682	26.1917	0
115298678	lESEETmVLEAHDAQGDVPVTVTVHDFPGk	3	1	1	N-Term(iTRAQ4plex); M7(Oxidation); K30(iTRAQ4plex)	0	0.237625	0.495618	0.353992	0	1.181e-09	6.04297	4	3554.77	2.62056	91.0349	0
33239445	tSIFWNDVkDPVSIEER	1	1	1	N-Term(iTRAQ4plex); K9(iTRAQ4plex)	0	1.49732	0.981382	1.08503	0	1.145e-10	6.04264	3	2323.22	0.526301	59.8168	1
10864011	vTELNPDkNcIHTDDDEk	2	1	1	N-Term(iTRAQ4plex); K8(iTRAQ4plex); C10(Carbamidomethyl); K18(iTRAQ4plex)	0	0.539121	0.95711	1.35663	0	4.946e-09	6.04217	3	2575.27	0.560526	18.7111	1
530411580	aPGAEEYAQQDVLkk	2	4	1	N-Term(iTRAQ4plex); K14(iTRAQ4plex); K15(iTRAQ4plex)	0	0.484187	0.702009	0.485373	0	3.854e-09	6.04126	3	2079.14	-1.26367	26.0635	1
4557809	fAPPLVIkEDELR	1	3	1	N-Term(iTRAQ4plex); K8(iTRAQ4plex)	0	2.89058	0.905898	2.19106	0	6.845e-08	6.03991	3	1815.06	-0.231808	67.8648	1
218505670	qcQcTSVGAQNTVIcSk	1	1	1	N-Term(iTRAQ4plex); C2(Carbamidomethyl); C4(Carbamidomethyl); C15(Carbamidomethyl); K17(iTRAQ4plex)	0	2.37026	1.12722	1.60118	0	2.134e-12	6.03657	2	2229.06	-1.11116	30.2929	0
5031815	vTYHPDGPEGQAYDVDFTPPFR	4	2	1	N-Term(iTRAQ4plex)	0	1.73065	0.8219	0.945948	0	4.056e-10	6.03537	3	2652.25	-0.817464	67.4083	0
4502027	qNcELFEQLGEYk	42	2	1	N-Term(iTRAQ4plex); C3(Carbamidomethyl); K13(iTRAQ4plex)	0	0.318717	0.915641	0.279348	0	2.245e-08	6.0352	2	1945.94	-8.4669	65.6516	0
61743954	vDIDAPDVDVHGPDWHLk	6	6	1	N-Term(iTRAQ4plex); K18(iTRAQ4plex)	0	0.22812	1.58638	0.296469	0	2.448e-11	6.02999	3	2316.18	-1.25746	58.9756	0
4502107	sIPAYLAETLYYAMk	4	1	1	N-Term(iTRAQ4plex); K15(iTRAQ4plex)	0	0.700704	1.22549	0.773344	0	1.108e-08	6.02957	2	2022.08	-4.7999	114.173	0
7657347	vLQHYQESDkGEELGPGNVQk	1	1	1	N-Term(iTRAQ4plex); K10(iTRAQ4plex); K21(iTRAQ4plex)	0	1.59513	0.781227	1.14499	0	5.621e-09	6.02781	4	2787.47	0.59714	50.6333	1
32189392	lVQAFQYTDEHGEVcPAGWkPGSDTIkPNVDDSk	6	1	1	N-Term(iTRAQ4plex); C15(Carbamidomethyl); K20(iTRAQ4plex); K27(iTRAQ4plex); K34(iTRAQ4plex)	0	0.155502	0.684083	0.349692	0	7.905e-11	6.02738	4	4365.19	-0.563547	49.3237	0
4504151	lQSGAWGccPFTQAVccEDHIHccPAGFTcDTQk	2	2	1	N-Term(iTRAQ4plex); C8(Carbamidomethyl); C9(Carbamidomethyl); C16(Carbamidomethyl); C17(Carbamidomethyl); C23(Carbamidomethyl); C24(Carbamidomethyl); C30(Carbamidomethyl); K34(iTRAQ4plex)	0	1.16305	0.858199	0.972062	0	1.452e-10	6.02695	4	4346.84	2.70372	69.8628	0
4505763	acANPAAGSVILLENLR	7	2	1	N-Term(iTRAQ4plex); C2(Carbamidomethyl)	0	1.73032	1.0341	0.884444	0	2.069e-12	6.02624	2	1913.04	-1.97283	79.3456	0
530405429	tPDkVNHAVLAVGYGEk	2	4	1	N-Term(iTRAQ4plex); K4(iTRAQ4plex); K17(iTRAQ4plex)	0	0.510662	1.2293	0.236157	0	1.496e-10	6.02591	3	2230.26	0.359844	27.3565	1
61743954	sPQISMSDIDLNLkGPk	2	6	1	N-Term(iTRAQ4plex); K14(iTRAQ4plex); K17(iTRAQ4plex)	0	0.257282	1.85457	0.361684	0	2.166e-10	6.02374	3	2275.27	-1.1267	52.8546	1
11095441	nHGVVMPDANkENTLNQLVGAAFGAAGQR	1	3	1	N-Term(iTRAQ4plex); K11(iTRAQ4plex)	0	0.868506	0.829653	0.425273	0	3.727e-10	6.02338	4	3267.69	0.656692	82.576	1
117553580	dLILQcLDDkDESIR	3	2	1	N-Term(iTRAQ4plex); C6(Carbamidomethyl); K10(iTRAQ4plex)	0	1.19684	0.999547	1.17181	0	3.459e-10	6.02239	3	2121.11	0.061906	87.7555	1
5174539	nVIIWGNHSSTQYPDVNHAk	3	3	1	N-Term(iTRAQ4plex); K20(iTRAQ4plex)	0	0.502659	0.958366	0.70249	0	7.971e-09	6.02144	4	2568.32	-0.40922	32.4636	0
51873036	hWLDSPWPGFFTLDGQPR	1	5	1	N-Term(iTRAQ4plex)	0	1.58059	0.868166	0.625292	0	2.378e-09	6.01876	3	2300.14	-0.15802	114.868	0
19923206	lTGFHETSNINDFSAGVANR	1	1	1	N-Term(iTRAQ4plex)	0	1.08235	0.776321	1.25637	0	6.918e-11	6.01866	3	2294.13	0.928869	48.7485	0
5031593	gFESPSDNSSAmLLQWHEk	5	2	1	N-Term(iTRAQ4plex); M12(Oxidation); K19(iTRAQ4plex)	0	0.717953	0.899303	0.918533	0	2.541e-07	6.01726	3	2467.18	-1.04362	46.6641	0
5032087	eDSAPSkPVVGIIYPPPEVR	4	3	1	N-Term(iTRAQ4plex); K7(iTRAQ4plex)	0	1.16247	1.13316	1.13711	0	5.828e-09	6.01712	3	2438.35	-1.6519	57.7333	0
9257257	gPVTDVAYSHDGAFLAVcDASk	9	4	1	N-Term(iTRAQ4plex); C18(Carbamidomethyl); K22(iTRAQ4plex)	0	1.31713	1.09778	1.12172	0	2.3e-10	6.01708	3	2568.26	-1.98611	56.4769	0
4505087	iIDDSEITkEDDALWPPPDR	3	3	1	N-Term(iTRAQ4plex); K9(iTRAQ4plex)	0	1.33317	1.01236	1.35919	0	3.687e-11	6.01652	3	2613.33	1.71343	65.2032	1
66933016	qLLcGAAIGTHEDDkYR	1	1	1	N-Term(iTRAQ4plex); C4(Carbamidomethyl); K15(iTRAQ4plex)	0	0.995924	0.777389	1.25422	0	1.507e-10	6.01602	4	2235.14	-0.165716	27.9704	1
29171702	dkSTNcFGDNDPIDVcEIGSk	1	4	1	N-Term(iTRAQ4plex); K2(iTRAQ4plex); C6(Carbamidomethyl); C16(Carbamidomethyl); K21(iTRAQ4plex)	0	1.37663	0.726727	0.68148	0	7.394e-09	6.01191	3	2803.32	-2.7289	42.9775	1
269784739	hLEPEPEEEIIAEDYDDDPVDYEATR	1	5	1	N-Term(iTRAQ4plex)	0	1.40621	0.944711	0.750578	0	2.394e-11	6.01163	3	3233.45	1.59132	61.9528	0
21361176	eLGEYGFHEYTEVk	6	2	1	N-Term(iTRAQ4plex); K14(iTRAQ4plex)	0	0.0839919	1.15415	0.219934	0	3.816e-09	6.01106	2	1988.99	3.86916	45.2779	0
4503483	gHVFEESQVAGTPMFVVk	5	2	1	N-Term(iTRAQ4plex); K18(iTRAQ4plex)	0	2.1731	1.10535	1.80831	0	1.827e-08	6.00732	3	2250.18	-0.211061	50.6881	0
4505621	yVWLVYEQDRPLk	3	2	1	N-Term(iTRAQ4plex); K13(iTRAQ4plex)	0	0.684194	1.11618	0.489241	0	2.293e-08	6.00422	3	1997.1	-5.3177	69.3168	0
45446743	kSEYTQPTPIQcQGVPVALSGR	1	2	1	N-Term(iTRAQ4plex); K1(iTRAQ4plex); C12(Carbamidomethyl)	0	1.08831	0.883377	0.967811	0	3.091e-11	6.00301	3	2704.43	-0.880795	39.2312	1
68160937	aSAPSPNAQVAcDHcLk	3	1	1	N-Term(iTRAQ4plex); C12(Carbamidomethyl); C15(Carbamidomethyl); K17(iTRAQ4plex)	0	1.00928	1.13813	1.19834	0	3.525e-11	6.002	3	2114.04	1.95458	16.417	0
12667788	kGAGDGSDEEVDGkADGAEAkPAE	5	2	1	N-Term(iTRAQ4plex); K1(iTRAQ4plex); K14(iTRAQ4plex); K21(iTRAQ4plex)	0	0.604124	0.96895	1.20386	0	3.91e-08	6.00082	4	2879.43	-2.85771	21.906	2
4502101	aAYLQETGkPLDETLk	5	2	1	N-Term(iTRAQ4plex); K9(iTRAQ4plex); K16(iTRAQ4plex)	0	0.836113	1.26962	0.709746	0	7.16e-12	6.00067	3	2209.24	-3.01933	52.3847	0
9966827	sAEEEAADLPTkPTk	2	2	1	N-Term(iTRAQ4plex); K12(iTRAQ4plex); K15(iTRAQ4plex)	0	1.32009	1.33076	1.14357	0	1.6e-10	6.00053	3	2019.09	-2.11615	19.0539	0
506949368	tQFPSLDIEVDGGVGPDTVHk	1	6	1	N-Term(iTRAQ4plex); K21(iTRAQ4plex)	0	0.754912	0.978863	0.831748	0	6.012e-11	5.99843	3	2499.28	-8.37888	69.4994	0
67782319	aLEDLAQELEkENYHDQk	3	3	1	N-Term(iTRAQ4plex); K11(iTRAQ4plex); K18(iTRAQ4plex)	0	0.153423	0.666362	0.30428	0	2.607e-08	5.99842	4	2605.35	2.25907	55.5878	1
289629267	hLLQAPLDDAQEILQAR	1	2	1	N-Term(iTRAQ4plex)	0	1.77762	0.564599	1.01508	0	1.638e-08	5.9968	3	2075.12	-6.80567	74.6661	0
4757810	fENAFLSHVVSQHQALLGTIR	1	4	1	N-Term(iTRAQ4plex)	0	0.971328	0.988799	0.642245	0	1.094e-10	5.99678	3	2511.36	-1.27312	76.2128	0
110347423	eGDkEEDHAGTFQIIDEEETQFMSNcPVAVTESTPR	1	1	1	N-Term(iTRAQ4plex); K4(iTRAQ4plex); C26(Carbamidomethyl)	0				0	4.565e-08	5.99638	4	4384.97	-7.92681	69.5324	1
118582269	gGPPFAFVEFEDPRDAEDAVYGR	9	2	1	N-Term(iTRAQ4plex)	0	1.66611	0.993918	1.43879	0	3.814e-07	5.99399	3	2685.25	-8.5451	89.2277	1
4505763	aLESPERPFLAILGGAk	12	3	1	N-Term(iTRAQ4plex); K17(iTRAQ4plex)	0	1.65979	1.15538	1.16544	0	5.663e-09	5.99395	3	2057.2	-2.05936	77.0909	0
296841095	aLYDYEGQEHDELSFk	4	2	1	N-Term(iTRAQ4plex); K16(iTRAQ4plex)	0	0.618957	1.33928	0.846806	0	2.448e-09	5.99363	3	2232.07	-0.504701	49.8111	0
66932947	dTVIkPLLVEPEGLEk	8	1	1	N-Term(iTRAQ4plex); K5(iTRAQ4plex); K16(iTRAQ4plex)	0	0.0928855	0.696165	0.178664	0	8.971e-11	5.9935	3	2212.32	0.318019	63.0558	0
530360970	tLSDVEDQkELASPVSPELR	2	12	1	N-Term(iTRAQ4plex); K9(iTRAQ4plex)	0	1.02135	0.908182	1.11989	0	5.984e-09	5.99327	3	2501.34	2.05693	61.8869	1
367460087	iAEcSSQLAEEEEkAk	1	6	1	N-Term(iTRAQ4plex); C4(Carbamidomethyl); K14(iTRAQ4plex); K16(iTRAQ4plex)	0	0.162675	1.249	0.249614	0	7.853e-10	5.9921	3	2254.15	-4.63064	31.1659	1
47078292	gEcLcGQcVcHSSDFGk	1	1	1	N-Term(iTRAQ4plex); C3(Carbamidomethyl); C5(Carbamidomethyl); C8(Carbamidomethyl); C10(Carbamidomethyl); K17(iTRAQ4plex)	0	0.247259	0.45266	0.307289	0	2.496e-10	5.99081	3	2288.97	-3.67408	21.1874	0
7657015	nVTDVVNTcHDAGISk	2	1	1	N-Term(iTRAQ4plex); C9(Carbamidomethyl); K16(iTRAQ4plex)	0	1.39693	1.06614	1.31315	0	1.642e-09	5.99035	3	2018.01	-6.68011	53.9815	0
4557663	aAQQQEEQEEkEEEDDEQTLHR	2	1	1	N-Term(iTRAQ4plex); K11(iTRAQ4plex)	0	0.853921	0.992469	1.03235	0	2.358e-08	5.99028	4	2987.36	-2.14264	11.8937	1
530405728	vVVAENFDEIVNNENk	2	3	1	N-Term(iTRAQ4plex); K16(iTRAQ4plex)	0	1.80279	1.44824	1.66172	0	1.295e-11	5.98963	2	2121.1	-1.70777	70.1104	0
10092665	gTGLTAVAVQEGNSDVVEVR	1	1	1	N-Term(iTRAQ4plex)	0	0.612647	1.11745	0.0795449	0	2.108e-13	5.98936	2	2145.13	1.75678	63.1392	0
344179112	hYcNHNEDAGVTcSDGSDLELR	4	5	1	N-Term(iTRAQ4plex); C3(Carbamidomethyl); C13(Carbamidomethyl)	0	0.44115	1.01916	0.957596	0	3.679e-12	5.98475	3	2693.14	-1.62074	19.9238	0
4506645	yLYTLVITDkEk	1	1	1	N-Term(iTRAQ4plex); K10(iTRAQ4plex); K12(iTRAQ4plex)	0	2.41462	1.34467	2.14843	0	7.272e-10	5.98424	3	1918.12	-0.613715	64.2623	1
30795193	aQTYELQESNVQLk	2	6	1	N-Term(iTRAQ4plex); K14(iTRAQ4plex)	0	0.402977	1.44648	0.444957	0	4.265e-11	5.98392	2	1939.03	-3.33354	42.9683	0
27436946	sVGGSGGGSFGDNLVTR	2	3	1	N-Term(iTRAQ4plex)	0	1.09345	1.0746	0.47303	0	1.084e-13	5.98368	2	1710.84	-5.91833	38.7044	0
530408985	dScQGDSGGPLVck	9	5	1	N-Term(iTRAQ4plex); C3(Carbamidomethyl); C13(Carbamidomethyl); K14(iTRAQ4plex)	0	0.0722159	1.02056	0.1193	0	1.412e-09	5.98252	2	1767.81	-7.97878	13.1672	0
389565493	gDVFHVLDTLHPGPGQSHAR	1	3	1	N-Term(iTRAQ4plex)	0	0.28038	0.504157	0.210237	0	1.19e-07	5.98184	4	2284.15	-8.38319	48.5031	0
14389309	aYHEQLTVAEITNAcFEPANQMVk	6	2	1	N-Term(iTRAQ4plex); C15(Carbamidomethyl); K24(iTRAQ4plex)	0	2.35778	0.210837	0.941879	0	1.088e-11	5.98001	3	3052.5	-2.34229	59.384	0
21389589	yRDPGVLPWGALEEEEEDGGR	2	2	1	N-Term(iTRAQ4plex)	0	2.09572	0.918794	0.626876	0	2.946e-08	5.9777	3	2518.2	0.931829	74.7794	1
5031873	yQEEFEHFQQELDkk	2	1	1	N-Term(iTRAQ4plex); K14(iTRAQ4plex); K15(iTRAQ4plex)	0	1.79858	0.976394	1.87389	0	3.035e-06	5.97764	4	2430.23	-0.935847	65.0061	1
206597509	sLLGDSAPTLHLNk	1	5	1	N-Term(iTRAQ4plex); K14(iTRAQ4plex)	0	1.10759	1.18379	1.52749	0	1.211e-10	5.97627	3	1754.01	2.01413	58.862	0
77404397	vWAHYEEQPVEEVMPVLEEk	1	3	1	N-Term(iTRAQ4plex); K20(iTRAQ4plex)	0	1.60791	0.509008	1.37428	0	1.098e-09	5.97534	3	2729.37	-2.48515	77.7657	0
25777615	dLGLPTEAYISVEEVHDDGTPTSk	3	1	1	N-Term(iTRAQ4plex); K24(iTRAQ4plex)	0	1.05648	0.878893	1.0644	0	2.897e-11	5.97495	3	2861.41	-5.17201	63.7768	0
89276751	sPVFLYEDHTGkPGPEDYPLFR	3	2	1	N-Term(iTRAQ4plex); K12(iTRAQ4plex)	0	2.1642	0.687859	2.24622	0	5.578e-09	5.97135	4	2852.45	1.37382	73.3563	0
194018553	qDPFQESGLHLSPTAAEAk	2	4	1	N-Term(iTRAQ4plex); K19(iTRAQ4plex)	0	0.419752	1.74882	0.156686	0	3.533e-10	5.97099	3	2314.19	-1.74964	47.7249	0
14149680	lTHVDSPLEAPAGPLGQVk	2	2	1	N-Term(iTRAQ4plex); K19(iTRAQ4plex)	0	0.455184	0.762493	0.755026	0	4.673e-10	5.97096	3	2217.25	0.842434	48.0049	0
4503635	tFGSGEADcGLRPLFEk	3	1	1	N-Term(iTRAQ4plex); C9(Carbamidomethyl); K17(iTRAQ4plex)	0	0.405703	0.723191	0.277463	0	1.166e-10	5.96988	3	2172.1	-1.55684	49.0414	0
115298678	kQELSEAEQATR	6	1	1	N-Term(iTRAQ4plex); K1(iTRAQ4plex)	0	0.37749	0.68891	0.376352	0	4.546e-09	5.96924	3	1677.9	-0.219549	4.19972	1
4503729	gEGYAkPNEGAIVEVALEGYYk	1	2	1	N-Term(iTRAQ4plex); K6(iTRAQ4plex); K22(iTRAQ4plex)	0	2.03495	0.959243	1.90314	0	2.441e-10	5.96905	3	2789.47	0.923591	75.3787	0
116063573	eGPYSISVLYGDEEVPR	4	2	1	N-Term(iTRAQ4plex)	0	0.437361	1.04024	0.760557	0	1.719e-09	5.9683	2	2054.01	-3.73886	99.3362	0
4758256	hVAEVLEYTkDEQLESLFQR	2	1	1	N-Term(iTRAQ4plex); K10(iTRAQ4plex)	0	1.36818	1.05967	1.11321	0	3.097e-08	5.96623	3	2722.42	-2.3489	62.7888	1
50363217	dTEEEDFHVDQVTTVk	9	1	1	N-Term(iTRAQ4plex); K16(iTRAQ4plex)	0	0.199358	0.596087	0.181225	0	1.698e-10	5.96367	2	2180.06	-0.306262	40.9378	0
4507877	nPGNQAAYEHFETMk	3	4	1	N-Term(iTRAQ4plex); K15(iTRAQ4plex)	0	0.306082	1.19946	0.383408	0	5.124e-08	5.96306	3	2024.97	-1.857	28.3438	0
110556636	sFGTRPLSSGFSPEEAQQQDEEFEk	1	5	1	N-Term(iTRAQ4plex); K25(iTRAQ4plex)	0	1.11585	1.11637	0.791135	0	1.377e-09	5.96209	3	3118.48	0.154296	58.2749	0
530368070	mAkPEEVLVVENDQGEVVR	2	4	1	N-Term(iTRAQ4plex); K3(iTRAQ4plex)	0	0.820129	0.755406	0.909247	0	1.281e-08	5.96188	3	2429.3	0.556334	45.3972	0
14149734	vTWDSTFcAVNPk	3	2	1	N-Term(iTRAQ4plex); C8(Carbamidomethyl); K13(iTRAQ4plex)	0	0.919508	0.883706	1.34481	0	1.712e-08	5.96127	2	1812.92	1.36202	87.7751	0
4501887	dLYANTVLSGGTTMYPGIADR	14	4	1	N-Term(iTRAQ4plex)	0	0.730054	0.811195	0.682865	0	1.365e-11	5.95763	2	2359.18	3.0233	71.2684	0
514239920	yYAGGcSPHYILNTR	1	4	1	N-Term(iTRAQ4plex); C6(Carbamidomethyl)	0	0.430929	0.735379	0.545825	0	7.882e-10	5.95721	3	1915.93	0.705626	38.4706	0
70780353	iSEILLDHGAPIQAk	2	6	1	N-Term(iTRAQ4plex); K15(iTRAQ4plex)	0	0.0956289	0.730417	0.209112	0	2.377e-10	5.9572	3	1893.1	-2.67905	65.8058	0
4507947	qVEPLDPPAGSAPGEHVFVk	2	1	1	N-Term(iTRAQ4plex); K20(iTRAQ4plex)	0	1.58159	0.900855	1.21018	0	3.945e-09	5.95538	3	2362.27	0.415202	72.5204	0
54873613	gVGLAGcPSAcQcNPHGSYGGTcDPATGQcScRPGVGGLR	1	4	1	N-Term(iTRAQ4plex); C7(Carbamidomethyl); C11(Carbamidomethyl); C13(Carbamidomethyl); C23(Carbamidomethyl); C30(Carbamidomethyl); C32(Carbamidomethyl)	0	0.0562348	0.82215	0.132489	0	1.905e-08	5.95536	4	4279.85	0.539433	31.2338	0
4557321	lLDNWDSVTSTFSk	12	1	1	N-Term(iTRAQ4plex); K14(iTRAQ4plex)	0	0.159935	0.670388	0.178481	0	1.913e-08	5.9549	2	1900.99	-1.13889	86.0902	0
29826335	eVEPEPTEDkDLEADEEDTRk	1	2	1	N-Term(iTRAQ4plex); K10(iTRAQ4plex); K21(iTRAQ4plex)	0	1.43595	1.28275	1.45761	0	1.062e-08	5.95452	4	2906.4	-2.71575	36.4149	2
7706497	kNPDSQYGELIEk	3	1	1	N-Term(iTRAQ4plex); K1(iTRAQ4plex); K13(iTRAQ4plex)	0	1.58364	1.15965	1.38366	0	2.015e-07	5.95104	3	1953.06	-2.35331	24.7913	1
32454741	tGLYNYYDDEkEk	4	1	1	N-Term(iTRAQ4plex); K11(iTRAQ4plex); K13(iTRAQ4plex)	0	2.70995	0.795255	2.46452	0	2.163e-09	5.95052	3	2070.03	-3.54914	26.3532	1
4504349	fFESFGDLSTPDAVMGNPk	117	1	1	N-Term(iTRAQ4plex); K19(iTRAQ4plex)	0	0.0641432	0.858099	0.155281	0	5.97e-08	5.94984	2	2347.15	-1.06326	91.7469	0
4885375	kASGPPVSELITk	18	3	1	N-Term(iTRAQ4plex); K1(iTRAQ4plex); K13(iTRAQ4plex)	0	0.616378	0.763945	0.672766	0	7.035e-08	5.94973	3	1759.07	-1.17768	28.6228	1
5453704	rTPMGIVLDALEQQEEGINR	3	1	1	N-Term(iTRAQ4plex)	0				0	7.705e-10	5.94889	3	2413.26	-1.14884	99.5908	1
50428938	eSVLIISTDPAHNISDAFDQk	4	1	1	N-Term(iTRAQ4plex); K21(iTRAQ4plex)	0	0.702366	0.997968	0.704573	0	4.236e-10	5.94793	3	2588.34	-0.309494	75.4119	0
4504347	vGAHAGEYGAEALER	320	1	1	N-Term(iTRAQ4plex)	0	0.157308	0.834199	0.277276	0	3.926e-11	5.94717	2	1673.83	-6.75904	19.7014	0
530360487	vTVAGLAGkDPVQcSR	4	3	1	N-Term(iTRAQ4plex); K9(iTRAQ4plex); C14(Carbamidomethyl)	0	1.56437	1.28492	0.569185	0	3.388e-10	5.94374	3	1946.08	1.81085	57.8932	1
530386383	ySETLkPDNFEESGYTFIAPR	1	4	1	N-Term(iTRAQ4plex); K6(iTRAQ4plex)	0	0.395832	0.987434	0.733245	0	1.234e-11	5.94351	3	2752.37	0.390607	66.9097	0
213688375	vAPEEHPTLLTEAPLNPk	17	5	1	N-Term(iTRAQ4plex); K18(iTRAQ4plex)	0	0.273599	0.917428	0.370928	0	1.674e-09	5.94302	3	2244.25	1.55492	50.8735	0
530386383	nREEDPSLLWQVFGSATGLAR	1	8	1	N-Term(iTRAQ4plex)	0	0.521314	0.965494	0.745353	0	1.245e-09	5.94186	3	2490.28	-0.687269	96.9492	1
530412098	kcSYTEDAQcIDGTIEVPk	5	2	1	N-Term(iTRAQ4plex); K1(iTRAQ4plex); C2(Carbamidomethyl); C10(Carbamidomethyl); K19(iTRAQ4plex)	0	0.389529	0.600439	0.41308	0	2.051e-10	5.93995	3	2646.3	-4.41689	38.15	1
4504517	tkDGVVEITGkHEER	1	1	1	N-Term(iTRAQ4plex); K2(iTRAQ4plex); K11(iTRAQ4plex)	0	1.28318	1.01446	0.645309	0	1.118e-07	5.93695	4	2130.18	-4.16042	19.9455	2
530394332	gGVTEISAADkAEEFR	2	5	1	N-Term(iTRAQ4plex); K11(iTRAQ4plex)	0	0.998913	1.092	1.07411	0	7.406e-11	5.93661	3	1968.03	0.132597	33.2703	1
302191611	gYGYGQGAGTLSTDk	5	3	1	N-Term(iTRAQ4plex); K15(iTRAQ4plex)	0	0.416058	1.5692	0.579039	0	1.137e-11	5.93637	2	1762.88	-0.61182	23.2183	0
4506405	aEEWGVQYVETSAk	2	3	1	N-Term(iTRAQ4plex); K14(iTRAQ4plex)	0	0.574875	1.13717	1.22347	0	3.94e-09	5.93528	2	1884.96	1.59788	52.5346	0
126012562	sGFHTVPGQPGcQDINEcLR	2	1	1	N-Term(iTRAQ4plex); C12(Carbamidomethyl); C18(Carbamidomethyl)	0	0.385185	1.14198	0.659949	0	1.547e-08	5.93497	3	2416.12	-0.303084	36.6277	0
28178825	kISGGSVVEMQGDEMTR	1	2	1	N-Term(iTRAQ4plex); K1(iTRAQ4plex)	0	0.760248	0.722523	0.891369	0	1.068e-08	5.93313	3	2112.06	-4.44072	55.1784	1
66932947	kYSDASDcHGEDSQAFcEk	6	1	1	N-Term(iTRAQ4plex); K1(iTRAQ4plex); C8(Carbamidomethyl); C17(Carbamidomethyl); K19(iTRAQ4plex)	0	0.101679	0.559436	0.187295	0	1.308e-09	5.93199	3	2666.18	-1.42388	10.0169	1
284005461	dDDkNNDGYIDYAEFAk	2	3	1	N-Term(iTRAQ4plex); K4(iTRAQ4plex); K17(iTRAQ4plex)	0	1.45379	0.942954	1.1893	0	9.31e-09	5.9318	3	2425.15	-0.959918	49.5249	1
47132587	gPVPEAPAGGPVHAVTVVTLLEk	1	1	1	N-Term(iTRAQ4plex); K23(iTRAQ4plex)	0		2.53831	0.126515	0	3.603e-09	5.93168	3	2526.46	1.02576	98.5772	0
4507521	nmAEQIIQEIYSQIQSk	4	2	1	N-Term(iTRAQ4plex); M2(Oxidation); K17(iTRAQ4plex)	0	1.5658	0.866042	1.18006	0	2.214e-08	5.93142	2	2327.23	8.09557	95.4187	0
71773110	lGPHAGDVEGHLSFLEk	4	1	1	N-Term(iTRAQ4plex); K17(iTRAQ4plex)	0	0.182589	0.614153	0.189117	0	2.887e-10	5.93086	3	2094.13	1.92376	42.6074	0
205277386	gYDSAGVGFDGGNDkDWEANAck	5	2	1	N-Term(iTRAQ4plex); K15(iTRAQ4plex); C22(Carbamidomethyl); K23(iTRAQ4plex)	0	2.81896	0.711402	7.48769	0	4.436e-09	5.9288	3	2865.31	-2.12106	37.4685	1
115298678	dYAGVFSDAGLTFTSSSGQQTAQR	4	1	1	N-Term(iTRAQ4plex)	0	0.192718	0.618793	0.277799	0	2.384e-13	5.92789	2	2638.26	3.9046	70.2776	0
16579888	aGIAHLYGIAGSTNVTGDQVk	5	1	1	N-Term(iTRAQ4plex); K21(iTRAQ4plex)	0	0.535786	1.17166	0.708238	0	6.984e-12	5.92747	3	2360.28	-2.56988	56.0699	0
228008295	nLANTVTEEILEk	4	8	1	N-Term(iTRAQ4plex); K13(iTRAQ4plex)	0	1.6712	1.23297	1.27814	0	3.81e-09	5.92556	2	1761.98	-1.811	97.5923	0
21614499	sQEQLAAELAEYTAk	5	1	1	N-Term(iTRAQ4plex); K15(iTRAQ4plex)	0	1.31979	1.61636	0.867368	0	2.943e-10	5.92543	2	1940.02	-0.196667	72.1426	0
108773793	kPGmFFNPEESELDLTYGNR	5	4	1	N-Term(iTRAQ4plex); K1(iTRAQ4plex); M4(Oxidation)	0	1.05894	1.05484	1.72347	0	1.147e-08	5.92517	3	2648.28	-4.89007	54.5586	0
67782365	akLEAAIAEAEER	4	1	1	N-Term(iTRAQ4plex); K2(iTRAQ4plex)	0	0.815228	1.41152	0.659608	0	1.936e-08	5.92495	3	1688.93	-6.12187	37.7407	1
4505541	aSQkPQPNFPSPEYMIFDHEFTk	2	1	1	N-Term(iTRAQ4plex); K4(iTRAQ4plex); K23(iTRAQ4plex)	0	2.33331	0.949632	2.20863	0	4.053e-09	5.92212	4	3170.6	0.794302	68.2829	0
22202629	kAALSASEGEEVPQDk	2	3	1	N-Term(iTRAQ4plex); K1(iTRAQ4plex); K16(iTRAQ4plex)	0	1.73088	1.18351	0.946041	0	4.692e-09	5.92106	3	2091.12	-3.77556	11.2595	1
28178825	sIEDFAHSSFQMALSk	4	2	1	N-Term(iTRAQ4plex); K16(iTRAQ4plex)	0	0.869604	0.970836	1.4975	0	1.23e-08	5.92105	3	2086.05	0.397477	76.4583	0
62739186	rPcGHPGDTPFGTFTLTGGNVFEYGVk	4	4	1	N-Term(iTRAQ4plex); C3(Carbamidomethyl); K27(iTRAQ4plex)	0	0.494358	0.643959	0.477673	0	5.153e-09	5.92049	3	3199.6	4.02351	72.5785	0
402794208	dIDDDLEGEVTEEcGk	2	9	1	N-Term(iTRAQ4plex); C14(Carbamidomethyl); K16(iTRAQ4plex)	0	1.48013	0.788327	1.38014	0	2.731e-12	5.91886	2	2111.96	2.75409	61.9806	0
5031873	gPHLVQSDGTVPFWAHAGNAIPSSDQIR	5	1	1	N-Term(iTRAQ4plex)	0	1.38315	1.06299	1.33225	0	5.873e-11	5.91821	4	3101.57	0.567543	65.4217	0
40217843	sNPDQADVDHDFVGDAcDSDQDQDGDGHQDSR	3	2	1	N-Term(iTRAQ4plex); C17(Carbamidomethyl)	0	1.98783	1.21487	6.36199	0	2.504e-09	5.91803	4	3661.44	1.85758	33.6062	0
4504349	gTFATLSELHcDk	120	1	1	N-Term(iTRAQ4plex); C11(Carbamidomethyl); K13(iTRAQ4plex)	0	0.0922942	0.734473	0.198675	0	5.739e-09	5.91752	3	1766.9	0.692244	35.9818	0
4505621	gNDISSGTVLSDYVGSGPPk	6	2	1	N-Term(iTRAQ4plex); K20(iTRAQ4plex)	0	0.667323	1.44406	0.577758	0	1.439e-11	5.9153	2	2238.15	-1.12199	59.7201	0
6912238	eTDLLLDDSLVSIFGNR	4	4	1	N-Term(iTRAQ4plex)	0	1.15112	1.12681	0.691609	0	2.775e-11	5.91348	2	2051.08	3.27434	115.211	0
11056044	vIAINVDDPDAANYNDINDVkR	4	2	1	N-Term(iTRAQ4plex); K21(iTRAQ4plex)	0	0.917149	1.26542	0.592997	0	1.21e-11	5.91339	3	2732.39	-5.62517	60.831	1
530381066	aDkDYHFkVDNDENEHQLSLR	1	4	1	N-Term(iTRAQ4plex); K3(iTRAQ4plex); K8(iTRAQ4plex)	0	1.1249	0.934225	0.559993	0	1.766e-08	5.90915	4	3005.51	1.27003	38.1481	2
288915539	eGIcALGGTSELSSEGTQHSYSEEEk	6	5	1	N-Term(iTRAQ4plex); C4(Carbamidomethyl); K26(iTRAQ4plex)	0	3.02579	0.981242	1.34469	0	1.629e-11	5.90885	3	3073.4	-3.48	39.5287	0
55770844	vIHVVTSEMDNYEPGVYTEk	5	3	1	N-Term(iTRAQ4plex); K20(iTRAQ4plex)	0	0.825101	1.19858	0.460279	0	6.969e-10	5.90712	3	2598.3	-1.39569	60.3543	0
4557871	sDNcEDTPEAGYFAVAVVk	12	1	1	N-Term(iTRAQ4plex); C4(Carbamidomethyl); K19(iTRAQ4plex)	0	0.361134	0.87418	0.302648	0	2.348e-10	5.90415	3	2360.14	1.99121	93.4323	0
34147630	kYEEIDNAPEER	4	1	1	N-Term(iTRAQ4plex); K1(iTRAQ4plex)	0	3.01529	1.08706	1.32213	0	3.154e-09	5.90364	3	1780.9	0.0262425	37.2315	1
5031985	aDEDPIMGFHQMFLLk	3	1	1	N-Term(iTRAQ4plex); K16(iTRAQ4plex)	0	0.835672	0.863461	0.515303	0	1.599e-08	5.90232	3	2180.1	-3.72282	88.8898	0
4758158	lYPWGVVEVENPEHNDFLk	3	5	1	N-Term(iTRAQ4plex); K19(iTRAQ4plex)	0	0.736866	1.06253	0.734611	0	2.16e-09	5.90212	3	2573.34	3.43438	73.2476	0
188528648	vGGEESEVTVGGLEPGRk	2	1	1	N-Term(iTRAQ4plex); K18(iTRAQ4plex)	0	0.282421	1.2989	0.220699	0	4.331e-10	5.90111	3	2088.12	-1.00791	28.271	1
66932916	vADPDHDHTGFLTEYVATR	5	1	1	N-Term(iTRAQ4plex)	0	0.890647	0.907936	0.794231	0	8.849e-10	5.90067	3	2288.09	-6.34205	46.4243	0
27894337	eHQEEVDGLHk	4	2	1	N-Term(iTRAQ4plex); K11(iTRAQ4plex)	0	11.6939	1.0919	1.0395	0	2.291e-10	5.89985	3	1608.82	-1.20883	23.5331	0
6005942	lADDVDLEQVANETHGHVGADLAALcSEAALQAIR	2	2	1	N-Term(iTRAQ4plex); C26(Carbamidomethyl)	0	1.26533	1.28081	0.715568	0	3.789e-11	5.89948	4	3816.88	-2.69914	80.4246	0
31621303	aQIHEQNPSVEVVYYNk	4	1	1	N-Term(iTRAQ4plex); K17(iTRAQ4plex)	0	0.617006	0.985981	0.776096	0	1.445e-08	5.89593	3	2306.19	-5.30133	48.6388	0
28933465	lQENLQQLQHSTNQLAk	1	1	1	N-Term(iTRAQ4plex); K17(iTRAQ4plex)	0	0.671278	0.934006	0.697627	0	6.926e-10	5.89593	3	2281.24	-3.81634	68.0095	0
209413738	yHVPVVVVPEGSASDTHEQAILR	3	5	1	N-Term(iTRAQ4plex)	0	2.26764	0.734714	1.80911	0	6.636e-11	5.89548	3	2647.4	-0.196911	45.7526	0
193794826	aIMkDPDDHTVcHLLFANQTEk	4	3	1	N-Term(iTRAQ4plex); K4(iTRAQ4plex); C12(Carbamidomethyl); K22(iTRAQ4plex)	0	0.521585	0.886377	0.656229	0	1.479e-08	5.8936	4	3015.54	-0.687157	40.4071	1
32455266	kLNcQVIGASVDSHFcHLAWVNTPk	2	1	1	N-Term(iTRAQ4plex); K1(iTRAQ4plex); C4(Carbamidomethyl); C16(Carbamidomethyl); K25(iTRAQ4plex)	0	1.62299	0.820516	1.62348	0	4.017e-10	5.89344	4	3313.72	-1.85372	55.9679	1
4502027	aDDkETcFAEEGk	65	2	1	N-Term(iTRAQ4plex); K4(iTRAQ4plex); C7(Carbamidomethyl); K13(iTRAQ4plex)	0	0.422984	0.921492	0.402741	0	5.689e-09	5.89269	3	1931.94	2.15358	37.0093	1
48675813	gDVEEDEAVPDSEQDIkPR	1	3	1	N-Term(iTRAQ4plex); K17(iTRAQ4plex)	0	0.909794	0.952409	0.834609	0	1.31e-10	5.89239	3	2416.16	-4.11681	34.2603	0
10863927	vSFELFADkVPk	6	1	1	N-Term(iTRAQ4plex); K9(iTRAQ4plex); K12(iTRAQ4plex)	0	0.838809	1.24809	0.675087	0	1.75e-08	5.89114	3	1812.06	-0.429465	68.4492	1
21361547	scSFTAAccSHFSSVLAQNR	4	1	1	N-Term(iTRAQ4plex); C2(Carbamidomethyl); C8(Carbamidomethyl); C9(Carbamidomethyl)	0	0.580452	1.12976	0.597209	0	1.826e-10	5.89081	3	2434.08	-1.19662	46.4915	0
70906435	eEAPSLRPAPPPISGGGYR	5	1	1	N-Term(iTRAQ4plex)	0	0.324587	0.432446	0.332466	0	2.612e-10	5.88943	3	2095.11	1.40624	49.3029	0
209862837	gGHFAAFEEPELLAQDIR	10	1	1	N-Term(iTRAQ4plex)	0	1.68223	0.737318	0.543647	0	1.034e-09	5.88858	3	2144.09	-0.339119	75.6728	0
4557389	lGSLGAAcEQTQTEGAk	1	1	1	N-Term(iTRAQ4plex); C8(Carbamidomethyl); K17(iTRAQ4plex)	0	0.431631	0.768533	0.524006	0	6.688e-12	5.8882	2	2009.02	-0.164099	47.2806	0
4504445	kLFIGGLSFETTDESLR	5	3	1	N-Term(iTRAQ4plex); K1(iTRAQ4plex)	0	1.36018	0.89097	1.65602	0	1.322e-09	5.88795	3	2201.2	-1.59218	73.1449	1
4506041	lSDGVFkPDTFHGLk	4	1	1	N-Term(iTRAQ4plex); K7(iTRAQ4plex); K15(iTRAQ4plex)	0	0.303631	1.14426	0.554136	0	9.212e-09	5.88734	4	2093.17	-1.24498	56.9477	0
61743954	gSEVGFHGAAPDISVk	5	6	1	N-Term(iTRAQ4plex); K16(iTRAQ4plex)	0	0.266513	1.70101	0.380423	0	3.327e-10	5.88567	2	1858.98	-5.41004	31.7954	0
530384249	ekEDAQEVELQEGk	2	3	1	N-Term(iTRAQ4plex); K2(iTRAQ4plex); K14(iTRAQ4plex)	0	0.466058	1.69916	0.511164	0	3.76e-09	5.88382	3	2064.09	1.78737	32.4322	1
4505257	fYPEDVSEELIQDITQR	2	2	1	N-Term(iTRAQ4plex)	0	0.551859	1.10395	0.71335	0	4.314e-11	5.88325	2	2226.1	-0.635737	113.886	0
62414289	kVESLQEEIAFLk	19	1	1	N-Term(iTRAQ4plex); K1(iTRAQ4plex); K13(iTRAQ4plex)	0	0.410367	1.24654	0.61322	0	6.363e-07	5.8828	3	1966.16	0.430609	64.4945	1
54873613	dDcEQMTGLcSckPGVAGPk	3	4	1	N-Term(iTRAQ4plex); C3(Carbamidomethyl); C10(Carbamidomethyl); C12(Carbamidomethyl); K13(iTRAQ4plex); K20(iTRAQ4plex)	0	0.142126	1.15738	0.199931	0	7.168e-12	5.88271	3	2642.24	0.429248	34.9099	0
45439327	kFSIEEALQSGR	2	1	1	N-Term(iTRAQ4plex); K1(iTRAQ4plex)	0	0.460019	1.45206	0.265859	0	1.172e-07	5.88245	3	1652.93	2.99542	56.3487	1
21361741	qLGDNEAITQEIVGcAHLENYALk	1	2	1	N-Term(iTRAQ4plex); C15(Carbamidomethyl); K24(iTRAQ4plex)	0	1.08308	0.901836	1.02014	0	1.484e-11	5.88231	3	2974.51	-3.03573	78.946	0
32189394	dQEGQDVLLFIDNIFR	4	1	1	N-Term(iTRAQ4plex)	0	1.23195	0.991629	0.840879	0	3.623e-10	5.88172	2	2066.06	-4.67817	114.284	0
194688133	kHPDSSVNFAEFSk	5	1	1	N-Term(iTRAQ4plex); K1(iTRAQ4plex); K14(iTRAQ4plex)	0	0.826418	0.880284	1.08673	0	3.836e-07	5.88085	3	2025.06	-6.73505	23.9868	1
162951877	gASQEEEkGAEYVASVLk	1	2	1	N-Term(iTRAQ4plex); K8(iTRAQ4plex); K18(iTRAQ4plex)	0	1.0387	0.850558	2.69398	0	8.231e-10	5.88048	3	2327.23	-6.12055	66.484	1
112382250	dASVAEAWLLGQEPYLSSR	1	3	1	N-Term(iTRAQ4plex)	0	0.172287	1.3172	0.220375	0	2.473e-11	5.87965	2	2236.14	1.87933	95.6906	0
530372452	sNLcALcIGDEQGENk	5	3	1	N-Term(iTRAQ4plex); C4(Carbamidomethyl); C7(Carbamidomethyl); K16(iTRAQ4plex)	0	0.43941	0.705732	1.36574	0	2.194e-10	5.87935	2	2096	-0.496578	44.025	0
116063573	rAPSVANVGSHcDLSLk	3	2	1	N-Term(iTRAQ4plex); C12(Carbamidomethyl); K17(iTRAQ4plex)	0	0.634604	1.32567	1.01959	0	1.439e-10	5.87921	3	2099.12	-3.11261	20.8663	1
54873613	eAAYVcLcPGGFSGPHcEk	2	4	1	N-Term(iTRAQ4plex); C6(Carbamidomethyl); C8(Carbamidomethyl); C17(Carbamidomethyl); K19(iTRAQ4plex)	0	0.401553	0.943686	0.395829	0	1.719e-09	5.87845	3	2427.11	-1.56812	44.1196	0
10716563	vTYkAPVPTGEVYFADSFDR	1	2	1	N-Term(iTRAQ4plex); K4(iTRAQ4plex)	0	1.31905	1.22073	0.594169	0	5.925e-09	5.87828	3	2550.31	-2.27888	59.563	1
116875844	lLLSEEEIEkGVEIEEk	1	2	1	N-Term(iTRAQ4plex); K10(iTRAQ4plex); K17(iTRAQ4plex)	0	1.8277	1.13039	0.860179	0	5.329e-10	5.87776	3	2419.35	-0.241943	77.4504	1
116284396	rQEEEAGALEAGEEAR	3	3	1	N-Term(iTRAQ4plex)	0	0.524596	0.940288	0.474396	0	3.06e-09	5.87738	3	1888.91	-0.213453	26.317	1
53692189	kGEELEEEWTPTEk	4	1	1	N-Term(iTRAQ4plex); K1(iTRAQ4plex); K14(iTRAQ4plex)	0	1.08877	1.18635	1.45732	0	1.559e-07	5.87475	3	2137.1	-3.13554	35.7939	1
5453599	kIDGQQTIIAcIESHQFQAk	3	1	1	N-Term(iTRAQ4plex); K1(iTRAQ4plex); C11(Carbamidomethyl); K20(iTRAQ4plex)	0	0.669739	0.934173	0.651074	0	3.435e-08	5.87412	4	2747.48	-1.18314	55.2719	1
21361794	vIRPLDQPSSFDATPYIk	2	1	1	N-Term(iTRAQ4plex); K18(iTRAQ4plex)	0	0.588053	0.833633	0.781382	0	7.03e-09	5.87142	3	2335.28	-3.5824	85.8023	0
4507125	gENLVSMTVEGPPPkDTGIAR	4	3	1	N-Term(iTRAQ4plex); K15(iTRAQ4plex)	0	0.85862	1.10165	0.999051	0	1.375e-10	5.87083	3	2456.3	-0.90554	47.9016	1
530361455	lSDQAGEDEEEEckEEAESPER	1	4	1	N-Term(iTRAQ4plex); C13(Carbamidomethyl); K14(iTRAQ4plex)	0	0.967014	0.677479	1.14873	0	1.06e-10	5.87004	3	2854.24	-1.2677	22.8136	1
5729770	vPIPWVSGTSASTPVFGGILSLINEHR	1	1	1	N-Term(iTRAQ4plex)	0	0.338005	0.941522	0.576858	0	2.005e-12	5.86985	3	2978.6	-8.57536	114.102	0
530410226	gTIMDTTVDVDkR	1	3	1	N-Term(iTRAQ4plex); K12(iTRAQ4plex)	0	2.20267	0.799977	1.0723	0	6.293e-09	5.86936	3	1738.92	-1.92383	35.4533	1
115298659	hEIDSYDDRFQSADETGQDLVNANHEASDEVR	1	1	1	N-Term(iTRAQ4plex)	0	0.045466	0.792952	0.189671	0	7.516e-08	5.86932	4	3806.68	-2.63717	43.2188	1
5031977	dVYkEHFQDDVFNEk	4	1	1	N-Term(iTRAQ4plex); K4(iTRAQ4plex); K15(iTRAQ4plex)	0	1.23195	0.873051	4.23559	0	1.704e-08	5.86876	3	2345.17	-2.17634	33.3734	1
16507237	mkETAEAYLGk	5	1	1	N-Term(iTRAQ4plex); K2(iTRAQ4plex); K11(iTRAQ4plex)	0	2.14964	0.970489	1.55534	0	3.347e-08	5.86845	3	1672.92	-3.50022	34.284	1
4557014	rFNTANDDNVTQVR	2	1	1	N-Term(iTRAQ4plex)	0	0.255303	1.09103	0.335228	0	5.323e-09	5.86809	3	1793.9	0.171735	10.6437	1
70906435	dNENVVNEYSSELEk	9	2	1	N-Term(iTRAQ4plex); K15(iTRAQ4plex)	0	0.141927	0.362897	0.265661	0	3.952e-10	5.86574	2	2056.99	0.777942	50.7592	0
530384249	eDEkGDDVDDPENQNSALADTDASGGLTk	2	3	1	N-Term(iTRAQ4plex); K4(iTRAQ4plex); K29(iTRAQ4plex)	0	0.608217	0.973975	0.386103	0	6.124e-11	5.86346	3	3438.61	2.0468	61.4195	1
4503477	sYIEGYVPSQADVAVFEAVSSPPPADLcHALR	1	1	1	N-Term(iTRAQ4plex); C28(Carbamidomethyl)	0	1.00119	0.529998	1.88369	0	4.514e-11	5.86162	3	3589.79	2.92373	114.652	0
4506193	tVIGcSGFHGDcLTLTk	4	2	1	N-Term(iTRAQ4plex); C5(Carbamidomethyl); C12(Carbamidomethyl); K17(iTRAQ4plex)	0	0.789884	0.968006	0.834594	0	1.24e-08	5.86102	3	2154.09	-1.62009	42.6161	0
25777730	vGNPFELDTQQGPQVDkEQFER	2	2	1	N-Term(iTRAQ4plex); K17(iTRAQ4plex)	0	1.68747	0.86326	2.59221	0	3.037e-11	5.86033	3	2849.42	-2.77583	59.4612	1
5032051	aDRDESSPYAAMLAAQDVAQR	3	2	1	N-Term(iTRAQ4plex)	0	0.713976	0.774143	0.837115	0	1.143e-09	5.85971	3	2409.15	-2.84198	55.7831	1
32483410	hSDFASNccSINSPPLYcDSEIDAELk	4	2	1	N-Term(iTRAQ4plex); C8(Carbamidomethyl); C9(Carbamidomethyl); C18(Carbamidomethyl); K27(iTRAQ4plex)	0	0.557584	4.71554	1.79098	0	1.799e-11	5.85834	3	3417.53	0.325502	88.419	0
530360894	kEDEPPEQAEPEPTEAWk	3	26	1	N-Term(iTRAQ4plex); K1(iTRAQ4plex); K18(iTRAQ4plex)	0	0.14912	0.812387	0.348305	0	1.242e-08	5.85593	3	2542.28	3.02851	54.9046	1
530405429	gIMGEDTYPYQGk	5	4	1	N-Term(iTRAQ4plex); K13(iTRAQ4plex)	0	0.499038	1.0134	0.254513	0	3.054e-09	5.85585	2	1746.86	-3.28763	42.9417	0
351542238	aIYNSGQDHVQNEENYAQVLDk	1	3	1	N-Term(iTRAQ4plex); K22(iTRAQ4plex)	0	0.712376	0.880756	0.89102	0	5.406e-10	5.85509	3	2823.38	0.317548	40.1834	0
530410977	dVYDkVDYLSSLGk	3	5	1	N-Term(iTRAQ4plex); K5(iTRAQ4plex); K14(iTRAQ4plex)	0	0.696539	0.836739	0.542971	0	2.67e-09	5.85506	3	2034.11	-2.03925	56.7516	1
4506439	iGEEQSAEDAEDGPPELLFIHGGHTAk	4	3	1	N-Term(iTRAQ4plex); K27(iTRAQ4plex)	0	0.900786	1.07285	0.900698	0	2.333e-09	5.85369	4	3135.53	-5.3474	81.936	0
22325356	aVLTVVkDDDHGILDQFSR	3	5	1	N-Term(iTRAQ4plex); K7(iTRAQ4plex)	0	0.148426	1.79562	0.211381	0	9.123e-11	5.8508	3	2416.31	-0.609556	56.9085	1
82617632	eSNTAGIDIFSk	3	3	1	N-Term(iTRAQ4plex); K12(iTRAQ4plex)	0	0.142948	1.80878	0.123465	0	1.18e-08	5.85018	2	1569.84	1.34995	54.7664	0
5803227	kQTIDNSQGAYQEAFDISk	2	2	1	N-Term(iTRAQ4plex); K1(iTRAQ4plex); K19(iTRAQ4plex)	0	0.741029	1.36968	0.776161	0	2.2e-10	5.85011	3	2575.34	0.280373	39.6696	1
13489087	tYGADLASVDFQHASEDAR	3	1	1	N-Term(iTRAQ4plex)	0	1.02503	1.05083	1.23434	0	9.427e-11	5.85004	3	2197.01	-6.31452	72.5751	0
23111030	qLPFRGDEGIFEESFIEER	2	2	1	N-Term(iTRAQ4plex)	0	1.01486	1.56428	0.854159	0	1.188e-08	5.84941	3	2442.2	-0.940913	80.3673	1
12025678	lVSIGAEEIVDGNAk	3	3	1	N-Term(iTRAQ4plex); K15(iTRAQ4plex)	0	0.444676	0.903877	0.336877	0	3.655e-11	5.84919	2	1803.01	0.825867	64.5089	0
253970504	qDHPSSMGVYGQESGGFSGPGENR	2	7	1	N-Term(iTRAQ4plex)	0	0.298878	1.06219	0.29186	0	5.955e-09	5.84557	3	2624.15	-1.74698	26.6418	0
5802976	tANQASDTFSGIGk	2	1	1	N-Term(iTRAQ4plex); K14(iTRAQ4plex)	0	0.0607629	2.22008	0.150437	0	1.342e-10	5.84477	2	1684.87	-0.174609	47.4396	0
72534658	eAEGEQFVEEALEk	1	1	1	N-Term(iTRAQ4plex); K14(iTRAQ4plex)	0	0.48752	0.830251	0.367377	0	3.088e-09	5.84342	2	1895.93	-8.78694	97.5237	0
10835051	eQkVPEILQLSDALR	1	4	1	N-Term(iTRAQ4plex); K3(iTRAQ4plex)	0	0.762118	0.897532	1.00842	0	6.766e-09	5.84234	3	2027.18	3.70187	70.6133	1
223029410	aAAFEEQENETVVVk	3	2	1	N-Term(iTRAQ4plex); K15(iTRAQ4plex)	0	0.437948	1.38459	0.855081	0	1.281e-10	5.83934	2	1952.02	-2.70712	39.4524	0
13378137	aLRDPALDSLAYEYER	2	2	1	N-Term(iTRAQ4plex)	0	1.33807	0.997429	0.779269	0	9.852e-09	5.83877	3	2026.04	2.66817	84.0986	1
11056044	gYIWNYGAIPQTWEDPGHNDk	6	2	1	N-Term(iTRAQ4plex); K21(iTRAQ4plex)	0	1.00929	0.991095	1.81339	0	1.718e-09	5.8378	3	2749.33	1.98599	67.8508	0
530402407	eTDkNISEAFEDLSk	1	3	1	N-Term(iTRAQ4plex); K4(iTRAQ4plex); K15(iTRAQ4plex)	0	0.964269	1.09407	0.951119	0	3.916e-10	5.83763	3	2158.13	0.95057	46.7236	1
13124879	rQLEEAEEESQR	2	4	1	N-Term(iTRAQ4plex)	0	0.21976	0.888479	0.48038	0	9.837e-08	5.83615	3	1647.81	0.624107	20.0953	1
18594498	kEDLAGGSLHDYVSNTENR	2	1	1	N-Term(iTRAQ4plex); K1(iTRAQ4plex)	0	0.367428	0.894275	0.548087	0	1.078e-10	5.8361	3	2393.19	0.36974	24.2861	1
451327634	iVSGEAESVEVTPENLQDFVGkPVFTVER	1	3	1	N-Term(iTRAQ4plex); K22(iTRAQ4plex)	0	0.203998	1.11853	2.09759	0	8.674e-10	5.83487	3	3463.83	3.06721	92.0885	0
209862837	fYkENLGQGWMTQk	2	1	1	N-Term(iTRAQ4plex); K3(iTRAQ4plex); K14(iTRAQ4plex)	0	1.86172	1.01497	0.63893	0	3.105e-08	5.83475	3	2162.14	-1.88804	51.3149	1
4506699	dHASIQMNVAEVDkVTGR	3	1	1	N-Term(iTRAQ4plex); K14(iTRAQ4plex)	0	1.96	1.40206	1.40657	0	3.774e-08	5.83229	4	2258.18	-2.01376	37.5487	1
13129078	gDLSRPEDADTSGPccEHTQEk	2	2	1	N-Term(iTRAQ4plex); C15(Carbamidomethyl); C16(Carbamidomethyl); K22(iTRAQ4plex)	0	1.19516	0.95715	2.07092	0	3.911e-08	5.83141	4	2777.24	2.34559	31.4883	0
12025678	vLAVNQENEHLMEDYEk	3	4	1	N-Term(iTRAQ4plex); K17(iTRAQ4plex)	0	0.584957	1.08407	0.473252	0	1.268e-10	5.83134	3	2349.16	-0.264058	41.45	0
530388678	dLEIERPMPGTHTVTLQcPALLVVGDSSPAVDAVVEcNSk	1	4	1	N-Term(iTRAQ4plex); C18(Carbamidomethyl); C37(Carbamidomethyl); K40(iTRAQ4plex)	0				0	1.027e-09	5.82961	4	4593.31	-3.17902	73.1265	0
5454028	sEASAFGASHHVAYFEASAk	2	1	1	N-Term(iTRAQ4plex); K20(iTRAQ4plex)	0	0.241268	1.92027	0.366258	0	2.122e-10	5.82822	3	2355.16	-1.36737	27.0896	0
57242777	hHLGAATPENPEIELLR	1	1	1	N-Term(iTRAQ4plex)	0	0.953443	1.04829	0.842125	0	1.268e-08	5.82802	3	2041.09	-2.34401	37.2234	0
5803227	tAFDEAIAELDTLNEDSYk	2	2	1	N-Term(iTRAQ4plex); K19(iTRAQ4plex)	0	0.89606	0.991014	1.05346	0	2.103e-09	5.82717	3	2433.18	-3.34488	115.117	0
271398239	yPSLSLHGIEGAFSGSGAk	4	3	1	N-Term(iTRAQ4plex); K19(iTRAQ4plex)	0	1.03768	0.639171	0.670618	0	2.258e-09	5.8264	3	2166.14	-0.367022	72.254	0
13376259	rPVHGESDTEQLQDDDIETTk	2	2	1	N-Term(iTRAQ4plex); K21(iTRAQ4plex)	0	0.86447	0.927146	1.06752	0	2.519e-09	5.82617	4	2701.31	-0.461086	34.2986	0
315013568	eGQTFYYAEDYHQQYLSk	1	4	1	N-Term(iTRAQ4plex); K18(iTRAQ4plex)	0	0.55938	1.12248	0.656525	0	2.108e-09	5.82557	3	2558.2	-2.69973	46.7995	0
115298678	sGIPIVTSPYQIHFTk	6	1	1	N-Term(iTRAQ4plex); K16(iTRAQ4plex)	0	0.193873	0.735442	0.281314	0	1.83e-10	5.82552	3	2076.16	-5.66197	65.064	0
112789562	gEFTYYEIQDNTGk	4	3	1	N-Term(iTRAQ4plex); K14(iTRAQ4plex)	0	0.618722	0.912556	0.929317	0	1.115e-08	5.82438	2	1952.95	0.259416	44.1374	0
4507677	eAVEkEFEPLLNWMk	8	2	1	N-Term(iTRAQ4plex); K5(iTRAQ4plex); K15(iTRAQ4plex)	0	2.4084	0.903273	1.64656	0	1.84e-07	5.82423	3	2295.24	-1.81383	76.8041	1
530360970	gREEWESAALQNANTk	1	12	1	N-Term(iTRAQ4plex); K16(iTRAQ4plex)	0	1.11852	0.709856	1.33436	0	9.153e-08	5.82223	3	2092.05	-6.57916	25.4548	1
4758012	kFNALFAQGNYSEAAk	3	3	1	N-Term(iTRAQ4plex); K1(iTRAQ4plex); K16(iTRAQ4plex)	0	0.817492	0.99257	0.843505	0	5.545e-09	5.81947	3	2191.18	-1.5002	46.5236	1
27436946	sVTVVEDDEDEDGDDLLHHHHGSHcSSSGDPAEYNLR	7	2	1	N-Term(iTRAQ4plex); C25(Carbamidomethyl)	0	1.08495	1.44666	0.674443	0	2.6e-06	5.81942	5	4274.8	-7.22586	32.2561	0
209862837	vYVPTGFSAFPFELLHTPEk	2	1	1	N-Term(iTRAQ4plex); K20(iTRAQ4plex)	0	2.60201	0.79652	0.848354	0	6.835e-08	5.81858	3	2567.38	1.84733	114.956	0
4758032	tcVQTLEGHAQNVScASFHPELPIIITGSEDGTVR	1	1	1	N-Term(iTRAQ4plex); C2(Carbamidomethyl); C15(Carbamidomethyl)	0	1.91704	1.01839	2.32636	0	3.681e-08	5.81615	4	3967.94	-1.21497	65.865	0
34734066	eFTRPEEIIFLR	6	1	1	N-Term(iTRAQ4plex)	0	0.60238	1.22081	0.480821	0	3.046e-07	5.81409	3	1693.93	-3.2535	89.9237	0
24797106	aHPVFYQGTYSQALNDAk	1	1	1	N-Term(iTRAQ4plex); K18(iTRAQ4plex)	0	3.59536	0.740196	1.53803	0	5.233e-09	5.81385	3	2298.17	-2.38716	38.4831	0
171906582	eMQDLSEFcSDkPk	1	1	1	N-Term(iTRAQ4plex); C9(Carbamidomethyl); K12(iTRAQ4plex); K14(iTRAQ4plex)	0	2.33792	1.1954	1.89189	0	2.345e-10	5.81244	3	2146.04	-4.62007	33.1256	0
284172479	aIELEAIkPTYQVLNVQEk	1	6	1	N-Term(iTRAQ4plex); K8(iTRAQ4plex); K19(iTRAQ4plex)	0	0.0763396	1.31028	0.0976388	0	1.122e-09	5.81146	3	2618.5	-5.69383	75.0065	0
4506597	cTGGEVGATSALAPk	2	3	1	N-Term(iTRAQ4plex); C1(Carbamidomethyl); K15(iTRAQ4plex)	0	1.43307	0.837801	1.35506	0	3.075e-10	5.80944	2	1706.9	0.212127	38.1758	0
10863945	eEASGSSVTAEEAk	3	2	1	N-Term(iTRAQ4plex); K14(iTRAQ4plex)	0	1.09395	1.137	1.35753	0	2.685e-09	5.80914	2	1682.83	1.50292	21.6314	0
530415586	aEPYcSVLPGFTFIQHLPLSER	2	7	1	N-Term(iTRAQ4plex); C5(Carbamidomethyl)	0	1.54614	0.785923	0.800796	0	3.742e-08	5.80828	3	2705.38	-2.57811	114.877	0
40317628	gLLQNVHLVFENSVEDILSk	1	1	1	N-Term(iTRAQ4plex); K20(iTRAQ4plex)	0				0	4.453e-12	5.80803	3	2542.41	-0.182553	114.186	0
13124879	kQADLEkEELAEELASSLSGR	5	4	1	N-Term(iTRAQ4plex); K1(iTRAQ4plex); K7(iTRAQ4plex)	0	0.113626	1.24402	0.508935	0	1.798e-09	5.80531	3	2735.48	0.748977	68.8564	2
530391071	rPAEDMEEEQAFk	4	5	1	N-Term(iTRAQ4plex); K13(iTRAQ4plex)	0	1.36736	1.0805	1.42356	0	5.269e-07	5.80509	3	1867.91	-2.14109	43.5756	0
4504175	eQIREDILENQFMDSR	1	2	1	N-Term(iTRAQ4plex)	0	0.734326	0.765931	0.645482	0	8.285e-09	5.80478	3	2167.06	1.5808	55.2284	1
10835203	kAPENQEEEEERAELNQSEEPEAGESSTGGP	4	3	1	N-Term(iTRAQ4plex); K1(iTRAQ4plex)	0	0.409506	2.90997	0.943986	0	1.288e-08	5.80446	3	3645.65	-0.237913	41.4044	2
5032087	rTDIFGVEETAIGk	2	3	1	N-Term(iTRAQ4plex); K14(iTRAQ4plex)	0	1.14303	0.946574	1.08677	0	4.948e-08	5.80387	3	1824.01	-0.108098	53.6216	1
114155142	fkVESEQQYFEIEk	1	2	1	N-Term(iTRAQ4plex); K2(iTRAQ4plex); K14(iTRAQ4plex)	0	0.990653	1.03857	0.969459	0	2.643e-07	5.80379	3	2236.19	-0.0357556	53.8267	1
4502511	aEQccEETASSISLHGk	1	1	1	N-Term(iTRAQ4plex); C4(Carbamidomethyl); C5(Carbamidomethyl); K17(iTRAQ4plex)	0	0.24881	0.848513	0.344544	0	1.45e-11	5.80361	3	2195.03	1.00411	16.7978	0
257467612	gALSLQGSIMTVGEk	7	14	1	N-Term(iTRAQ4plex); K15(iTRAQ4plex)	0	0.10713	1.31951	0.248883	0	1.034e-09	5.80349	2	1779	2.3116	70.1937	0
32189392	kEGGLGPLNIPLLADVTR	9	3	1	N-Term(iTRAQ4plex); K1(iTRAQ4plex)	0	0.0974564	0.840499	0.268466	0	3.083e-10	5.80257	3	2151.28	0.607287	76.2504	1
18375673	lkESQTQDNITVR	2	2	1	N-Term(iTRAQ4plex); K2(iTRAQ4plex)	0	0.726161	0.984059	0.711652	0	3.263e-07	5.80254	3	1820.01	-2.85958	25.1063	1
4758556	dQTkPTPLILDEQGR	1	3	1	N-Term(iTRAQ4plex); K4(iTRAQ4plex)	0	1.54768	1.16821	1.80938	0	8.898e-09	5.80147	3	1999.1	-4.1222	38.0286	0
367460087	eLEAELEDERk	3	6	1	N-Term(iTRAQ4plex); K11(iTRAQ4plex)	0	0.382019	1.13827	0.499087	0	2.039e-07	5.8007	3	1648.86	0.769503	33.72	1
24234699	aLEAANGELEVk	4	1	1	N-Term(iTRAQ4plex); K12(iTRAQ4plex)	0	1.92733	1.73038	1.0311	0	6.181e-09	5.80063	2	1531.85	-2.67939	34.0579	0
359465608	aGAAAGGPGVSGVcVck	2	2	1	N-Term(iTRAQ4plex); C14(Carbamidomethyl); C16(Carbamidomethyl); K17(iTRAQ4plex)	0	0.87142	1.65712	0.943785	0	1.426e-11	5.80037	2	1805.91	-5.68651	23.0446	0
403310643	aLGHGVDLGHIYGDNLER	1	7	1	N-Term(iTRAQ4plex)	0	0.46604	0.995032	0.865402	0	7.63e-10	5.80016	3	2080.06	-6.331	40.7178	0
4758950	tVDNFVALATGEk	6	1	1	N-Term(iTRAQ4plex); K13(iTRAQ4plex)	0	1.35235	0.89005	1.17304	0	8.796e-09	5.79922	2	1652.91	-1.46473	70.2543	0
5453549	eEEcHFYAGGQVYPGEASR	2	1	1	N-Term(iTRAQ4plex); C4(Carbamidomethyl)	0	1.92322	1.17771	1.14003	0	4.199e-09	5.79767	3	2330.03	-0.277369	31.2846	0
224465187	dEVQEVVYFSAADHEPESk	4	2	1	N-Term(iTRAQ4plex); K19(iTRAQ4plex)	0	1.95101	1.24516	1.13712	0	2.101e-10	5.79742	3	2467.17	-6.50454	53.3647	0
33286418	eAEAAIYHLQLFEELR	6	4	1	N-Term(iTRAQ4plex)	0	0.869052	0.97834	0.74671	0	2.252e-11	5.79662	2	2076.07	-8.63853	72.8771	0
530396280	aGWLDkNPPQGSYIYQk	1	7	1	N-Term(iTRAQ4plex); K6(iTRAQ4plex); K17(iTRAQ4plex)	0	0.594179	1.06086	1.26882	0	4.359e-08	5.79655	3	2397.3	3.44479	56.5913	1
29568111	nAFAcFDEEASGFIHEDHLR	7	1	1	N-Term(iTRAQ4plex); C5(Carbamidomethyl)	0	0.484248	0.894656	0.799539	0	6.517e-09	5.79635	4	2509.13	0.615168	78.6808	0
7330335	dEFTNTcPSDkEVEIAYSDVAk	4	2	1	N-Term(iTRAQ4plex); C7(Carbamidomethyl); K11(iTRAQ4plex); K22(iTRAQ4plex)	0	0.824292	1.19188	0.992982	0	1.174e-09	5.79576	3	2950.43	-2.89903	49.9391	1
12667788	eMEAELEDERk	4	2	1	N-Term(iTRAQ4plex); K11(iTRAQ4plex)	0	1.09721	1.00202	1.50293	0	3.153e-07	5.79499	3	1666.82	0.536046	28.526	1
223890243	fNADEFEDMVAEk	4	4	1	N-Term(iTRAQ4plex); K13(iTRAQ4plex)	0	1.64451	1.08362	1.84687	0	2.129e-07	5.79483	2	1832.87	2.62611	67.9613	0
392307009	scNLDEQQELVERDDEk	2	2	1	N-Term(iTRAQ4plex); C2(Carbamidomethyl); K17(iTRAQ4plex)	0	0.577916	0.613992	0.894727	0	1.328e-11	5.79401	3	2395.13	1.60289	45.0697	1
9966764	tYPGVMHSScPQEMAAVk	2	2	1	N-Term(iTRAQ4plex); C10(Carbamidomethyl); K18(iTRAQ4plex)	0	2.16947	0.922785	1.23241	0	6.245e-09	5.79306	3	2281.09	-3.501	34.252	0
21618344	lVTQDTENELkk	1	7	1	N-Term(iTRAQ4plex); K11(iTRAQ4plex); K12(iTRAQ4plex)	0	0.490483	0.851953	0.849361	0	9.287e-08	5.79301	3	1850.06	-0.00371356	21.023	1
4885381	kATGPPVSELITk	8	1	1	N-Term(iTRAQ4plex); K1(iTRAQ4plex); K13(iTRAQ4plex)	0	1.77752	0.389922	1.74969	0	3.298e-08	5.79087	3	1773.08	-1.0792	30.3465	1
41281453	eVPIkEIVEMNEIEEGk	2	2	1	N-Term(iTRAQ4plex); K5(iTRAQ4plex); K17(iTRAQ4plex)	0	0.886207	1.43218	1.07211	0	2.93e-10	5.79065	3	2418.31	-1.47749	60.7128	1
295986608	yAASSYLSLTPEQWk	17	3	1	N-Term(iTRAQ4plex); K15(iTRAQ4plex)	0	0.764631	0.773683	0.580309	0	6.846e-10	5.79056	2	2032.05	-6.82928	78.317	0
4506617	gLDVDSLVIEHIQVNk	6	4	1	N-Term(iTRAQ4plex); K16(iTRAQ4plex)	0	1.72748	0.78258	1.46306	0	2.067e-08	5.78925	3	2067.16	-2.26328	63.3643	0
530403964	kEDESQMEDPSTSPSPGTR	1	3	1	N-Term(iTRAQ4plex); K1(iTRAQ4plex)	0	0.526727	1.26866	1.15924	0	3.672e-10	5.78895	3	2366.11	2.60013	32.4341	1
4557579	sTITLDGGVLVHVQk	4	1	1	N-Term(iTRAQ4plex); K15(iTRAQ4plex)	0	0.102009	0.830482	0.138284	0	4.684e-09	5.78852	3	1855.1	3.89811	60.8856	0
5031887	cEDcGGLLSEGDNQGcYPLDGHILck	4	3	1	N-Term(iTRAQ4plex); C1(Carbamidomethyl); C4(Carbamidomethyl); C16(Carbamidomethyl); C25(Carbamidomethyl); K26(iTRAQ4plex)	0	0.4397	0.89357	0.531307	0	8.735e-11	5.78845	3	3255.44	-0.85496	63.0187	0
4826760	vTGEADVEFATHEEAVAAMSk	5	1	1	N-Term(iTRAQ4plex); K21(iTRAQ4plex)	0	0.643371	0.828826	1.04572	0	3.689e-11	5.78806	3	2480.21	-3.42119	79.9014	0
282165706	tFLRPSPEDEAIYGPNTk	2	11	1	N-Term(iTRAQ4plex); K18(iTRAQ4plex)	0	0.333456	1.41288	0.419986	0	2.252e-09	5.78797	3	2323.22	0.767051	45.7515	0
7706318	dILVLPLDLTDTGSHEAATk	4	2	1	N-Term(iTRAQ4plex); K20(iTRAQ4plex)	0	2.37462	0.988237	1.12195	0	1.366e-11	5.78772	3	2397.31	-2.67274	71.0079	0
367460087	rQLEEAEEEATR	3	6	1	N-Term(iTRAQ4plex)	0	0.399501	0.828098	0.524463	0	1.515e-07	5.78677	3	1604.8	0.4199	25.8123	1
4557305	gILAADESTGSIAk	10	2	1	N-Term(iTRAQ4plex); K14(iTRAQ4plex)	0	3.50069	1.06277	1.50692	0	7.63e-09	5.78625	2	1620.89	-7.62279	60.8122	0
4501887	lcYVALDFEQEmATAASSSSLEk	48	9	1	N-Term(iTRAQ4plex); C2(Carbamidomethyl); M12(Oxidation); K23(iTRAQ4plex)	0	0.822848	0.847341	0.792	0	2.227e-09	5.7856	3	2854.36	-3.17428	72.4328	0
19923483	tGENVEDAFLEAAk	3	1	1	N-Term(iTRAQ4plex); K14(iTRAQ4plex)	0	0.772768	1.47303	0.979865	0	4.459e-09	5.78366	2	1781.9	-6.83601	64.8059	0
4759082	qEkPSSPSPMPSSTPSPSLNLGNTEEAIR	1	1	1	N-Term(iTRAQ4plex); K3(iTRAQ4plex)	0		1.94422		0	7.046e-10	5.78344	3	3326.68	-0.134073	53.899	0
5729875	kFYGPEGPYGVFAGR	4	1	1	N-Term(iTRAQ4plex); K1(iTRAQ4plex)	0	1.38953	1.1544	1.02304	0	1.032e-09	5.78296	3	1933.02	-1.48714	49.8328	1
4506685	gLAPDLPEDLYHLIk	4	1	1	N-Term(iTRAQ4plex); K15(iTRAQ4plex)	0	2.06066	0.824275	1.94576	0	3.019e-09	5.78219	3	1982.13	4.06668	114.621	0
11321585	kAcADATLSQITNNIDPVGR	4	1	1	N-Term(iTRAQ4plex); K1(iTRAQ4plex); C3(Carbamidomethyl)	0	0.360586	0.962381	0.549396	0	4.041e-10	5.78209	3	2432.28	-0.275004	49.827	1
40549448	gIRPFPSEETTENDDDVYR	1	3	1	N-Term(iTRAQ4plex)	0	1.42025	1.58223	1.45664	0	5.264e-08	5.78206	3	2384.11	-0.646505	35.1884	0
63252913	yQEGGVESAFHk	6	3	1	N-Term(iTRAQ4plex); K12(iTRAQ4plex)	0	0.685004	1.17146	1.92816	0	7.332e-09	5.78205	3	1639.83	1.04522	37.8918	0
72534712	lSFGDTLQVQNIHGAFNALGGADR	2	1	1	N-Term(iTRAQ4plex)	0	3.31079	0.999387	0.823174	0	8.755e-11	5.77971	3	2645.36	1.07515	80.9882	0
11993943	vSEGGPAEIAGLQIGDk	4	1	1	N-Term(iTRAQ4plex); K17(iTRAQ4plex)	0	1.07595	1.28596	0.80172	0	9.143e-14	5.77931	2	1929.05	0.343851	62.253	0
530407149	nAVHVNLFETPVEAQYVR	1	7	1	N-Term(iTRAQ4plex)	0	0.757867	1.1879	0.539667	0	7.976e-11	5.77906	3	2230.16	-6.93044	54.8217	0
530361455	dcEGEREENPEFTSLAVGDR	1	2	1	N-Term(iTRAQ4plex); C2(Carbamidomethyl)	0	0.93276	0.860709	1.15318	0	5.847e-08	5.77862	3	2454.09	-3.19807	37.4804	1
10716563	wkPPMIDNPSYQGIWkPR	2	2	1	N-Term(iTRAQ4plex); K2(iTRAQ4plex); K16(iTRAQ4plex)	0	2.08775	0.961391	0.974744	0	7.898e-10	5.77859	3	2645.42	-5.45878	52.9832	0
14141157	aTGEADVEFVTHEDAVAAmSk	2	5	1	N-Term(iTRAQ4plex); M19(Oxidation); K21(iTRAQ4plex)	0	1.38328	1.14806	1.24338	0	7.11e-11	5.77803	3	2482.2	1.41878	44.7897	0
530368915	eTVAVkPTENNEEEFTSk	2	2	1	N-Term(iTRAQ4plex); K6(iTRAQ4plex); K18(iTRAQ4plex)	0	1.48692	0.884006	1.76334	0	2.757e-09	5.77735	3	2484.27	-5.15786	27.3708	0
4557014	gAGAFGYFEVTHDITk	7	1	1	N-Term(iTRAQ4plex); K16(iTRAQ4plex)	0	0.0933013	0.999598	0.3558	0	4.964e-10	5.77678	2	2001.04	1.69447	52.6817	0
40316915	eRPGSEEPPAEPVSFYTQPFSHYGQALcVSFPQPcR	8	1	1	N-Term(iTRAQ4plex); C28(Carbamidomethyl); C35(Carbamidomethyl)	0	0.734684	0.86616	0.660576	0	1.014e-09	5.77482	4	4295.99	-2.52881	83.6293	0
367460087	sLEAEILQLQEELASSER	1	6	1	N-Term(iTRAQ4plex)	0	0.250071	1.37466	0.366964	0	1.643e-12	5.77478	2	2189.13	-3.33247	114.025	0
94721241	nTELAVFHDETEIQNQTDLLSLSGk	2	1	1	N-Term(iTRAQ4plex); K25(iTRAQ4plex)	0	2.19755	0.766404	1.66868	0	2.426e-10	5.77463	3	3090.57	-5.60159	81.2988	0
4826762	vVLHPNYSQVDIGLIk	4	4	1	N-Term(iTRAQ4plex); K16(iTRAQ4plex)	0	0.0388203	0.893427	0.147716	0	1.023e-08	5.77432	3	2083.22	2.28044	64.069	0
13569901	aEkPPLSASSPQQRPPEPETGESAGTSR	1	1	1	N-Term(iTRAQ4plex); K3(iTRAQ4plex)	0	1.11652	1.14727	1.05447	0	3.167e-09	5.77424	4	3179.61	-1.35285	16.5177	0
55770844	nAGNEQDLGIQYk	3	2	1	N-Term(iTRAQ4plex); K13(iTRAQ4plex)	0	0.953627	1.07061	0.473593	0	5.993e-09	5.77373	2	1737.9	-1.1116	28.2186	0
83320070	fSLPGATcLQGEGQGHLSQk	2	2	1	N-Term(iTRAQ4plex); C8(Carbamidomethyl); K20(iTRAQ4plex)	0	1.21974	1.10396	1.35429	0	7.291e-08	5.77363	3	2403.23	-2.09796	56.1989	0
4759082	lVNMLDAVQENQHk	2	1	1	N-Term(iTRAQ4plex); K14(iTRAQ4plex)	0	0.046504	1.60702	0.0883863	0	1.366e-08	5.77362	3	1927.03	0.86696	62.6022	0
259013556	eNISNAQALLEYHLSYLQEVEQLR	1	1	1	N-Term(iTRAQ4plex)	0	0.908567	0.735648	1.37129	0	1.691e-12	5.77325	3	3004.54	-2.41658	99.1008	0
18644883	rQTSGGPVDASSEYQQELER	2	2	1	N-Term(iTRAQ4plex)	0	0.505357	1.28725	0.642352	0	1.467e-10	5.7723	3	2381.15	0.00394079	28.689	1
145309311	eYINEcDSDYHEER	2	4	1	N-Term(iTRAQ4plex); C6(Carbamidomethyl)	0	0.856133	0.822207	1.00785	0	1.292e-07	5.77189	3	2002.81	-3.00077	26.6729	0
17402900	iGGDAGTSLNSNDYGYGGQk	4	3	1	N-Term(iTRAQ4plex); K20(iTRAQ4plex)	0	1.38812	1.32458	1.27648	0	5.203e-13	5.77065	2	2262.08	-1.9618	50.4443	0
507834063	iDFEkEPLGVNAk	2	1	1	N-Term(iTRAQ4plex); K5(iTRAQ4plex); K13(iTRAQ4plex)	0	2.47723	1.17248	2.25185	0	3.084e-08	5.77062	3	1892.08	-1.85404	43.5718	1
4557305	lQSIGTENTEENRR	6	2	1	N-Term(iTRAQ4plex)	0	3.6805	1.09707	1.2972	0	3.742e-07	5.77013	3	1790.9	-6.35813	10.3527	1
13236495	aGESVLVHGASGGVGLAAcQIAR	1	3	1	N-Term(iTRAQ4plex); C19(Carbamidomethyl)	0	0.595384	0.890611	0.498288	0	2.776e-12	5.76885	3	2324.23	2.64461	59.1945	0
530401911	rLEEGTEETSETLEk	2	5	1	N-Term(iTRAQ4plex); K15(iTRAQ4plex)	0	1.61192	1.02193	1.54877	0	8.417e-08	5.76669	3	2039.04	0.881273	43.0229	1
5031877	lYkEELEQTYHAk	4	2	1	N-Term(iTRAQ4plex); K3(iTRAQ4plex); K13(iTRAQ4plex)	0	0.969012	0.756607	0.81859	0	2.329e-09	5.76667	3	2084.13	-2.11442	25.9119	1
38327039	nkEDQYDHLDAADMTk	3	1	1	N-Term(iTRAQ4plex); K2(iTRAQ4plex); K16(iTRAQ4plex)	0	1.0387	0.965049	0.555722	0	6.348e-09	5.7659	3	2326.13	-1.06876	19.3191	1
530420625	aIGDVFQkPYVSGEADAASR	3	2	1	N-Term(iTRAQ4plex); K8(iTRAQ4plex)	0	0.498338	1.42156	0.583875	0	1.068e-12	5.76573	3	2369.23	-0.615897	45.4276	0
4757826	iEkVEHSDLSFSk	1	2	1	N-Term(iTRAQ4plex); K3(iTRAQ4plex); K13(iTRAQ4plex)	0	0.355286	0.78622	0.292229	0	3.884e-08	5.76569	3	1951.08	-5.0399	26.1873	1
66932947	lHTEAQIQEEGTVVELTGR	4	1	1	N-Term(iTRAQ4plex)	0	0.164813	0.492762	0.270647	0	7.212e-10	5.76511	2	2254.19	3.72266	46.5511	0
4502419	tVAGQDAVIVLLGTR	2	2	1	N-Term(iTRAQ4plex)	0	0.189533	0.802957	0.253935	0	1.879e-10	5.76499	2	1656.98	-0.267042	82.1594	0
4504165	aGALNSNDAFVLk	5	7	1	N-Term(iTRAQ4plex); K13(iTRAQ4plex)	0	0.569697	1.04965	0.855468	0	1.383e-09	5.76496	2	1607.9	-0.533653	50.7874	0
530405751	eNTEGEYSGIEHVIVDGVVQSIk	3	4	1	N-Term(iTRAQ4plex); K23(iTRAQ4plex)	0	1.0231	1.26003	0.492141	0	4.54e-09	5.76435	3	2790.43	-3.70755	90.8381	0
367460087	qLEEEkNSLQEQQEEEEEAR	2	6	1	N-Term(iTRAQ4plex); K6(iTRAQ4plex)	0	0.204161	1.0598	0.269997	0	7.887e-10	5.76421	3	2763.32	-0.0605248	50.0315	1
530406156	vkYEGASAEVGk	1	6	1	N-Term(iTRAQ4plex); K2(iTRAQ4plex); K12(iTRAQ4plex)	0	0.224974	1.25168	0.293745	0	4.121e-08	5.76389	3	1669.95	-1.07179	11.7248	1
4557485	vNkDDEEFIESNk	6	1	1	N-Term(iTRAQ4plex); K3(iTRAQ4plex); K13(iTRAQ4plex)	0	0.393842	0.770491	0.378003	0	8.433e-08	5.76359	3	1999.03	-1.71598	24.1483	1
56682959	kmGAPESGLAEYLFDk	2	1	1	N-Term(iTRAQ4plex); K1(iTRAQ4plex); M2(Oxidation); K16(iTRAQ4plex)	0	0.658589	0.507553	0.79562	0	1.288e-08	5.7631	3	2204.17	0.816629	53.7577	1
29171753	tLTDGVLDINHEQENTPSTSGk	2	2	1	N-Term(iTRAQ4plex); K22(iTRAQ4plex)	0	0.845957	0.963083	1.24622	0	8.336e-09	5.76202	3	2644.32	-2.18056	39.3145	0
4501887	vAPEEHPVLLTEAPLNPk	64	3	1	N-Term(iTRAQ4plex); K18(iTRAQ4plex)	0	0.758519	0.939545	0.778033	0	5.612e-09	5.76152	3	2242.27	-0.0443726	52.9619	0
367460087	hAEQERDELADEITNSASGk	6	6	1	N-Term(iTRAQ4plex); K20(iTRAQ4plex)	0	0.327588	1.08914	0.472487	0	8.887e-12	5.76135	3	2488.21	-0.686448	30.5077	1
7669492	rVIISAPSADAPMFVMGVNHEk	2	3	1	N-Term(iTRAQ4plex); K22(iTRAQ4plex)	0	1.25059	1.36374	0.799376	0	5.854e-09	5.76128	4	2657.42	0.825434	58.9262	1
5031573	dREVGIPPEQSLETAk	18	2	1	N-Term(iTRAQ4plex); K16(iTRAQ4plex)	0	0.890213	0.86074	1.01334	0	3.601e-08	5.76113	3	2057.11	-0.384633	30.1654	1
342307096	aDkDSPNLAQLQQASR	2	4	1	N-Term(iTRAQ4plex); K3(iTRAQ4plex)	0	0.4856	0.849563	0.735253	0	1.549e-11	5.76065	3	2030.09	0.02559	45.5963	1
355594753	eILSVDcSTNNPSQAk	3	1	1	N-Term(iTRAQ4plex); C7(Carbamidomethyl); K16(iTRAQ4plex)	0	0.386819	1.2499	0.883875	0	1.289e-11	5.75927	2	2051.03	-0.721717	29.5572	0
4506085	dLkPGNLAVNEDcELk	1	7	1	N-Term(iTRAQ4plex); K3(iTRAQ4plex); C13(Carbamidomethyl); K16(iTRAQ4plex)	0	1.2482	0.880287	1.18534	0	2.247e-09	5.75908	3	2247.2	-1.46759	34.5487	0
530414867	dIQEEELEVLLEEEAAGGDEDREk	1	4	1	N-Term(iTRAQ4plex); K24(iTRAQ4plex)	0	1.27182		1.94112	0	4.376e-10	5.75817	3	3033.47	3.1706	73.5764	1
4503483	eTVSEESNVLcLSk	6	2	1	N-Term(iTRAQ4plex); C11(Carbamidomethyl); K14(iTRAQ4plex)	0	1.54175	1.00012	1.76933	0	4.199e-10	5.75808	2	1882.96	-2.97293	42.6073	0
4502027	sLHTLFGDkLcTVATLR	5	1	1	N-Term(iTRAQ4plex); K9(iTRAQ4plex); C11(Carbamidomethyl)	0	0.133777	0.868243	0.094187	0	2.502e-10	5.75755	3	2220.24	-0.432702	62.254	1
299523086	dRDVTFSPATIENELIk	3	1	1	N-Term(iTRAQ4plex); K17(iTRAQ4plex)	0	1.6271	0.572104	1.22131	0	9.596e-09	5.7556	3	2236.21	-0.556294	76.0056	1
530391083	gLcVDGQcVcEDGFTGPDcAELScPNDcHGQGR	2	5	1	N-Term(iTRAQ4plex); C3(Carbamidomethyl); C8(Carbamidomethyl); C10(Carbamidomethyl); C19(Carbamidomethyl); C24(Carbamidomethyl); C28(Carbamidomethyl)	0				0	1.24e-10	5.75397	3	3871.55	0.993137	50.4204	0
50053795	aASIFGGAkPVDTAAR	1	3	1	N-Term(iTRAQ4plex); K9(iTRAQ4plex)	0	1.09138	1.06473	1.19504	0	6.873e-11	5.75395	3	1820.02	-3.11145	37.0895	0
4506925	iGFEEkDIAANEENR	2	2	1	N-Term(iTRAQ4plex); K6(iTRAQ4plex)	0	0.519181	1.32591	0.624295	0	5.665e-10	5.75267	3	2023.03	-0.962897	31.4225	1
33350932	hVPVVYVDYPGPASLTQIYGTFNR	2	1	1	N-Term(iTRAQ4plex)	0	0.826098	0.823134	0.654882	0	8.559e-11	5.75172	3	2837.47	-0.027131	77.6787	0
105990532	iHSGSFQSQVELSNDQEk	1	1	1	N-Term(iTRAQ4plex); K18(iTRAQ4plex)	0	0.15783	0.64393	0.378073	0	3.473e-10	5.75089	3	2321.16	-1.6869	25.3347	0
16306550	gTWERPGGAAPLGYDFWYQPR	3	3	1	N-Term(iTRAQ4plex)	0	0.627161	0.329529	0.111923	0	1.502e-10	5.75064	3	2568.25	-3.14901	76.2422	0
372466577	dVDEAYMNkVELESR	3	2	1	N-Term(iTRAQ4plex); K9(iTRAQ4plex)	0	1.99052	1.36093	0.823557	0	1.408e-08	5.7496	3	2086.02	-7.74077	40.6707	1
530407000	lLVVSESSAAQEQDkDk	1	14	1	N-Term(iTRAQ4plex); K15(iTRAQ4plex); K17(iTRAQ4plex)	0	0.859461	1.37278	0.812376	0	2.945e-09	5.74946	3	2279.25	0.659485	55.5796	1
67782319	eLHLLGVQVQQFQDVATR	2	3	1	N-Term(iTRAQ4plex)	0	0.109478	0.705329	0.271543	0	2.009e-09	5.74817	3	2225.22	0.718648	75.0076	0
41393561	gSDEPPVFLEIHYk	7	1	1	N-Term(iTRAQ4plex); K14(iTRAQ4plex)	0	1.0608	0.907085	1.12013	0	1.138e-10	5.74816	3	1919.01	-0.245754	61.7615	0
16579885	aPIRPDIVNFVHTNLR	4	1	1	N-Term(iTRAQ4plex)	0	1.94009	0.946157	1.57187	0	2.666e-09	5.74645	3	2006.13	-6.98641	50.3138	0
70780353	lLLENNANPNLATTAGHTPLHIAAR	2	6	1	N-Term(iTRAQ4plex)	0	0.120677	0.685167	0.279192	0	5.589e-09	5.74454	4	2766.51	-2.17294	52.9697	0
4758012	kVSQPIEGHAASFAQFk	1	3	1	N-Term(iTRAQ4plex); K1(iTRAQ4plex); K17(iTRAQ4plex)	0	1.41066	1.00857	1.0901	0	6.845e-10	5.74398	3	2277.26	-5.99913	27.4995	1
156119625	gSLVQASEANLQAAQDFVR	1	3	1	N-Term(iTRAQ4plex)	0	0.294043	0.545834	0.57026	0	8.217e-11	5.74312	2	2148.12	2.42978	67.6131	0
30240932	kkEPELFQTVAEGLR	1	2	1	N-Term(iTRAQ4plex); K1(iTRAQ4plex); K2(iTRAQ4plex)	0	0.153103	1.37442	0.248791	0	1.932e-10	5.74301	3	2177.27	0.105585	40.9039	2
146231938	yQEAAPNVANNTGPHAAScFGAk	2	26	1	N-Term(iTRAQ4plex); C19(Carbamidomethyl); K23(iTRAQ4plex)	0	1.06175	0.925869	0.575539	0	1.081e-12	5.74173	3	2663.27	-6.4058	31.2293	0
154146191	hLEINPDHSIIETLR	3	2	1	N-Term(iTRAQ4plex)	0	1.80217	1.13046	0.971001	0	1.851e-09	5.74073	3	1931.05	-0.393919	41.8833	0
4502503	sHSTQTLTcNSDGEWVYNTFcIYk	2	1	1	N-Term(iTRAQ4plex); C9(Carbamidomethyl); C21(Carbamidomethyl); K24(iTRAQ4plex)	0	0.087768	0.482177	0.311912	0	8.792e-08	5.74065	3	3199.48	2.38638	95.6428	0
530404461	gDVQAQVGLGQLHLHGGR	1	4	1	N-Term(iTRAQ4plex)	0	1.08901	1.14576	1.58205	0	3.696e-08	5.74015	4	1986.07	-0.594668	29.0745	0
299890871	rVEAAQETVADYQQTIk	1	6	1	N-Term(iTRAQ4plex); K17(iTRAQ4plex)	0	0.832742	1.23907	0.914965	0	7.205e-09	5.73842	3	2238.2	1.02518	59.0456	1
4504445	gFAFVTFDDHDSVDk	9	3	1	N-Term(iTRAQ4plex); K15(iTRAQ4plex)	0	1.5851	0.960536	1.81681	0	1.397e-09	5.73759	3	1987.96	-1.88486	62.5106	0
5453595	aGAAPYVQAFDSLLAGPVAEYLk	2	2	1	N-Term(iTRAQ4plex); K23(iTRAQ4plex)	0	0.94678	1.07295	1.24426	0	2.957e-10	5.7374	3	2639.42	-3.49183	114.457	0
514052659	aYHEQLSVAEITNAcFEPANQmVk	22	11	1	N-Term(iTRAQ4plex); C15(Carbamidomethyl); M22(Oxidation); K24(iTRAQ4plex)	0	0.994208	0.9763	0.932545	0	1.601e-10	5.73667	3	3054.49	0.51112	52.2734	0
4502491	eVSFQSTGESEWk	4	1	1	N-Term(iTRAQ4plex); K13(iTRAQ4plex)	0	2.3625	1.1285	1.25257	0	2.705e-09	5.73635	2	1801.88	-2.58886	38.0944	0
54873613	sADGLTAScLcPATcR	1	4	1	N-Term(iTRAQ4plex); C9(Carbamidomethyl); C11(Carbamidomethyl); C15(Carbamidomethyl)	0	0.129102	1.26928	0.17609	0	1.369e-12	5.73627	2	1883.85	-1.95529	39.087	0
5803181	eLDPTNMTYITNQAAVYFEk	1	3	1	N-Term(iTRAQ4plex); K20(iTRAQ4plex)	0	1.64648	1.00411	0.881861	0	8.52e-10	5.73598	2	2636.32	2.78735	114.979	0
367460087	lQQELDDLTVDLDHQR	2	6	1	N-Term(iTRAQ4plex)	0	0.197347	0.954992	0.358971	0	2.404e-08	5.73582	3	2082.06	2.60445	103.058	0
154146191	hGLEVIYMIEPIDEYcVQQLk	5	2	1	N-Term(iTRAQ4plex); C16(Carbamidomethyl); K21(iTRAQ4plex)	0	1.36748	1.03835	0.784717	0	1.173e-08	5.73562	3	2865.49	3.89148	92.8959	0
6912586	lVPFDHAESTYGLYR	7	2	1	N-Term(iTRAQ4plex)	0	1.11935	0.983945	0.929494	0	4.533e-09	5.7343	3	1911.97	0.525313	85.4631	0
6598323	yIAIVSTTVETkEPEk	1	3	1	N-Term(iTRAQ4plex); K12(iTRAQ4plex); K16(iTRAQ4plex)	0	0.766264	1.0169	1.13228	0	8.035e-10	5.73427	3	2240.28	0.503018	52.2781	1
4507467	gDELADSALEIFk	6	1	1	N-Term(iTRAQ4plex); K13(iTRAQ4plex)	0	2.62923	1.64762	1.41563	0	1.862e-09	5.73361	2	1695.89	-5.65148	86.0475	0
118601081	eEPFFPPPEEFVFIHAVPVEER	7	1	1	N-Term(iTRAQ4plex)	0	1.7228	0.923696	1.07761	0	2.357e-09	5.73352	3	2785.39	-3.24488	86.1555	0
4505753	rYADLTEDQLPScESLk	2	2	1	N-Term(iTRAQ4plex); C13(Carbamidomethyl); K17(iTRAQ4plex)	0	1.25723	0.961571	1.29854	0	8.022e-08	5.73347	3	2313.17	1.4759	45.1816	1
55770888	kLDNTTAAVQELGR	1	1	1	N-Term(iTRAQ4plex); K1(iTRAQ4plex)	0	0.667388	1.11428	0.911091	0	3.825e-09	5.73325	3	1804.02	-0.0956867	31.06	1
4505541	tLEQHDNIVTHYk	3	1	1	N-Term(iTRAQ4plex); K13(iTRAQ4plex)	0	1.59467	1.01802	1.54136	0	1.334e-08	5.73307	3	1886	1.78758	34.9335	0
28827801	vFAQNEEIQEMAQNk	2	1	1	N-Term(iTRAQ4plex); K15(iTRAQ4plex)	0	2.22291	1.45374	0.207498	0	1.14e-09	5.73219	2	2067.02	-9.06925	58.7108	0
4505581	lPEYTLSQEGGPAHk	3	5	1	N-Term(iTRAQ4plex); K15(iTRAQ4plex)	0	1.35968	1.07663	1.15389	0	1.267e-08	5.73129	3	1915.01	-2.96708	32.4262	0
530382849	kPALGFYDTSEENYQALDADFR	2	2	1	N-Term(iTRAQ4plex); K1(iTRAQ4plex)	0	1.6722	0.843954	1.28391	0	2.787e-11	5.73087	3	2838.38	-0.346108	71.4836	0
4503635	rQEcSIPVcGQDQVTVAMTPR	4	1	1	N-Term(iTRAQ4plex); C4(Carbamidomethyl); C9(Carbamidomethyl)	0	0.648722	1.50412	0.573997	0	3.178e-09	5.73055	3	2576.25	-1.53883	42.9182	1
7657532	eLTIGSkLQDAEIAR	4	1	1	N-Term(iTRAQ4plex); K7(iTRAQ4plex)	0	0.396092	1.85386	0.491436	0	3.069e-09	5.73021	3	1932.1	-0.847384	45.4733	1
4502027	kVPQVSTPTLVEVSRNLGk	3	2	1	N-Term(iTRAQ4plex); K1(iTRAQ4plex); K19(iTRAQ4plex)	0	0.195895	0.879455	0.237055	0	5.274e-07	5.72857	4	2484.47	-8.15729	48.2964	2
188528648	vPGHEDGVTISGLEPDHk	4	1	1	N-Term(iTRAQ4plex); K18(iTRAQ4plex)	0	0.293189	1.14101	0.306267	0	2.288e-10	5.72804	3	2175.13	-1.50798	29.2297	0
41393561	wAHLDIAGVMTNkDEVPYLR	2	1	1	N-Term(iTRAQ4plex); K13(iTRAQ4plex)	0	1.05977	0.680215	1.26344	0	1.273e-10	5.7277	4	2616.38	-2.55117	75.482	1
146231938	sQSSHSYDDSTLPLIDR	3	26	1	N-Term(iTRAQ4plex)	0	0.826614	0.910711	0.569829	0	7.713e-09	5.72605	3	2064.99	-0.432096	35.3182	0
20357552	vDQSAVGFEYQGk	2	4	1	N-Term(iTRAQ4plex); K13(iTRAQ4plex)	0	3.33074	1.0357	3.23938	0	1.342e-08	5.7252	2	1715.88	-1.77408	51.4724	0
10863945	eTVYcLNDDDETEVLk	2	3	1	N-Term(iTRAQ4plex); C5(Carbamidomethyl); K16(iTRAQ4plex)	0	0.923751	0.398148	2.00542	0	7.262e-11	5.7247	2	2231.06	-1.65915	55.3351	0
14141161	ekPYFPIPEEYTFIQNVPLEDR	9	2	1	N-Term(iTRAQ4plex); K2(iTRAQ4plex)	0	1.52611	0.776788	1.29802	0	3.075e-08	5.7242	3	3012.57	3.68744	92.3477	0
4557894	gISLANWMcLAk	5	1	1	N-Term(iTRAQ4plex); C9(Carbamidomethyl); K12(iTRAQ4plex)	0	0.121109	0.65922	0.437342	0	1.454e-07	5.72401	2	1651.89	-1.76441	114.861	0
29725611	lDEEAENLVATVVPTHLAAAVPEVAVYLk	1	8	1	N-Term(iTRAQ4plex); K29(iTRAQ4plex)	0	0.538915	0.756195	0.363434	0	1.431e-11	5.72374	3	3349.85	-0.485867	114.061	0
33942072	gkDTScLAEQWSGk	3	4	1	N-Term(iTRAQ4plex); K2(iTRAQ4plex); C6(Carbamidomethyl); K14(iTRAQ4plex)	0	0.476281	0.529266	1.05902	0	6.337e-06	5.72352	3	1999.01	-7.51958	23.9997	1
4503143	iSVNNVLPVFDNLMQQk	2	1	1	N-Term(iTRAQ4plex); K17(iTRAQ4plex)	0	0.359291	0.653433	0.523158	0	7.292e-08	5.72322	2	2247.23	-3.48224	115.068	0
13994151	qELNEPPkQSTSFLVLQEILESEEk	1	2	1	N-Term(iTRAQ4plex); K8(iTRAQ4plex); K25(iTRAQ4plex)	0	0.296569	1.69082	0.119349	0	4.469e-10	5.72315	3	3347.79	-1.48524	91.2657	1
25777732	eLGEYGLQAYTEVk	5	2	1	N-Term(iTRAQ4plex); K14(iTRAQ4plex)	0	0.823295	0.968347	0.522166	0	3.067e-10	5.72242	2	1887.99	-2.75215	61.5318	0
98986464	iTDSAGHILYSk	4	2	1	N-Term(iTRAQ4plex); K12(iTRAQ4plex)	0	1.41949	0.874791	0.99545	0	1.475e-07	5.72201	2	1592.89	-1.64693	31.2708	0
10835203	kAPENQEEEEER	2	3	1	N-Term(iTRAQ4plex); K1(iTRAQ4plex)	0		1.83222	0.0249152	0	2.876e-08	5.72192	3	1775.87	1.52808	16.1883	1
21361462	iQLEHHISPGDFPDcQk	6	2	1	N-Term(iTRAQ4plex); C15(Carbamidomethyl); K17(iTRAQ4plex)	0	0.216142	1.33107	0.213367	0	1.779e-09	5.72043	3	2309.16	2.08129	35.6267	0
15150811	kLVSQEEMEFIQR	3	1	1	N-Term(iTRAQ4plex); K1(iTRAQ4plex)	0	1.94225	1.48412	0.797585	0	6.039e-09	5.7195	3	1925.04	-2.77236	47.2594	1
70906435	gGETSEMYLIQPDSSVkPYR	9	2	1	N-Term(iTRAQ4plex); K17(iTRAQ4plex)	0	0.200654	0.412147	0.325606	0	6.798e-10	5.71824	3	2545.29	1.68873	52.5062	0
46367787	kEFSPFGTITSAk	3	4	1	N-Term(iTRAQ4plex); K1(iTRAQ4plex); K13(iTRAQ4plex)	0	2.05967	0.941609	1.66903	0	6.432e-08	5.71766	3	1845.05	-0.765391	69.6064	1
51317370	gkIELEETIk	3	1	1	N-Term(iTRAQ4plex); K2(iTRAQ4plex); K10(iTRAQ4plex)	0	1.1917	1.24244	1.02804	0	6.772e-06	5.7171	3	1591.95	-6.95359	25.5142	1
12408656	dMETIGFAVYEVPPELVGQPAVHLk	1	1	1	N-Term(iTRAQ4plex); K25(iTRAQ4plex)	0	0.617132	1.49845	0.36733	0	3.757e-07	5.71554	3	3027.6	-2.00589	84.1069	0
32307150	lcPTHADSLNNLANIk	1	2	1	N-Term(iTRAQ4plex); C2(Carbamidomethyl); K16(iTRAQ4plex)	0	1.25837	1.04694	1.31053	0	2.432e-07	5.7153	3	2069.11	1.45386	56.6925	0
12056468	aGDkDDITEPAVcALR	2	2	1	N-Term(iTRAQ4plex); K4(iTRAQ4plex); C13(Carbamidomethyl)	0	1.29106	0.898075	1.06256	0	1.153e-10	5.71487	3	2019.04	-1.13633	31.5893	1
530374725	gHENVEAAQAEYIEk	3	4	1	N-Term(iTRAQ4plex); K15(iTRAQ4plex)	0	0.930553	0.91461	0.759091	0	8.261e-08	5.71454	3	1975.99	-5.66537	20.7777	0
4506405	skAEEWGVQYVETSAk	3	3	1	N-Term(iTRAQ4plex); K2(iTRAQ4plex); K16(iTRAQ4plex)	0	0.544757	1.22539	0.633048	0	1.461e-08	5.71444	3	2244.19	0.657055	52.7146	1
530387755	dLkPENIVLQQGEQR	1	8	1	N-Term(iTRAQ4plex); K3(iTRAQ4plex)	0	1.15	0.870097	0.855467	0	1.95e-08	5.71319	3	2055.13	-6.34358	50.1012	0
4503131	hAVVNLINYQDDAELATR	3	1	1	N-Term(iTRAQ4plex)	0	0.739245	1.05928	0.159099	0	2.574e-09	5.71308	3	2186.13	-1.61336	54.8929	0
530377418	kPSEIQQVNNPELGLSR	1	9	1	N-Term(iTRAQ4plex); K1(iTRAQ4plex)	0	2.01804	0.631709	1.18941	0	6.263e-09	5.71224	3	2197.2	-9.16085	35.6514	0
4501853	sITVTQDEGIRPSTTMEGLAk	2	2	1	N-Term(iTRAQ4plex); K21(iTRAQ4plex)	0	1.88595	1.1422	0.598772	0	8.284e-12	5.71203	3	2522.33	-2.18961	47.0715	0
126362971	aSQSRPNSSALETLGGEk	1	1	1	N-Term(iTRAQ4plex); K18(iTRAQ4plex)	0	0.52544	0.780704	0.778376	0	1.149e-10	5.71134	3	2120.11	-3.8727	36.0623	0
530378678	dAVVQHSQLAAAVENLk	2	2	1	N-Term(iTRAQ4plex); K17(iTRAQ4plex)	0	0.541208	0.933865	0.555407	0	4.042e-09	5.71064	3	2081.16	-0.381428	53.6017	0
63252891	aPQLLIAPFkEEDEWDSPHIVR	1	3	1	N-Term(iTRAQ4plex); K10(iTRAQ4plex)	0	1.87614	0.901023	1.65775	0	6.445e-09	5.70964	4	2878.53	-1.67712	80.7066	1
27894337	hTVNYGSDLTGGGDLFVGNEk	4	2	1	N-Term(iTRAQ4plex); K21(iTRAQ4plex)	0	3.01979	0.712954	0.989213	0	1.311e-12	5.70934	3	2468.23	-1.34298	52.9977	0
127139033	yESGDHVAVYPANDSALVNQLGk	2	3	1	N-Term(iTRAQ4plex); K23(iTRAQ4plex)	0	1.08877	0.994942	0.771375	0	5.206e-10	5.70896	3	2735.36	-9.54416	57.6488	0
29570791	fVHSENQHLVSPEALDFLDk	2	3	1	N-Term(iTRAQ4plex); K20(iTRAQ4plex)	0	0.539247	1.26569	0.576094	0	1.386e-11	5.70676	3	2613.35	-0.984578	56.7987	0
4503117	vHVGDEDFVHLR	7	1	1	N-Term(iTRAQ4plex)	0	1.35176	1.00065	1.28853	0	6.829e-09	5.70666	3	1566.81	-6.04826	35.8679	0
4759270	kVVQSLEQTAR	1	2	1	N-Term(iTRAQ4plex); K1(iTRAQ4plex)	0	0.691873	0.857482	0.914692	0	3.273e-07	5.70632	3	1546.91	-1.73336	14.8523	1
118498356	qkPVLEEQVIk	1	4	1	N-Term(iTRAQ4plex); K2(iTRAQ4plex); K11(iTRAQ4plex)	0	1.63538	1.17618	1.14883	0	6.034e-06	5.70615	3	1743.06	-7.74458	50.2315	0
108773793	kPGMFFNPEESELDLTYGNR	2	4	1	N-Term(iTRAQ4plex); K1(iTRAQ4plex)	0	0.942922	0.831247	1.54895	0	2.701e-09	5.70512	3	2632.29	-1.40258	60.6642	0
115298678	gQGTLSVVTMYHAk	2	1	1	N-Term(iTRAQ4plex); K14(iTRAQ4plex)	0	0.307298	0.70991	0.33596	0	1.12e-10	5.70494	2	1779.97	1.23053	48.8837	0
5031887	gGHSGQLGPSSVAPSFRPEDELEHLTk	4	2	1	N-Term(iTRAQ4plex); K27(iTRAQ4plex)	0	0.747442	1.3442	0.799289	0	1.801e-07	5.70446	5	3120.59	-1.02447	53.7438	0
20070125	nNFEGEVTkENLLDFIk	3	5	1	N-Term(iTRAQ4plex); K9(iTRAQ4plex); K17(iTRAQ4plex)	0	1.50628	1.21389	1.72926	0	9.73e-09	5.7044	3	2442.31	-7.44704	69.138	1
4557032	gEMMDLQHGSLFLQTPk	5	1	1	N-Term(iTRAQ4plex); K17(iTRAQ4plex)	0	1.57194	0.96128	1.38126	0	6.545e-09	5.7038	3	2220.14	1.18856	87.5571	0
6996021	kLLGSALALAR	1	1	1	N-Term(iTRAQ4plex); K1(iTRAQ4plex)	0	0.540872	0.530765	1.10026	0	9.715e-08	5.70379	3	1400.93	6.16182	56.7417	1
4557735	nEHVDYVDVGGAYVGPTQNR	2	1	1	N-Term(iTRAQ4plex)	0	0.410168	1.06151	0.432793	0	1.677e-11	5.70301	3	2334.12	0.404574	51.6532	0
55741709	akENDENcGPTTTVFVGNISEk	1	1	1	N-Term(iTRAQ4plex); K2(iTRAQ4plex); C8(Carbamidomethyl); K22(iTRAQ4plex)	0	1.6774	1.08703	1.45265	0	1.03e-08	5.70277	3	2842.42	-2.81512	41.4148	1
294997306	iPSDTFYDHEDTTTDkLk	3	1	1	N-Term(iTRAQ4plex); K16(iTRAQ4plex); K18(iTRAQ4plex)	0	0.371506	1.32166	0.347261	0	5.917e-08	5.70261	4	2558.3	0.972468	59.6089	1
205277441	eGQMESVEAAMSSk	1	2	1	N-Term(iTRAQ4plex); K14(iTRAQ4plex)	0	0.29826	0.903698	0.272911	0	6.589e-10	5.70214	2	1771.84	-0.279686	42.9276	0
11995472	dFGYGVEEEEEEAAAAGGGVGAGAGGGcGPGGADSSkPR	3	2	1	N-Term(iTRAQ4plex); C28(Carbamidomethyl); K37(iTRAQ4plex)	0	1.19453	0.860438	1.00084	0	1.538e-10	5.70117	3	3870.71	-7.57316	59.4074	0
4505753	yADLTEDQLPScESLkDTIAR	6	2	1	N-Term(iTRAQ4plex); C12(Carbamidomethyl); K16(iTRAQ4plex)	0	1.38138	1.01452	0.849789	0	8.115e-10	5.70092	3	2713.35	-1.62814	66.0237	1
112382250	akDEQSAVSMLk	3	3	1	N-Term(iTRAQ4plex); K2(iTRAQ4plex); K12(iTRAQ4plex)	0	0.228955	1.58901	0.310979	0	6.71e-07	5.70069	3	1738.97	0.369687	48.1352	1
13124879	aLEEALEAkEELER	4	4	1	N-Term(iTRAQ4plex); K9(iTRAQ4plex)	0	0.0845523	1.22333	0.477394	0	4.083e-10	5.70051	3	1918.04	2.88391	57.8576	1
374081840	sDkDLETQVIQLNEQVHSLk	4	4	1	N-Term(iTRAQ4plex); K3(iTRAQ4plex); K20(iTRAQ4plex)	0	0.743317	1.09538	0.720865	0	7.171e-10	5.70001	3	2756.5	-5.26014	61.2286	1
530391083	cEcDDGFTGADcGELk	1	5	1	N-Term(iTRAQ4plex); C1(Carbamidomethyl); C3(Carbamidomethyl); C12(Carbamidomethyl); K16(iTRAQ4plex)	0	2.81336	0.545198	1.80244	0	7.523e-13	5.69989	2	2121.88	-0.754852	49.5199	0
4557759	dGDRFWWENEGVFSmQQR	3	1	1	N-Term(iTRAQ4plex); M15(Oxidation)	0	0.463334	0.544262	1.06657	0	1.833e-06	5.69948	3	2447.09	-1.79749	62.0977	1
61744483	iGDLQAFQGHGAGNLAGLk	1	4	1	N-Term(iTRAQ4plex); K19(iTRAQ4plex)	0	1.3703	0.989392	1.7236	0	6.212e-10	5.69928	3	2155.18	-2.62629	62.0899	0
12667788	smMQDREDQSILcTGESGAGk	6	2	1	N-Term(iTRAQ4plex); M2(Oxidation); C13(Carbamidomethyl); K21(iTRAQ4plex)	0	0.999816	0.76969	0.790742	0	4.651e-09	5.69893	3	2604.19	-1.4363	24.0191	1
530381919	aFYPEEISSMVLTk	6	7	1	N-Term(iTRAQ4plex); K14(iTRAQ4plex)	0	1.40454	1.40159	0.440746	0	1.704e-07	5.69764	2	1903.02	1.63178	113.392	0
50592994	tAFQEALDAAGDk	5	2	1	N-Term(iTRAQ4plex); K13(iTRAQ4plex)	0	1.45333	1.29573	1.25373	0	1.609e-09	5.69748	2	1624.84	0.571056	83.3703	0
19913408	eDLAAFVEELDkVESQER	3	2	1	N-Term(iTRAQ4plex); K12(iTRAQ4plex)	0	1.00612	0.368727	1.22971	0	4.711e-12	5.69746	3	2395.22	-0.648999	82.8431	1
394953908	aELRDDPIISTHLAk	1	1	1	N-Term(iTRAQ4plex); K15(iTRAQ4plex)	0	1.11945	0.950811	1.23024	0	2.531e-08	5.69739	3	1967.11	-1.01277	35.3545	1
12667788	iAEFTTNLTEEEEk	5	2	1	N-Term(iTRAQ4plex); K14(iTRAQ4plex)	0	1.08898	1.0853	1.6088	0	2.631e-09	5.69632	2	1941.98	-2.97379	54.9625	0
327478416	tEQDHYETDYTTGGEScDELEEDWIR	1	2	1	N-Term(iTRAQ4plex); C17(Carbamidomethyl)	0	0.973055	1.40205		0	7.489e-12	5.69581	3	3322.38	1.15445	89.6598	0
48314820	gGTFTDVFAQcPGGHVR	2	1	1	N-Term(iTRAQ4plex); C11(Carbamidomethyl)	0	1.32084	1.12861	1.26512	0	9.623e-09	5.69514	3	1949.95	2.48499	65.8891	0
61743954	vkGDLDIAGPNLEGDFk	3	5	1	N-Term(iTRAQ4plex); K2(iTRAQ4plex); K17(iTRAQ4plex)	0	0.278239	1.53531	0.376336	0	9.225e-10	5.69205	3	2220.22	0.177419	60.1902	1
24234699	fGAQLAHIQALISGIEAQLGDVR	2	1	1	N-Term(iTRAQ4plex)	0	0.864176	1.45163	0.737594	0	1.067e-12	5.69167	3	2551.4	-4.75786	114.204	0
30240932	kLFEAEEQDLFk	2	2	1	N-Term(iTRAQ4plex); K1(iTRAQ4plex); K12(iTRAQ4plex)	0	0.17324	1.24717	0.257719	0	6.305e-08	5.69115	3	1929.07	-1.62929	54.9532	1
530418373	aGNEkEEGETADTVGccSLR	2	2	1	N-Term(iTRAQ4plex); K5(iTRAQ4plex); C16(Carbamidomethyl); C17(Carbamidomethyl)	0	2.83886	0.868441	3.80931	0	1.272e-10	5.69034	3	2471.14	-0.180417	40.2309	1
48255891	aQQEQELAADAFk	3	3	1	N-Term(iTRAQ4plex); K13(iTRAQ4plex)	0	2.3891	1.28126	2.26663	0	2.494e-09	5.68919	2	1736.9	-1.04729	40.2107	0
530380520	eDAQEIADTPSGDk	1	1	1	N-Term(iTRAQ4plex); K14(iTRAQ4plex)	0	0.500266	1.04684	0.848913	0	2.196e-09	5.68898	2	1763.85	-3.61006	28.2452	0
116063573	vQVQDNEGcPVEALVk	3	2	1	N-Term(iTRAQ4plex); C9(Carbamidomethyl); K16(iTRAQ4plex)	0	0.657492	0.914014	0.895414	0	4.85e-08	5.68886	2	2073.1	2.93137	75.1601	0
4826686	dNTRPGANSPEMWSEAIk	2	1	1	N-Term(iTRAQ4plex); K18(iTRAQ4plex)	0	0.92394	0.963345	0.79233	0	1.237e-08	5.68829	3	2291.12	-4.54606	43.2658	0
16933546	gNVGFVFTkEDLTEIR	2	3	1	N-Term(iTRAQ4plex); K9(iTRAQ4plex)	0	1.07307	0.961635	0.814176	0	1.98e-09	5.68781	3	2113.15	0.219282	73.9577	1
4504517	tkDGVVEITGk	9	1	1	N-Term(iTRAQ4plex); K2(iTRAQ4plex); K11(iTRAQ4plex)	0	1.97669	1.29333	0.904229	0	6.136e-09	5.68775	3	1578.94	-1.59005	16.5046	1
41352061	iEPSTVVPAQTPWDkPR	2	4	1	N-Term(iTRAQ4plex); K15(iTRAQ4plex)	0	1.99488	0.722681	1.27779	0	2.865e-08	5.68767	3	2209.21	-6.21091	72.7571	0
189083844	rGTDEcAIESIAVAATPIPk	1	1	1	N-Term(iTRAQ4plex); C6(Carbamidomethyl); K20(iTRAQ4plex)	0	0.466835	0.625666	0.648953	0	1.433e-08	5.68724	3	2387.28	-1.75337	61.3163	1
110347437	eIcPAGPGYHYSASDLR	1	3	1	N-Term(iTRAQ4plex); C3(Carbamidomethyl)	0	0.407604	1.00756	0.540711	0	7.502e-08	5.68621	3	2036.96	1.62088	55.6385	0
115298659	vQNVcAQGEDILNk	1	1	1	N-Term(iTRAQ4plex); C5(Carbamidomethyl); K14(iTRAQ4plex)	0	0.0162877	0.762408	0.179493	0	1.587e-10	5.68584	2	1875.98	-2.10417	53.2138	0
5031699	dIHDDQDYLHSLGk	2	2	1	N-Term(iTRAQ4plex); K14(iTRAQ4plex)	0	0.764979	1.06991	0.688036	0	3.687e-10	5.68544	3	1943.97	-0.68011	31.6151	0
56676375	skEEAFDAIcQLVAGkEPANVGVTk	3	2	1	N-Term(iTRAQ4plex); K2(iTRAQ4plex); C10(Carbamidomethyl); K16(iTRAQ4plex); K25(iTRAQ4plex)	0	0.198987	1.75166	0.129956	0	3.254e-09	5.68532	4	3237.77	0.431796	65.7616	2
4885409	tEIVFTGEkEQLAQAVAR	1	4	1	N-Term(iTRAQ4plex); K9(iTRAQ4plex)	0	2.29491	1.30132	1.32532	0	1.746e-09	5.68481	3	2278.26	-3.58364	51.4409	1
296179429	fIVDGWHEMDAENPLHQPSPSLNk	4	3	1	N-Term(iTRAQ4plex); K24(iTRAQ4plex)	0	1.65376	0.88678	0.490473	0	8.889e-09	5.68473	4	3049.49	-6.94153	75.2225	0
110556636	aPVIRPGGTLGLSEAADSDAHLFQDSTEPR	1	5	1	N-Term(iTRAQ4plex)	0	1.07041	1.26756	0.666778	0	1.089e-09	5.68161	3	3251.64	-0.225767	63.3964	0
5453549	iPLLSDLTHQISk	6	2	1	N-Term(iTRAQ4plex); K13(iTRAQ4plex)	0	7.06677	0.724076	3.58304	0	5.052e-09	5.68144	3	1753.05	0.626964	68.9573	0
62414289	dGQVINETSQHHDDLE	24	1	1	N-Term(iTRAQ4plex)	0	0.647227	1.09896	0.784158	0	7.18e-08	5.68109	2	1980.9	-0.711907	27.3166	0
19923983	sAFSSAETTELSGk	1	1	1	N-Term(iTRAQ4plex); K14(iTRAQ4plex)	0	0.942429	1.09143	1.23284	0	5.933e-09	5.68096	2	1702.87	-2.28829	30.9027	0
4502303	lVRPPVQVYGIEGR	2	1	1	N-Term(iTRAQ4plex)	0	0.937384	0.936822	0.814701	0	1.787e-08	5.67997	3	1727	-4.49202	50.3161	0
4507879	vNNSSLIGLGYTQTLkPGIk	3	1	1	N-Term(iTRAQ4plex); K16(iTRAQ4plex); K20(iTRAQ4plex)	0	2.86654	0.815457	1.13165	0	2.19e-12	5.67988	3	2535.48	-1.39841	59.4116	0
530370900	aTSETLAADPTPAATIVHFk	4	6	1	N-Term(iTRAQ4plex); K20(iTRAQ4plex)	0	0.393117	1.46965	0.513255	0	4.667e-09	5.67791	3	2329.26	-1.62976	56.4507	0
5453565	ySDkELQYIDAISNk	1	10	1	N-Term(iTRAQ4plex); K4(iTRAQ4plex); K15(iTRAQ4plex)	0	0.770307	1.48456	0.858368	0	7.536e-09	5.67761	3	2219.2	1.61342	58.6545	1
47132555	gATYNIIVEALkDQQR	3	5	1	N-Term(iTRAQ4plex); K12(iTRAQ4plex)	0	0.496073	0.673004	0.83234	0	2.414e-08	5.67687	3	2107.18	1.96236	74.5548	1
4506679	aEAGAGSATEFQFR	1	1	1	N-Term(iTRAQ4plex)	0	2.98066	0.850793	2.90808	0	6.894e-10	5.6765	2	1585.78	2.60362	42.1372	0
6912396	gDVVNQDDLYQALASGk	2	2	1	N-Term(iTRAQ4plex); K17(iTRAQ4plex)	0	0.743812	1.46062	0.928499	0	1.053e-11	5.67505	2	2081.08	0.399877	68.8781	0
166795299	gTADVTHDLQEMkEESR	4	2	1	N-Term(iTRAQ4plex); K13(iTRAQ4plex)	0	0.202532	0.473333	0.400758	0	9.172e-10	5.67492	3	2234.1	-0.269502	37.9852	1
224809476	skEQEVNELLQk	2	5	1	N-Term(iTRAQ4plex); K2(iTRAQ4plex); K12(iTRAQ4plex)	0	0.813546	0.982718	0.738067	0	2.368e-08	5.67369	3	1877.07	0.432525	59.4346	1
7661948	kEEEEEEEEYDEGSNLk	4	1	1	N-Term(iTRAQ4plex); K1(iTRAQ4plex); K17(iTRAQ4plex)	0	3.18414	0.711505	1.59263	0	1.376e-09	5.67299	3	2518.16	-5.14455	29.4765	1
4826852	lMcPQEIVDYIADk	1	1	1	N-Term(iTRAQ4plex); C3(Carbamidomethyl); K14(iTRAQ4plex)	0	3.61219	1.10294	1.52681	0	3.447e-09	5.67121	2	1983.01	-3.56832	114.986	0
21614499	iAQDLEMYGINYFEIk	1	1	1	N-Term(iTRAQ4plex); K16(iTRAQ4plex)	0	0.918003	1.27881	0.537473	0	8.42e-10	5.67083	2	2235.15	-7.14055	115.072	0
213688375	kDLYANNVLSGGTTmYPGIADR	9	4	1	N-Term(iTRAQ4plex); K1(iTRAQ4plex); M15(Oxidation)	0	0.451025	1.06299	0.587033	0	1.493e-11	5.67073	3	2660.35	-3.93265	45.8529	1
47132555	dDkESVPISDTIIPAVPPPTDLR	8	12	1	N-Term(iTRAQ4plex); K3(iTRAQ4plex)	0	0.800999	1.05663	0.848576	0	1.371e-08	5.67066	3	2763.5	0.0955736	77.8199	1
530362704	aLNkGDANSEVTVYYQSGTR	1	4	1	N-Term(iTRAQ4plex); K4(iTRAQ4plex)	0	1.58327	1.18284	1.30398	0	1.146e-09	5.67036	3	2461.25	-1.9833	28.6597	1
7657069	dcAVkPcQSDEVPDGIk	3	1	1	N-Term(iTRAQ4plex); C2(Carbamidomethyl); K5(iTRAQ4plex); C7(Carbamidomethyl); K17(iTRAQ4plex)	0	2.96217	0.711937	2.31543	0	1.341e-09	5.66983	3	2350.17	-2.86856	23.0429	0
19718759	sLLTEADAGHTEFTDEVYQNESR	1	5	1	N-Term(iTRAQ4plex)	0	0.873255	0.997046	0.729957	0	7.012e-10	5.66932	3	2756.28	0.610704	51.8502	0
4557305	vNPcIGGVILFHETLYQk	7	2	1	N-Term(iTRAQ4plex); C4(Carbamidomethyl); K18(iTRAQ4plex)	0	6.41674	0.870179	2.19816	0	4.406e-10	5.66877	3	2376.29	-1.95165	66.1437	0
70780353	gFTPLYMAAQENHLEVVk	1	6	1	N-Term(iTRAQ4plex); K18(iTRAQ4plex)	0	0.0671755	0.732766	0.216141	0	1.261e-07	5.6687	3	2335.25	4.86041	91.332	0
4502551	gHDLNEDGLVSWEEYk	2	3	1	N-Term(iTRAQ4plex); K16(iTRAQ4plex)	0	2.17272	1.13304	2.84812	0	7.83e-08	5.66838	3	2179.05	-1.84255	49.9197	0
4758516	eAATLEVERPLPMEVEk	2	4	1	N-Term(iTRAQ4plex); K17(iTRAQ4plex)	0	1.35447	1.21504	1.33249	0	2.627e-11	5.66787	3	2229.21	3.0191	60.5545	0
19923483	iYQNIQDGSLDLNAAESGVQHkPSAPQGGR	2	1	1	N-Term(iTRAQ4plex); K22(iTRAQ4plex)	0	0.623891	1.53071	0.757051	0	7.494e-11	5.66734	3	3438.76	-0.303219	47.6091	0
4506505	rTEEEEEDLPDAQTAAk	1	2	1	N-Term(iTRAQ4plex); K17(iTRAQ4plex)	0	0.758887	0.820999	1.09706	0	9.912e-08	5.66671	3	2220.09	0.262754	26.8585	1
530415586	aIVIcPTDEDLkDR	3	7	1	N-Term(iTRAQ4plex); C5(Carbamidomethyl); K12(iTRAQ4plex)	0	1.64388	0.944159	1.10148	0	5.629e-08	5.66625	3	1933.03	-1.63811	41.3995	1
4501987	kSDVGFLPPFPTLDPEEk	2	1	1	N-Term(iTRAQ4plex); K1(iTRAQ4plex); K18(iTRAQ4plex)	0	0.399397	0.829065	0.298831	0	2.568e-09	5.66479	3	2448.35	3.58487	83.3892	1
530429119	kGGSYSQAASSDSAQGSDVSLTAck	2	3	1	N-Term(iTRAQ4plex); K1(iTRAQ4plex); C24(Carbamidomethyl); K25(iTRAQ4plex)	0	1.29554	0.603471	0.776539	0	1.188e-09	5.66388	3	2894.41	-1.72238	19.2791	1
24234699	sRLEQEIATYR	3	1	1	N-Term(iTRAQ4plex)	0	0.906079	1.21219	0.64861	0	1.871e-06	5.66387	3	1509.81	-4.95327	51.2818	1
530402950	gAIQFVTQYQHSSGQR	2	3	1	N-Term(iTRAQ4plex)	0	1.11043	0.94465	1.11693	0	2.349e-08	5.66282	3	1950.98	-6.89065	38.3028	0
163965364	iEDLSQQAQLAAAEk	4	2	1	N-Term(iTRAQ4plex); K15(iTRAQ4plex)	0	1.58986	1.16867	1.29169	0	1.29e-09	5.66252	2	1903.04	-0.333397	53.021	0
148612859	kPAEQAEETAPIEATATkEEEGSS	1	2	1	N-Term(iTRAQ4plex); K1(iTRAQ4plex); K18(iTRAQ4plex)	0	2.01648	0.973953	1.04446	0	8.128e-09	5.66166	3	2935.45	-8.11206	54.118	1
4506671	kILDSVGIEADDDR	3	4	1	N-Term(iTRAQ4plex); K1(iTRAQ4plex)	0	1.56	0.967896	1.6122	0	5.372e-09	5.66087	3	1833.98	0.833173	41.8926	1
4504151	dIGcDQHTScPVGQTccPSLGGSWAccQLPHAVccEDR	2	1	1	N-Term(iTRAQ4plex); C4(Carbamidomethyl); C10(Carbamidomethyl); C16(Carbamidomethyl); C17(Carbamidomethyl); C26(Carbamidomethyl); C27(Carbamidomethyl); C34(Carbamidomethyl); C35(Carbamidomethyl)	0		0.804098	0.85466	0	4.176e-08	5.66084	4	4579.85	-1.82237	54.5376	0
21361116	kGTVAcGQPPVVENAk	1	4	1	N-Term(iTRAQ4plex); K1(iTRAQ4plex); C6(Carbamidomethyl); K16(iTRAQ4plex)	0	2.55875	1.24516	2.50128	0	2.77e-06	5.65912	3	2087.15	-5.4064	29.9077	1
5803187	kLGGSQEDQIk	4	2	1	N-Term(iTRAQ4plex); K1(iTRAQ4plex); K11(iTRAQ4plex)	0	0.790063	0.986884	1.29257	0	1.052e-05	5.65894	3	1634.94	-2.48259	4.24498	1
20127408	fGGGNPELLTQMVSk	4	3	1	N-Term(iTRAQ4plex); K15(iTRAQ4plex)	0	1.10528	0.752347	0.798572	0	2.692e-10	5.65866	2	1866	-2.32919	69.9199	0
11321585	aDQELMTYSHDNIIcGITSVSFSk	6	1	1	N-Term(iTRAQ4plex); C15(Carbamidomethyl); K24(iTRAQ4plex)	0	0.536861	1.19872	0.387571	0	3.243e-10	5.65832	3	3004.46	-2.25035	82.9304	0
530370419	gFGFVDFNSEEDAk	6	3	1	N-Term(iTRAQ4plex); K14(iTRAQ4plex)	0	1.44526	1.2118	1.57664	0	3.953e-11	5.65641	2	1849.88	-1.54267	68.3868	0
4557305	rLQSIGTENTEENR	4	1	1	N-Term(iTRAQ4plex)	0	1.18546	1.03754	1.14698	0	2.882e-07	5.65569	3	1790.91	-0.325838	1.70249	1
42794771	vDcTQHYELcSGNQVR	5	2	1	N-Term(iTRAQ4plex); C3(Carbamidomethyl); C10(Carbamidomethyl)	0	1.75711	0.660438	1.45948	0	7.893e-11	5.65568	2	2109.95	-2.28853	29.6921	0
5031753	eGRPSGEAFVELESEDEVk	5	6	1	N-Term(iTRAQ4plex); K19(iTRAQ4plex)	0	1.68674	1.14655	1.2561	0	4.062e-08	5.65546	3	2395.17	-7.62998	54.485	0
4758304	ykVEGFPTIYFAPSGDk	3	1	1	N-Term(iTRAQ4plex); K2(iTRAQ4plex); K17(iTRAQ4plex)	0	2.55741	0.762326	2.02988	0	5.329e-09	5.65493	3	2351.25	-4.28131	67.8	1
4506773	nIETIINTFHQYSVk	9	1	1	N-Term(iTRAQ4plex); K15(iTRAQ4plex)	0	0.466174	0.730951	1.59965	0	2.498e-07	5.65469	3	2095.15	1.70205	103.044	0
83281450	vEIGGDGQTTDGTEPSHMHYALDENYFR	1	4	1	N-Term(iTRAQ4plex)	0	1.99008	0.998952	0.986887	0	8.278e-10	5.65429	4	3283.47	-0.861096	58.2702	0
31542947	vGEVIVTkDDAMLLk	1	2	1	N-Term(iTRAQ4plex); K8(iTRAQ4plex); K15(iTRAQ4plex)	0	3.39502	1.14909	1.7947	0	1.013e-09	5.65261	3	2063.21	-0.569583	58.9903	1
4506201	dAYSGGAVNLYHVR	3	2	1	N-Term(iTRAQ4plex)	0	0.74789	0.824736	1.14075	0	3.886e-08	5.65249	3	1665.84	-1.71155	29.2954	0
39777597	yRDcLTESNLIk	2	3	1	N-Term(iTRAQ4plex); C4(Carbamidomethyl); K12(iTRAQ4plex)	0	0.13471	0.762087	0.237445	0	2.324e-06	5.65248	3	1799.95	-3.17428	30.0413	1
530411584	sGDRGETGPAGPTGPVGPVGAR	4	2	1	N-Term(iTRAQ4plex)	0	1.66697	2.54136	1.6115	0	1.545e-07	5.65202	3	2136.09	-0.861154	15.7825	1
192449445	dRDQPNVSAAcLEFk	3	1	1	N-Term(iTRAQ4plex); C11(Carbamidomethyl); K15(iTRAQ4plex)	0	2.15904	0.559354	2.10024	0	4.741e-08	5.65201	3	2038.01	-7.02059	60.7056	1
530423764	gHSTcLSEGALSPDGTVLATASHDGYVk	2	3	1	N-Term(iTRAQ4plex); C5(Carbamidomethyl); K28(iTRAQ4plex)	0	0.894061	0.986662	0.709349	0	8.407e-07	5.6518	4	3118.51	-8.03416	50.2229	0
530419271	aVAFSPVTELkk	1	5	1	N-Term(iTRAQ4plex); K11(iTRAQ4plex); K12(iTRAQ4plex)	0	1.32821	0.99617	0.853175	0	2.479e-07	5.65179	3	1722.04	-8.66848	37.5413	1
530398771	sQQQDDIEELETk	1	14	1	N-Term(iTRAQ4plex); K13(iTRAQ4plex)	0	1.32342	1.52092	1.384	0	2.065e-09	5.65149	2	1850.92	-1.15389	39.7916	0
4502027	rPcFSALEVDETYVPk	164	2	1	N-Term(iTRAQ4plex); C3(Carbamidomethyl); K16(iTRAQ4plex)	0	0.388797	0.892485	0.366234	0	2.745e-08	5.6512	3	2199.14	2.56116	77.4216	0
145309326	rcELcDDGYFGDPLGR	2	2	1	N-Term(iTRAQ4plex); C2(Carbamidomethyl); C5(Carbamidomethyl)	0	0.677133	0.940185	0.691236	0	4.084e-08	5.65115	3	2073.93	2.01185	75.1627	1
4502027	aVMDDFAAFVEk	69	2	1	N-Term(iTRAQ4plex); K12(iTRAQ4plex)	0	0.311804	0.954647	0.302604	0	7.742e-07	5.64911	2	1630.83	-7.2241	86.4527	0
15451779	gcSkPLccScALLDSSHSELk	2	16	1	N-Term(iTRAQ4plex); C2(Carbamidomethyl); K4(iTRAQ4plex); C7(Carbamidomethyl); C8(Carbamidomethyl); C10(Carbamidomethyl); K21(iTRAQ4plex)	0	1.11201	1.23652	1.27872	0	1.041e-10	5.64826	3	2841.36	-3.75896	34.8438	0
171460918	fATEYcNTIEGTAk	1	9	1	N-Term(iTRAQ4plex); C6(Carbamidomethyl); K14(iTRAQ4plex)	0	1.08466	0.984502	0.891853	0	2.426e-10	5.64794	2	1892.93	-1.44932	41.8432	0
24497583	qLEMILNkPGLk	2	5	1	N-Term(iTRAQ4plex); K8(iTRAQ4plex); K12(iTRAQ4plex)	0	0.483651	1.21592	4.58511	0	8.579e-09	5.6475	3	1816.11	-1.74558	53.7152	0
21735621	aGAGSATLSMAYAGAR	2	3	1	N-Term(iTRAQ4plex)	0	2.60758	0.986911	1.27368	0	3.207e-10	5.64655	2	1598.81	-1.60177	36.869	0
5031981	aVEEEDkMTPEQLAIk	3	1	1	N-Term(iTRAQ4plex); K7(iTRAQ4plex); K16(iTRAQ4plex)	0	1.24857	0.750673	1.20364	0	1.246e-09	5.6462	3	2263.22	-0.969752	37.6627	1
29826282	gTEAGQVGEPGIPTGEAGPScSSASDkLPR	1	1	1	N-Term(iTRAQ4plex); C21(Carbamidomethyl); K27(iTRAQ4plex)	0	1.58505	0.772523	1.58058	0	2.434e-10	5.64491	3	3200.57	0.342035	35.1117	1
30795231	aEGAATEEEGTPk	2	1	1	N-Term(iTRAQ4plex); K13(iTRAQ4plex)	0	1.41495	0.991833	1.64341	0	6.491e-09	5.64482	2	1577.78	-3.82074	16.0616	0
4504511	tIVITSHPGQIVk	1	1	1	N-Term(iTRAQ4plex); K13(iTRAQ4plex)	0	1.3404	1.01737	0.961465	0	1.956e-07	5.6448	3	1681.03	2.76674	43.9884	0
18201905	tFTTQETITNAETAk	2	3	1	N-Term(iTRAQ4plex); K15(iTRAQ4plex)	0	1.99463	0.860012	1.0885	0	9.842e-10	5.64457	2	1944.01	-1.97347	32.0694	0
124494254	vAHSFNcTPIEGMLSHQLk	3	1	1	N-Term(iTRAQ4plex); C7(Carbamidomethyl); K19(iTRAQ4plex)	0	0.960389	0.811686	1.02355	0	3.215e-07	5.64457	4	2457.26	-1.41768	54.9546	0
156564401	gSmAGSTGVHDTVVNQLLSk	2	1	1	N-Term(iTRAQ4plex); M3(Oxidation); K20(iTRAQ4plex)	0	1.03005	0.867014	1.30203	0	1.288e-07	5.6439	3	2305.21	3.01254	45.8945	0
18375501	kPLVLcGDLNVAHEEIDLR	1	2	1	N-Term(iTRAQ4plex); K1(iTRAQ4plex); C6(Carbamidomethyl)	0	1.61563	0.613932	1.11053	0	1.099e-08	5.6424	4	2479.36	-0.946066	51.882	0
44889481	sLRDQDkDQcILITGESGAGk	1	10	1	N-Term(iTRAQ4plex); K7(iTRAQ4plex); C10(Carbamidomethyl); K21(iTRAQ4plex)	0	0.213117	1.18072	0.297108	0	4.63e-06	5.64221	4	2723.44	1.89336	41.0212	2
24497583	ykPVcNQVEcHPYFNR	2	3	1	N-Term(iTRAQ4plex); K2(iTRAQ4plex); C5(Carbamidomethyl); C10(Carbamidomethyl)	0	0.459326	1.09015	1.58094	0	4.083e-10	5.64115	3	2399.16	-0.280434	22.7286	0
5803023	lTVMTDLEDkNEWk	2	1	1	N-Term(iTRAQ4plex); K10(iTRAQ4plex); K14(iTRAQ4plex)	0	3.28643	0.977652	1.47659	0	3.668e-09	5.64115	3	2154.14	-5.18561	61.0123	1
4502027	yIcENQDSISSk	76	2	1	N-Term(iTRAQ4plex); C3(Carbamidomethyl); K12(iTRAQ4plex)	0	0.346467	0.90646	0.285077	0	1.098e-06	5.64101	2	1731.84	-3.85495	23.9876	0
4503471	sGDAAIVDmVPGkPMcVESFSDYPPLGR	18	2	1	N-Term(iTRAQ4plex); M9(Oxidation); K13(iTRAQ4plex); C16(Carbamidomethyl)	0	2.27087	0.9244	1.45298	0	2.707e-09	5.64025	3	3299.6	1.31239	81.0735	0
4885381	kALAAGGYDVEk	2	1	1	N-Term(iTRAQ4plex); K1(iTRAQ4plex); K12(iTRAQ4plex)	0	1.65726	0.502557	1.58607	0	2.552e-08	5.64024	3	1653.95	-0.137251	41.9268	1
55743134	dLkPSNILYVDESGNPEcLR	1	4	1	N-Term(iTRAQ4plex); K3(iTRAQ4plex); C18(Carbamidomethyl)	0	0.474278	1.00308	0.397029	0	6.613e-10	5.64024	3	2607.33	-0.243491	61.2936	0
224809582	gGLDVTHGQTGTESVYcNFR	1	6	1	N-Term(iTRAQ4plex); C17(Carbamidomethyl)	0	1.29622	0.970871	1.18254	0	3.38e-08	5.63978	3	2342.08	-5.62871	40.3722	0
4506699	dHASIQMNVAEVDk	3	1	1	N-Term(iTRAQ4plex); K14(iTRAQ4plex)	0	1.34757	1.06323	1.23127	0	5.188e-10	5.63963	2	1844.94	-1.36853	27.6003	0
530412098	dkATFGcHDGYSLDGPEEIEcTk	4	2	1	N-Term(iTRAQ4plex); K2(iTRAQ4plex); C7(Carbamidomethyl); C21(Carbamidomethyl); K23(iTRAQ4plex)	0	0.569564	0.936734	0.562777	0	2.506e-10	5.63854	3	3061.41	-3.78694	34.8257	1
26667186	fTDEYQLFEELGk	2	16	1	N-Term(iTRAQ4plex); K13(iTRAQ4plex)	0	1.62403	0.763273	0.631009	0	2.618e-08	5.63843	2	1906.95	-8.90747	90.9914	0
13378137	lRDEELAELEDALR	2	2	1	N-Term(iTRAQ4plex)	0	0.800765	0.736274	0.612727	0	4.607e-07	5.63838	3	1815.96	1.26565	99.6514	1
21361621	lSLcGEESFGTGSDHIR	3	3	1	N-Term(iTRAQ4plex); C4(Carbamidomethyl)	0	0.945457	1.06496	0.62992	0	1.502e-09	5.63747	3	2008.95	-1.20335	44.0768	0
10716563	tPELNLDQFHDk	8	2	1	N-Term(iTRAQ4plex); K12(iTRAQ4plex)	0	2.65134	0.863582	1.2158	0	8.113e-08	5.63391	3	1744.9	-3.57102	42.7825	0
530372452	cLAENAGDVAFVk	2	3	1	N-Term(iTRAQ4plex); C1(Carbamidomethyl); K13(iTRAQ4plex)	0	0.255495	0.581135	1.24231	0	1.597e-09	5.63331	2	1681.88	-1.00515	56.4509	0
212549555	eDITQSAQHALR	2	6	1	N-Term(iTRAQ4plex)	0	1.15084	0.915071	1.22789	0	6.413e-07	5.63325	3	1512.79	2.09544	29.1339	0
7661734	eLDVEEAHAASTEEk	2	1	1	N-Term(iTRAQ4plex); K15(iTRAQ4plex)	0	0.894289	1.15818	1.33367	0	1.742e-11	5.63163	2	1945.96	1.52653	38.8436	0
530379084	gDAPDLVDDGEDESAEHDEYIDGDEk	1	2	1	N-Term(iTRAQ4plex); K26(iTRAQ4plex)	0	1.72036	0.858358	1.47993	0	5.15e-10	5.63152	3	3123.31	-6.93235	40.8557	0
37537716	eEGVIDSSDkEIVAEAER	1	1	1	N-Term(iTRAQ4plex); K10(iTRAQ4plex)	0	1.57178	1.37531	1.58469	0	8.972e-10	5.63089	3	2264.14	-2.86407	70.5987	1
5174447	iIVDELkQEVISTSSk	4	4	1	N-Term(iTRAQ4plex); K7(iTRAQ4plex); K16(iTRAQ4plex)	0	1.8181	1.2936	1.61046	0	1.557e-08	5.62984	3	2221.3	-2.10739	71.41	1
4757774	rFEETGQELAELLEEEk	1	1	1	N-Term(iTRAQ4plex); K17(iTRAQ4plex)	0	1.24468	1.453	1.39353	0	1.294e-10	5.62797	3	2338.2	-1.5846	69.5814	1
4506179	aQPAQPADEPAEkADEPMEH	2	2	1	N-Term(iTRAQ4plex); K13(iTRAQ4plex)	0	0.823126	1.11346	0.765534	0	4.297e-08	5.62793	3	2449.15	-1.21017	27.051	1
4505021	tEEIHENVISPSDLSDIk	2	1	1	N-Term(iTRAQ4plex); K18(iTRAQ4plex)	0	1.25646	0.9465	0.80103	0	2.161e-08	5.6273	3	2314.19	-3.64958	62.9449	0
116063573	tGVAVNkPAEFTVDAk	7	2	1	N-Term(iTRAQ4plex); K7(iTRAQ4plex); K16(iTRAQ4plex)	0	0.43574	1.4081	0.726859	0	7.614e-10	5.62704	3	2079.17	-7.49812	36.0262	0
5174663	ySGSEGSTQTLTk	3	1	1	N-Term(iTRAQ4plex); K13(iTRAQ4plex)	0	0.509096	0.636707	5.36073	0	2.216e-09	5.62578	2	1646.85	-0.367899	13.5024	0
530361957	aSHNIGIAmDTEQGLIVPNVk	2	3	1	N-Term(iTRAQ4plex); M9(Oxidation); K21(iTRAQ4plex)	0	0.950721	0.728725	0.784754	0	5.571e-09	5.62408	3	2511.34	-3.85463	45.8074	0
156105689	aGQQGLSVAFDLATHR	1	1	1	N-Term(iTRAQ4plex)	0	1.00207	0.963851	0.895363	0	1.252e-08	5.62364	3	1814.96	-0.228489	85.5249	0
11386147	eIVDSYLPVILDIIk	4	3	1	N-Term(iTRAQ4plex); K15(iTRAQ4plex)	0	1.26852	0.687585	0.615289	0	2.002e-09	5.62244	2	2018.2	-2.06189	114.227	0
530431009	sDSGTYIcTAGIDk	1	6	1	N-Term(iTRAQ4plex); C8(Carbamidomethyl); K14(iTRAQ4plex)	0	0.12279	0.990975	0.163771	0	1.083e-10	5.62189	2	1775.87	0.992078	32.1337	0
4505881	aTTVTGTPcQDWAAQEPHR	3	1	1	N-Term(iTRAQ4plex); C9(Carbamidomethyl)	0	0.464684	0.618862	0.424281	0	1.145e-07	5.62147	3	2270.08	1.31857	51.0651	0
39725934	aLYYDLISSPDIHGTYk	2	1	1	N-Term(iTRAQ4plex); K17(iTRAQ4plex)	0	1.02884	1.03544	1.18434	0	7.097e-09	5.62102	3	2244.18	2.34964	62.7232	0
157389005	rPTEIcADPQFIIGGATR	7	1	1	N-Term(iTRAQ4plex); C6(Carbamidomethyl)	0	0.689652	1.02088	0.496402	0	2.356e-07	5.62055	3	2146.11	-5.44893	48.1562	0
6005721	kISEIEDAAFLAR	2	2	1	N-Term(iTRAQ4plex); K1(iTRAQ4plex)	0	1.06847	1.20007	0.901828	0	4.76e-09	5.62047	3	1750.99	-2.22602	55.7598	1
154146191	eLHINLIPNkQDR	5	2	1	N-Term(iTRAQ4plex); K10(iTRAQ4plex)	0	1.58313	1.12744	0.85475	0	1.222e-08	5.62019	3	1878.08	-0.789071	46.6956	1
19743823	lkPEDITQIQPQQLVLR	6	2	1	N-Term(iTRAQ4plex); K2(iTRAQ4plex)	0	0.287626	1.21321	0.426106	0	1.156e-09	5.61938	3	2307.36	-1.16024	68.6828	0
8923710	rQDPGDNWEEGGGGGGGMEk	1	9	1	N-Term(iTRAQ4plex); K20(iTRAQ4plex)	0	1.33847	1.07597	1.61772	0	1.529e-10	5.61864	3	2321.04	-0.390089	41.5549	1
31377468	kMEDASAYLTLPSYR	1	2	1	N-Term(iTRAQ4plex); K1(iTRAQ4plex)	0	0.302128	0.615378	0.609615	0	1.667e-08	5.61839	3	2033.05	-5.44307	66.2769	1
4508047	vNPFRPGDSEPPPAPGAQR	4	3	1	N-Term(iTRAQ4plex)	0	0.502481	1.49574	0.645129	0	1.519e-07	5.6163	3	2133.1	0.536645	28.4652	0
225543166	tHFFLNAGNLcNLNYGEGPk	1	1	1	N-Term(iTRAQ4plex); C11(Carbamidomethyl); K20(iTRAQ4plex)	0	0.863202	0.485253	0.641987	0	5.41e-10	5.61377	3	2554.28	0.481561	64.1166	0
4507879	lTFDSSFSPNTGk	8	1	1	N-Term(iTRAQ4plex); K13(iTRAQ4plex)	0	2.55074	0.873297	1.14644	0	2.412e-07	5.61344	2	1688.87	-0.263428	77.3113	0
148536853	gITGVDLFGTTDAVVk	3	2	1	N-Term(iTRAQ4plex); K16(iTRAQ4plex)	0	1.87897	0.832613	1.50755	0	4.917e-11	5.6133	2	1881.06	2.2443	84.2633	0
4502281	sDPTSYAGYIEDLkk	2	2	1	N-Term(iTRAQ4plex); K14(iTRAQ4plex); K15(iTRAQ4plex)	0	1.05391	1.03762	0.636047	0	3.622e-09	5.61301	3	2119.12	-1.68007	60.1372	1
4502027	qEPERNEcFLQHkDDNPNLPR	12	1	1	N-Term(iTRAQ4plex); C8(Carbamidomethyl); K13(iTRAQ4plex)	0	0.219558	0.846283	0.136236	0	3.437e-07	5.61286	3	2924.41	-7.64347	19.6508	2
367460087	qEEELQAkDEELLk	3	6	1	N-Term(iTRAQ4plex); K8(iTRAQ4plex); K14(iTRAQ4plex)	0	0.254733	1.17793	0.369816	0	2.474e-09	5.61286	3	2134.16	1.49851	49.3715	1
37594471	eNIASVLENYHTESk	2	2	1	N-Term(iTRAQ4plex); K15(iTRAQ4plex)	0	1.5054	1.12375	1.9895	0	3.263e-08	5.61265	3	2022.03	-2.35697	48.4498	0
19913441	eNTEFTDHELQEWYk	1	1	1	N-Term(iTRAQ4plex); K15(iTRAQ4plex)	0	0.340858	1.23316	0.371958	0	3.65e-08	5.61199	3	2257.06	-0.287536	48.2355	0
281485550	sQccSSLGAAWGSPcTLcQVDPIcGk	2	1	1	N-Term(iTRAQ4plex); C3(Carbamidomethyl); C4(Carbamidomethyl); C15(Carbamidomethyl); C18(Carbamidomethyl); C24(Carbamidomethyl); K26(iTRAQ4plex)	0	0.598011	0.38659	0.647118	0	4.286e-10	5.61196	3	3187.43	-0.408098	64.8292	0
15149476	sDGGYTYDTSDLAAIk	2	2	1	N-Term(iTRAQ4plex); K16(iTRAQ4plex)	0	1.64603	0.873076	0.965494	0	1.793e-10	5.61129	2	1964.97	0.184594	64.4062	0
66932947	lVHVEEPHTETVR	7	1	1	N-Term(iTRAQ4plex)	0	0.0997765	0.501577	0.187325	0	2.366e-08	5.61105	3	1689.9	-0.732655	14.4216	0
4503483	yVEPIEDVPcGNIVGLVGVDQFLVk	2	1	1	N-Term(iTRAQ4plex); C10(Carbamidomethyl); K25(iTRAQ4plex)	0	1.73762	0.885093	2.64502	0	7.778e-08	5.61076	2	3047.61	-7.58571	113.899	0
530388678	eEMQSNVEVVHTYR	1	4	1	N-Term(iTRAQ4plex)	0	1.43578	1.1778	1.09705	0	9.317e-08	5.6107	3	1864.9	-0.976434	20.148	0
12408656	lPPGEYVVVPSTFEPNkEGDFVLR	7	1	1	N-Term(iTRAQ4plex); K17(iTRAQ4plex)	0	0.644006	0.891657	0.618802	0	4.007e-09	5.61026	3	2977.6	4.085	86.8975	1
4505021	lkLDGLDEDGEk	1	1	1	N-Term(iTRAQ4plex); K2(iTRAQ4plex); K12(iTRAQ4plex)	0	1.98811	1.0984	1.73202	0	2.193e-08	5.60869	3	1763.97	-1.19825	30.4907	1
359465572	nPHPSSAFLNLIGFVSR	4	1	1	N-Term(iTRAQ4plex)	0	1.15155	1.19873	0.965535	0	9.27e-10	5.60857	3	2000.08	-0.160126	87.5919	0
223555975	kASDAEGDVAALNR	3	2	1	N-Term(iTRAQ4plex); K1(iTRAQ4plex)	0	0.473365	1.19516	0.766371	0	3.378e-09	5.60831	3	1704.91	-2.43255	12.3016	1
34147630	qIGVEHVVVYVNk	2	1	1	N-Term(iTRAQ4plex); K13(iTRAQ4plex)	0	2.2023	0.922504	0.914441	0	3.503e-08	5.60818	2	1772.03	-1.3698	36.7703	0
530390429	lPNLTHLNLSGNk	3	3	1	N-Term(iTRAQ4plex); K13(iTRAQ4plex)	0	1.3205	0.865932	1.05706	0	3.201e-07	5.6075	3	1708.98	-6.61951	51.2576	0
66932947	vDLSFSPSQSLPASHAHLR	7	1	1	N-Term(iTRAQ4plex)	0	0.215342	0.545554	0.307257	0	1.006e-08	5.60728	4	2193.14	-4.40319	47.5619	0
338827696	lLQEHSGIFGFSVSHTTR	1	6	1	N-Term(iTRAQ4plex)	0	0.911928	1.21875	0.832925	0	5.474e-08	5.60698	4	2160.14	2.53017	61.7734	0
32189394	eGNDLYHEMIESGVINLk	8	1	1	N-Term(iTRAQ4plex); K18(iTRAQ4plex)	0	1.36597	1.01613	1.02661	0	5.325e-09	5.60598	3	2349.18	-7.49245	81.3333	0
4502027	tcVADESAENcDk	42	1	1	N-Term(iTRAQ4plex); C2(Carbamidomethyl); C11(Carbamidomethyl); K13(iTRAQ4plex)	0	0.36252	0.899178	0.285319	0	6.979e-09	5.60393	2	1786.79	1.43193	21.4646	0
24307939	iSDSVLVDIkDTEPLIQTAk	1	5	1	N-Term(iTRAQ4plex); K10(iTRAQ4plex); K20(iTRAQ4plex)	0	0.965005	1.10205	1.1532	0	2.553e-08	5.60318	3	2617.5	-1.66504	71.4484	1
5729877	nSLESYAFNMk	4	3	1	N-Term(iTRAQ4plex); K11(iTRAQ4plex)	0	1.32269	1.03011	1.24105	0	4.543e-06	5.60242	2	1591.8	-0.526289	57.8911	0
4504517	lATQSNEITIPVTFESR	4	1	1	N-Term(iTRAQ4plex)	0	2.08423	1.09631	1.12869	0	1.794e-10	5.60091	2	2050.1	1.5595	66.643	0
4506019	gEYNVYSTFQSHEPEFDYLk	3	11	1	N-Term(iTRAQ4plex); K20(iTRAQ4plex)	0	0.758665	1.18916	0.97109	0	3.145e-08	5.59992	3	2741.28	-7.0062	72.5555	0
5031635	aVLFcLSEDkk	12	1	1	N-Term(iTRAQ4plex); C5(Carbamidomethyl); K10(iTRAQ4plex); K11(iTRAQ4plex)	0	1.03135	0.932341	1.095	0	2.1e-07	5.59986	3	1741.99	-0.729418	38.3075	1
10835067	gFPTDATLDDIkEWLEDk	1	1	1	N-Term(iTRAQ4plex); K12(iTRAQ4plex); K18(iTRAQ4plex)	0	1.07967	1.17278	1.61823	0	1.537e-09	5.59903	3	2525.31	-1.13894	91.2048	1
19224660	dLHQGIEAASDEEDLR	2	1	1	N-Term(iTRAQ4plex)	0	0.41089	1.03515	0.422012	0	1.02e-09	5.59896	3	1941.93	0.336896	48.1645	0
4506787	vDFTEEEINNMk	2	2	1	N-Term(iTRAQ4plex); K12(iTRAQ4plex)	0	0.625434	1.00175	0.65071	0	8.506e-08	5.59885	2	1756.86	-2.0916	49.2599	0
116256336	iIAGDkEVVIAQNDk	2	19	1	N-Term(iTRAQ4plex); K6(iTRAQ4plex); K15(iTRAQ4plex)	0	1.9944	0.875504	1.51907	0	4.996e-08	5.59789	3	2045.18	-6.82916	36.3466	1
301897469	gNPTVEVDLHTAk	4	3	1	N-Term(iTRAQ4plex); K13(iTRAQ4plex)	0	3.20529	1.34811	1.15443	0	3.247e-07	5.59788	3	1668.91	-3.89435	22.5946	0
169636415	gEVLDNSFTGGIck	2	4	1	N-Term(iTRAQ4plex); C13(Carbamidomethyl); K14(iTRAQ4plex)	0	0.63073	0.564517	0.493412	0	4.965e-09	5.59774	2	1784.91	-1.95195	53.3365	0
21536286	fPAEDEFPDLSAHNNHMAk	4	1	1	N-Term(iTRAQ4plex); K19(iTRAQ4plex)	0	0.28983	1.55234	0.333324	0	5.44e-08	5.59757	3	2458.17	-0.388812	47.9417	0
7706663	aESSFSEEEEEkLQAAFSLEk	1	1	1	N-Term(iTRAQ4plex); K12(iTRAQ4plex); K21(iTRAQ4plex)	0	0.901583	0.937452	0.556648	0	3.758e-08	5.59718	3	2820.4	-5.04758	99.8	1
4505047	sLEDLQLTHNk	8	1	1	N-Term(iTRAQ4plex); K11(iTRAQ4plex)	0	0.380584	1.35998	0.492088	0	3.067e-09	5.5971	3	1585.88	-1.16026	28.2762	0
46852147	tkDEYLINSQTTEHIVk	1	1	1	N-Term(iTRAQ4plex); K2(iTRAQ4plex); K17(iTRAQ4plex)	0	2.74465	0.933965	1.51627	0	2.817e-10	5.59676	3	2451.34	-2.64176	46.8598	1
5031815	lPETNLFETEETRk	2	2	1	N-Term(iTRAQ4plex); K14(iTRAQ4plex)	0	2.83474	1.27925	1.58257	0	2.278e-07	5.5959	3	1995.05	-7.28243	50.0447	1
5453599	fIIHAPPGEFNEVFNDVR	7	1	1	N-Term(iTRAQ4plex)	0	0.729056	1.09839	0.488754	0	1.721e-10	5.59542	3	2245.15	0.952628	82.6402	0
25777732	hEPVGVcGQIIPWNFPLLMQAWk	2	2	1	N-Term(iTRAQ4plex); C7(Carbamidomethyl); K23(iTRAQ4plex)	0	0.679259	0.747932	0.389085	0	2.52e-10	5.59496	3	3008.59	1.01058	113.846	0
22538792	aEkENPGLTQDIIMk	1	1	1	N-Term(iTRAQ4plex); K3(iTRAQ4plex); K15(iTRAQ4plex)	0	0.530062	1.10023	0.520315	0	1.366e-08	5.59213	3	2119.17	-5.71442	63.2345	1
75709200	qEPGSNEEIkEFAAGYNVk	2	3	1	N-Term(iTRAQ4plex); K10(iTRAQ4plex); K19(iTRAQ4plex)	0	0.736299	1.12801	0.869575	0	2.892e-09	5.59199	3	2542.32	1.37485	73.9926	1
4507115	kQIWTLEQPPDEAGSAAVcLR	2	1	1	N-Term(iTRAQ4plex); K1(iTRAQ4plex); C19(Carbamidomethyl)	0	1.22748	1.29312	0.918847	0	1.148e-09	5.59052	3	2657.39	-1.01852	51.3087	1
530374770	aLDEYYDkHFTEFVPLR	3	2	1	N-Term(iTRAQ4plex); K8(iTRAQ4plex)	0	0.628807	0.844555	0.983312	0	1.998e-07	5.59043	4	2431.26	2.36208	68.384	1
112382250	kkEIEELQSQAQALSQEGk	3	3	1	N-Term(iTRAQ4plex); K1(iTRAQ4plex); K2(iTRAQ4plex); K19(iTRAQ4plex)	0	0.236184	1.28328	0.366879	0	4.532e-08	5.58982	4	2720.52	-2.05397	43.1223	2
228480205	gEDFYcVTcHETk	8	5	1	N-Term(iTRAQ4plex); C6(Carbamidomethyl); C9(Carbamidomethyl); K13(iTRAQ4plex)	0	0.0699738	1.24991	0.126482	0	1.19e-08	5.58901	3	1933.87	0.699944	22.1971	0
5803011	vNQIGSVTEAIQAck	1	1	1	N-Term(iTRAQ4plex); C14(Carbamidomethyl); K15(iTRAQ4plex)	0	1.55767	1.18866	0.906681	0	2.161e-09	5.58859	2	1906.03	-1.14968	47.3544	0
188219599	eIQkLETELQEATk	1	1	1	N-Term(iTRAQ4plex); K4(iTRAQ4plex); K14(iTRAQ4plex)	0	0.985887	0.849966	1.29473	0	5.472e-08	5.58618	3	2092.19	0.657153	56.3375	1
31543106	vEDYDAADDVQLSk	5	2	1	N-Term(iTRAQ4plex); K14(iTRAQ4plex)	0	0.345744	1.28058	0.326472	0	2.219e-11	5.58571	2	1855.92	0.138086	43.0129	0
12667788	hSQAVEELAEQLEQTk	10	2	1	N-Term(iTRAQ4plex); K16(iTRAQ4plex)	0	0.898524	0.800561	1.23746	0	1.496e-11	5.5855	2	2128.12	2.34101	83.2127	0
17149836	gQTcVVHYTGMLEDGkk	2	1	1	N-Term(iTRAQ4plex); C4(Carbamidomethyl); K16(iTRAQ4plex); K17(iTRAQ4plex)	0	0.88449	0.947831	0.704068	0	3.808e-08	5.58526	4	2355.22	-0.396411	29.5133	1
62414289	eTNLDSLPLVDTHSk	26	1	1	N-Term(iTRAQ4plex); K15(iTRAQ4plex)	0	0.568012	1.33651	0.65264	0	7.299e-09	5.58421	3	1957.05	0.453258	43.6987	0
21361399	vkEFcENLSADcR	4	1	1	N-Term(iTRAQ4plex); K2(iTRAQ4plex); C5(Carbamidomethyl); C12(Carbamidomethyl)	0	0.921918	1.02442	0.691763	0	1.006e-07	5.58396	3	1915.92	-1.57804	25.3758	1
4502027	tcVADESAENcDkSLHTLFGDk	5	1	1	N-Term(iTRAQ4plex); C2(Carbamidomethyl); C11(Carbamidomethyl); K13(iTRAQ4plex); K22(iTRAQ4plex)	0	0.253741	0.947679	0.251218	0	2.726e-08	5.58304	4	2929.4	0.563129	43.8379	1
4826686	eLAEQTLNNIk	1	1	1	N-Term(iTRAQ4plex); K11(iTRAQ4plex)	0	1.25245	1.03247	1.16217	0	1.258e-06	5.58289	2	1560.88	-3.82876	53.159	0
271398239	gNILIPGINEAVAAVTEEEHk	4	3	1	N-Term(iTRAQ4plex); K21(iTRAQ4plex)	0	0.788641	0.851953	0.920585	0	1.6e-10	5.58257	3	2492.36	0.237333	92.4027	0
42740901	eATEAQSLEATcEk	3	7	1	N-Term(iTRAQ4plex); C12(Carbamidomethyl); K14(iTRAQ4plex)	0	1.55603	0.555282	1.80231	0	2.25e-09	5.58237	2	1854.9	-0.027877	45.8937	0
4503635	rQEcSIPVcGQDQVTVAmTPR	3	1	1	N-Term(iTRAQ4plex); C4(Carbamidomethyl); C9(Carbamidomethyl); M18(Oxidation)	0	0.211804	0.616969	0.308112	0	4.157e-09	5.58208	3	2592.24	-0.650793	31.4753	1
530410349	gIISILDEEcLRPGEATDLTFLEk	2	4	1	N-Term(iTRAQ4plex); C10(Carbamidomethyl); K24(iTRAQ4plex)	0	0.0802369	1.10051	0.183766	0	1.201e-10	5.58122	3	3007.6	4.23496	95.7423	0
55743134	aPQAPLHSVVQQLHGk	2	4	1	N-Term(iTRAQ4plex); K16(iTRAQ4plex)	0	1.11783	0.97683	0.838717	0	1.503e-08	5.58069	4	1998.15	-0.516236	31.4544	0
116063573	fNEEHIPDSPFVVPVASPSGDAR	4	2	1	N-Term(iTRAQ4plex)	0	0.707484	1.01219	0.814918	0	6.051e-09	5.58064	3	2611.29	-1.38883	62.5788	0
10716563	kIPNPDFFEDLEPFR	16	2	1	N-Term(iTRAQ4plex); K1(iTRAQ4plex)	0	2.4303	1.08918	1.20695	0	5.962e-08	5.58039	3	2152.13	1.25331	111.246	1
23200008	kLADEQLSSVIQDMAVR	2	2	1	N-Term(iTRAQ4plex); K1(iTRAQ4plex)	0	1.39524	0.931829	2.64683	0	7.244e-09	5.58008	3	2191.2	-0.0320633	63.2343	1
167614504	aAQNSGEAEYIEk	1	2	1	N-Term(iTRAQ4plex); K13(iTRAQ4plex)	0	0.502155	1.01771	0.750645	0	1.317e-09	5.57811	2	1697.86	1.19205	42.2101	0
19913412	dITPLQVVLPNTALHLk	5	1	1	N-Term(iTRAQ4plex); K17(iTRAQ4plex)	0	3.8764	1.56493	0.910006	0	4.438e-10	5.57805	3	2160.3	-1.60285	72.5163	0
4507521	cEAFGWHAIIVDGHSVEELck	3	2	1	N-Term(iTRAQ4plex); C1(Carbamidomethyl); C20(Carbamidomethyl); K21(iTRAQ4plex)	0	2.16576	0.902861	1.40767	0	2.195e-10	5.57745	3	2745.33	-3.57546	56.2659	0
4507645	kQSLGELIGTLNAAk	6	3	1	N-Term(iTRAQ4plex); K1(iTRAQ4plex); K15(iTRAQ4plex)	0	1.78871	1.32868	1.40777	0	6.964e-12	5.57652	2	1975.19	-2.73984	59.0146	1
343887374	vVVFIkPTcPYcR	4	1	1	N-Term(iTRAQ4plex); K6(iTRAQ4plex); C9(Carbamidomethyl); C12(Carbamidomethyl)	0	1.06865	0.937917	0.692535	0	2.367e-07	5.57516	3	1927.06	1.47187	57.8535	0
148529014	sDPNRETDDTLVLSFVGQTR	1	1	1	N-Term(iTRAQ4plex)	0	0.893931	0.614087	0.839445	0	2.431e-07	5.57476	3	2394.2	0.115803	68.9778	1
45439306	iGScTQQDVELHVQk	3	2	1	N-Term(iTRAQ4plex); C4(Carbamidomethyl); K15(iTRAQ4plex)	0	1.44551	0.760139	1.58475	0	7.667e-09	5.57455	3	2030.04	-6.43154	46.5142	0
118498356	aLkEEIGNVQLEk	5	3	1	N-Term(iTRAQ4plex); K3(iTRAQ4plex); K13(iTRAQ4plex)	0	0.511273	1.03119	0.386877	0	1.274e-07	5.57426	3	1903.12	-1.9719	37.647	1
392513662	rNQDLAPNSAEQASILSLVTk	2	2	1	N-Term(iTRAQ4plex); K21(iTRAQ4plex)	0	1.0275	1.13555	0.881001	0	1.893e-08	5.57422	3	2543.41	2.16177	61.6266	1
223029410	aDAEGESDLENSRk	1	2	1	N-Term(iTRAQ4plex); K14(iTRAQ4plex)	0	0.292766	1.09842	0.312801	0	3.296e-08	5.57413	3	1808.87	-6.82615	20.8216	1
4507525	iQEVGEPSkEEk	2	1	1	N-Term(iTRAQ4plex); K9(iTRAQ4plex); K12(iTRAQ4plex)	0	1.09129	1.13159	1.40865	0	1.135e-07	5.57348	3	1805	-3.16038	7.19868	1
530426161	kVAVVDYVEPSPQGTR	4	5	1	N-Term(iTRAQ4plex); K1(iTRAQ4plex)	0	6.03782	1.10665	1.21893	0	1.433e-10	5.57013	3	2033.12	-3.65216	29.6232	1
195976805	aEAGPEGVAPAPEGEkk	2	3	1	N-Term(iTRAQ4plex); K16(iTRAQ4plex); K17(iTRAQ4plex)	0	0.930157	0.927053	1.01555	0	1.88e-09	5.57011	3	2069.12	-1.1474	4.78735	1
156416003	aAFGLSEAGFNTAcVTk	4	4	1	N-Term(iTRAQ4plex); C14(Carbamidomethyl); K17(iTRAQ4plex)	0	2.34128	1.07348	1.37158	0	3.489e-10	5.56978	2	2032.04	1.52449	59.4278	0
13129044	eSLkELEEEAEEEQR	2	1	1	N-Term(iTRAQ4plex); K4(iTRAQ4plex)	0	1.12672	1.2372	1.73625	0	2.54e-09	5.56805	3	2136.06	1.54034	69.8239	1
28827795	eALENANTNTEVLk	3	1	1	N-Term(iTRAQ4plex); K14(iTRAQ4plex)	0	2.37143	0.846665	2.09654	0	8.066e-10	5.56635	2	1833.98	-1.27852	29.9481	0
530379783	lRPQTYDLQESNVQLk	2	9	1	N-Term(iTRAQ4plex); K16(iTRAQ4plex)	0	0.876074	1.10647	0.822745	0	4.538e-09	5.5653	3	2220.22	0.129842	40.5583	0
12667788	aSREEILAQAk	4	2	1	N-Term(iTRAQ4plex); K11(iTRAQ4plex)	0	1.00228	0.996318	0.822629	0	5.523e-06	5.56527	3	1503.87	-3.45749	27.4023	1
20070125	yQLDkDGVVLFk	11	5	1	N-Term(iTRAQ4plex); K5(iTRAQ4plex); K12(iTRAQ4plex)	0	1.44251	1.08051	2.24412	0	1.585e-07	5.56505	3	1857.08	-2.10959	48.0462	1
4506787	sWVNQMESQTGEASk	3	2	1	N-Term(iTRAQ4plex); K15(iTRAQ4plex)	0	0.851857	1.21231	0.846568	0	7.696e-10	5.56473	2	1969.95	0.918875	52.7994	0
530418074	hYcYPHFTcAVDTENIR	1	13	1	N-Term(iTRAQ4plex); C3(Carbamidomethyl); C9(Carbamidomethyl)	0	0.674584	0.900998	0.550439	0	6.624e-09	5.5642	3	2327.04	-2.35542	35.9963	0
12056473	gSDHSASLEPGELAELVR	6	2	1	N-Term(iTRAQ4plex)	0	0.71301	0.734218	0.467583	0	3.846e-09	5.56419	3	2011.03	3.08634	87.004	0
314122224	rRPGASPTGETPTIEEGEEDEDEASEAEGAR	1	3	1	N-Term(iTRAQ4plex)	0	0.725337	1.49267	0.457456	0	1.006e-06	5.56401	4	3416.53	-5.23758	45.9971	1
8923427	kLENSPLGEALR	3	7	1	N-Term(iTRAQ4plex); K1(iTRAQ4plex)	0	2.06299	0.985254	1.34745	0	9.703e-09	5.56341	3	1614.94	-1.42422	31.1892	1
528281421	iVITGDADIDHDQALAQAIk	2	11	1	N-Term(iTRAQ4plex); K20(iTRAQ4plex)	0	0.438927	1.57743	0.742986	0	2.092e-09	5.56336	3	2395.3	-1.16512	64.6264	0
5901926	lPGGELNPGEDEVEGLkR	1	1	1	N-Term(iTRAQ4plex); K17(iTRAQ4plex)	0	1.14419	0.913829	1.27413	0	2.338e-09	5.56247	3	2197.17	0.164841	43.6306	1
257467612	kYNTYAYVGLTEGPSPGDFR	1	14	1	N-Term(iTRAQ4plex); K1(iTRAQ4plex)	0	0.056998	1.17629	0.187009	0	1.386e-10	5.56246	3	2523.28	0.308401	50.0395	1
4758304	yGIVDYmIEQSGPPSk	5	1	1	N-Term(iTRAQ4plex); M7(Oxidation); K16(iTRAQ4plex)	0	2.89959	0.86733	2.28656	0	2.055e-07	5.5623	3	2088.06	1.38592	64.4479	0
110349772	gETGPAGPAGPVGPVGAR	2	1	1	N-Term(iTRAQ4plex)	0	0.220412	0.462451	0.288519	0	4.108e-10	5.56221	2	1690.9	-0.038269	23.8662	0
4826643	dYPDFSPSVDAEAIQk	4	1	1	N-Term(iTRAQ4plex); K16(iTRAQ4plex)	0	0.146646	1.5293	0.238032	0	1.082e-09	5.56197	2	2070.03	2.64779	69.3275	0
78000181	vAYVSFGPHAGk	2	1	1	N-Term(iTRAQ4plex); K12(iTRAQ4plex)	0	1.82659	0.90308	1.66982	0	7.334e-09	5.56176	3	1520.85	-0.70142	47.1732	0
4557625	iHLDDANESDHFENIQSTNWQTMR	3	2	1	N-Term(iTRAQ4plex)	0	0.534401	0.754424	4.84528	0	6.742e-10	5.56146	3	3045.38	-1.03652	55.3296	0
4507513	mPHVQYIHTEASESLcGLk	2	1	1	N-Term(iTRAQ4plex); C16(Carbamidomethyl); K19(iTRAQ4plex)	0	0.381938	1.29553	0.816065	0	4.071e-09	5.56087	3	2488.25	-2.40118	40.2432	0
118402586	gFGHIGIAVPDVYSAck	8	2	1	N-Term(iTRAQ4plex); C16(Carbamidomethyl); K17(iTRAQ4plex)	0	0.896238	1.01721	1.01465	0	5.297e-09	5.55928	3	2079.09	-0.567517	65.6934	0
4503101	nLDSTTVAIHDEEIYck	2	2	1	N-Term(iTRAQ4plex); C16(Carbamidomethyl); K17(iTRAQ4plex)	0	0.528938	1.58507	0.63743	0	1.807e-08	5.55884	3	2296.13	-1.24684	38.6757	0
4757810	nVQAEEMVEFSSGLk	5	4	1	N-Term(iTRAQ4plex); K15(iTRAQ4plex)	0	0.846575	1.06373	0.81574	0	1.355e-10	5.55819	2	1956	-0.510756	64.3514	0
4503729	aEASSGDHPTDTEMkEEQk	4	2	1	N-Term(iTRAQ4plex); K15(iTRAQ4plex); K19(iTRAQ4plex)	0	2.67262	1.11003	2.40479	0	1.166e-06	5.55816	4	2522.2	-0.450663	9.84319	1
16306550	eGSVMLQVDVDTVk	3	4	1	N-Term(iTRAQ4plex); K14(iTRAQ4plex)	0	0.417427	1.23933	0.293986	0	3.652e-09	5.55778	2	1807.97	1.37018	84.866	0
19923437	aYEDQTkPVLEYYQk	2	3	1	N-Term(iTRAQ4plex); K7(iTRAQ4plex); K15(iTRAQ4plex)	0	0.788938	1.18629	0.611587	0	4.413e-08	5.55712	3	2307.22	-0.687606	51.4121	0
199559805	dIEAQTQkPEPPESAEk	2	1	1	N-Term(iTRAQ4plex); K8(iTRAQ4plex); K17(iTRAQ4plex)	0	1.08031	1.27816	1.89054	0	1.002e-09	5.55573	3	2329.22	-0.726702	17.8043	0
50845386	aEDGSVIDYELIDQDAR	13	3	1	N-Term(iTRAQ4plex)	0	0.20775	1.58015	0.339811	0	9.554e-14	5.5556	2	2052.99	0.419253	71.4281	0
117938314	gALEALLcGGPQGAcSEk	9	4	1	N-Term(iTRAQ4plex); C8(Carbamidomethyl); C15(Carbamidomethyl); K18(iTRAQ4plex)	0	3.1069	0.809929	2.26591	0	2.914e-12	5.55473	2	2106.06	2.51452	91.6867	0
11342680	acYLSINPQkDEALETEk	1	2	1	N-Term(iTRAQ4plex); C2(Carbamidomethyl); K10(iTRAQ4plex); K18(iTRAQ4plex)	0	0.718674	1.04068	0.907651	0	7.886e-10	5.55427	3	2541.3	-8.56631	54.2317	1
14165270	rLDEYTQEEIDAFPR	2	1	1	N-Term(iTRAQ4plex)	0	1.12335	0.955369	1.01124	0	4.051e-08	5.55424	3	2026	-0.342863	50.3892	1
530412098	tFYEPGEEITYSckPGYVSR	9	2	1	N-Term(iTRAQ4plex); C13(Carbamidomethyl); K14(iTRAQ4plex)	0	0.362953	0.707044	0.371304	0	5.572e-10	5.55422	3	2671.3	1.36339	51.5883	0
156104874	qHELLSQEQSVNQLEDDGER	2	2	1	N-Term(iTRAQ4plex)	0	0.299951	1.27141	0.252164	0	1.398e-10	5.55382	3	2498.18	-3.48898	34.9396	0
55770844	aHVLAASVEQATENFLEk	1	2	1	N-Term(iTRAQ4plex); K18(iTRAQ4plex)	0	0.595995	1.05361	0.392934	0	1.149e-09	5.55277	3	2245.2	-1.35348	80.9642	0
7657649	ykDLDEDELLGNLSETELk	2	1	1	N-Term(iTRAQ4plex); K2(iTRAQ4plex); K19(iTRAQ4plex)	0	0.622512	1.59929	0.703947	0	3.622e-10	5.55275	3	2656.4	2.15159	99.0617	1
4759270	gFNkETAAAcVEk	1	2	1	N-Term(iTRAQ4plex); K4(iTRAQ4plex); C10(Carbamidomethyl); K13(iTRAQ4plex)	0	0.772681	1.10908	0.851047	0	1.114e-07	5.55272	3	1856.99	1.9619	45.2886	1
530402381	rPPTMTVSEASYQSER	2	25	1	N-Term(iTRAQ4plex)	0	0.633727	1.19568	0.623517	0	1.998e-08	5.55102	3	1982.97	-2.65268	34.3985	0
4507951	qAFDDAIAELDTLNEDSYk	2	2	1	N-Term(iTRAQ4plex); K19(iTRAQ4plex)	0	0.568302	1.25029	1.29087	0	6.161e-12	5.55094	2	2446.18	-2.45271	95.1995	0
4757708	eGDREALLGDTGTGDFLk	1	1	1	N-Term(iTRAQ4plex); K18(iTRAQ4plex)	0	0.701892	0.762817	1.06772	0	5.797e-09	5.54937	3	2182.12	-0.818604	47.5474	1
24797106	vTDPVGDIVSFMHSFEEk	1	1	1	N-Term(iTRAQ4plex); K18(iTRAQ4plex)	0	3.2032	0.930263	2.42559	0	7.057e-10	5.54927	3	2325.15	-5.70554	114.069	0
5454052	yLAEVATGDDkk	2	1	1	N-Term(iTRAQ4plex); K11(iTRAQ4plex); K12(iTRAQ4plex)	0	1.1592	0.934167	1.90816	0	9.721e-08	5.54922	3	1741.96	-3.38183	24.4118	1
28178832	vAkPVVEMDGDEMTR	2	1	1	N-Term(iTRAQ4plex); K3(iTRAQ4plex)	0	2.34147	0.945083	1.26293	0	1.836e-09	5.54906	3	1965.01	1.71765	60.1652	0
4503483	tGTITTFEHAHNMR	3	1	1	N-Term(iTRAQ4plex)	0	1.53045	0.940496	1.5305	0	7.729e-08	5.54851	3	1759.86	-1.42307	11.1435	0
19923653	qPcPSESDIITEEDkSk	1	6	1	N-Term(iTRAQ4plex); C3(Carbamidomethyl); K15(iTRAQ4plex); K17(iTRAQ4plex)	0	0.440241	1.19303	0.464232	0	1.384e-09	5.5482	3	2395.2	-0.199101	23.7905	1
4506185	qkEVEQLIk	2	3	1	N-Term(iTRAQ4plex); K2(iTRAQ4plex); K9(iTRAQ4plex)	0	0.940153	0.993943	0.947158	0	2.437e-05	5.5476	3	1546.95	-2.19352	35.5458	1
83627705	sHTEEDcTEELFDFLHAR	4	1	1	N-Term(iTRAQ4plex); C7(Carbamidomethyl)	0	3.29123	1.33652	1.19892	0	1.521e-08	5.54665	3	2380.06	-1.24006	71.6386	0
388240801	sEVELAAALSDkR	4	1	1	N-Term(iTRAQ4plex); K12(iTRAQ4plex)	0	0.510514	1.15286	0.537951	0	3.892e-11	5.54657	3	1676.94	-1.35531	37.4495	1
530378271	kLSENTDFLAPGVSSFTDSNQQESITk	2	2	1	N-Term(iTRAQ4plex); K1(iTRAQ4plex); K27(iTRAQ4plex)	0	0.354706	1.53378	0.287027	0	9.652e-12	5.54497	3	3375.72	-1.87676	63.5233	1
530368070	lDINLLDNVVNcLYHGEGAQQR	3	2	1	N-Term(iTRAQ4plex); C12(Carbamidomethyl)	0	1.25528	1.06058	1.27043	0	1.652e-10	5.54457	3	2685.35	0.0463934	94.3337	0
367460087	kkVDDDLGTIESLEEAk	3	6	1	N-Term(iTRAQ4plex); K1(iTRAQ4plex); K2(iTRAQ4plex); K17(iTRAQ4plex)	0	0.238262	1.32738	0.408826	0	4.35e-08	5.5445	3	2466.38	-1.01832	40.9165	2
170763498	eFHLNESGDPSSk	4	4	1	N-Term(iTRAQ4plex); K13(iTRAQ4plex)	0	1.68628	1.21762	1.56937	0	3.376e-07	5.54445	3	1734.84	-7.99463	12.9589	0
21464101	tAFDDAIAELDTLNEDSYk	2	1	1	N-Term(iTRAQ4plex); K19(iTRAQ4plex)	0	1.19274	1.07249	1.05925	0	4.066e-11	5.54208	2	2419.16	-6.75442	115.071	0
348041314	tTQQSPEDcDFkk	4	1	1	N-Term(iTRAQ4plex); C9(Carbamidomethyl); K12(iTRAQ4plex); K13(iTRAQ4plex)	0	0.280188	0.751268	0.771687	0	1.117e-07	5.54181	3	2016.01	0.850579	6.02752	1
530384229	lLVPAAEGEDSLkk	1	6	1	N-Term(iTRAQ4plex); K13(iTRAQ4plex); K14(iTRAQ4plex)	0	0.464234	1.00314	0.47296	0	4.55e-07	5.54166	3	1902.13	-0.400238	41.5566	1
4504165	eVQGFESATFLGYFk	9	7	1	N-Term(iTRAQ4plex); K15(iTRAQ4plex)	0	0.509671	1.23593	0.931754	0	6.028e-11	5.54145	2	2011.04	-0.974083	95.904	0
150378549	rQDQLQLLMEEQDLER	1	5	1	N-Term(iTRAQ4plex)	0	0.581843	1.00163	0.518815	0	9.545e-08	5.54129	3	2188.12	2.65862	55.3944	1
257467612	nPEENEAIASFVk	9	14	1	N-Term(iTRAQ4plex); K13(iTRAQ4plex)	0	0.0759008	1.85333	0.188785	0	5.637e-08	5.5408	2	1735.91	0.224073	46.3397	0
50592988	yEDFSNLGTTHLLR	3	1	1	N-Term(iTRAQ4plex)	0	1.01371	0.941322	0.848665	0	2.397e-07	5.54062	3	1809.92	-2.13516	66.535	0
530412553	lIEESSVDEVVVTNTVPHEVQk	2	2	1	N-Term(iTRAQ4plex); K22(iTRAQ4plex)	0	0.392771	0.670633	0.633459	0	4.729e-10	5.54041	3	2739.47	0.754593	88.3885	0
150010552	sQAEEEIDEIRk	2	1	1	N-Term(iTRAQ4plex); K12(iTRAQ4plex)	0	0.568336	0.889051	0.857726	0	5.156e-08	5.54039	3	1734.91	1.80097	51.0104	1
167234422	kISSEAWPPVGTPPSSESEPVR	2	2	1	N-Term(iTRAQ4plex); K1(iTRAQ4plex)	0	0.636007	0.838402	0.983591	0	1.649e-07	5.53996	3	2625.37	-2.68932	42.8871	1
4826830	eVVkPLLVSTLGEk	1	3	1	N-Term(iTRAQ4plex); K4(iTRAQ4plex); K14(iTRAQ4plex)	0	0.839768	1.30406	0.33118	0	2.192e-08	5.5385	3	1944.21	2.14253	77.6417	0
228480205	gSSVVAYEGQSWHDYcFHck	4	3	1	N-Term(iTRAQ4plex); C16(Carbamidomethyl); C19(Carbamidomethyl); K20(iTRAQ4plex)	0	0.0468549	1.33728	0.103432	0	3.632e-11	5.53828	3	2705.21	-0.760936	41.6189	0
4506041	nLMQLNLAHNILR	2	1	1	N-Term(iTRAQ4plex)	0	0.268861	1.09109	0.464198	0	3.889e-07	5.53813	3	1693.97	2.79259	90.0174	0
45006986	kHPDADSLYVEEVDVGEIAPR	2	2	1	N-Term(iTRAQ4plex); K1(iTRAQ4plex)	0	1.29577	1.18921	1.39544	0	7.317e-08	5.53756	3	2627.36	1.60583	50.7802	1
10092665	lcGDDHFcNFDVAATGSLSTGTATR	6	1	1	N-Term(iTRAQ4plex); C2(Carbamidomethyl); C8(Carbamidomethyl)	0	0.553371	0.839627	0.161189	0	1.277e-09	5.53723	3	2817.27	-0.0711166	53.8349	0
5803181	kAAALEFLNR	2	2	1	N-Term(iTRAQ4plex); K1(iTRAQ4plex)	0	1.38898	1.20919	1.10851	0	3.924e-07	5.53678	3	1420.85	-0.882163	39.8461	1
530412699	lQEAAELEAVELPVPIR	1	2	1	N-Term(iTRAQ4plex)	0	0.049438	0.486855	0.147369	0	1.249e-11	5.53515	2	2021.14	-1.49115	80.9713	0
4885409	ykDMNQFGEGEQAk	2	4	1	N-Term(iTRAQ4plex); K2(iTRAQ4plex); K14(iTRAQ4plex)	0	1.51674	1.11907	1.92973	0	5.448e-07	5.53379	3	2077.04	-0.158483	35.6092	1
49472822	ekLPGELEPVQATQNk	2	1	1	N-Term(iTRAQ4plex); K2(iTRAQ4plex); K16(iTRAQ4plex)	0	1.4875	1.11793	1.25342	0	1.513e-08	5.53251	3	2213.25	-1.6881	28.4403	1
530394571	tkNETDEDGWTTVR	1	3	1	N-Term(iTRAQ4plex); K2(iTRAQ4plex)	0	1.69844	0.696893	1.29033	0	4.32e-09	5.53238	3	1939.95	-3.15767	14.4794	1
66346733	ykESFDVGcNLFAk	2	3	1	N-Term(iTRAQ4plex); K2(iTRAQ4plex); C9(Carbamidomethyl); K14(iTRAQ4plex)	0	0.503662	0.913072	0.293721	0	3.342e-08	5.53193	3	2110.1	-1.53226	64.7183	1
116812577	sHLLNccPHDVLSGTR	2	4	1	N-Term(iTRAQ4plex); C6(Carbamidomethyl); C7(Carbamidomethyl)	0	1.29047	0.910136	1.07461	0	4.879e-09	5.53131	3	2009.97	-0.964061	30.713	0
18594498	gAHYSNEVYELAQVLR	3	1	1	N-Term(iTRAQ4plex)	0	0.416417	1.06144	0.573057	0	1.566e-09	5.53085	3	1993.03	1.24044	60.866	0
4506455	hWILPQDYDHAQAEAR	4	1	1	N-Term(iTRAQ4plex)	0	1.99323	1.00053	1.08438	0	1.275e-07	5.53078	3	2094.01	-6.89618	32.3843	0
4502027	fkDLGEENFk	48	2	1	N-Term(iTRAQ4plex); K2(iTRAQ4plex); K10(iTRAQ4plex)	0	0.286806	0.859549	0.25671	0	5.94e-08	5.53069	3	1658.91	0.945028	32.8352	1
120433590	tkPSDEEMLFIYGHYk	3	6	1	N-Term(iTRAQ4plex); K2(iTRAQ4plex); K16(iTRAQ4plex)	0	0.462574	1.25215	0.867919	0	2.308e-08	5.53056	4	2390.24	0.670685	49.7149	0
167614485	dFTATDLSEFAAk	3	2	1	N-Term(iTRAQ4plex); K13(iTRAQ4plex)	0	0.656188	1.18282	0.792434	0	9.15e-09	5.5301	2	1703.87	0.929697	70.3078	0
4503841	imLFTNEDNPHGNDSAk	3	3	1	N-Term(iTRAQ4plex); M2(Oxidation); K17(iTRAQ4plex)	0	1.06868	1.0495	1.13465	0	1.617e-08	5.52997	3	2207.06	-1.2722	30.6933	0
4505541	sQLNSQSVEITk	1	1	1	N-Term(iTRAQ4plex); K12(iTRAQ4plex)	0	1.65147	0.920033	1.45461	0	3.358e-08	5.52975	2	1621.89	-5.87515	33.0291	0
167614506	yPALHkPENQDIDWGALEGETR	9	2	1	N-Term(iTRAQ4plex); K6(iTRAQ4plex)	0	0.557521	0.793953	1.02715	0	2.481e-07	5.52856	4	2827.42	-1.29222	55.7688	0
4506787	sPDVGLYGVIPEcGETYHSDLAEAk	10	2	1	N-Term(iTRAQ4plex); C13(Carbamidomethyl); K25(iTRAQ4plex)	0	0.950197	1.26139	0.975979	0	3.527e-10	5.5285	3	2995.45	-1.69431	65.7876	0
61744483	lkLEPHEGLLLR	1	4	1	N-Term(iTRAQ4plex); K2(iTRAQ4plex)	0	2.11867	0.876982	2.13839	0	2.014e-08	5.52847	3	1706.05	-5.34318	51.1955	1
62912453	gLSFSEATASNLVk	2	3	1	N-Term(iTRAQ4plex); K14(iTRAQ4plex)	0	0.308401	1.34535	0.420385	0	2.547e-10	5.52721	2	1711.95	-0.558925	51.4064	0
228480205	fVFHQEQVYcPDcAk	8	3	1	N-Term(iTRAQ4plex); C10(Carbamidomethyl); C13(Carbamidomethyl); K15(iTRAQ4plex)	0	0.0506293	1.28605	0.0725458	0	6.902e-08	5.52695	3	2216.05	1.40423	37.2187	0
4826762	vMPIcLPSkDYAEVGR	7	4	1	N-Term(iTRAQ4plex); C5(Carbamidomethyl); K9(iTRAQ4plex)	0	0.0592765	0.855429	0.248297	0	5.322e-09	5.52673	3	2123.13	1.14134	60.062	1
209862837	eDDSIRPFkVETSDEEIHDLHQR	3	1	1	N-Term(iTRAQ4plex); K9(iTRAQ4plex)	0	3.71442	0.848421	0.627186	0	2.082e-07	5.52669	5	3083.52	-0.886282	31.4298	1
61743954	iSMPGFkGEGPEVDVNLPk	1	6	1	N-Term(iTRAQ4plex); K7(iTRAQ4plex); K19(iTRAQ4plex)	0	0.172779	1.8486	0.224811	0	1.265e-08	5.52656	3	2446.34	2.63661	73.6245	1
4759274	iDQYQGADAVGLEEk	2	1	1	N-Term(iTRAQ4plex); K15(iTRAQ4plex)	0	0.916331	1.17083	1.14996	0	7.296e-12	5.52585	2	1923.99	-0.367854	40.9759	0
75709198	yQcHDIDEcSLGQYQcSSFAR	2	8	1	N-Term(iTRAQ4plex); C3(Carbamidomethyl); C9(Carbamidomethyl); C16(Carbamidomethyl)	0	0.17509	0.607659	0.216791	0	2.427e-10	5.5257	3	2768.15	-4.40795	42.0976	0
63055049	wDkNSLTLEAVk	2	1	1	N-Term(iTRAQ4plex); K3(iTRAQ4plex); K12(iTRAQ4plex)	0	0.548433	1.0375	0.683248	0	4.232e-08	5.52541	3	1836.06	1.77106	58.5237	1
4505331	wkPDYDSAASEYGk	1	1	1	N-Term(iTRAQ4plex); K2(iTRAQ4plex); K14(iTRAQ4plex)	0	1.26054	1.30096	0.797128	0	8.812e-10	5.52531	3	2049.03	-1.81971	31.7664	0
148352329	iYEFPETDDEEENkLVk	2	3	1	N-Term(iTRAQ4plex); K14(iTRAQ4plex); K17(iTRAQ4plex)	0	0.650059	1.28114	0.728061	0	2.555e-09	5.52438	3	2530.29	0.275361	46.5083	1
530377073	eTHSALGPALQAAFk	1	7	1	N-Term(iTRAQ4plex); K15(iTRAQ4plex)	0	0.918613	0.82164	0.868924	0	1.688e-09	5.52422	3	1829.02	4.87648	56.2087	0
530384249	vkEESQLPGTGGPEDVLQPVQR	2	3	1	N-Term(iTRAQ4plex); K2(iTRAQ4plex)	0	0.603109	1.46695	0.318991	0	1.431e-08	5.52414	3	2651.41	-6.66284	55.0913	1
5032087	aSkPLPPAPAPDEYLVSPITGEk	3	3	1	N-Term(iTRAQ4plex); K3(iTRAQ4plex); K23(iTRAQ4plex)	0	0.974674	0.87286	0.729455	0	1.708e-08	5.52379	3	2809.56	-4.12691	61.4718	0
530388678	gNRPVILTYHDIGMNHk	3	2	1	N-Term(iTRAQ4plex); K17(iTRAQ4plex)	0	1.65693	0.746708	0.978852	0	1.945e-07	5.52358	4	2253.21	-0.683811	46.7934	0
157388900	kWDIcAGNAILk	2	1	1	N-Term(iTRAQ4plex); K1(iTRAQ4plex); C5(Carbamidomethyl); K12(iTRAQ4plex)	0	4.38748	1.18089	2.27892	0	4.14e-09	5.52331	3	1821.04	-0.414904	69.2693	1
112382250	eAEkLESEHPDQAQAILSR	2	3	1	N-Term(iTRAQ4plex); K4(iTRAQ4plex)	0	0.211876	1.04225	0.317576	0	3.683e-07	5.52313	4	2439.26	-3.30536	28.5161	1
115298678	lDkAcEPGVDYVYk	1	1	1	N-Term(iTRAQ4plex); K3(iTRAQ4plex); C5(Carbamidomethyl); K14(iTRAQ4plex)	0	0.150869	0.708788	0.16338	0	2.241e-09	5.52285	3	2089.1	-1.20961	64.0132	1
116284396	hGQALGELAEQLEQAR	2	3	1	N-Term(iTRAQ4plex)	0	0.227402	1.11539	0.343972	0	9.371e-09	5.52168	3	1893.99	-0.462221	55.7519	0
24497583	hIDSAHLYNNEEQVGLAIR	5	5	1	N-Term(iTRAQ4plex)	0	0.452361	0.909544	2.77588	0	1.11e-09	5.52165	3	2323.18	-5.09597	41.9963	0
331999954	vDSLNDEINFLk	1	3	1	N-Term(iTRAQ4plex); K12(iTRAQ4plex)	0		2.31278	2.4797	0	7.367e-09	5.52014	2	1694.92	0.76768	75.0264	0
45580688	scVGETTESTQcEDEELEHLR	1	1	1	N-Term(iTRAQ4plex); C2(Carbamidomethyl); C12(Carbamidomethyl)	0	0.377969	1.02494	0.549521	0	3.145e-09	5.51996	3	2653.14	-0.968921	39.2893	0
4501887	kDLYANTVLSGGTTmYPGIADR	20	4	1	N-Term(iTRAQ4plex); K1(iTRAQ4plex); M15(Oxidation)	0	0.815468	0.969764	0.884418	0	1.065e-08	5.51853	3	2647.36	-0.881561	63.0432	1
12667788	iAQLEEQLDNETk	5	2	1	N-Term(iTRAQ4plex); K13(iTRAQ4plex)	0	1.04591	0.861	0.905888	0	4.326e-08	5.51799	2	1818.96	-7.24223	51.2975	0
530372141	tLDGPESNPLEVHEEPLSGk	1	4	1	N-Term(iTRAQ4plex); K20(iTRAQ4plex)	0	0.523733	0.831131	0.614635	0	1.236e-10	5.51792	3	2436.25	-0.232997	42.2641	0
82880645	gGTLkDDDWGNIk	4	2	1	N-Term(iTRAQ4plex); K5(iTRAQ4plex); K13(iTRAQ4plex)	0	0.723798	0.958633	0.820266	0	1.259e-07	5.51699	3	1850.99	-1.62262	56.948	1
40317626	gDAcDHDDDNDGIPDDkDNcR	1	1	1	N-Term(iTRAQ4plex); C4(Carbamidomethyl); K17(iTRAQ4plex); C20(Carbamidomethyl)	0	1.3051	0.525102	3.50567	0	1.928e-08	5.51699	3	2707.08	-2.50045	5.1374	1
40068518	tVSkVDDFLANEAk	1	2	1	N-Term(iTRAQ4plex); K4(iTRAQ4plex); K14(iTRAQ4plex)	0	0.486889	0.880992	0.645091	0	1.384e-10	5.51654	3	1969.1	0.512977	47.9937	1
18491024	gPSFDVQVGLHELLGHGSGk	2	3	1	N-Term(iTRAQ4plex); K20(iTRAQ4plex)	0	1.03969	1.07145	1.25128	0	4.184e-10	5.51608	4	2322.24	-1.26578	69.8342	0
16507237	sQIFSTASDNQPTVTIk	4	1	1	N-Term(iTRAQ4plex); K17(iTRAQ4plex)	0	2.07679	1.14207	1.64525	0	1.916e-10	5.51444	2	2125.12	-7.46281	45.1774	0
530372141	dkQQAEENEk	1	4	1	N-Term(iTRAQ4plex); K2(iTRAQ4plex); K10(iTRAQ4plex)	0	0.493653	0.810944	0.764788	0	1.663e-05	5.51403	3	1650.87	2.29806	15.9965	1
56237023	aVGESVQkPLDYYR	2	4	1	N-Term(iTRAQ4plex); K8(iTRAQ4plex)	0	2.95667	1.05428	1.49195	0	1.868e-08	5.51358	3	1913.02	-9.62687	35.5432	0
530367952	kFLEQEcNVLPLk	1	3	1	N-Term(iTRAQ4plex); K1(iTRAQ4plex); C7(Carbamidomethyl); K13(iTRAQ4plex)	0	1.06711	1.79616	0.183277	0	1.835e-08	5.51293	3	2050.17	-2.78061	45.1959	1
61743954	aPDVDVNIAGPDAALk	1	6	1	N-Term(iTRAQ4plex); K16(iTRAQ4plex)	0	0.256289	1.42077	0.364763	0	7.266e-09	5.51217	2	1854.02	1.43688	84.3644	0
67782319	ikEVSAQWDQLk	2	3	1	N-Term(iTRAQ4plex); K2(iTRAQ4plex); K12(iTRAQ4plex)	0	0.160161	0.612277	0.219883	0	2.066e-06	5.51204	3	1877.09	3.22823	38.9259	1
119393891	dFPAMVQELHQGGR	2	1	1	N-Term(iTRAQ4plex)	0	0.627813	0.771659	1.13071	0	2.586e-08	5.51108	3	1728.86	2.04165	60.0742	0
4502027	rHPDYSVVLLLR	58	2	1	N-Term(iTRAQ4plex)	0	0.370222	0.92003	0.38882	0	4.02e-07	5.51055	3	1611.94	-5.23197	45.7509	1
6005872	qNkDDEAEWQELQQSIQR	1	1	1	N-Term(iTRAQ4plex); K3(iTRAQ4plex)	0	1.62884	1.1205	1.58898	0	1.233e-08	5.51046	3	2533.25	-0.70934	46.7103	1
295844834	kIAEGAQQGDPLSR	3	2	1	N-Term(iTRAQ4plex); K1(iTRAQ4plex)	0	0.625985	0.845042	0.980354	0	1.873e-10	5.51027	3	1757.97	-1.14552	14.0946	1
4505621	nRPTSISWDGLDSGk	8	2	1	N-Term(iTRAQ4plex); K15(iTRAQ4plex)	0	0.6218	1.24921	0.513835	0	2.605e-07	5.5099	3	1920.99	-7.19269	36.8051	0
29826323	yFDRVDENNPEYLR	2	8	1	N-Term(iTRAQ4plex)	0	0.270565	1.03619	0.276072	0	7.761e-07	5.50988	3	1973.93	-6.86561	66.1578	1
14150128	dTSFSGLSLEEYk	2	1	1	N-Term(iTRAQ4plex); K13(iTRAQ4plex)	0	3.54717	1.14565	1.17598	0	9.875e-09	5.50964	2	1763.89	-1.86551	67.2906	0
4885413	mVVNEGSDGGQSVYHVHLHVLGGR	5	1	1	N-Term(iTRAQ4plex)	0	0.875126	1.15389	0.623394	0	1.057e-08	5.50941	4	2691.35	-1.68397	39.2867	0
19923142	qDENDDDDDWNPck	2	2	1	N-Term(iTRAQ4plex); C13(Carbamidomethyl); K14(iTRAQ4plex)	0	0.768416	0.916513	1.03702	0	3.247e-10	5.50811	2	2053.82	-2.1419	34.2976	0
4502517	sLLSNVEGDNAVPMQHNNRPTQPLk	1	1	1	N-Term(iTRAQ4plex); K25(iTRAQ4plex)	0		0.902108	0.171126	0	1.217e-07	5.50807	3	3047.6	0.505194	39.3732	0
24234688	sQVFSTAADGQTQVEIk	2	1	1	N-Term(iTRAQ4plex); K17(iTRAQ4plex)	0	6.34296	1.31783	1.99595	0	1.762e-10	5.50763	2	2097.09	-8.35843	54.1596	0
22027538	tSEVDLAkPLVk	1	3	1	N-Term(iTRAQ4plex); K8(iTRAQ4plex); K12(iTRAQ4plex)	0	0.676307	1.08891	0.777079	0	2.617e-09	5.50756	3	1732.05	-5.58025	35.4945	0
4504011	eFPDVLEcTVSHAVEk	2	1	1	N-Term(iTRAQ4plex); C8(Carbamidomethyl); K16(iTRAQ4plex)	0	0.358733	0.891608	0.722994	0	8.604e-09	5.50751	3	2148.09	-0.940044	72.5552	0
255958306	iATSLDGFDVASVQQQR	1	3	1	N-Term(iTRAQ4plex)	0	1.05598	1.01998	1.3292	0	3.52e-11	5.50724	2	1979.02	-4.85902	76.0452	0
28178832	dLAGcIHGLSNVk	4	3	1	N-Term(iTRAQ4plex); C5(Carbamidomethyl); K13(iTRAQ4plex)	0	2.1263	0.743936	1.35567	0	1.051e-08	5.50673	2	1671.9	-2.99118	34.6046	0
6715607	kVLTSLGDAIk	3	1	1	N-Term(iTRAQ4plex); K1(iTRAQ4plex); K11(iTRAQ4plex)	0	0.0364818	0.903779	0.191138	0	6.516e-07	5.50466	3	1577	1.5099	33.8873	1
530382075	aVDIPHMDIEALkk	2	2	1	N-Term(iTRAQ4plex); K13(iTRAQ4plex); K14(iTRAQ4plex)	0	1.56757	0.988559	1.5254	0	4.227e-09	5.50446	3	2012.15	-3.64767	46.5155	1
4826760	yGDSEFTVQSTTGHcVHMR	2	1	1	N-Term(iTRAQ4plex); C15(Carbamidomethyl)	0	0.942982	1.06981	1.04617	0	9.972e-09	5.50394	3	2356.05	-3.37304	23.0401	0
530366410	sAALQSTQSQEEFkLEDLk	1	2	1	N-Term(iTRAQ4plex); K14(iTRAQ4plex); K19(iTRAQ4plex)	0	0.67196	1.39669	0.83442	0	1.299e-08	5.50311	3	2584.38	-0.0509125	71.9398	1
77404397	vNVTVDYIRPASPATETVPAFSER	1	3	1	N-Term(iTRAQ4plex)	0	2.15217	0.839335	1.98805	0	2.416e-09	5.50281	3	2763.45	1.31444	59.8143	0
50363217	lQHLENELTHDIITk	8	1	1	N-Term(iTRAQ4plex); K15(iTRAQ4plex)	0	0.274868	1.04028	0.282511	0	2.93e-10	5.50149	3	2092.17	1.76491	59.213	0
7657309	kHFVcEGcEQLLSGR	2	3	1	K1(iTRAQ4plex); N-Term(iTRAQ4plex); C5(Carbamidomethyl); C8(Carbamidomethyl)	0	0.515051	1.28029	0.657373	0	2.393e-08	5.50137	3	2108.05	-3.77364	23.1929	1
58218968	vFDkDGNGYISAAELR	3	4	1	N-Term(iTRAQ4plex); K4(iTRAQ4plex)	0	0.624852	1.58469	0.52164	0	3.568e-07	5.50124	3	2043.07	-0.961836	48.5387	1
6912482	vAEVEGEQVDNk	3	3	1	N-Term(iTRAQ4plex); K12(iTRAQ4plex)	0	4.15742	0.931573	1.09804	0	1.535e-08	5.50108	2	1604.84	-0.0533629	42.1937	0
4507949	aVTEQGHELSNEER	6	1	1	N-Term(iTRAQ4plex)	0	1.09443	1.18931	0.970341	0	1.327e-08	5.5008	3	1742.84	-3.0174	27.8449	0
50845386	lSLEGDHSTPPSAYGSVk	37	3	1	N-Term(iTRAQ4plex); K18(iTRAQ4plex)	0	0.274115	1.31391	0.359681	0	1.139e-08	5.50049	3	2133.11	-0.149972	34.5549	0
71274109	kGPDEAEESQYDSGIESLR	2	1	1	N-Term(iTRAQ4plex); K1(iTRAQ4plex)	0	0.57608	0.961701	0.716991	0	2.795e-09	5.5	3	2398.16	-1.71699	36.1312	1
5031753	vTGEADVEFATHEDAVAAMSk	4	6	1	N-Term(iTRAQ4plex); K21(iTRAQ4plex)	0	1.43385	0.992023	0.869645	0	2.653e-10	5.49951	3	2466.21	2.21219	76.8183	0
115298678	eNEGFTVTAEGk	3	1	1	N-Term(iTRAQ4plex); K12(iTRAQ4plex)	0	0.290036	0.726668	0.529543	0	1.198e-07	5.49949	2	1569.79	-6.50205	26.7046	0
284795266	gDVGSADIQDLEk	4	1	1	N-Term(iTRAQ4plex); K13(iTRAQ4plex)	0	1.8088	0.696585	1.80431	0	1.744e-09	5.49922	2	1634.85	-1.58975	40.9622	0
162417971	fFDHSGTLVmDAYEPEISR	6	1	1	N-Term(iTRAQ4plex); M10(Oxidation)	0	1.57826	1.01112	1.46026	0	2.762e-09	5.49846	3	2374.12	2.19477	64.2209	0
4759270	kVEEVVYDLSIR	4	2	1	N-Term(iTRAQ4plex); K1(iTRAQ4plex)	0	0.695265	1.17092	0.924565	0	4.596e-08	5.49712	3	1737.99	-2.29521	59.25	1
119393891	gELFWDDGESLEVLER	2	1	1	N-Term(iTRAQ4plex)	0	0.349922	0.699262	1.18997	0	4.789e-10	5.49704	2	2037.98	-6.57367	114.823	0
16507237	iEWLESHQDADIEDFk	10	1	1	N-Term(iTRAQ4plex); K16(iTRAQ4plex)	0	1.84915	0.899836	1.29908	0	6.028e-07	5.49659	3	2263.11	-0.333164	73.6728	0
4557325	akLEEQAQQIR	4	2	1	N-Term(iTRAQ4plex); K2(iTRAQ4plex)	0	0.223965	0.596657	0.377439	0	1.515e-07	5.49592	3	1601.92	0.255807	9.6338	1
302699239	iTkPGSIDSNNQLFAPGGR	1	14	1	N-Term(iTRAQ4plex); K3(iTRAQ4plex)	0	2.27995	0.616369	1.98731	0	1.29e-09	5.49485	3	2260.22	-4.17294	52.4043	0
209180450	gVTSEEFDkFLEER	2	2	1	N-Term(iTRAQ4plex); K9(iTRAQ4plex)	0	1.65721	1.16622	1.33423	0	6.847e-09	5.49352	3	1974	-1.34158	68.7754	1
4505541	dSEQVAELkQELATLk	2	1	1	N-Term(iTRAQ4plex); K9(iTRAQ4plex); K16(iTRAQ4plex)	0	1.83705	0.972691	1.34769	0	3.884e-09	5.49304	3	2234.26	0.551219	73.3555	1
47419914	dYTSGAMLTGELkk	2	2	1	N-Term(iTRAQ4plex); K13(iTRAQ4plex); K14(iTRAQ4plex)	0	0.576969	1.13122	0.572346	0	2.287e-09	5.493	3	1946.06	0.894155	41.5443	1
223468663	aLGVSNFSHFQIEk	3	2	1	N-Term(iTRAQ4plex); K14(iTRAQ4plex)	0	0.701879	0.47757	18.7133	0	3.603e-09	5.49294	3	1865.01	-1.39755	52.9952	0
5031601	tQIAIcPNNHEVHIYEk	3	3	1	N-Term(iTRAQ4plex); C6(Carbamidomethyl); K17(iTRAQ4plex)	0	1.11185	0.856571	1.22239	0	2.791e-08	5.49289	3	2354.21	-0.978564	32.5438	0
62414289	tVETRDGQVINETSQHHDDLE	4	1	1	N-Term(iTRAQ4plex)	0	0.31455	1.21734	0.344715	0	5.593e-06	5.49198	4	2567.21	1.53049	42.4761	1
25777602	lVGSQEELASWGHEYVR	2	2	1	N-Term(iTRAQ4plex)	0	0.623415	0.863343	0.658649	0	1.105e-08	5.49134	3	2104.06	-1.1778	53.1706	0
9951915	kLDEAVAEAHLGk	4	2	1	N-Term(iTRAQ4plex); K1(iTRAQ4plex); K13(iTRAQ4plex)	0	2.4835	1.14339	1.60833	0	2.931e-07	5.49063	3	1813.06	1.24347	50.346	1
530372452	dSPIQcIQAIAENR	3	3	1	N-Term(iTRAQ4plex); C6(Carbamidomethyl)	0	0.447912	0.687787	1.72931	0	1.057e-09	5.49024	2	1758.89	-0.591969	64.9605	0
530378489	gLYGGSSYVDFLccVHk	2	3	1	N-Term(iTRAQ4plex); C13(Carbamidomethyl); C14(Carbamidomethyl); K17(iTRAQ4plex)	0	3.02346	0.900028	2.9698	0	5.869e-10	5.49004	3	2250.09	-0.240049	74.4578	0
71773110	rVEPYGENFNk	3	1	1	N-Term(iTRAQ4plex); K11(iTRAQ4plex)	0	0.206243	0.78951	0.272672	0	2.492e-06	5.48932	3	1640.87	1.69961	16.124	1
148833511	nLMIETTEDTIkk	1	3	1	N-Term(iTRAQ4plex); K12(iTRAQ4plex); K13(iTRAQ4plex)	0	1.85329	1.0423	1.90693	0	1.054e-08	5.48929	3	1968.09	-6.00053	42.8955	1
5031621	sIHDIENVLLkPENLYN	3	2	1	N-Term(iTRAQ4plex); K11(iTRAQ4plex)	0	0.0512507	1.88887	0.0554778	0	1.77e-07	5.48898	3	2299.26	3.99008	84.9767	0
6912714	fQEYHIQQNEALAAk	1	1	1	N-Term(iTRAQ4plex); K15(iTRAQ4plex)	0	1.42361	0.996621	0.823804	0	8.975e-09	5.48884	3	2078.09	-0.93061	37.166	0
112382250	hQILEQAVEDYAETVHQLSk	1	3	1	N-Term(iTRAQ4plex); K20(iTRAQ4plex)	0	0.195906	1.14994	0.232165	0	8.151e-10	5.48806	3	2626.37	-2.14265	83.5066	0
288915539	iDINmSGFNETDDLkR	7	5	1	N-Term(iTRAQ4plex); M5(Oxidation); K15(iTRAQ4plex)	0	1.96806	1.18698	1.04837	0	9.542e-09	5.4874	3	2172.08	-0.854254	44.2855	1
21071030	nGVAQEPVHLDSPAIk	1	2	1	N-Term(iTRAQ4plex); K16(iTRAQ4plex)	0	0.352688	1.01515	0.337053	0	2.084e-07	5.48677	3	1963.09	3.39451	46.9863	0
5031875	sVTVVEDDEDEDGDDLLHHHHVSGSR	10	1	1	N-Term(iTRAQ4plex)	0	1.0347	0.935305	0.830789	0	2.679e-07	5.48604	4	3043.37	-1.37683	26.6091	0
530393506	dENQSINHQMAQEDAQR	4	5	1	N-Term(iTRAQ4plex)	0	0.783105	1.01365	0.971771	0	7.606e-10	5.4857	3	2157.96	-2.45531	18.4855	0
296531406	gVEVTVGHEQEEGGk	5	4	1	N-Term(iTRAQ4plex); K15(iTRAQ4plex)	0	2.12558	0.893918	1.27067	0	8.985e-08	5.48539	3	1842.94	-1.85985	5.14971	0
530378666	eYWMDPEGEMkPGR	4	2	1	N-Term(iTRAQ4plex); K11(iTRAQ4plex)	0	1.43468	0.961649	1.04573	0	1.535e-08	5.48537	3	2012.94	-3.03606	42.107	0
299890871	aESLQQEVEALk	2	6	1	N-Term(iTRAQ4plex); K12(iTRAQ4plex)	0	0.714864	1.13949	0.988257	0	1.073e-07	5.48488	2	1632.91	2.68105	69.8795	0
66932947	qQNAQGGFSSTQDTVVALHALSk	2	1	1	N-Term(iTRAQ4plex); K23(iTRAQ4plex)	0	0.0611297	0.432166	0.113383	0	2.046e-09	5.4844	3	2675.41	2.19262	46.8883	0
12667788	eQLEEEEEAkHNLEk	5	2	1	N-Term(iTRAQ4plex); K10(iTRAQ4plex); K15(iTRAQ4plex)	0	0.848806	0.833864	1.04365	0	5.321e-10	5.48379	2	2287.17	-1.41754	41.0914	1
14591904	qkPSNTEDFIEDIVk	4	1	1	N-Term(iTRAQ4plex); K2(iTRAQ4plex); K15(iTRAQ4plex)	0	0.600091	0.989987	1.41912	0	4.598e-09	5.48373	3	2195.18	-3.97123	59.359	0
30581135	dkFQETSDEFEAAR	3	2	1	N-Term(iTRAQ4plex); K2(iTRAQ4plex)	0	1.01946	1.16091	1.02137	0	5.39e-08	5.48369	3	1960.94	-4.38689	34.3149	1
23308577	aLVDHENVIScPHLGASTk	2	1	1	N-Term(iTRAQ4plex); C11(Carbamidomethyl); K19(iTRAQ4plex)	0	0.801645	0.823716	1.01813	0	6.605e-11	5.48343	3	2336.22	-1.12996	29.4653	0
4503635	hQDFNSAVQLVENFcR	4	1	1	N-Term(iTRAQ4plex); C15(Carbamidomethyl)	0	0.302244	0.651024	0.261043	0	7.309e-08	5.48301	3	2108.02	3.9309	99.9425	0
355594753	qQTHMLDVMQDHFSR	3	1	1	N-Term(iTRAQ4plex)	0	0.48811	0.706437	0.68357	0	2.713e-08	5.48295	4	2016.95	-2.12341	50.1318	0
312284072	rDNYVPEVSALDQEIIEVDPDTk	2	1	1	N-Term(iTRAQ4plex); K23(iTRAQ4plex)	0	1.1754	1.07599	1.58762	0	2.293e-10	5.48193	3	2933.49	-1.8941	68.7555	1
20270355	hSGFcLETQNWPDAVNQPR	2	1	1	N-Term(iTRAQ4plex); C5(Carbamidomethyl)	0	1.10833	1.34871	1.00895	0	1.072e-09	5.4817	3	2400.12	-2.43998	46.4605	0
530376593	kPNSVPQELAATTEk	3	25	1	N-Term(iTRAQ4plex); K1(iTRAQ4plex); K15(iTRAQ4plex)	0	0.626368	1.82713	0.868436	0	4.176e-08	5.48067	3	2045.15	-5.14675	45.8901	0
110611228	kIQLQEDINAYFk	1	6	1	N-Term(iTRAQ4plex); K1(iTRAQ4plex); K13(iTRAQ4plex)	0	0.276552	1.40688	0.318396	0	3.941e-08	5.48049	3	2042.17	3.749	68.9936	1
281485550	tGcTDINEcEIGAHNcGk	4	1	1	N-Term(iTRAQ4plex); C3(Carbamidomethyl); C9(Carbamidomethyl); C16(Carbamidomethyl); K18(iTRAQ4plex)	0	0.556383	0.641329	0.714962	0	4.616e-10	5.48001	3	2324.03	-0.574505	12.1999	0
112789550	aGLQDASGNLVPLEDVHIk	2	1	1	N-Term(iTRAQ4plex); K19(iTRAQ4plex)	0	1.76874	0.812101	1.02981	0	8.207e-11	5.47975	3	2264.23	-8.85127	65.1724	0
4507521	nSTFSEIFkk	3	2	1	N-Term(iTRAQ4plex); K9(iTRAQ4plex); K10(iTRAQ4plex)	0	1.58956	1.09368	1.10604	0	3.697e-06	5.47949	3	1632.92	-5.93527	50.2855	1
4506671	kILDSVGIEADDDRLNk	2	4	1	N-Term(iTRAQ4plex); K1(iTRAQ4plex); K17(iTRAQ4plex)	0	0.959557	0.951711	0.941522	0	2.081e-08	5.47915	3	2333.3	-3.73859	37.4021	2
21735621	sQETEcTYFSTPLLLGk	7	3	1	N-Term(iTRAQ4plex); C6(Carbamidomethyl); K17(iTRAQ4plex)	0	4.28686	1.0456	2.08951	0	3.774e-08	5.47841	2	2262.16	1.78185	71.32	0
12025678	aSFNHFDkDHGGALGPEEFk	3	2	1	N-Term(iTRAQ4plex); K8(iTRAQ4plex); K20(iTRAQ4plex)	0	0.651667	1.14382	0.679135	0	2.653e-09	5.47808	3	2635.32	-0.774941	34.7401	1
384475554	kVPcVGLSIGVER	1	7	1	N-Term(iTRAQ4plex); K1(iTRAQ4plex); C4(Carbamidomethyl)	0	1.16295	0.998684	1.44321	0	3.156e-10	5.47759	3	1701.99	-4.33068	69.0605	1
5453597	iEGYEDQVLITEHGDLGNSR	1	1	1	N-Term(iTRAQ4plex)	0	0.882555	0.89668	0.941328	0	8.249e-10	5.47724	3	2389.18	-0.0587167	78.4706	0
91199540	sEEQLkEEGIEYk	5	3	1	N-Term(iTRAQ4plex); K6(iTRAQ4plex); K13(iTRAQ4plex)	0	1.36306	0.794127	1.01472	0	1.452e-08	5.47575	2	2014.07	-2.2565	24.6744	1
351542238	gEQSAGENSLEDLTk	1	3	1	N-Term(iTRAQ4plex); K15(iTRAQ4plex)	0	0.781049	0.929977	1.30387	0	1.709e-10	5.4757	2	1865.93	-1.62707	32.6165	0
31542984	aEAQAQYSAAVAk	2	2	1	N-Term(iTRAQ4plex); K13(iTRAQ4plex)	0	0.223347	0.724307	0.403077	0	4.672e-10	5.47497	2	1595.86	0.394664	16.4183	0
306966132	qEQIDNQYHSLLELGEk	2	1	1	N-Term(iTRAQ4plex); K17(iTRAQ4plex)	0	0.18457	1.16234	0.188798	0	2.632e-08	5.47492	3	2332.2	-0.759636	55.2207	0
21626466	gAPPSSNIEDFHGLLPk	4	1	1	N-Term(iTRAQ4plex); K17(iTRAQ4plex)	0	1.41336	0.981331	1.14026	0	2.672e-10	5.47432	3	2067.11	-1.5475	49.1085	0
372266129	kAVQGAQQPSLYQIR	1	8	1	N-Term(iTRAQ4plex); K1(iTRAQ4plex)	0	0.625752	1.18855	0.787203	0	8.381e-09	5.47417	3	1975.13	-2.09205	23.5093	1
115298659	kAENTGVELDDVWELQk	2	1	1	N-Term(iTRAQ4plex); K1(iTRAQ4plex); K17(iTRAQ4plex)	0	0.0967815	0.878331	0.279103	0	7.544e-09	5.47356	3	2406.29	2.1575	64.7237	1
61744483	sLLHGDFHAFSAGPGLFSYIR	3	4	1	N-Term(iTRAQ4plex)	0	1.10237	0.732178	1.35044	0	6.954e-09	5.47328	4	2436.26	-1.08791	85.8409	0
16306550	gGPVQVLEDEELk	7	4	1	N-Term(iTRAQ4plex); K13(iTRAQ4plex)	0	0.385103	1.27347	0.243316	0	2.719e-09	5.47201	2	1700.93	-0.575015	59.4039	0
4885153	dSSTcPGDYVLSVSENSR	1	1	1	N-Term(iTRAQ4plex); C5(Carbamidomethyl)	0	1.48121	0.858201	0.754509	0	1.72e-11	5.47167	2	2116.95	-3.9614	62.9316	0
228008295	vAEkLDEIYVAGLVAHSDLDER	1	5	1	N-Term(iTRAQ4plex); K4(iTRAQ4plex)	0	2.09434	1.54538	1.17101	0	3.158e-07	5.46909	4	2730.46	0.493853	68.328	1
55743098	eHVPQLLLLLTAGQSEDSYLQAANALTR	1	5	1	N-Term(iTRAQ4plex)	0	0.84365	0.68114	0.771813	0	2.961e-10	5.46904	3	3195.7	-5.5439	115.088	0
58530840	gAGSIAGASASPk	3	3	1	N-Term(iTRAQ4plex); K13(iTRAQ4plex)	0	2.72578	0.6651	2.13595	0	8.04e-09	5.46886	2	1361.76	-3.41695	22.6902	0
530405728	iFRDGEEAGAYDGPR	3	3	1	N-Term(iTRAQ4plex)	0	1.0585	0.9602	0.839314	0	2.867e-08	5.46777	3	1796.87	-0.187615	34.6785	1
4506681	eAIEGTYIDkk	3	1	1	N-Term(iTRAQ4plex); K10(iTRAQ4plex); K11(iTRAQ4plex)	0	3.57513	0.702954	2.58959	0	1.545e-07	5.46763	3	1698.96	-4.53244	19.0358	1
530418825	dIQQHkEEAWVIGSVVAR	2	1	1	N-Term(iTRAQ4plex); K6(iTRAQ4plex)	0	1.47463	0.886631	1.66038	0	2.52e-07	5.46716	3	2353.29	-0.346101	43.2615	1
18375501	lPAELQELPGLSHQYWSAPSDk	2	2	1	N-Term(iTRAQ4plex); K22(iTRAQ4plex)	0	1.82651	0.753531	1.38888	0	1.063e-07	5.46699	3	2754.43	-1.08945	81.9934	0
4503471	sGDAAIVDMVPGkPMcVESFSDYPPLGR	9	2	1	N-Term(iTRAQ4plex); K13(iTRAQ4plex); C16(Carbamidomethyl)	0	1.7668	0.770481	1.09732	0	1.406e-08	5.46698	4	3283.61	2.23827	89.5467	0
116063573	dkGEYTLVVk	6	2	1	N-Term(iTRAQ4plex); K2(iTRAQ4plex); K10(iTRAQ4plex)	0	0.545782	1.28018	0.757013	0	4.046e-05	5.46665	3	1583.94	-0.293434	45.1612	1
31542947	rIQEIIEQLDVTTSEYEk	2	2	1	N-Term(iTRAQ4plex); K18(iTRAQ4plex)	0	2.02702	0.486852	1.21076	0	1.238e-08	5.46655	3	2482.32	-1.52496	71.6723	1
262206280	kLDDAIEDcTNAVk	1	2	1	N-Term(iTRAQ4plex); K1(iTRAQ4plex); C9(Carbamidomethyl); K14(iTRAQ4plex)	0	1.56577	1.12186	1.75648	0	6.531e-07	5.46628	3	2024.06	-4.63996	31.7123	1
9966875	dLkPENLLYYSQDEESk	2	2	1	N-Term(iTRAQ4plex); K3(iTRAQ4plex); K17(iTRAQ4plex)	0	1.55367	0.92818	0.970476	0	3.358e-07	5.46541	3	2503.3	1.54426	81.1082	0
530384249	eRPPAPSSFVFQEETk	3	3	1	N-Term(iTRAQ4plex); K16(iTRAQ4plex)	0	0.454705	1.04858	0.391591	0	1.089e-07	5.46518	3	2137.11	-1.9476	39.2127	0
530369158	vQAQHDYTATDTDELQLk	2	17	1	N-Term(iTRAQ4plex); K18(iTRAQ4plex)	0	0.248744	0.750632	0.506317	0	1.048e-09	5.46479	3	2364.19	-0.216885	31.9116	0
194097323	icPVETLVEEAIQcAEk	1	1	1	N-Term(iTRAQ4plex); C2(Carbamidomethyl); C14(Carbamidomethyl); K17(iTRAQ4plex)	0	1.3405	0.903393	0.711686	0	4.052e-10	5.46466	2	2277.15	-9.55044	114.057	0
105990532	kYTYNYEAESSSGVPGTADSR	2	1	1	N-Term(iTRAQ4plex); K1(iTRAQ4plex)	0	0.127951	0.348972	0.246955	0	2.331e-12	5.46373	3	2570.22	-2.4454	24.5299	1
150417973	vTIHEcDEGSEPLGFWDALGR	1	9	1	N-Term(iTRAQ4plex); C6(Carbamidomethyl)	0	1.15079	0.768173	0.741833	0	1.001e-10	5.46351	3	2532.2	1.42486	79.3403	0
61743954	gPSLQGDLAVSGDIk	2	6	1	N-Term(iTRAQ4plex); K15(iTRAQ4plex)	0	0.251879	1.54584	0.393613	0	8.687e-11	5.46331	2	1744.96	-7.33159	58.7657	0
4557395	ePISVSSEQVLk	4	1	1	N-Term(iTRAQ4plex); K12(iTRAQ4plex)	0	0.167578	1.00541	0.303582	0	1.829e-07	5.46329	2	1603.91	-3.55146	36.5966	0
33350932	vTDFGDkVEDPTFLNQLQSGVNR	3	1	1	N-Term(iTRAQ4plex); K7(iTRAQ4plex)	0	0.837941	1.07682	0.769294	0	1.091e-09	5.46255	3	2867.48	0.472144	66.9781	1
19718759	dQLRPTQLLQNVAR	3	4	1	N-Term(iTRAQ4plex)	0	0.740967	0.862804	0.726097	0	5.579e-08	5.46238	3	1796.03	1.26284	76.105	0
431822408	yHTSQSGDEmTSLSEYVSR	9	3	1	N-Term(iTRAQ4plex); M10(Oxidation)	0	1.4028	1.00445	1.3976	0	7.815e-09	5.46235	3	2337.04	-1.924	28.6796	0
530374770	aSLAETDkITLEVAk	4	2	1	N-Term(iTRAQ4plex); K8(iTRAQ4plex); K15(iTRAQ4plex)	0	0.749651	1.1323	0.93894	0	3.802e-09	5.46232	3	2021.17	-7.41895	49.184	1
51477708	eYFGGFGEVESIELPmDNk	7	4	1	N-Term(iTRAQ4plex); M16(Oxidation); K19(iTRAQ4plex)	0	1.34008	1.35035	1.81386	0	1.9e-08	5.46139	3	2465.16	-7.35358	86.6488	0
68508957	aISESGVALTSVLVk	2	6	1	N-Term(iTRAQ4plex); K15(iTRAQ4plex)	0	0.453539	1.0475	0.211017	0	4.024e-07	5.46005	2	1762.06	-0.44019	97.0259	0
29171702	gYIWNYGTLPQTWEDPHEk	2	4	1	N-Term(iTRAQ4plex); K19(iTRAQ4plex)	0	1.89044	0.705163	1.20219	0	8.314e-09	5.45932	3	2622.29	1.51673	66.5808	0
5730041	aYcHILLGNYcVAVADAk	1	2	1	N-Term(iTRAQ4plex); C3(Carbamidomethyl); C11(Carbamidomethyl); K18(iTRAQ4plex)	0	1.49188	1.46507	1.68042	0	4.517e-10	5.45875	3	2326.19	0.728568	63.5245	0
32189394	eGNDLYHEmIESGVINLk	11	1	1	N-Term(iTRAQ4plex); M9(Oxidation); K18(iTRAQ4plex)	0	1.2986	1.22014	1.08447	0	3.227e-08	5.45863	3	2365.19	-1.83386	81.8887	0
47132555	gLAFTDVDVDSIk	5	14	1	N-Term(iTRAQ4plex); K13(iTRAQ4plex)	0	0.974416	0.887594	1.99483	0	1.717e-09	5.45858	2	1667.91	-1.25371	70.7329	0
109948304	dVIGIAHHPHQNLIATYSEDGLLk	1	2	1	N-Term(iTRAQ4plex); K24(iTRAQ4plex)	0	0.763935	1.13241	0.893888	0	1.109e-10	5.45826	4	2929.57	-0.987049	45.4066	0
33350932	eGLMLDSHEELYk	2	1	1	N-Term(iTRAQ4plex); K13(iTRAQ4plex)	0	0.637414	0.685098	0.624409	0	2.893e-07	5.45816	3	1851.94	-0.741085	38.8847	0
151101292	kVEEEQEADEEDVSEEEAESk	1	2	1	N-Term(iTRAQ4plex); K1(iTRAQ4plex); K21(iTRAQ4plex)	0	0.472524	0.415022	1.85601	0	1.442e-11	5.45743	3	2870.32	-1.58801	20.8015	1
156616273	eDPAYLHYYDPAGAEDPLGAIHLR	4	1	1	N-Term(iTRAQ4plex)	0	0.514738	0.571828	0.952622	0	1.075e-10	5.45603	4	2827.38	0.566848	75.7589	0
8923390	rVTFEADENENITVVk	2	3	1	N-Term(iTRAQ4plex); K16(iTRAQ4plex)	0	1.16603	0.806219	0.665251	0	7.757e-09	5.4553	3	2152.15	0.964985	41.6162	1
33457348	eSDVPLkTEEFEVTk	5	1	1	N-Term(iTRAQ4plex); K7(iTRAQ4plex); K15(iTRAQ4plex)	0	1.83731	0.915497	1.97608	0	9.161e-11	5.45513	3	2183.18	-2.37178	42.7615	1
271398239	gSTDDkGPVAGWINALEAYQk	3	2	1	N-Term(iTRAQ4plex); K6(iTRAQ4plex); K21(iTRAQ4plex)	0	1.33214	1.29798	0.945797	0	6.474e-11	5.45513	3	2652.4	-1.07478	113.011	1
66346733	eEFTHTcPEDkEIENTYANVAk	3	3	1	N-Term(iTRAQ4plex); C7(Carbamidomethyl); K11(iTRAQ4plex); K22(iTRAQ4plex)	0	0.431689	1.05444	0.200929	0	2.725e-07	5.45461	4	3057.48	0.0526755	34.7364	1
24234688	eTAENYLGHTAk	3	1	1	N-Term(iTRAQ4plex); K12(iTRAQ4plex)	0	4.02065	1.00648	1.85006	0	8.629e-09	5.45405	2	1621.84	-3.52673	13.7121	0
126012571	rLDLTYSFLGSQGIGQcYDSSPcER	2	7	1	N-Term(iTRAQ4plex); C17(Carbamidomethyl); C23(Carbamidomethyl)	0				0	1.731e-08	5.45386	3	3053.41	-2.18256	74.7092	1
530421227	dLkPSNILYVDESGNPESIR	3	5	1	N-Term(iTRAQ4plex); K3(iTRAQ4plex)	0	1.13274	0.91443	0.758572	0	4.549e-10	5.45331	3	2534.33	-1.78087	58.7058	0
226371723	eRPGLIEFEEcDTASAVEGIkPR	1	2	1	N-Term(iTRAQ4plex); C11(Carbamidomethyl); K21(iTRAQ4plex)	0	0.658827	1.06855	0.862183	0	1.713e-10	5.45288	4	2891.48	-0.646893	58.4402	0
98986457	iATGHGQQGVTQVVLk	1	2	1	N-Term(iTRAQ4plex); K16(iTRAQ4plex)	0	1.48537	0.890569	0.921131	0	8.948e-09	5.45234	3	1924.11	-4.57667	25.0416	0
19913428	kTScEFTGDILR	3	1	1	N-Term(iTRAQ4plex); K1(iTRAQ4plex); C4(Carbamidomethyl)	0	0.686691	1.06829	1.02443	0	5.338e-09	5.45056	3	1714.9	-1.68541	30.7549	1
112382250	eAVcEVALDYkk	1	2	1	N-Term(iTRAQ4plex); C4(Carbamidomethyl); K11(iTRAQ4plex); K12(iTRAQ4plex)	0	0.196262	0.985705	0.244792	0	2.405e-09	5.44989	3	1857.01	-2.01159	29.7407	1
530412699	nVELQcLDADDAk	5	2	1	N-Term(iTRAQ4plex); C6(Carbamidomethyl); K13(iTRAQ4plex)	0	0.0579785	0.623344	0.246235	0	1.534e-08	5.44976	2	1778.88	-1.51133	39.4989	0
530370419	kFGYVDFESAEDLEk	6	2	1	N-Term(iTRAQ4plex); K1(iTRAQ4plex); K15(iTRAQ4plex)	0	1.12555	1.07436	1.24462	0	1.318e-08	5.44934	3	2209.14	-1.59799	58.0957	1
52632383	skPGAAmVEMADGYAVDR	8	2	1	N-Term(iTRAQ4plex); K2(iTRAQ4plex); M7(Oxidation)	0	0.829999	0.928748	0.803614	0	4.305e-09	5.44928	3	2172.05	-7.4395	30.7744	0
34147630	dLEkPFLLPVEAVYSVPGR	8	1	1	N-Term(iTRAQ4plex); K4(iTRAQ4plex)	0	2.24567	0.764494	0.944256	0	6.998e-10	5.44868	3	2417.36	-1.93007	89.7429	0
372466577	tEMENEFVLIkk	2	2	1	N-Term(iTRAQ4plex); K11(iTRAQ4plex); K12(iTRAQ4plex)	0	2.03429	1.50381	0.524041	0	9.814e-09	5.44854	3	1913.08	-0.290443	51.5199	1
222136639	eIGLLSEEVELYGETk	2	2	1	N-Term(iTRAQ4plex); K16(iTRAQ4plex)	0	1.31161	0.888653	1.37837	0	1.011e-10	5.44842	2	2097.13	4.21282	89.6005	0
12667788	aNLQIDQINTDLNLER	2	2	1	N-Term(iTRAQ4plex)	0	1.22153	1.07245	1.6024	0	7.942e-11	5.44725	2	2014.07	-0.532166	71.1024	0
10047102	eLTVDNSFEFEk	2	1	1	N-Term(iTRAQ4plex); K12(iTRAQ4plex)	0	2.56176	0.845564	1.9635	0	9.046e-08	5.44652	2	1745.88	-1.29565	68.6604	0
18677735	sGGELDIVVTSNk	2	3	1	N-Term(iTRAQ4plex); K13(iTRAQ4plex)	0	0.757774	0.990214	0.739583	0	6.201e-08	5.44555	2	1606.88	-3.6412	53.0116	0
61966781	kVVLEAPDETTLk	1	1	1	N-Term(iTRAQ4plex); K1(iTRAQ4plex); K13(iTRAQ4plex)	0	0.749788	0.956505	0.647736	0	3.778e-06	5.44298	3	1875.12	1.31099	49.3118	1
116063573	mPSGkVAQPTITDNkDGTVTVR	4	2	1	N-Term(iTRAQ4plex); K5(iTRAQ4plex); K15(iTRAQ4plex)	0	0.436514	1.40344	0.687464	0	1.867e-07	5.44249	3	2747.51	0.140875	29.2073	2
149999378	gARPPAAGPGGDEDEDEEDTAPESALDTSLDk	1	6	1	N-Term(iTRAQ4plex); K32(iTRAQ4plex)	0	0.36722	0.738391	1.50401	0	3.846e-12	5.44235	3	3500.6	-0.801727	44.4421	0
4557395	yDPSLkPLSVSYDQATSLR	14	1	1	N-Term(iTRAQ4plex); K6(iTRAQ4plex)	0	0.0799509	0.802051	0.167012	0	3.838e-10	5.44218	3	2428.3	1.01837	53.7695	0
24497453	fLGSDEEDkDSLQELSTEQk	1	3	1	N-Term(iTRAQ4plex); K9(iTRAQ4plex); K20(iTRAQ4plex)	0	1.10655	1.06471	1.19985	0	2.062e-07	5.44204	3	2730.35	-7.93252	45.7159	1
4503521	lGHVVMGNNAVSPYQQVIEk	1	2	1	N-Term(iTRAQ4plex); K20(iTRAQ4plex)	0	1.04609	1.00571	0.993426	0	5.462e-10	5.44191	3	2471.33	0.681825	78.6263	0
431822408	yHTSQSGDEMTSLSEYVSR	8	3	1	N-Term(iTRAQ4plex)	0	1.08646	0.949104	0.940163	0	9.334e-11	5.4419	3	2321.04	-1.814	44.3797	0
37594464	kEQTADGVAVIPVLQR	3	1	1	N-Term(iTRAQ4plex); K1(iTRAQ4plex)	0	1.1877	1.27457	1.55151	0	3.329e-09	5.44151	3	2012.17	-2.90041	45.3799	1
373432682	gQVcLPVISAENWkPATk	6	4	1	N-Term(iTRAQ4plex); C4(Carbamidomethyl); K14(iTRAQ4plex); K18(iTRAQ4plex)	0	2.08609	0.825092	1.18626	0	2.291e-10	5.44138	3	2430.36	0.796529	63.958	0
106049292	vVHSYEELEENYTR	3	1	1	N-Term(iTRAQ4plex)	0	1.07887	1.04775	1.13937	0	1.784e-07	5.44134	3	1911.92	-0.233379	35.1784	0
21361462	lEISDEFSEAIGALR	3	1	1	N-Term(iTRAQ4plex)	0	0.0371798	1.3816	0.0556847	0	6.568e-10	5.44089	2	1793.94	1.69493	96.312	0
47132620	vDLLNQEIEFLk	1	1	1	N-Term(iTRAQ4plex); K12(iTRAQ4plex)	0	0.685709	0.417799	1.15591	0	3.944e-07	5.44045	2	1749.01	2.64783	93.8899	0
98986464	rLEDLSESIVNDFAYmk	5	1	1	N-Term(iTRAQ4plex); M16(Oxidation); K17(iTRAQ4plex)	0	1.92187	0.938932	1.27689	0	6.051e-07	5.44027	3	2334.19	2.3828	73.8518	1
530414204	kEDGTFYEFGEDIPEAPER	3	2	1	N-Term(iTRAQ4plex); K1(iTRAQ4plex)	0	1.17959	0.830365	0.997628	0	9.704e-10	5.44025	3	2517.2	0.080872	59.3491	1
451327634	fSVGGMTDVAEIk	1	3	1	N-Term(iTRAQ4plex); K13(iTRAQ4plex)	0	2.58125	0.828143	1.54063	0	6.018e-10	5.43986	2	1641.88	1.37416	57.0813	0
14550407	aLHQVFEHMLDVSk	2	3	1	N-Term(iTRAQ4plex); K14(iTRAQ4plex)	0	0.815288	0.754249	0.508416	0	2.318e-09	5.43944	3	1942.04	-1.91955	57.602	0
32454741	aVLSAEQLRDEEVHAGLGELLR	4	1	1	N-Term(iTRAQ4plex)	0	2.2863	0.716318	2.39247	0	9.504e-09	5.43941	2	2549.38	-1.27852	61.3085	1
4504041	lWADHGVQAcFGR	3	5	1	N-Term(iTRAQ4plex); C10(Carbamidomethyl)	0	0.406224	0.892011	0.707426	0	2.003e-08	5.43909	3	1660.82	1.16542	46.6851	0
154146191	yYTSASGDEMVSLk	7	2	1	N-Term(iTRAQ4plex); K14(iTRAQ4plex)	0	1.68333	1.00951	0.966733	0	7.512e-10	5.43809	2	1838.9	-2.7785	47.6177	0
530382075	kYDAFLASESLIk	5	3	1	N-Term(iTRAQ4plex); K1(iTRAQ4plex); K13(iTRAQ4plex)	0	1.42362	1.017	1.33078	0	1.045e-06	5.43608	3	1917.1	-4.56486	52.0774	1
4758012	iHEGcEEPATHNALAk	5	3	1	N-Term(iTRAQ4plex); C5(Carbamidomethyl); K16(iTRAQ4plex)	0	1.27984	0.833667	1.19441	0	1.465e-06	5.43607	4	2065.04	-1.21374	5.90745	0
422398894	dLEDkEGEIQAGAk	3	9	1	N-Term(iTRAQ4plex); K5(iTRAQ4plex); K14(iTRAQ4plex)	0	1.10673	1.64987	1.01965	0	4.348e-08	5.43566	3	1935.03	-2.38964	20.97	1
530420625	rQDLPSSLPEPETQAPPR	3	2	1	N-Term(iTRAQ4plex)	0	0.673915	0.935758	0.865657	0	3.293e-08	5.43495	3	2162.13	0.391987	30.1121	1
157779135	fFVADTANEALEAAk	3	3	1	N-Term(iTRAQ4plex); K15(iTRAQ4plex)	0	1.82093	1.04915	0.962935	0	3.432e-11	5.43476	2	1884.98	-7.48599	64.2061	0
25306272	dLSSEELAAFQk	2	2	1	N-Term(iTRAQ4plex); K12(iTRAQ4plex)	0	1.98868	0.922079	1.72705	0	1.71e-07	5.43457	2	1625.86	-4.46232	54.1946	0
6598323	tYDATTHFETTcDDIk	6	3	1	N-Term(iTRAQ4plex); C12(Carbamidomethyl); K16(iTRAQ4plex)	0	1.1866	1.08606	1.40301	0	1.245e-07	5.43422	3	2206	-7.94378	30.1448	0
24234688	eQQIVIQSSGGLSk	3	1	1	N-Term(iTRAQ4plex); K14(iTRAQ4plex)	0	3.34682	0.893068	1.42463	0	2.432e-08	5.43337	2	1761.99	-0.910088	49.5332	0
9624998	aTENDIYNFFSPLNPMR	2	1	1	N-Term(iTRAQ4plex)	0	1.31432	1.15099	1.13995	0	1.941e-09	5.43282	2	2173.06	2.27018	97.7727	0
166235148	gYADIVQLLLAk	1	1	1	N-Term(iTRAQ4plex); K12(iTRAQ4plex)	0	0.516135	0.869242	0.691398	0	1.172e-07	5.4327	2	1591.96	-3.12072	115.113	0
4505753	sYDVPPPPMEPDHPFYSNISk	11	3	1	N-Term(iTRAQ4plex); K21(iTRAQ4plex)	0	1.55366	1.18234	1.19053	0	2.118e-09	5.43249	3	2705.3	-4.8596	59.5127	0
530363676	kTEELEEESFPER	3	2	1	N-Term(iTRAQ4plex); K1(iTRAQ4plex)	0	1.44646	1.15176	1.44621	0	6.98e-09	5.43206	3	1910.96	1.03516	51.2751	1
19920317	iETNENNLESAk	1	1	1	N-Term(iTRAQ4plex); K12(iTRAQ4plex)	0	1.8579	1.50448	2.81331	0	2.957e-08	5.43199	2	1649.85	-3.28657	18.0541	0
8923710	qDPGDNWEEGGGGGGGMEk	3	9	1	N-Term(iTRAQ4plex); K19(iTRAQ4plex)	0	1.30852	1.06502	1.6742	0	2.617e-10	5.43162	2	2164.93	-5.69108	54.1419	0
41872583	sIAEEQYSDLEk	1	2	1	N-Term(iTRAQ4plex); K12(iTRAQ4plex)	0	0.494441	1.0914	0.759419	0	1.793e-07	5.43159	2	1699.85	-8.51313	38.1392	0
308818195	aITIANQTNcPLYITk	6	3	1	N-Term(iTRAQ4plex); C10(Carbamidomethyl); K16(iTRAQ4plex)	0	0.410526	1.31316	0.301036	0	1.5e-08	5.43156	3	2109.16	0.682161	85.4702	0
380503846	iYDAVSGIDTQIIYHkDESENLLNQAR	1	3	1	N-Term(iTRAQ4plex); K16(iTRAQ4plex)	0	0.251932	1.10679	0.211003	0	3.721e-07	5.4315	4	3393.75	0.390679	77.8034	1
116284396	kEPGVPASVSTVSYGELER	1	2	1	N-Term(iTRAQ4plex); K1(iTRAQ4plex)	0	1.19338	0.999503	1.16553	0	2.044e-09	5.4314	3	2293.22	-1.43676	52.2355	1
186972143	vNESSHYDLAFTDVHFkPGQIR	3	5	1	N-Term(iTRAQ4plex); K17(iTRAQ4plex)	0	0.727812	0.724657	0.810542	0	1.303e-10	5.43076	4	2848.46	-0.196156	43.9208	0
61743954	gGkPGLTIQAPQLEVSVPSANIEGLEGk	2	6	1	N-Term(iTRAQ4plex); K3(iTRAQ4plex); K28(iTRAQ4plex)	0	0.404774	1.44055	0.491008	0	3.664e-10	5.43042	4	3221.81	0.984905	81.3675	0
398303805	dLLSHENAATLNDVk	1	2	1	N-Term(iTRAQ4plex); K15(iTRAQ4plex)	0	1.9743	0.901979	1.38647	0	1.35e-08	5.43	3	1928.03	-0.842942	40.3712	0
155030230	eGDRVDVMQQcDDGWFVGVSR	1	3	1	N-Term(iTRAQ4plex); C11(Carbamidomethyl)	0	0.245065	1.5105	0.286128	0	2.653e-08	5.42939	3	2599.18	-1.09337	64.7246	1
530364558	eQLDNQLDAYMSk	1	4	1	N-Term(iTRAQ4plex); K13(iTRAQ4plex)	0	2.88009	0.775006	1.18482	0	1.547e-09	5.4293	2	1842.92	1.83353	53.4238	0
61743954	vDISAPDVDVHGPDWHLk	4	5	1	N-Term(iTRAQ4plex); K18(iTRAQ4plex)	0	0.351917	1.39351	0.46715	0	1.694e-10	5.42918	3	2288.19	-2.26594	58.3855	0
12667788	mEDSVGcLETAEEVkR	2	2	1	N-Term(iTRAQ4plex); C7(Carbamidomethyl); K15(iTRAQ4plex)	0	0.88268	0.806631	0.958958	0	4.009e-11	5.42709	3	2141.05	-0.323768	38.7607	1
5730027	kDDEENYLDLFSHk	2	2	1	N-Term(iTRAQ4plex); K1(iTRAQ4plex); K14(iTRAQ4plex)	0	1.03673	0.803888	0.889696	0	5.897e-07	5.42635	4	2185.11	-0.605386	58.2194	1
4503483	gHVFEESQVAGTPmFVVk	8	2	1	N-Term(iTRAQ4plex); M14(Oxidation); K18(iTRAQ4plex)	0	1.1217	0.925487	1.2026	0	3.81e-08	5.42572	3	2266.17	-3.5678	43.2586	0
16507237	iINEPTAAAIAYGLDkR	3	1	1	N-Term(iTRAQ4plex); K16(iTRAQ4plex)	0	1.44575	1.60296	0.737584	0	2.337e-08	5.42564	3	2104.2	1.07197	90.5889	1
530381066	lAADEDDDDDDEEDDDEDDDDDDFDDEEAEEkAPVkk	2	5	1	N-Term(iTRAQ4plex); K32(iTRAQ4plex); K36(iTRAQ4plex); K37(iTRAQ4plex)	0	3.57577	0.753406	1.04189	0	1.142e-08	5.42564	4	4822.97	3.05046	62.6425	2
100913206	kVQSDGQIVLVDDWIk	2	1	1	N-Term(iTRAQ4plex); K1(iTRAQ4plex); K16(iTRAQ4plex)	0	1.17677	0.945197	1.09506	0	1.787e-09	5.42554	3	2275.29	-3.56338	64.6017	1
116256336	mPSHQGAEQQQQQHHVFISQVVTEk	2	20	1	N-Term(iTRAQ4plex); K25(iTRAQ4plex)	0	1.23863	1.02367	1.2199	0	7.534e-12	5.42544	4	3189.61	-1.00355	20.2054	0
71274107	aQLVkEDkDAQFYcELNYR	2	2	1	N-Term(iTRAQ4plex); K5(iTRAQ4plex); K8(iTRAQ4plex); C14(Carbamidomethyl)	0	0.221439	1.30602	0.213668	0	3.096e-08	5.42544	4	2822.45	-1.19963	45.772	2
4557321	qkVEPLRAELQEGAR	3	1	1	N-Term(iTRAQ4plex); K2(iTRAQ4plex)	0	0.220744	0.926082	0.253147	0	5.027e-05	5.42507	4	2012.15	2.12995	36.9423	2
23510381	gDVEEDETIPDSEQDIRPR	1	3	1	N-Term(iTRAQ4plex)	0	1.02163	0.660517	0.877339	0	1.365e-08	5.42475	3	2344.11	1.82379	37.5519	0
109148548	aTLSESENFEAAVGk	1	6	1	N-Term(iTRAQ4plex); K15(iTRAQ4plex)	0	0.1676	1.02636	0.685017	0	3.093e-11	5.42338	2	1840.95	0.0137422	43.1461	0
17978489	gGHWATEGcQVLGSk	2	6	1	N-Term(iTRAQ4plex); C9(Carbamidomethyl); K15(iTRAQ4plex)	0	1.08596	1.10273	1.47471	0	3.875e-08	5.42081	3	1874.93	-4.54009	25.4187	0
33519428	qFVPIkVEQIEAGTPGR	2	7	1	N-Term(iTRAQ4plex); K6(iTRAQ4plex)	0	0.562624	0.697388	3.4732	0	1.491e-07	5.42026	3	2157.22	-2.24091	47.9393	1
5031601	nSVSQISVLSGGk	1	1	1	N-Term(iTRAQ4plex); K13(iTRAQ4plex)	0	0.956034	1.03921	1.04916	0	1.598e-08	5.41975	2	1563.89	0.292705	35.3251	0
530402950	eRPDLPPIQYEPVLcSR	5	3	1	N-Term(iTRAQ4plex); C15(Carbamidomethyl)	0	1.21465	0.662887	1.23187	0	3.741e-10	5.41937	3	2213.15	-1.01155	58.5237	0
13124879	eIENLTQQYEEk	3	4	1	N-Term(iTRAQ4plex); K12(iTRAQ4plex)	0	0.095573	0.908057	0.516624	0	2.041e-06	5.41932	2	1811.93	4.03888	43.5168	0
12667788	kmEDSVGcLETAEEVk	4	2	1	N-Term(iTRAQ4plex); K1(iTRAQ4plex); M2(Oxidation); C8(Carbamidomethyl); K16(iTRAQ4plex)	0	0.913987	0.832584	1.11898	0	6.221e-08	5.41911	3	2273.13	-1.83883	24.7288	1
11559929	kDEESGGGSNPFQHLEk	2	1	1	N-Term(iTRAQ4plex); K1(iTRAQ4plex); K17(iTRAQ4plex)	0	1.27879	0.688398	1.48772	0	6.687e-10	5.41748	3	2291.17	1.01476	34.8541	1
112382250	tAASGIPYHSEVPVSLk	2	2	1	N-Term(iTRAQ4plex); K17(iTRAQ4plex)	0	0.247431	1.16818	0.338149	0	1.114e-09	5.41743	3	2044.13	-2.06969	43.5404	0
19718759	dRDNDSDDVESNLLLPAGIALR	2	5	1	N-Term(iTRAQ4plex)	0	0.320484	0.604173	0.305668	0	1.593e-08	5.41632	3	2542.29	-0.651777	81.8881	1
109240550	gFVEFAAkPPAR	2	1	1	N-Term(iTRAQ4plex); K8(iTRAQ4plex)	0	0.759313	0.897795	1.19522	0	1.525e-07	5.41594	3	1577.9	-3.99514	47.4483	0
4502517	eSISVSSEQLAQFR	6	1	1	N-Term(iTRAQ4plex)	0	0.0633934	0.762612	0.231924	0	5.296e-10	5.41576	2	1724.88	-6.15817	57.4231	0
55749577	dFLAGGVAAAVSk	2	1	1	N-Term(iTRAQ4plex); K13(iTRAQ4plex)	0	1.23308	1.3746	0.665379	0	5.569e-09	5.41478	2	1493.86	1.68099	59.6905	0
271398239	nVMLLPVGSADDGAHSQNEk	3	3	1	N-Term(iTRAQ4plex); K20(iTRAQ4plex)	0	0.77605	0.80244	0.642655	0	6.129e-13	5.41444	3	2370.19	-1.47419	41.3673	0
51599151	sGTIcSSELPGAFEAAGFHLNEHLYNMIIR	2	3	1	N-Term(iTRAQ4plex); C5(Carbamidomethyl)	0	0.447379			0	1.023e-07	5.41395	4	3478.69	-1.88515	91.7313	0
530370178	sMAEDTINAAVk	2	2	1	N-Term(iTRAQ4plex); K12(iTRAQ4plex)	0	0.964463	0.869166	1.27348	0	1.129e-08	5.41366	2	1537.81	-0.207665	33.2873	0
19718759	hSATTVFGANTPIVScNFDR	1	5	1	N-Term(iTRAQ4plex); C16(Carbamidomethyl)	0	1.15397	1.0733	0.926611	0	6.084e-09	5.4131	3	2338.14	2.49041	79.6867	0
98986464	rLEDLSESIVNDFAYMk	3	1	1	N-Term(iTRAQ4plex); K17(iTRAQ4plex)	0	1.44036	1.1068	1.07868	0	9.473e-09	5.41288	3	2318.19	0.153076	83.967	1
257467612	gkEQcVEMYTDGQWNDR	5	14	1	N-Term(iTRAQ4plex); K2(iTRAQ4plex); C5(Carbamidomethyl)	0	0.125384	1.76533	0.260966	0	1.803e-09	5.41284	3	2404.09	-0.719307	32.5188	1
4502119	eLPQASGLLHHccFYk	4	2	1	N-Term(iTRAQ4plex); C12(Carbamidomethyl); C13(Carbamidomethyl); K16(iTRAQ4plex)	0	0.0711744	1.0516	0.147488	0	8.911e-08	5.4124	3	2248.13	4.082	65.9306	0
4502101	sEDFGVNEDLADSDAR	5	2	1	N-Term(iTRAQ4plex)	0	0.690689	1.5363	0.627981	0	5.495e-12	5.41218	2	1883.84	1.91089	71.3124	0
71773110	sLAELGGHLDQQVEEFR	3	1	1	N-Term(iTRAQ4plex)	0	0.292573	0.791621	0.389529	0	5.676e-09	5.4121	3	2072.06	1.39814	64.7297	0
40317628	lGPHVTTEYVGPSSER	2	1	1	N-Term(iTRAQ4plex)	0	1.35551	0.712378	1.93866	0	6.587e-10	5.41206	3	1872.96	-0.00843169	28.4196	0
530414889	eNLEEEAIIMk	1	3	1	N-Term(iTRAQ4plex); K11(iTRAQ4plex)	0	1.16826	1.04117	1.03222	0	7.168e-07	5.41177	2	1606.85	-8.47259	56.8706	0
21264602	hETAQQLEVLEQQSTSLGQDAR	1	1	1	N-Term(iTRAQ4plex)	0	0.268727	1.412	0.422183	0	1.752e-12	5.41135	3	2612.31	2.70015	48.6352	0
221307584	vLSRPNAQELPSMYQR	2	2	1	N-Term(iTRAQ4plex)	0	1.15783	0.934669	0.937502	0	2.117e-08	5.41018	3	2033.07	-0.420657	41.624	0
118498356	qQQVEAVELEAk	1	4	1	N-Term(iTRAQ4plex); K12(iTRAQ4plex)	0	1.29825	1.17829	0.662402	0	4.439e-08	5.40996	2	1659.91	-0.840484	32.8231	0
319655561	lFIHESIHDEVVNR	1	3	1	N-Term(iTRAQ4plex)	0	0.632473	1.07902	0.503676	0	1.453e-08	5.40881	3	1851.98	-3.85147	31.2445	0
153945728	kTDDVEAMSSQPALALDER	1	2	1	N-Term(iTRAQ4plex); K1(iTRAQ4plex)	0	0.645511	0.974197	0.723685	0	1.387e-09	5.40829	3	2364.2	0.350218	39.4646	1
23510340	aVTLHDQGTAQWADLSSQFYLR	5	3	1	N-Term(iTRAQ4plex)	0	1.13037	1.06639	0.695341	0	8.306e-10	5.40774	3	2651.33	-0.845747	78.9881	0
503774159	eLSANTAAFAk	2	3	1	N-Term(iTRAQ4plex); K11(iTRAQ4plex)	0	0.786358	1.45978	1.00279	0	3.531e-07	5.40743	2	1410.78	-0.359324	29.521	0
18375673	tVLQRPLSLIQGPPGTGk	2	2	1	N-Term(iTRAQ4plex); K18(iTRAQ4plex)	0	0.913975	0.930625	0.817435	0	9.855e-09	5.40699	3	2150.28	-2.70358	50.199	0
4506723	eVQTNDLkEVVNk	2	3	1	N-Term(iTRAQ4plex); K8(iTRAQ4plex); K13(iTRAQ4plex)	0	1.57623	1.18412	1.32758	0	1.202e-07	5.40632	3	1948.11	-0.653938	36.2729	1
41393614	gAQAAIVVYDITNTDTFAR	3	2	1	N-Term(iTRAQ4plex)	0	0.70349	1.42163	0.926582	0	1.643e-09	5.40615	2	2170.14	4.55715	88.4992	0
10835067	aELMEISEDkTk	2	1	1	N-Term(iTRAQ4plex); K10(iTRAQ4plex); K12(iTRAQ4plex)	0	1.00365	1.12917	1.28882	0	4.573e-08	5.40593	3	1825.99	-1.71322	28.2055	1
4501887	lcYVALDFEQEMATAASSSSLEk	19	9	1	N-Term(iTRAQ4plex); C2(Carbamidomethyl); K23(iTRAQ4plex)	0	0.611741	0.781645	0.63248	0	5.138e-11	5.40565	3	2838.38	-0.0593632	93.4797	0
20070125	lGETYkDHENIVIAk	6	6	1	N-Term(iTRAQ4plex); K6(iTRAQ4plex); K15(iTRAQ4plex)	0	1.60846	1.10246	2.39334	0	4.58e-08	5.40516	2	2162.22	-1.29528	26.2746	1
530392944	vVESPDFSkDEDYLGk	1	4	1	N-Term(iTRAQ4plex); K9(iTRAQ4plex); K16(iTRAQ4plex)	0	1.27435	1.28199	0.831864	0	7.696e-08	5.40444	3	2260.17	0.712441	48.3055	1
515869342	kVAAIEALNDGELQk	1	2	1	N-Term(iTRAQ4plex); K1(iTRAQ4plex); K15(iTRAQ4plex)	0	0.826688	1.13325	0.808804	0	7.517e-09	5.4029	3	2031.18	0.167556	45.4794	1
223029410	aGALQcSPSDAYTk	4	2	1	N-Term(iTRAQ4plex); C6(Carbamidomethyl); K14(iTRAQ4plex)	0	0.572022	1.17168	0.607529	0	4.464e-08	5.40288	2	1756.88	-0.0672525	31.3678	0
46593007	dVVFNYLHATAFQGTPLAQAVEGPSENVR	1	2	1	N-Term(iTRAQ4plex)	0	1.56414	0.671782	1.09463	0	9.497e-11	5.40276	3	3274.66	-1.88959	82.5842	0
4557323	dALSSVQESQVAQQAR	2	1	1	N-Term(iTRAQ4plex)	0	0.235446	0.699438	0.323722	0	3.958e-11	5.40202	2	1860.95	-0.896646	30.4029	0
394025672	gISSQPFPELHcAALk	2	2	1	N-Term(iTRAQ4plex); C12(Carbamidomethyl); K16(iTRAQ4plex)	0	0.417106	0.823179	0.52204	0	4.333e-08	5.40196	3	2043.1	3.2762	60.6095	0
530388769	kEPMEALNTAQGAR	1	2	1	N-Term(iTRAQ4plex); K1(iTRAQ4plex)	0	1.67416	0.839452	1.62592	0	1.436e-07	5.40169	3	1803.96	-1.45359	19.5798	1
52145310	dIEAQLQHAGLR	1	4	1	N-Term(iTRAQ4plex)	0	1.00136	1.03656	0.699402	0	8.895e-06	5.40147	3	1494.81	-4.01217	39.5834	0
118601081	vGWSVDFSRPQLGEDEFSYGFDGR	1	1	1	N-Term(iTRAQ4plex)	0	1.27873	0.932552	0.77268	0	1.241e-08	5.40085	3	2894.34	-4.68473	114.436	0
4502027	qEPERNEcFLQHk	28	1	1	N-Term(iTRAQ4plex); C8(Carbamidomethyl); K13(iTRAQ4plex)	0	0.312051	0.863835	0.261705	0	7.083e-09	5.40066	3	2003	-0.368022	1.59266	1
530365435	ikDLSTVEALQNLk	1	5	1	N-Term(iTRAQ4plex); K2(iTRAQ4plex); K14(iTRAQ4plex)	0	0.754052	0.756341	0.791033	0	7.765e-08	5.4006	3	2004.21	1.25699	87.4246	1
156071459	dFLAGGVAAAISk	7	1	1	N-Term(iTRAQ4plex); K13(iTRAQ4plex)	0	3.35456	0.809789	1.50112	0	1.96e-09	5.40023	2	1507.87	0.920187	94.7205	0
343887344	aVLFcLSDDkR	1	2	1	N-Term(iTRAQ4plex); C5(Carbamidomethyl); K10(iTRAQ4plex)	0	0.698199	1.57443	1.91297	0	3.884e-07	5.39985	3	1611.87	-4.23986	68.537	1
116063573	dVDIIDHHDNTYTVk	12	2	1	N-Term(iTRAQ4plex); K15(iTRAQ4plex)	0	0.482482	1.1857	0.795045	0	1.719e-09	5.3995	3	2073.05	-0.844103	27.9488	0
4502337	yYYDGkDYIEFNk	4	1	1	N-Term(iTRAQ4plex); K6(iTRAQ4plex); K13(iTRAQ4plex)	0	0.636337	1.14208	0.294571	0	8.162e-06	5.39934	3	2150.06	-8.19412	50.9211	1
20127454	hVSPAGAAVGIPLSEDEAk	3	1	1	N-Term(iTRAQ4plex); K19(iTRAQ4plex)	0	0.591237	0.80299	0.807194	0	4.669e-10	5.39914	3	2136.15	-1.21525	50.4354	0
42741682	ykLDEDEDEDDADLSk	2	2	1	N-Term(iTRAQ4plex); K2(iTRAQ4plex); K16(iTRAQ4plex)	0	0.981994	1.25859	1.09024	0	4.295e-08	5.3982	3	2332.1	-2.42592	47.0055	1
14211889	eRPPNPIEFLASYLLk	1	1	1	N-Term(iTRAQ4plex); K16(iTRAQ4plex)	0	1.48115	1.01412	1.36872	0	1.513e-08	5.39611	3	2175.23	-7.15279	114.053	0
302699239	aALSEEELEkk	1	14	1	N-Term(iTRAQ4plex); K10(iTRAQ4plex); K11(iTRAQ4plex)	0	2.12492	1.21579	2.33961	0	3.535e-07	5.3939	3	1678.95	-3.78425	17.6635	1
4502119	dAFcVFEQNQGLPLRR	3	2	1	N-Term(iTRAQ4plex); C4(Carbamidomethyl)	0	0.120991	1.2527	0.146573	0	9.606e-08	5.3938	3	2094.07	2.69847	89.4665	1
530382075	fPSLLTHNENMVAk	3	3	1	N-Term(iTRAQ4plex); K14(iTRAQ4plex)	0	1.43985	0.892155	1.64077	0	1.362e-07	5.39295	3	1889.02	-1.03659	52.9436	0
10864011	tSPVADAAGWVDVDkETLQHR	2	1	1	N-Term(iTRAQ4plex); K15(iTRAQ4plex)	0	0.442981	0.883611	0.843746	0	6.687e-10	5.39288	3	2583.34	-1.94781	55.5946	1
253970504	aAVEWFDGkDFQGSk	3	6	1	N-Term(iTRAQ4plex); K9(iTRAQ4plex); K15(iTRAQ4plex)	0	1.02875	1.27297	1.16557	0	4.988e-08	5.39264	3	2117.1	-0.645089	51.5038	1
7705373	eTPHSPGVEDAPIAk	2	4	1	N-Term(iTRAQ4plex); K15(iTRAQ4plex)	0	1.03574	1.64803	0.884551	0	4.211e-07	5.39263	3	1835.96	-7.11482	16.6421	0
5031857	qVVESAYEVIk	5	3	1	N-Term(iTRAQ4plex); K11(iTRAQ4plex)	0	2.0934	1.06708	1.67851	0	2.955e-07	5.3925	2	1552.88	0.0635322	72.1898	0
38327039	kPVVDcVVSVPcFYTDAER	4	1	1	K1(iTRAQ4plex); N-Term(iTRAQ4plex); C6(Carbamidomethyl); C12(Carbamidomethyl)	0	1.24543	0.917142	1.11063	0	8.771e-08	5.39206	3	2529.26	-6.01173	72.1556	0
4557741	gHTDSVQDISFDHSGk	4	1	1	N-Term(iTRAQ4plex); K16(iTRAQ4plex)	0	0.646509	1.05524	0.932693	0	5.716e-10	5.39156	3	2017.98	-0.948845	14.6074	0
4507125	gENLVSmTVEGPPPkDTGIAR	4	3	1	N-Term(iTRAQ4plex); M7(Oxidation); K15(iTRAQ4plex)	0	0.919433	1.03355	0.964676	0	2.784e-09	5.3915	3	2472.3	-1.75603	39.2072	1
156416003	tYFScTSAHTSTGDGTAMITR	1	4	1	N-Term(iTRAQ4plex); C5(Carbamidomethyl)	0	2.18403	1.06304	1.14662	0	3.255e-08	5.39105	3	2409.09	-2.06233	32.9314	0
14043072	gFGFVTFDDHDPVDk	17	2	1	N-Term(iTRAQ4plex); K15(iTRAQ4plex)	0	1.5601	1.02615	1.06521	0	4.074e-08	5.39103	3	1983.97	-1.74698	64.227	0
4826762	vmPIcLPSkDYAEVGR	7	4	1	N-Term(iTRAQ4plex); M2(Oxidation); C5(Carbamidomethyl); K9(iTRAQ4plex)	0	0.0521806	0.803176	0.218057	0	4.747e-08	5.39058	3	2139.12	1.42705	42.6495	1
4506925	qQDVLGFLEANk	4	2	1	N-Term(iTRAQ4plex); K12(iTRAQ4plex)	0	0.591754	1.21607	0.6158	0	1.749e-08	5.39038	2	1649.91	1.36602	66.1868	0
153266822	eQIcEVEEGDkPDVDk	1	3	1	N-Term(iTRAQ4plex); C4(Carbamidomethyl); K11(iTRAQ4plex); K16(iTRAQ4plex)	0	3.80311	1.78454	2.4349	0	5.963e-10	5.38957	3	2322.15	-0.0934997	53.4396	0
355594753	vTTVASHTSDSDVPSGVTEVVVk	10	1	1	N-Term(iTRAQ4plex); K23(iTRAQ4plex)	0	0.299065	1.2333	0.371089	0	1.767e-09	5.38845	3	2602.38	-1.75265	42.9707	0
6466450	gSScFEcTHYQSFLEYR	6	2	1	N-Term(iTRAQ4plex); C4(Carbamidomethyl); C7(Carbamidomethyl)	0	1.44094	0.843523	0.770658	0	7.795e-10	5.38742	3	2315	-0.780333	47.7937	0
55770888	qEVQDLQASLkEEk	1	1	1	N-Term(iTRAQ4plex); K11(iTRAQ4plex); K14(iTRAQ4plex)	0	0.665601	1.11046	0.752375	0	2.903e-10	5.387	3	2077.15	-0.935315	31.0842	1
11968009	rLDINTNTYTSQDLk	1	1	1	N-Term(iTRAQ4plex); K15(iTRAQ4plex)	0	2.38729	0.82256	1.57878	0	5.175e-06	5.38691	3	2070.1	-1.72435	37.2774	1
116256336	aQDGSHPLSLQDLIEk	4	20	1	N-Term(iTRAQ4plex); K16(iTRAQ4plex)	0	1.69994	1.28171	1.77556	0	1.854e-08	5.3868	3	2039.1	-0.22811	60.8986	0
16579888	tLVYGGIFLYPANkk	1	1	1	N-Term(iTRAQ4plex); K14(iTRAQ4plex); K15(iTRAQ4plex)	0	0.270655	1.06617	0.351477	0	4.433e-08	5.38665	3	2116.25	-3.785	72.0702	1
325651836	tEQEEDEELLTESSk	1	1	1	N-Term(iTRAQ4plex); K15(iTRAQ4plex)	0	1.33888	0.872512	2.03907	0	3.351e-10	5.38625	2	2054.98	-3.91276	50.0283	0
19718759	lEGALGADTTEDGDEk	3	5	1	N-Term(iTRAQ4plex); K16(iTRAQ4plex)	0	0.919832	1.07339	0.836822	0	1.447e-10	5.38488	2	1908.93	-1.0637	36.4718	0
16579885	rGPcIIYNEDNGIIk	2	2	1	N-Term(iTRAQ4plex); C4(Carbamidomethyl); K15(iTRAQ4plex)	0	1.04435	0.942884	1.15349	0	1.645e-08	5.38442	3	2050.1	-1.29576	41.3043	1
530364929	gTENEDAGSDYQSDNQASWIHR	2	3	1	N-Term(iTRAQ4plex)	0	1.31117	0.782013	0.369522	0	1.361e-09	5.38435	3	2624.13	-2.87364	27.7263	0
4503521	lkETIDNNSVSSPLQSLQQR	1	2	1	N-Term(iTRAQ4plex); K2(iTRAQ4plex)	0	0.606418	1.0859	0.839642	0	2.705e-09	5.38402	3	2545.39	2.42308	61.0219	1
4507145	eTVNETGFQLk	1	1	1	N-Term(iTRAQ4plex); K11(iTRAQ4plex)	0	0.928822	1.22728	1.11384	0	5.128e-07	5.38345	2	1553.84	1.94399	41.8998	0
367460087	nSLQEQQEEEEEARk	3	6	1	N-Term(iTRAQ4plex); K15(iTRAQ4plex)	0	0.296336	1.37621	0.417775	0	1.197e-07	5.38312	3	2135.04	-3.39296	21.0667	1
33350932	eDLDkVEPAVIEAQNAVk	4	1	1	N-Term(iTRAQ4plex); K5(iTRAQ4plex); K18(iTRAQ4plex)	0	0.745039	0.794595	0.748352	0	3.031e-09	5.38302	3	2400.34	0.906906	48.6776	1
260593665	kNPAVQAGSIVVLQGGEETQR	2	3	1	N-Term(iTRAQ4plex); K1(iTRAQ4plex)	0	1.1304	1.43374	0.996277	0	4.642e-10	5.38294	3	2469.37	2.78122	36.346	1
118918397	gGTQVDTEIEEkDEETk	1	2	1	N-Term(iTRAQ4plex); K12(iTRAQ4plex); K17(iTRAQ4plex)	0	2.0635	0.813196	2.3745	0	9.754e-10	5.38256	3	2340.17	-4.99427	30.0672	1
7427519	eLRDEEQTAESIk	2	1	1	N-Term(iTRAQ4plex); K13(iTRAQ4plex)	0	1.33733	0.978156	3.92694	0	2.524e-06	5.38154	3	1835.96	1.1969	50.1358	1
530383729	qkDEDDEEEEDDDVDTMLIMQR	1	8	1	N-Term(iTRAQ4plex); K2(iTRAQ4plex)	0	0.930302	1.1559	0.528692	0	1.278e-12	5.3815	3	2986.3	-0.391731	63.3142	1
530395853	rPTPAEEPGELEDNYLEYLR	1	4	1	N-Term(iTRAQ4plex)	0	0.305687	0.719687	0.646736	0	9.953e-10	5.38139	3	2535.25	1.80281	62.9216	0
150378549	lkAEEMDTEDRPEASGVDTEPR	1	4	1	N-Term(iTRAQ4plex); K2(iTRAQ4plex)	0	0.513373	1.03122	0.83346	0	1.388e-07	5.38128	4	2763.33	-0.633601	24.6533	1
4506661	aGVNTVTTLVENkk	2	1	1	N-Term(iTRAQ4plex); K13(iTRAQ4plex); K14(iTRAQ4plex)	0	1.01878	1.03333	0.995634	0	2.09e-09	5.38074	3	1906.14	1.63601	36.273	1
217330598	lLDDAMAADkSDEWFAk	1	1	1	N-Term(iTRAQ4plex); K10(iTRAQ4plex); K17(iTRAQ4plex)	0	0.744219	1.2268	0.614471	0	1.719e-08	5.38071	3	2358.2	0.132278	73.7096	1
4502027	eTYGEMADccAk	70	1	1	N-Term(iTRAQ4plex); C9(Carbamidomethyl); C10(Carbamidomethyl); K12(iTRAQ4plex)	0	0.371018	0.920569	0.313628	0	1.753e-08	5.38059	2	1722.74	0.349141	16.074	0
31542947	vGGTSDVEVNEk	7	2	1	N-Term(iTRAQ4plex); K12(iTRAQ4plex)	0	2.9488	0.902458	2.27121	0	2.605e-08	5.37944	2	1521.79	-8.79274	15.6636	0
12025678	qLEAIDQLHLEYAk	5	4	1	N-Term(iTRAQ4plex); K14(iTRAQ4plex)	0	0.635975	1.2133	0.510209	0	2.519e-08	5.37891	3	1959.08	-1.73634	59.5809	0
38202257	vSQGSkDPAEGDGAQPEETPR	4	3	1	N-Term(iTRAQ4plex); K6(iTRAQ4plex)	0	1.43889	0.983904	1.31582	0	1.281e-11	5.37781	3	2443.19	0.286101	31.7078	1
4502503	kPDVSHGEmVSGFGPIYNYk	2	1	1	N-Term(iTRAQ4plex); K1(iTRAQ4plex); M9(Oxidation); K20(iTRAQ4plex)	0	0.156934	0.573509	0.359496	0	3.775e-08	5.37747	3	2673.35	-7.8058	37.0045	0
4506787	skVDQIQEIVTGNPTVIk	2	2	1	N-Term(iTRAQ4plex); K2(iTRAQ4plex); K18(iTRAQ4plex)	0	0.962948	1.4345	0.698159	0	9.239e-09	5.37646	3	2401.41	2.9878	87.0112	1
115298678	kVFLDccNYITELR	5	1	1	K1(iTRAQ4plex); N-Term(iTRAQ4plex); C6(Carbamidomethyl); C7(Carbamidomethyl)	0	0.197885	0.762288	0.296968	0	5.547e-08	5.37599	3	2119.1	1.69782	85.1378	1
530378666	gISLNPEQWSQLk	6	2	1	N-Term(iTRAQ4plex); K13(iTRAQ4plex)	0	1.88406	0.995933	0.918052	0	4.173e-08	5.37597	2	1787.99	-1.38213	74.8749	0
19920317	sINDNIAIFTEVQk	3	1	1	N-Term(iTRAQ4plex); K14(iTRAQ4plex)	0	1.29782	0.88126	2.07683	0	5.393e-09	5.37548	2	1880.03	-3.25529	62.6299	0
116063573	aLTQTGGPHVk	2	2	1	N-Term(iTRAQ4plex); K11(iTRAQ4plex)	0	0.522468	1.1522	0.799154	0	4.431e-07	5.37505	3	1396.82	0.582971	28.3616	0
358248205	kSPESVALIWER	1	3	1	N-Term(iTRAQ4plex); K1(iTRAQ4plex)	0	1.33075	0.806847	0.527135	0	1.542e-07	5.37438	3	1702.98	2.27576	59.7886	1
62739186	gDAVcTESGWRPLPScEEk	6	4	1	N-Term(iTRAQ4plex); C5(Carbamidomethyl); C16(Carbamidomethyl); K19(iTRAQ4plex)	0	0.57558	0.663897	0.514014	0	2.09e-13	5.37425	3	2466.16	-3.10302	47.3634	0
5453898	gQMQkPFEDASFALR	3	1	1	N-Term(iTRAQ4plex); K5(iTRAQ4plex)	0	0.645026	1.11907	0.757567	0	7.441e-08	5.37278	3	2013.03	-7.9246	46.3101	0
4506773	qLSFEEFIMLMAR	1	1	1	N-Term(iTRAQ4plex)	0	0.441003	0.540896	1.40527	0	2.179e-08	5.37266	2	1758.9	-2.86027	115.161	0
378786666	rPVGGFLLDGFQGNPTTLEAR	2	5	1	N-Term(iTRAQ4plex)	0	0.77243	0.792136	0.46949	0	4.166e-09	5.37249	3	2389.28	3.83013	71.3528	0
24234688	eTGVDLTkDNMALQR	1	1	1	N-Term(iTRAQ4plex); K8(iTRAQ4plex)	0	2.33083	0.7747	0.476752	0	3.454e-09	5.37138	3	1979.05	0.377646	60.0311	1
21389361	dAYTkEPTTNIcVFADEQVDR	1	2	1	N-Term(iTRAQ4plex); K5(iTRAQ4plex); C12(Carbamidomethyl)	0	0.926984	0.737033	0.809575	0	3.137e-09	5.37106	3	2760.35	2.62802	63.2402	1
47132555	gFNcESkPEAEETcFDk	2	27	1	N-Term(iTRAQ4plex); C4(Carbamidomethyl); K7(iTRAQ4plex); C14(Carbamidomethyl); K17(iTRAQ4plex)	0	0.882735	0.788397	2.45647	0	6.583e-10	5.37054	3	2480.14	-0.246712	26.1906	0
4757810	iLGADTSVDLEETGR	1	4	1	N-Term(iTRAQ4plex)	0	1.20923	1.30365	1.08135	0	4.386e-09	5.3705	2	1719.89	1.5771	82.212	0
4505749	nVLGHMQQGGSPTPFDR	1	4	1	N-Term(iTRAQ4plex)	0	0.521547	0.900308	0.610137	0	7.235e-09	5.36912	3	1984.98	-0.637056	48.0631	0
47132555	gATYNIIVEALk	5	5	1	N-Term(iTRAQ4plex); K12(iTRAQ4plex)	0	1.01057	0.695605	1.97185	0	1.127e-07	5.36862	2	1579.93	1.73135	104.696	0
116063573	vTVLFAGQHIAk	3	2	1	N-Term(iTRAQ4plex); K12(iTRAQ4plex)	0	0.425086	1.13312	0.493604	0	6.734e-08	5.36808	3	1571.95	-2.06504	38.8452	0
15812188	eGAREEDLDAVEAQIGck	1	3	1	N-Term(iTRAQ4plex); C17(Carbamidomethyl); K18(iTRAQ4plex)	0	0.612892	0.922709	0.701568	0	6.489e-09	5.36802	3	2278.12	-2.26881	48.2332	1
5453754	dSESSPNDFSVSLk	1	2	1	N-Term(iTRAQ4plex); K14(iTRAQ4plex)	0	0.742807	1.56208	1.12093	0	1.837e-09	5.36782	2	1799.89	-1.5671	41.4355	0
146231938	sYEDMIGEEVPSDQYYWAPLAQHER	2	21	1	N-Term(iTRAQ4plex)	0	0.784774	0.96198	0.674594	0	4.154e-11	5.36758	3	3157.43	-0.25977	83.548	0
22202611	sLLSHEFQDETDTEEETLYSSk	1	2	1	N-Term(iTRAQ4plex); K22(iTRAQ4plex)	0	1.35094	0.584922	2.67952	0	7.668e-13	5.36704	3	2876.34	-4.42026	62.0222	0
27262651	gEDkDEGPVAEQVk	2	19	1	N-Term(iTRAQ4plex); K4(iTRAQ4plex); K14(iTRAQ4plex)	0	1.76332	1.1477	1.25819	0	3.209e-09	5.36659	3	1933.01	-8.06275	22.033	1
223029410	tkEVIQEWNLTNIk	1	2	1	N-Term(iTRAQ4plex); K2(iTRAQ4plex); K14(iTRAQ4plex)	0	0.367808	1.37746	0.468727	0	2.818e-09	5.36655	2	2148.22	-6.75324	65.7125	1
221316614	aWEDTLDkYcDR	1	2	1	N-Term(iTRAQ4plex); K8(iTRAQ4plex); C10(Carbamidomethyl)	0	15.1167	0.948136	0.813637	0	3.599e-07	5.36653	3	1859.87	-6.18634	67.265	1
5729877	mkEIAEAYLGk	5	3	1	N-Term(iTRAQ4plex); K2(iTRAQ4plex); K11(iTRAQ4plex)	0	0.902801	0.983206	0.814167	0	1.254e-07	5.36638	3	1684.97	-0.0779499	61.6852	1
530403604	sAAEMYGSVTEHPSPSPLLSSSFDLDYDFQR	2	2	1	N-Term(iTRAQ4plex)	0	1.3836	0.904107	0.984919	0	6.4e-09	5.36553	3	3577.67	4.34448	91.8077	0
530377647	eMEcAGTYDGSIDAck	2	3	1	N-Term(iTRAQ4plex); C4(Carbamidomethyl); C15(Carbamidomethyl); K16(iTRAQ4plex)	0	0.413799	0.894284	0.411908	0	8.935e-11	5.36532	2	2094.9	0.0104578	34.8119	0
27894378	dEFTNTcPADQEIEHAYSDVAk	4	2	1	N-Term(iTRAQ4plex); C7(Carbamidomethyl); K22(iTRAQ4plex)	0	6.89031	1.85381	1.94487	0	4.192e-09	5.36514	3	2828.28	-2.70416	58.484	0
44889481	vSMSSQNDGFFAVHLk	1	10	1	N-Term(iTRAQ4plex); K16(iTRAQ4plex)	0	0.459271	1.48656	0.284396	0	3.704e-09	5.36435	3	2055.06	-0.511326	61.2631	0
530413206	fIkDNWEELYNR	1	5	1	N-Term(iTRAQ4plex); K3(iTRAQ4plex)	0	0.99309	0.93864	0.612129	0	5.02e-07	5.36419	3	1915	1.37369	54.7856	1
530410398	gSHTDAPDTATGNcLLQR	2	5	1	N-Term(iTRAQ4plex); C14(Carbamidomethyl)	0	0.614791	0.855663	0.900086	0	4.83e-10	5.36368	3	2057.98	-0.56261	17.9414	0
61743954	lkGPQITGPSLEGDLGLk	2	6	1	N-Term(iTRAQ4plex); K2(iTRAQ4plex); K18(iTRAQ4plex)	0	0.146662	1.33703	0.288061	0	3.567e-09	5.36355	3	2255.34	1.41212	61.7291	1
508772599	gVGTDEAcLIEILASR	3	4	1	N-Term(iTRAQ4plex); C8(Carbamidomethyl)	0	0.703607	1.15698	0.816025	0	3.163e-10	5.36355	2	1847.97	-0.0209257	81.3121	0
156523970	hTFMGVVSLGSPSGEVSHPR	3	1	1	N-Term(iTRAQ4plex)	0	0.535607	1.07072	0.41612	0	6.734e-11	5.36336	3	2225.12	-0.815216	38.1204	0
4503841	qIILEkEETEELkR	2	3	1	N-Term(iTRAQ4plex); K6(iTRAQ4plex); K13(iTRAQ4plex)	0	1.23165	1.26706	1.65656	0	2.046e-09	5.36058	4	2190.27	1.90418	26.9662	2
4504505	aVANYDSVEEGEk	5	4	1	N-Term(iTRAQ4plex); K13(iTRAQ4plex)	0	0.580336	1.12487	0.59182	0	8.651e-09	5.36011	2	1698.83	-4.92294	48.1574	0
5453998	nPVWYQALTHGLNEEQR	2	1	1	N-Term(iTRAQ4plex)	0	1.06942	0.933577	0.85202	0	3.126e-10	5.3601	3	2199.09	-6.09506	69.2693	0
7657056	rkDPEVFQTVSEGLk	1	1	1	N-Term(iTRAQ4plex); K2(iTRAQ4plex); K15(iTRAQ4plex)	0	0.208276	1.40395	0.252705	0	1.716e-06	5.35979	3	2165.21	-8.8801	30.706	2
4505257	kTQEQLALEMAELTAR	8	2	1	N-Term(iTRAQ4plex); K1(iTRAQ4plex)	0	0.53931	1.14959	0.669004	0	1.095e-09	5.35926	3	2120.16	0.259753	63.5252	1
116063573	eAGAGGLAIAVEGPSk	5	2	1	N-Term(iTRAQ4plex); K16(iTRAQ4plex)	0	0.357052	1.22318	0.736811	0	4.608e-10	5.35925	2	1714.95	-2.80286	67.2146	0
194097323	eMQNLSFQDcYSSk	4	1	1	N-Term(iTRAQ4plex); C10(Carbamidomethyl); K14(iTRAQ4plex)	0	1.41909	0.913939	0.882142	0	2.046e-08	5.35909	2	2024.92	-5.13317	54.9775	0
530389317	dIcNDVLSLLEk	11	2	1	N-Term(iTRAQ4plex); C3(Carbamidomethyl); K12(iTRAQ4plex)	0	2.15524	0.844578	1.38422	0	4.578e-07	5.35864	2	1706.92	-4.07498	84.9409	0
4557797	nIIHGSDSVESAEk	6	2	1	N-Term(iTRAQ4plex); K14(iTRAQ4plex)	0	0.821279	0.80394	1.14126	0	1.974e-08	5.35833	3	1773.92	-1.48739	8.2913	0
73486658	hFIEQGINVcLcQSYAk	2	2	1	N-Term(iTRAQ4plex); C10(Carbamidomethyl); C12(Carbamidomethyl); K17(iTRAQ4plex)	0	3.07306	0.979271	1.12718	0	1.87e-08	5.35672	3	2355.18	0.181044	74.1109	0
40217847	fLYQLHETEkEDLIR	2	1	1	N-Term(iTRAQ4plex); K10(iTRAQ4plex)	0	0.924793	0.706442	0.968199	0	3.638e-07	5.35547	4	2222.2	-0.459246	47.4486	1
47132555	qDGHLWcSTTSNYEQDQk	3	27	1	N-Term(iTRAQ4plex); C7(Carbamidomethyl); K18(iTRAQ4plex)	0	0.620007	1.03893	1.3381	0	1.662e-08	5.35438	3	2485.13	-0.698035	23.5941	0
530365624	vQNEEVGPEHDSQETk	2	2	1	N-Term(iTRAQ4plex); K16(iTRAQ4plex)	0	0.511845	0.917167	0.927026	0	7.208e-09	5.35365	3	2114.02	-0.546335	20.1085	0
4503483	dLEEDHAcIPIkk	6	2	1	N-Term(iTRAQ4plex); C8(Carbamidomethyl); K12(iTRAQ4plex); K13(iTRAQ4plex)	0	1.89419	1.16799	2.20376	0	4.744e-08	5.35297	3	2000.07	-8.10907	23.3451	1
10880989	tcDGVQcAFEELVEk	2	4	1	N-Term(iTRAQ4plex); C2(Carbamidomethyl); C7(Carbamidomethyl); K15(iTRAQ4plex)	0	0.939813	0.872806	1.33402	0	7.948e-10	5.35255	2	2072.99	-0.974575	107.366	0
530399634	skGPSAAGEQEPDkESGASVDEVAR	1	2	1	N-Term(iTRAQ4plex); K2(iTRAQ4plex); K14(iTRAQ4plex)	0	0.782374	1.22711	0.798126	0	4.36e-07	5.35206	4	2933.48	0.577004	6.65127	2
171543879	eNAEQGEVDMESHR	1	3	1	N-Term(iTRAQ4plex)	0	0.639349	1.21236	0.724758	0	4.078e-07	5.3516	3	1774.77	-2.80865	20.287	0
5031593	qGNMTAALQAALk	2	1	1	N-Term(iTRAQ4plex); K13(iTRAQ4plex)	0	0.638041	1.27498	0.814505	0	7.156e-09	5.35129	2	1604.91	2.70612	80.837	0
23510340	aTLPSPDkLPGFk	4	4	1	N-Term(iTRAQ4plex); K8(iTRAQ4plex); K13(iTRAQ4plex)	0	0.998804	0.867208	1.07063	0	8.748e-07	5.3506	3	1803.06	-6.88309	75.8833	1
4506787	sVkEDSNLTLQEk	3	1	1	N-Term(iTRAQ4plex); K3(iTRAQ4plex); K13(iTRAQ4plex)	0	0.97341	1.20924	0.818767	0	8.544e-09	5.35054	3	1923.07	-0.65008	17.502	1
19923881	hIDIDPNNAHILDGNAADLQAEcDAFENk	1	6	1	N-Term(iTRAQ4plex); C23(Carbamidomethyl); K29(iTRAQ4plex)	0	0.835965	1.2828	0.666094	0	7.742e-10	5.35026	4	3508.65	-2.8717	94.3169	0
40548389	dSEccGDQLcVWGHcTk	1	2	1	N-Term(iTRAQ4plex); C4(Carbamidomethyl); C5(Carbamidomethyl); C10(Carbamidomethyl); C15(Carbamidomethyl); K17(iTRAQ4plex)	0	0.535204	2.55342	0.52723	0	3.704e-09	5.35014	3	2400.01	1.07913	46.9177	0
24307965	sDTATGGESAGHATSSQEPSGcSDQRPAEDLNIR	3	1	1	N-Term(iTRAQ4plex); C22(Carbamidomethyl)	0	0.85911	1.04422	0.893406	0	1.405e-07	5.34993	4	3632.61	-4.78014	14.6859	0
530420455	eGQEEDDDDEEDDADEEAPkPDHFVQDPAVLR	1	4	1	N-Term(iTRAQ4plex); K20(iTRAQ4plex)	0	0.968438	1.25141	0.813933	0	4.239e-10	5.34937	4	3942.69	-5.60259	49.6491	0
7669492	iISNAScTTNcLAPLAk	5	3	1	N-Term(iTRAQ4plex); C7(Carbamidomethyl); C11(Carbamidomethyl); K17(iTRAQ4plex)	0	1.54207	0.986071	1.56763	0	7.312e-11	5.34914	2	2122.12	0.409099	60.0297	0
4502503	lScSYSHWSAPAPQck	2	1	1	N-Term(iTRAQ4plex); C3(Carbamidomethyl); C15(Carbamidomethyl); K16(iTRAQ4plex)	0	0.214973	0.492849	0.33891	0	3.292e-08	5.34906	3	2167.03	-0.0174018	30.4908	0
14165452	qDkIEEQSQSEk	2	3	1	N-Term(iTRAQ4plex); K3(iTRAQ4plex); K12(iTRAQ4plex)	0	1.25703	1.3032	1.14721	0	2.604e-07	5.34905	3	1880.98	-5.4202	24.1794	1
62414289	vEVERDNLAEDIMR	7	1	1	N-Term(iTRAQ4plex)	0	0.273545	1.05379	0.529481	0	9.707e-08	5.3487	3	1832.93	-0.343281	44.6336	1
61743954	vESDLkGPEVDIEGPEGk	3	6	1	N-Term(iTRAQ4plex); K6(iTRAQ4plex); K18(iTRAQ4plex)	0	0.207715	1.52814	0.358789	0	7.483e-10	5.34856	3	2330.24	-0.872049	41.4241	1
66932947	fSGQLNSHGcFYQQVk	2	1	1	N-Term(iTRAQ4plex); C10(Carbamidomethyl); K16(iTRAQ4plex)	0	0.0575145	0.594909	0.136982	0	4.854e-08	5.3483	2	2188.08	-4.15438	62.1572	0
315434255	gFAYIEFSDkESVR	1	2	1	N-Term(iTRAQ4plex); K10(iTRAQ4plex)	0	1.49197	0.858481	0.963026	0	4.944e-09	5.34802	3	1936	-0.43103	51.9981	1
325053666	vNVAEVLVNQGAHVDAQTk	1	10	1	N-Term(iTRAQ4plex); K19(iTRAQ4plex)	0	0.792237	1.26631	0.769644	0	8.767e-11	5.34692	3	2280.26	0.938052	52.3786	0
32189392	aTAVVDGAFkEVk	1	3	1	N-Term(iTRAQ4plex); K10(iTRAQ4plex); K13(iTRAQ4plex)	0	0.0753391	1.26368	0.12795	0	9.061e-09	5.34625	3	1767.03	-1.97872	39.3597	1
122939155	qGFNVVVESGAGEASk	3	1	1	N-Term(iTRAQ4plex); K16(iTRAQ4plex)	0	1.75243	0.944681	1.27215	0	2.648e-09	5.34591	2	1866.98	1.95657	61.8221	0
4501853	ekQDTFALASQQk	3	2	1	N-Term(iTRAQ4plex); K2(iTRAQ4plex); K13(iTRAQ4plex)	0	1.61024	1.17018	0.716326	0	6.199e-09	5.34529	3	1926.06	-1.61216	43.7191	1
91208426	yLTEHPDPNNENIVGYNNk	1	1	1	N-Term(iTRAQ4plex); K19(iTRAQ4plex)	0	1.31755	0.900285	1.43898	0	3.317e-08	5.34374	3	2519.22	-6.43013	60.9359	0
24797067	qDAYDGkDYIALNEDLR	1	2	1	N-Term(iTRAQ4plex); K7(iTRAQ4plex)	0		0.0591568	0.0283898	0	4.572e-08	5.34278	3	2287.15	1.77794	45.9948	1
100913206	nELmYQLEQDHDLQAILQER	5	1	1	N-Term(iTRAQ4plex); M4(Oxidation)	0	1.09297	0.998421	0.849495	0	2.944e-10	5.34266	3	2646.29	-2.19535	76.0346	0
188536047	ekPVDLQNFGLR	1	1	1	N-Term(iTRAQ4plex); K2(iTRAQ4plex)	0	2.8443	1.06531	2.01845	0	1.639e-07	5.34259	3	1703.97	-1.52873	42.6239	0
115298678	vSHSEDDcLAFk	5	1	1	N-Term(iTRAQ4plex); C8(Carbamidomethyl); K12(iTRAQ4plex)	0	0.290406	0.731804	0.385453	0	1.773e-08	5.34161	2	1695.83	1.02518	21.2793	0
4506661	aGVNTVTTLVENk	3	1	1	N-Term(iTRAQ4plex); K13(iTRAQ4plex)	0	1.62162	0.708792	1.73086	0	1.67e-08	5.34085	2	1633.93	-0.915121	49.0083	0
33350932	ikETVDQVEELR	1	1	1	N-Term(iTRAQ4plex); K2(iTRAQ4plex)	0	0.716936	0.85043	0.838893	0	6.218e-08	5.33952	3	1746.98	-1.19037	37.9893	1
374671775	sGDSEVYQLGDVSQk	3	2	1	N-Term(iTRAQ4plex); K15(iTRAQ4plex)	0	1.66862	1.07506	1.32185	0	5.052e-10	5.33902	2	1899.95	-1.45261	38.4896	0
238776833	qQLSAEELDAQLDAYNAR	1	1	1	N-Term(iTRAQ4plex)	0	1.32387	1.1865	1.27181	0	4.713e-11	5.33876	2	2179.08	0.747709	59.6534	0
429484478	tVTSFYNQSAIDAAAEkPSVR	2	3	1	N-Term(iTRAQ4plex); K17(iTRAQ4plex)	0	2.42225	0.939099	1.03424	0	9.49e-09	5.33872	3	2543.33	-0.680411	50.7845	0
4758516	scVEEPEPEPEAAEGDGDkk	4	4	1	N-Term(iTRAQ4plex); C2(Carbamidomethyl); K19(iTRAQ4plex); K20(iTRAQ4plex)	0	1.49789	1.19428	1.46382	0	2.386e-08	5.33832	3	2605.23	-1.61217	30.6033	1
530421457	eNVLVETLNHEMYEAk	1	4	1	N-Term(iTRAQ4plex); K16(iTRAQ4plex)	0	0.133038	1.00754	0.137191	0	6.881e-08	5.3383	3	2207.13	3.12406	95.8512	0
61743954	eGAkDIDISSPEFk	2	6	1	N-Term(iTRAQ4plex); K4(iTRAQ4plex); K14(iTRAQ4plex)	0	0.155224	1.65986	0.220023	0	9.888e-10	5.33735	3	1968.06	-0.131015	33.7272	1
148536853	kLDALcNIHENIR	1	2	1	N-Term(iTRAQ4plex); K1(iTRAQ4plex); C6(Carbamidomethyl)	0	1.18881	0.820048	1.47875	0	2.724e-09	5.33702	3	1884.04	0.280845	35.6144	1
4505541	sVEVQGETETIIATk	1	1	1	N-Term(iTRAQ4plex); K15(iTRAQ4plex)	0	2.29425	1.05358	1.85128	0	2.106e-11	5.33681	2	1893.04	-3.37407	41.6821	0
74099694	dGETVESGEVTIk	1	2	1	N-Term(iTRAQ4plex); K13(iTRAQ4plex)	0	1.52884	0.935861	1.01657	0	5.155e-07	5.33644	2	1651.85	-5.59493	46.6483	0
222136639	aYIQENLELVEk	1	2	1	N-Term(iTRAQ4plex); K12(iTRAQ4plex)	0	1.50927	0.883173	1.39387	0	1.421e-08	5.3363	2	1736.97	-0.201936	86.5088	0
367460087	lkEIFMQVEDER	2	6	1	N-Term(iTRAQ4plex); K2(iTRAQ4plex)	0	0.274161	1.13341	0.385216	0	7.71e-07	5.33594	3	1824.99	6.30642	71.626	1
38569421	iGNTGGMLDNILASk	2	6	1	N-Term(iTRAQ4plex); K15(iTRAQ4plex)	0	0.960663	0.851873	1.35664	0	5.431e-09	5.33545	2	1791.98	-1.66212	76.8421	0
13994151	mNLASEPQEVLHIGSAHNR	2	2	1	N-Term(iTRAQ4plex); M1(Oxidation)	0	0.642988	1.42017	0.707014	0	3.513e-09	5.33506	4	2263.13	-1.60209	30.6077	0
28178832	vcVETVESGAMTk	3	3	1	N-Term(iTRAQ4plex); C2(Carbamidomethyl); K13(iTRAQ4plex)	0	1.899	0.81414	1.1922	0	4.743e-08	5.33495	2	1698.85	-6.52802	63.2566	0
50845386	eMYkTDLEkDIISDTSGDFR	4	3	1	N-Term(iTRAQ4plex); K4(iTRAQ4plex); K9(iTRAQ4plex)	0	0.22044	1.64212	0.263283	0	2.457e-09	5.33486	3	2795.42	2.57461	86.9009	2
31542984	ekAEAQAQYSAAVAk	3	2	1	N-Term(iTRAQ4plex); K2(iTRAQ4plex); K15(iTRAQ4plex)	0	0.281181	0.691522	0.517216	0	8.27e-08	5.33462	3	1997.1	0.609762	15.1333	1
109638749	gTQGATAGASSELDASk	1	2	1	N-Term(iTRAQ4plex); K17(iTRAQ4plex)	0	2.61585	1.01448	2.15863	0	1.213e-11	5.33351	2	1838.93	-1.03927	15.3351	0
4503101	kNLDSTTVAIHDEEIYck	1	2	1	N-Term(iTRAQ4plex); K1(iTRAQ4plex); C17(Carbamidomethyl); K18(iTRAQ4plex)	0	0.519199	1.29145	0.711056	0	7.757e-08	5.33301	3	2568.33	-1.80835	58.3265	1
116284396	gPSAGGGPGSGTSPQVEWTAR	1	3	1	N-Term(iTRAQ4plex)	0	0.253259	1.31431	0.341776	0	2.277e-09	5.33298	2	2100.02	0.343234	49.7829	0
19920317	eELGQGLQGVEQk	3	1	1	N-Term(iTRAQ4plex); K13(iTRAQ4plex)	0	1.82117	0.862847	2.16694	0	1.185e-10	5.33259	2	1702.92	-0.366038	33.6171	0
38149981	hDIAFVEFENDGQAGAAR	2	1	1	N-Term(iTRAQ4plex)	0	1.41027	0.982246	1.79056	0	7.804e-09	5.33232	3	2091.01	2.60818	47.1176	0
4885409	lEHDVNIQFPDkDDGNQPQDQITITGYEk	2	4	1	N-Term(iTRAQ4plex); K12(iTRAQ4plex); K29(iTRAQ4plex)	0	2.42294	0.978418	1.33313	0	2.403e-08	5.33216	4	3789.89	-0.601174	62.968	1
20127408	tGIEQGSDAGYLcESQk	3	3	1	N-Term(iTRAQ4plex); C13(Carbamidomethyl); K17(iTRAQ4plex)	0	1.42767	1.08699	1.17986	0	5.864e-12	5.33191	2	2131.02	-1.30683	30.3485	0
4758516	kGFSEGLWEIENNPTVk	3	6	1	N-Term(iTRAQ4plex); K1(iTRAQ4plex); K17(iTRAQ4plex)	0	0.949283	1.38961	1.20863	0	1.346e-08	5.33185	3	2380.29	0.246476	57.5682	1
11559929	dEESGGGSNPFQHLEk	4	1	1	N-Term(iTRAQ4plex); K16(iTRAQ4plex)	0	1.49919	0.888408	1.4577	0	7.851e-09	5.33078	3	2018.96	-3.58899	28.3159	0
4826762	aVGDkLPEcEADDGcPkPPEIAHGYVEHSVR	2	1	1	N-Term(iTRAQ4plex); K5(iTRAQ4plex); C9(Carbamidomethyl); C15(Carbamidomethyl); K17(iTRAQ4plex)	0	0.0293221	0.084968	0.058861	0	3.246e-07	5.33071	5	3864.93	7.39093	45.7809	1
24307939	lGFAGLVQEISFGTTk	3	5	1	N-Term(iTRAQ4plex); K16(iTRAQ4plex)	0	0.615128	1.05358	0.438494	0	1.402e-09	5.33056	2	1956.11	2.94962	97.6078	0
70780353	eLVNYGANVNAQSQk	2	6	1	N-Term(iTRAQ4plex); K15(iTRAQ4plex)	0	0.0522865	0.72745	0.237473	0	3.802e-10	5.33035	2	1923.03	4.27715	55.0802	0
5174723	gSVDSNWIVGATLEk	2	1	1	N-Term(iTRAQ4plex); K15(iTRAQ4plex)	0	1.73383	0.696618	1.41955	0	8.644e-08	5.33008	2	1864.01	0.27454	60.4771	0
4505753	nLkPIkPMQFLGDEETVR	3	2	1	N-Term(iTRAQ4plex); K3(iTRAQ4plex); K6(iTRAQ4plex)	0	1.25644	1.20045	0.99776	0	2.644e-08	5.33004	4	2547.43	0.101257	76.82	0
530360894	sPRPTSAPAITQGQVAEGGVLDASAk	2	26	1	N-Term(iTRAQ4plex); K26(iTRAQ4plex)	0	0.0871445	0.75513	0.282414	0	1.378e-08	5.32939	3	2796.5	-2.21249	37.5983	0
5901970	aELGkDLQEPEFSAk	2	1	1	N-Term(iTRAQ4plex); K5(iTRAQ4plex); K15(iTRAQ4plex)	0	1.217	1.07238	0.975174	0	4.897e-11	5.3293	3	2094.15	2.22079	41.6871	1
5453555	gPIkFNVWDTAGQEk	2	1	1	N-Term(iTRAQ4plex); K4(iTRAQ4plex); K15(iTRAQ4plex)	0	0.424089	0.941208	0.443307	0	2.261e-08	5.32902	3	2122.17	1.2246	76.5993	1
31377806	gVAGGSVAVLcPYNR	1	2	1	N-Term(iTRAQ4plex); C11(Carbamidomethyl)	0	1.69546	1.54856	0.48824	0	8.296e-10	5.32876	2	1663.87	-1.9407	41.6567	0
4758154	kQEVDLQQLIR	1	1	1	N-Term(iTRAQ4plex); K1(iTRAQ4plex)	0	0.969424	1.04256	1.60716	0	7.369e-08	5.32857	3	1657.98	0.186843	40.6324	1
145309326	eAQDVkDVDQNLMDR	1	2	1	N-Term(iTRAQ4plex); K6(iTRAQ4plex)	0	0.183662	0.882454	0.251773	0	2.101e-08	5.32706	3	2064.02	-1.06677	32.7951	1
19718759	nANPEWNQVVNLQIk	1	5	1	N-Term(iTRAQ4plex); K15(iTRAQ4plex)	0	0.926165	0.86789	0.867433	0	3.801e-08	5.3264	2	2055.11	-4.8712	75.8339	0
4506743	iSSLLEEQFQQGk	4	2	1	N-Term(iTRAQ4plex); K13(iTRAQ4plex)	0	1.41606	0.891745	1.32467	0	8.322e-09	5.32625	2	1794.99	2.45886	74.4606	0
61743954	eFSGPSTPTGTLEFEGGEVSLEGGk	2	6	1	N-Term(iTRAQ4plex); K25(iTRAQ4plex)	0	0.199573	1.65039	0.357696	0	4.905e-09	5.32615	3	2800.38	-0.0300543	100.054	0
25777730	vAFTGSTEVGHLIQk	1	2	1	N-Term(iTRAQ4plex); K15(iTRAQ4plex)	0	2.20999	1.2752	2.29256	0	1.05e-07	5.32545	3	1875.05	-2.6595	75.2839	0
47132555	ySFcTDHTVLVQTR	7	27	1	N-Term(iTRAQ4plex); C4(Carbamidomethyl)	0	0.643593	0.811547	1.24384	0	7.974e-07	5.32544	3	1870.92	0.110685	52.2552	0
117320527	qFTYYPLVEDkEEVQR	1	3	1	N-Term(iTRAQ4plex); K11(iTRAQ4plex)	0	0.724011	1.08518	1.21843	0	2.21e-07	5.32488	3	2332.2	-3.81804	56.2062	1
4557237	lGSIAIQGAIEk	1	1	1	N-Term(iTRAQ4plex); K12(iTRAQ4plex)	0	1.16404	1.2251	0.730099	0	2.936e-08	5.32453	2	1487.9	0.413403	64.007	0
4507725	gSPAINVAVHVFR	7	1	1	N-Term(iTRAQ4plex)	0	0.427624	1.14631	0.532489	0	3.37e-08	5.32424	3	1510.86	0.622083	48.6982	0
4502337	qkWEAEPVYVQR	2	1	1	N-Term(iTRAQ4plex); K2(iTRAQ4plex)	0	0.552713	1.00943	0.217609	0	6.765e-07	5.32251	3	1820.98	-5.06505	46.6197	1
156071465	gDkEEQEVSWTQYTQR	1	4	1	N-Term(iTRAQ4plex); K3(iTRAQ4plex)	0	0.760374	0.753276	1.2298	0	4.534e-08	5.322	3	2272.11	-0.955475	30.7423	1
11321561	sGAQATWTELPWPHEk	7	1	1	N-Term(iTRAQ4plex); K16(iTRAQ4plex)	0	0.251494	0.894867	0.325567	0	2.809e-07	5.32198	3	2126.1	2.43979	52.2963	0
4508047	cEDcGkPLSIEADDNGcFPLDGHVLcR	1	3	1	N-Term(iTRAQ4plex); C1(Carbamidomethyl); C4(Carbamidomethyl); K6(iTRAQ4plex); C17(Carbamidomethyl); C26(Carbamidomethyl)	0	0.801794	1.38361	0.703675	0	1.226e-07	5.32177	4	3422.53	-3.84706	62.8148	0
5031977	sTQAPLIIRPDSGNPLDTVLk	5	1	1	N-Term(iTRAQ4plex); K21(iTRAQ4plex)	0	1.18774	0.503017	7.50035	0	1.185e-09	5.32113	3	2523.43	-1.68739	75.6754	0
112382250	eQWLNNMQIPEkLEDLEVIQHR	1	3	1	N-Term(iTRAQ4plex); K12(iTRAQ4plex)	0	0.267133	0.953512	0.336079	0	2.147e-07	5.32075	4	3050.61	5.77312	89.499	1
4502067	gVcEETSGAYEk	2	1	1	N-Term(iTRAQ4plex); C3(Carbamidomethyl); K12(iTRAQ4plex)	0	0.176301	0.70631	0.311683	0	1.386e-09	5.32046	2	1617.77	-0.533137	6.73167	0
5453595	sALFAQINQGESITHALk	7	1	1	N-Term(iTRAQ4plex); K18(iTRAQ4plex)	0	1.12473	0.961055	1.15546	0	3.086e-08	5.32022	3	2216.22	-3.54815	62.3123	0
4758638	fHDFLGDSWGILFSHPR	6	1	1	N-Term(iTRAQ4plex)	0	0.554839	1.06319	0.654311	0	5.36e-10	5.31968	2	2175.07	-9.15868	90.8573	0
530374190	sLDDDLDGVPLDATEDSkk	1	5	1	N-Term(iTRAQ4plex); K18(iTRAQ4plex); K19(iTRAQ4plex)	0	1.41649	0.974683	1.87459	0	5.814e-10	5.31931	3	2465.26	-1.68487	53.2061	1
156938343	acEFGGFQAQIQFGPHVEHk	1	3	1	N-Term(iTRAQ4plex); C2(Carbamidomethyl); K20(iTRAQ4plex)	0	0.520812	0.806544	0.675633	0	9.14e-09	5.31837	4	2575.28	3.41755	61.7645	0
52487191	gTINFLHADcDkFR	1	1	1	N-Term(iTRAQ4plex); C10(Carbamidomethyl); K12(iTRAQ4plex)	0	1.25362	0.822337	0.931656	0	5.422e-08	5.31797	3	1982.01	-2.17688	41.3085	1
28866957	sSRPSMDSEGGSLLLDEDSEVFk	1	4	1	N-Term(iTRAQ4plex); K23(iTRAQ4plex)	0	0.334915	1.83159	0.677476	0	1.817e-09	5.31691	3	2773.33	-4.09236	55.0634	0
54873613	vcGSDGVTYGNEcQLk	2	4	1	N-Term(iTRAQ4plex); C2(Carbamidomethyl); C13(Carbamidomethyl); K16(iTRAQ4plex)	0	0.17371	1.3064	0.209686	0	7.67e-09	5.31652	2	2074.99	4.90859	29.003	0
530423321	eLSEIMHEQIcPLEEk	1	2	1	N-Term(iTRAQ4plex); C11(Carbamidomethyl); K16(iTRAQ4plex)	0	0.50281	1.03309	0.633658	0	3.994e-08	5.31612	3	2273.14	2.05001	87.4501	0
5453597	eGAAHAFAQYNmDQFTPVk	4	1	1	N-Term(iTRAQ4plex); M12(Oxidation); K19(iTRAQ4plex)	0	1.08345	0.852986	1.164	0	9.973e-09	5.31555	3	2429.17	-2.72948	38.5386	0
167466160	dRDDEEAAPLLR	1	2	1	N-Term(iTRAQ4plex)	0	1.13283	0.834557	1.1124	0	1.519e-06	5.31536	3	1543.78	-3.8648	46.7903	1
4758012	lEcSEELGDLVk	2	8	1	N-Term(iTRAQ4plex); C3(Carbamidomethyl); K12(iTRAQ4plex)	0	1.25108	0.823113	1.23108	0	1.176e-08	5.31523	2	1679.87	-2.30083	51.2344	0
47834348	eLVELSQASPHDISNVLk	1	2	1	N-Term(iTRAQ4plex); K18(iTRAQ4plex)	0	0.61035	0.942354	0.958623	0	1.12e-09	5.31462	3	2267.25	-0.28596	64.1519	0
18104989	iQNSGDFYDLYGGEk	1	4	1	N-Term(iTRAQ4plex); K15(iTRAQ4plex)	0	0.391405	0.79282	0.826212	0	4.088e-10	5.31428	2	1993.98	0.524699	62.0345	0
112382250	lESEHPDQAQAILSR	1	3	1	N-Term(iTRAQ4plex)	0	0.300899	1.5185	0.401651	0	1.342e-07	5.31349	3	1837.95	-3.34071	35.9965	0
530404628	fNHDGEEEEEDDDYGSR	2	11	1	N-Term(iTRAQ4plex)	0	0.869711	0.972845	0.73033	0	4.398e-10	5.31346	3	2186.85	-1.75758	24.5213	0
119943098	sIEELQDWDGQSPATVSHQk	2	3	1	N-Term(iTRAQ4plex); K20(iTRAQ4plex)	0	0.757628	0.900785	1.18337	0	3.885e-09	5.31301	3	2543.26	-2.45002	47.1842	0
25777612	eEAATGGGSTGEADGk	1	1	1	N-Term(iTRAQ4plex); K16(iTRAQ4plex)	0	1.5228	0.971758	1.78953	0	6.13e-12	5.31271	2	1724.82	0.359269	11.9186	0
4503729	vGEVcHITckPEYAYGSAGSPPk	3	2	1	N-Term(iTRAQ4plex); C5(Carbamidomethyl); C9(Carbamidomethyl); K10(iTRAQ4plex); K23(iTRAQ4plex)	0	1.77603	0.833145	1.5251	0	1.564e-07	5.31263	3	2939.47	-1.39738	29.3374	0
13124879	kATQQAEQLSNELATER	3	4	1	N-Term(iTRAQ4plex); K1(iTRAQ4plex)	0	0.095482	0.985123	0.466524	0	3.504e-09	5.31186	3	2205.17	0.555183	46.6863	1
68508957	dAGAPTYMYEFQYRPSFSSDMkPk	2	6	1	N-Term(iTRAQ4plex); K22(iTRAQ4plex); K24(iTRAQ4plex)	0	0.359608	1.07632	0.200222	0	9.404e-07	5.31171	4	3248.57	-0.8815	52.5157	0
259906020	kcEAEEAEPPAATQPQTSETQTSHLPESER	1	6	1	N-Term(iTRAQ4plex); K1(iTRAQ4plex); C2(Carbamidomethyl)	0	0.579904	0.685455	0.570458	0	5.714e-09	5.31152	4	3626.71	-1.12908	14.2157	1
50845386	tDLEkDIISDTSGDFR	20	3	1	N-Term(iTRAQ4plex); K5(iTRAQ4plex)	0	0.164887	1.34425	0.278827	0	6.28e-10	5.31125	2	2100.07	2.39109	53.0679	1
13994151	vWSPLVTEEGkR	2	1	1	N-Term(iTRAQ4plex); K11(iTRAQ4plex)	0	0.416545	1.41949	0.465027	0	1.627e-07	5.31088	3	1688.96	3.39357	51.5506	1
68160937	kVEQLQQEYTEMk	2	1	1	N-Term(iTRAQ4plex); K1(iTRAQ4plex); K13(iTRAQ4plex)	0	0.887447	1.21424	1.34415	0	1.752e-07	5.31082	3	2086.12	0.611446	39.1676	1
5803137	gFGFITFTNPEHASVAMR	5	1	1	N-Term(iTRAQ4plex)	0	1.22086	1.1382	1.01614	0	1.882e-08	5.31005	3	2126.06	1.78696	77.3441	0
530416393	dkWLAPDGLIFPDR	2	6	1	N-Term(iTRAQ4plex); K2(iTRAQ4plex)	0	0.867718	0.942491	1.08164	0	1.227e-07	5.30988	3	1931.06	0.681941	80.0898	1
40316915	kkPFVYTQGQAVLNR	1	2	1	N-Term(iTRAQ4plex); K1(iTRAQ4plex); K2(iTRAQ4plex)	0	1.40021	0.843882	0.906988	0	2.81e-08	5.30962	3	2181.28	-2.08526	26.2643	1
14389309	aYHEQLTVAEITNAcFEPANQmVk	5	2	1	N-Term(iTRAQ4plex); C15(Carbamidomethyl); M22(Oxidation); K24(iTRAQ4plex)	0	1.66319	0.88879	0.969114	0	3.645e-11	5.30944	3	3068.5	-2.66201	53.23	0
4503015	vALNVScANLLDkDIGSk	3	1	1	N-Term(iTRAQ4plex); C7(Carbamidomethyl); K13(iTRAQ4plex); K18(iTRAQ4plex)	0	1.70987	1.1192	0.821522	0	3.956e-08	5.30917	3	2349.31	-3.88824	83.1869	1
7705638	tkLEEALSPEVLELR	2	1	1	N-Term(iTRAQ4plex); K2(iTRAQ4plex)	0	1.13436	1.00345	1.26549	0	1.525e-08	5.30911	3	2015.16	-1.42523	69.923	1
154355000	mILIQDGSQNTNVDkPLR	1	2	1	N-Term(iTRAQ4plex); K15(iTRAQ4plex)	0	1.09357	1.24735	1.15346	0	9.033e-08	5.30873	3	2330.27	-3.45064	41.2821	0
4557587	gEGMSQAATIck	1	1	1	N-Term(iTRAQ4plex); C11(Carbamidomethyl); K12(iTRAQ4plex)	0	0.492339	0.953945	0.572816	0	5.378e-09	5.30814	2	1540.77	-0.581912	17.769	0
5453980	kFDDGEDPLDAESQQGGGGNPFHR	2	1	1	N-Term(iTRAQ4plex); K1(iTRAQ4plex)	0	1.50818	1.30501	1.90798	0	9.03e-10	5.30793	3	2861.33	-1.24642	36.6491	1
21361462	qEELESTEVGVQGGAFEGTHMGPFVER	2	2	1	N-Term(iTRAQ4plex)	0		1.70311	0.158956	0	1.139e-08	5.30723	3	3064.45	3.09028	91.0569	0
27502427	gSVAIWSGkPPIcEk	2	8	1	N-Term(iTRAQ4plex); K9(iTRAQ4plex); C13(Carbamidomethyl); K15(iTRAQ4plex)	0	0.962687	1.17363	0.634764	0	2.095e-09	5.30682	3	2061.16	2.44801	54.2103	0
21361181	eQPLDEELkDAFQNAYLELGGLGER	1	4	1	N-Term(iTRAQ4plex); K9(iTRAQ4plex)	0	1.13574	0.940856	0.736089	0	9.712e-08	5.30658	3	3122.57	-6.75063	95.4038	1
25777600	dTSEDIEELVEPVAAHGPk	3	2	1	N-Term(iTRAQ4plex); K19(iTRAQ4plex)	0	1.10648	1.08684	0.626924	0	2.331e-11	5.30625	3	2324.18	-0.874351	65.0075	0
18375501	eEAPDILcLQETk	2	2	1	N-Term(iTRAQ4plex); C8(Carbamidomethyl); K13(iTRAQ4plex)	0	1.8628	0.934459	1.34051	0	1.595e-08	5.30493	2	1833.95	-1.91398	51.8479	0
25777730	gFFIkPTVFGGVQDDMR	4	2	1	N-Term(iTRAQ4plex); K5(iTRAQ4plex)	0	1.5689	0.874945	2.05131	0	8.125e-09	5.30473	3	2202.16	-2.18267	63.6386	0
530394571	eQPEkEPELQQYVPQLQNNTILR	3	3	1	N-Term(iTRAQ4plex); K5(iTRAQ4plex)	0	1.07515	0.798821	0.944591	0	1.459e-09	5.30464	3	3082.64	-1.98608	69.7807	1
10835073	lGEVVNTHGPVEPDkDNIR	2	3	1	N-Term(iTRAQ4plex); K15(iTRAQ4plex)	0	0.889786	1.07711	1.06575	0	3.038e-08	5.30438	3	2377.26	-4.78801	56.9965	1
118572606	aQVSDSATYTcHVANVAGTAEk	1	1	1	N-Term(iTRAQ4plex); C11(Carbamidomethyl); K22(iTRAQ4plex)	0	0.10575	0.550202	0.155822	0	1e-11	5.30436	3	2568.26	0.299898	27.933	0
224586817	sTITEIkEcADEPVGk	2	3	1	N-Term(iTRAQ4plex); K7(iTRAQ4plex); C9(Carbamidomethyl); K16(iTRAQ4plex)	0	2.3758	1.0045	1.14389	0	1.006e-08	5.30418	3	2209.16	-5.1794	33.2048	1
116063573	gkLDVQFSGLTk	7	2	1	N-Term(iTRAQ4plex); K2(iTRAQ4plex); K12(iTRAQ4plex)	0	0.514379	1.3723	0.839396	0	1.408e-06	5.30405	3	1725.02	-6.72065	37.7675	1
4506787	qSPEHNLTHPELSVAVEMLSSVALINR	1	2	1	N-Term(iTRAQ4plex)	0	0.288088	0.985644	0.967055	0	2.382e-09	5.30399	4	3115.62	-4.72189	95.2128	0
4502511	tEHYEEQIEAFk	4	1	1	N-Term(iTRAQ4plex); K12(iTRAQ4plex)	0	0.236601	0.88707	0.689412	0	4.337e-08	5.30364	2	1811.91	0.87903	35.4938	0
530366611	eLHDSEGQQLALNk	1	13	1	N-Term(iTRAQ4plex); K14(iTRAQ4plex)	0	2.2401	1.06825	1.50357	0	1.447e-07	5.30356	3	1869.98	-4.19839	20.8053	0
62414289	eTNLDSLPLVDTHSkR	1	1	1	N-Term(iTRAQ4plex); K15(iTRAQ4plex)	0	0.323679	1.26202	0.398086	0	1.436e-06	5.30309	4	2113.14	-4.34517	36.1663	1
70780353	vLVSVSEHTWTEQPEAESSQADRDR	2	6	1	N-Term(iTRAQ4plex)	0	0.0904782	0.734929	0.187662	0	7.707e-07	5.3028	4	3000.45	1.75501	42.7595	1
19743823	fQGQTcEmcQTcLGVcAEHk	2	2	1	N-Term(iTRAQ4plex); C6(Carbamidomethyl); M8(Oxidation); C9(Carbamidomethyl); C12(Carbamidomethyl); C16(Carbamidomethyl); K20(iTRAQ4plex)	0	0.323309	1.29508	0.545531	0	2.228e-08	5.30219	3	2748.19	-1.67045	26.7193	0
156119625	aDVQAHGEGQEFSITcLVDEEEmk	1	3	1	N-Term(iTRAQ4plex); C16(Carbamidomethyl); M23(Oxidation); K24(iTRAQ4plex)	0	0.626841	0.523448	0.563406	0	9.501e-08	5.30203	3	3026.39	-3.02248	58.0825	0
4885063	vDkGVVPLAGTDGETTTQGLDGLSER	15	3	1	N-Term(iTRAQ4plex); K3(iTRAQ4plex)	0	1.85518	1.0104	1.0106	0	1.662e-10	5.30201	3	2903.52	0.156947	61.3184	1
12667788	kGAGDGSDEEVDGk	2	2	1	N-Term(iTRAQ4plex); K1(iTRAQ4plex); K14(iTRAQ4plex)	0	0.438257	0.839558	0.998576	0	7.98e-08	5.30196	3	1795.91	1.3629	4.18719	1
11321601	fTTDDSIcVLGISk	4	6	1	N-Term(iTRAQ4plex); C8(Carbamidomethyl); K14(iTRAQ4plex)	0	2.24949	0.750112	2.88816	0	4.207e-10	5.30151	2	1843.97	1.41831	78.1666	0
166795236	tLVRPSEHALVDNDGLYDPDcDPEGR	4	1	1	N-Term(iTRAQ4plex); C21(Carbamidomethyl)	0	0.549833	1.00749	0.363009	0	2.093e-11	5.30049	4	3084.45	0.530948	40.9095	0
4504183	tLGLYGkDQQEAALVDMVNDGVEDLR	1	2	1	N-Term(iTRAQ4plex); K7(iTRAQ4plex)	0	0.384132	1.46874	0.569423	0	4.527e-10	5.3004	3	3137.6	-0.881733	96.4054	1
530412098	tcPkPDDLPFSTVVPLk	6	2	1	N-Term(iTRAQ4plex); C2(Carbamidomethyl); K4(iTRAQ4plex); K17(iTRAQ4plex)	0	0.380206	0.903517	0.436925	0	8.071e-08	5.30021	3	2346.31	-0.882908	72.4446	0
530412098	kFIcPLTGLWPINTLk	3	2	1	N-Term(iTRAQ4plex); K1(iTRAQ4plex); C4(Carbamidomethyl); K16(iTRAQ4plex)	0	0.371547	0.690245	0.28511	0	3.125e-07	5.30001	3	2333.37	-4.1022	89.9413	1
530425859	qSVFkDFYELEPEk	2	2	1	N-Term(iTRAQ4plex); K5(iTRAQ4plex); K14(iTRAQ4plex)	0	0.601971	1.2327	0.524507	0	5.221e-09	5.29991	3	2191.15	-4.69944	67.0904	1
530396653	sHIMPAEFSScPLNSDEEVNk	2	2	1	N-Term(iTRAQ4plex); C11(Carbamidomethyl); K21(iTRAQ4plex)	0	0.554883	1.1988	1.55338	0	7.305e-09	5.29991	3	2679.26	-2.4265	45.4269	0
259906020	nLkTEEEEEEEEEEEEDDEEEEGDDEGQk	2	6	1	N-Term(iTRAQ4plex); K3(iTRAQ4plex); K29(iTRAQ4plex)	0	1.4047	1.45821	0.97894	0	1.497e-11	5.29943	3	3931.61	-2.95082	42.2383	1
108773782	tQAIVcQQLDLTHLk	2	1	1	N-Term(iTRAQ4plex); C6(Carbamidomethyl); K15(iTRAQ4plex)	0	1.26642	1.159	1.58499	0	2.17e-09	5.2986	3	2056.14	-1.14545	64.189	0
4501867	vAVPSTIHcDHLIEAQVGGEk	3	2	1	N-Term(iTRAQ4plex); C9(Carbamidomethyl); K21(iTRAQ4plex)	0	1.54071	0.81991	1.48597	0	4.141e-09	5.29845	3	2548.34	0.48866	41.0714	0
21361176	iAkEEIFGPVQQIMk	4	2	1	N-Term(iTRAQ4plex); K3(iTRAQ4plex); K15(iTRAQ4plex)	0	0.0845516	0.911189	0.112134	0	2.655e-08	5.29772	3	2163.26	2.4528	68.9083	1
7657069	rPcPFWNDISQcGR	2	1	1	N-Term(iTRAQ4plex); C3(Carbamidomethyl); C12(Carbamidomethyl)	0	1.70086	0.668535	1.18786	0	9.247e-08	5.297	3	1936.9	0.589333	68.4095	0
11095441	sDkWIDIHNPATNEVIGR	1	2	1	N-Term(iTRAQ4plex); K3(iTRAQ4plex)	0	1.60606	1.08086	0.674034	0	1.352e-09	5.29686	3	2353.25	0.0225489	45.9572	1
67782358	dFHINLFQVLPWLk	3	1	1	N-Term(iTRAQ4plex); K14(iTRAQ4plex)	0	0.281416	0.773891	0.392906	0	1.13e-07	5.29642	3	2058.18	-0.526825	113.89	0
115298678	aDIGcTPGSGkDYAGVFSDAGLTFTSSSGQQTAQR	3	1	1	N-Term(iTRAQ4plex); C5(Carbamidomethyl); K11(iTRAQ4plex)	0	0.133586	0.727024	0.175552	0	5.661e-08	5.29575	4	3825.8	-5.95162	63.7858	1
91105764	lTcQVEHDGQPAVSk	2	4	1	N-Term(iTRAQ4plex); C3(Carbamidomethyl); K15(iTRAQ4plex)	0	0.378934	1.03489	0.736531	0	3.675e-08	5.29527	3	1957.01	0.390015	32.3515	0
195976805	vAIVkPGVPmEIVLNk	1	2	1	N-Term(iTRAQ4plex); K5(iTRAQ4plex); M10(Oxidation); K16(iTRAQ4plex)	0	2.43931	1.42431	1.60975	0	9.132e-07	5.29509	3	2155.32	-1.70421	55.3163	0
4503607	lGGEVScLVAGTk	2	1	1	N-Term(iTRAQ4plex); C7(Carbamidomethyl); K13(iTRAQ4plex)	0	1.89581	0.973088	1.42102	0	4.617e-09	5.29481	2	1578.87	-2.95122	47.9435	0
530415476	lTEDkADVQSIIGLQR	3	2	1	N-Term(iTRAQ4plex); K5(iTRAQ4plex)	0	1.28329	0.92757	0.63921	0	7.839e-10	5.29477	3	2074.17	0.117449	52.1742	1
6912238	kGVLFGVPGAFTPGcSk	2	2	1	N-Term(iTRAQ4plex); K1(iTRAQ4plex); C15(Carbamidomethyl); K17(iTRAQ4plex)	0	0.636075	1.02578	0.44689	0	1.875e-07	5.29461	3	2154.21	-1.05707	51.2511	1
54607053	eGVLTGSPEQkEEAAk	1	2	1	N-Term(iTRAQ4plex); K11(iTRAQ4plex); K16(iTRAQ4plex)	0	1.73217	0.719979	1.41078	0	1.238e-08	5.29367	3	2105.15	1.71745	16.4833	1
312922364	eGPIDLGAcNQDDWISAVRPVIEk	1	10	1	N-Term(iTRAQ4plex); C9(Carbamidomethyl); K24(iTRAQ4plex)	0	1.84627	0.797016	1.10732	0	6.886e-11	5.29364	3	2970.5	-9.24272	72.8243	0
46852147	kPGLEEAVESAcAMR	2	1	1	N-Term(iTRAQ4plex); K1(iTRAQ4plex); C12(Carbamidomethyl)	0	3.53313	0.623195	1.7921	0	1.329e-09	5.2934	3	1935.97	-9.00408	42.3056	0
4885063	gILAADESVGSMAk	2	2	1	N-Term(iTRAQ4plex); K14(iTRAQ4plex)	0	2.07968	1.33897	1.61819	0	2.199e-09	5.29293	2	1636.88	-1.95347	56.2564	0
30240932	kMQELLQTQDFSk	1	2	1	N-Term(iTRAQ4plex); K1(iTRAQ4plex); K13(iTRAQ4plex)	0	0.186067	1.2042	0.291587	0	5.902e-07	5.29253	3	2028.11	-2.0609	41.6345	1
22325356	akEDIVTEQIDFSAAR	3	5	1	N-Term(iTRAQ4plex); K2(iTRAQ4plex)	0	0.251626	2.03114	0.417084	0	6.631e-10	5.2913	3	2081.11	0.323678	56.5059	1
530425512	qLPAQPPEHAVDGEGFk	1	3	1	N-Term(iTRAQ4plex); K17(iTRAQ4plex)	0	1.05105	1.00506	0.988795	0	2.342e-07	5.29086	3	2108.09	-3.77415	46.4237	0
530372452	kGGSFQLNELQGLk	2	3	1	N-Term(iTRAQ4plex); K1(iTRAQ4plex); K14(iTRAQ4plex)	0	0.299108	0.681996	1.42592	0	5.183e-07	5.29012	3	1951.14	1.14249	42.592	1
4507491	yGHAAcFGLQPGcLR	1	2	1	N-Term(iTRAQ4plex); C6(Carbamidomethyl); C13(Carbamidomethyl)	0	0.349187	0.581517	0.407494	0	7.429e-08	5.29006	3	1850.89	-1.23951	37.5672	0
193211480	eAIQcVDNNQSVLVSAHTSAGk	2	1	1	N-Term(iTRAQ4plex); C5(Carbamidomethyl); K22(iTRAQ4plex)	0	1.84433	1.01922	1.57926	0	1.205e-11	5.28997	3	2616.31	-7.23061	59.5912	0
71773110	sLAELGGHLDQQVEEFRR	1	1	1	N-Term(iTRAQ4plex)	0	0.181304	0.688579	0.172778	0	1.038e-08	5.28978	4	2228.15	-3.68449	52.79	1
109148508	eYAEDDNIYQQk	4	1	1	N-Term(iTRAQ4plex); K12(iTRAQ4plex)	0	1.13232	1.23275	1.53542	0	1.22e-08	5.28912	2	1803.86	-0.416063	52.4928	0
115298678	tELRPGETLNVNFLLR	1	1	1	N-Term(iTRAQ4plex)	0	0.0656603	0.684044	0.2983	0	2.361e-08	5.28784	3	2016.13	-0.497215	71.6777	0
39725636	qLVEQVEQIQk	2	1	1	N-Term(iTRAQ4plex); K11(iTRAQ4plex)	0	2.41484	1.03874	1.61327	0	9.583e-07	5.28774	2	1629.94	0.908862	44.7942	0
20070125	ikPHLMSQELPEDWDk	3	6	1	N-Term(iTRAQ4plex); K2(iTRAQ4plex); K16(iTRAQ4plex)	0	1.2691	0.80927	1.9766	0	3.987e-07	5.28739	3	2398.27	-3.01799	46.164	0
19920317	gAHPSGGADDVAk	2	1	1	N-Term(iTRAQ4plex); K13(iTRAQ4plex)	0	2.1796	1.19086	3.24353	0	1.275e-09	5.28648	3	1469.76	2.36322	16.3998	0
41322908	aIQNEISSLkDER	1	2	1	N-Term(iTRAQ4plex); K10(iTRAQ4plex)	0	0.695644	0.976295	0.616146	0	1.326e-09	5.2864	3	1790.99	2.57506	67.8028	1
4503841	sDSFENPVLQQHFR	3	3	1	N-Term(iTRAQ4plex)	0	0.8667	0.970969	1.0736	0	5.716e-08	5.28628	3	1847.92	0.00557469	42.8723	0
530419332	vAGQDGSVVQFk	7	7	1	N-Term(iTRAQ4plex); K12(iTRAQ4plex)	0	1.09475	1.16548	1.08059	0	1.384e-08	5.28623	2	1522.84	-4.38773	35.8827	0
4885399	kAEEELGELEAk	1	1	1	N-Term(iTRAQ4plex); K1(iTRAQ4plex); K12(iTRAQ4plex)	0	1.25353	1.07408	1.32718	0	8.203e-07	5.28608	3	1777.99	-3.26257	28.3662	1
530395517	aEPYAADEGSGEGHk	1	3	1	N-Term(iTRAQ4plex); K15(iTRAQ4plex)	0	0.764172	0.991116	0.934313	0	3.424e-10	5.28599	3	1805.85	0.156812	10.4546	0
4759082	lVNmLDAVQENQHk	3	1	1	N-Term(iTRAQ4plex); M4(Oxidation); K14(iTRAQ4plex)	0	0.111509	1.53064	0.274249	0	5.519e-08	5.28416	3	1943.03	3.06851	43.5624	0
194473714	aALVAQNYINYQQGTPHR	2	1	1	N-Term(iTRAQ4plex)	0	0.5386	0.893457	0.533995	0	1.495e-08	5.28356	3	2188.13	-2.19431	44.6031	0
4506723	ncLTNFHGMDLTR	3	3	1	N-Term(iTRAQ4plex); C2(Carbamidomethyl)	0	1.54908	0.911639	1.43933	0	1.354e-08	5.28327	3	1722.82	2.1649	44.729	0
38044112	eENSGLLQELEELRk	1	8	1	N-Term(iTRAQ4plex); K15(iTRAQ4plex)	0	0.779334	1.1983	0.848438	0	2.484e-08	5.28279	3	2075.12	1.05949	93.5091	1
[truncated: 41,896 more rows]
