# Supplementary material for: Protein signatures of molecular pathways in non-small cell lung carcinoma (NSCLC): comparison of glycoproteomics and global proteomics
Source: Clin Proteomics. 2017 Aug 15;14:31. doi: 10.1186/s12014-017-9166-9 (PMC5557576; doi:10.1186/s12014-017-9166-9)
Supplement: Supplementary file 10 — Additional file 10. Diseases and biofunctions of lung cancers by ingenuity pathway analysis (IPA). [file 12014_2017_9166_MOESM10_ESM.zip › New folder (2)/Raw Data Gobal Set6.xlsx]

## Sheet: Global Set6
Accession	Sequence	# PSMs	# Proteins	# Protein Groups	Modifications	ΔCn	115/114	116/114	117/114	q-Value	PEP	XCorr	Charge	MH+ [Da]	ΔM [ppm]	RT [min]	# Missed Cleavages
4504347	kVADALTNAVAHVDDmPNALSALSDLHAHk	101	1	1	N-Term(iTRAQ4plex); K1(iTRAQ4plex); M16(Oxidation); K30(iTRAQ4plex)	0	0.705561	0.358754	0.314747	0	1.172e-10	11.6105	5	3572.9	4.92631	72.7663	1
4507149	gLTEGLHGFHVHEFGDNTAGcTSAGPHFNPLSR	21	1	1	N-Term(iTRAQ4plex); C21(Carbamidomethyl)	0	1.07101	0.904404	0.988731	0	1.417e-12	11.4884	5	3663.72	-3.24375	50.1186	0
112382250	dVAEEIANYRPTLDTLHEQASALPQEHAESPDVR	5	3	1	N-Term(iTRAQ4plex)	0	1.23762	0.382711	0.564471	0	4.649e-08	10.8945	4	3945.93	0.139513	58.8202	0
4504347	vADALTNAVAHVDDmPNALSALSDLHAHk	214	1	1	N-Term(iTRAQ4plex); M15(Oxidation); K29(iTRAQ4plex)	0	0.649748	0.321173	0.21666	0	2.972e-12	10.7578	4	3300.69	-0.59566	87.0209	0
4504347	kVADALTNAVAHVDDMPNALSALSDLHAHk	52	1	1	N-Term(iTRAQ4plex); K1(iTRAQ4plex); K30(iTRAQ4plex)	0	0.672099	0.263203	0.25812	0	6.078e-11	10.5699	5	3556.87	-4.82076	70.3621	1
4504347	vADALTNAVAHVDDMPNALSALSDLHAHk	155	1	1	N-Term(iTRAQ4plex); K29(iTRAQ4plex)	0	0.679485	0.261059	0.19068	0	1.502e-11	10.4512	4	3284.7	1.49536	97.1248	0
4758032	tcVQTLEGHAQNVScASFHPELPIIITGSEDGTVR	3	1	1	N-Term(iTRAQ4plex); C2(Carbamidomethyl); C15(Carbamidomethyl)	0	1.60738	2.38519	1.80492	0	4.484e-09	10.155	4	3967.94	-0.0459327	76.4119	0
4504351	gTFSQLSELHcDkLHVDPENFR	39	1	1	N-Term(iTRAQ4plex); C11(Carbamidomethyl); K13(iTRAQ4plex)	0	0.78912	0.235844	0.329728	0	8.878e-10	10.0836	4	2917.45	-0.421524	74.6086	1
38570105	tDHPTLTPAQLHHLLSHYQLGPGR	2	5	1	N-Term(iTRAQ4plex)	0	1.10774	0.323866	0.288032	0	5.733e-09	10.0223	5	2833.51	2.7525	73.8329	0
4557395	lIQFHFHWGSLDGQGSEHTVDkk	3	1	1	N-Term(iTRAQ4plex); K22(iTRAQ4plex); K23(iTRAQ4plex)	0	0.604574	0.290653	0.410155	0	6.318e-08	10.021	5	3098.63	2.68419	73.2276	1
372266129	nSGVPDDIFkLDDLSVLDLSHNQLTEcPR	2	8	1	N-Term(iTRAQ4plex); K10(iTRAQ4plex); C27(Carbamidomethyl)	0	0.909669	0.938931	0.824199	0	5.723e-08	10.0051	4	3585.82	2.06652	111.011	1
530360970	tSPADHGGSVGSESGGSAVDSVAGEHSVSGR	1	12	1	N-Term(iTRAQ4plex)	0	1.25905	1.83663	1.20053	0	2.892e-13	9.93992	4	2984.37	-0.964414	25.4524	0
7661920	gLLALGDYMNVQcHAcIGGTNVGEDIRk	1	1	1	N-Term(iTRAQ4plex); C13(Carbamidomethyl); C16(Carbamidomethyl); K28(iTRAQ4plex)	0	1.25337	1.40129	1.89363	0	8.764e-13	9.89745	4	3349.67	1.40902	76.9121	1
4504347	lLSHcLLVTLAAHLPAEFTPAVHASLDk	29	1	1	N-Term(iTRAQ4plex); C5(Carbamidomethyl); K28(iTRAQ4plex)	0	0.709607	0.183246	0.132095	0	6.243e-11	9.83699	4	3312.84	1.13448	99.7334	0
530362278	qQVEAAETIkEETDGLHEELEFIR	1	8	1	N-Term(iTRAQ4plex); K10(iTRAQ4plex)	0	1.15972	0.516766	0.677709	0	1.715e-10	9.74178	4	3102.58	-2.62015	94.8278	1
9257257	lHHVSSLAWLDEHTLVTTSHDASVk	4	4	1	N-Term(iTRAQ4plex); K25(iTRAQ4plex)	0	0.894817	0.764037	0.715678	0	2.102e-10	9.74078	5	3071.6	-3.64763	38.5695	0
4502027	lVRPEVDVMcTAFHDNEETFLk	115	1	1	N-Term(iTRAQ4plex); C10(Carbamidomethyl); K22(iTRAQ4plex)	0	1.04961	0.362703	0.152916	0	2.009e-08	9.73505	4	2938.47	1.05255	76.692	0
4502027	lVRPEVDVMcTAFHDNEETFLkk	26	1	1	N-Term(iTRAQ4plex); C10(Carbamidomethyl); K22(iTRAQ4plex); K23(iTRAQ4plex)	0	0.938443	0.233365	0.20111	0	2.008e-11	9.65027	4	3210.67	0.275364	82.3824	1
7019545	rILNEDGSPNLDFkPEDQPHFDIkDEF	2	1	1	N-Term(iTRAQ4plex); K14(iTRAQ4plex); K24(iTRAQ4plex)	0	0.965688	0.684752	1.42817	0	2.227e-06	9.50582	5	3647.83	-1.76877	79.1301	2
7657056	gGAFEGTLHGPFGHGYGEGAGEGIDDAEWVVAR	4	1	1	N-Term(iTRAQ4plex)	0	1.88359	0.294478	0.386862	0	7.067e-12	9.49057	4	3459.61	-0.284455	75.8671	0
530355398	sHPEVSIEHLGQVVQcSR	21	1	1	N-Term(iTRAQ4plex); C16(Carbamidomethyl)	0	1.04282	0.753006	3.89481	0	7.811e-11	9.48005	4	2206.12	0.678947	60.8225	0
126012571	eASITVSVLHGTHSGPSYTPVPGSTRPIR	3	8	1	N-Term(iTRAQ4plex)	0	1.2789	0.755481	0.780621	0	2.137e-11	9.4574	5	3147.67	-0.122049	45.7644	0
4502027	eFNAETFTFHADIcTLSEkER	9	2	1	N-Term(iTRAQ4plex); C14(Carbamidomethyl); K19(iTRAQ4plex)	0	1.02307	0.220972	0.370707	0	1.059e-09	9.44908	4	2833.37	1.51316	70.4883	1
34452173	sSNPLSLLASVHQLQGFTYTATAIQNVVHR	1	2	1	N-Term(iTRAQ4plex)	0	0.744253	1.26943	0.908557	0	3.701e-10	9.41881	4	3396.82	2.95905	109.995	0
222136639	dAIkPNLMQTLEGTPVFVHAGPFANIAHGNSSIIADR	2	2	1	N-Term(iTRAQ4plex); K4(iTRAQ4plex)	0	0.676794	0.995357	0.684418	0	1.654e-10	9.35268	5	4190.21	1.97494	106.906	0
13129110	dATWSPLNHSLLTTVGWDHQVVHHVVPTEPLPAPGPASVTE	2	2	1	N-Term(iTRAQ4plex)	0	0.829379	0.958589	0.679003	0	3.563e-07	9.3441	5	4536.32	2.19529	91.9416	0
71361688	gNPGSHFcGGTLIHPSFVLTAAHcLR	11	1	1	N-Term(iTRAQ4plex); C8(Carbamidomethyl); C24(Carbamidomethyl)	0	1.27717	0.684578	0.801144	0	1.413e-10	9.33899	5	2950.47	2.05573	60.8304	0
31657142	dLNLDGFNDIVIGAPLEDDHGGAVYIYHGSGk	3	1	1	N-Term(iTRAQ4plex); K32(iTRAQ4plex)	0	1.29528	0.24037	0.513399	0	3.628e-10	9.32993	4	3659.84	5.20786	103.162	0
16306550	lNPNFLVDFGkEPLGPALAHELR	2	4	1	N-Term(iTRAQ4plex); K11(iTRAQ4plex)	0	1.09878	0.321347	0.342252	0	1.306e-10	9.292	4	2835.58	2.23618	94.1453	1
50301238	lDYNNIPTVVFSHPPIGTVGLTEDEAIHk	2	4	1	N-Term(iTRAQ4plex); K29(iTRAQ4plex)	0	0.844948	1.80369	0.579387	0	4.979e-09	9.24877	4	3464.82	-2.05561	76.2085	0
255958306	dIAQQLQATcTSLGSSIQGLPTNVkDQVQQAR	1	3	1	N-Term(iTRAQ4plex); C10(Carbamidomethyl); K25(iTRAQ4plex)	0	0.998915	1.10555	4.34059	0	2.696e-10	9.22452	4	3743.96	0.949214	88.1716	1
56550081	yQHTGAVLDcAFYDPTHAWSGGLDHQLk	3	2	1	N-Term(iTRAQ4plex); C10(Carbamidomethyl); K28(iTRAQ4plex)	0	1.08774	1.14281	0.792286	0	3.404e-10	9.21188	5	3475.67	-0.329404	68.2321	0
4557367	lTFGESLMTHAMTFTAVSEkDDQDGAFTk	1	2	1	N-Term(iTRAQ4plex); K20(iTRAQ4plex); K29(iTRAQ4plex)	0	1.08245	0.963545	1.21353	0	2.542e-09	9.19463	4	3610.79	3.62567	94.3205	1
105990532	sGVQMNTNFFHESGLEAHVALk	1	1	1	N-Term(iTRAQ4plex); K22(iTRAQ4plex)	0	0.712144	0.284514	0.347576	0	4.33e-10	9.19041	4	2704.38	1.26156	63.4299	0
54607135	aSPAPGSGHPEGPGAHLDMNSLDR	2	1	1	N-Term(iTRAQ4plex)	0	1.14696	1.42876	0.932903	0	8.95e-10	9.17323	4	2514.19	-0.881668	31.0057	0
5453541	tSNkPLMIIHHLDEcPHSQALk	11	1	1	N-Term(iTRAQ4plex); K4(iTRAQ4plex); C15(Carbamidomethyl); K22(iTRAQ4plex)	0	0.872645	2.32576	8.30242	0	2.014e-11	9.1671	4	3001.6	-1.00924	40.4764	0
24430181	kEELEEVAHELAETEHENTVLR	1	21	1	N-Term(iTRAQ4plex); K1(iTRAQ4plex)	0	1.03826	0.806043	0.617623	0	4.845e-11	9.14119	4	2893.48	-0.283258	82.961	1
4557581	kTQTVcNFTDGALVQHQEWDGkESTITR	4	1	1	N-Term(iTRAQ4plex); K1(iTRAQ4plex); C6(Carbamidomethyl); K22(iTRAQ4plex)	0	1.05048	0.491313	1.72788	0	4.068e-11	9.12049	4	3681.87	-0.069842	48.9382	2
6005942	lADDVDLEQVANETHGHVGADLAALcSEAALQAIR	4	2	1	N-Term(iTRAQ4plex); C26(Carbamidomethyl)	0	1.04671	0.587397	0.613641	0	1.867e-11	9.1024	4	3816.91	3.82509	111.117	0
57222563	eQHQHSDLDSNQTHSSGTVTSSSSTANIDDLkk	1	2	1	N-Term(iTRAQ4plex); K32(iTRAQ4plex); K33(iTRAQ4plex)	0	0.960679	1.24485	1.52746	0	2.578e-10	9.05067	5	3986.92	-1.08166	22.1647	1
4505621	wSGPLSLQEVDEQPQHPLHVTYAGAAVDELGk	10	2	1	N-Term(iTRAQ4plex); K32(iTRAQ4plex)	0	1.22748	0.561309	0.866929	0	4.503e-11	9.05042	4	3759.93	1.31583	91.627	0
24497577	qIDDILSVASVRPAVLQVEcHPYLAQNELIAHcQAR	3	1	1	N-Term(iTRAQ4plex); C20(Carbamidomethyl); C33(Carbamidomethyl)	0	1.17706	1.41182	1.12255	0	1.423e-09	9.02832	5	4258.21	3.81229	92.5299	0
41327764	lQcPQVDLFYLHAPDHGTPVEETLHAcQR	4	2	1	N-Term(iTRAQ4plex); C3(Carbamidomethyl); C27(Carbamidomethyl)	0	1.22096	0.781147	0.831912	0	4.887e-11	9.01941	4	3575.71	-4.97648	69.1265	0
46852390	ekETLAVNYEkEEEFLTNELSR	1	1	1	N-Term(iTRAQ4plex); K2(iTRAQ4plex); K11(iTRAQ4plex)	0	0.876134	1.6913	2.38555	0	5.167e-09	9.0141	4	3103.62	1.83479	74.7789	2
4504349	gTFATLSELHcDkLHVDPENFR	337	1	1	N-Term(iTRAQ4plex); C11(Carbamidomethyl); K13(iTRAQ4plex)	0	0.80163	0.147346	0.286529	0	1.049e-08	8.99955	4	2874.44	-0.190203	96.1833	1
7669492	gILGYTEHQVVSSDFNSDTHSSTFDAGAGIALNDHFVk	66	3	1	N-Term(iTRAQ4plex); K38(iTRAQ4plex)	0	1.12208	1.19202	1.78794	0	6.725e-10	8.97667	5	4325.1	0.834915	91.6534	0
116063573	vHSPSGALEEcYVTEIDQDkYAVR	4	2	1	N-Term(iTRAQ4plex); C11(Carbamidomethyl); K20(iTRAQ4plex)	0	1.20334	0.606683	0.39687	0	7.003e-09	8.96366	4	3054.51	-0.786801	52.1573	1
4557581	tQTVcNFTDGALVQHQEWDGkESTITR	4	1	1	N-Term(iTRAQ4plex); C5(Carbamidomethyl); K21(iTRAQ4plex)	0	0.82324	0.326334	2.14242	0	5.063e-11	8.95789	4	3409.66	-1.57569	44.1379	1
308818200	mLEMGITGPEGHVLSRPEELEAEAVFR	3	2	1	N-Term(iTRAQ4plex)	0	1.10812	0.981104	0.881829	0	6.96e-12	8.95458	4	3141.59	1.26132	95.4556	0
16579888	sSFATcVLVSEEDkHAIIVEPEkR	4	1	1	N-Term(iTRAQ4plex); C6(Carbamidomethyl); K14(iTRAQ4plex); K23(iTRAQ4plex)	0	0.902868	0.7004	1.26337	0	5.628e-09	8.94503	4	3176.7	-0.936471	44.2323	2
5031887	gGHSGQLGPSSVAPSFRPEDELEHLTkk	1	2	1	N-Term(iTRAQ4plex); K27(iTRAQ4plex); K28(iTRAQ4plex)	0	0.971812	0.590036	1.23921	0	3.639e-06	8.87672	6	3392.8	0.885308	40.7321	1
21536286	sMTEAEQQQLIDDHFLFDkPVSPLLLASGmAR	4	1	1	N-Term(iTRAQ4plex); K19(iTRAQ4plex); M30(Oxidation)	0	1.25659	0.174722	0.249508	0	1.769e-07	8.87449	4	3891.98	-1.32281	81.3499	0
70780353	tGFTPLHIAAHYENLNVAQLLLNR	1	6	1	N-Term(iTRAQ4plex)	0	0.719701	0.326996	0.149323	0	4.749e-11	8.8726	4	2849.55	-0.175672	81.7599	0
56847620	lAVNNIAGIEEVNMIkDDGTVIHFNNPk	1	1	1	N-Term(iTRAQ4plex); K16(iTRAQ4plex); K28(iTRAQ4plex)	0	0.951196	1.11502	2.35301	0	5.48e-09	8.86336	4	3497.89	3.28461	82.1789	1
226530908	mGYAEEAPYDAIHVGAAAPVVPQALIDQLkPGGR	3	5	1	N-Term(iTRAQ4plex); K30(iTRAQ4plex)	0	0.826811	0.644363	0.967393	0	1.675e-09	8.84865	4	3793.01	2.82436	81.0111	0
31377644	eYVNSTSEESHDEDEIRPVQQQDLHR	2	2	1	N-Term(iTRAQ4plex)	0	1.18937	1.44359	1.43688	0	1.293e-06	8.84171	5	3284.51	-2.31768	25.9647	0
87196339	fEPGQSYAGVVQYSHSQMQEHVSLR	7	1	1	N-Term(iTRAQ4plex)	0	1.4382	0.309689	0.265677	0	1.614e-11	8.83934	4	3008.44	0.0912145	58.3663	0
91208423	gPAWVGSHGVLQHTQGLPADR	4	1	1	N-Term(iTRAQ4plex)	0	1.04286	0.827934	0.850209	0	4.55e-09	8.83817	4	2327.21	-1.50272	40.4303	0
47933379	lLEAHEEQNVDSYTESVkEYDSISR	2	1	1	N-Term(iTRAQ4plex); K18(iTRAQ4plex)	0	1.13335	0.335641	2.09648	0	1.18e-08	8.81671	4	3229.58	0.569446	60.0982	1
530411584	sGDRGETGPAGPTGPVGPVGAR	2	2	1	N-Term(iTRAQ4plex)	0	0.405399	2.64277	0.569573	0	7.793e-12	8.81665	3	2136.08	-4.20425	24.9063	1
530436796	sPAHLFYPGETWSDAGNHcVTHQcEk	4	3	1	N-Term(iTRAQ4plex); C19(Carbamidomethyl); C24(Carbamidomethyl); K26(iTRAQ4plex)	0	0.922593	0.611666	6.57555	0	1.05e-09	8.79306	5	3316.51	-1.81434	58.1415	0
25453472	sLAGSSGPGASSGTSGDHGELVVR	14	5	1	N-Term(iTRAQ4plex)	0	0.901063	1.47528	1.51079	0	2.368e-11	8.78427	3	2329.14	-4.52216	27.0792	0
156119625	aDVQAHGEGQEFSITcLVDEEEMkk	2	3	1	N-Term(iTRAQ4plex); C16(Carbamidomethyl); K24(iTRAQ4plex); K25(iTRAQ4plex)	0	0.955515	0.567798	0.912198	0	1.21e-10	8.76126	4	3282.6	0.0448267	66.2045	1
122939155	eGSVVVDLAAEAGGNFETTkPGELYIHk	1	1	1	N-Term(iTRAQ4plex); K20(iTRAQ4plex); K28(iTRAQ4plex)	0	0.951691	1.34212	0.500438	0	2.687e-10	8.75115	5	3363.79	2.71014	82.6316	0
10092665	fkDSIQTLGHVDSSGQVHcVSPLLYESGR	1	1	1	N-Term(iTRAQ4plex); K2(iTRAQ4plex); C19(Carbamidomethyl)	0	1.74456	0.121577	0.164489	0	1.175e-09	8.74195	4	3504.77	-2.65226	51.5067	1
4501887	tTGIVMDSGDGVTHTVPIYEGYALPHAILR	59	4	1	N-Term(iTRAQ4plex)	0	1.03159	0.912148	0.958019	0	5.405e-11	8.74046	4	3327.72	0.57102	68.3749	0
7669492	rVIISAPSADAPMFVMGVNHEk	7	3	1	N-Term(iTRAQ4plex); K22(iTRAQ4plex)	0	0.74816	0.550647	1.44409	0	4.431e-10	8.70201	4	2657.4	-3.9519	49.1285	1
35493916	kNFESLSEAFSVASAAAVLSHNR	3	5	1	N-Term(iTRAQ4plex); K1(iTRAQ4plex)	0	0.942456	1.55752	1.40754	0	2.503e-11	8.6977	4	2723.45	4.06789	83.7598	1
157653329	gPVLPPESFVVLHRPNQDQILTNLSk	5	1	1	N-Term(iTRAQ4plex); K26(iTRAQ4plex)	0	1.03113	1.85274	0.555784	0	4.227e-09	8.69036	4	3186.8	4.55992	78.4215	0
66933016	kQLLcGAAIGTHEDDkYR	2	1	1	N-Term(iTRAQ4plex); K1(iTRAQ4plex); C5(Carbamidomethyl); K16(iTRAQ4plex)	0	1.05416	1.27691	1.33565	0	1.098e-09	8.68409	4	2507.35	2.37931	33.8857	2
4502403	eISPDTTLLDLQNNDISELRk	4	1	1	N-Term(iTRAQ4plex); K21(iTRAQ4plex)	0	1.35156	0.665106	1.3069	0	1.205e-08	8.67681	3	2702.47	9.01371	65.7752	1
4504235	gVFHAIVSGGHEcGVATkPGIYTLLTk	1	1	1	N-Term(iTRAQ4plex); C13(Carbamidomethyl); K18(iTRAQ4plex); K27(iTRAQ4plex)	0	0.883258	0.487806	1.01027	0	2.964e-11	8.67495	4	3244.78	-1.50909	64.1136	0
9257257	nIDNPALADIYTEHAHQVVVAk	9	2	1	N-Term(iTRAQ4plex); K22(iTRAQ4plex)	0	1.13864	1.05752	1.29891	0	1.819e-12	8.67166	3	2706.45	2.5899	63.0713	0
11056044	gQYISPFHDIPIYADkDVFHmVVEVPR	6	1	1	N-Term(iTRAQ4plex); K16(iTRAQ4plex); M21(Oxidation)	0	0.832382	0.95948	1.53125	0	1.22e-06	8.65345	5	3476.79	-1.34859	70.6359	1
530416694	sPEEQcLDVVTHWIQEGEEGRPk	1	5	1	N-Term(iTRAQ4plex); C6(Carbamidomethyl); K23(iTRAQ4plex)	0	0.949765	2.12333	2.78411	0	6.107e-10	8.64196	4	3011.48	1.69326	73.4097	0
187608516	gANQHATDEEGkDPLSIAVEAANADIVTLLR	1	2	1	N-Term(iTRAQ4plex); K12(iTRAQ4plex)	0	0.85506	0.432987	0.905538	0	3.038e-11	8.61168	4	3506.84	1.62497	110.276	1
4506675	lAHLGVQVkGEDEEENNLEVR	2	1	1	N-Term(iTRAQ4plex); K9(iTRAQ4plex)	0	0.863757	0.993807	3.69041	0	9.279e-10	8.59056	4	2666.38	-5.60889	31.3949	1
194394158	aQVWLEQVcAHLGLGVQEPHPGER	1	2	1	N-Term(iTRAQ4plex); C9(Carbamidomethyl)	0	1.41926	0.489062	0.863911	0	6.036e-12	8.58692	4	2854.45	-0.0918713	83.7155	0
301171475	kGADSLEDFLYHEGYAcTSIHGDR	4	8	1	N-Term(iTRAQ4plex); K1(iTRAQ4plex); C17(Carbamidomethyl)	0	1.23062	0.785985	0.993716	0	1.061e-11	8.58324	5	3029.43	1.25005	66.5253	1
4505029	sLSNVIAHEISHSWTGNLVTNk	5	4	1	N-Term(iTRAQ4plex); K22(iTRAQ4plex)	0	0.975702	0.6768	0.704558	0	6.155e-10	8.57491	4	2695.45	5.04072	80.2864	0
11559929	qAIVDkVPSVSSSALVSSLHLLk	2	1	1	N-Term(iTRAQ4plex); K6(iTRAQ4plex); K23(iTRAQ4plex)	0	1.02997	1.64633	1.21972	0	1.209e-08	8.57238	4	2810.67	1.1802	98.125	1
375331941	gPSFDVQVGLHELLGHGSGk	3	3	1	N-Term(iTRAQ4plex); K20(iTRAQ4plex)	0	1.08199	1.09524	0.976387	0	3.624e-10	8.55918	4	2322.24	-3.57868	62.539	0
4758488	tEVSFTLNEDLANIHDIGGkPASVSAPR	1	1	1	N-Term(iTRAQ4plex); K20(iTRAQ4plex)	0	0.996908	1.09679	1.94922	0	1.837e-10	8.55206	4	3226.7	1.35125	84.4383	0
221316593	lGNSIGTLTAHDRDEENTANSFLNYR	1	1	1	N-Term(iTRAQ4plex)	0	0.865959	0.610454	3.21804	0	8.033e-10	8.54392	4	3052.49	2.83187	64.1414	1
4757810	fENAFLSHVVSQHQALLGTIR	4	4	1	N-Term(iTRAQ4plex)	0	0.858475	0.744465	1.09204	0	1.677e-11	8.54211	4	2511.36	-0.549364	81.0503	0
308818195	iLDLGITGPEGHVLSRPEEVEAEAVNR	16	3	1	N-Term(iTRAQ4plex)	0	1.05446	0.473357	0.55982	0	8.173e-11	8.53493	4	3044.62	1.75747	88.308	0
530426358	vPHSLDLSSPNMANTVNAALkPLETLSR	1	6	1	N-Term(iTRAQ4plex); K21(iTRAQ4plex)	0	0.883691	1.05737	0.985031	0	1.273e-09	8.51829	4	3263.78	3.62387	109.503	0
156616290	hGkPEcPVHPTELVFALDHSR	5	1	1	N-Term(iTRAQ4plex); K3(iTRAQ4plex); C6(Carbamidomethyl)	0	1.77933	0.20727	0.224239	0	1.279e-07	8.51406	5	2714.41	0.516702	59.1734	0
33469964	gTTTVDGAGFGIDRPAELSkEDDEYEAFR	2	2	1	N-Term(iTRAQ4plex); K20(iTRAQ4plex)	0	0.921898	1.15789	1.76888	0	4.652e-09	8.51336	4	3434.65	-3.79615	62.1749	1
115527062	vGVVQYSHEGTFEAIQLDDERIDSLSSFk	1	3	1	N-Term(iTRAQ4plex); K29(iTRAQ4plex)	0	0.991875	0.254808	0.354926	0	9.578e-10	8.51268	4	3557.8	-1.00165	94.3908	1
375331941	aYAANSHQGQMLAQYIESFTQGSIEAHk	1	3	1	N-Term(iTRAQ4plex); K28(iTRAQ4plex)	0	1.20735	1.26931	1.66191	0	2.193e-11	8.4991	4	3368.66	-0.627914	91.2538	0
42542405	tVQHQDcSPLSGDYVIEDVQGDDkR	1	5	1	N-Term(iTRAQ4plex); C7(Carbamidomethyl); K24(iTRAQ4plex)	0	0.761059	0.832811	0.615293	0	3.267e-11	8.48836	4	3149.51	1.44112	54.8858	1
4759274	sEPTQALELTEDDIkEDGIVPLR	5	1	1	N-Term(iTRAQ4plex); K15(iTRAQ4plex)	0	1.00248	0.728772	0.885559	0	7.289e-10	8.48684	3	2856.52	5.29008	100.815	1
67782319	qIAERPAEETGPQEEEGETAGEAPVSHHAATER	4	3	1	N-Term(iTRAQ4plex)	0	0.607134	0.344116	0.246242	0	1.917e-11	8.48517	5	3657.7	-2.60752	17.9565	0
21396480	vLAGQTLDINMAGEPkPDRPk	3	2	1	N-Term(iTRAQ4plex); K16(iTRAQ4plex); K21(iTRAQ4plex)	0	0.871948	0.948794	1.38087	0	2.053e-09	8.46875	4	2682.5	-0.43384	50.2881	0
23510340	iHVSDQELQSANASVDDSRLEELk	4	4	1	N-Term(iTRAQ4plex); K24(iTRAQ4plex)	0	1.15531	0.873881	1.51603	0	1.291e-08	8.46215	4	2971.5	-7.65725	55.9848	1
26051231	eVWSEGLGYADVENRVPckPETVMR	1	3	1	N-Term(iTRAQ4plex); C18(Carbamidomethyl); K19(iTRAQ4plex)	0	1.02755	0.694365	1.32486	0	7.912e-09	8.46012	4	3209.59	-1.59026	66.6319	1
4758032	sTAQQELDGkPASPTPVIVASHTANkEEk	2	1	1	N-Term(iTRAQ4plex); K10(iTRAQ4plex); K26(iTRAQ4plex); K29(iTRAQ4plex)	0	0.952633	1.69401	1.32286	0	3.273e-09	8.45151	5	3609.94	-4.06438	28.7971	1
62414289	ekLQEEMLQREEAENTLQSFR	5	1	1	N-Term(iTRAQ4plex); K2(iTRAQ4plex)	0	0.943427	0.451254	2.47427	0	1.077e-06	8.44609	4	2896.47	-0.109533	56.6348	2
222352151	cSDAAGYPHATHDLEGPPLDAYSIQGQHTISPLDLAk	1	1	1	N-Term(iTRAQ4plex); C1(Carbamidomethyl); K37(iTRAQ4plex)	0	0.811488	1.86076	1.39367	0	1.326e-06	8.4279	5	4234.09	3.6677	76.1748	0
4507521	iSSIQATTAAGSGHPTSccSAAEIMAVLFFHTMR	2	2	1	N-Term(iTRAQ4plex); C18(Carbamidomethyl); C19(Carbamidomethyl)	0	1.18326	0.902742	0.689857	0	3.502e-10	8.40644	4	3754.8	1.4793	107.785	0
333440442	aQASGSAHSTPNLGHPEDSGVSAPAPGkEEGGPGPVSTPDNR	1	5	1	N-Term(iTRAQ4plex); K28(iTRAQ4plex)	0	1.71044	1.79634	1.17045	0	5.81e-08	8.40116	5	4308.05	-5.60934	31.5313	1
31621305	aVkEEGFPIRPHYFWPLLVGR	2	1	1	N-Term(iTRAQ4plex); K3(iTRAQ4plex)	0	1.00926	1.58623	0.765894	0	4.332e-07	8.4	4	2799.58	4.28161	79.2454	1
4503549	gGHFcGATLIAPNFVMSAAHcVANVNVR	9	1	1	N-Term(iTRAQ4plex); C5(Carbamidomethyl); C21(Carbamidomethyl)	0	1.25736	0.841238	0.836227	0	5.416e-10	8.39403	4	3114.52	-3.97593	71.5869	0
41152506	lDRDSLVHSSPHVALSHVDAR	2	1	1	N-Term(iTRAQ4plex)	0	0.727974	0.839094	0.803842	0	2.946e-09	8.39077	5	2455.29	-0.306318	50.1852	1
530369962	aPPHELTEEEkQQILHSEEFLSFFDHSTR	2	7	1	N-Term(iTRAQ4plex); K11(iTRAQ4plex)	0	1.07846	0.748722	1.60788	0	6.08e-07	8.39062	5	3769.9	7.68425	93.1074	1
525342536	gVENVYTQHQPFLHETLDHLIk	2	4	1	N-Term(iTRAQ4plex); K22(iTRAQ4plex)	0	1.0278	0.747629	0.791159	0	5.746e-09	8.3822	4	2906.54	-1.82775	62.4958	0
157412270	gNFGGSFAGSFGGAGGHAPGVAR	10	8	1	N-Term(iTRAQ4plex)	0	0.987966	0.871475	1.08364	0	3.177e-13	8.37329	3	2179.05	-2.54727	41.6225	0
31542319	kFGVVLDEIkPSSAPELQAVR	1	3	1	N-Term(iTRAQ4plex); K1(iTRAQ4plex); K10(iTRAQ4plex)	0	0.754233	0.717482	1.13235	0	1.046e-09	8.36668	4	2715.58	0.908896	66.4749	1
18375673	eNPSATLEDLEkPGVDEEPQHVLLR	4	2	1	N-Term(iTRAQ4plex); K12(iTRAQ4plex)	0	1.30337	1.03307	0.684094	0	1.772e-10	8.36522	4	3103.61	-2.35162	62.1742	0
5453541	tSNkPLMIIHHLDEcPHSQALkk	6	1	1	N-Term(iTRAQ4plex); K4(iTRAQ4plex); C15(Carbamidomethyl); K22(iTRAQ4plex); K23(iTRAQ4plex)	0	0.92686	1.13286	6.61371	0	1.975e-08	8.35744	6	3273.8	-0.340466	35.8308	1
530384037	iHQQELEVGISSHQPSFAALNR	2	6	1	N-Term(iTRAQ4plex)	0	1.10243	0.570334	0.569228	0	3.497e-10	8.35087	4	2605.36	-1.83959	53.068	0
4557485	kAEEEHLGILGPQLHADVGDk	3	1	1	N-Term(iTRAQ4plex); K1(iTRAQ4plex); K21(iTRAQ4plex)	0	0.820455	0.581119	0.521692	0	2.478e-11	8.35056	4	2688.47	-0.0111385	40.548	1
530395074	sIFGEDALANVSIEkPIHQGPDAAVTGHIR	3	1	1	N-Term(iTRAQ4plex); K15(iTRAQ4plex)	0	0.870171	1.88534	0.983994	0	1.191e-12	8.34048	5	3430.83	-0.0666866	65.2858	0
76496475	aGLGSGLSLSGLVHPELSR	4	4	1	N-Term(iTRAQ4plex)	0	0.821447	0.625463	0.791033	0	3.328e-11	8.33624	3	1994.11	-0.452499	81.6857	0
530368098	gLPVTcEVAPHHLFLSHDDLER	2	5	1	N-Term(iTRAQ4plex); C6(Carbamidomethyl)	0	1.13446	1.83327	1.53509	0	8.259e-11	8.33618	4	2686.35	-2.07626	52.5317	0
4506013	gEEDPEEEHELPVDMETINLDRDAEDVDLNHYR	1	3	1	N-Term(iTRAQ4plex)	0	0.958259	0.723247	0.679436	0	2.496e-09	8.336	5	4067.81	-0.642585	77.8818	1
10092619	gNTPLHLAcEQGcLASVGVLTQScTTPHLHSILk	1	1	1	N-Term(iTRAQ4plex); C9(Carbamidomethyl); C13(Carbamidomethyl); C24(Carbamidomethyl); K34(iTRAQ4plex)	0	1.01987	1.36491	0.512034	0	5.414e-11	8.33346	5	3988.05	1.73836	76.052	0
223029410	qAAASATQTIAAAQHAASTPk	3	2	1	N-Term(iTRAQ4plex); K21(iTRAQ4plex)	0	0.987818	0.582643	0.479457	0	4.753e-12	8.33025	3	2283.23	-1.61265	47.0484	0
11056044	gQYISPFHDIPIYADkDVFHMVVEVPR	8	1	1	N-Term(iTRAQ4plex); K16(iTRAQ4plex)	0	1.00394	1.1453	1.70157	0	3.754e-08	8.32956	5	3460.78	-3.98814	80.4857	1
291084757	gFcHLcDGQEAccVGLEAGINPTDHLITAYR	2	3	1	N-Term(iTRAQ4plex); C3(Carbamidomethyl); C6(Carbamidomethyl); C12(Carbamidomethyl); C13(Carbamidomethyl)	0	1.49984	1.0205	0.881979	0	2.417e-10	8.30751	4	3678.66	-0.951672	71.0356	0
9910280	aYNYVAQEVDDYHAFQTLTHIYNk	2	1	1	N-Term(iTRAQ4plex); K24(iTRAQ4plex)	0	1.1	1.49335	2.48775	0	8.569e-08	8.3025	4	3191.55	-4.4843	84.6466	0
530416391	dYYFDSYAHFGIHEEMLkDEVR	2	8	1	N-Term(iTRAQ4plex); K18(iTRAQ4plex)	0	1.15248	0.957479	0.641592	0	5.959e-10	8.29029	4	3052.43	-1.88671	69.7697	1
4826998	dkLESEMEDAYHEHQANLLR	8	2	1	N-Term(iTRAQ4plex); K2(iTRAQ4plex)	0	1.09941	1.00795	1.24839	0	3.251e-10	8.27915	4	2716.34	6.42926	71.406	1
40353734	aDkDYHFkVDNDENEHQLSLR	4	4	1	N-Term(iTRAQ4plex); K3(iTRAQ4plex); K8(iTRAQ4plex)	0	0.943477	0.71881	3.26278	0	2.492e-07	8.27765	5	3005.5	-2.59293	28.8912	2
207113160	gkGSLGSQGAkDEPEEELQk	1	11	1	N-Term(iTRAQ4plex); K2(iTRAQ4plex); K11(iTRAQ4plex); K20(iTRAQ4plex)	0	0.834402	1.42749	2.51999	0	8.009e-08	8.27755	4	2663.43	-0.0882526	16.9216	2
30240932	lADVDkDGLLDDEEFALANHLIk	5	2	1	N-Term(iTRAQ4plex); K6(iTRAQ4plex); K23(iTRAQ4plex)	0	1.1486	0.341337	0.580456	0	2.405e-09	8.2762	4	2986.61	-1.01053	89.393	1
530408417	rFQSVESGANNVVFIR	1	2	1	N-Term(iTRAQ4plex)	0	0.768251	0.816447	0.673932	0	6.954e-09	8.27519	3	1967.06	1.71331	50.3271	1
33350932	tLHTTASNWLHLIPQTLSHLk	2	1	1	N-Term(iTRAQ4plex); K21(iTRAQ4plex)	0	1.088	0.53374	0.599608	0	1.157e-08	8.25809	5	2699.53	0.851581	84.2121	0
19743823	lGGIVLPNDGQcHLENNMYTMSHYYDYPSIAHLVQk	1	2	1	N-Term(iTRAQ4plex); C12(Carbamidomethyl); K36(iTRAQ4plex)	0	1.43363	0.406139	0.918472	0	5.366e-08	8.25738	5	4466.17	1.20682	92.215	0
530362278	aYHDLcDGSANQLQQLQSQLAHQTEQk	2	8	1	N-Term(iTRAQ4plex); C6(Carbamidomethyl); K27(iTRAQ4plex)	0	1.51486	0.574164	0.644136	0	8.805e-10	8.25457	4	3399.66	-1.00332	78.1555	0
46852398	sDEPARDDAAVETAEEAkEPAEADITELcR	3	1	1	N-Term(iTRAQ4plex); K18(iTRAQ4plex); C29(Carbamidomethyl)	0	1.1137	1.16825	1.8905	0	6.552e-10	8.24555	4	3576.69	0.830309	59.9793	2
118582275	aIHVHQFGDLSQGcESTGPHYNPLAVPHPQHPGDFGNFAVR	3	1	1	N-Term(iTRAQ4plex); C14(Carbamidomethyl)	0	1.02833	0.410727	0.317497	0	1.291e-08	8.23358	6	4635.22	-1.12229	48.3372	0
308818200	mLEmGITGPEGHVLSRPEELEAEAVFR	12	2	1	N-Term(iTRAQ4plex); M4(Oxidation)	0	0.976999	0.914466	0.813481	0	4.699e-09	8.23286	4	3157.59	3.79315	78.3825	0
5031703	hPDSHQLFIGNLPHEVDkSELk	3	1	1	N-Term(iTRAQ4plex); K18(iTRAQ4plex); K22(iTRAQ4plex)	0	0.967815	1.46404	1.71141	0	3.058e-07	8.23044	5	2972.61	4.97794	52.4046	1
21361591	ecFAPFSGGSFFEHEGRPLcENHFHAR	2	2	1	N-Term(iTRAQ4plex); C2(Carbamidomethyl); C20(Carbamidomethyl)	0	0.921721	0.670977	0.365416	0	3.627e-08	8.22146	5	3366.51	-0.16034	56.3444	0
38202255	fEDEEAQAVYWHSSAHIMGEAMER	1	2	1	N-Term(iTRAQ4plex)	0	0.978766	0.974153	0.751614	0	2.604e-11	8.221	4	2967.31	-0.451047	55.9207	0
4759082	sLEETLHTVDLSSDDDLPHDEEALEDSAEEkVEESR	1	1	1	N-Term(iTRAQ4plex); K31(iTRAQ4plex)	0	2.51418	0.168747	0.471013	0	1.295e-08	8.21033	5	4357.04	3.92485	88.8319	1
32189392	kLGcEVLGVSVDSQFTHLAWINTPR	5	3	1	N-Term(iTRAQ4plex); K1(iTRAQ4plex); C4(Carbamidomethyl)	0	0.732274	0.324233	0.321161	0	5.567e-10	8.20703	4	3115.67	1.75206	98.6393	1
21361513	sGGPHGAGVLGLHLEGPFISR	1	2	1	N-Term(iTRAQ4plex)	0	1.00718	0.981163	0.980354	0	2.758e-11	8.18859	4	2202.2	3.31673	71.7829	0
300192933	tVAYHEAGHAVAGWYLEHADPLLk	1	1	1	N-Term(iTRAQ4plex); K24(iTRAQ4plex)	0	0.806636	0.828038	0.737915	0	1.183e-09	8.17566	4	2936.53	0.785926	62.6494	0
35493916	nFESLSEAFSVASAAAVLSHNR	4	5	1	N-Term(iTRAQ4plex)	0	0.960671	1.10977	1.01678	0	1.009e-10	8.17459	3	2451.24	2.16433	97.003	0
91208426	eMEPLGWIHTQPNESPQLSPQDVTTHAk	1	1	1	N-Term(iTRAQ4plex); K28(iTRAQ4plex)	0	1.31343	1.40688	1.23711	0	1.604e-09	8.16982	4	3458.74	2.8487	72.8143	0
4757810	iTkFENAFLSHVVSQHQALLGTIR	2	4	1	N-Term(iTRAQ4plex); K3(iTRAQ4plex)	0	0.617238	0.502526	1.62989	0	2.259e-10	8.16934	5	2997.7	2.47168	84.985	1
19923497	lVDEPGHcADFHPSGTVVAIGTHSGR	3	4	1	N-Term(iTRAQ4plex); C8(Carbamidomethyl)	0	0.904992	1.30613	0.664901	0	1.233e-11	8.1693	4	2860.4	3.13566	48.1021	0
530436796	vGHTVGMDcQEcTcEAATWTLTcRPk	1	3	1	N-Term(iTRAQ4plex); C9(Carbamidomethyl); C12(Carbamidomethyl); C14(Carbamidomethyl); C23(Carbamidomethyl); K26(iTRAQ4plex)	0	1.12656	0.326382	10.2557	0	8.819e-10	8.16381	4	3356.51	-2.17119	51.1685	0
112382250	eVVAGSHELGQDYEHVTMLQER	9	3	1	N-Term(iTRAQ4plex)	0	1.1479	0.496091	0.778106	0	4.038e-10	8.16063	3	2671.28	-2.54628	51.4284	0
32455266	lNcQVIGASVDSHFcHLAWVNTPk	14	1	1	N-Term(iTRAQ4plex); C3(Carbamidomethyl); C15(Carbamidomethyl); K24(iTRAQ4plex)	0	1.0535	1.14741	0.967634	0	1.773e-09	8.15302	4	3041.54	1.51601	73.9971	0
21264602	gQDLGQAVLDAGHSVSTLEk	3	1	1	N-Term(iTRAQ4plex); K20(iTRAQ4plex)	0	1.7798	0.327692	0.330122	0	1.482e-10	8.14922	3	2313.23	1.06826	72.6546	0
530382849	kPALGFYDTSEENYQALDADFRk	1	2	1	N-Term(iTRAQ4plex); K1(iTRAQ4plex); K23(iTRAQ4plex)	0	0.905139	0.869696	1.7205	0	1.868e-08	8.14698	4	3110.58	1.14779	69.9597	1
25777615	tFEHVTSEIGAEEAEEVGVEHLLR	3	1	1	N-Term(iTRAQ4plex)	0	0.965276	0.55002	0.705652	0	1.108e-11	8.14281	4	2825.4	-1.60313	67.5149	0
5453599	kIDGQQTIIAcIESHQFQAk	4	1	1	N-Term(iTRAQ4plex); K1(iTRAQ4plex); C11(Carbamidomethyl); K20(iTRAQ4plex)	0	1.10624	0.897258	1.0401	0	8.811e-09	8.1421	4	2747.5	3.88184	77.0893	1
380837121	kLAFAYLEDLHSEFDEQHGk	4	1	1	N-Term(iTRAQ4plex); K1(iTRAQ4plex); K20(iTRAQ4plex)	0	0.843922	0.907138	0.895914	0	1.828e-10	8.14205	4	2809.45	0.734676	86.215	1
126362971	iALDkNPETRPSAAQLLEHPFVSSITSNk	2	1	1	N-Term(iTRAQ4plex); K5(iTRAQ4plex); K29(iTRAQ4plex)	0	1.15854	0.516665	0.90593	0	3.614e-06	8.12423	5	3595.97	-3.89439	71.6437	1
530405728	kFIQENIFGIcPHMTEDNkDLIQGk	2	3	1	K1(iTRAQ4plex); N-Term(iTRAQ4plex); C11(Carbamidomethyl); K19(iTRAQ4plex); K25(iTRAQ4plex)	0	1.1956	0.931184	2.01624	0	2.678e-07	8.10778	5	3551.89	0.489319	65.1243	2
166795299	gTADVTHDLQEMkEESR	3	2	1	N-Term(iTRAQ4plex); K13(iTRAQ4plex)	0	0.811597	0.431528	0.417818	0	2.511e-10	8.10126	3	2234.09	-4.12162	46.3222	1
115298668	lPGHAGSINEVAFHPDEPIIISASSDkR	1	1	1	N-Term(iTRAQ4plex); K27(iTRAQ4plex)	0	0.882802	0.64059	0.832468	0	2.743e-10	8.09528	5	3245.72	0.169327	60.4567	1
157276599	gEFYSENHHNPPPFAPPVMEFPAAHDR	1	3	1	N-Term(iTRAQ4plex)	0	0.757785	0.424422	0.342357	0	6.14e-09	8.09175	5	3234.5	1.46488	74.9235	0
7669492	vIHDNFGIVEGLMTTVHAITATQk	15	3	1	N-Term(iTRAQ4plex); K24(iTRAQ4plex)	0	0.739597	0.605218	0.943865	0	8.629e-09	8.09116	5	2883.57	2.04549	104.803	0
344179112	vEIYHEGSWGTIcDDSWDLSDAHVVcR	1	5	1	N-Term(iTRAQ4plex); C13(Carbamidomethyl); C26(Carbamidomethyl)	0	0.640765	0.698558	0.673587	0	1.744e-10	8.08864	4	3350.49	-1.43694	77.56	0
4759300	lSELDDRADALQAGASQFETSAAk	2	3	1	N-Term(iTRAQ4plex); K24(iTRAQ4plex)	0	1.05403	0.426897	1.77483	0	5.755e-09	8.0855	3	2782.4	-2.03002	55.402	1
118343647	dLVHTEGQLQNEEIVAHDGSATYLR	4	1	1	N-Term(iTRAQ4plex)	0	0.996064	1.4423	1.09847	0	5.848e-10	8.07865	4	2939.47	1.88452	70.5346	0
225543094	dNSPFDGPGGNLAHAFQPGPGIGGDAHFDEDER	2	2	1	N-Term(iTRAQ4plex)	0	0.588762	1.29016	4.61828	0	2.58e-09	8.07612	4	3537.58	-0.81479	59.3372	0
530436796	vGHTVGmDcQEcTcEAATWTLTcRPk	3	3	1	N-Term(iTRAQ4plex); M7(Oxidation); C9(Carbamidomethyl); C12(Carbamidomethyl); C14(Carbamidomethyl); C23(Carbamidomethyl); K26(iTRAQ4plex)	0	0.818658	0.853953	4.97856	0	4.615e-10	8.07297	4	3372.51	-1.81138	45.0057	0
47458820	eSHATLVFHNLLGEIDQQYSR	2	11	1	N-Term(iTRAQ4plex)	0	0.905087	0.757882	0.638424	0	2.2e-10	8.07173	4	2601.31	-1.81571	66.9798	0
62414289	kLHEEEIQELQAQIQEQHVQIDVDVSkPDLTAALR	3	1	1	N-Term(iTRAQ4plex); K1(iTRAQ4plex); K27(iTRAQ4plex)	0	0.936299	0.797061	1.0112	0	7.34e-09	8.07165	5	4483.42	-0.174862	94.5361	1
116734717	aIGQAGSLTSSEDTLTVVTADHSHVFTFGGYTPR	1	4	1	N-Term(iTRAQ4plex)	0	0.618708	0.76272	1.28438	0	8.776e-11	8.06873	4	3666.81	-2.58241	68.4319	0
19923483	kIYQNIQDGSLDLNAAESGVQHkPSAPQGGR	2	1	1	N-Term(iTRAQ4plex); K1(iTRAQ4plex); K23(iTRAQ4plex)	0	1.00751	0.845363	1.26181	0	2.845e-08	8.06652	5	3710.95	-1.83738	46.5571	1
530399081	gSHLDQGEAAVAFkPTSNR	2	3	1	N-Term(iTRAQ4plex); K14(iTRAQ4plex)	0	0.915039	1.31567	1.64073	0	3.777e-12	8.06585	3	2273.18	-3.87964	12.6707	0
228480205	gSSVVAYEGQSWHDYcFHck	15	3	1	N-Term(iTRAQ4plex); C16(Carbamidomethyl); C19(Carbamidomethyl); K20(iTRAQ4plex)	0	1.39083	0.332443	0.411966	0	7.445e-09	8.06469	4	2705.21	0.632942	54.1414	0
115298659	hEIDSYDDRFQSADETGQDLVNANHEASDEVR	1	1	1	N-Term(iTRAQ4plex)	0	0.66151	0.202413	0.0573598	0	5.273e-10	8.06043	4	3806.68	-0.969666	36.3855	1
28372509	dFAVLEDHTLAHSLQEQEIEHHLASNVQR	1	2	1	N-Term(iTRAQ4plex)	0	0.947718	1.55955	1.9824	0	9.969e-09	8.05853	5	3510.75	-0.0652654	64.4876	0
156071465	kEPSLLSPLHcWAVLLQHTR	4	4	1	N-Term(iTRAQ4plex); K1(iTRAQ4plex); C11(Carbamidomethyl)	0	0.910327	0.786986	0.728177	0	1.255e-10	8.0565	5	2673.49	0.311874	83.3759	1
24797076	gPLQHHNLLVcHVTDFYPGSIQVR	1	1	1	N-Term(iTRAQ4plex); C11(Carbamidomethyl)	0	0.836864	0.402058	0.324054	0	6.249e-07	8.03659	4	2931.54	7.60248	76.8632	0
19923592	ePEEINADDEIEDTcDHkEDDLGAVEEQR	1	1	1	N-Term(iTRAQ4plex); C15(Carbamidomethyl); K18(iTRAQ4plex)	0	1.36435	1.73453	0.997346	0	7.204e-11	8.03013	4	3688.63	0.170179	51.45	1
4557485	aEEEHLGILGPQLHADVGDk	3	1	1	N-Term(iTRAQ4plex); K20(iTRAQ4plex)	0	0.922006	0.622133	0.481481	0	1.484e-10	8.01723	4	2416.27	-0.00762746	47.5722	0
7657347	vLQHYQESDkGEELGPGNVQk	2	1	1	N-Term(iTRAQ4plex); K10(iTRAQ4plex); K21(iTRAQ4plex)	0	1.03276	1.18319	0.829979	0	3.886e-10	8.01459	4	2787.46	-0.278712	31.3866	1
5031873	ekYQEEFEHFQQELDkk	2	1	1	N-Term(iTRAQ4plex); K2(iTRAQ4plex); K16(iTRAQ4plex); K17(iTRAQ4plex)	0	0.8041	1.64303	0.93635	0	1.79e-09	8.01316	4	2831.47	0.530072	71.9614	2
115527062	aLcDRDVTVTAIGIGDMFHEk	5	3	1	N-Term(iTRAQ4plex); C3(Carbamidomethyl); K21(iTRAQ4plex)	0	1.48024	0.164028	0.314005	0	1.638e-09	8.01275	4	2636.35	2.45107	89.2332	1
499137509	eGGVFTFGAGGYGQLGHNSTSHEINPR	2	4	1	N-Term(iTRAQ4plex)	0	0.827514	0.772018	0.62575	0	3.38e-10	8.01082	4	2933.4	-2.37146	53.605	0
27597090	vREEGDEEGEGDEAEDEEQRGPELk	1	1	1	N-Term(iTRAQ4plex); K25(iTRAQ4plex)	0	0.912025	1.13198	1.12993	0	4.308e-10	8.0055	4	3119.41	-1.91903	21.6744	2
4885287	qFcLQNAQHDPLLTGVSSSTNPFRPQk	2	1	1	N-Term(iTRAQ4plex); C3(Carbamidomethyl); K27(iTRAQ4plex)	0	1.00095	0.878402	0.882158	0	3.869e-11	8.00488	4	3358.72	-0.281685	54.8519	0
4504347	tYFPHFDLSHGSAQVk	839	1	1	N-Term(iTRAQ4plex); K16(iTRAQ4plex)	0	0.71078	0.234846	0.167245	0	3.197e-09	8.00433	3	2122.08	-5.865	47.1773	0
4758582	eNTEGEYSSLEHESVAGVVESLk	2	2	1	N-Term(iTRAQ4plex); K23(iTRAQ4plex)	0	1.26651	1.09861	1.03454	0	3.371e-10	8.00118	3	2781.37	0.906982	74.824	0
73486658	iSVAGVTSSNVGYLAHAIHQVTk	3	2	1	N-Term(iTRAQ4plex); K23(iTRAQ4plex)	0	1.06643	1.27512	0.986493	0	8.182e-11	8.00043	4	2640.47	0.872627	76.5907	0
212276104	kALDSNSLENDDLSAPGREPGHFNPESR	2	28	1	N-Term(iTRAQ4plex); K1(iTRAQ4plex)	0	0.899405	0.608388	1.59397	0	4.511e-08	7.99216	5	3340.63	-2.18933	36.5835	2
530436796	aESHPEVNIEHLGQVVQcSR	8	3	1	N-Term(iTRAQ4plex); C18(Carbamidomethyl)	0	0.776812	0.693623	5.74089	0	3.253e-10	7.99201	3	2433.21	0.276999	49.5957	0
13236587	sGDTLLLLHHGDFSAEEVFHR	8	1	1	N-Term(iTRAQ4plex)	0	1.01744	0.660186	0.952633	0	7.409e-10	7.99169	4	2524.28	2.59869	80.8049	0
32189392	lVQAFQYTDEHGEVcPAGWkPGSDTIkPNVDDSk	7	1	1	N-Term(iTRAQ4plex); C15(Carbamidomethyl); K20(iTRAQ4plex); K27(iTRAQ4plex); K34(iTRAQ4plex)	0	0.812207	0.391599	0.163512	0	3.925e-09	7.97274	4	4365.19	0.1076	63.023	0
530413111	rDETALQEEEELQLALALSQSEAEEkER	1	3	1	N-Term(iTRAQ4plex); K26(iTRAQ4plex)	0	0.861392	0.619044	0.755095	0	1.384e-09	7.97259	4	3532.79	-0.152365	82.9598	2
4557663	aAQQQEEQEEkEEEDDEQTLHR	2	1	1	N-Term(iTRAQ4plex); K11(iTRAQ4plex)	0	0.750273	1.19849	2.24016	0	4.563e-08	7.9713	4	2987.37	0.145642	37.2615	1
42794771	qGLYELSASNFELHVAQGDHFIk	3	2	1	N-Term(iTRAQ4plex); K23(iTRAQ4plex)	0	0.877756	2.27158	1.91096	0	4.257e-11	7.96935	4	2891.51	5.64509	73.6268	0
22035646	fVTAAELPRDEADALYEALkk	1	1	1	N-Term(iTRAQ4plex); K20(iTRAQ4plex); K21(iTRAQ4plex)	0	1.49112	0.669307	1.35185	0	2.901e-06	7.96422	4	2782.55	3.71697	98.293	2
4501859	lFDFQGLQHQVAHVATQLEAAR	1	2	1	N-Term(iTRAQ4plex)	0	0.57851	1.04921	0.414631	0	5.215e-10	7.96397	4	2623.4	5.72978	85.3349	0
4504349	lLGNVLVcVLAHHFGk	65	1	1	N-Term(iTRAQ4plex); C8(Carbamidomethyl); K16(iTRAQ4plex)	0	0.651394	0.141736	0.15278	0	4.877e-11	7.96282	3	2065.2	2.85516	96.2421	0
93102364	aIWHAFTALDQDHSGk	2	2	1	N-Term(iTRAQ4plex); K16(iTRAQ4plex)	0	1.00064	0.827626	0.958518	0	4.163e-11	7.9537	3	2085.07	-1.259	45.4448	0
52632383	tDNAGDQHGGGGGGGGGAGAAGGGGGGENYDDPHkTPASPVVHIR	5	1	1	N-Term(iTRAQ4plex); K35(iTRAQ4plex)	0	1.08688	0.948483	0.863974	0	2.57e-12	7.94985	5	4327.01	-0.946973	22.764	1
86788015	iQcAAGYEQSEHNVcQDIDEcTAGTHNcR	7	3	1	N-Term(iTRAQ4plex); C3(Carbamidomethyl); C15(Carbamidomethyl); C21(Carbamidomethyl); C28(Carbamidomethyl)	0	1.25217	1.00174	0.3598	0	1.424e-10	7.94503	4	3567.49	0.176282	44.7502	0
9257257	kcFSIDNPGYEPEVVAVHPGGDTVAIGGVDGNVR	4	4	1	N-Term(iTRAQ4plex); K1(iTRAQ4plex); C2(Carbamidomethyl)	0	0.846777	0.820238	0.754751	0	1.535e-09	7.94173	4	3813.9	-2.04314	68.6594	1
116256354	cSVcEAPAIAIAVHSQDVSIPHcPAGWR	3	1	1	N-Term(iTRAQ4plex); C1(Carbamidomethyl); C4(Carbamidomethyl); C23(Carbamidomethyl)	0	1.53671	0.476613	0.383309	0	1.71e-09	7.935	4	3232.57	2.66671	70.4382	0
530422196	iSTcAPSTLHITQNTEQELHSPTVk	2	3	1	N-Term(iTRAQ4plex); C4(Carbamidomethyl); K25(iTRAQ4plex)	0	0.873485	0.740908	2.8123	0	3.643e-09	7.92708	4	3080.6	1.14872	55.1094	0
4507677	tVWDWELMNDIkPIWQRPSk	5	1	1	N-Term(iTRAQ4plex); K12(iTRAQ4plex); K20(iTRAQ4plex)	0	0.822785	0.998019	2.36597	0	2.013e-09	7.92581	4	2974.6	2.25455	105.365	0
20357547	hALDAHQQSIPAVLEIPSkEHPYDAAk	2	2	1	N-Term(iTRAQ4plex); K19(iTRAQ4plex); K27(iTRAQ4plex)	0	0.809882	1.03203	2.03251	0	7.636e-07	7.92008	6	3397.83	0.694826	53.0645	1
530397096	kLTFDTHALVQDLETHGFDk	2	3	1	N-Term(iTRAQ4plex); K1(iTRAQ4plex); K20(iTRAQ4plex)	0	0.785285	1.40172	1.06657	0	3.579e-09	7.91732	4	2747.48	2.26622	93.148	1
24638454	akDIVPGDIVEIAVGDkVPADIR	4	3	1	N-Term(iTRAQ4plex); K2(iTRAQ4plex); K17(iTRAQ4plex)	0	0.99387	1.12948	0.94918	0	5.054e-07	7.89478	4	2822.63	-1.6057	81.0552	2
4826762	aVGDkLPEcEADDGcPkPPEIAHGYVEHSVR	11	1	1	N-Term(iTRAQ4plex); K5(iTRAQ4plex); C9(Carbamidomethyl); C15(Carbamidomethyl); K17(iTRAQ4plex)	0	1.03867	0.0826712	0.387192	0	1.586e-09	7.89129	6	3864.9	-1.44032	36.3192	1
62912457	gkDHVVSDFSEHGSLk	3	3	1	N-Term(iTRAQ4plex); K2(iTRAQ4plex); K16(iTRAQ4plex)	0	0.832658	1.92064	1.26828	0	5.915e-10	7.89108	4	2174.16	-0.679909	18.2369	1
530371359	yPPPAVESDAADIVFLIDSSEGVRPDGFAHIR	15	5	1	N-Term(iTRAQ4plex)	0	1.47999	0.82035	0.566976	0	4.1e-11	7.88901	4	3584.82	1.84089	114.499	0
319918873	vPAEGLEEVLTTPETVLTGHTEk	5	5	1	N-Term(iTRAQ4plex); K23(iTRAQ4plex)	0	1.03504	1.44452	0.876245	0	9.235e-10	7.88795	4	2738.47	-1.41171	98.996	0
4502027	vHTEccHGDLLEcADDRADLAk	67	2	1	N-Term(iTRAQ4plex); C5(Carbamidomethyl); C6(Carbamidomethyl); C13(Carbamidomethyl); K22(iTRAQ4plex)	0	0.954173	0.266086	0.174822	0	2.253e-08	7.88214	4	2873.32	-1.29512	39.8424	1
5031887	gGHSGQLGPSSVAPSFRPEDELEHLTk	2	2	1	N-Term(iTRAQ4plex); K27(iTRAQ4plex)	0	0.960781	0.772883	0.604492	0	6.114e-09	7.88032	4	3120.59	-1.80252	44.4895	0
195927017	eESSGEGSGVEILANRPYTDGPGGSGQYTHk	1	3	1	N-Term(iTRAQ4plex); K31(iTRAQ4plex)	0	1.70114	2.58734	1.71857	0	7.516e-12	7.87742	4	3467.65	-0.223064	42.8151	0
530412211	tVEHGFPHQPSALGYSPSLR	2	8	1	N-Term(iTRAQ4plex)	0	0.819198	0.569987	0.863987	0	3.911e-10	7.87633	4	2324.19	-0.793809	59.5467	0
83627705	sHTEEDcTEELFDFLHAR	6	1	1	N-Term(iTRAQ4plex); C7(Carbamidomethyl)	0	1.01633	1.05131	1.41235	0	6.314e-09	7.86365	4	2380.06	0.549397	66.193	0
24307939	vVYGGGAAEIScALAVSQEADkcPTLEQYAMR	3	5	1	N-Term(iTRAQ4plex); C12(Carbamidomethyl); K22(iTRAQ4plex); C23(Carbamidomethyl)	0	1.22001	1.12525	1.57639	0	6.252e-10	7.86217	4	3732.85	5.43117	104.352	1
4506439	dYALHWLVLGTHTSDEQNHLVVAR	3	3	1	N-Term(iTRAQ4plex)	0	1.02739	1.1203	1.23641	0	8.815e-11	7.8607	4	2918.51	2.18462	73.1965	0
5031601	kASSEGGTAAGAGLDSLHk	4	3	1	N-Term(iTRAQ4plex); K1(iTRAQ4plex); K19(iTRAQ4plex)	0	1.20198	1.02671	1.19607	0	9.442e-11	7.85897	4	2189.19	-0.706109	19.195	1
20127408	qFTPcQLLADHANSPNkk	1	3	1	N-Term(iTRAQ4plex); C5(Carbamidomethyl); K17(iTRAQ4plex); K18(iTRAQ4plex)	0	1.01689	0.938757	0.737594	0	5.402e-08	7.85567	4	2501.33	-0.319127	58.1252	1
45439306	qQQFNVQALVAVGDHASk	2	2	1	N-Term(iTRAQ4plex); K18(iTRAQ4plex)	0	0.954868	1.41119	1.20182	0	4.814e-10	7.85451	3	2228.2	-0.541752	63.1218	0
10092665	dSIQTLGHVDSSGQVHcVSPLLYESGR	1	1	1	N-Term(iTRAQ4plex); C17(Carbamidomethyl)	0	1.64186	0.206357	0.260455	0	3.2e-10	7.84563	4	3085.51	0.0174783	65.3663	0
4503117	vFQSLPHENkPLTLSNYQTNk	9	1	1	N-Term(iTRAQ4plex); K10(iTRAQ4plex); K21(iTRAQ4plex)	0	0.860111	1.09477	1.95519	0	1.551e-08	7.8444	4	2890.58	-1.18392	42.6231	0
32454741	aVLSAEQLRDEEVHAGLGELLR	18	1	1	N-Term(iTRAQ4plex)	0	1.00589	1.55538	1.89185	0	4.587e-09	7.84436	4	2549.38	1.63175	76.1125	1
188219599	gQALITFEkEEVAQNVVSMSk	2	1	1	N-Term(iTRAQ4plex); K9(iTRAQ4plex); K21(iTRAQ4plex)	0	1.02522	1.28897	3.09881	0	3.106e-08	7.8415	3	2740.5	4.84825	77.4436	1
530371359	vVIHFTDGADGDLADLHR	13	5	1	N-Term(iTRAQ4plex)	0	1.1899	0.40975	0.358355	0	8.689e-10	7.84103	4	2095.08	3.50362	64.6956	0
14165452	kIPALTENDPETWIVcNFSVDHDSAPLNNR	2	3	1	N-Term(iTRAQ4plex); K1(iTRAQ4plex); C16(Carbamidomethyl)	0	1.2489	0.843123	1.20453	0	1.391e-10	7.84083	4	3740.86	0.216045	85.2632	1
29826323	gSTNLGVNQAGFTLHSAIYAARPDVk	1	8	1	N-Term(iTRAQ4plex); K26(iTRAQ4plex)	0	1.06692	0.493211	0.489804	0	2.3e-11	7.83521	4	2975.6	0.626006	47.9071	0
4506699	dHASIQMNVAEVDkVTGR	5	1	1	N-Term(iTRAQ4plex); K14(iTRAQ4plex)	0	0.977957	1.15692	2.62115	0	8.353e-09	7.83383	4	2258.18	-0.932614	36.4277	1
312922364	eGPIDLGAcNQDDWISAVRPVIEk	1	10	1	N-Term(iTRAQ4plex); C9(Carbamidomethyl); K24(iTRAQ4plex)	0	1.103	1.48984	1.16427	0	5.704e-10	7.8322	4	2970.54	6.61503	102.292	0
5729877	cNEIINWLDkNQTAEkEEFEHQQk	1	3	1	N-Term(iTRAQ4plex); C1(Carbamidomethyl); K10(iTRAQ4plex); K16(iTRAQ4plex); K24(iTRAQ4plex)	0	1.077	1.06257	0.994631	0	9.81e-06	7.82838	5	3607.82	-1.45964	49.9794	2
86788015	tcQDINEcETTNEcREDEMcWNYHGGFR	1	3	1	N-Term(iTRAQ4plex); C2(Carbamidomethyl); C8(Carbamidomethyl); C14(Carbamidomethyl); C20(Carbamidomethyl)	0	1.34313	0.746427	0.388105	0	1.735e-08	7.82567	4	3755.48	-0.692557	64.6836	1
40068485	gSILDAMRPQQLHATEITSSGFR	2	1	1	N-Term(iTRAQ4plex)	0	1.5272	0.863146	1.69933	0	7.696e-10	7.8183	4	2659.38	3.13864	72.6094	0
241982785	qVQHEESTEGEADHSGYAGELGFR	2	4	1	N-Term(iTRAQ4plex)	0	0.970733	1.57855	1.3385	0	4.465e-11	7.81786	3	2777.25	-0.943559	37.5079	0
4506773	mHEGDEGPGHHHkPGLGEGTP	52	1	1	N-Term(iTRAQ4plex); K13(iTRAQ4plex)	0	1.60789	1.17874	0.548167	0	0.0001292	7.81539	3	2464.18	4.90988	5.92097	0
156104878	tALHVAAAEGHVEVVk	1	1	1	N-Term(iTRAQ4plex); K16(iTRAQ4plex)	0	0.762359	1.53051	0.659718	0	1.124e-11	7.81456	3	1919.09	-2.62215	17.9352	0
4557735	vLGSQEALHPVHYEEk	4	2	1	N-Term(iTRAQ4plex); K16(iTRAQ4plex)	0	0.998531	0.398422	0.191654	0	8.238e-08	7.81233	4	2124.14	1.89923	25.758	0
4503549	gGHFcGATLIAPNFVmSAAHcVANVNVR	8	1	1	N-Term(iTRAQ4plex); C5(Carbamidomethyl); M16(Oxidation); C21(Carbamidomethyl)	0	1.15981	0.942339	1.19416	0	1.486e-10	7.80907	4	3130.53	0.398273	62.9953	0
13559514	gAAAQGQTQTVAAQAQALAAQAAAAAHAAQAHR	1	1	1	N-Term(iTRAQ4plex)	0	0.871555	0.630666	0.632999	0	1.172e-11	7.8088	4	3225.68	1.60888	78.7942	0
127139033	rSDEDYLYREELAQFHR	1	3	1	N-Term(iTRAQ4plex)	0	0.908813	0.597023	0.730421	0	2.391e-07	7.80614	4	2371.15	-0.6686	39.9509	2
42544239	vDRDVAPGTLcDVAGWGIVNHAGR	1	1	1	N-Term(iTRAQ4plex); C11(Carbamidomethyl)	0	0.478394	0.318987	0.323376	0	1.054e-10	7.80596	4	2679.36	2.76064	64.5112	1
62414289	nLQEAEEWYkSkFADLSEAANR	1	1	1	N-Term(iTRAQ4plex); K10(iTRAQ4plex); K12(iTRAQ4plex)	0	0.933242	0.415257	1.14089	0	4.999e-07	7.80459	4	3031.56	3.33697	93.4999	2
4557032	sLADELALVDVLEDkLk	3	1	1	N-Term(iTRAQ4plex); K15(iTRAQ4plex); K17(iTRAQ4plex)	0	1.00597	1.25023	0.661185	0	1.771e-10	7.80116	3	2303.35	4.47765	114.448	1
21361376	lcLTLHNNEGSYLAHTQGk	3	1	1	N-Term(iTRAQ4plex); C2(Carbamidomethyl); K19(iTRAQ4plex)	0	1.00656	1.14298	1.32057	0	8.489e-09	7.79848	4	2444.26	-0.232979	43.0478	0
41393561	wAHLDIAGVMTNkDEVPYLR	5	1	1	N-Term(iTRAQ4plex); K13(iTRAQ4plex)	0	1.17734	1.0702	1.24253	0	1.239e-09	7.78831	3	2616.39	1.09315	79.5118	1
116256336	mPSHQGAEQQQQQHHVFISQVVTEk	2	20	1	N-Term(iTRAQ4plex); K25(iTRAQ4plex)	0	1.09563	1.97574	0.815139	0	1.085e-08	7.78764	4	3189.62	1.75198	36.7133	0
156616290	eNScPVGAHIAILSYNSHAR	2	1	1	N-Term(iTRAQ4plex); C4(Carbamidomethyl)	0	1.52857	0.521449	0.622523	0	6.717e-10	7.78308	4	2340.16	-3.28773	42.1437	0
63054864	eGGEAEESATDTTSETNkR	1	1	1	N-Term(iTRAQ4plex); K18(iTRAQ4plex)	0	1.51375	1.39957	1.54362	0	2.478e-11	7.78033	3	2300.07	0.642446	26.1705	1
38045910	aASASESALQTVIkEDLPR	4	4	1	N-Term(iTRAQ4plex); K14(iTRAQ4plex)	0	1.52659	0.211966	1.38554	0	1.256e-09	7.77783	3	2274.25	-2.63386	62.226	1
4885413	mVVNEGSDGGQSVYHVHLHVLGGR	7	1	1	N-Term(iTRAQ4plex); M1(Oxidation)	0	1.081	0.838752	0.830891	0	2.2e-10	7.76912	4	2707.34	-2.41093	31.5082	0
24638454	tVEEVLGHFGVNESTGLSLEQVk	2	3	1	N-Term(iTRAQ4plex); K23(iTRAQ4plex)	0	1.12388	1.50919	1.21348	0	2.482e-09	7.76765	3	2760.47	2.08497	77.1365	0
302191611	kNLDSTTVAVHGEEIYck	5	4	1	N-Term(iTRAQ4plex); K1(iTRAQ4plex); C17(Carbamidomethyl); K18(iTRAQ4plex)	0	1.40606	0.746051	0.739934	0	2.411e-10	7.76279	4	2496.3	-3.42599	27.2851	1
4502517	eIINVGHSFHVNFEDNDNR	56	1	1	N-Term(iTRAQ4plex)	0	0.692962	0.388644	0.359018	0	1.258e-09	7.76171	3	2400.14	-0.1491	58.9025	0
110349772	sGDRGETGPAGPAGPVGPVGAR	7	1	1	N-Term(iTRAQ4plex)	0	2.21482	0.544602	0.67312	0	5.837e-11	7.75761	3	2106.08	-2.55386	27.4571	1
42476281	vNNSSLIGVGYTQTLRPGVk	4	2	1	N-Term(iTRAQ4plex); K20(iTRAQ4plex)	0	1.02939	1.17305	1.02116	0	1.14e-10	7.75403	3	2391.35	-3.18617	43.7006	0
4506055	kWESPAQNTAHLDQFER	2	4	1	N-Term(iTRAQ4plex); K1(iTRAQ4plex)	0	1.26597	0.563418	0.655854	0	3.247e-11	7.75358	3	2345.17	-5.55205	23.7292	1
29570791	kEPFFHGHDNYDQLVR	2	2	1	N-Term(iTRAQ4plex); K1(iTRAQ4plex)	0	1.01528	0.799894	1.52675	0	4.099e-10	7.75031	4	2290.16	0.00436978	38.2789	1
4507813	kIccIGAGYVGGPTcSVIAHMcPEIR	3	3	1	K1(iTRAQ4plex); N-Term(iTRAQ4plex); C3(Carbamidomethyl); C4(Carbamidomethyl); C15(Carbamidomethyl); C22(Carbamidomethyl)	0	0.870724	2.07639	0.819885	0	3.308e-10	7.74224	4	3194.57	0.643507	55.8705	1
148539642	gSVTVLSGYAADEITHcIRPQDIk	1	1	1	N-Term(iTRAQ4plex); C17(Carbamidomethyl); K24(iTRAQ4plex)	0	1.14176	1.82027	1.04104	0	1.226e-10	7.74213	4	2918.53	2.15843	87.989	0
118026927	eVkEEAGLHcEPETLLSVEER	1	1	1	N-Term(iTRAQ4plex); K3(iTRAQ4plex); C10(Carbamidomethyl)	0	0.967767	0.717937	0.833608	0	2.53e-08	7.74053	4	2742.39	3.00629	55.2003	1
530423781	lHLGSTPHNLTDANIHELAR	3	2	1	N-Term(iTRAQ4plex)	0	0.925725	1.15797	1.09123	0	1.82e-09	7.73348	5	2353.24	-2.74392	43.2232	0
4505235	kVPEFQFLIGDEAATHLk	1	3	1	N-Term(iTRAQ4plex); K1(iTRAQ4plex); K18(iTRAQ4plex)	0	1.07686	0.82101	0.674098	0	7.719e-10	7.72778	4	2475.4	0.245437	72.1713	1
4758274	sPRPTSAPAITQGQVAEGGVLDASAk	3	26	1	N-Term(iTRAQ4plex); K26(iTRAQ4plex)	0	0.610521	0.347295	0.304522	0	1.763e-09	7.72756	3	2796.51	-0.902962	38.0979	0
166158922	dLVTTLGGALLWLSGHAGTQAQGAAR	1	2	1	N-Term(iTRAQ4plex)	0	0.773443	0.915502	0.816536	0	1.103e-11	7.72509	3	2708.46	-1.68131	114.733	0
530396062	tFHETLDccGSSTLTALTTSVLk	6	2	1	N-Term(iTRAQ4plex); C8(Carbamidomethyl); C9(Carbamidomethyl); K23(iTRAQ4plex)	0	1.52324	0.389096	0.614959	0	3.882e-11	7.72451	4	2830.42	-1.04651	69.7715	0
389565493	gDVFHVLDTLHPGPGQSHAR	2	3	1	N-Term(iTRAQ4plex)	0	0.869064	0.710343	1.25769	0	1.876e-08	7.72399	5	2284.16	-3.7663	38.3744	0
4502517	eIINVGHSFHVNFEDNDNRSVLk	1	1	1	N-Term(iTRAQ4plex); K23(iTRAQ4plex)	0	0.664066	0.359191	0.215755	0	1.272e-09	7.72303	5	2971.53	0.232755	73.32	1
21735621	lTLYDIAHTPGVAADLSHIETk	8	2	1	N-Term(iTRAQ4plex); K22(iTRAQ4plex)	0	0.968971	1.72417	1.35239	0	5.384e-09	7.72254	3	2653.44	-3.34039	70.8905	0
48255891	lGGSPTSLGTWGSWIGPDHDkFSAMk	3	3	1	N-Term(iTRAQ4plex); K21(iTRAQ4plex); K26(iTRAQ4plex)	0	0.944843	1.29906	1.93509	0	7.514e-09	7.72251	4	3164.62	0.763734	84.5846	1
4557395	lIQFHFHWGSLDGQGSEHTVDk	6	1	1	N-Term(iTRAQ4plex); K22(iTRAQ4plex)	0	0.638843	0.291915	0.410751	0	6.534e-07	7.72041	5	2826.43	2.10459	79.6114	0
16579888	aGIAHLYGIAGSTNVTGDQVk	7	1	1	N-Term(iTRAQ4plex); K21(iTRAQ4plex)	0	0.917755	0.818666	0.925938	0	4.661e-11	7.71943	3	2360.28	-0.785586	53.4295	0
333470760	ecTLLPETAHPDAAFQLTHAAQQLk	2	2	1	N-Term(iTRAQ4plex); C2(Carbamidomethyl); K25(iTRAQ4plex)	0	0.907015	1.10595	1.00236	0	6.891e-09	7.70442	4	3078.6	1.90407	85.4034	0
150010552	vTEELAAATAQVSHLQLk	1	1	1	N-Term(iTRAQ4plex); K18(iTRAQ4plex)	0	0.875175	1.17879	1.53909	0	2.84e-10	7.70202	3	2197.24	0.393389	80.8332	0
4505587	eLFSPLHALNFGIGGDGTQHVLWR	1	1	1	N-Term(iTRAQ4plex)	0	1.24437	1.28042	1.3416	0	5.754e-10	7.69846	4	2808.46	-2.94021	83.0836	0
4502027	lVRPEVDVmcTAFHDNEETFLkk	27	1	1	N-Term(iTRAQ4plex); M9(Oxidation); C10(Carbamidomethyl); K22(iTRAQ4plex); K23(iTRAQ4plex)	0	0.959891	0.286119	0.303187	0	7.787e-07	7.69311	4	3226.63	-8.74304	69.4483	1
12667788	hSQAVEELAEQLEQTkR	3	2	1	N-Term(iTRAQ4plex); K16(iTRAQ4plex)	0	1.0065	0.803047	1.47962	0	1.298e-08	7.6927	4	2284.2	-4.10338	43.486	1
28626510	vHQAAPLSDAPHDDAHGNFQYDHEAFLGR	5	1	1	N-Term(iTRAQ4plex)	0	0.703666	3.01798	2.54452	0	1.121e-08	7.68906	4	3359.56	-3.27532	28.9383	0
530412699	hSHAGELEALGGVkPAVLTR	13	2	1	N-Term(iTRAQ4plex); K14(iTRAQ4plex)	0	0.712766	0.274245	0.222895	0	2.791e-10	7.68743	4	2330.32	0.786946	56.791	0
530396224	kIEEAMDGSETPQLFTVLPEkR	1	2	1	N-Term(iTRAQ4plex); K1(iTRAQ4plex); K21(iTRAQ4plex)	0	0.85172	0.801746	1.24309	0	4.414e-10	7.68615	4	2950.6	1.93477	74.2312	2
33350932	hYLDFINHYANLFHEk	2	1	1	N-Term(iTRAQ4plex); K16(iTRAQ4plex)	0	1.22362	0.676852	0.774674	0	4.149e-08	7.68573	5	2349.2	0.477987	76.1467	0
13124879	qLHEYETELEDERk	3	4	1	N-Term(iTRAQ4plex); K14(iTRAQ4plex)	0	1.48362	0.45159	0.90474	0	2.011e-08	7.6817	4	2107.05	-1.99405	32.5902	1
5802976	tTQETIDkTANQASDTFSGIGk	1	1	1	N-Term(iTRAQ4plex); K8(iTRAQ4plex); K22(iTRAQ4plex)	0	0.734175	0.0976231	0.962275	0	2.542e-08	7.67983	3	2745.42	-1.05558	40.4232	1
4502027	mPcAEDYLSVVLNQLcVLHEk	20	2	1	N-Term(iTRAQ4plex); C3(Carbamidomethyl); C16(Carbamidomethyl); K21(iTRAQ4plex)	0	1.21476	0.310128	0.0792562	0	2.011e-09	7.67506	4	2806.42	-0.777162	113.989	0
46593007	mVLAAAGGVEHQQLLDLAQk	3	1	1	N-Term(iTRAQ4plex); K20(iTRAQ4plex)	0	0.918172	1.02818	0.654806	0	3.296e-10	7.67499	3	2380.33	1.62748	70.5211	0
32307161	hLEIFHTEFQNLLDADkNEDLGR	2	1	1	N-Term(iTRAQ4plex); K17(iTRAQ4plex)	0	1.05926	1.01409	0.501453	0	7.344e-09	7.67379	4	3042.56	1.191	72.1393	1
10716563	wkPPMIDNPSYQGIWkPR	4	2	1	N-Term(iTRAQ4plex); K2(iTRAQ4plex); K16(iTRAQ4plex)	0	1.10299	1.11914	1.88192	0	4.461e-08	7.67237	4	2645.43	-3.82574	66.3024	0
4506055	dLkPENLLIDQQGYIQVTDFGFAk	2	6	1	N-Term(iTRAQ4plex); K3(iTRAQ4plex); K24(iTRAQ4plex)	0	1.03895	0.738129	0.555446	0	7.854e-10	7.67151	4	3184.74	2.97537	94.3259	0
156104874	eSVLPHLQVQHLTGGLIDPk	2	2	1	N-Term(iTRAQ4plex); K20(iTRAQ4plex)	0	0.99551	0.435009	1.19195	0	7.312e-08	7.67026	4	2469.4	-2.65572	54.2854	0
23510451	gSTGFGQDSILSLPGNVGHQDVk	5	3	1	N-Term(iTRAQ4plex); K23(iTRAQ4plex)	0	1.02454	0.765743	0.678101	0	4.738e-10	7.66604	3	2601.34	-4.586	81.6999	0
14211923	iSQAEEEDQQLLGHLLLVAk	5	2	1	N-Term(iTRAQ4plex); K20(iTRAQ4plex)	0	0.814576	0.994356	1.14945	0	3.033e-10	7.66524	3	2522.41	1.22502	94.9614	0
115298678	qkPDGVFQEDAPVIHQEMIGGLR	5	1	1	N-Term(iTRAQ4plex); K2(iTRAQ4plex)	0	0.805826	0.342598	0.185281	0	1.231e-08	7.6647	4	2852.5	1.24088	64.6367	0
4758012	kFDVNTSAVQVLIEHIGNLDR	3	3	1	N-Term(iTRAQ4plex); K1(iTRAQ4plex)	0	1.1443	1.3691	0.758774	0	1.757e-09	7.6602	4	2656.46	-0.812108	95.8061	1
112421122	dNPEAAVHIFEGTHENPELIWNDNSR	1	2	1	N-Term(iTRAQ4plex)	0	0.973697	0.925661	0.643506	0	2.098e-10	7.65492	4	3148.48	-2.06845	64.5201	0
380503846	eSMDTINHASQLVEQAHDMR	2	3	1	N-Term(iTRAQ4plex)	0	1.4507	0.566988	0.751477	0	2.472e-08	7.65243	4	2456.14	-1.91877	40.5383	0
5031635	lTGIkHELQANcYEEVkDR	7	1	1	N-Term(iTRAQ4plex); K5(iTRAQ4plex); C12(Carbamidomethyl); K17(iTRAQ4plex)	0	1.12453	0.760016	3.47492	0	6.908e-10	7.65142	3	2735.45	0.227035	44.7949	2
515869342	lLGHWEEAAHDLALAck	6	2	1	N-Term(iTRAQ4plex); C16(Carbamidomethyl); K17(iTRAQ4plex)	0	1.04587	0.939293	1.10049	0	7.159e-10	7.65053	3	2222.16	-2.77017	73.9832	0
7705704	yGAFGLPITVAHVDGQTHMLFGSDR	2	4	1	N-Term(iTRAQ4plex)	0	1.01087	0.895863	1.9085	0	2.88e-10	7.64991	4	2833.43	1.45458	85.0981	0
195976777	tLLHDMDAGHLSFVEEVFENQTR	1	16	1	N-Term(iTRAQ4plex)	0	1.33527	0.580327	0.41243	0	1.008e-10	7.64895	4	2832.38	1.11563	89.1212	0
367460087	iAEcSSQLAEEEEkAk	1	6	1	N-Term(iTRAQ4plex); C4(Carbamidomethyl); K14(iTRAQ4plex); K16(iTRAQ4plex)	0	1.22689	0.309804	0.838348	0	9.92e-10	7.64255	3	2254.15	-4.71187	21.7551	1
21264602	dQASQLLAGTEATLGHAk	3	1	1	N-Term(iTRAQ4plex); K18(iTRAQ4plex)	0	1.67504	0.434539	0.354751	0	8.095e-11	7.6424	3	2099.14	1.71635	51.5916	0
4758876	sIYVGNVDYGATAEELEAHFHGcGSVNR	5	2	1	N-Term(iTRAQ4plex); C23(Carbamidomethyl)	0	0.996019	1.28104	1.48463	0	1.083e-10	7.64057	4	3196.49	-0.642569	77.0122	0
126012571	iESSSSHVAEGETLDLNcVVPGQAHAQVTWHk	2	8	1	N-Term(iTRAQ4plex); C18(Carbamidomethyl); K32(iTRAQ4plex)	0	1.00943	0.735707	0.808408	0	1.388e-08	7.63978	5	3774.88	1.07374	59.7126	0
221316695	vTALEQASEPPRPAEHLEPSHDAGREEAATTALAGLAR	2	2	1	N-Term(iTRAQ4plex)	0	1.17267	0.409647	0.802142	0	1.06e-06	7.63764	5	4093.07	-1.86758	41.6108	1
530388678	gNRPVILTYHDIGMNHk	4	2	1	N-Term(iTRAQ4plex); K17(iTRAQ4plex)	0	1.03149	1.02742	0.674845	0	5.363e-08	7.63733	5	2253.21	-3.72365	30.7575	0
4503471	kDGNASGTTLLEALDcILPPTRPTDkPLR	5	2	1	N-Term(iTRAQ4plex); K1(iTRAQ4plex); C16(Carbamidomethyl); K26(iTRAQ4plex)	0	0.878035	1.1334	0.656609	0	2.008e-09	7.63691	4	3581.98	2.44653	88.4741	1
38176300	eNQEPLkTLEEEDQSIVRPLETENHk	1	1	1	N-Term(iTRAQ4plex); K7(iTRAQ4plex); K26(iTRAQ4plex)	0	0.893247	0.565072	0.74222	0	5.827e-08	7.63015	5	3537.85	1.98107	64.8235	1
4502027	sHcIAEVENDEMPADLPSLAADFVESk	126	2	1	N-Term(iTRAQ4plex); C3(Carbamidomethyl); K27(iTRAQ4plex)	0	1.0153	0.369813	0.19509	0	1.046e-08	7.62893	4	3262.54	-3.22834	87.6514	0
530395074	lVTEMGTYATQSALSSSRPTk	2	1	1	N-Term(iTRAQ4plex); K21(iTRAQ4plex)	0	0.867186	1.68581	0.953908	0	9.681e-11	7.62782	3	2516.32	-0.96977	50.9189	0
208022622	tLSDYNIQkESTLHLVLR	3	9	1	N-Term(iTRAQ4plex); K9(iTRAQ4plex)	0	0.955662	1.07042	1.16875	0	8.77e-08	7.62454	4	2418.37	3.32336	52.7458	1
4758012	gQFSTDELVAEVEkR	4	8	1	N-Term(iTRAQ4plex); K14(iTRAQ4plex)	0	1.11961	0.932047	0.804845	0	1.194e-10	7.6225	3	1996.06	-0.164505	62.3032	1
223029410	mVAAATNNLcEAANAAVQGHASQEk	2	2	1	N-Term(iTRAQ4plex); C10(Carbamidomethyl); K25(iTRAQ4plex)	0	0.98247	0.49453	0.719311	0	6.912e-09	7.62225	4	2844.39	-1.06017	58.4572	0
4506787	vLkDSLHEkFPDAGEDELLk	4	2	1	N-Term(iTRAQ4plex); K3(iTRAQ4plex); K9(iTRAQ4plex); K20(iTRAQ4plex)	0	1.01881	0.606395	2.19535	0	2.722e-08	7.61911	4	2859.59	-2.12035	43.0968	2
50301238	lGIQTDDkGHIIVDEFQNTNVk	3	2	1	N-Term(iTRAQ4plex); K8(iTRAQ4plex); K22(iTRAQ4plex)	0	0.636814	0.771395	0.686614	0	3.001e-08	7.61787	3	2916.57	-2.21605	65.0539	1
5031601	aSSEGGTAAGAGLDSLHk	12	3	1	N-Term(iTRAQ4plex); K18(iTRAQ4plex)	0	1.14458	1.16621	1.32753	0	1.53e-11	7.61725	3	1916.99	-1.11174	28.8975	0
4505541	aSQkPQPNFPSPEYMIFDHEFTk	1	1	1	N-Term(iTRAQ4plex); K4(iTRAQ4plex); K23(iTRAQ4plex)	0	0.978683	1.62085	1.07934	0	3.018e-08	7.61147	4	3170.59	-1.13073	89.0132	0
4505881	vILGAHQEVNLEPHVQEIEVSR	5	1	1	N-Term(iTRAQ4plex)	0	0.786541	0.495856	0.280062	0	2.723e-10	7.60677	3	2640.43	1.07025	63.1489	0
530396860	ePTSSEQGGLEGSGSAAGEGkPALSEEER	4	2	1	N-Term(iTRAQ4plex); K21(iTRAQ4plex)	0	1.17286	1.86152	1.98508	0	5.397e-13	7.60509	3	3134.5	-0.380557	29.3979	0
5031977	gVSSQETAGIGASAHLVNFk	25	1	1	N-Term(iTRAQ4plex); K20(iTRAQ4plex)	0	0.776128	2.09104	0.824789	0	9.55e-11	7.60352	3	2261.21	0.444027	72.4163	0
4504349	sAVTALWGkVNVDEVGGEALGR	3	1	1	N-Term(iTRAQ4plex); K9(iTRAQ4plex)	0	0.539202	0.147506	0.158098	0	4.126e-09	7.60168	3	2516.36	-3.14418	68.1801	1
211063485	eRPQPVQAFSSALHEAAPSQLEGk	1	3	1	N-Term(iTRAQ4plex); K24(iTRAQ4plex)	0	1.0512	0.287557	0.543361	0	3.216e-11	7.59735	4	2865.51	1.7288	65.7831	0
31657129	dAGLHcLELGHTGEAGPHAMVR	2	3	1	N-Term(iTRAQ4plex); C6(Carbamidomethyl)	0	0.750966	0.905556	0.474061	0	1.724e-08	7.59523	5	2472.2	-0.43193	24.5853	0
157738667	aALDDQDkVQSQLSMAEAVLR	1	3	1	N-Term(iTRAQ4plex); K8(iTRAQ4plex)	0	1.00299	0.55662	0.329112	0	2.979e-10	7.59182	3	2576.36	-1.29878	81.0429	1
4557305	aLSDHHIYLEGTLLkPNMVTPGHAcTQk	2	2	1	N-Term(iTRAQ4plex); K15(iTRAQ4plex); C25(Carbamidomethyl); K28(iTRAQ4plex)	0	1.01437	0.694175	0.905478	0	1.396e-09	7.59083	4	3563.87	-3.85958	42.3889	0
148225659	lVGEEEAGFGEcDkFFYAGTPPAGLAADSHVk	1	1	1	N-Term(iTRAQ4plex); C12(Carbamidomethyl); K14(iTRAQ4plex); K32(iTRAQ4plex)	0	1.20672	0.672395	1.12517	0	2.897e-09	7.59046	4	3801.87	-3.29001	77.6179	1
118582275	aGLAASLAGPHSIVGR	4	1	1	N-Term(iTRAQ4plex)	0	1.04016	0.472904	0.463696	0	3.57e-10	7.59025	3	1620.93	1.0461	51.4356	0
149193319	eVPEkLPEAADFGTTSSLHFVHMR	2	7	1	N-Term(iTRAQ4plex); K5(iTRAQ4plex)	0	0.927286	1.37519	1.15593	0	7.171e-10	7.58806	4	2986.54	0.808344	80.4302	1
10863945	tEQGGAHFSVSSLAEGSVTSVGSVNPAENFR	5	2	1	N-Term(iTRAQ4plex)	0	0.830121	0.836019	0.69547	0	5.317e-10	7.58769	4	3265.57	-3.04779	75.6778	0
11342670	rGGIcNGDGGTPLVcEGLAHGVASFSLGPcGR	1	1	1	N-Term(iTRAQ4plex); C5(Carbamidomethyl); C15(Carbamidomethyl); C30(Carbamidomethyl)	0	0.917803	0.898278	0.531898	0	9.513e-08	7.58658	4	3372.6	-2.9167	59.2384	1
301601611	gLAYcETHYNQLFGDVcFHcNR	2	11	1	N-Term(iTRAQ4plex); C5(Carbamidomethyl); C17(Carbamidomethyl); C20(Carbamidomethyl)	0	1.45274	0.733035	0.592585	0	5.758e-10	7.58449	4	2905.27	-0.5788	56.686	0
22902130	gHELVLANIAESDAGVYTcHAANLAGQR	2	5	1	N-Term(iTRAQ4plex); C19(Carbamidomethyl)	0	0.954516	0.886816	0.262726	0	8.929e-10	7.58266	4	3081.53	0.577744	67.9301	0
530395074	lVEkPSPLTLAPHDFANIk	1	1	1	N-Term(iTRAQ4plex); K4(iTRAQ4plex); K19(iTRAQ4plex)	0	0.910395	1.79104	0.876716	0	4.806e-07	7.57361	4	2522.46	-2.86173	51.3688	0
530394009	lGQHVPTLHPTSEELTIAGMTFTTFDLGGHEQAR	2	1	1	N-Term(iTRAQ4plex)	0	0.994578	1.48337	1.1225	0	5.671e-10	7.57348	4	3835.93	2.61784	93.2623	0
315583337	dAFDTLFDHAPDkLNVVk	3	2	1	N-Term(iTRAQ4plex); K13(iTRAQ4plex); K18(iTRAQ4plex)	0	1.242	0.381976	0.500048	0	2.763e-09	7.57307	3	2477.34	0.493451	88.7779	1
11321561	cSPHLVLSALTSDNHGATYAFSGTHYWR	4	1	1	N-Term(iTRAQ4plex); C1(Carbamidomethyl)	0	0.883306	0.482072	0.517535	0	7.936e-11	7.5708	5	3292.57	0.652497	67.3261	0
55741709	kLPVDSVFNkFEDEDSDDVPR	1	1	1	N-Term(iTRAQ4plex); K1(iTRAQ4plex); K10(iTRAQ4plex)	0	0.804629	1.03634	0.955774	0	7.177e-08	7.56889	4	2883.49	6.70104	74.1838	2
4506289	eSGSLSPEHGPVVVHcSAGIGR	3	2	1	N-Term(iTRAQ4plex); C16(Carbamidomethyl)	0	1.11237	1.03782	0.720784	0	7.078e-11	7.5676	3	2376.18	-2.32513	20.6853	0
82880645	lEAIEDDSVkETDSSSASAATPSk	2	3	1	N-Term(iTRAQ4plex); K10(iTRAQ4plex); K24(iTRAQ4plex)	0	1.03528	0.798127	0.910546	0	9.202e-10	7.56741	3	2870.45	-0.212332	41.5805	1
221316566	tYQGLESLEEVcVYHSGVPIFHEGmk	1	2	1	N-Term(iTRAQ4plex); C12(Carbamidomethyl); M25(Oxidation); K26(iTRAQ4plex)	0	1.21841	1.89368	1.66363	0	1.377e-08	7.56355	4	3313.63	4.78014	92.0765	0
193794826	sTPAITLESPDIkYPLR	8	3	1	N-Term(iTRAQ4plex); K13(iTRAQ4plex)	0	1.13948	0.525999	1.45607	0	1.38e-07	7.56352	3	2189.24	-0.900714	81.5661	1
116063573	rAPSVANVGSHcDLSLk	4	2	1	N-Term(iTRAQ4plex); C12(Carbamidomethyl); K17(iTRAQ4plex)	0	0.962112	0.934099	0.544992	0	7.052e-07	7.5625	4	2099.13	1.99844	34.4546	1
51242945	aLAFHPIEPVLITASEDHTLk	2	2	1	N-Term(iTRAQ4plex); K21(iTRAQ4plex)	0	0.883089	0.402326	0.536991	0	8.774e-10	7.56229	4	2590.45	0.941562	72.7072	0
4557417	gLMAALcPHkFPAIQNLALR	2	1	1	N-Term(iTRAQ4plex); C7(Carbamidomethyl); K10(iTRAQ4plex)	0	1.06383	0.469427	0.844252	0	1.58e-08	7.56168	4	2509.42	1.2926	83.2699	1
4502027	lVRPEVDVmcTAFHDNEETFLk	143	1	1	N-Term(iTRAQ4plex); M9(Oxidation); C10(Carbamidomethyl); K22(iTRAQ4plex)	0	0.991814	0.375805	0.172141	0	1.529e-06	7.5585	4	2954.46	0.454209	50.4383	0
31542984	fSSHVGGTLGQFYQEVLWGSPAASDDGRR	1	2	1	N-Term(iTRAQ4plex)	0	0.825115	0.352655	0.51646	0	2.785e-08	7.55667	4	3268.59	0.348929	83.6997	1
126012571	mASVGLSDIAMDTTVTHATSHGR	4	8	1	N-Term(iTRAQ4plex); M1(Oxidation)	0	1.08529	0.626885	0.60729	0	1.14e-10	7.55506	4	2518.22	0.869802	48.6232	0
530412501	kLPEEEAEcYFHSRPk	2	4	1	N-Term(iTRAQ4plex); K1(iTRAQ4plex); C9(Carbamidomethyl); K16(iTRAQ4plex)	0	1.06672	1.25799	1.57095	0	1.611e-08	7.55343	4	2452.26	-1.30675	35.1132	1
530413206	aQELDALDNSHPIEVSVGHPSEVDEIFDAISYSk	2	5	1	N-Term(iTRAQ4plex); K34(iTRAQ4plex)	0	0.900903	0.554023	0.855219	0	2.595e-09	7.55328	4	3999.97	-1.1546	97.5412	0
74272287	gSRPQGPFLIADkWPALPR	1	1	1	N-Term(iTRAQ4plex); K13(iTRAQ4plex)	0	1.91435	0.645104	0.720523	0	1.197e-10	7.55222	4	2394.37	0.995243	68.7478	1
10092643	gSGREEDDELLGNDDSDkTELLAGQk	2	1	1	N-Term(iTRAQ4plex); K18(iTRAQ4plex); K26(iTRAQ4plex)	0	0.890367	1.17145	1.31411	0	1.345e-09	7.54609	4	3223.59	-0.257678	47.615	2
71565154	ikVDEFVTHNLSFDEINk	4	1	1	N-Term(iTRAQ4plex); K2(iTRAQ4plex); K18(iTRAQ4plex)	0	1.0458	0.759217	0.610176	0	6.256e-07	7.5427	3	2580.4	-2.09111	68.622	1
228008293	aIEALkEFNEDGALAVLQQFk	4	5	1	N-Term(iTRAQ4plex); K6(iTRAQ4plex); K21(iTRAQ4plex)	0	1.15432	1.04846	2.22753	0	4.094e-09	7.54212	3	2766.54	0.0723506	98.045	1
4501887	tTGIVmDSGDGVTHTVPIYEGYALPHAILR	62	4	1	N-Term(iTRAQ4plex); M6(Oxidation)	0	1.03247	0.975164	0.982366	0	7.966e-09	7.54112	4	3343.7	-2.43787	63.864	0
21281683	nTVHDQEHIMEHLEGVINkPEAEMSPQELQLHYFk	3	1	1	N-Term(iTRAQ4plex); K19(iTRAQ4plex); K35(iTRAQ4plex)	0	1.03116	1.14604	1.65595	0	2.369e-10	7.53979	6	4603.3	-1.99784	87.2751	0
4826686	gHVDILAPTVQELAALEk	6	1	1	N-Term(iTRAQ4plex); K18(iTRAQ4plex)	0	1.07888	1.14223	1.169	0	1.038e-08	7.5367	3	2192.24	-7.05004	84.9634	0
20149621	vALLSGGGSGHEPAHAGFIGk	2	3	1	N-Term(iTRAQ4plex); K21(iTRAQ4plex)	0	0.866819	0.918903	0.647199	0	1.821e-08	7.53621	3	2250.22	-2.14035	30.4375	0
4758332	lkDWQEGGYTINDkPNPR	1	2	1	N-Term(iTRAQ4plex); K2(iTRAQ4plex); K14(iTRAQ4plex)	0	1.1594	0.627235	0.636674	0	1.107e-08	7.53531	4	2563.36	0.748458	38.5538	1
157738665	sLLGSIScHVLcLEHPGSAR	1	2	1	N-Term(iTRAQ4plex); C8(Carbamidomethyl); C12(Carbamidomethyl)	0	1.32367	0.502659	0.990919	0	2.82e-10	7.53436	4	2337.19	0.96293	70.8661	0
530398811	rEDFDVEAADSAGNcLDSLVFVAGDR	2	2	1	N-Term(iTRAQ4plex); C15(Carbamidomethyl)	0	0.92025	0.682273	0.355057	0	3.376e-10	7.53406	3	2972.38	1.12383	78.7026	1
62241042	sLIGVEYkPVSATGAEDkDk	2	2	1	N-Term(iTRAQ4plex); K8(iTRAQ4plex); K18(iTRAQ4plex); K20(iTRAQ4plex)	0	1.18071	2.1745	1.10437	0	1.464e-09	7.52863	4	2683.48	-6.35009	26.571	1
4506699	dHASIQmNVAEVDkVTGR	6	1	1	N-Term(iTRAQ4plex); M7(Oxidation); K14(iTRAQ4plex)	0	0.903971	1.08694	1.63734	0	2.553e-09	7.52763	4	2274.18	0.34374	28.0832	1
310124854	sGEVYTcQVEHPSVMSPLTVEWR	4	1	1	N-Term(iTRAQ4plex); C7(Carbamidomethyl)	0	1.47966	0.573703	0.736678	0	2.452e-10	7.52683	3	2835.35	-1.29933	89.9804	0
24475861	iHVYGYSMAYGPAQHAISTEk	4	1	1	N-Term(iTRAQ4plex); K21(iTRAQ4plex)	0	1.02018	0.696796	0.741275	0	4.47e-09	7.52666	4	2611.33	1.6479	42.5606	0
4504445	gFGFVTYATVEEVDAAMNARPHk	5	2	1	N-Term(iTRAQ4plex); K23(iTRAQ4plex)	0	0.94902	0.84179	2.11537	0	4.224e-10	7.52575	4	2798.44	7.27892	82.9102	0
372466577	aSLEAAIADAEQRGELAIk	4	2	1	N-Term(iTRAQ4plex); K19(iTRAQ4plex)	0	0.907436	0.314623	4.59174	0	1.426e-08	7.52307	3	2244.24	-0.252653	71.1233	1
32484973	aAEAHVDAHYYEQNEQPTGTcAAcITGDNR	4	5	1	N-Term(iTRAQ4plex); C21(Carbamidomethyl); C24(Carbamidomethyl)	0	1.31893	1.40964	0.631363	0	6.267e-11	7.5207	5	3493.52	-1.6461	41.8563	0
7657033	dkTVVLGDLLIDDkDTVR	3	1	1	N-Term(iTRAQ4plex); K2(iTRAQ4plex); K14(iTRAQ4plex)	0	1.09006	0.711171	1.38993	0	9.156e-11	7.52064	3	2447.41	-0.31318	67.1442	2
5453908	iETWHkPDLGTQENVHk	2	2	1	N-Term(iTRAQ4plex); K6(iTRAQ4plex); K17(iTRAQ4plex)	0	1.03722	0.942619	0.814728	0	7.694e-08	7.5162	5	2464.33	0.660223	36.7006	0
24307965	sDTATGGESAGHATSSQEPSGcSDQRPAEDLNIR	1	1	1	N-Term(iTRAQ4plex); C22(Carbamidomethyl)	0	0.637686	2.71103	1.77931	0	5.08e-09	7.51612	4	3632.61	-3.03272	15.5892	0
65288071	iQGSEHLYNDHGVIVDYNTTDPLIR	2	4	1	N-Term(iTRAQ4plex)	0	0.936268	0.822825	0.657093	0	4.566e-10	7.51427	4	3013.52	1.99425	68.3892	0
530393672	aIYDIERPDLITYEPFYTSGYDDkQER	1	17	1	N-Term(iTRAQ4plex); K24(iTRAQ4plex)	0	0.629513	0.14574	0.598914	0	2.747e-08	7.50823	4	3585.77	2.92234	86.442	1
193794826	aIMkDPDDHTVcHLLFANQTEk	6	3	1	N-Term(iTRAQ4plex); K4(iTRAQ4plex); C12(Carbamidomethyl); K22(iTRAQ4plex)	0	1.29885	0.756626	0.810321	0	1.495e-07	7.50776	4	3015.53	-2.71119	52.6145	1
4503483	aRPFPDGLAEDIDkGEVSAR	15	2	1	N-Term(iTRAQ4plex); K14(iTRAQ4plex)	0	1.07211	1.64209	1.25262	0	2.439e-09	7.50705	4	2431.28	-1.88821	51.0193	1
224809474	tALHYAAAQGcLQAVQILcEHk	1	5	1	N-Term(iTRAQ4plex); C11(Carbamidomethyl); C19(Carbamidomethyl); K22(iTRAQ4plex)	0	1.12569	0.552672	0.708642	0	1.875e-10	7.50518	4	2770.44	2.72431	69.2773	0
4505531	sLcEQVSHHPPAAAHHAESk	3	1	1	N-Term(iTRAQ4plex); C3(Carbamidomethyl); K20(iTRAQ4plex)	0	1.08468	1.52113	0.996487	0	4.255e-10	7.50418	5	2481.23	-1.13973	20.0858	0
7662502	gIGIENIHYLNDGLWHMk	2	2	1	N-Term(iTRAQ4plex); K18(iTRAQ4plex)	0	1.21256	0.971817	1.46505	0	2.883e-10	7.50222	4	2398.26	0.665883	63.6873	0
16418467	lQELHLSSNGLESLSPEFLRPVPQLR	1	1	1	N-Term(iTRAQ4plex)	0	0.65708	0.315646	0.424262	0	7.674e-08	7.49379	4	3103.72	5.85856	102.374	0
20070228	kEFGDTGEGWETVEMHPAYTEEELRR	2	1	1	N-Term(iTRAQ4plex); K1(iTRAQ4plex)	0	1.22435	0.635049	1.28132	0	9.684e-10	7.4934	4	3384.61	0.290795	51.8288	2
530376017	iLEmGITGPEGHALSRPEELEAEAVFR	1	8	1	N-Term(iTRAQ4plex); M4(Oxidation)	0	0.900954	0.433374	0.58813	0	5.19e-09	7.49228	4	3111.6	2.10283	89.6355	0
314122231	aPPQTHLPSGASSGTGSASATHGGGSPPGTR	2	20	1	N-Term(iTRAQ4plex)	0	1.05742	1.21729	1.73418	0	1.546e-08	7.4873	4	2929.42	-2.37236	13.5617	0
345461079	gDVYTcHVEHPSLQSPITVEWR	2	6	1	N-Term(iTRAQ4plex); C6(Carbamidomethyl)	0	1.69441	1.12953	1.07821	0	2.231e-09	7.48555	4	2754.34	-0.275437	76.6207	0
115298659	gTQLHEANQQLQFENNAEDLQR	4	1	1	N-Term(iTRAQ4plex)	0	0.964596	0.637168	0.4037	0	3.57e-09	7.48314	3	2727.32	1.41479	59.7043	0
212276104	eLTYQNTDLSEIkEEEQVk	1	28	1	N-Term(iTRAQ4plex); K13(iTRAQ4plex); K19(iTRAQ4plex)	0	0.948464	1.99144	2.99664	0	5.473e-08	7.48222	3	2728.43	1.84822	63.2705	1
530396824	vAQEkDQLQEQLQALk	2	2	1	N-Term(iTRAQ4plex); K5(iTRAQ4plex); K16(iTRAQ4plex)	0	1.08009	1.01874	1.01287	0	2.89e-08	7.4822	3	2301.31	-0.987122	65.7764	1
5453541	tSNkPLmIIHHLDEcPHSQALk	10	1	1	N-Term(iTRAQ4plex); K4(iTRAQ4plex); M7(Oxidation); C15(Carbamidomethyl); K22(iTRAQ4plex)	0	0.954212	1.44381	3.24505	0	1.011e-07	7.48166	4	3017.6	-0.451453	36.5409	0
12667788	eQLEEEEEAkHNLEk	4	2	1	N-Term(iTRAQ4plex); K10(iTRAQ4plex); K15(iTRAQ4plex)	0	1.09913	1.13058	0.998462	0	5.9e-08	7.47639	4	2287.18	1.29266	25.0994	1
4503015	vALNVScANLLDkDIGSk	2	1	1	N-Term(iTRAQ4plex); C7(Carbamidomethyl); K13(iTRAQ4plex); K18(iTRAQ4plex)	0	1.36745	1.10823	0.855155	0	3.225e-09	7.47598	3	2349.32	2.11314	64.5647	1
4503727	fLQEHGSDSFLAEHk	6	1	1	N-Term(iTRAQ4plex); K15(iTRAQ4plex)	0	0.856969	1.63821	2.13075	0	3.407e-10	7.47391	3	2033.03	0.389253	44.5965	0
530412501	sSQIGAVVSHQSSVIPDREYLR	3	4	1	N-Term(iTRAQ4plex)	0	0.878679	0.888665	1.14188	0	2.679e-08	7.47232	4	2572.36	-0.117551	51.148	1
126012571	mASVGLSDIAMDTTVTHATSHGR	2	8	1	N-Term(iTRAQ4plex)	0	1.03315	0.646634	0.582982	0	9.971e-11	7.47171	4	2502.22	1.86782	56.5342	0
4506773	lGHPDTLNQGEFkELVR	1	1	1	N-Term(iTRAQ4plex); K13(iTRAQ4plex)	0	4.27502	0.676525	0.420876	0	1.73e-07	7.47072	4	2241.22	-2.08048	52.2586	1
530423764	gHSTcLSEGALSPDGTVLATASHDGYVk	1	3	1	N-Term(iTRAQ4plex); C5(Carbamidomethyl); K28(iTRAQ4plex)	0	0.783206	0.554625	0.345921	0	2.403e-08	7.46986	4	3118.52	-5.13751	40.2902	0
38044112	skLETAIASHQQAMEELk	1	8	1	N-Term(iTRAQ4plex); K2(iTRAQ4plex); K18(iTRAQ4plex)	0	0.951649	0.756443	1.30838	0	3.234e-08	7.46938	4	2446.33	0.0951263	66.039	1
73089054	vETScSQcGAHLGHIFDDGPRPTGk	1	2	1	N-Term(iTRAQ4plex); C5(Carbamidomethyl); C8(Carbamidomethyl); K25(iTRAQ4plex)	0	1.49925	0.745592	0.835834	0	6.145e-11	7.4681	4	3014.43	-3.48066	35.0063	0
4506741	aQQNNVEHkVETFSGVYk	2	1	1	N-Term(iTRAQ4plex); K9(iTRAQ4plex); K18(iTRAQ4plex)	0	0.606949	0.65051	5.77643	0	1.042e-09	7.46681	4	2510.33	-1.78081	43.5447	1
6598323	kSDIYVcMISFAHNVAAQGk	3	3	1	N-Term(iTRAQ4plex); K1(iTRAQ4plex); C7(Carbamidomethyl); K20(iTRAQ4plex)	0	1.09764	1.16089	0.79711	0	7.656e-09	7.46653	3	2671.41	0.866989	77.6061	1
34577059	sQQTISQLHSTVHLIEFAR	1	1	1	N-Term(iTRAQ4plex)	0	0.791937	1.31168	1.14869	0	5.097e-10	7.46536	4	2339.26	-0.810337	47.981	0
4557321	eQLGPVTQEFWDNLEkETEGLR	11	1	1	N-Term(iTRAQ4plex); K16(iTRAQ4plex)	0	0.83473	0.231436	0.649403	0	3.139e-09	7.46459	4	2906.47	-1.79825	108.229	1
11125770	sYGPAPGAGHVQEESNLSLQALESR	1	1	1	N-Term(iTRAQ4plex)	0	1.1236	1.85676	1.0824	0	4.362e-10	7.46183	3	2741.37	3.709	52.1149	0
226958412	gSNTcELIFEDckIPAANILGHENk	1	3	1	N-Term(iTRAQ4plex); C5(Carbamidomethyl); C12(Carbamidomethyl); K13(iTRAQ4plex); K25(iTRAQ4plex)	0	1.17723	0.526857	1.54606	0	4.037e-08	7.46117	4	3262.65	-1.20022	75.6306	1
291084757	mVNSNLASVEELkEIDVEVR	1	4	1	N-Term(iTRAQ4plex); K13(iTRAQ4plex)	0	0.763739	0.602563	1.28539	0	9.356e-10	7.45926	3	2562.36	-3.17926	67.6579	1
4502027	sHcIAEVENDEmPADLPSLAADFVESk	161	2	1	N-Term(iTRAQ4plex); C3(Carbamidomethyl); M12(Oxidation); K27(iTRAQ4plex)	0	0.998047	0.381502	0.17107	0	2.859e-09	7.458	4	3278.55	1.24259	87.9149	0
116063573	aTcAPQHGAPGPGPADASk	32	2	1	N-Term(iTRAQ4plex); C3(Carbamidomethyl); K19(iTRAQ4plex)	0	1.1337	1.03794	0.552177	0	6.021e-11	7.45633	3	2078.03	0.694683	15.6961	0
89191868	kVPLDSSPATcHNNIMk	1	1	1	N-Term(iTRAQ4plex); K1(iTRAQ4plex); C11(Carbamidomethyl); K17(iTRAQ4plex)	0	1.71404	0.268236	0.234576	0	3.015e-08	7.45478	4	2344.24	-1.39779	23.5611	1
12025678	aSFNHFDkDHGGALGPEEFk	5	2	1	N-Term(iTRAQ4plex); K8(iTRAQ4plex); K20(iTRAQ4plex)	0	1.17002	0.637711	1.2477	0	6.829e-09	7.45466	3	2635.32	-2.92886	25.1637	1
37594471	sPSkENIASVLENYHTESk	1	2	1	N-Term(iTRAQ4plex); K4(iTRAQ4plex); K19(iTRAQ4plex)	0	1.30372	1.63568	1.13914	0	8.238e-08	7.45344	4	2565.36	1.93582	57.6319	1
18426915	kSESEVEEAAAIIAQRPDNPR	3	5	1	N-Term(iTRAQ4plex); K1(iTRAQ4plex)	0	1.01841	0.803258	1.13606	0	6.565e-09	7.45156	4	2598.36	-3.37327	45.6765	1
162951877	vLGEkPELPDGGDDDDIIADISNR	2	1	1	N-Term(iTRAQ4plex); K5(iTRAQ4plex)	0	0.529208	6.17243	1.40262	0	2.067e-11	7.45094	3	2841.44	0.517934	77.6194	0
530419365	lSGVQDGHQDISLLYTEPGAGQTHTAASFR	3	7	1	N-Term(iTRAQ4plex)	0	0.687752	0.538356	0.650845	0	5.221e-10	7.44906	4	3300.63	-1.93738	61.9818	0
226056130	gTIVLASPGWTTHSISDGkDLEk	3	2	1	N-Term(iTRAQ4plex); K19(iTRAQ4plex); K23(iTRAQ4plex)	0	1.04188	0.927193	1.16465	0	2.533e-10	7.4466	4	2844.55	1.35332	72.7082	1
225903430	hTcEQGDGVGPYGWEFHDGLSFGR	1	2	1	N-Term(iTRAQ4plex); C3(Carbamidomethyl)	0	1.02389	0.582908	0.571334	0	2.681e-10	7.4457	4	2852.27	1.77941	68.9111	0
525507390	rLTAIIEEAEEAPGARPQLQDAWR	3	1	1	N-Term(iTRAQ4plex)	0	0.718057	0.669404	0.652239	0	1.977e-07	7.4452	4	2864.52	1.16047	89.8499	1
530418547	kcEVLcSQSNkPVTLTVEQSR	3	3	1	N-Term(iTRAQ4plex); K1(iTRAQ4plex); C2(Carbamidomethyl); C6(Carbamidomethyl); K11(iTRAQ4plex)	0	0.986194	1.05445	1.07611	0	2.719e-08	7.44339	4	2895.54	0.638948	41.5872	1
61743954	gHYEVTGSDDETGkLQGSGVSLASk	2	6	1	N-Term(iTRAQ4plex); K14(iTRAQ4plex); K25(iTRAQ4plex)	0	1.00579	0.424945	1.46014	0	3.892e-10	7.44228	3	2954.5	-1.83902	36.5812	1
32455266	kLNcQVIGASVDSHFcHLAWVNTPk	7	1	1	N-Term(iTRAQ4plex); K1(iTRAQ4plex); C4(Carbamidomethyl); C16(Carbamidomethyl); K25(iTRAQ4plex)	0	0.934572	1.19831	0.97473	0	3.614e-07	7.44198	4	3313.74	2.05108	68.6766	1
26667186	sNkPIHTIILNPHVHLVGDDAAcIAYIR	1	17	1	N-Term(iTRAQ4plex); K3(iTRAQ4plex); C23(Carbamidomethyl)	0	1.27707	0.489304	0.809801	0	3.882e-10	7.44164	4	3425.88	1.65005	67.3497	0
45439327	lDkLNNQSFGTDLPLVDHQVEEHNIFHNEVk	1	1	1	N-Term(iTRAQ4plex); K3(iTRAQ4plex); K31(iTRAQ4plex)	0	1.24857	0.364165	0.596947	0	2.411e-09	7.44017	5	4062.11	0.298348	84.8275	1
16507237	iINEPTAAAIAYGLDkR	5	1	1	N-Term(iTRAQ4plex); K16(iTRAQ4plex)	0	0.657114	0.930098	2.92488	0	6.228e-11	7.43894	3	2104.19	-3.97515	68.5885	1
530421646	lELSNLEIPHQGVQVEGDGFSHAIR	1	4	1	N-Term(iTRAQ4plex)	0	0.95905	0.729722	0.422147	0	1.738e-09	7.43812	4	2889.5	1.79063	71.0441	0
530425322	aAQLVDkDSTFLSTLEHHLSR	1	2	1	N-Term(iTRAQ4plex); K7(iTRAQ4plex)	0	1.17666	1.52682	1.47845	0	7.909e-09	7.43663	4	2656.42	-1.81441	59.9135	1
11321585	kAcADATLSQITNNIDPVGR	2	1	1	N-Term(iTRAQ4plex); K1(iTRAQ4plex); C3(Carbamidomethyl)	0	1.08761	0.769981	0.85338	0	3.759e-08	7.43561	4	2432.28	-2.01201	64.1492	1
4504445	gFAFVTFDDHDSVDkIVIQk	4	3	1	N-Term(iTRAQ4plex); K15(iTRAQ4plex); K20(iTRAQ4plex)	0	0.922871	0.675923	2.62506	0	1.856e-07	7.43549	4	2713.46	1.70109	74.0145	1
13540594	gYYFGTSSITGDLSDNHDVISLk	1	2	1	N-Term(iTRAQ4plex); K23(iTRAQ4plex)	0	1.20034	0.70597	0.878923	0	2.132e-08	7.43465	3	2777.4	5.4809	95.9023	0
21626466	vIHLSNLPHSGYSDSAVLk	3	2	1	N-Term(iTRAQ4plex); K19(iTRAQ4plex)	0	1.05269	1.10992	0.954621	0	1.665e-07	7.43041	4	2325.28	0.674283	43.0336	0
4504445	sHFEQWGTLTDcVVMRDPNTk	3	3	1	N-Term(iTRAQ4plex); C12(Carbamidomethyl); K21(iTRAQ4plex)	0	1.03569	1.08635	1.87102	0	5.127e-09	7.42981	4	2809.37	1.41363	57.1817	1
528881083	aAQIGAHTLSGAcLDPGAFk	2	3	1	N-Term(iTRAQ4plex); C13(Carbamidomethyl); K20(iTRAQ4plex)	0	1.02389	1.2945	0.8242	0	1.421e-09	7.42738	3	2273.19	-1.09546	56.1609	0
4758582	kAVLASMDNENMHTPDIGGQGTTSEAIQDVIR	1	1	1	N-Term(iTRAQ4plex); K1(iTRAQ4plex)	0	0.71305	0.891487	1.3783	0	1.809e-07	7.42575	4	3686.85	4.77832	74.6954	1
34740329	gFGFVTYScVEEVDAAMcARPHk	1	3	1	N-Term(iTRAQ4plex); C9(Carbamidomethyl); C18(Carbamidomethyl); K23(iTRAQ4plex)	0	1.01515	0.726545	1.90963	0	3.453e-09	7.42408	4	2919.38	-0.810888	74.916	0
145309326	dTLQEANDILNNLkDFDR	4	2	1	N-Term(iTRAQ4plex); K14(iTRAQ4plex)	0	1.80184	0.372983	0.250535	0	5.227e-07	7.42392	4	2422.25	1.28248	110.497	1
28373113	aVGVAVATGLHTELGk	2	8	1	N-Term(iTRAQ4plex); K16(iTRAQ4plex)	0	1.03735	0.897691	0.63402	0	3.342e-10	7.42076	3	1811.06	-1.39054	52.9059	0
50363217	lQHLENELTHDIITk	26	1	1	N-Term(iTRAQ4plex); K15(iTRAQ4plex)	0	0.338082	0.33738	0.261816	0	1.953e-08	7.41714	3	2092.16	-2.08595	66.0137	0
224809302	lTADPGGSSETSSQVLENHTkPk	1	2	1	N-Term(iTRAQ4plex); K21(iTRAQ4plex); K23(iTRAQ4plex)	0	1.04641	0.970104	0.965014	0	5.729e-10	7.41692	4	2815.48	-1.38074	28.1856	0
190885499	wVTYFNkPDIDAWELRk	3	1	1	N-Term(iTRAQ4plex); K7(iTRAQ4plex); K17(iTRAQ4plex)	0	0.708679	0.482859	4.98293	0	1.9e-06	7.41551	4	2613.43	4.13249	83.491	1
4757768	sIQEIQELDkDDESLRk	10	4	1	N-Term(iTRAQ4plex); K10(iTRAQ4plex); K17(iTRAQ4plex)	0	1.11722	0.90904	1.9527	0	1.706e-08	7.41516	4	2478.34	-0.702912	46.4739	2
4507725	aLGISPFHEHAEVVFTANDSGPR	35	1	1	N-Term(iTRAQ4plex)	0	0.957288	0.474887	0.694906	0	6.102e-11	7.41488	3	2595.31	0.384704	58.2794	0
296011001	kPIDYTVLDDVGHGVk	5	14	1	N-Term(iTRAQ4plex); K1(iTRAQ4plex); K16(iTRAQ4plex)	0	1.19889	0.849898	1.52658	0	1.553e-10	7.41226	4	2188.23	-0.471389	38.3231	0
24234688	vEAVNMAEGIIHDTETk	1	1	1	N-Term(iTRAQ4plex); K17(iTRAQ4plex)	0	0.792599	1.2849	1.14334	0	5.299e-11	7.41222	3	2145.11	1.42417	66.6023	0
32454741	sALQSINEWAAQTTDGkLPEVTkDVER	2	1	1	N-Term(iTRAQ4plex); K17(iTRAQ4plex); K23(iTRAQ4plex)	0	1.12471	1.04779	3.91343	0	7.235e-10	7.4099	4	3418.82	-0.552693	80.0098	2
192807336	eFLLSLDDSVDETEAVkR	2	9	1	N-Term(iTRAQ4plex); K17(iTRAQ4plex)	0	1.27259	1.43985	1.43225	0	8.582e-11	7.4083	3	2354.24	2.29381	74.9635	1
530378978	kPTSALDEPVSHWRPR	2	3	1	N-Term(iTRAQ4plex); K1(iTRAQ4plex)	0	1.03381	1.42282	0.667258	0	3.22e-08	7.4063	4	2164.19	0.36103	46.9282	0
116063573	vSGQGLHEGHTFEPAEFIIDTR	13	2	1	N-Term(iTRAQ4plex)	0	1.03297	0.933662	0.333376	0	1.723e-09	7.40575	4	2584.3	2.10476	70.086	0
4759282	nLSSDDANVLVWHALLLPDQPPYHLk	2	1	1	N-Term(iTRAQ4plex); K26(iTRAQ4plex)	0	1.02347	1.10501	1.12854	0	1.054e-08	7.40462	4	3243.75	4.00876	99.8189	0
4758328	lGVEFDETTADDRk	2	1	1	N-Term(iTRAQ4plex); K14(iTRAQ4plex)	0	0.718514	1.29259	1.54629	0	1.285e-08	7.40435	3	1883.96	1.93863	41.8662	1
4506457	vIDFDENTALDDAEEESFRk	2	2	1	N-Term(iTRAQ4plex); K20(iTRAQ4plex)	0	0.982955	0.966687	3.08161	0	8.869e-11	7.40208	3	2631.26	-1.1688	74.8015	1
260064050	lQQVLHAGSGPcLPHLLSR	2	7	1	N-Term(iTRAQ4plex); C12(Carbamidomethyl)	0	0.999851	0.55993	0.621653	0	9.12e-10	7.40028	4	2227.23	0.945237	61.1991	0
34147637	mTATGSGENSTVAEHLIAQHSAIk	1	1	1	N-Term(iTRAQ4plex); M1(Oxidation); K24(iTRAQ4plex)	0	1.07445	0.882268	0.832825	0	2.199e-09	7.39743	4	2757.4	-2.55335	42.293	0
62526045	aVVTEPAkGEEAFQMSEVDEESGLkDSEPER	2	4	1	N-Term(iTRAQ4plex); K8(iTRAQ4plex); K25(iTRAQ4plex)	0	0.993853	1.10442	1.29228	0	9.321e-09	7.39718	4	3825.87	-0.885631	56.5414	2
53832001	vYNLDFNPPHVHGIDDVTGEPLVQQEDDkPEAVAAR	2	1	1	N-Term(iTRAQ4plex); K29(iTRAQ4plex)	0	0.871039	1.0189	3.35378	0	2.19e-08	7.39681	5	4273.15	1.81725	74.4442	0
54607120	eSTVFEDLSDEAERDEYELLcPDNTR	3	3	1	N-Term(iTRAQ4plex); C21(Carbamidomethyl)	0	1.88924	1.53245	0.586145	0	6.476e-08	7.39571	4	3276.48	4.92636	107.352	1
14141159	aTGEADVEFVTHEDAVAAMSk	10	5	1	N-Term(iTRAQ4plex); K21(iTRAQ4plex)	0	0.951105	1.13938	1.15207	0	1.908e-10	7.3957	3	2466.2	-1.42585	60.4293	0
4757900	ckDDEFTHLYTLIVRPDNTYEVk	6	1	1	N-Term(iTRAQ4plex); C1(Carbamidomethyl); K2(iTRAQ4plex); K23(iTRAQ4plex)	0	0.661713	1.41714	1.44337	0	6.364e-07	7.39564	4	3288.7	0.65227	71.4453	1
208022622	qLEDGRTLSDYNIQkESTLHLVLR	2	9	1	N-Term(iTRAQ4plex); K15(iTRAQ4plex)	0	0.842796	0.80554	0.658987	0	5.203e-07	7.39382	4	3116.69	-1.59642	60.4209	2
30089972	iNEGIGQGDLSELPELHALTAGLk	1	4	1	N-Term(iTRAQ4plex); K24(iTRAQ4plex)	0	0.537164	1.54752	0.859796	0	6.244e-11	7.39376	3	2763.52	1.13379	91.8933	0
7549809	eGIcALGGTSELSSEGTQHSYSEEEk	7	5	1	N-Term(iTRAQ4plex); C4(Carbamidomethyl); K26(iTRAQ4plex)	0	1.06156	0.937199	0.835384	0	2.567e-09	7.3919	3	3073.41	-0.143665	49.2622	0
9257257	gPVTDVAYSHDGAFLAVcDASk	11	4	1	N-Term(iTRAQ4plex); C18(Carbamidomethyl); K22(iTRAQ4plex)	0	1.27035	1.04679	1.28885	0	6.414e-10	7.38957	3	2568.26	-2.98425	50.0883	0
530405728	fISDkDASIVGFFDDSFSEAHSEFLk	5	3	1	N-Term(iTRAQ4plex); K5(iTRAQ4plex); K26(iTRAQ4plex)	0	1.0488	1.17993	1.94403	0	4.063e-10	7.38388	4	3370.68	-0.145262	99.4996	1
5032045	aHWFEIQHIQPSPLQcNR	4	1	1	N-Term(iTRAQ4plex); C16(Carbamidomethyl)	0	0.71491	1.04274	1.50589	0	1.985e-09	7.38292	4	2405.21	2.15519	62.3459	0
163914373	gGFTITDEYDDkQPLTSkEEEER	1	2	1	N-Term(iTRAQ4plex); K12(iTRAQ4plex); K18(iTRAQ4plex)	0	1.14836	0.763538	0.776675	0	2.573e-07	7.38269	4	3119.54	-0.532313	47.8456	2
55749932	lQEEIQLkEEAENNLAAFR	4	1	1	N-Term(iTRAQ4plex); K8(iTRAQ4plex)	0	1.0544	0.111423	0.534439	0	2.152e-08	7.38186	3	2533.35	-1.92958	71.1004	1
38505222	vSGALIRPLPSQQMFEHMQk	1	4	1	N-Term(iTRAQ4plex); K20(iTRAQ4plex)	0	0.843297	1.05745	1.23452	0	2.375e-08	7.37767	4	2585.4	3.17429	67.5207	0
73486658	eGSTHNWQHITDQIGMFcFTGLkPEQVER	4	2	1	N-Term(iTRAQ4plex); C18(Carbamidomethyl); K23(iTRAQ4plex)	0	1.10584	0.81236	0.756167	0	9.628e-07	7.37726	5	3733.82	2.9001	83.1741	0
75709204	lGQHVPTLHPTSEELTIAGMTFTTFDLGGHVQAR	2	1	1	N-Term(iTRAQ4plex)	0	0.945578	0.930168	1.19454	0	1.02e-08	7.37545	5	3805.95	0.37318	102.172	0
217272894	iEHTYTGGVDSDLGEAMSDcDPDGPLMcHTTk	2	4	1	N-Term(iTRAQ4plex); C20(Carbamidomethyl); C28(Carbamidomethyl); K32(iTRAQ4plex)	0	1.20489	1.03444	0.777299	0	8.659e-10	7.37041	4	3797.66	-1.30681	59.407	0
5454028	sEASAFGASHHVAYFEASAk	4	1	1	N-Term(iTRAQ4plex); K20(iTRAQ4plex)	0	1.19702	0.336487	0.399451	0	1.924e-09	7.37002	3	2355.16	-1.13413	25.8345	0
133922562	sFIGQQFAVGSHVYSVAk	2	1	1	N-Term(iTRAQ4plex); K18(iTRAQ4plex)	0	1.11091	0.47552	0.322119	0	3.369e-10	7.36981	3	2213.2	0.416649	64.1533	0
4758384	kGEGYSNPNEGATVEIHLEGR	2	2	1	N-Term(iTRAQ4plex); K1(iTRAQ4plex)	0	1.02484	0.890685	0.750971	0	8.531e-10	7.36535	4	2545.29	1.68157	50.2854	1
530410154	vGGVGPADTHEPLRPEAEPGELER	4	4	1	N-Term(iTRAQ4plex)	0	0.930857	1.00103	0.687281	0	8.122e-09	7.36477	4	2656.34	-0.365737	40.6161	0
7657069	hDDSSDNFcEADDIQSPEAEYVDLLLNPER	4	1	1	N-Term(iTRAQ4plex); C9(Carbamidomethyl)	0	1.09248	1.61026	1.74988	0	1.509e-08	7.36458	4	3637.63	7.33474	114.861	0
196114951	hNIAGTTHSGAEkDVDVSEDSPPPLPER	1	4	1	N-Term(iTRAQ4plex); K13(iTRAQ4plex)	0	1.10396	0.909931	1.67528	0	2.483e-09	7.36399	4	3243.61	0.46888	35.8785	1
4557871	kPVDEYkDcHLAQVPSHTVVAR	8	2	1	N-Term(iTRAQ4plex); K1(iTRAQ4plex); K7(iTRAQ4plex); C9(Carbamidomethyl)	0	1.28923	0.408748	0.390242	0	9.261e-08	7.36382	4	2981.59	-2.27273	17.1083	1
530416747	dGDGWTPLHAAAHWGVEDAcR	1	4	1	N-Term(iTRAQ4plex); C20(Carbamidomethyl)	0	0.950923	0.533123	0.695719	0	1.204e-08	7.36136	4	2465.11	-1.32321	60.9715	0
16753227	hQEGEIFDTEkEkYEITEQR	4	2	1	N-Term(iTRAQ4plex); K11(iTRAQ4plex); K13(iTRAQ4plex)	0	0.891317	1.09917	6.60974	0	6.433e-09	7.35999	4	2941.49	-1.09366	38.8905	2
4759068	hIGkPLLGGPFSLTTHTGER	4	2	1	N-Term(iTRAQ4plex); K4(iTRAQ4plex)	0	0.885164	1.20089	1.02204	0	9.372e-08	7.35993	4	2406.35	0.238175	60.9902	0
4503649	iTVVAGEHNIEETEHTEQk	3	3	1	N-Term(iTRAQ4plex); K19(iTRAQ4plex)	0	1.20097	0.311792	0.420427	0	2.183e-09	7.35987	3	2452.25	-0.441392	33.1252	0
119395709	kDGTHVVENVDATHIGk	3	1	1	N-Term(iTRAQ4plex); K1(iTRAQ4plex); K17(iTRAQ4plex)	0	0.868837	0.888442	1.00614	0	1.42e-08	7.35448	3	2252.23	-0.855754	18.7081	1
530393360	dALEcLEQAEEIIQQEHSDkEEVR	1	2	1	N-Term(iTRAQ4plex); C5(Carbamidomethyl); K20(iTRAQ4plex)	0	0.909447	0.693351	0.66164	0	6.706e-09	7.34871	4	3186.56	2.71237	82.4683	1
73858568	gVTSVSQIFHSPDLAIR	7	2	1	N-Term(iTRAQ4plex)	0	0.66241	0.360955	0.392336	0	1.383e-10	7.34846	3	1971.08	2.27762	77.2015	0
18765700	eVcDGWSLANHEYFALQHADSSNFYITEk	1	1	1	N-Term(iTRAQ4plex); C3(Carbamidomethyl); K29(iTRAQ4plex)	0	1.55583	1.01141	0.727077	0	2.304e-08	7.34805	4	3719.75	4.00548	98.4514	0
16507237	iEWLESHQDADIEDFkAk	2	1	1	N-Term(iTRAQ4plex); K16(iTRAQ4plex); K18(iTRAQ4plex)	0	0.619482	0.27465	9.00049	0	3.392e-10	7.34729	3	2606.34	-2.05413	52.4974	1
4557888	gGmGSGGLATGIAGGLAGMGGIQNEk	12	2	1	N-Term(iTRAQ4plex); M3(Oxidation); K26(iTRAQ4plex)	0	0.810942	1.15399	1.45187	0	1.577e-08	7.34569	3	2565.28	-9.2921	61.0747	0
115298659	iTDLEHFAESLIADEHYAk	4	1	1	N-Term(iTRAQ4plex); K19(iTRAQ4plex)	0	0.632097	0.371112	0.21572	0	3.324e-09	7.34447	4	2490.27	-0.985958	114.685	0
35493916	lSkEETVLATVQALQTASHLSQQADLR	4	5	1	N-Term(iTRAQ4plex); K3(iTRAQ4plex)	0	0.840418	1.39923	1.54096	0	6.005e-11	7.34423	4	3225.77	-0.462824	90.9735	1
4507729	fWEVISDEHGIDPTGSYHGDSDLQLER	5	2	1	N-Term(iTRAQ4plex)	0	1.10813	1.45289	1.96313	0	3.984e-09	7.34417	4	3246.53	4.94166	80.0978	0
28557798	aAVLQELATHLHPAEPEEGDSNVAR	2	1	1	N-Term(iTRAQ4plex)	0	1.01094	1.05597	1.11854	0	3.517e-11	7.34234	4	2798.42	1.05183	66.8117	0
530383144	kDVEDNcSLMYLNEATLLHNIk	1	9	1	N-Term(iTRAQ4plex); K1(iTRAQ4plex); C7(Carbamidomethyl); K22(iTRAQ4plex)	0	1.16987	1.38809	0.726664	0	3.709e-09	7.34209	4	3052.58	0.835499	89.0611	1
70906435	kAPDAGGcLHADPDLGVLcPTGcQLQEALLQQERPIR	4	1	1	K1(iTRAQ4plex); N-Term(iTRAQ4plex); C8(Carbamidomethyl); C19(Carbamidomethyl); C23(Carbamidomethyl)	0	1.01024	0.321613	0.335082	0	1.379e-07	7.34113	4	4372.22	-1.02607	75.7761	1
14165466	nNQFQALLQYADPVSAQHAk	6	5	1	N-Term(iTRAQ4plex); K20(iTRAQ4plex)	0	0.814073	0.990997	0.991412	0	7.47e-09	7.34091	3	2531.32	-0.168476	67.0681	0
126012571	cEHSQALHcHPEAcGPDATcVNRPDGR	3	7	1	N-Term(iTRAQ4plex); C1(Carbamidomethyl); C9(Carbamidomethyl); C14(Carbamidomethyl); C20(Carbamidomethyl)	0	1.97149	0.685834	0.735668	0	1.513e-08	7.33844	5	3275.4	-0.926118	10.2006	0
62955833	eDVRPEEIADQELAEALQk	3	3	1	N-Term(iTRAQ4plex); K19(iTRAQ4plex)	0	0.784157	0.707844	0.414005	0	1.763e-09	7.33808	3	2471.29	2.99735	84.447	0
530402950	hLLQAPVDDAQEILHSR	3	3	1	N-Term(iTRAQ4plex)	0	0.901181	2.72479	1.51174	0	4.209e-09	7.33728	3	2086.12	0.761081	62.6152	0
530355398	qcSILHGPTFAAcHAHVEPAR	1	1	1	N-Term(iTRAQ4plex); C2(Carbamidomethyl); C13(Carbamidomethyl)	0	1.36619	0.751508	3.76469	0	1.532e-08	7.33728	5	2503.22	1.30983	48.3394	0
353731086	aNFELTSVTQFAAHQENkR	1	4	1	N-Term(iTRAQ4plex); K18(iTRAQ4plex)	0	1.09654	0.873177	1.90152	0	4.21e-09	7.33704	4	2479.29	-0.752134	54.9642	1
262073007	eSkEEETSIDVAGkPNEVTk	1	1	1	N-Term(iTRAQ4plex); K3(iTRAQ4plex); K14(iTRAQ4plex); K20(iTRAQ4plex)	0	1.18256	1.4426	1.30261	0	2.92e-08	7.33689	4	2766.47	-4.35278	15.7743	1
367460087	qLEEEkNSLQEQQEEEEEARk	2	6	1	N-Term(iTRAQ4plex); K6(iTRAQ4plex); K21(iTRAQ4plex)	0	1.05623	0.348514	0.605377	0	6.532e-08	7.33635	4	3035.51	-0.867603	29.7973	2
5031753	vTGEADVEFATHEDAVAAMSk	4	6	1	N-Term(iTRAQ4plex); K21(iTRAQ4plex)	0	1.06537	0.978846	1.39166	0	4.104e-11	7.33198	3	2466.21	2.21219	58.6828	0
10190746	rLEGTNVTVNVLHPGIVR	2	2	1	N-Term(iTRAQ4plex)	0	0.993039	0.757329	0.747732	0	2.779e-07	7.33027	4	2118.22	-2.54188	36.5903	1
109826351	lLSVHDFDFEGDSDDSTQPQGHSLHLSSVPEAR	1	3	1	N-Term(iTRAQ4plex)	0	0.676167	0.382071	1.29053	0	1.662e-08	7.33019	5	3766.76	-1.73733	69.3857	0
21361176	sPcIVLADADLDNAVEFAHHGVFYHQGQccIAASR	3	2	1	N-Term(iTRAQ4plex); C3(Carbamidomethyl); C29(Carbamidomethyl); C30(Carbamidomethyl)	0	1.30499	0.431709	0.338359	0	1.293e-08	7.32915	5	4072.89	-0.893766	80.9377	0
87196339	dELVkFEPGQSYAGVVQYSHSQMQEHVSLR	1	1	1	N-Term(iTRAQ4plex); K5(iTRAQ4plex)	0	1.10701	0.274097	0.432718	0	2.489e-08	7.32769	5	3736.87	1.12999	81.4212	1
5031601	vAWVSHDSTVcLADADkk	8	3	1	N-Term(iTRAQ4plex); C11(Carbamidomethyl); K17(iTRAQ4plex); K18(iTRAQ4plex)	0	0.995395	1.09471	0.959878	0	6.627e-08	7.32625	3	2434.27	-0.717717	45.0874	1
115298678	tELRPGETLNVNFLLR	5	1	1	N-Term(iTRAQ4plex)	0	0.736923	0.366945	0.432719	0	1.586e-07	7.32603	3	2016.14	4.49787	80.0462	0
42544121	yLLEGTAETHELAEGSTADVLHSR	2	4	1	N-Term(iTRAQ4plex)	0	1.00297	0.857246	0.359223	0	1.749e-10	7.326	4	2743.36	-2.75625	50.6266	0
6912236	dcLQALEDGHDTSSIYLVkPENTNR	1	1	1	N-Term(iTRAQ4plex); C2(Carbamidomethyl); K19(iTRAQ4plex)	0	1.48507	1.51599	0.779832	0	1.128e-08	7.32526	4	3163.55	-2.04693	50.9641	0
148539853	vSPDHVTLLDPASkEELESYPLGAIVR	1	4	1	N-Term(iTRAQ4plex); K14(iTRAQ4plex)	0	1.0238	0.67487	5.85337	0	3.719e-08	7.32165	4	3223.74	-1.02402	82.4392	1
4557733	vHIHHPPEASVQIHQVAQVR	3	1	1	N-Term(iTRAQ4plex)	0	0.979994	0.671719	0.549182	0	1.255e-09	7.31876	4	2426.33	-0.654169	21.9274	0
119395709	dGTHVVENVDATHIGk	4	1	1	N-Term(iTRAQ4plex); K16(iTRAQ4plex)	0	0.778393	1.03334	0.936811	0	6.66e-12	7.31846	3	1980.04	-0.258598	27.6323	0
530414001	gIQTSDPNAVVmGLAPEHFHYQILNQAFR	3	3	1	N-Term(iTRAQ4plex); M12(Oxidation)	0	1.05956	0.560006	0.641531	0	3.965e-11	7.31436	4	3413.72	-0.523749	95.353	0
4506675	iSVIVETVYTHVLHPYPTQITQSEk	2	1	1	N-Term(iTRAQ4plex); K25(iTRAQ4plex)	0	0.861929	1.45735	1.71677	0	1.112e-07	7.309	3	3170.74	1.52249	86.1911	0
6912674	dLFAEGLLEFLRPAVQQLDSHVHAVR	1	1	1	N-Term(iTRAQ4plex)	0	0.951488	0.951539	1.41726	0	2.034e-09	7.30811	5	3104.68	0.600571	114.335	0
5031873	lVSGMQHPGSAGGVYETTQHFIDIk	2	1	1	N-Term(iTRAQ4plex); K25(iTRAQ4plex)	0	0.781751	1.6722	0.902686	0	5.292e-09	7.30799	3	2960.52	1.32998	64.7302	0
261278372	iPAGAVLEMAVGALHHDPEHWPSPETFNPER	4	4	1	N-Term(iTRAQ4plex)	0	0.753601	1.09015	0.30588	0	2.853e-08	7.30782	4	3548.76	2.70633	114.686	0
66933016	gkLPIVNEDDELVAIIAR	6	1	1	N-Term(iTRAQ4plex); K2(iTRAQ4plex)	0	1.10794	1.34594	1.14685	0	1.122e-08	7.30736	3	2253.3	-0.974265	87.7907	1
14043072	gFGFVTFSSMAEVDAAMAARPHSIDGR	10	2	1	N-Term(iTRAQ4plex)	0	0.921668	0.795141	1.30084	0	4.446e-10	7.30707	4	2971.46	8.71617	91.7732	0
301171475	gADSLEDFLYHEGYAcTSIHGDR	1	8	1	N-Term(iTRAQ4plex); C16(Carbamidomethyl)	0	1.15959	1.00602	0.611273	0	2.631e-10	7.30568	4	2757.23	-0.676168	61.0564	0
14043022	aLEEGLTPQEIcDkYHIIHADIYR	1	1	1	N-Term(iTRAQ4plex); C12(Carbamidomethyl); K14(iTRAQ4plex)	0	1.06534	1.22499	0.942236	0	5.316e-08	7.30288	4	3172.64	1.89245	84.9074	1
19923437	tVGIDDLTGEPLIQREDDkPETVIk	1	3	1	N-Term(iTRAQ4plex); K19(iTRAQ4plex); K25(iTRAQ4plex)	0	0.895627	0.323631	3.14164	0	5.344e-09	7.30192	4	3213.76	1.96736	65.2841	1
4758906	gNTATQMAQALSLNTEEDIHR	2	1	1	N-Term(iTRAQ4plex)	0	0.882415	0.710147	0.860926	0	1.971e-10	7.30185	3	2444.2	1.74741	67.9622	0
530370900	tPLSALGLkPHNPADILLHPTGEPR	2	1	1	N-Term(iTRAQ4plex); K9(iTRAQ4plex)	0	0.804744	0.291008	0.340619	0	3.842e-08	7.3015	5	2932.67	1.68708	86.5842	0
18104959	lVEEHLDSEIQkLDQMDEDELER	2	2	1	N-Term(iTRAQ4plex); K12(iTRAQ4plex)	0	0.798378	1.24996	1.61101	0	5.267e-09	7.30117	4	3101.53	3.02807	85.2349	1
530394332	mIDVDSLTDkEcDWLNNYHLTcR	1	5	1	N-Term(iTRAQ4plex); M1(Oxidation); K10(iTRAQ4plex); C12(Carbamidomethyl); C22(Carbamidomethyl)	0	0.947378	1.32298	2.69738	0	9.565e-08	7.30099	4	3202.47	-3.02391	78.224	1
4504483	sVGYkPDFVGFEIPDk	2	1	1	N-Term(iTRAQ4plex); K5(iTRAQ4plex); K16(iTRAQ4plex)	0	0.832044	1.02453	0.531765	0	1.893e-08	7.30049	3	2230.21	0.611044	72.4161	0
61743954	gGQIGLQAPGLSVSGPQGHLESGSGk	6	6	1	N-Term(iTRAQ4plex); K26(iTRAQ4plex)	0	0.595816	0.542501	1.09259	0	3.172e-10	7.3002	3	2706.44	0.275463	68.8119	0
54112385	kLEYGGQTWHEHcFLcSGcEQPLGSR	1	2	1	K1(iTRAQ4plex); N-Term(iTRAQ4plex); C13(Carbamidomethyl); C16(Carbamidomethyl); C19(Carbamidomethyl)	0	0.989369	1.76108	0.912877	0	2.253e-06	7.29788	5	3424.57	-5.47925	63.5374	1
530393298	gkDILYIGDHIFGDILk	1	6	1	N-Term(iTRAQ4plex); K2(iTRAQ4plex); K17(iTRAQ4plex)	0	1.24148	1.6312	1.14745	0	1.255e-07	7.29758	3	2349.35	-2.73556	80.2556	1
4503183	eQAGGDATENFEDVGHSTDAR	7	3	1	N-Term(iTRAQ4plex)	0	1.11376	0.835958	0.944042	0	2.089e-10	7.29736	3	2350.03	-1.07798	27.7297	0
14043072	gFGFVTFDDHDPVDkIVLQk	5	2	1	N-Term(iTRAQ4plex); K15(iTRAQ4plex); K20(iTRAQ4plex)	0	0.956043	0.653433	2.79321	0	2.394e-07	7.29728	4	2709.46	1.1766	78.5087	1
33350932	qNLFTTWSHHLQQANIQFR	2	1	1	N-Term(iTRAQ4plex)	0	1.04947	0.854528	0.781875	0	5.517e-09	7.29725	4	2513.3	2.81168	75.5999	0
4557741	tLNAHEHFVTSLDFHk	2	1	1	N-Term(iTRAQ4plex); K16(iTRAQ4plex)	0	1.13484	0.998461	0.908145	0	3.062e-08	7.29602	4	2184.14	-0.500085	40.6217	0
20149498	kPAEDEWGkTPDAMk	7	1	1	N-Term(iTRAQ4plex); K1(iTRAQ4plex); K9(iTRAQ4plex); K15(iTRAQ4plex)	0	0.128627	0.506492	0.734595	0	9.219e-07	7.29384	4	2279.23	6.97981	44.0789	1
4506457	sDYDREALLGVQEDVDEYVk	1	2	1	N-Term(iTRAQ4plex); K20(iTRAQ4plex)	0	1.01248	1.02838	3.01284	0	1.124e-09	7.29346	3	2631.3	0.252606	81.7418	1
21071030	tPGAAANLELIFVGPQHAGNYR	6	2	1	N-Term(iTRAQ4plex)	0	0.860462	0.379208	0.463823	0	6.266e-10	7.29204	3	2440.3	4.01874	81.3431	0
319655561	lFIHESIHDEVVNR	2	3	1	N-Term(iTRAQ4plex)	0	1.23477	0.748678	0.53505	0	9.056e-08	7.29103	4	1851.98	-1.12331	58.4885	0
5031699	tEAEIAHIALETLEGHQR	4	1	1	N-Term(iTRAQ4plex)	0	0.945657	0.55933	0.77773	0	2.194e-09	7.28918	4	2162.14	2.67695	82.4849	0
13236495	vFTSSTISGGYAEYALAADHTVYkLPEk	1	2	1	N-Term(iTRAQ4plex); K24(iTRAQ4plex); K28(iTRAQ4plex)	0	0.887158	0.6106	1.68298	0	4.241e-08	7.28666	4	3450.81	-1.6167	76.9499	1
61743954	mkLPQFGISTPGSDLHVNAk	2	6	1	N-Term(iTRAQ4plex); K2(iTRAQ4plex); K20(iTRAQ4plex)	0	0.833536	0.382591	1.30161	0	9.328e-09	7.28644	4	2572.42	-1.84561	62.5558	1
148747351	aGDELTkMEDEDEQGWck	1	2	1	N-Term(iTRAQ4plex); K7(iTRAQ4plex); C17(Carbamidomethyl); K18(iTRAQ4plex)	0	1.47654	0.784566	3.45913	0	8.592e-08	7.28571	3	2573.18	-3.99075	39.7636	1
122891870	aVLGTIHPDPEIEESkQETSMILDSEk	1	2	1	N-Term(iTRAQ4plex); K16(iTRAQ4plex); K27(iTRAQ4plex)	0	0.939735	0.844776	1.61694	0	1.394e-07	7.28569	4	3428.78	-0.245265	70.4553	1
530419000	gVSEAAVLkPSEELPAEATSSVEPEkDSGSAAEAPR	1	6	1	N-Term(iTRAQ4plex); K9(iTRAQ4plex); K26(iTRAQ4plex)	0	0.824287	1.17255	1.79293	0	7.358e-10	7.28281	4	4028.05	-5.05022	56.975	1
68160937	eFFcPEHSEcIcHIcLVEHk	3	1	1	N-Term(iTRAQ4plex); C4(Carbamidomethyl); C10(Carbamidomethyl); C12(Carbamidomethyl); C15(Carbamidomethyl); K20(iTRAQ4plex)	0	1.15958	1.12163	0.589911	0	6.121e-07	7.28278	5	2919.32	-2.47651	55.4079	0
56682959	kPDcDDWESGLNAMEcALHLEk	12	1	1	N-Term(iTRAQ4plex); K1(iTRAQ4plex); C4(Carbamidomethyl); C16(Carbamidomethyl); K22(iTRAQ4plex)	0	0.340115	0.99743	0.514192	0	1.592e-09	7.28135	4	3050.43	-3.2595	76.0653	0
115298678	rIPIEDGSGEVVLSR	10	1	1	N-Term(iTRAQ4plex)	0	0.783176	0.518267	0.433727	0	7.402e-09	7.28043	3	1770.98	-2.1983	34.0726	1
4502027	eFNAETFTFHADIcTLSEk	148	2	1	N-Term(iTRAQ4plex); C14(Carbamidomethyl); K19(iTRAQ4plex)	0	1.09402	0.371913	0.196497	0	1.174e-07	7.27915	3	2548.22	-1.40904	79.4173	0
4502101	mYGISLcQAILDETkGDYEk	1	2	1	N-Term(iTRAQ4plex); C7(Carbamidomethyl); K15(iTRAQ4plex); K20(iTRAQ4plex)	0	1.33276	0.373568	4.15317	0	1.627e-10	7.27855	3	2766.41	2.66831	99.4501	1
530411750	yLQEAFHVEPEEHQQTLQR	2	3	1	N-Term(iTRAQ4plex)	0	1.06788	0.554518	1.80564	0	1.051e-09	7.27786	4	2526.24	-2.61881	37.1068	0
9910460	aVDNQVYVATASPARDDk	1	1	1	N-Term(iTRAQ4plex); K18(iTRAQ4plex)	0	0.905342	0.355599	1.51685	0	5.461e-10	7.27773	3	2208.14	-4.40434	30.9573	1
50897850	aEAGPVTLGTTVDTTHLENVSPRPk	1	8	1	N-Term(iTRAQ4plex); K25(iTRAQ4plex)	0	0.985847	0.491025	0.779816	0	6.321e-11	7.27766	4	2878.56	1.96635	54.505	0
4758304	sHMMDVQGSTQDSAIkDFVLk	4	1	1	N-Term(iTRAQ4plex); K16(iTRAQ4plex); K21(iTRAQ4plex)	0	0.996226	1.39675	3.46117	0	1.508e-07	7.27705	4	2769.44	4.75414	67.2713	1
70780353	sGLTPLHLVAQEGHVPVADVLIk	2	6	1	N-Term(iTRAQ4plex); K23(iTRAQ4plex)	0	0.650226	0.358193	0.196909	0	8.047e-10	7.27582	4	2681.56	0.318497	66.0036	0
530403382	lIDLHTNVATAVLEHIk	2	6	1	N-Term(iTRAQ4plex); K17(iTRAQ4plex)	0	0.793465	1.19791	1.32932	0	2.507e-09	7.27333	4	2175.28	3.94716	99.072	0
530408985	eQHLYYQDQLLPVSR	40	6	1	N-Term(iTRAQ4plex)	0	1.28636	0.500072	0.639435	0	1.182e-08	7.27284	3	2033.05	-4.02739	41.0568	0
17105394	lDHYAIIkFPLTTESAMk	2	3	1	N-Term(iTRAQ4plex); K8(iTRAQ4plex); K18(iTRAQ4plex)	0	0.761476	0.709665	3.53039	0	1.406e-08	7.27212	4	2510.41	2.36029	74.6493	1
112382250	hQILEQAVEDYAETVHQLSk	6	3	1	N-Term(iTRAQ4plex); K20(iTRAQ4plex)	0	1.08402	0.310982	0.918583	0	1.843e-08	7.27171	4	2626.37	0.896587	82.8348	0
164519138	aLNFGGIGVVVGHELTHAFDDQGR	2	5	1	N-Term(iTRAQ4plex)	0	0.765347	0.409098	0.323477	0	7.548e-12	7.27113	4	2653.37	3.51907	99.2257	0
21361462	lSDVDRDGmLDDEEFALASHLIEAk	3	2	1	N-Term(iTRAQ4plex); M9(Oxidation); K25(iTRAQ4plex)	0	1.08664	0.086457	0.184715	0	8.284e-09	7.27053	4	3093.53	-0.256455	74.0042	1
431822408	kHLEINPDHPIVETLR	16	3	1	N-Term(iTRAQ4plex); K1(iTRAQ4plex)	0	0.936232	1.39954	1.44116	0	2.047e-08	7.27034	3	2199.24	-2.77656	38.6703	1
32307144	tTHLHNDLWEVFSNPEDWkEk	1	2	1	N-Term(iTRAQ4plex); K19(iTRAQ4plex); K21(iTRAQ4plex)	0	0.726353	1.33563	1.2642	0	5.67e-07	7.26844	4	3057.57	8.13835	70.7458	1
126012571	iEPSSSQVAEGQTLDLNcVVPGQSHAQVTWHk	4	8	1	N-Term(iTRAQ4plex); C18(Carbamidomethyl); K32(iTRAQ4plex)	0	0.973196	0.592667	0.627078	0	4.44e-08	7.26703	5	3790.91	0.556899	80.1608	0
11415030	tVTAMDVVYALkR	9	1	1	N-Term(iTRAQ4plex); K12(iTRAQ4plex)	0	0.792699	0.312091	5.29067	0	1.115e-08	7.2637	3	1755.01	0.781244	75.2555	1
4502847	yGQISEVVVVkDR	1	1	1	N-Term(iTRAQ4plex); K11(iTRAQ4plex)	0	0.994558	0.498624	2.44138	0	1.125e-08	7.26312	3	1780.02	-2.14403	47.5868	1
110349750	gFGVDHGQVAEQSAGVLHLR	1	2	1	N-Term(iTRAQ4plex)	0	1.0246	0.814658	1.16659	0	4.112e-10	7.26208	4	2221.16	0.678541	64.1107	0
29568111	nAFAcFDEEASGFIHEDHLR	9	1	1	N-Term(iTRAQ4plex); C5(Carbamidomethyl)	0	0.983403	1.00643	0.833058	0	4.287e-09	7.25975	4	2509.14	2.46388	68.081	0
21361547	eSLkELSLAGNELGDEGAR	3	1	1	N-Term(iTRAQ4plex); K4(iTRAQ4plex)	0	0.823453	0.664735	0.669058	0	5.206e-10	7.25815	3	2276.2	-0.682455	55.952	1
367460087	mEIDLkDLEAQIEAANk	2	6	1	N-Term(iTRAQ4plex); K6(iTRAQ4plex); K17(iTRAQ4plex)	0	1.20427	0.457783	0.393556	0	2.14e-08	7.25594	3	2363.28	-0.623146	91.8364	1
48314820	gHDPSAHVLAcFGGAGGQHAcAIAR	1	1	1	N-Term(iTRAQ4plex); C11(Carbamidomethyl); C21(Carbamidomethyl)	0	0.793208	1.16024	0.630843	0	6.707e-11	7.25351	4	2661.26	-1.61193	32.7928	0
68509926	fAHIDGDHLTLLNVYHAFk	4	1	1	N-Term(iTRAQ4plex); K19(iTRAQ4plex)	0	1.243	1.44602	0.771753	0	1.75e-09	7.25336	4	2499.34	1.668	90.3927	0
4502261	aFLEVNEEGSEAAASTAVVIAGR	1	2	1	N-Term(iTRAQ4plex)	0	0.710558	0.346949	0.224319	0	5.245e-11	7.2531	3	2435.26	0.626534	71.3476	0
103472001	aLVSGkPAESSAVAATEk	2	1	1	N-Term(iTRAQ4plex); K6(iTRAQ4plex); K18(iTRAQ4plex)	0	1.08401	1.18403	1.93894	0	6.123e-10	7.25104	3	2148.22	-0.238158	27.8413	0
28827801	fIMLNLMHETTDkNLSPDGQYVPR	2	1	1	N-Term(iTRAQ4plex); K13(iTRAQ4plex)	0	0.630123	0.27797	1.68808	0	5.915e-08	7.25091	4	3107.59	0.391232	92.2997	1
166197660	yGFcEAADQFHVLDEVR	3	1	1	N-Term(iTRAQ4plex); C4(Carbamidomethyl)	0	0.938255	0.709737	0.450802	0	2.107e-10	7.24973	3	2200.02	-0.272763	79.4019	0
4557581	kTQTVcNFTDGALVQHQEWDGk	3	1	1	N-Term(iTRAQ4plex); K1(iTRAQ4plex); C6(Carbamidomethyl); K22(iTRAQ4plex)	0	0.895281	0.538691	0.981653	0	5.998e-09	7.24928	4	2994.5	-2.3836	34.7778	1
4507725	tSESGELHGLTTEEEFVEGIYk	22	1	1	N-Term(iTRAQ4plex); K22(iTRAQ4plex)	0	0.893085	0.514351	0.443304	0	6.128e-10	7.24852	3	2743.35	-1.47113	78.8389	0
6912482	aDDkLIAEEGVDSLNVk	2	3	1	N-Term(iTRAQ4plex); K4(iTRAQ4plex); K17(iTRAQ4plex)	0	0.904729	1.08615	1.32215	0	1.064e-09	7.24833	3	2248.24	0.424987	58.9338	1
32483399	ecLQALEFLHANQVIHR	4	2	1	N-Term(iTRAQ4plex); C2(Carbamidomethyl)	0	1.05924	0.819618	0.937921	0	1.18e-09	7.2483	3	2222.16	-2.33681	55.4054	0
5031981	qTTSNLGHLNkPSIQALIHGLNR	1	1	1	N-Term(iTRAQ4plex); K11(iTRAQ4plex)	0	0.927619	0.9565	1.1682	0	1.399e-07	7.24826	5	2800.59	2.37593	61.1205	0
530370419	vTQDELkEVFEDAAEIR	8	2	1	N-Term(iTRAQ4plex); K7(iTRAQ4plex)	0	0.849864	1.26696	2.40302	0	3.502e-08	7.24688	3	2280.19	-0.961491	79.3716	1
34734062	kVSPHSGVVALTkPVPEPR	3	1	1	N-Term(iTRAQ4plex); K1(iTRAQ4plex); K13(iTRAQ4plex)	0	0.930651	0.369044	0.218669	0	5.408e-08	7.24536	4	2430.45	-0.824637	26.0754	1
15553127	tLEHLQLSHDQLLEVk	2	2	1	N-Term(iTRAQ4plex); K16(iTRAQ4plex)	0	0.667194	1.57845	1.57768	0	4.412e-09	7.24454	3	2191.23	-1.9636	56.5474	0
295844834	iVFDSIDNLEAAPHDIGYVk	6	2	1	N-Term(iTRAQ4plex); K20(iTRAQ4plex)	0	1.187	1.01643	1.50691	0	2.061e-10	7.24446	3	2504.33	-0.506804	88.063	0
32454741	sALQSINEWAAQTTDGkLPEVTk	1	1	1	N-Term(iTRAQ4plex); K17(iTRAQ4plex); K23(iTRAQ4plex)	0	1.1529	2.63467	3.65678	0	3.921e-10	7.24443	3	2919.58	1.09779	82.6555	1
189083849	mQPQSVLHSGYFHPLLR	1	1	1	N-Term(iTRAQ4plex); M1(Oxidation)	0	0.832556	0.498184	0.419757	0	1.032e-07	7.24169	4	2170.14	1.26013	52.0839	0
116734706	eVGGQGAGNTGGLEPVHPASLPDSSLATSAPLccTLcHER	1	2	1	N-Term(iTRAQ4plex); C33(Carbamidomethyl); C34(Carbamidomethyl); C37(Carbamidomethyl)	0		0.970279	1.50325	0	9.063e-10	7.24108	4	4247.02	2.93377	72.2611	0
4758256	hAVSDPSILDSLDLNEDEREVLINNINR	2	1	1	N-Term(iTRAQ4plex)	0	0.69427	0.70438	0.570533	0	6.792e-09	7.23954	4	3334.71	2.3192	87.3324	1
194394237	fDATSMHVkPQVAAQQk	2	1	1	N-Term(iTRAQ4plex); K9(iTRAQ4plex); K17(iTRAQ4plex)	0	0.782886	1.08923	6.0729	0	1.465e-07	7.23821	4	2318.27	1.31084	48.8419	0
4503047	tLTSGGHAEHEGkPYcNHPcYAAMFGPk	5	2	1	N-Term(iTRAQ4plex); K13(iTRAQ4plex); C16(Carbamidomethyl); C20(Carbamidomethyl); K28(iTRAQ4plex)	0	1.052	0.299758	0.588373	0	5.592e-10	7.23618	4	3549.69	0.771114	48.7475	0
7657015	vFNTTPDDLDLHVIYDVSHNIAk	2	1	1	N-Term(iTRAQ4plex); K23(iTRAQ4plex)	0	0.954858	1.02831	0.5708	0	4.269e-08	7.23453	4	2914.53	3.25466	86.9024	0
117938314	tcLHYLGEFGEDQIYEAHQQGR	10	4	1	N-Term(iTRAQ4plex); C2(Carbamidomethyl)	0	0.99002	2.2088	1.4498	0	2.188e-09	7.23209	3	2795.3	-0.0606373	46.4138	0
33350932	dFPLNDLLSATELDkIR	2	1	1	N-Term(iTRAQ4plex); K15(iTRAQ4plex)	0	1.72282	0.711296	1.69678	0	2.345e-10	7.23194	3	2248.24	0.934017	96.2992	1
13540523	iTEAPASEkEIVEVkEENIEDATEk	2	1	1	N-Term(iTRAQ4plex); K9(iTRAQ4plex); K15(iTRAQ4plex); K25(iTRAQ4plex)	0	0.906399	0.561129	1.32629	0	2.45e-08	7.23054	4	3377.8	-2.12821	61.8162	2
189083849	mQPQSVLHSGYFHPLLR	1	1	1	N-Term(iTRAQ4plex)	0	0.704809	0.235631	0.313407	0	1.078e-09	7.2301	4	2154.14	1.51563	60.9686	0
112382250	eAEkLESEHPDQAQAILSR	3	3	1	N-Term(iTRAQ4plex); K4(iTRAQ4plex)	0	1.11899	0.488295	1.00981	0	1.837e-08	7.22992	4	2439.28	1.79911	41.6526	1
126012571	sQPGSTPLHGQPLVVLQGNNIILEHHVAQEPSPGQPSTFIVPFR	1	8	1	N-Term(iTRAQ4plex)	0	1.64369	0.377173	0.440126	0	1.787e-08	7.22907	5	4867.59	2.72346	97.9793	0
35493916	yHVPVVVVPEGSASDTHEQAILR	8	5	1	N-Term(iTRAQ4plex)	0	0.993469	1.90529	1.41966	0	1.22e-09	7.22628	4	2647.4	0.466599	59.4648	0
367460087	tFHIFYQLLSGAGEHLk	4	6	1	N-Term(iTRAQ4plex); K17(iTRAQ4plex)	0	1.09409	0.461226	0.17879	0	5.96e-09	7.22099	4	2249.24	3.65895	87.8241	0
4506787	aVTDkFLSAIVSSVDk	1	2	1	N-Term(iTRAQ4plex); K5(iTRAQ4plex); K16(iTRAQ4plex)	0	0.961925	0.369503	2.08342	0	1.906e-09	7.21942	3	2112.22	-1.53387	94.8504	1
271398239	vYMGHGGkPWVSDFSHPHYLAGR	3	3	1	N-Term(iTRAQ4plex); K8(iTRAQ4plex)	0	1.11739	0.811102	2.08068	0	4.554e-10	7.2189	5	2886.45	-0.777448	53.6138	0
6912242	iYDAQNELSAATHLTSk	2	1	1	N-Term(iTRAQ4plex); K17(iTRAQ4plex)	0	1.16463	0.718293	1.05116	0	7.1e-11	7.21889	3	2150.14	1.07663	65.111	0
530399081	lSTEHSSVSEYHPADGYAFSSNIYTR	1	3	1	N-Term(iTRAQ4plex)	0	0.790471	1.15303	1.18956	0	1.978e-10	7.21841	4	3062.42	-1.1752	58.5376	0
4557741	gHTDSVQDISFDHSGk	6	1	1	N-Term(iTRAQ4plex); K16(iTRAQ4plex)	0	1.2403	1.05157	1.18115	0	4.995e-11	7.21627	3	2017.98	-1.13032	23.494	0
134288890	eLPPISPEHSSEEVHQAVLNLHGIAk	1	1	1	N-Term(iTRAQ4plex); K26(iTRAQ4plex)	0	1.1836	1.0832	0.629087	0	1.672e-08	7.21611	5	3119.66	-2.90149	80.3073	0
119372312	gPLINSEFYTGWLDHWGQPHSTIk	2	7	1	N-Term(iTRAQ4plex); K24(iTRAQ4plex)	0	0.928281	1.18418	1.22583	0	4.319e-08	7.21528	4	3071.57	3.43834	105.189	0
530416357	gSSGPTQINQVVSHPNQPLTITAHDDR	1	3	1	N-Term(iTRAQ4plex)	0	1.50962	0.808542	0.998163	0	8.928e-10	7.21038	4	3013.52	-1.45813	43.8889	0
28416940	sGVEkDLDEVLQTHSVFVNVSk	1	1	1	N-Term(iTRAQ4plex); K5(iTRAQ4plex); K22(iTRAQ4plex)	0	1.0583	0.930008	1.08679	0	4.039e-10	7.21014	3	2862.56	1.77562	93.3358	1
530394628	vQGLEQAVDNFEGkk	2	2	1	N-Term(iTRAQ4plex); K14(iTRAQ4plex); K15(iTRAQ4plex)	0	0.982248	0.963363	1.82624	0	1.393e-09	7.20817	3	2094.15	-2.87946	48.8048	1
7330335	dEFTNTcPSDkEVEIAYSDVAk	4	2	1	N-Term(iTRAQ4plex); C7(Carbamidomethyl); K11(iTRAQ4plex); K22(iTRAQ4plex)	0	1.43168	0.944472	0.415153	0	3.923e-08	7.20285	3	2950.42	-4.94704	63.8811	1
45439327	sLQQSWELLATHENHLNQDDTVPESSR	2	1	1	N-Term(iTRAQ4plex)	0	0.935995	0.429653	0.626966	0	8.446e-10	7.20168	4	3278.56	-4.77978	81.6885	0
530372496	eIEMASEERPPAQALEIMMGLk	6	20	1	N-Term(iTRAQ4plex); K22(iTRAQ4plex)	0	0.951659	0.772324	0.948539	0	4.388e-09	7.2012	3	2761.43	5.21715	110.217	0
4501867	vAMSHFEPNEYIHYDLLEk	4	1	1	N-Term(iTRAQ4plex); K19(iTRAQ4plex)	0	0.796319	1.29658	1.25747	0	2.479e-07	7.20042	4	2623.32	2.10171	85.2799	0
21361598	ePHFQSLLEAHDIVASk	1	1	1	N-Term(iTRAQ4plex); K17(iTRAQ4plex)	0	0.973892	0.84344	0.670846	0	5.092e-09	7.19644	4	2209.19	0.921369	59.17	0
115298659	ekEPIVDNTNYGADEEAAGALLk	1	1	1	N-Term(iTRAQ4plex); K2(iTRAQ4plex); K23(iTRAQ4plex)	0	0.801922	0.284265	0.12464	0	2.202e-09	7.19524	3	2879.5	-0.839934	63.9079	1
41281453	rkEELAQSQHAQEQEFVQk	3	1	1	N-Term(iTRAQ4plex); K2(iTRAQ4plex); K19(iTRAQ4plex)	0	0.909131	0.894947	1.87186	0	8.631e-09	7.19423	4	2745.46	-1.41627	33.6667	2
94721330	sLDADHAPLQQFFVVMEHcLk	2	2	1	N-Term(iTRAQ4plex); C19(Carbamidomethyl); K21(iTRAQ4plex)	0	0.867566	0.639146	0.513215	0	4.804e-09	7.19383	4	2773.42	7.10809	103.414	0
530370419	gLSEDTTEETLkESFDGSVR	19	3	1	N-Term(iTRAQ4plex); K12(iTRAQ4plex)	0	1.01381	1.36148	2.2589	0	4.379e-09	7.1936	3	2488.22	-3.77878	65.2706	1
530416140	dFDFESANAQFNkEEIDREFHNk	2	5	1	N-Term(iTRAQ4plex); K13(iTRAQ4plex); K23(iTRAQ4plex)	0	0.821907	0.992005	1.76191	0	9.694e-08	7.19266	4	3262.56	-3.76653	51.8121	2
8393259	sLLENDQLLSHGGQDLSADAFHR	1	2	1	N-Term(iTRAQ4plex)	0	0.774675	0.72864	0.453737	0	1.556e-09	7.19099	4	2667.33	3.91225	68.8266	0
39777597	vVTNYNSAHDQNSNLLIEYFR	5	4	1	N-Term(iTRAQ4plex)	0	0.938654	0.375986	0.339983	0	2.114e-08	7.19097	3	2641.32	1.00272	62.564	0
15431306	aSGNYATVISHNPETk	3	1	1	N-Term(iTRAQ4plex); K16(iTRAQ4plex)	0	0.867153	0.874656	0.898211	0	1.385e-09	7.18907	3	1977.02	-1.68179	25.2733	0
4502027	vFDEFkPLVEEPQNLIk	102	2	1	N-Term(iTRAQ4plex); K6(iTRAQ4plex); K17(iTRAQ4plex)	0	0.908227	0.337114	0.123296	0	4.941e-08	7.18863	3	2477.41	3.44315	106.139	0
23110942	aIGSASEGAQSSLQEVYHk	10	2	1	N-Term(iTRAQ4plex); K19(iTRAQ4plex)	0	0.933965	0.846554	1.37154	0	9.667e-10	7.18701	3	2250.16	0.0219155	40.8068	0
530379783	sTLmNTLFNTTFETEEASHHEAcVR	2	7	1	N-Term(iTRAQ4plex); M4(Oxidation); C23(Carbamidomethyl)	0	0.800301	0.681403	0.867679	0	7.139e-10	7.18692	4	3085.4	-3.56	49.1108	0
4506189	aITVFSPDGHLFQVEYAQEAVkk	1	5	1	N-Term(iTRAQ4plex); K22(iTRAQ4plex); K23(iTRAQ4plex)	0	1.08847	0.632629	2.11968	0	2.963e-08	7.18549	4	3009.64	0.0650435	72.5689	1
66363686	yGAAEPHTIAAFLGGAAAQEVIk	2	4	1	N-Term(iTRAQ4plex); K23(iTRAQ4plex)	0	1.44075	0.66771	0.992425	0	1.517e-09	7.1854	4	2573.4	-0.501614	71.3955	0
100816392	rPLDDGVGNQLGALVHQR	2	3	1	N-Term(iTRAQ4plex)	0	1.06334	0.944493	1.01633	0	3.758e-08	7.18372	4	2089.14	-0.383102	65.6682	0
153946395	sFSTFDkDTDSAITNcALSYk	4	5	1	N-Term(iTRAQ4plex); K7(iTRAQ4plex); C16(Carbamidomethyl); K21(iTRAQ4plex)	0	1.65161	1.36011	1.78685	0	1.857e-08	7.1825	3	2803.39	1.09214	72.4846	1
530377933	eLHDLFNLPHDRPYFk	2	3	1	N-Term(iTRAQ4plex); K16(iTRAQ4plex)	0	1.0342	1.36644	0.759132	0	8.175e-08	7.18117	5	2329.23	-0.587318	48.6899	0
194248081	ecTEGEHAEHPTVPLkDVVEQHk	2	5	1	N-Term(iTRAQ4plex); C2(Carbamidomethyl); K16(iTRAQ4plex); K23(iTRAQ4plex)	0	0.97027	1.19344	0.662557	0	1.056e-08	7.17807	5	3101.57	0.205992	46.0943	1
338968899	aYSPELIVHPVLDSPNAVHEVEk	2	3	1	N-Term(iTRAQ4plex); K23(iTRAQ4plex)	0	1.2817	0.545674	0.719886	0	1.967e-08	7.1766	4	2831.52	-0.965442	63.4425	0
163644321	eIEQEAAVELSQLRDPQHDLDR	6	1	1	N-Term(iTRAQ4plex)	0	0.99136	0.970277	1.77956	0	1.344e-07	7.17536	4	2735.38	4.26239	77.0786	1
223718246	gGEDGPAIAIDLSGINETNDLkR	1	1	1	N-Term(iTRAQ4plex); K22(iTRAQ4plex)	0	1.30956	0.907314	2.1461	0	3.186e-10	7.17501	3	2643.37	-5.01415	58.2692	1
66529396	fPGLHSFAPDkPGGILMMDLk	2	2	1	N-Term(iTRAQ4plex); K11(iTRAQ4plex); K21(iTRAQ4plex)	0	1.07906	1.06859	1.33739	0	9.109e-09	7.17481	4	2703.48	1.27491	98.1337	0
255652944	gGHAAYSSAVNILLGHGTR	1	5	1	N-Term(iTRAQ4plex)	0	0.979138	0.893792	0.770505	0	7.344e-10	7.17382	4	2025.07	-0.6515	52.5384	0
4503049	gVNTGAVGSYIYDRDPEGk	4	3	1	N-Term(iTRAQ4plex); K19(iTRAQ4plex)	0	0.952181	0.347212	0.504896	0	6.576e-10	7.17343	3	2286.16	-1.42448	45.4531	1
525313748	aYGNLGNTHYLLGNFTEATTFHk	1	2	1	N-Term(iTRAQ4plex); K23(iTRAQ4plex)	0	0.944949	0.73094	0.368769	0	2.556e-08	7.17083	4	2857.45	0.550209	72.0624	0
51873036	gSLAAVAHAQSLVEAQPNVDk	4	5	1	N-Term(iTRAQ4plex); K21(iTRAQ4plex)	0	1.11271	0.894691	0.991355	0	9.85e-09	7.17037	3	2393.31	2.95044	71.7765	0
499137509	hTVFVLDDGTVYTcGcNDLGQLGHEk	1	4	1	N-Term(iTRAQ4plex); C14(Carbamidomethyl); C16(Carbamidomethyl); K26(iTRAQ4plex)	0	0.976551	1.23196	0.827631	0	4.54e-10	7.17032	4	3223.53	-2.71103	53.3165	0
18375673	dLPIHAcSYcGIHDPAcVVYcNTSk	2	2	1	N-Term(iTRAQ4plex); C7(Carbamidomethyl); C10(Carbamidomethyl); C17(Carbamidomethyl); C21(Carbamidomethyl); K25(iTRAQ4plex)	0	1.12876	1.09622	0.712848	0	3.469e-08	7.1699	4	3225.48	0.506738	56.8902	0
308818200	mLEmGITGPEGHVLSRPEELEAEAVFR	4	2	1	N-Term(iTRAQ4plex); M1(Oxidation); M4(Oxidation)	0	0.759071	0.836423	0.757317	0	1.727e-08	7.16774	4	3173.58	0.76059	73.1156	0
18104989	qESLPHAGPIIVHcSAGIGR	2	4	1	N-Term(iTRAQ4plex); C14(Carbamidomethyl)	0	1.0248	0.917425	1.1804	0	2.012e-11	7.16176	4	2243.18	-0.3871	55.4545	0
29789090	sSIIVAADESTISWGPSPTFGELGYGDHkPk	1	1	1	N-Term(iTRAQ4plex); K29(iTRAQ4plex); K31(iTRAQ4plex)	0	0.881163	0.841239	0.738959	0	8.861e-09	7.16067	4	3678.92	4.06815	94.9964	0
530420501	eQPQQTVIADHSLSASHMETTMk	1	4	1	N-Term(iTRAQ4plex); K23(iTRAQ4plex)	0	1.07681	1.15317	1.38932	0	4.764e-10	7.1588	4	2857.41	-0.154967	39.2766	0
4758516	kGNAEGSSDEEGkLVIDEPAk	1	4	1	N-Term(iTRAQ4plex); K1(iTRAQ4plex); K13(iTRAQ4plex); K21(iTRAQ4plex)	0	1.1807	1.21429	1.33892	0	1.374e-07	7.15822	4	2749.47	-1.30127	16.0082	2
4557871	kPVEEYANcHLAR	27	2	1	N-Term(iTRAQ4plex); K1(iTRAQ4plex); C9(Carbamidomethyl)	0	1.51869	0.474508	0.382042	0	4.216e-09	7.15812	3	1874.97	-2.55058	14.9701	0
71773110	sLAELGGHLDQQVEEFR	3	1	1	N-Term(iTRAQ4plex)	0	0.664119	0.369964	0.408022	0	3.03e-09	7.15732	3	2072.06	1.83998	75.5523	0
4503471	dGNASGTTLLEALDcILPPTRPTDkPLR	12	2	1	N-Term(iTRAQ4plex); C15(Carbamidomethyl); K25(iTRAQ4plex)	0	1.1809	1.4425	1.10394	0	3.706e-10	7.15641	4	3309.79	5.23291	99.3849	0
28416940	gSLEVLNLkDVEEGDEkFE	4	1	1	N-Term(iTRAQ4plex); K9(iTRAQ4plex); K17(iTRAQ4plex)	0	1.00461	0.944333	0.735973	0	2.503e-06	7.1561	3	2582.35	-2.01094	74.0747	2
40317626	fTGSQPFGQGVEHATANk	2	1	1	N-Term(iTRAQ4plex); K18(iTRAQ4plex)	0	0.536375	3.52745	0.627978	0	5.322e-09	7.15467	3	2164.1	-1.51054	39.3913	0
428977040	iLGSASPEEEQEkPILDRPTR	1	4	1	N-Term(iTRAQ4plex); K13(iTRAQ4plex)	0	0.815615	0.812783	1.39649	0	1.925e-08	7.15463	4	2653.43	-3.93497	28.4793	0
70906437	vAQLEAQcQEPckDTVQIHDITGk	9	2	1	N-Term(iTRAQ4plex); C8(Carbamidomethyl); C12(Carbamidomethyl); K13(iTRAQ4plex); K24(iTRAQ4plex)	0	1.10956	0.401236	0.462084	0	3.189e-08	7.15442	4	3200.62	-5.7893	35.3826	1
384551646	sLDTTLQFPFkEPEkR	2	3	1	N-Term(iTRAQ4plex); K11(iTRAQ4plex); K15(iTRAQ4plex)	0	1.13181	1.3733	0.994516	0	1.632e-05	7.15349	4	2368.32	-0.351986	57.0328	2
5453603	lGGSLADSYLDEGFLLDkk	2	3	1	N-Term(iTRAQ4plex); K18(iTRAQ4plex); K19(iTRAQ4plex)	0	0.935198	1.08554	1.82473	0	7.853e-08	7.15316	4	2473.34	-4.43262	85.3166	1
33350932	eAIVNScVFVHQTLHQANAR	4	1	1	N-Term(iTRAQ4plex); C7(Carbamidomethyl)	0	1.12537	0.749868	0.698743	0	6.068e-09	7.15301	4	2438.24	-4.63173	33.819	0
5032051	vkADRDESSPYAAMLAAQDVAQR	4	2	1	N-Term(iTRAQ4plex); K2(iTRAQ4plex)	0	0.763342	0.783759	0.879568	0	1.251e-09	7.15298	3	2780.41	-4.20068	53.4476	2
19920317	sLGETQLVLYGDVEELkR	4	1	1	N-Term(iTRAQ4plex); K17(iTRAQ4plex)	0	0.836951	1.17966	1.34885	0	2.817e-09	7.15294	3	2337.3	4.8148	85.2296	1
4503971	kSDIYVcMISYAHNVAAQGk	2	1	1	N-Term(iTRAQ4plex); K1(iTRAQ4plex); C7(Carbamidomethyl); K20(iTRAQ4plex)	0	1.22052	0.725451	0.586617	0	1.786e-06	7.15245	3	2687.4	0.42028	70.2206	1
4506439	iGEEQSAEDAEDGPPELLFIHGGHTAk	2	3	1	N-Term(iTRAQ4plex); K27(iTRAQ4plex)	0	0.827754	1.4069	1.67499	0	8.384e-09	7.15215	4	3135.55	0.570153	60.18	0
24308071	dHcQWGSPFSVIEYEckPNETR	1	1	1	N-Term(iTRAQ4plex); C3(Carbamidomethyl); C16(Carbamidomethyl); K17(iTRAQ4plex)	0	1.41558	0.390232	0.608843	0	5.547e-09	7.15082	4	3027.4	2.4312	68.8059	0
115298678	aDIGcTPGSGkDYAGVFSDAGLTFTSSSGQQTAQR	7	1	1	N-Term(iTRAQ4plex); C5(Carbamidomethyl); K11(iTRAQ4plex)	0	0.943091	0.377028	0.678838	0	5.492e-09	7.15022	4	3825.8	-5.69636	72.413	1
5803121	gHAVLAGMNVYSSEFENIkEEYSVR	2	1	1	N-Term(iTRAQ4plex); K19(iTRAQ4plex)	0	0.856122	1.01848	0.829087	0	6.04e-09	7.14995	4	3117.57	4.49755	79.2093	1
20270355	eYHLAINkEPNSLHGGVR	3	1	1	N-Term(iTRAQ4plex); K8(iTRAQ4plex)	0	1.1978	1.29865	1.50742	0	2.316e-09	7.14814	4	2322.25	-2.09801	24.4442	1
4502281	sDPTSYAGYIEDLkk	5	2	1	N-Term(iTRAQ4plex); K14(iTRAQ4plex); K15(iTRAQ4plex)	0	1.04264	0.64158	0.803844	0	6.07e-09	7.14641	3	2119.12	-2.11211	51.9492	1
33356177	tWPDHGVPSDPGGVLDFLEEVHHk	2	2	1	N-Term(iTRAQ4plex); K24(iTRAQ4plex)	0	1.23394	0.626672	0.401994	0	3.82e-08	7.14294	5	2956.49	1.1342	98.5951	0
8923427	aDFREPNAEVPRPIPHIGPDYIPTEEER	4	6	1	N-Term(iTRAQ4plex)	0	0.783344	1.03924	1.09918	0	1.591e-08	7.14251	4	3388.7	-0.905848	47.4478	1
195976777	gIPLDQGSELHVVVkDHETMGR	1	16	1	N-Term(iTRAQ4plex); K15(iTRAQ4plex)	0	1.36688	0.493711	1.0243	0	1.018e-08	7.14192	5	2705.43	-1.17472	33.852	1
380837121	lAFAYLEDLHSEFDEQHGk	2	1	1	N-Term(iTRAQ4plex); K19(iTRAQ4plex)	0	0.906676	1.44424	0.911941	0	1.422e-09	7.14175	4	2537.27	5.72534	95.8403	0
48255966	nENTFLDLTVQQIEHLNk	5	3	1	N-Term(iTRAQ4plex); K18(iTRAQ4plex)	0	0.870477	1.62897	1.5468	0	3.32e-08	7.14076	3	2444.31	2.21214	92.7781	0
520975484	aWVWNTHADFADEcPkPELLAIR	1	6	1	N-Term(iTRAQ4plex); C14(Carbamidomethyl); K16(iTRAQ4plex)	0	0.68105	0.276335	0.757842	0	1.091e-08	7.13968	4	3027.54	1.10248	70.9286	0
530413555	dNVSSPGGATIHALHVLESGGFR	4	5	1	N-Term(iTRAQ4plex)	0	0.805868	4.43406	1.65706	0	5.475e-09	7.13914	4	2465.26	-0.665101	64.2059	0
156564401	tPLVSVLLEGPPHSGk	4	1	1	N-Term(iTRAQ4plex); K16(iTRAQ4plex)	0	0.789104	1.15666	0.761168	0	4.152e-09	7.13884	3	1919.13	2.59186	77.3808	0
34577061	gkPIHHFLGTSTFSQYTVVDENAVAk	4	2	1	N-Term(iTRAQ4plex); K2(iTRAQ4plex); K26(iTRAQ4plex)	0	1.20347	0.382005	0.566118	0	1.489e-07	7.13866	4	3278.76	1.96663	39.2918	0
316983156	iLQDIASGSHPFSQVLk	4	5	1	N-Term(iTRAQ4plex); K17(iTRAQ4plex)	0	0.957335	0.960109	0.999734	0	2.415e-10	7.13814	3	2128.2	0.978542	77.724	0
5031633	iVEFHHNHIGQTPAESDFQLLEIAR	1	2	1	N-Term(iTRAQ4plex)	0	1.26733	0.991527	0.726181	0	1.896e-10	7.13747	4	3045.57	0.932592	66.7356	0
112382250	dDEEmNTWIQAISSAISSDkHEVSASTQSTPASSR	1	2	1	N-Term(iTRAQ4plex); M5(Oxidation); K20(iTRAQ4plex)	0	1.25519	0.14721	0.533933	0	7.159e-10	7.13431	4	4069.92	2.06035	88.9385	1
41393561	tFYGLHQDFPSVVLVGLGk	10	1	1	N-Term(iTRAQ4plex); K19(iTRAQ4plex)	0	1.08712	1.54129	1.43286	0	1.247e-08	7.13401	3	2365.32	2.26814	91.3914	0
70780353	kGNTALHIAALAGQDEVVR	2	6	1	N-Term(iTRAQ4plex); K1(iTRAQ4plex)	0	0.717798	0.68226	0.743005	0	4.04e-06	7.13371	4	2251.29	5.35312	60.7514	1
5453603	vQDDEVGDGTTSVTVLAAELLR	6	3	1	N-Term(iTRAQ4plex)	0	1.07753	1.38987	1.76093	0	3.28e-10	7.13255	3	2432.27	2.0716	111.732	0
530406156	vkYEGASAEVGk	2	6	1	N-Term(iTRAQ4plex); K2(iTRAQ4plex); K12(iTRAQ4plex)	0	1.01483	0.399364	0.635969	0	3.153e-08	7.13248	3	1669.95	-0.633204	35.9027	1
372266129	lEHLSVSHNNLTTLHGELSSLPSLR	1	8	1	N-Term(iTRAQ4plex)	0	0.930774	0.713777	0.610431	0	1.723e-08	7.13153	5	2898.56	2.19473	71.4409	0
306966132	qEQIDNQYHSLLELGEk	2	1	1	N-Term(iTRAQ4plex); K17(iTRAQ4plex)	0	1.2478	0.26475	0.324599	0	3.786e-08	7.13112	3	2332.2	-0.288565	56.1635	0
156523968	kFYPLEIDYGQDEEAVkk	3	1	1	N-Term(iTRAQ4plex); K1(iTRAQ4plex); K17(iTRAQ4plex); K18(iTRAQ4plex)	0	0.850185	1.78364	1.114	0	1.49e-08	7.12822	4	2748.5	1.42854	42.6758	2
48255924	aEGQLQASPPGAAEGHLEkPVPEPQR	1	1	1	N-Term(iTRAQ4plex); K19(iTRAQ4plex)	0				0	1.541e-09	7.12647	4	2981.57	1.08623	53.0912	0
115527062	aLcDRDVTVTAIGIGDmFHEk	8	3	1	N-Term(iTRAQ4plex); C3(Carbamidomethyl); M17(Oxidation); K21(iTRAQ4plex)	0	1.2848	0.3145	0.349038	0	1.861e-07	7.12309	4	2652.33	-0.985279	60.8384	1
9951915	kLDEAVAEAHLGk	8	2	1	N-Term(iTRAQ4plex); K1(iTRAQ4plex); K13(iTRAQ4plex)	0	1.02395	1.22095	1.03636	0	2.419e-08	7.12278	3	1813.05	-3.20022	34.7444	1
530393911	gDGTFVDAAASAGVDDPHQHGR	2	3	1	N-Term(iTRAQ4plex)	0	1.2064	0.925615	1.00911	0	3.15e-12	7.12208	3	2324.07	-2.29326	34.1178	0
530392944	vEFLPVHWHSSLGGDATGVDR	1	4	1	N-Term(iTRAQ4plex)	0	0.935113	1.05347	1.07599	0	9.869e-10	7.12083	4	2423.22	-2.00239	66.8221	0
5453603	lALVTGGEIASTFDHPELVk	3	3	1	N-Term(iTRAQ4plex); K20(iTRAQ4plex)	0	0.900178	1.02397	1.08642	0	1.318e-11	7.12074	3	2385.33	0.972382	84.3151	0
261862348	gYSLVSGGTDNHLVLVDLRPk	3	3	1	N-Term(iTRAQ4plex); K21(iTRAQ4plex)	0	0.814628	2.10443	0.822742	0	5.408e-10	7.11831	4	2528.4	-2.10999	51.4814	0
4502261	lPGIVAEGRDDLYVSDAFHk	2	2	1	N-Term(iTRAQ4plex); K20(iTRAQ4plex)	0	0.813958	0.280272	0.277326	0	1.404e-07	7.11817	4	2490.32	-0.704914	83.1986	1
4504505	vLHGEQYLELYkPLPR	3	6	1	N-Term(iTRAQ4plex); K12(iTRAQ4plex)	0	0.722497	0.52652	0.731309	0	3.544e-08	7.1175	4	2243.28	2.43808	49.2177	0
4506221	kGSLESPATDVFGSTEEGEkR	3	2	1	N-Term(iTRAQ4plex); K1(iTRAQ4plex); K20(iTRAQ4plex)	0	0.979036	1.00583	1.34194	0	1.343e-09	7.11328	4	2656.38	-0.570746	35.8243	2
388240801	sEVELAAALSDkR	8	1	1	N-Term(iTRAQ4plex); K12(iTRAQ4plex)	0	0.977141	0.671953	0.911412	0	2.977e-09	7.11213	3	1676.94	-0.48179	39.9591	1
18104989	yTVGGLETFDSLTDLVEHFkk	1	4	1	N-Term(iTRAQ4plex); K20(iTRAQ4plex); K21(iTRAQ4plex)	0	0.696409	0.557547	1.0704	0	2.345e-08	7.11166	4	2831.53	3.96108	106.647	1
21536286	skDYEFMWNPHLGYILTcPSNLGTGLR	1	1	1	N-Term(iTRAQ4plex); K2(iTRAQ4plex); C18(Carbamidomethyl)	0	1.63812	0.567161	0.413575	0	3.744e-09	7.11042	4	3457.74	2.20344	88.209	1
38045910	kANDITDEVLDGLNPIQTDVER	2	4	1	N-Term(iTRAQ4plex); K1(iTRAQ4plex)	0	1.69365	0.272892	1.66075	0	1.603e-08	7.10967	3	2743.44	2.73631	70.756	1
4507877	tNISDEESEQATEMLVHNAQNLMQSVk	4	4	1	N-Term(iTRAQ4plex); K27(iTRAQ4plex)	0	1.11173	0.399405	0.511351	0	9.504e-09	7.10943	3	3334.62	2.53524	100.997	0
22749443	iFDLDGDEcLSHEEFLGVLk	2	1	1	N-Term(iTRAQ4plex); C9(Carbamidomethyl); K20(iTRAQ4plex)	0	1.0058	1.03892	1.36038	0	1.531e-09	7.10759	3	2624.32	2.64247	111.637	0
530399796	eGSGIGAIDSNLDWSHNFTNmLGYTDHQFTELTR	7	4	1	N-Term(iTRAQ4plex); M21(Oxidation)	0	0.991527	1.74629	1.26748	0	4.535e-11	7.10757	4	3986.85	2.32239	88.9572	0
32698730	sGTTSESGALSLEPSHIGDLQk	1	1	1	N-Term(iTRAQ4plex); K22(iTRAQ4plex)	0	0.849956	1.54017	2.37503	0	3.27e-11	7.10625	3	2502.29	-0.987901	46.5034	0
4502027	kVPQVSTPTLVEVSRNLGk	1	2	1	N-Term(iTRAQ4plex); K1(iTRAQ4plex); K19(iTRAQ4plex)	0	0.954002	0.292486	0.268267	0	2.395e-07	7.10619	4	2484.49	-0.78727	42.3182	2
530381056	lLHYRPSAELFPIIVSQDcGHEETAQAIASYGSAVTHIR	2	1	1	N-Term(iTRAQ4plex); C19(Carbamidomethyl)	0	0.450121	0.613338	0.407625	0	8.481e-10	7.10615	5	4481.28	-0.195842	101.543	0
24797076	kGPLQHHNLLVcHVTDFYPGSIQVR	4	1	1	N-Term(iTRAQ4plex); K1(iTRAQ4plex); C12(Carbamidomethyl)	0	0.857638	0.789331	0.46339	0	1.226e-07	7.10547	4	3203.72	1.84724	70.7019	1
530407442	aLLEVNkGHEMSPQVATLIDR	1	2	1	N-Term(iTRAQ4plex); K7(iTRAQ4plex)	0	1.08085	0.430297	1.88154	0	2.596e-08	7.10502	4	2609.44	1.71418	75.9816	1
45446743	gIRDDIEEEDDQEAYFR	1	1	1	N-Term(iTRAQ4plex)	0	1.03267	0.979202	1.10038	0	4.568e-09	7.10428	3	2244.01	-1.7252	50.6891	1
223555963	sANPPHTIQASEEQSSTPAPVkk	1	2	1	N-Term(iTRAQ4plex); K22(iTRAQ4plex); K23(iTRAQ4plex)	0	0.927239	1.02728	1.24194	0	4.137e-10	7.10306	4	2836.51	-0.630734	36.5551	1
115298659	sDDkSSLDSLEALMk	2	1	1	N-Term(iTRAQ4plex); K4(iTRAQ4plex); K15(iTRAQ4plex)	0	0.686709	0.296494	0.219763	0	5.413e-08	7.10227	3	2071.1	2.26955	63.4433	1
11559929	kDEESGGGSNPFQHLEk	2	1	1	N-Term(iTRAQ4plex); K1(iTRAQ4plex); K17(iTRAQ4plex)	0	1.07884	2.16796	1.3145	0	2.379e-09	7.10188	4	2291.16	-0.802585	28.3753	1
15553127	aILQHLGLESTcDDSIIVk	1	2	1	N-Term(iTRAQ4plex); C12(Carbamidomethyl); K19(iTRAQ4plex)	0	0.84173	1.3966	1.43482	0	9.493e-09	7.10088	3	2400.3	-0.266633	71.1004	0
228008293	vTEGLTDVILYHQPDDkk	1	8	1	N-Term(iTRAQ4plex); K17(iTRAQ4plex); K18(iTRAQ4plex)	0	1.00884	1.18466	1.36	0	4.193e-09	7.10075	4	2503.38	1.54899	59.9657	1
56682959	kPDcDDWESGLNAmEcALHLEk	15	1	1	K1(iTRAQ4plex); N-Term(iTRAQ4plex); C4(Carbamidomethyl); M14(Oxidation); C16(Carbamidomethyl); K22(iTRAQ4plex)	0	0.440878	0.982314	0.581606	0	1.227e-07	7.10073	5	3066.44	1.69561	46.841	0
38045910	kPDVQLTGQHMSIIYEETNTPRPDR	2	2	1	N-Term(iTRAQ4plex); K1(iTRAQ4plex)	0	1.75659	0.203428	0.211894	0	4.524e-09	7.09898	4	3213.65	-2.79234	48.6398	0
25777602	wLPLGLGLNHLGk	2	3	1	N-Term(iTRAQ4plex); K13(iTRAQ4plex)	0	1.25483	1.34764	0.555241	0	2.566e-09	7.0945	3	1706.04	-0.0414333	84.1033	0
4503049	tLTPGGHAEHDGQPYcHkPcYGILFGPk	1	3	1	N-Term(iTRAQ4plex); C16(Carbamidomethyl); K18(iTRAQ4plex); C20(Carbamidomethyl); K28(iTRAQ4plex)	0	1.2141	0.214748	0.354235	0	4.426e-08	7.09191	4	3569.78	0.314123	41.0491	0
70906435	kGGETSEMYLIQPDSSVkPYR	9	2	1	N-Term(iTRAQ4plex); K1(iTRAQ4plex); K18(iTRAQ4plex)	0	0.953493	0.354902	0.433733	0	2.425e-06	7.09029	4	2817.46	-5.95705	34.6606	1
4502517	lFQFHFHWGSTNEHGSEHTVDGVk	14	1	1	N-Term(iTRAQ4plex); K24(iTRAQ4plex)	0	0.676544	0.273054	0.19516	0	1.051e-08	7.09015	4	3084.5	-0.0172461	71.7819	0
24119166	fTDcGHFQNTEFHELITVVk	3	2	1	N-Term(iTRAQ4plex); C4(Carbamidomethyl); K20(iTRAQ4plex)	0	1.18314	0.479792	0.660899	0	1.516e-08	7.08964	4	2710.36	2.10174	68.7201	0
153945846	hLcTNTWIQSTNVPIDIEEERPIR	1	2	1	N-Term(iTRAQ4plex); C3(Carbamidomethyl)	0	0.709701	0.678963	1.09284	0	2.208e-08	7.08682	4	3065.57	1.86916	84.456	0
18594498	kEDLAGGSLHDYVSNTENR	4	1	1	N-Term(iTRAQ4plex); K1(iTRAQ4plex)	0	1.47176	0.856303	0.818791	0	1.183e-08	7.08616	3	2393.19	-2.23164	26.6759	1
4557305	vNPcIGGVILFHETLYQk	20	2	1	N-Term(iTRAQ4plex); C4(Carbamidomethyl); K18(iTRAQ4plex)	0	1.12416	1.67578	1.59779	0	4.212e-10	7.08583	3	2376.31	4.21273	82.7915	0
22538393	sLSTVEDLkAEIVSASESR	1	4	1	N-Term(iTRAQ4plex); K9(iTRAQ4plex)	0	0.838406	1.0763	1.55275	0	3.131e-08	7.08548	3	2309.26	4.99684	85.4293	1
253970504	qDHPSSMGVYGQESGGFSGPGENR	4	7	1	N-Term(iTRAQ4plex)	0	0.833707	0.565946	0.750349	0	2.828e-10	7.08426	3	2624.15	-0.421219	52.6121	0
16306548	eIGNLLHPSVPISNDEDVDNkVER	5	1	1	N-Term(iTRAQ4plex); K21(iTRAQ4plex)	0	0.947756	1.26555	1.0323	0	1.81e-09	7.08365	4	2977.54	-1.9677	45.5339	1
530382091	aTDkDITGTLSNPEVFNYGVETHEAYk	3	2	1	N-Term(iTRAQ4plex); K4(iTRAQ4plex); K27(iTRAQ4plex)	0	0.468272	1.55213	0.309138	0	9.446e-09	7.08335	4	3431.73	-1.0331	49.6125	1
4506671	kILDSVGIEADDDRLNk	1	4	1	N-Term(iTRAQ4plex); K1(iTRAQ4plex); K17(iTRAQ4plex)	0	1.2133	0.952309	2.8591	0	1.592e-07	7.08288	3	2333.29	-6.79914	39.1309	2
148886696	gPPGLPAHLDEELQATLHDFR	7	11	1	N-Term(iTRAQ4plex)	0	1.10259	0.266793	0.761121	0	1.635e-09	7.08245	4	2457.28	7.01695	102.037	0
530370900	aMDTWLNADPHNVVVLHNk	3	4	1	N-Term(iTRAQ4plex); K19(iTRAQ4plex)	0	1.15787	0.323936	0.260954	0	1.01e-10	7.08161	4	2462.29	0.372942	60.1893	0
46367787	skVDEAVAVLQAHQAk	6	5	1	N-Term(iTRAQ4plex); K2(iTRAQ4plex); K16(iTRAQ4plex)	0	0.900524	1.5063	2.07445	0	4.174e-08	7.08145	4	2126.22	-3.1188	63.7517	1
109255232	aSVASEVSTTSSTSkPPTGR	1	4	1	N-Term(iTRAQ4plex); K15(iTRAQ4plex)	0	1.47813	1.39995	2.22659	0	3.022e-11	7.08141	3	2238.18	-1.24214	19.9553	0
7705720	aIIAPHAGYTYcGScAAHAYk	2	2	1	N-Term(iTRAQ4plex); C12(Carbamidomethyl); C15(Carbamidomethyl); K21(iTRAQ4plex)	0	1.22928	2.29291	1.42785	0	1.96e-10	7.08092	4	2570.25	-0.271444	50.9937	0
145864459	dAAAGPDVGAAGDAPAPAPNkDGDAGVGSGHWELR	1	1	1	N-Term(iTRAQ4plex); K21(iTRAQ4plex)	0	1.2044	1.4123	1.33054	0	4.852e-09	7.08074	4	3557.73	0.559941	64.299	1
24497447	gGDEEENDEPPkVVVTEVkEEDAFYSk	1	2	1	N-Term(iTRAQ4plex); K12(iTRAQ4plex); K19(iTRAQ4plex); K27(iTRAQ4plex)	0	1.08751	0.927003	1.04509	0	2.916e-06	7.07944	4	3615.81	2.267	63.2976	2
530395735	gLHLYGTQGNVGLTNAWSIIQTDFR	1	3	1	N-Term(iTRAQ4plex)	0	1.08804	0.730414	0.885124	0	2.662e-09	7.07892	3	2905.5	-3.3255	100.706	0
115527062	dVTVTAIGIGDMFHEkHESENLYSIAcDkPQQVR	2	3	1	N-Term(iTRAQ4plex); K16(iTRAQ4plex); C27(Carbamidomethyl); K29(iTRAQ4plex)	0	1.38917	0.240126	0.315503	0	7.079e-07	7.07839	5	4320.15	-4.90982	83.6363	1
216548085	eLESSEDRLDkTEQSLASELEk	1	1	1	N-Term(iTRAQ4plex); K11(iTRAQ4plex); K22(iTRAQ4plex)	0	1.04744	1.02242	2.09634	0	3.164e-07	7.07681	4	2968.53	-0.904996	54.0097	2
530366324	dLGHAQMVVDELFSSHSDLDSDSELDR	2	2	1	N-Term(iTRAQ4plex)	0	0.772224	0.80788	0.845099	0	6.026e-10	7.07677	4	3161.44	-0.275104	88.5491	0
34098946	rPQYSNPPVQGEVmEGADNQGAGEQGRPVR	4	2	1	N-Term(iTRAQ4plex); M14(Oxidation)	0	1.38442	0.770833	1.41837	0	5.802e-09	7.07568	4	3383.63	0.638287	31.47	0
62912453	iDHTGFSPHAAIYSTRPDVk	3	3	1	N-Term(iTRAQ4plex); K20(iTRAQ4plex)	0	1.00575	0.465669	0.687072	0	1.141e-08	7.07553	4	2500.31	-1.95328	32.8021	0
71773329	eDAQVAAEILEIADTPSGDkTSLETR	7	3	1	N-Term(iTRAQ4plex); K20(iTRAQ4plex)	0	1.08489	0.682092	1.32564	0	8.598e-11	7.07517	3	3047.57	1.8441	103.886	1
21361794	vALVTFNSAAHNkPSLIR	3	1	1	N-Term(iTRAQ4plex); K13(iTRAQ4plex)	0	1.08198	0.9226	0.64724	0	6.241e-11	7.07494	3	2226.29	-2.10677	49.3395	0
115298659	fLNVQELAAAHHEk	1	1	1	N-Term(iTRAQ4plex); K14(iTRAQ4plex)	0	0.781476	0.473844	0.350859	0	2.851e-10	7.07397	3	1895.03	-2.05729	44.6715	0
144953895	gEADDLkSEGPYFSLTSTEQSVk	2	4	1	N-Term(iTRAQ4plex); K7(iTRAQ4plex); K23(iTRAQ4plex)	0	1.50915	0.754234	1.17603	0	1.713e-08	7.07269	3	2920.48	1.89998	61.2108	1
530412415	sAPDTELVNVTHLNTEVk	1	5	1	N-Term(iTRAQ4plex); K18(iTRAQ4plex)	0	1.07135	2.16855	2.11283	0	8.667e-10	7.07095	3	2255.21	0.340772	50.586	0
530362278	aLEEDIENHATDVHQAVk	2	7	1	N-Term(iTRAQ4plex); K18(iTRAQ4plex)	0	1.48872	0.474208	0.63385	0	2.646e-09	7.07083	3	2307.19	2.85388	47.9145	0
530424168	akGPSENVSQEQFTASMSHLLk	1	4	1	N-Term(iTRAQ4plex); K2(iTRAQ4plex); K22(iTRAQ4plex)	0	1.05288	0.829077	1.40303	0	1.212e-07	7.06865	4	2821.49	1.55945	73.2606	1
4557014	aDVLTTGAGNPVGDkLNVITVGPR	9	1	1	N-Term(iTRAQ4plex); K15(iTRAQ4plex)	0	0.749034	0.307201	0.475235	0	4.331e-11	7.06599	3	2652.49	0.321188	73.1827	1
41393561	kAAGIDEQENWHEGk	2	1	1	N-Term(iTRAQ4plex); K1(iTRAQ4plex); K15(iTRAQ4plex)	0	1.19516	1.67188	1.42386	0	2.366e-08	7.06227	4	2144.11	0.0240738	19.8206	1
23308577	aLVDHENVIScPHLGASTk	1	1	1	N-Term(iTRAQ4plex); C11(Carbamidomethyl); K19(iTRAQ4plex)	0	1.83043	0.939188	0.514692	0	6.85e-11	7.06211	3	2336.22	-2.6975	36.3902	0
530397973	yLEVQYkPQVHIQmTYPLQGLTR	1	7	1	N-Term(iTRAQ4plex); K7(iTRAQ4plex); M14(Oxidation)	0	1.07982	0.536917	0.486128	0	1.563e-07	7.0618	4	3109.68	0.21978	83.1647	0
29570791	gGPNIITLADIVkDPVSR	3	2	1	N-Term(iTRAQ4plex); K13(iTRAQ4plex)	0	0.949229	0.911575	2.0461	0	1.751e-09	7.06113	3	2153.25	-3.33886	73.2594	1
10835203	rHPETGLFTLQSELMVTPAR	7	8	1	N-Term(iTRAQ4plex)	0	1.03367	0.519176	0.524624	0	4.757e-08	7.06105	3	2427.29	-2.30145	54.4007	1
300244569	eAQSLISAAIEPDkkEEk	1	8	1	N-Term(iTRAQ4plex); K14(iTRAQ4plex); K15(iTRAQ4plex); K18(iTRAQ4plex)	0	1.00738	0.90489	1.43428	0	5.046e-08	7.06035	4	2562.44	-2.92427	42.9618	2
4758906	iNQEEQRPVQMMYQEATFk	2	1	1	N-Term(iTRAQ4plex); K19(iTRAQ4plex)	0	1.11161	0.857555	0.903926	0	4.815e-08	7.05995	3	2658.32	-1.38003	47.5727	0
149363656	tLEHLEHTYLPQVSHYR	1	2	1	N-Term(iTRAQ4plex)	0	0.941245	0.701246	0.715201	0	2.868e-08	7.05863	4	2267.17	2.42367	50.0265	0
156104874	qVcAGQYGPGMAELEQQIAEHNILQk	2	2	1	N-Term(iTRAQ4plex); C3(Carbamidomethyl); K26(iTRAQ4plex)	0	1.20726	0.629458	0.786964	0	5.225e-10	7.05745	4	3200.61	0.498047	100.886	0
4507879	tDEFQLHTNVNDGTEFGGSIYQk	10	1	1	N-Term(iTRAQ4plex); K23(iTRAQ4plex)	0	0.844797	1.12237	2.47855	0	3.95e-08	7.05603	3	2888.39	-2.75715	48.5386	0
530370900	eQAIALLkDQEPGAFIIR	4	6	1	N-Term(iTRAQ4plex); K8(iTRAQ4plex)	0	0.849715	0.227119	0.27672	0	1.453e-08	7.05554	3	2300.32	0.88132	79.9841	1
70780353	rQDDATGAGQDSENEVSLVSGHQR	2	5	1	N-Term(iTRAQ4plex)	0	0.765033	0.59048	0.851532	0	4.133e-10	7.05529	3	2700.26	-2.9033	11.2025	1
14141161	eVLAGRPLFPHVLcHNcAVEFNFGQk	2	2	1	N-Term(iTRAQ4plex); C14(Carbamidomethyl); C17(Carbamidomethyl); K26(iTRAQ4plex)	0	0.98801	0.705404	1.19574	0	2.652e-09	7.05529	4	3327.71	-1.53297	70.3004	0
156416003	dHVYLQLHHLPPEQLATR	2	4	1	N-Term(iTRAQ4plex)	0	0.811765	0.740832	0.674493	0	1.359e-09	7.05324	4	2311.24	-0.953171	43.36	0
4505763	vADkIQLINNMLDk	3	3	1	N-Term(iTRAQ4plex); K4(iTRAQ4plex); K14(iTRAQ4plex)	0	1.12931	0.703583	1.38857	0	8.528e-07	7.05269	3	2047.2	3.54001	92.3448	1
4502519	gSEHSLDGEHFAMEMHIVHEk	3	2	1	N-Term(iTRAQ4plex); K21(iTRAQ4plex)	0	1.05769	0.302928	0.344583	0	1.929e-07	7.05256	5	2708.28	0.611903	38.5722	0
61743954	vESDLkGPEVDIEGPEGk	2	6	1	N-Term(iTRAQ4plex); K6(iTRAQ4plex); K18(iTRAQ4plex)	0	0.979277	0.479162	1.34966	0	1.265e-10	7.05248	3	2330.25	1.87817	54.4127	1
4557389	iNVGGGLSGDHck	3	1	1	N-Term(iTRAQ4plex); C12(Carbamidomethyl); K13(iTRAQ4plex)	0	1.00289	0.807571	0.388938	0	2.255e-10	7.05188	3	1601.83	-0.270844	19.996	0
56676330	aLPLIVGAQLIHADkLGEk	1	2	1	N-Term(iTRAQ4plex); K15(iTRAQ4plex); K19(iTRAQ4plex)	0	1.02005	0.388494	1.26793	0	4.894e-09	7.05144	4	2418.48	1.38654	77.9626	1
530384249	eESESTAVGQAHSDISk	1	3	1	N-Term(iTRAQ4plex); K17(iTRAQ4plex)	0	1.12992	0.407775	0.640672	0	1.772e-10	7.04985	3	2063.01	-2.37682	15.7237	0
56676330	aLPLIVGAQLIHADk	5	3	1	N-Term(iTRAQ4plex); K15(iTRAQ4plex)	0	0.838505	0.564081	0.596888	0	8.332e-10	7.04726	3	1847.15	6.22779	80.2662	0
4506661	kTcTTVAFTQVNSEDkGALAk	1	1	1	K1(iTRAQ4plex); N-Term(iTRAQ4plex); C3(Carbamidomethyl); K16(iTRAQ4plex); K21(iTRAQ4plex)	0	1.08949	0.949668	1.06043	0	7.317e-08	7.04692	4	2845.55	-1.84092	22.2951	2
38045919	gHVSELEADLAEQQHLR	1	4	1	N-Term(iTRAQ4plex)	0	1.37044	0.99445	0.626525	0	6.807e-10	7.04485	3	2076.05	-2.56167	44.3341	0
154355000	kLASQGDSISSQLGPIHPPPR	1	2	1	N-Term(iTRAQ4plex); K1(iTRAQ4plex)	0	0.973795	1.0831	1.2137	0	2.548e-08	7.04414	4	2473.37	-0.694866	56.8413	1
338827696	lLQEHSGIFGFSVSHTTR	2	6	1	N-Term(iTRAQ4plex)	0	0.984938	0.965034	1.21355	0	2.162e-08	7.04408	4	2160.13	0.608813	59.2204	0
55770888	eQHGLQLQSEINQLHSk	3	1	1	N-Term(iTRAQ4plex); K17(iTRAQ4plex)	0	1.03148	0.864026	1.29017	0	7.319e-08	7.04279	4	2277.21	-2.94936	27.7052	0
386781227	vSWAAAPHSIESFcLGHTEFVSR	1	3	1	N-Term(iTRAQ4plex); C14(Carbamidomethyl)	0	0.78836	1.21992	1.00495	0	1.881e-08	7.04133	4	2732.33	-1.67476	75.9748	0
32483357	kQQNVDQAVATLQGEGLSVTGTVcHVGk	2	8	1	N-Term(iTRAQ4plex); K1(iTRAQ4plex); C24(Carbamidomethyl); K28(iTRAQ4plex)	0	1.02983	1.02497	1.02245	0	1.253e-09	7.04027	4	3356.8	0.737065	81.6486	1
115334675	aAASGQPRPEMQcPAEHEEDMYR	1	1	1	N-Term(iTRAQ4plex); C13(Carbamidomethyl)	0	0.835651	1.35878	1.19287	0	6.918e-08	7.0374	4	2804.22	-5.38808	11.3968	0
530370900	hPGAHQGNLASGLHSNAIASPGSPSLGR	3	6	1	N-Term(iTRAQ4plex)	0	1.27045	0.457287	0.347814	0	8.231e-10	7.03708	4	2834.45	-2.32024	29.45	0
33350932	vTDFGDkVEDPTFLNQLQSGVNR	5	1	1	N-Term(iTRAQ4plex); K7(iTRAQ4plex)	0	1.10669	0.798205	0.952087	0	5.554e-09	7.03652	3	2867.49	2.83481	95.3601	1
12056473	wVGGQHPcFIIAEIGQNHQGDLDVAk	3	2	1	N-Term(iTRAQ4plex); C8(Carbamidomethyl); K26(iTRAQ4plex)	0	1.16024	1.40995	1.88642	0	7.479e-09	7.036	4	3177.61	-1.13067	60.5118	0
205277386	aVEYYFASDASAVIEHTNR	7	2	1	N-Term(iTRAQ4plex)	0	0.791433	2.31719	1.07195	0	3.955e-10	7.03596	3	2287.12	5.69991	83.1818	0
100816392	sINQQSGAHVELQR	1	3	1	N-Term(iTRAQ4plex)	0	1.15394	1.32595	1.08766	0	2.226e-09	7.03486	3	1710.9	-1.02843	34.6022	0
40316915	eTFASTASQLHSNVVNYVQQIVAPk	3	4	1	N-Term(iTRAQ4plex); K25(iTRAQ4plex)	0	1.31069	1.05379	1.89469	0	2.781e-08	7.03338	3	3019.61	-1.30101	93.1581	0
7705373	kGWSMSEQSEESVGGR	1	4	1	N-Term(iTRAQ4plex); K1(iTRAQ4plex)	0	0.997419	1.01967	1.96648	0	1.242e-08	7.03203	3	2041.98	-0.899001	25.8772	1
157779135	qkDIFAMDDkSENEPIENEAAk	1	3	1	N-Term(iTRAQ4plex); K2(iTRAQ4plex); K10(iTRAQ4plex); K22(iTRAQ4plex)	0	1.03679	0.967461	1.36141	0	8.437e-10	7.03102	4	3098.58	-1.00381	43.8745	2
4885399	eTEGGTVLTATTSELEAINkR	3	1	1	N-Term(iTRAQ4plex); K20(iTRAQ4plex)	0	1.07513	0.889493	0.625727	0	3.48e-10	7.03073	3	2508.34	0.878559	67.2401	1
4557313	yTHFLTQHYDAkPQGR	2	1	1	N-Term(iTRAQ4plex); K12(iTRAQ4plex)	0	0.756479	0.66339	0.387515	0	5.803e-08	7.03057	5	2250.16	-0.541393	27.0894	0
308199456	vGGASSLENTVDLHISNSHPLSLTSDQYk	1	5	1	N-Term(iTRAQ4plex); K29(iTRAQ4plex)	0	1.0256	1.04824	0.713809	0	4.675e-09	7.03006	4	3357.72	0.107916	83.1384	0
156523970	qLkEHAVEGDcDFQLLk	1	1	1	N-Term(iTRAQ4plex); K3(iTRAQ4plex); C11(Carbamidomethyl); K17(iTRAQ4plex)	0	1.12091	0.122297	0.757331	0	1.337e-08	7.02892	3	2462.3	-2.51458	39.4218	1
157168362	hRPQVAIIcGSGLGGLTDk	4	1	1	N-Term(iTRAQ4plex); C9(Carbamidomethyl); K19(iTRAQ4plex)	0	0.918849	0.712721	0.85912	0	3.744e-09	7.02825	3	2267.26	1.34546	45.7761	0
51599151	rYSDESGNmDFDNFIScLVR	1	3	1	N-Term(iTRAQ4plex); M9(Oxidation); C17(Carbamidomethyl)	0	0.74765	0.69694	1.07671	0	1.7e-08	7.02775	3	2585.16	1.56803	86.8042	1
116805322	fGGEHIPNSPFHVLAcDPLPHEEEPSEVPQLR	5	1	1	N-Term(iTRAQ4plex); C16(Carbamidomethyl)	0	1.19809	1.46437	0.72482	0	3.387e-09	7.02754	5	3778.84	-1.32045	72.0993	0
13236587	rGDFFYHSENPkYPEVGDLR	3	1	1	N-Term(iTRAQ4plex); K12(iTRAQ4plex)	0	0.964589	0.550403	1.13249	0	6.327e-08	7.02747	5	2714.35	-1.71729	45.0802	2
13375827	qHIIPLENVTIDSIkDEGDLR	1	1	1	N-Term(iTRAQ4plex); K15(iTRAQ4plex)	0	1.15579	0.654542	0.728731	0	1.088e-08	7.0262	4	2693.47	-1.35336	76.9817	1
24307971	lTLENFYSNLILQHEER	2	3	1	N-Term(iTRAQ4plex)	0	1.06124	0.803346	1.26103	0	6.911e-09	7.02492	3	2263.19	3.78436	109.409	0
4503149	gDSGGPLLcNNVAHGIVSYGk	4	1	1	N-Term(iTRAQ4plex); C9(Carbamidomethyl); K21(iTRAQ4plex)	0	1.53701	1.0054	1.16043	0	2.778e-11	7.02466	3	2403.24	1.02589	71.4348	0
67782319	eLHLLGVQVQQFQDVATR	2	3	1	N-Term(iTRAQ4plex)	0	0.567076	0.260681	0.127772	0	2.94e-09	7.02371	3	2225.21	-0.844797	64.272	0
530399367	lWGTQDVSQDIQEMkDESAR	2	7	1	N-Term(iTRAQ4plex); K15(iTRAQ4plex)	0	1.0931	0.682815	0.740868	0	3.872e-10	7.02171	3	2624.29	2.38636	80.5225	1
4505895	aSVHTLSGHTNAVATVR	1	2	1	N-Term(iTRAQ4plex)	0	1.16759	1.05108	1.13213	0	2.734e-10	7.02049	3	1865.01	-1.971	17.2067	0
31742498	eGVIGVTEEQVHHIVk	2	4	1	N-Term(iTRAQ4plex); K16(iTRAQ4plex)	0	1.3234	0.702675	0.841292	0	1.039e-11	7.02027	3	2062.15	-2.06152	49.8979	0
54607053	kLDAGNQLALIEELHk	1	2	1	N-Term(iTRAQ4plex); K1(iTRAQ4plex); K16(iTRAQ4plex)	0	0.791102	1.64805	0.786694	0	2.639e-09	7.01987	4	2224.31	3.96607	67.8519	1
49472822	eLAEQLGLSTGEkEk	1	1	1	N-Term(iTRAQ4plex); K13(iTRAQ4plex); K15(iTRAQ4plex)	0	1.32059	0.962592	1.14565	0	2.479e-09	7.0195	3	2064.16	0.508041	42.6617	1
51873055	iTHYQLNFQTGLLVPAHIFR	2	3	1	N-Term(iTRAQ4plex)	0	0.696925	0.920973	0.385336	0	2.633e-09	7.01901	4	2512.39	-0.644508	85.8274	0
530389397	qGEDNSTAQDTEELEkEIREDLPVNTSk	1	3	1	N-Term(iTRAQ4plex); K16(iTRAQ4plex); K28(iTRAQ4plex)	0	0.695433	1.14757	2.56708	0	2.545e-07	7.01604	4	3607.79	-1.70576	60.8869	2
63054864	sREEDPTLTEEEISAMYSSVNkPGQLVNk	1	1	1	N-Term(iTRAQ4plex); K22(iTRAQ4plex); K29(iTRAQ4plex)	0	0.904436	0.858298	0.88549	0	1.46e-10	7.01588	4	3683.88	-0.446186	61.367	1
5803167	kEELNAISGPNEFAEFYNR	3	1	1	N-Term(iTRAQ4plex); K1(iTRAQ4plex)	0	0.817432	1.03488	1.09587	0	6.703e-09	7.01586	3	2516.27	3.43168	72.292	1
6005731	aSTLLRDEELEEIkk	3	2	1	N-Term(iTRAQ4plex); K14(iTRAQ4plex); K15(iTRAQ4plex)	0	0.965066	0.859713	3.42888	0	8.158e-08	7.01534	3	2206.26	-3.29807	60.924	2
254028240	dTEQPTLGHLDSkPSSk	1	4	1	N-Term(iTRAQ4plex); K13(iTRAQ4plex); K17(iTRAQ4plex)	0	0.91981	0.954821	1.49265	0	5.393e-09	7.01518	4	2272.22	1.04715	38.1467	0
7705373	aDHPPAEVTSHAASGAk	5	2	1	N-Term(iTRAQ4plex); K17(iTRAQ4plex)	0	1.07102	0.854618	1.44696	0	2.961e-11	7.01303	3	1934	-0.45934	9.21899	0
4557735	eIPTDAPWEAQHADkWDk	2	2	1	N-Term(iTRAQ4plex); K15(iTRAQ4plex); K18(iTRAQ4plex)	0	1.24747	0.378255	0.238004	0	2.009e-08	7.01238	4	2569.3	-0.938554	48.0224	1
4507467	nSLcIENScIAAHDkR	3	1	1	N-Term(iTRAQ4plex); C4(Carbamidomethyl); C9(Carbamidomethyl); K15(iTRAQ4plex)	0	1.11384	0.966533	1.77152	0	1.295e-09	7.01199	3	2176.08	-1.53974	21.5769	1
61743954	lPQFGISTPGSDLHVNAk	3	6	1	N-Term(iTRAQ4plex); K18(iTRAQ4plex)	0	0.933932	0.524129	0.816327	0	3.438e-09	7.0112	3	2169.19	-1.14871	55.4002	0
530389317	kGIVDQSQQAYQEAFEISk	3	3	1	N-Term(iTRAQ4plex); K1(iTRAQ4plex); K19(iTRAQ4plex)	0	1.12285	1.5036	1.78754	0	1.255e-08	7.01111	3	2601.39	-1.12135	50.0126	1
7669492	rVIISAPSADAPmFVMGVNHEk	6	3	1	N-Term(iTRAQ4plex); M13(Oxidation); K22(iTRAQ4plex)	0	0.74803	0.529801	0.998244	0	2.075e-06	7.01098	4	2673.4	-4.12659	53.2762	1
4505881	vQSTELcAGHLAGGTDScQGDSGGPLVcFEk	7	1	1	N-Term(iTRAQ4plex); C7(Carbamidomethyl); C18(Carbamidomethyl); C28(Carbamidomethyl); K31(iTRAQ4plex)	0	1.18103	0.617483	0.431582	0	7.083e-09	7.0099	4	3525.62	-3.88196	50.964	0
4503271	vVQcSDLGLDkVPk	4	2	1	N-Term(iTRAQ4plex); C4(Carbamidomethyl); K11(iTRAQ4plex); K14(iTRAQ4plex)	0	1.08503	0.516157	0.869955	0	4.72e-08	7.00963	3	1990.13	-1.51353	48.7857	1
40807491	tAEALDkDGWLHTGDIGk	3	4	1	N-Term(iTRAQ4plex); K7(iTRAQ4plex); K18(iTRAQ4plex)	0	0.74611	1.0479	0.440496	0	2.093e-08	7.00925	3	2359.26	-1.21393	37.7542	1
60499021	aLADLVHSHIQSNELcSk	1	3	1	N-Term(iTRAQ4plex); C16(Carbamidomethyl); K18(iTRAQ4plex)	0	1.32697	1.36336	0.999767	0	2.065e-09	7.00899	3	2310.21	0.853944	51.8684	0
4885413	mVVNEGSDGGQSVYHVHLHVLGGR	7	1	1	N-Term(iTRAQ4plex)	0	0.978739	0.650251	0.974798	0	3.499e-09	7.00867	4	2691.34	-3.49824	34.4186	0
189083851	vDVYTTHSPAGTSVQNMLHWSQAVk	3	1	1	N-Term(iTRAQ4plex); K25(iTRAQ4plex)	0	0.514849	0.480481	0.847667	0	4.874e-08	7.00826	4	3044.55	-1.31775	70.2639	0
226371723	eRPGLIEFEEcDTASAVEGIkPR	2	2	1	N-Term(iTRAQ4plex); C11(Carbamidomethyl); K21(iTRAQ4plex)	0	0.956747	0.924228	0.972912	0	1.462e-10	7.00809	4	2891.48	-2.08228	48.9934	0
112382250	eVVAGSHELGQDYEHVTmLQER	9	3	1	N-Term(iTRAQ4plex); M18(Oxidation)	0	1.20073	0.466349	0.941268	0	1.036e-09	7.0079	3	2687.28	-0.184626	47.2199	0
224282117	ePVSVGTPSEGEGLGADGQEHkEDTFDVFR	1	2	1	N-Term(iTRAQ4plex); K22(iTRAQ4plex)	0	0.783186	1.149	1.00683	0	3.313e-09	7.00771	4	3477.66	-0.227746	76.6149	1
119393891	dGFRDFPAMVQELHQGGR	1	1	1	N-Term(iTRAQ4plex)	0	0.778682	1.06767	1.14902	0	5.059e-08	7.00627	4	2204.08	-0.483107	63.0026	1
73622130	lVNAcLAEELPHIHAFEQk	1	1	1	N-Term(iTRAQ4plex); C5(Carbamidomethyl); K19(iTRAQ4plex)	0	0.940481	1.46715	1.1437	0	4.412e-09	7.00611	4	2507.33	0.275595	71.0277	0
530370900	eGPHPAWPQPVTTSHYAHDPSGMFR	2	6	1	N-Term(iTRAQ4plex)	0	0.9377	0.442969	0.412947	0	7.274e-08	7.00524	5	2946.38	-0.54387	47.7738	0
4758256	hVAEVLEYTkDEQLESLFQR	4	1	1	N-Term(iTRAQ4plex); K10(iTRAQ4plex)	0	1.07573	1.42156	1.44189	0	3.933e-08	7.0045	4	2722.43	1.70407	78.3026	1
50897850	dHSPQLDVNLLGSSVIHk	1	13	1	N-Term(iTRAQ4plex); K18(iTRAQ4plex)	0	1.34761	0.634767	2.18034	0	5.043e-10	7.00399	4	2247.24	2.24759	76.7145	0
5031573	gVDDLDFFIGDEAIEkPTYATk	3	2	1	N-Term(iTRAQ4plex); K16(iTRAQ4plex); K22(iTRAQ4plex)	0	1.36455	1.2563	1.00571	0	1.049e-10	7.00339	3	2876.49	0.150562	74.2998	0
7524346	sYHEEFNPPkEPMkDDITGEPLIR	5	7	1	N-Term(iTRAQ4plex); K10(iTRAQ4plex); K14(iTRAQ4plex)	0	0.989981	1.05862	1.29021	0	1.406e-06	7.00224	5	3274.68	-0.862124	51.1628	2
148728166	rEDPGPGAGPSMAETEALSk	1	1	1	N-Term(iTRAQ4plex); K20(iTRAQ4plex)	0	0.938766	0.85189	1.07535	0	3.057e-09	7.00222	3	2288.14	-2.30962	36.1117	1
189083849	rLEEMLRPLVEEGLR	4	2	1	N-Term(iTRAQ4plex)	0	0.732328	0.50131	0.43929	0	2.316e-08	7.00205	4	1984.12	2.62209	78.5609	1
24234688	vINEPTAAALAYGLDkSEDk	2	1	1	N-Term(iTRAQ4plex); K16(iTRAQ4plex); K20(iTRAQ4plex)	0	0.912362	1.21821	1.38293	0	1.336e-08	6.99868	3	2537.38	-2.53436	55.5542	1
530394628	gYISIPVIHEQNVTRPAAQPSFHQAQk	1	2	1	N-Term(iTRAQ4plex); K27(iTRAQ4plex)	0	0.768944	1.07035	0.867982	0	4.017e-06	6.99655	5	3304.77	-4.31296	35.9914	0
530362278	gALPDDTEALQSLIDTHkEFMk	1	8	1	N-Term(iTRAQ4plex); K18(iTRAQ4plex); K22(iTRAQ4plex)	0	1.04809	0.272127	0.588748	0	4.093e-07	6.99652	4	2891.52	0.969286	94.6222	1
530383218	sPWGcVGHGALYHSQSPEAFFAHcPGIk	1	3	1	N-Term(iTRAQ4plex); C5(Carbamidomethyl); C24(Carbamidomethyl); K28(iTRAQ4plex)	0	1.16011	1.11397	0.492507	0	3.718e-07	6.9958	5	3385.62	-0.429035	64.2057	0
6912396	vISTMSVGIDHLALDEIk	2	1	1	N-Term(iTRAQ4plex); K18(iTRAQ4plex)	0	0.794982	0.565604	1.14017	0	4.985e-10	6.99502	3	2229.24	-0.0716871	83.7022	0
530414204	aLMTVGkEPFPTIYVDSQkENER	1	2	1	N-Term(iTRAQ4plex); K7(iTRAQ4plex); K19(iTRAQ4plex)	0	1.12579	0.57892	4.96283	0	4.981e-08	6.9926	4	3084.64	-0.492696	62.924	2
5453555	kYVATLGVEVHPLVFHTNR	2	1	1	N-Term(iTRAQ4plex); K1(iTRAQ4plex)	0	0.963654	0.797477	0.739662	0	6.052e-10	6.99176	5	2468.4	-0.0278368	55.2364	1
71773110	sLAELGGHLDQQVEEFRR	4	1	1	N-Term(iTRAQ4plex)	0	0.610281	0.293924	0.632118	0	2.713e-08	6.9908	4	2228.16	0.479218	59.0577	1
530378399	qIHEGASLPFFEVFVDAPLHVcEQR	1	2	1	N-Term(iTRAQ4plex); C22(Carbamidomethyl)	0	0.687787	1.18031	0.65524	0	2.11e-10	6.99075	4	3069.54	1.21846	99.077	0
146231938	yQEAAPNVANNTGPHAAScFGAk	3	26	1	N-Term(iTRAQ4plex); C19(Carbamidomethyl); K23(iTRAQ4plex)	0	1.257	0.80362	0.801945	0	5.37e-08	6.99038	3	2663.27	-5.99328	21.8321	0
209969812	aLLAcEADVNVQDDDGSTALMcAcEHGHk	2	2	1	N-Term(iTRAQ4plex); C5(Carbamidomethyl); C22(Carbamidomethyl); C24(Carbamidomethyl); K29(iTRAQ4plex)	0	1.82223	0.536609	0.428508	0	1.399e-11	6.99006	4	3475.56	1.60164	71.8047	0
4758606	vALEGLRPTIPPGISPHVck	4	3	1	N-Term(iTRAQ4plex); C19(Carbamidomethyl); K20(iTRAQ4plex)	0	1.15447	0.535852	0.350779	0	7.967e-09	6.99003	3	2429.4	1.68653	68.3202	0
24308201	sLHDPDGLVATYISEVHEHDGHLYLGSFR	5	1	1	N-Term(iTRAQ4plex)	0	0.852869	0.947692	0.806669	0	1.73e-08	6.9894	5	3408.67	-0.033574	78.9112	0
50592988	aVAFQNPQTHVIENLHAAAYR	5	1	1	N-Term(iTRAQ4plex)	0	0.98446	0.92243	1.19018	0	3.007e-09	6.98885	3	2494.29	-5.38747	38.6954	0
42544239	vQVLLGAHSLSQPEPSkR	2	1	1	N-Term(iTRAQ4plex); K17(iTRAQ4plex)	0	0.8037	0.387584	0.415236	0	4.874e-07	6.9885	4	2234.29	-0.203257	46.2544	1
24430151	eSVELPLTHPEYYEEMGIkPPk	3	2	1	N-Term(iTRAQ4plex); K19(iTRAQ4plex); K22(iTRAQ4plex)	0	0.933288	0.890621	1.05107	0	5.211e-10	6.98772	4	3018.58	-2.04655	57.7176	0
4502027	aDDkETcFAEEGkk	57	2	1	N-Term(iTRAQ4plex); K4(iTRAQ4plex); C7(Carbamidomethyl); K13(iTRAQ4plex); K14(iTRAQ4plex)	0	1.1061	0.314986	0.212901	0	1.353e-08	6.98626	3	2204.13	-1.32977	24.4072	2
38570097	gDPQQQSITHIAIPQEAYNAVHVSGSPTALAAVk	1	1	1	N-Term(iTRAQ4plex); K34(iTRAQ4plex)	0	0.938986	1.14932	1.22626	0	1e-09	6.98572	4	3787	-1.28554	73.4456	0
22027538	aAVGRPLDkHEGALETLLR	4	3	1	N-Term(iTRAQ4plex); K9(iTRAQ4plex)	0	1.18097	0.855025	1.28471	0	6.027e-08	6.98536	4	2334.35	0.446126	44.3653	1
5730023	eVVHTVSLHEIDVINSR	3	3	1	N-Term(iTRAQ4plex)	0	0.922239	0.69897	0.808179	0	1.12e-09	6.98522	3	2091.13	1.61039	56.2111	0
5453541	tSNkPLmIIHHLDEcPHSQALkk	2	1	1	N-Term(iTRAQ4plex); K4(iTRAQ4plex); M7(Oxidation); C15(Carbamidomethyl); K22(iTRAQ4plex); K23(iTRAQ4plex)	0	1.00523	1.18553	4.12149	0	3.047e-06	6.98467	6	3289.8	1.13266	50.3869	1
4506773	nIETIINTFHQYSVk	37	1	1	N-Term(iTRAQ4plex); K15(iTRAQ4plex)	0	1.60658	1.61781	0.555061	0	4.509e-09	6.98401	3	2095.15	2.22642	81.892	0
330688408	eIEDkPVATSNIQELQAQISR	2	3	1	N-Term(iTRAQ4plex); K5(iTRAQ4plex)	0	1.092	0.612762	0.55983	0	1.522e-09	6.98365	3	2657.43	-0.695677	49.5085	0
89276751	sPVFLYEDHTGkPGPEDYPLFR	2	2	1	N-Term(iTRAQ4plex); K12(iTRAQ4plex)	0	1.08906	1.62544	1.75074	0	4.316e-08	6.98361	4	2852.46	3.51355	87.1662	0
528281421	iVITGDADIDHDQALAQAIk	3	11	1	N-Term(iTRAQ4plex); K20(iTRAQ4plex)	0	0.844601	0.684242	1.10121	0	6.648e-08	6.9835	3	2395.31	-0.706461	56.4175	0
530377933	eIQQALVDAGDkPATFVGSR	1	3	1	N-Term(iTRAQ4plex); K12(iTRAQ4plex)	0	0.854099	1.82934	0.742919	0	1.772e-09	6.98206	3	2390.29	-2.75483	70.0002	0
170932516	tWHPEHFVcTHcQEEIGSR	4	10	1	N-Term(iTRAQ4plex); C9(Carbamidomethyl); C12(Carbamidomethyl)	0	1.16728	0.560767	0.829298	0	1.466e-08	6.98187	4	2554.15	1.36063	35.4577	0
46592991	gkEEELQDVRDQLEQAQEER	2	1	1	N-Term(iTRAQ4plex); K2(iTRAQ4plex)	0	1.17273	0.958323	1.36548	0	1.12e-08	6.98003	4	2717.36	-0.124573	59.5761	2
8922873	kLAEQEAHYAVR	2	3	1	N-Term(iTRAQ4plex); K1(iTRAQ4plex)	0	1.46635	1.10919	1.01228	0	2.057e-08	6.9797	3	1702.95	0.605084	33.9172	1
37594471	eNIASVLENYHTESk	2	2	1	N-Term(iTRAQ4plex); K15(iTRAQ4plex)	0	1.04743	1.15463	0.613374	0	6.824e-09	6.97842	3	2022.03	-4.16808	47.0085	0
4826686	iMHFPTWVDLkGEDSVPDTVHHVVVPVNPk	2	1	1	N-Term(iTRAQ4plex); K11(iTRAQ4plex); K30(iTRAQ4plex)	0	0.936452	0.751461	0.73009	0	1.824e-05	6.97665	6	3825.06	2.62256	81.317	1
142976675	aLAFHPVEPVLVTASEDHTLk	3	4	1	N-Term(iTRAQ4plex); K21(iTRAQ4plex)	0	1.02298	0.814316	0.90816	0	6.825e-09	6.974	4	2562.42	1.92415	80.9055	0
34098946	eDGNEEDkENQGDETQGQQPPQR	8	2	1	N-Term(iTRAQ4plex); K8(iTRAQ4plex)	0	0.898714	3.07054	3.27105	0	5.109e-08	6.97346	3	2916.31	-0.933083	24.4576	1
4758648	fQGEDTVVIASkPYAFDR	3	1	1	N-Term(iTRAQ4plex); K12(iTRAQ4plex)	0	1.30866	1.10575	0.726909	0	2.499e-09	6.97055	3	2331.21	-3.35644	64.9023	0
61966781	nIDHMLWLEQPENIATcIALRPYPk	2	1	1	N-Term(iTRAQ4plex); C17(Carbamidomethyl); K25(iTRAQ4plex)	0	0.68113	0.915243	0.571279	0	3.915e-08	6.97012	4	3310.73	0.686354	91.2071	0
299890871	lHISQLQHENSILk	2	6	1	N-Term(iTRAQ4plex); K14(iTRAQ4plex)	0	1.00315	0.826526	1.28002	0	5.268e-08	6.97008	4	1948.12	0.997217	40.0075	0
4504327	fNNWGGSLSLGHPFGATGcR	3	3	1	N-Term(iTRAQ4plex); C19(Carbamidomethyl)	0	1.0028	0.980225	1.90481	0	9.523e-09	6.96967	3	2279.09	-1.1127	69.8718	0
93102387	vLEVASGSGQHAAHFAR	3	6	1	N-Term(iTRAQ4plex)	0	1.09863	0.827278	0.895533	0	1.174e-11	6.96923	3	1880.98	-0.712752	27.3622	0
63252913	dEQGAcAVLAVHLNTLLGERPVQHR	8	2	1	N-Term(iTRAQ4plex); C6(Carbamidomethyl)	0	0.815167	1.20089	1.49038	0	2.256e-10	6.96847	4	2927.54	-0.39751	69.2005	0
6005864	kGDEYDVcAIcLDEYEDGDkLR	1	2	1	N-Term(iTRAQ4plex); K1(iTRAQ4plex); C8(Carbamidomethyl); C11(Carbamidomethyl); K20(iTRAQ4plex)	0	0.73977	0.786262	0.744191	0	4.766e-08	6.96741	4	3095.47	0.292522	74.1525	2
4503635	gQPSVLQVVNLPIVERPVck	5	1	1	N-Term(iTRAQ4plex); C19(Carbamidomethyl); K20(iTRAQ4plex)	0	0.978652	0.379386	0.54299	0	2.813e-06	6.96698	4	2520.48	8.67673	86.2515	0
88501734	gAVYLFHGTSGSGISPSHSQR	4	2	1	N-Term(iTRAQ4plex)	0	1.11277	1.10074	1.02627	0	3.636e-10	6.96643	3	2289.14	-3.49203	22.5934	0
339882741	gYDQSAYDGkDYIALNEDLR	6	2	1	N-Term(iTRAQ4plex); K10(iTRAQ4plex)	0	2.62562	0.343869	2.69242	0	3.01e-09	6.9664	3	2594.27	2.10908	76.3517	1
73747889	eADLVTTHELGHNFGAEHDPDGLAEcAPNEDQGGk	2	1	1	N-Term(iTRAQ4plex); C26(Carbamidomethyl); K35(iTRAQ4plex)	0	1.21803	0.824338	1.07627	0	2.733e-09	6.96627	5	4018.85	3.02054	54.5287	0
4758012	kVSQPIEGHAASFAQFk	3	3	1	N-Term(iTRAQ4plex); K1(iTRAQ4plex); K17(iTRAQ4plex)	0	1.01804	1.12143	0.688653	0	4.355e-08	6.96572	4	2277.27	0.32024	55.5881	1
38016914	dVLcVQIAGLcHDLGHGPFSHMFDGR	2	2	1	N-Term(iTRAQ4plex); C4(Carbamidomethyl); C11(Carbamidomethyl)	0	0.964639	0.823154	0.609075	0	1.304e-08	6.96472	5	3082.46	-0.283364	92.0645	0
33413400	sGYHQSASEHGLVVIAPDTSPR	11	1	1	N-Term(iTRAQ4plex)	0	1.14079	0.750399	0.613323	0	9.239e-10	6.96185	3	2452.23	-2.71114	19.5927	0
41352061	tGGMSASPHVLPDDSHMDTYEQGVLFSSLcLDR	1	1	1	N-Term(iTRAQ4plex); C30(Carbamidomethyl)	0	1.03462	1.28946	0.646164	0	6.675e-10	6.95928	4	3766.72	-1.15841	100.797	0
530414001	gIQTSDPNAVVMGLAPEHFHYQILNQAFR	3	3	1	N-Term(iTRAQ4plex)	0	0.988028	0.614901	0.526256	0	3.262e-10	6.95917	4	3397.73	3.07883	102.516	0
216548487	lFQEQQNEGHGEALLFEGIk	2	1	1	N-Term(iTRAQ4plex); K20(iTRAQ4plex)	0	1.52711	1.27153	0.655935	0	4.806e-08	6.95897	3	2575.33	-4.05058	75.5667	0
51243032	gkEDISQNkDESSLSMSk	1	3	1	N-Term(iTRAQ4plex); K2(iTRAQ4plex); K9(iTRAQ4plex); K18(iTRAQ4plex)	0	0.854791	1.81673	1.73944	0	3.41e-06	6.95733	4	2559.34	-0.260251	38.0043	2
530368098	tLHEWLQQHGIPGLQGVDTR	1	5	1	N-Term(iTRAQ4plex)	0	0.894586	2.18033	1.15165	0	1.827e-09	6.95717	4	2429.29	3.30249	73.0671	0
291621647	rGLGAGAGAGEESPATSLPR	1	1	1	N-Term(iTRAQ4plex)	0	0.753667	1.24313	1.47316	0	9.718e-09	6.95643	3	1998.05	0.0424774	27.955	1
123173757	tLYVHWTDAGQLTPALLHSR	2	1	1	N-Term(iTRAQ4plex)	0	1.0038	1.09816	0.849563	0	1.464e-08	6.95516	4	2423.29	-0.485377	86.438	0
23200008	aQMQTVPNAGHWIHADRPQDFIAAIR	2	3	1	N-Term(iTRAQ4plex)	0	0.900981	1.84593	1.6693	0	1.834e-08	6.955	4	3087.58	0.94609	57.2609	0
41872631	hFLLEEDkPEEPTAHAFVSTLTR	4	1	1	N-Term(iTRAQ4plex); K8(iTRAQ4plex)	0	0.925987	2.0193	0.27219	0	3.708e-09	6.95385	4	2955.57	8.09706	75.3008	0
7019333	aVFDNLIQLEHLNIVk	2	1	1	N-Term(iTRAQ4plex); K16(iTRAQ4plex)	0	1.21676	1.53798	1.19504	0	9.571e-09	6.953	3	2154.25	-0.467572	96.9564	0
4504347	mFLSFPTTkTYFPHFDLSHGSAQVk	1	1	1	N-Term(iTRAQ4plex); M1(Oxidation); K9(iTRAQ4plex); K25(iTRAQ4plex)	0	0.708372	0.314394	0.177422	0	1.555e-07	6.95148	5	3334.73	0.880091	73.3891	1
530397973	yLEVQYkPQVHIQMTYPLQGLTR	1	7	1	N-Term(iTRAQ4plex); K7(iTRAQ4plex)	0	1.11228	0.457462	0.504247	0	7.602e-08	6.95111	4	3093.69	2.8387	92.029	0
33350932	rSELEEQQMHLNVGLR	3	1	1	N-Term(iTRAQ4plex)	0	0.92198	0.881677	0.641491	0	2.637e-07	6.9507	4	2083.08	-1.84423	25.7559	1
116089337	tLEQTGHVSSENkYQDILNEIAk	1	8	1	N-Term(iTRAQ4plex); K13(iTRAQ4plex); K23(iTRAQ4plex)	0	0.768083	0.717238	2.2846	0	1.986e-09	6.95012	4	3049.62	1.25386	67.9219	1
5031873	gAGMPGQHGQITQQELDTVVk	1	1	1	N-Term(iTRAQ4plex); K21(iTRAQ4plex)	0	0.68909	4.36801	0.914641	0	1.203e-09	6.9499	3	2482.3	0.234401	46.5133	0
530405728	tFSHELSDFGLESTAGEIPVVAIR	6	3	1	N-Term(iTRAQ4plex)	0	0.880144	1.00084	1.16219	0	6.863e-11	6.94769	3	2719.4	-0.809572	90.5294	0
34147630	gITINAAHVEYSTAAR	2	1	1	N-Term(iTRAQ4plex)	0	1.03111	0.815943	0.897475	0	4.52e-09	6.94725	3	1817.96	-0.237029	43.7774	0
4826998	dAkDkLESEMEDAYHEHQANLLR	2	2	1	N-Term(iTRAQ4plex); K3(iTRAQ4plex); K5(iTRAQ4plex)	0	0.877769	0.680574	1.60359	0	1.403e-07	6.94696	5	3174.58	-0.192272	58.8524	2
46852147	tkDEYLINSQTTEHIVk	3	1	1	N-Term(iTRAQ4plex); K2(iTRAQ4plex); K17(iTRAQ4plex)	0	0.981161	2.03663	0.912948	0	8.94e-09	6.94696	3	2451.34	-1.52132	35.3766	1
13654294	aQSHSFPNYGLSHGLTSR	1	1	1	N-Term(iTRAQ4plex)	0	1.28773	0.763123	2.24156	0	3.171e-08	6.94636	4	2103.04	-3.3159	31.2279	0
308736985	sDLQRPNPQSPFcVASSLk	1	1	1	N-Term(iTRAQ4plex); C13(Carbamidomethyl); K19(iTRAQ4plex)	0	1.08395	0.695167	37.1485	0	1.913e-09	6.94636	3	2419.26	-3.3914	55.5453	0
108773793	dNIAcVILTFkEPFGTEGR	5	4	1	N-Term(iTRAQ4plex); C5(Carbamidomethyl); K11(iTRAQ4plex)	0	0.968246	1.14696	0.77741	0	1.319e-08	6.9459	3	2455.3	3.03745	110.28	1
4501887	ekLcYVALDFEQEMATAASSSSLEk	7	9	1	N-Term(iTRAQ4plex); K2(iTRAQ4plex); C4(Carbamidomethyl); K25(iTRAQ4plex)	0	0.981909	0.616302	0.864643	0	1.158e-08	6.94514	4	3239.64	5.68731	106.719	1
6912388	eNFmTVDQDGSGTVEHHELR	2	3	1	N-Term(iTRAQ4plex); M4(Oxidation)	0	1.09969	1.21665	0.977565	0	8.041e-09	6.94514	4	2461.11	-3.48952	13.8059	0
105990532	dAVEkPQEFTIVAFVk	4	1	1	N-Term(iTRAQ4plex); K5(iTRAQ4plex); K16(iTRAQ4plex)	0	1.02696	0.265524	0.564226	0	7.758e-08	6.94489	3	2253.29	1.65068	88.2194	0
19923497	iATGQIAGVDkDGRPLQPHVR	2	4	1	N-Term(iTRAQ4plex); K11(iTRAQ4plex)	0	0.749922	1.61029	0.815809	0	4.736e-09	6.94468	4	2516.42	-2.51966	34.3991	1
27734895	vIIVDAENVLVADkR	1	2	1	N-Term(iTRAQ4plex); K14(iTRAQ4plex)	0	0.916487	1.02481	0.452321	0	7.847e-10	6.94388	3	1942.16	3.46186	85.4623	1
32528286	iMRPDDANVAGNVHGGTILk	3	3	1	N-Term(iTRAQ4plex); K20(iTRAQ4plex)	0	0.673505	1.66032	1.97718	0	1.862e-07	6.94371	4	2366.28	-4.16008	58.7893	0
22538393	eLHAQLQSSDGTGQSRPPLPSEDLLk	1	4	1	N-Term(iTRAQ4plex); K26(iTRAQ4plex)	0	0.916413	1.33643	1.30627	0	2.315e-08	6.94337	4	3091.61	-3.69982	39.4384	0
8923900	aALDSGAFQSVWVSTDHDEIENVAk	4	1	1	N-Term(iTRAQ4plex); K25(iTRAQ4plex)	0	1.2366	0.775097	1.01997	0	8.732e-10	6.94309	3	2977.49	2.86222	84.724	0
12667788	kMEDSVGcLETAEEVkR	2	2	1	N-Term(iTRAQ4plex); K1(iTRAQ4plex); C8(Carbamidomethyl); K16(iTRAQ4plex)	0	1.18393	1.23527	1.04953	0	6.593e-09	6.94295	3	2413.24	-2.01186	39.1104	2
112382250	iVSSSDVGHDEYSTQSLVk	8	3	1	N-Term(iTRAQ4plex); K19(iTRAQ4plex)	0	1.23645	0.486973	0.795234	0	5.415e-09	6.9427	3	2339.2	-0.266795	38.386	0
36029914	sQEcLIPVHVDGDGHcLVHAVSR	1	1	1	N-Term(iTRAQ4plex); C4(Carbamidomethyl); C16(Carbamidomethyl)	0	1.22334	1.16434	0.89396	0	1.093e-10	6.9422	4	2729.35	3.2695	55.392	0
530380601	iRDTPEDIVLEAPASGLAFHPAR	1	3	1	N-Term(iTRAQ4plex)	0	1.07814	0.510203	0.594969	0	2.458e-10	6.94198	4	2619.4	0.00821681	73.4755	1
4502049	hIDcAHVYQNENEVGVAIQEk	7	1	1	N-Term(iTRAQ4plex); C4(Carbamidomethyl); K21(iTRAQ4plex)	0	1.17903	1.60859	0.918926	0	2.553e-08	6.94191	4	2741.36	2.40465	56.381	0
5454158	aASGYPVkVPLEVQEADEAk	2	3	1	N-Term(iTRAQ4plex); K8(iTRAQ4plex); K20(iTRAQ4plex)	0	1.09689	1.43695	1.17218	0	7.506e-09	6.94109	3	2533.39	0.969622	54.355	1
156564240	gkPTGEVEEMTEkPEMTAEEk	1	2	1	N-Term(iTRAQ4plex); K2(iTRAQ4plex); K13(iTRAQ4plex); K21(iTRAQ4plex)	0	1.25427	1.31094	1.5621	0	5.686e-08	6.94095	4	2926.48	-2.10611	35.7691	0
530393966	nFPTITALEWSPSHNLk	1	3	1	N-Term(iTRAQ4plex); K17(iTRAQ4plex)	0	0.984834	1.56859	1.38038	0	2.933e-08	6.94087	3	2243.2	-0.954238	65.3569	0
11095441	lLQDSGAPDGTLNIIHGQHEAVNFIcDHPDIk	2	3	1	N-Term(iTRAQ4plex); C26(Carbamidomethyl); K32(iTRAQ4plex)	0	1.06583	0.545316	0.38821	0	3.696e-08	6.94075	5	3812.93	0.746284	89.0483	0
119395709	nVWVHLDGPGVTRPMk	1	1	1	N-Term(iTRAQ4plex); K16(iTRAQ4plex)	0	0.82578	0.768636	1.1067	0	1.047e-07	6.93985	4	2094.15	-2.99051	35.357	0
5453603	tVYGGGcSEMLMAHAVTQLANR	1	2	1	N-Term(iTRAQ4plex); C7(Carbamidomethyl)	0	0.901769	1.23955	1.32216	0	2.51e-10	6.93964	3	2510.2	-1.39864	62.2588	0
20070228	kEFGDTGEGWETVEMHPAYTEEELR	2	1	1	N-Term(iTRAQ4plex); K1(iTRAQ4plex)	0	1.04401	1.43074	2.47638	0	2.11e-10	6.93928	4	3228.5	-1.87396	61.5686	1
122937500	aAAAASAAGPGGLVAGkEEk	1	1	1	N-Term(iTRAQ4plex); K17(iTRAQ4plex); K20(iTRAQ4plex)	0	0.917281	1.29203	2.00771	0	5.526e-12	6.93772	3	2158.22	-1.70973	28.7413	1
38016914	vINDPIHGHIELHPLLVR	6	2	1	N-Term(iTRAQ4plex)	0	0.934045	0.876325	0.544654	0	1.848e-08	6.93707	5	2216.27	-3.85266	45.382	0
24307939	mMVDkDGDVTVTNDGATILSMMDVDHQIAk	3	3	1	N-Term(iTRAQ4plex); M1(Oxidation); K5(iTRAQ4plex); K30(iTRAQ4plex)	0	0.80614	0.835961	0.96551	0	2.635e-07	6.93638	4	3698.82	2.319	96.0395	1
156416003	gcGPEkDHVYLQLHHLPPEQLATR	3	4	1	N-Term(iTRAQ4plex); C2(Carbamidomethyl); K6(iTRAQ4plex)	0	0.865878	0.850275	0.862416	0	2.218e-07	6.93633	5	3083.62	3.36865	48.2077	1
75709200	qEPGSNEEIkEFAAGYNVk	2	3	1	N-Term(iTRAQ4plex); K10(iTRAQ4plex); K19(iTRAQ4plex)	0	1.25169	1.12945	1.12964	0	2.509e-07	6.93436	4	2542.31	-1.31931	53.1272	1
530381919	aAAIGIDLGTTYScVGVFQHGk	8	3	1	N-Term(iTRAQ4plex); C14(Carbamidomethyl); K22(iTRAQ4plex)	0	1.11858	0.574255	0.826879	0	9.08e-10	6.93426	4	2553.34	1.37537	63.743	0
5453946	wDEMNILATYHPADkDYGLMk	1	1	1	N-Term(iTRAQ4plex); K15(iTRAQ4plex); K21(iTRAQ4plex)	0	1.11733	1.52243	2.22216	0	2.969e-08	6.93426	4	2943.48	1.79679	77.4451	1
4504151	dVEcGEGHFcHDNQTccR	7	1	1	N-Term(iTRAQ4plex); C4(Carbamidomethyl); C10(Carbamidomethyl); C16(Carbamidomethyl); C17(Carbamidomethyl)	0	0.614016	0.396335	0.622546	0	3.319e-09	6.93422	3	2424.92	-2.46325	7.97928	0
530366236	vPQIPFGSSVHIEPYTELYHYSTSVITSSSTR	4	4	1	N-Term(iTRAQ4plex)	0	1.9664	0.222814	0.260729	0	2.039e-08	6.93399	4	3726.87	-1.22165	91.3716	0
112382250	aQTLPTSVVTITSESSPGkR	1	2	1	N-Term(iTRAQ4plex); K19(iTRAQ4plex)	0	1.25843	0.326403	1.64637	0	3.325e-09	6.93367	3	2347.31	0.0676793	66.2882	1
530362278	aLALDEAVSQSTQITEFHDk	2	8	1	N-Term(iTRAQ4plex); K20(iTRAQ4plex)	0	1.12697	0.844083	0.795359	0	4.949e-10	6.93356	3	2491.3	1.4812	57.6988	0
530362278	iLGADLIFAcGETEkPEVR	3	8	1	N-Term(iTRAQ4plex); C10(Carbamidomethyl); K15(iTRAQ4plex)	0	1.08204	0.471954	0.554386	0	1.957e-08	6.93321	3	2406.29	0.309491	66.1987	0
5803121	kVELFHYQDGAFHTEYNR	3	1	1	N-Term(iTRAQ4plex); K1(iTRAQ4plex)	0	0.809138	1.17352	0.992331	0	5.045e-08	6.93201	4	2542.27	-0.539223	60.9791	1
51702526	gYFHTFAGDTcQVALNFANEEEAk	3	1	1	N-Term(iTRAQ4plex); C11(Carbamidomethyl); K24(iTRAQ4plex)	0	1.29362	1.37034	0.864002	0	6.706e-09	6.93034	3	3007.42	1.82854	94.6265	0
20357552	aSAGHAVSIAQDDAGADDWETDPDFVNDVSEkEQR	2	4	1	N-Term(iTRAQ4plex); K32(iTRAQ4plex)	0	0.795039	1.13843	2.18446	0	4.334e-10	6.92976	4	4033.85	-0.992033	66.9832	1
31542718	vIIISAEGPVFSSGHDLk	2	1	1	N-Term(iTRAQ4plex); K18(iTRAQ4plex)	0	0.757648	0.295026	0.4552	0	1.534e-10	6.92848	3	2157.21	-0.680358	58.662	0
148491091	hSTGIDIGDSLTIPDEFTEDEkk	2	2	1	N-Term(iTRAQ4plex); K22(iTRAQ4plex); K23(iTRAQ4plex)	0	0.972012	0.713681	0.994019	0	3.073e-08	6.92703	3	2979.51	-1.97527	65.7015	1
10864017	kIADSIGcSTNNILFLTDVTR	2	2	1	N-Term(iTRAQ4plex); K1(iTRAQ4plex); C8(Carbamidomethyl)	0	1.19454	0.940383	1.06538	0	1.037e-08	6.92681	3	2626.41	-0.627921	84.0953	1
4826772	dLHFLEELQLGHNR	3	2	1	N-Term(iTRAQ4plex)	0	1.0697	0.694444	0.891862	0	8.281e-09	6.92634	3	1864.98	2.61684	66.1341	0
253970504	qDHPSSmGVYGQESGGFSGPGENR	2	7	1	N-Term(iTRAQ4plex); M7(Oxidation)	0	1.11514	0.875715	1.30321	0	3.896e-09	6.92627	3	2640.15	-0.873801	43.5593	0
157276599	gEFYSENHHNPPPFAPPVmEFPAAHDR	2	3	1	N-Term(iTRAQ4plex); M19(Oxidation)	0	1.06758	0.875537	0.892633	0	6.709e-09	6.92627	5	3250.49	0.41202	66.1886	0
9624998	yGDGGSSFQSTTGHcVHMR	4	1	1	N-Term(iTRAQ4plex); C15(Carbamidomethyl)	0	1.11295	1.02128	1.44342	0	1.407e-08	6.92534	3	2227.97	-2.99625	9.88309	0
61743954	vDIDAPDVDVHGPDWHLk	14	6	1	N-Term(iTRAQ4plex); K18(iTRAQ4plex)	0	1.17688	0.38299	1.07915	0	8.048e-09	6.92525	4	2316.18	-1.55313	50.3555	0
530415476	dcQLNAHkDHQYQFLEDAVR	2	2	1	N-Term(iTRAQ4plex); C2(Carbamidomethyl); K8(iTRAQ4plex)	0	1.35437	0.823033	0.871827	0	5.88e-08	6.92464	3	2775.34	-2.25106	32.2607	1
61743954	vDISAPDVDVHGPDWHLk	4	5	1	N-Term(iTRAQ4plex); K18(iTRAQ4plex)	0	1.04675	0.422531	1.06822	0	2.177e-09	6.92431	4	2288.2	4.53003	66.1271	0
530387283	aQPPEAGPQGLHDLGR	1	3	1	N-Term(iTRAQ4plex)	0	1.27074	0.87483	0.891322	0	8.675e-10	6.92425	3	1786.93	-0.517096	31.3769	0
4826940	dITDTLVAVTISEGAHHLDLR	2	3	1	N-Term(iTRAQ4plex)	0	1.09999	0.973072	0.750512	0	3.241e-10	6.92128	4	2420.29	1.1764	90.6849	0
24234699	sLLEGQEDHYNNLSASk	31	1	1	N-Term(iTRAQ4plex); K17(iTRAQ4plex)	0	0.720215	0.807279	6.6565	0	1.63e-08	6.92067	3	2193.1	-2.48287	37.9021	0
148539870	gPILGSPHTPLFLPHGLEPEAGGTLPSR	1	4	1	N-Term(iTRAQ4plex)	0	1.23717	0.700397	0.813462	0	3.066e-08	6.91998	4	2991.62	1.28433	80.4452	0
530408417	fTDkDQQPSGSEGEDDDAEAALkk	1	2	1	N-Term(iTRAQ4plex); K4(iTRAQ4plex); K23(iTRAQ4plex); K24(iTRAQ4plex)	0	2.45373	1.78179	3.96851	0	4.052e-10	6.91995	4	3157.56	-2.12023	15.9072	2
4507877	vGkETVQTTEDQILk	3	4	1	N-Term(iTRAQ4plex); K3(iTRAQ4plex); K15(iTRAQ4plex)	0	1.13791	0.463235	0.956627	0	5.207e-07	6.91919	3	2121.21	-1.6536	42.7091	1
530414867	dIQEEELEVLLEEEAAGGDEDREk	2	4	1	N-Term(iTRAQ4plex); K24(iTRAQ4plex)	0	0.753676	1.31573	1.59113	0	6.32e-10	6.91908	4	3033.46	-1.11952	84.0989	1
38176300	qEASTGQSPEDHASLAPPLSPDHSSLEAk	2	1	1	N-Term(iTRAQ4plex); K29(iTRAQ4plex)	0	1.86155	0.476235	1.11293	0	6.667e-08	6.919	4	3274.61	-0.0394586	57.6695	0
156616273	eDPAYLHYYDPAGAEDPLGAIHLR	6	1	1	N-Term(iTRAQ4plex)	0	0.951609	0.946846	1.12338	0	6.35e-10	6.91523	4	2827.38	0.566848	66.6813	0
4758158	lYPWGVVEVENPEHNDFLk	6	5	1	N-Term(iTRAQ4plex); K19(iTRAQ4plex)	0	1.0709	0.950917	1.2867	0	4.153e-07	6.91522	3	2573.32	-1.68878	85.161	0
24797067	qDAYDGkDYIALNEDLR	3	2	1	N-Term(iTRAQ4plex); K7(iTRAQ4plex)	0	2.78013	0.0888186	2.15054	0	4.407e-07	6.91403	3	2287.14	-3.18569	57.2502	1
530394332	gGVTEISAADkAEEFR	1	5	1	N-Term(iTRAQ4plex); K11(iTRAQ4plex)	0	1.17031	1.4306	1.51739	0	9.871e-10	6.91399	3	1968.03	0.132597	60.7651	1
19923497	ySAHSSHVTNVSFTHNDSHLISTGGk	2	3	1	N-Term(iTRAQ4plex); K26(iTRAQ4plex)	0	0.790253	1.04877	0.661257	0	1.564e-07	6.91299	5	3071.51	-1.66432	27.3009	0
4826870	qFDHLNHLNPDkFESTDLDMLIk	1	3	1	N-Term(iTRAQ4plex); K12(iTRAQ4plex); K23(iTRAQ4plex)	0	1.217	0.808583	2.7305	0	1.128e-07	6.91285	4	3202.66	-0.279707	86.3543	1
4506723	kWQTMIEAHVDVk	2	3	1	N-Term(iTRAQ4plex); K1(iTRAQ4plex); K13(iTRAQ4plex)	0	1.09922	1.52529	1.5022	0	3.426e-08	6.91247	3	2017.12	-1.04927	65.7943	1
530429119	tHMTHHAVSDHEATLR	4	3	1	N-Term(iTRAQ4plex)	0	1.53025	0.709933	1.1283	0	3.623e-07	6.91101	5	1986.97	2.14964	14.3699	0
4557553	qSVTSFPDADAFHHQVHDDDLLSSSEEEckDR	2	1	1	N-Term(iTRAQ4plex); C29(Carbamidomethyl); K30(iTRAQ4plex)	0	0.941559	0.655854	0.745089	0	2.719e-09	6.90875	5	3989.81	-0.912148	51.0262	1
56549131	dNkETFGEMSDGDVQEQLR	1	2	1	N-Term(iTRAQ4plex); K3(iTRAQ4plex)	0	0.726776	0.788133	0.638504	0	2.393e-09	6.9078	3	2486.16	-4.26596	34.9813	1
5454064	vIEcDVVkDYAFVHMEk	1	2	1	N-Term(iTRAQ4plex); C4(Carbamidomethyl); K8(iTRAQ4plex); K17(iTRAQ4plex)	0	1.09319	0.621964	1.89345	0	3.315e-06	6.90704	4	2514.31	1.05569	68.2054	1
5729730	nYGILADATEQVGQHk	2	3	1	N-Term(iTRAQ4plex); K16(iTRAQ4plex)	0	1.0299	1.21014	1.32097	0	7.919e-11	6.90645	3	2032.06	-2.70458	40.3806	0
13027378	hIDIHPENTHILDGNAVDLQAEcDAFEEk	3	3	1	N-Term(iTRAQ4plex); C23(Carbamidomethyl); K29(iTRAQ4plex)	0	1.15539	0.843949	1.27967	0	5.865e-09	6.90542	4	3618.74	1.75857	64.7391	0
50053795	sLENETLNkEEDcHSPTSkPPkPDQPLk	2	3	1	N-Term(iTRAQ4plex); K9(iTRAQ4plex); C13(Carbamidomethyl); K19(iTRAQ4plex); K22(iTRAQ4plex); K28(iTRAQ4plex)	0	1.33119	2.77265	3.35646	0	4.693e-06	6.90493	6	3939.07	-0.217929	44.2755	1
108773793	lQFHDVAGDIFHQQck	4	4	1	N-Term(iTRAQ4plex); C15(Carbamidomethyl); K16(iTRAQ4plex)	0	1.14696	1.5154	0.910301	0	6.012e-11	6.90475	3	2231.12	-1.69294	51.0824	0
4504445	gFGFVTYATVEEVDAAmNARPHk	5	2	1	N-Term(iTRAQ4plex); M17(Oxidation); K23(iTRAQ4plex)	0	0.917298	1.2711	2.05425	0	3.742e-09	6.90463	4	2814.41	-0.671236	82.8325	0
47834348	eLVELSQASPHDISNVLk	1	2	1	N-Term(iTRAQ4plex); K18(iTRAQ4plex)	0	1.06644	1.31789	0.531223	0	1.147e-09	6.90392	3	2267.25	1.73306	74.8972	0
4507813	iccIGAGYVGGPTcSVIAHMcPEIR	2	3	1	N-Term(iTRAQ4plex); C2(Carbamidomethyl); C3(Carbamidomethyl); C14(Carbamidomethyl); C21(Carbamidomethyl)	0	0.688601	6.11714	0.836703	0	6.195e-10	6.90388	3	2922.37	1.50563	82.0934	0
4758032	vWQLGSSSPNFTLEGHEk	2	1	1	N-Term(iTRAQ4plex); K18(iTRAQ4plex)	0	1.04548	1.84214	1.57414	0	8.198e-10	6.90344	3	2304.18	-3.4804	61.9115	0
530396934	aPSEEELHGDQTDFGQGSQSPQkQEEQR	1	4	1	N-Term(iTRAQ4plex); K23(iTRAQ4plex)	0	1.35754	1.5971	2.98348	0	3.944e-06	6.90191	4	3430.58	-5.3088	13.9894	1
4759212	iLENEkDLEEAEEYkEAR	5	2	1	N-Term(iTRAQ4plex); K6(iTRAQ4plex); K15(iTRAQ4plex)	0	0.910315	0.755622	2.75455	0	1.393e-07	6.90107	3	2640.36	-4.2232	49.9425	2
21264315	ikLDGYELPSSLPPHLVPPSHR	8	1	1	N-Term(iTRAQ4plex); K2(iTRAQ4plex)	0	0.927607	0.574598	0.746889	0	1.277e-05	6.90023	4	2740.54	-0.0767386	67.7126	1
372466577	kDVDEAYMNkVELESR	2	2	1	N-Term(iTRAQ4plex); K1(iTRAQ4plex); K10(iTRAQ4plex)	0	1.28341	0.623456	22.1773	0	9.422e-08	6.89876	3	2358.23	-3.25458	38.6949	2
4501887	kDLYANTVLSGGTTMYPGIADR	22	4	1	N-Term(iTRAQ4plex); K1(iTRAQ4plex)	0	1.0374	0.917904	0.745141	0	3.371e-10	6.89825	3	2631.37	-0.151924	60.3248	1
4506115	eLNQAGQETLVTGWGYHSSR	1	4	1	N-Term(iTRAQ4plex)	0	0.98538	0.431804	0.498531	0	9.872e-10	6.89718	3	2377.17	1.87604	60.9047	0
11056044	vIAINVDDPDAANYNDINDVkR	5	2	1	N-Term(iTRAQ4plex); K21(iTRAQ4plex)	0	1.00671	0.693848	2.16021	0	1.077e-08	6.89717	3	2732.4	-2.6766	49.3219	1
4501887	vAPEEHPVLLTEAPLNPkANR	1	3	1	N-Term(iTRAQ4plex); K18(iTRAQ4plex)	0	0.952973	0.695277	0.656882	0	2.999e-07	6.89666	4	2583.46	2.09936	53.6955	1
183227688	aSLPTLGFTHFQPAQLTTVGk	2	3	1	N-Term(iTRAQ4plex); K21(iTRAQ4plex)	0	1.06282	0.684102	0.509286	0	4.002e-08	6.8959	3	2502.4	0.472179	79.1237	0
40217843	sNPDQADVDHDFVGDAcDSDQDQDGDGHQDSR	2	2	1	N-Term(iTRAQ4plex); C17(Carbamidomethyl)	0	1.18937	13.108	1.36608	0	6.923e-11	6.8957	4	3661.43	-0.276141	28.8147	0
16306550	fLHNPDAAQGFVGcALSSTIQR	12	4	1	N-Term(iTRAQ4plex); C14(Carbamidomethyl)	0	1.02168	0.403336	0.408886	0	2.829e-10	6.895	3	2533.27	-1.25657	75.2122	0
530394009	lGQHVPTLHPTSEELTIAGmTFTTFDLGGHEQAR	1	1	1	N-Term(iTRAQ4plex); M20(Oxidation)	0	1.07519	1.17908	1.27343	0	6.228e-08	6.89338	5	3851.93	4.68416	85.472	0
291621647	lLkPGEEPSEYTDEEDTkDHNkQD	4	1	1	N-Term(iTRAQ4plex); K3(iTRAQ4plex); K18(iTRAQ4plex); K22(iTRAQ4plex)	0	1.2782	1.23691	2.24542	0	3.49e-07	6.89305	4	3393.68	-0.204625	30.5529	2
4826960	lGYFSVDPDSHQGk	3	2	1	N-Term(iTRAQ4plex); K14(iTRAQ4plex)	0	1.10918	1.2284	1.13145	0	1.152e-07	6.89207	3	1837.94	1.96957	49.738	0
153082755	kAEELIQQEHADQAEIR	1	1	1	N-Term(iTRAQ4plex); K1(iTRAQ4plex)	0	1.15239	0.42742	0.572679	0	2.519e-08	6.89186	4	2296.21	-3.12938	32.1808	1
55743118	sAFEEEGkETADITHALSk	1	2	1	N-Term(iTRAQ4plex); K8(iTRAQ4plex); K19(iTRAQ4plex)	0	0.963026	2.16639	1.0134	0	1.804e-09	6.89169	3	2495.3	-0.218104	50.6899	1
4557541	kPLTLSLHGWTGTGk	2	1	1	N-Term(iTRAQ4plex); K1(iTRAQ4plex); K15(iTRAQ4plex)	0	0.996663	0.986441	1.00164	0	6.009e-09	6.89092	4	2028.2	0.0077307	64.0556	0
9966764	eTAAVIFLHGLGDTGHSWADALSTIR	2	3	1	N-Term(iTRAQ4plex)	0	1.04595	1.17048	1.48423	0	1.219e-10	6.89039	4	2882.5	3.55649	101.543	0
119703755	gFSGIFPAcHPcHAcFGDWDR	3	1	1	N-Term(iTRAQ4plex); C9(Carbamidomethyl); C12(Carbamidomethyl); C15(Carbamidomethyl)	0	1.7543	0.355499	0.269117	0	3.902e-08	6.89016	4	2638.12	-3.53143	67.2613	0
47933379	lLEAHEEQNVDSYTESVk	3	1	1	N-Term(iTRAQ4plex); K18(iTRAQ4plex)	0	0.948495	0.680112	0.852103	0	9.011e-09	6.89003	3	2379.19	-0.923389	64.1475	0
5031977	dAFEHIVTQFSSVPVSVVSDSYDIYNAcEk	4	1	1	N-Term(iTRAQ4plex); C28(Carbamidomethyl); K30(iTRAQ4plex)	0		10.5676	0.880242	0	7.862e-08	6.88981	4	3694.78	0.394346	114.11	0
4759270	eAVTEILGIEPDREk	4	2	1	N-Term(iTRAQ4plex); K15(iTRAQ4plex)	0	1.06593	1.23248	0.574621	0	8.24e-09	6.88976	3	1987.09	-0.251468	59.0154	1
4507877	tNISDEESEQATEmLVHNAQNLmQSVk	4	4	1	N-Term(iTRAQ4plex); M14(Oxidation); M23(Oxidation); K27(iTRAQ4plex)	0	1.07146	0.607183	0.839889	0	5.97e-08	6.88919	4	3366.6	-0.907998	100.73	0
4502101	aAYLQETGkPLDETLkk	6	2	1	N-Term(iTRAQ4plex); K9(iTRAQ4plex); K16(iTRAQ4plex); K17(iTRAQ4plex)	0	1.24641	0.73246	1.85121	0	4.447e-07	6.88889	4	2481.43	-5.82199	28.3757	1
61743954	aVEVQGPSLESGDHGk	8	6	1	N-Term(iTRAQ4plex); K16(iTRAQ4plex)	0	1.0123	0.472908	0.934068	0	4.981e-09	6.88653	3	1897.98	-2.94447	27.7853	0
5031857	gYTSWAIGLSVADLAESIMk	1	3	1	N-Term(iTRAQ4plex); K20(iTRAQ4plex)	0	0.903996	1.62434	1.62789	0	4.597e-09	6.88615	3	2400.27	-0.976397	114.856	0
5729877	gPAVGIDLGTTYScVGVFQHGk	18	3	1	N-Term(iTRAQ4plex); C14(Carbamidomethyl); K22(iTRAQ4plex)	0	1.02784	1.09803	1.36195	0	3.863e-09	6.88495	3	2551.32	-1.64669	60.4988	0
530411580	kAGQVFLEELGNHk	1	3	1	N-Term(iTRAQ4plex); K1(iTRAQ4plex); K14(iTRAQ4plex)	0	1.33847	0.223048	0.74473	0	9.765e-07	6.88443	4	2002.15	3.3142	52.5527	1
5031633	qADGAASAPTEEEEEVVkDR	1	2	1	N-Term(iTRAQ4plex); K18(iTRAQ4plex)	0	0.840565	0.60276	0.662884	0	2.433e-10	6.88323	3	2419.18	-0.0644681	32.3933	1
41327773	sVVcSDVEQQVIVIEEEkk	3	3	1	N-Term(iTRAQ4plex); C4(Carbamidomethyl); K18(iTRAQ4plex); K19(iTRAQ4plex)	0	1.08795	1.36387	1.23718	0	1.296e-09	6.88249	3	2650.43	-1.28563	71.7165	1
12667788	mEDSVGcLETAEEVkR	5	2	1	N-Term(iTRAQ4plex); C7(Carbamidomethyl); K15(iTRAQ4plex)	0	1.14751	1.3252	0.900047	0	4.393e-10	6.88203	3	2141.05	0.274882	48.1995	1
98986457	vYcGPSPScLVQSSSLSNAHIDYTTkPAIIFR	1	2	1	N-Term(iTRAQ4plex); C3(Carbamidomethyl); C9(Carbamidomethyl); K26(iTRAQ4plex)	0	1.2429	1.40857	0.949402	0	2.033e-08	6.88151	4	3856.96	0.834989	80.5917	0
162287326	gkDSLSDDGVDLk	2	2	1	N-Term(iTRAQ4plex); K2(iTRAQ4plex); K13(iTRAQ4plex)	0	1.17963	1.208	1.43012	0	1.886e-08	6.88116	3	1780.96	-2.20746	26.9615	1
40217847	yPNIELSYEVVDkDSIR	1	1	1	N-Term(iTRAQ4plex); K13(iTRAQ4plex)	0	1.08846	1.87084	0.513944	0	5.819e-08	6.88016	3	2328.23	0.669053	72.3585	1
6912396	gVAGAHGLLcLLSDHVDkR	5	1	1	N-Term(iTRAQ4plex); C10(Carbamidomethyl); K18(iTRAQ4plex)	0	1.3825	0.761152	1.0494	0	3.118e-09	6.88002	4	2306.27	1.51309	60.2931	1
34577059	sIGYDDTDESHcAEHIESR	4	1	1	N-Term(iTRAQ4plex); C12(Carbamidomethyl)	0	0.835899	2.63127	1.97087	0	2.318e-09	6.88	3	2365	-3.08476	21.9745	0
4502101	gGPGSAVSPYPTFNPSSDVAALHk	37	2	1	N-Term(iTRAQ4plex); K24(iTRAQ4plex)	0	1.01421	0.6969	1.46792	0	3.627e-09	6.8799	4	2644.36	0.906353	65.4551	0
73747829	lTkEDEQQQALQDIASR	2	3	1	N-Term(iTRAQ4plex); K3(iTRAQ4plex)	0	0.907796	1.62544	0.867983	0	3.763e-07	6.87934	3	2261.2	0.390581	43.5913	1
66932947	qQNAQGGFSSTQDTVVALHALSk	5	1	1	N-Term(iTRAQ4plex); K23(iTRAQ4plex)	0	0.707226	0.166963	0.151869	0	4.565e-10	6.87863	4	2675.42	9.35094	75.9327	0
61743954	mDIDAPDVDVHGPDWHLk	4	5	1	N-Term(iTRAQ4plex); K18(iTRAQ4plex)	0	1.24834	0.507861	0.914474	0	7.045e-09	6.87859	4	2348.15	-3.26204	51.6073	0
116063573	cSYQPTMEGVHTVHVTFAGVPIPR	4	2	1	N-Term(iTRAQ4plex); C1(Carbamidomethyl)	0	0.954617	0.675136	0.538982	0	3.282e-09	6.87811	4	2827.41	-1.77901	55.1415	0
6912540	tLEEGHDFIQEFPGSPAFAALTSIAQk	5	4	1	N-Term(iTRAQ4plex); K27(iTRAQ4plex)	0	0.928442	0.814955	0.939779	0	2.374e-08	6.87762	4	3192.67	7.33267	108.562	0
530394571	eDAPIGPHLQSMPSEQIR	1	3	1	N-Term(iTRAQ4plex)	0	1.23459	1.30784	1.40219	0	3.353e-10	6.87736	3	2149.08	-0.281402	47.266	0
530401348	lFNISDQHAEPWVVSGcHSFYSk	1	4	1	N-Term(iTRAQ4plex); C17(Carbamidomethyl); K23(iTRAQ4plex)	0	0.890294	0.624692	0.498399	0	1.065e-07	6.87607	4	2996.46	1.4454	75.4815	0
302191611	gYGYGQGAGTLSTDkGESLGIk	7	3	1	N-Term(iTRAQ4plex); K15(iTRAQ4plex); K22(iTRAQ4plex)	0	1.112	0.757741	0.563844	0	1.16e-09	6.87536	3	2591.35	-5.53865	35.3295	1
24308420	gVVDEQANSAALkEQLk	1	3	1	N-Term(iTRAQ4plex); K13(iTRAQ4plex); K17(iTRAQ4plex)	0	1.08128	0.764172	1.91706	0	6.752e-10	6.87478	3	2232.25	-1.02721	38.6489	1
21070997	nTLFGTFHVAHSSSLDDVDHk	1	5	1	N-Term(iTRAQ4plex); K21(iTRAQ4plex)	0	0.883069	0.603726	0.780268	0	5.093e-10	6.87473	4	2615.31	-0.124893	48.6361	0
83700235	kGVAINFVTEEDkR	5	3	1	N-Term(iTRAQ4plex); K1(iTRAQ4plex); K13(iTRAQ4plex)	0	0.968464	0.597302	1.6718	0	2.684e-07	6.87462	4	2038.16	-4.06195	30.2851	2
295844834	kIAEGAQQGDPLSR	3	2	1	N-Term(iTRAQ4plex); K1(iTRAQ4plex)	0	1.04424	0.927504	1.29331	0	3.425e-09	6.87354	3	1757.98	0.416837	37.9113	1
19743803	qTGPISATLVMTRPIk	2	2	1	N-Term(iTRAQ4plex); K16(iTRAQ4plex)	0	0.959428	0.351099	0.311371	0	7.13e-11	6.873	3	2001.18	-0.423112	44.1353	0
27894378	sPEGPREEEAAGGEEESPDSSPHGEASR	3	2	1	N-Term(iTRAQ4plex)	0	1.36071	1.72424	1.38033	0	1.816e-10	6.87285	4	3024.32	-0.159088	29.0129	1
4502027	qEPERNEcFLQHkDDNPNLPR	30	1	1	N-Term(iTRAQ4plex); C8(Carbamidomethyl); K13(iTRAQ4plex)	0	0.976162	0.206648	0.223327	0	1.618e-07	6.87082	4	2924.42	-3.41125	30.8633	2
20270303	scLGHLGYLGYPTLcEQDQAHAITVTR	2	6	1	N-Term(iTRAQ4plex); C2(Carbamidomethyl); C15(Carbamidomethyl)	0	0.929354	0.920501	0.854481	0	2.002e-10	6.8706	4	3204.56	-1.30015	56.1924	0
61743954	sPQISMSDIDLNLkGPk	1	6	1	N-Term(iTRAQ4plex); K14(iTRAQ4plex); K17(iTRAQ4plex)	0	0.89769	0.380743	1.56505	0	8.4e-09	6.86832	3	2275.26	-2.01195	80.087	1
153946395	cVDGQcIcHEGFTGLDcGQHScPSDcNNLGQcVSGR	2	5	1	N-Term(iTRAQ4plex); C1(Carbamidomethyl); C6(Carbamidomethyl); C8(Carbamidomethyl); C17(Carbamidomethyl); C22(Carbamidomethyl); C26(Carbamidomethyl); C32(Carbamidomethyl)	0	2.68276	2.32423	1.67858	0	1.904e-08	6.86743	4	4285.71	-3.6384	39.4316	0
4826643	sLGDDISSETSGDFRk	7	1	1	N-Term(iTRAQ4plex); K16(iTRAQ4plex)	0	1.23617	0.367548	2.37759	0	3.425e-09	6.8671	3	2002	0.544767	45.902	1
300244569	fHDPDSAVVAQHLTNTVFVDR	4	4	1	N-Term(iTRAQ4plex)	0	0.888218	1.17804	1.6586	0	2.995e-09	6.86485	3	2512.26	-2.19392	61.4084	0
25777600	nSVcHTATVIANSFMHcGTTSDQFLR	2	2	1	N-Term(iTRAQ4plex); C4(Carbamidomethyl); C17(Carbamidomethyl)	0	0.761204	0.73132	0.514519	0	7.254e-10	6.86418	4	3098.43	-1.95704	75.5952	0
24307939	mMVDkDGDVTVTNDGATILSMMDVDHQIAk	4	3	1	N-Term(iTRAQ4plex); K5(iTRAQ4plex); K30(iTRAQ4plex)	0	0.934504	0.998526	1.35062	0	4.535e-08	6.86391	4	3682.83	3.73258	99.533	1
32189392	lSEDYGVLkTDEGIAYR	1	2	1	N-Term(iTRAQ4plex); K9(iTRAQ4plex)	0	0.739615	0.322959	0.136364	0	9.925e-08	6.86291	3	2217.15	-5.27583	49.0926	1
530383144	eGLGVNEVHYVDNQDcIDLIEAk	4	9	1	N-Term(iTRAQ4plex); C16(Carbamidomethyl); K23(iTRAQ4plex)	0	1.16196	1.18043	0.645335	0	1.25e-08	6.86166	3	2918.46	4.36436	84.1449	0
31324577	kVQADQYIPEEDIHGEMDTIER	1	3	1	N-Term(iTRAQ4plex); K1(iTRAQ4plex)	0	0.74667	0.446573	0.499937	0	5.739e-07	6.86111	4	2904.43	1.08808	61.4976	1
5031595	kPVEGYDISFLITNFHTEQMYk	2	4	1	N-Term(iTRAQ4plex); K1(iTRAQ4plex); K22(iTRAQ4plex)	0	1.28338	1.16471	1.90639	0	2.142e-08	6.86074	4	3092.6	-2.94959	85.9868	0
115298678	sGQSEDRQPVPGQQMTLk	3	1	1	N-Term(iTRAQ4plex); K18(iTRAQ4plex)	0	0.678396	0.271157	0.600936	0	9.436e-08	6.86041	3	2274.18	0.754427	25.3478	1
51100974	eLYERPPHLFAIADAAYk	3	1	1	N-Term(iTRAQ4plex); K18(iTRAQ4plex)	0	1.09498	0.878571	0.681729	0	2.003e-09	6.85976	3	2392.3	5.77939	64.6753	0
10864011	tSPVADAAGWVDVDkETLQHR	6	1	1	N-Term(iTRAQ4plex); K15(iTRAQ4plex)	0	0.88071	1.09225	0.856535	0	1.453e-09	6.8596	4	2583.34	1.6382	48.4685	1
14591904	iAVDEVHccSQWGHDFRPDYk	3	1	1	N-Term(iTRAQ4plex); C8(Carbamidomethyl); C9(Carbamidomethyl); K21(iTRAQ4plex)	0	1.25373	1.74198	0.722891	0	6.313e-07	6.85888	4	2907.36	2.53972	54.5041	0
530378678	dMTLIHGYFGSTQGLSDELAk	2	2	1	N-Term(iTRAQ4plex); K21(iTRAQ4plex)	0	1.03103	0.646008	0.604479	0	2.953e-10	6.85627	3	2571.3	-0.691932	77.6654	0
294997306	gGLSAVDAFEIHVHR	4	1	1	N-Term(iTRAQ4plex)	0	1.25643	0.45888	0.602403	0	6.154e-09	6.85621	3	1751.93	-3.17086	55.0632	0
18860859	eEFNSLPSGHIQGTFELANkEENR	1	4	1	N-Term(iTRAQ4plex); K20(iTRAQ4plex)	0	0.969817	0.909457	0.6787	0	1.453e-07	6.85599	4	3034.51	-1.06975	44.9964	1
530363541	skVDEAVAVLQAHHAk	2	5	1	N-Term(iTRAQ4plex); K2(iTRAQ4plex); K16(iTRAQ4plex)	0	0.890663	1.53516	1.70327	0	2.451e-09	6.85488	4	2135.23	1.9994	57.0586	1
10716563	sDAEEDGGTVSQEEEDRkPk	11	2	1	N-Term(iTRAQ4plex); K18(iTRAQ4plex); K20(iTRAQ4plex)	0	1.461	1.24592	2.21499	0	9.388e-10	6.85487	4	2638.27	-3.2745	10.222	1
4503571	eIFDSRGNPTVEVDLFTSk	2	2	1	N-Term(iTRAQ4plex); K19(iTRAQ4plex)	0	0.944756	1.30089	1.38291	0	5.394e-09	6.85442	3	2442.27	-0.833081	81.5418	1
530381720	eTDVVNFDDIASSENLLHLTANRPk	3	3	1	N-Term(iTRAQ4plex); K25(iTRAQ4plex)	0	1.01877	1.37937	2.00049	0	2.686e-11	6.85296	4	3086.61	2.83933	81.4995	0
21361403	fVGIkDEDQLEAFLk	3	2	1	N-Term(iTRAQ4plex); K5(iTRAQ4plex); K15(iTRAQ4plex)	0	1.05627	1.30511	1.15929	0	1.626e-07	6.85193	3	2184.23	-0.733408	82.9713	1
530366880	rTcEEHQLcVVAVLPHILDTGAAGR	2	6	1	N-Term(iTRAQ4plex); C3(Carbamidomethyl); C9(Carbamidomethyl)	0	0.994173	0.708948	0.733693	0	1.477e-09	6.8496	4	2946.51	-0.483699	69.1449	1
5453597	eGAAHAFAQYNmDQFTPVkIEGYEDQVLITEHGDLGNSR	1	1	1	N-Term(iTRAQ4plex); M12(Oxidation); K19(iTRAQ4plex)	0	0.816626	0.91726	1.19581	0	1.494e-08	6.84908	5	4655.24	1.60717	78.1416	1
18426915	lAASGEGGLQELSGHFENQk	4	3	1	N-Term(iTRAQ4plex); K20(iTRAQ4plex)	0	1.00035	0.925805	1.63642	0	4.531e-11	6.84844	3	2360.2	-3.16216	57.8021	0
72534712	vPGNFHVSTHSATAQPQNPDMTHVIHk	2	1	1	N-Term(iTRAQ4plex); K27(iTRAQ4plex)	0	1.01511	0.971823	0.933343	0	9.446e-09	6.84833	5	3238.64	-0.698319	51.7515	0
530364841	aFHSSLHESIQkPYNQk	1	3	1	N-Term(iTRAQ4plex); K12(iTRAQ4plex); K17(iTRAQ4plex)	0	1.15756	0.473325	0.696997	0	2.133e-06	6.84813	5	2446.32	0.927219	38.2286	0
8922712	nLSLSGHVGFDSLPDQLVNk	4	4	1	N-Term(iTRAQ4plex); K20(iTRAQ4plex)	0	0.95283	0.805019	0.868513	0	2.918e-09	6.84798	3	2428.3	-1.7335	74.0617	0
310124854	aVTELGRPVAESWNSQkDILEDR	2	1	1	N-Term(iTRAQ4plex); K17(iTRAQ4plex)	0	1.66301	0.508909	3.03774	0	7.547e-09	6.84654	4	2901.52	-2.88593	65.9896	1
33350932	kGkEDEGEEAASPMLQIQR	2	1	1	N-Term(iTRAQ4plex); K1(iTRAQ4plex); K3(iTRAQ4plex)	0	0.968555	0.916696	0.590569	0	2.8e-08	6.84517	4	2548.34	0.57889	47.3227	2
5174723	kLPPLPLTLALGAFLNHR	3	1	1	N-Term(iTRAQ4plex); K1(iTRAQ4plex)	0	0.822339	1.28069	1.11428	0	5.104e-10	6.84512	4	2259.4	3.99477	112.172	1
61743954	gPHVDVSGPDIDIEGPEGk	2	5	1	N-Term(iTRAQ4plex); K19(iTRAQ4plex)	0	0.984557	0.616278	0.975095	0	2.223e-08	6.8447	3	2206.12	-0.892697	53.4309	0
112382250	vAHMEFcYQELcQLAAER	2	3	1	N-Term(iTRAQ4plex); C7(Carbamidomethyl); C12(Carbamidomethyl)	0	1.36139	0.567696	0.614862	0	1.575e-08	6.84414	3	2399.12	4.98432	78.4915	0
530375220	eQccYNcGkPGHLAR	6	10	1	N-Term(iTRAQ4plex); C3(Carbamidomethyl); C4(Carbamidomethyl); C7(Carbamidomethyl); K9(iTRAQ4plex)	0	0.920302	1.31932	1.74986	0	3.73e-09	6.84235	3	2138	1.45592	24.7679	0
39777597	yRDcLTESNLIk	4	3	1	N-Term(iTRAQ4plex); C4(Carbamidomethyl); K12(iTRAQ4plex)	0	1.0428	0.206847	0.729103	0	9.213e-06	6.84217	3	1799.94	-6.53133	28.5498	1
4504067	tPGTWNHITDQIGMFSFTGLNPk	2	3	1	N-Term(iTRAQ4plex); K23(iTRAQ4plex)	0	0.723453	0.583179	0.851574	0	5.632e-09	6.84205	4	2850.45	1.30788	92.7679	0
21626466	gYPHLcSIcDLPVHSNk	6	1	1	N-Term(iTRAQ4plex); C6(Carbamidomethyl); C9(Carbamidomethyl); K17(iTRAQ4plex)	0	1.15722	1.02163	0.935533	0	1.041e-08	6.8417	4	2285.14	0.127238	62.4924	0
530362640	gDHLFALLSSETHQEDPITYk	1	4	1	N-Term(iTRAQ4plex); K21(iTRAQ4plex)	0	1.03403	1.26208	0.763354	0	2.667e-07	6.84097	4	2689.38	2.99544	88.0851	0
89276756	iSINQALQHAFIQEk	1	1	1	N-Term(iTRAQ4plex); K15(iTRAQ4plex)	0	0.877534	1.19523	1.06135	0	2.908e-08	6.8402	3	2028.15	-0.62303	73.1247	0
459175660	vkEQLEAAkPEPVIEEVDLANLAPR	1	2	1	N-Term(iTRAQ4plex); K2(iTRAQ4plex); K9(iTRAQ4plex)	0	0.79309	0.8817	0.902232	0	1.518e-08	6.84	4	3190.81	2.6623	77.2433	1
119395760	lQFSEQVENIkPEIVSVTAAcEELR	2	3	1	N-Term(iTRAQ4plex); K11(iTRAQ4plex); C21(Carbamidomethyl)	0	0.839799	1.07455	1.09219	0	5.69e-09	6.83988	4	3177.67	0.320422	108.499	0
530384249	eQSHAEISPPAESGQAVEEckEEGEEk	2	3	1	N-Term(iTRAQ4plex); C20(Carbamidomethyl); K21(iTRAQ4plex); K27(iTRAQ4plex)	0	0.999812	0.412055	0.685596	0	2.281e-05	6.83914	4	3416.59	-6.6651	26.855	1
4885413	cLAFHDISPQAPTHFLVIPk	5	1	1	N-Term(iTRAQ4plex); C1(Carbamidomethyl); K20(iTRAQ4plex)	0	0.998658	0.70761	0.855783	0	4.572e-10	6.83811	3	2579.4	-1.6498	74.8341	0
90265805	ecDHSQTDSLEDEEIEAFYk	2	2	1	N-Term(iTRAQ4plex); C2(Carbamidomethyl); K20(iTRAQ4plex)	0	1.92923	0.776016	0.421626	0	3.512e-08	6.83586	3	2733.21	-0.89161	64.1667	0
530389222	sNDkVYENVTGLVk	1	15	1	N-Term(iTRAQ4plex); K4(iTRAQ4plex); K14(iTRAQ4plex)	0	1.04066	0.46549	1.03635	0	1.384e-06	6.83528	3	1998.12	-2.5695	33.5209	1
4504351	nFGkEFTPQMQAAYQk	2	1	1	N-Term(iTRAQ4plex); K4(iTRAQ4plex); K16(iTRAQ4plex)	0	0.657729	0.155645	0.43945	0	8.316e-09	6.83474	3	2320.21	-1.46883	49.7915	1
40068485	vSWAPALGSAAALGYHVQFGPLR	2	1	1	N-Term(iTRAQ4plex)	0	1.12823	0.616388	1.043	0	9.497e-10	6.83443	3	2512.36	1.82809	99.2412	0
530388411	ekYPSHSFIGEESVAAGEk	1	5	1	N-Term(iTRAQ4plex); K2(iTRAQ4plex); K19(iTRAQ4plex)	0	1.13046	0.849623	1.24396	0	2.639e-09	6.83436	3	2497.29	-0.194756	49.4659	1
4826762	lPEcEADDGcPkPPEIAHGYVEHSVR	8	1	1	N-Term(iTRAQ4plex); C4(Carbamidomethyl); C10(Carbamidomethyl); K12(iTRAQ4plex)	0	1.20222	0.131942	0.417883	0	1.135e-09	6.83253	4	3250.54	-2.21745	39.3722	0
530427974	gHNQYAYDGkDYIALNEDLR	3	1	1	N-Term(iTRAQ4plex); K10(iTRAQ4plex)	0	0.580153	2.28774	0.748445	0	8.483e-08	6.83249	4	2643.3	-0.226129	46.8923	1
4758304	ykVEGFPTIYFAPSGDkk	1	1	1	N-Term(iTRAQ4plex); K2(iTRAQ4plex); K17(iTRAQ4plex); K18(iTRAQ4plex)	0	1.03914	1.20691	2.73325	0	1.204e-08	6.83225	4	2623.46	-1.21764	49.874	2
228008293	vAEkLDEIYVAGLVAHSDLDER	3	5	1	N-Term(iTRAQ4plex); K4(iTRAQ4plex)	0	0.833513	1.04784	1.73034	0	4.828e-10	6.83179	4	2730.47	4.87511	95.9321	1
4503131	aAVSHWQQQSYLDSGIHSGATTTAPSLSGk	2	1	1	N-Term(iTRAQ4plex); K30(iTRAQ4plex)	0	0.743468	0.593486	0.937707	0	1.809e-08	6.83165	4	3373.71	2.88321	64.8273	0
4502027	nEcFLQHkDDNPNLPR	23	1	1	N-Term(iTRAQ4plex); C3(Carbamidomethyl); K8(iTRAQ4plex)	0	1.00132	0.453313	0.28685	0	2.587e-07	6.83117	4	2285.13	-2.84247	27.969	1
4503483	sNTGGQAFPQcVFDHWQILPGDPFDNSSRPSQVVAETR	20	2	1	N-Term(iTRAQ4plex); C11(Carbamidomethyl)	0	1.09809	2.29666	1.78339	0	4.404e-08	6.83083	4	4389.11	4.45911	100.681	0
14249614	gSVHFALHYEPGAAELR	2	4	1	N-Term(iTRAQ4plex)	0	0.851371	0.945797	1.2472	0	7.216e-10	6.83024	3	1998.03	-1.36316	48.0994	0
4503635	kPVAFSDYIHPVcLPDRETAASLLQAGYk	2	1	1	N-Term(iTRAQ4plex); K1(iTRAQ4plex); C13(Carbamidomethyl); K29(iTRAQ4plex)	0	1.17583	0.309501	0.320645	0	1.357e-06	6.82986	5	3678.99	5.00711	80.4734	1
86788015	tcQDINEcETTNEcREDEmcWNYHGGFR	1	3	1	N-Term(iTRAQ4plex); C2(Carbamidomethyl); C8(Carbamidomethyl); C14(Carbamidomethyl); M19(Oxidation); C20(Carbamidomethyl)	0	1.21965	0.641005	0.405012	0	2.998e-06	6.82969	4	3771.46	-3.74323	58.7924	1
93102364	wHLEQQQAIQTTEAEkQELENQR	1	3	1	N-Term(iTRAQ4plex); K16(iTRAQ4plex)	0	0.524264	1.15096	2.19366	0	5.255e-08	6.82915	4	3125.58	-1.14456	56.2215	1
530394359	kNDPQSITADDLHQLLVVAR	2	4	1	N-Term(iTRAQ4plex); K1(iTRAQ4plex)	0	0.865492	0.851594	0.59322	0	4.046e-09	6.82877	4	2521.4	-0.541085	71.2217	1
25777602	lVGSQEELASWGHEYVR	2	2	1	N-Term(iTRAQ4plex)	0	0.880684	0.853799	0.769002	0	1.826e-09	6.82871	3	2104.06	1.08485	66.5424	0
4507249	gETHQGIGLFPSNFVTADLTAEPEMIk	2	3	1	N-Term(iTRAQ4plex); K27(iTRAQ4plex)	0	0.96528	0.948126	1.37189	0	1.147e-07	6.82721	4	3190.64	2.53645	94.1214	0
33350932	aLEHAFQLEHIMDLTR	4	1	1	N-Term(iTRAQ4plex)	0	1.24706	0.730408	0.779345	0	1.443e-09	6.82682	3	2068.07	-2.15445	64.2426	0
4507173	aSEALSFNEVTSGAQDDLRk	1	1	1	N-Term(iTRAQ4plex); K20(iTRAQ4plex)	0	0.845743	0.676291	0.872723	0	4.24e-10	6.826	3	2426.24	-0.0667197	55.9897	1
296010968	eYVNASEVSSGkPVSAR	2	19	1	N-Term(iTRAQ4plex); K12(iTRAQ4plex)	0	0.775336	1.23212	1.88468	0	2.187e-10	6.82478	3	2068.09	0.135691	46.1423	0
5453994	eFENPEVPREDQQQQHQQR	2	1	1	N-Term(iTRAQ4plex)	0	0.617064	1.16351	0.829749	0	6.023e-07	6.82436	4	2566.21	-0.842057	13.8938	1
21361181	mTVAHMWFDNQIHEADTTENQSGVSFDk	3	4	1	N-Term(iTRAQ4plex); K28(iTRAQ4plex)	0	0.971642	0.729551	0.478041	0	1.141e-08	6.82378	4	3526.62	-2.71487	69.2846	0
23510340	iHVSDQELQSANASVDDSR	8	4	1	N-Term(iTRAQ4plex)	0	1.01528	0.878807	0.924341	0	4.89e-09	6.82333	3	2215.07	0.725731	53.8778	0
12667788	kQELEEIcHDLEAR	27	2	1	N-Term(iTRAQ4plex); K1(iTRAQ4plex); C8(Carbamidomethyl)	0	1.0948	1.27846	0.662536	0	1.138e-09	6.82307	3	2058.05	-1.95283	52.0842	1
7705373	kWENPGLGAESHTDSLR	1	2	1	N-Term(iTRAQ4plex); K1(iTRAQ4plex)	0	1.31118	1.06006	2.39635	0	2.339e-12	6.82246	3	2185.12	-4.11506	18.4332	1
29788785	fWEVISDEHGIDPTGTYHGDSDLQLDR	22	2	1	N-Term(iTRAQ4plex)	0	1.05211	1.07233	1.20956	0	6.659e-09	6.82155	3	3246.52	2.48299	81.121	0
57242777	ekYEAIVEENkk	1	1	1	N-Term(iTRAQ4plex); K2(iTRAQ4plex); K11(iTRAQ4plex); K12(iTRAQ4plex)	0	1.34105	1.38159	3.12894	0	5.158e-08	6.82136	3	2056.18	0.572233	30.8899	2
61742775	gLGEHEMEEDEEDYESSAk	1	3	1	N-Term(iTRAQ4plex); K19(iTRAQ4plex)	0	1.06247	0.837367	0.997042	0	4.259e-09	6.82125	3	2472.05	-3.82155	35.9664	0
213688375	kDLYANNVLSGGTTMYPGIADR	7	4	1	N-Term(iTRAQ4plex); K1(iTRAQ4plex)	0	1.19593	0.495445	0.513073	0	2.749e-09	6.82118	3	2644.37	0.791089	63.9717	1
133922562	lYAESYERDPSGHDQEPQAVLSPLIAIALk	1	1	1	N-Term(iTRAQ4plex); K30(iTRAQ4plex)	0	0.784162	0.125004	0.120078	0	2.993e-09	6.82099	4	3598.91	2.21072	84.8408	1
28373113	hFSVTAEGGLSPAQVTGAR	1	8	1	N-Term(iTRAQ4plex)	0	1.03261	1.03314	0.928806	0	1.394e-08	6.82065	3	2029.06	0.230522	63.6448	0
530368138	vFDkDGNGYISAAELR	6	4	1	N-Term(iTRAQ4plex); K4(iTRAQ4plex)	0	0.932119	0.675577	2.38502	0	1.509e-09	6.82015	3	2043.07	-3.20241	56.961	1
4507835	iASWADLVNAHVVPGSGVVk	2	4	1	N-Term(iTRAQ4plex); K20(iTRAQ4plex)	0	1.02484	1.13145	0.872337	0	3.199e-11	6.81994	3	2307.31	1.22262	83.3109	0
4502901	aSEEAFVkESkEETPGTEWEk	2	1	1	N-Term(iTRAQ4plex); K8(iTRAQ4plex); K11(iTRAQ4plex); K21(iTRAQ4plex)	0	1.06099	0.849825	4.75724	0	7.217e-08	6.81981	4	2987.54	0.681407	46.9346	2
367460087	vEDmAELTcLNEASVLHNLkDR	2	6	1	N-Term(iTRAQ4plex); M4(Oxidation); C9(Carbamidomethyl); K20(iTRAQ4plex)	0	1.08912	0.649472	0.472465	0	2.996e-08	6.81946	4	2861.44	0.674346	80.8665	1
4758012	iHEGcEEPATHNALAk	8	3	1	N-Term(iTRAQ4plex); C5(Carbamidomethyl); K16(iTRAQ4plex)	0	1.04924	1.33332	0.517541	0	2.068e-07	6.81937	4	2065.03	-2.27777	14.0177	0
10880979	eGPGPEDTVQDNLGAAGAEEEQEEHQk	6	4	1	N-Term(iTRAQ4plex); K27(iTRAQ4plex)	0	1.03664	1.09721	1.27069	0	3.919e-09	6.81897	3	3152.44	-1.74543	39.3669	0
4503029	vGEEFEEQTVDGRPck	3	1	1	N-Term(iTRAQ4plex); C15(Carbamidomethyl); K16(iTRAQ4plex)	0	0.860804	2.00317	0.721118	0	3.957e-10	6.8184	3	2168.05	-1.42351	23.2678	0
4507711	lkDLGNLVLRPFGLSTENFQIk	1	1	1	N-Term(iTRAQ4plex); K2(iTRAQ4plex); K22(iTRAQ4plex)	0	0.878658	0.838634	1.28682	0	9.933e-07	6.81488	4	2934.73	5.68208	102.012	1
4507877	vGkETVQTTEDQILkR	3	4	1	N-Term(iTRAQ4plex); K3(iTRAQ4plex); K15(iTRAQ4plex)	0	0.975178	0.426602	2.24786	0	2.133e-07	6.81406	4	2277.31	-3.44237	30.9752	2
375331941	vLLEAGEGLVTITPTTGSDGRPDAR	1	3	1	N-Term(iTRAQ4plex)	0	1.04445	2.06277	2.5096	0	5.594e-10	6.81266	3	2669.42	0.567622	74.9891	0
41406084	gLVVLGFPcNQFGHQENAkNEEILNSLk	2	1	1	N-Term(iTRAQ4plex); C9(Carbamidomethyl); K19(iTRAQ4plex); K28(iTRAQ4plex)	0	0.903758	0.576379	1.73566	0	1.479e-08	6.81257	4	3587.9	-0.827946	80.8798	1
19743875	eTAIELGYLTAEQFDEWVkPk	4	1	1	N-Term(iTRAQ4plex); K19(iTRAQ4plex); K21(iTRAQ4plex)	0	0.902094	1.42055	1.98075	0	6.795e-10	6.81202	4	2899.55	0.71589	108.75	0
4502491	aFVDFLSDEIkEER	8	1	1	N-Term(iTRAQ4plex); K11(iTRAQ4plex)	0	0.849988	1.55978	1.67986	0	1.367e-07	6.81174	3	1986.05	5.88198	70.556	1
7705855	kPTLDkPSPETFVk	6	3	1	N-Term(iTRAQ4plex); K1(iTRAQ4plex); K6(iTRAQ4plex); K14(iTRAQ4plex)	0	1.01823	0.821821	0.685491	0	2.061e-06	6.81125	4	2163.29	0.943922	41.907	0
530398611	kEEEEEEDDDDDSkEPk	1	2	1	N-Term(iTRAQ4plex); K1(iTRAQ4plex); K14(iTRAQ4plex); K17(iTRAQ4plex)	0	1.74309	0.0599698	2.94233	0	8.49e-09	6.81076	4	2642.23	1.25768	21.2276	2
33350932	lcDEQLSSQSHYDFGLR	2	1	1	N-Term(iTRAQ4plex); C2(Carbamidomethyl)	0	1.36419	0.896505	0.580453	0	7.04e-10	6.81073	3	2199.02	-2.73294	57.7692	0
53692189	gEDEDEVSEAQETPDHAIFR	2	1	1	N-Term(iTRAQ4plex)	0	1.16147	1.49989	0.9642	0	5.612e-10	6.80982	3	2418.08	-1.97264	42.2635	0
530396800	eAASLLEAGEERPGEQSQGTQSQGSALQDPEcFAHLLR	1	4	1	N-Term(iTRAQ4plex); C32(Carbamidomethyl)	0	0.778395	0.353543	0.225056	0	5.757e-10	6.80937	4	4241.03	0.738678	65.1037	0
33286418	lAPITSDPTEATAVGAVEASFk	5	4	1	N-Term(iTRAQ4plex); K22(iTRAQ4plex)	0	1.09015	1.47967	1.52695	0	3.142e-10	6.80899	3	2463.32	0.314155	95.9058	0
4504351	gTFSQLSELHcDk	70	1	1	N-Term(iTRAQ4plex); C11(Carbamidomethyl); K13(iTRAQ4plex)	0	0.861213	0.42522	0.40716	0	1.484e-07	6.80899	3	1809.9	-1.15168	25.9019	0
25777732	kTFPTVNPSTGEVIcQVAEGDkEDVDk	1	1	1	K1(iTRAQ4plex); N-Term(iTRAQ4plex); C15(Carbamidomethyl); K22(iTRAQ4plex); K27(iTRAQ4plex)	0	0.980648	0.430539	0.689208	0	5.231e-07	6.80835	4	3539.81	-8.1078	47.6557	2
32528286	tNIVTASVDAINFHDk	2	4	1	N-Term(iTRAQ4plex); K16(iTRAQ4plex)	0	0.707156	1.42097	1.72914	0	2.203e-09	6.80793	3	2033.09	0.64719	80.4719	0
4507879	vNNSSLIGLGYTQTLkPGIk	3	1	1	N-Term(iTRAQ4plex); K16(iTRAQ4plex); K20(iTRAQ4plex)	0	0.727383	0.907294	1.16206	0	2.796e-09	6.80699	3	2535.48	-4.21489	65.8781	0
333440461	cDQHTDcYScTANTNDcHWcNDHcVPR	1	5	1	N-Term(iTRAQ4plex); C1(Carbamidomethyl); C7(Carbamidomethyl); C10(Carbamidomethyl); C17(Carbamidomethyl); C20(Carbamidomethyl); C24(Carbamidomethyl)	0	0.806573	0.373033	0.560485	0	4.453e-08	6.80638	5	3627.35	0.298242	28.1429	0
4507813	aVQALcAVYEHWVPR	7	4	1	N-Term(iTRAQ4plex); C6(Carbamidomethyl)	0	0.649897	3.6433	0.477221	0	1.317e-09	6.80596	3	1943	-4.3147	83.3553	0
22538442	dQEcDkFNQcGTcNEFk	3	1	1	N-Term(iTRAQ4plex); C4(Carbamidomethyl); K6(iTRAQ4plex); C10(Carbamidomethyl); C13(Carbamidomethyl); K17(iTRAQ4plex)	0	0.825988	1.08001	0.950172	0	2.012e-07	6.8056	3	2612.15	-0.146492	35.7332	1
4504445	gFAFVTFDDHDSVDk	10	3	1	N-Term(iTRAQ4plex); K15(iTRAQ4plex)	0	1.03893	1.65694	1.41687	0	1.264e-08	6.8052	3	1987.96	-3.17437	68.2377	0
530412098	aTFGcHDGYSLDGPEEIEcTk	13	2	1	N-Term(iTRAQ4plex); C5(Carbamidomethyl); C19(Carbamidomethyl); K21(iTRAQ4plex)	0	0.964347	0.550517	0.457125	0	1.478e-08	6.8051	3	2674.21	1.9809	67.6803	0
23510340	aVTLHDQGTAQWADLSSQFYLR	5	3	1	N-Term(iTRAQ4plex)	0	0.792531	0.436424	0.886555	0	3.011e-09	6.80463	3	2651.33	-0.98387	70.9881	0
5174735	fWEVISDEHGIDPTGTYHGDSDLQLER	23	3	1	N-Term(iTRAQ4plex)	0	1.04571	0.906035	1.35014	0	2.193e-08	6.80461	4	3260.53	2.51669	85.1257	0
28872734	kPFHTDNPSIQGQWHPFTNkPTTFR	1	5	1	N-Term(iTRAQ4plex); K1(iTRAQ4plex); K20(iTRAQ4plex)	0	0.789974	1.63754	1.59578	0	1.414e-05	6.80403	5	3413.78	-1.54312	47.94	0
4503571	aAVPSGASTGIYEALELRDNDkTR	2	2	1	N-Term(iTRAQ4plex); K22(iTRAQ4plex)	0	0.91425	0.955951	1.18999	0	9.454e-07	6.80356	4	2822.48	-2.37058	59.0199	2
21361120	iNESTQNWHQLENIGNFIk	4	2	1	N-Term(iTRAQ4plex); K19(iTRAQ4plex)	0	1.71563	0.509716	0.579872	0	1.45e-08	6.80324	3	2573.33	-1.14242	68.8149	0
153792590	kHLEINPDHSIIETLR	11	2	1	N-Term(iTRAQ4plex); K1(iTRAQ4plex)	0	1.08567	0.886837	1.3606	0	5.585e-09	6.80319	3	2203.24	-0.655206	60.1018	1
68448544	cQEEVSHIPAVHPGSFRPk	4	1	1	N-Term(iTRAQ4plex); C1(Carbamidomethyl); K19(iTRAQ4plex)	0	0.664919	0.857322	1.27091	0	3.179e-08	6.80302	5	2463.28	0.81141	39.223	0
530423647	mGFGFVEIGSVTPkPQEGNPRPR	1	2	1	N-Term(iTRAQ4plex); K14(iTRAQ4plex)	0	0.760698	0.997802	1.01385	0	7.995e-08	6.80292	4	2788.49	2.20617	68.8705	0
4502027	rmPcAEDYLSVVLNQLcVLHEk	10	2	1	N-Term(iTRAQ4plex); M2(Oxidation); C4(Carbamidomethyl); C17(Carbamidomethyl); K22(iTRAQ4plex)	0	0.852389	0.371801	0.258827	0	9.376e-08	6.80231	4	2978.52	2.84484	98.5542	1
338827696	aTDLRPIYISVQPPSLHVLEQR	2	10	1	N-Term(iTRAQ4plex)	0	0.840354	0.710462	0.700066	0	4.38e-09	6.80228	4	2676.5	2.85005	82.6417	0
114155142	rPSTSQTVSTPAPVPVIESTEAIEAk	2	2	1	N-Term(iTRAQ4plex); K26(iTRAQ4plex)	0	0.896856	1.08842	0.835935	0	2.158e-09	6.80098	4	2983.62	0.792114	55.0628	0
24234699	tEELNREVAGHTEQLQMSR	3	1	1	N-Term(iTRAQ4plex)	0	0.822073	0.626095	3.95913	0	2.064e-10	6.79711	3	2372.17	-2.64577	22.5175	1
4502517	sLLSNVEGDNAVPMQHNNRPTQPLk	14	1	1	N-Term(iTRAQ4plex); K25(iTRAQ4plex)	0	0.690764	0.356886	0.251573	0	1.196e-09	6.79561	4	3047.6	2.18307	54.3901	0
4503101	lGIkPESVQPHRPTTNPNTSk	5	1	1	N-Term(iTRAQ4plex); K4(iTRAQ4plex); K21(iTRAQ4plex)	0	0.798091	0.745021	0.838575	0	5.83e-07	6.79539	4	2733.53	-3.39323	21.5056	0
8923390	ySGAYGASVSDEELkR	1	3	1	N-Term(iTRAQ4plex); K15(iTRAQ4plex)	0	0.833089	0.69212	1.65781	0	8.037e-10	6.79483	3	2020.02	-2.26126	36.0997	1
367460087	qLEEEkNSLQEQQEEEEEAR	1	6	1	N-Term(iTRAQ4plex); K6(iTRAQ4plex)	0	0.985014	0.270608	0.460718	0	1.119e-07	6.7947	3	2763.31	-1.84963	31.9911	1
296531406	iTDLANLSAANHDAAIFPGGFGAAk	2	7	1	N-Term(iTRAQ4plex); K25(iTRAQ4plex)	0	0.931241	1.04912	0.625006	0	2.825e-10	6.79457	3	2730.45	0.943032	73.8139	0
10863945	kDQVTAQEIFQDNHEDGPTAk	1	1	1	N-Term(iTRAQ4plex); K1(iTRAQ4plex); K21(iTRAQ4plex)	0	1.15027	1.3278	1.23043	0	4.868e-08	6.79438	4	2803.42	-0.118614	54.0012	1
74272287	dGLLAHAFPPGPGIQGDAHFDDDELWSLGk	1	1	1	N-Term(iTRAQ4plex); K30(iTRAQ4plex)	0	1.46507	0.566334	0.582855	0	1.481e-06	6.79399	4	3463.74	6.05012	108.455	0
7706645	fQMQVLPQcGHAVHEDAPDkVAEAVATFLIR	2	2	1	N-Term(iTRAQ4plex); C9(Carbamidomethyl); K20(iTRAQ4plex)	0	0.980928	1.2276	0.779497	0	9.503e-08	6.79382	5	3765.96	4.95968	113.254	1
509155829	tPLSAAAHTHPVYcVNVVGTQNAHNLITVSTDGk	2	6	1	N-Term(iTRAQ4plex); C14(Carbamidomethyl); K34(iTRAQ4plex)	0	1.24858	0.728828	1.24915	0	1.303e-08	6.7938	4	3860.98	-4.66448	49.2976	0
4505245	aLGGDLASINNkEEQQTIWR	1	2	1	N-Term(iTRAQ4plex); K12(iTRAQ4plex)	0	0.717577	0.550015	0.322248	0	5.477e-08	6.79345	3	2531.35	1.30992	68.8902	1
42476281	tGDFQLHTNVNDGTEFGGSIYQk	5	2	1	N-Term(iTRAQ4plex); K23(iTRAQ4plex)	0	1.02005	1.059	0.994667	0	1.031e-07	6.79295	4	2816.37	0.140781	46.921	0
61743954	aGAISASGPELQGAGHSk	5	6	1	N-Term(iTRAQ4plex); K18(iTRAQ4plex)	0	0.841992	0.459338	0.950037	0	2.889e-10	6.79292	3	1926.02	-2.20364	22.1145	0
61744483	iGDLQAFQGHGAGNLAGLk	3	4	1	N-Term(iTRAQ4plex); K19(iTRAQ4plex)	0	0.756644	1.29126	0.965904	0	1.286e-09	6.79276	3	2155.18	-0.757151	51.4353	0
375268702	mLMGLDLLVFAHDHVGHGQSEGER	1	3	1	N-Term(iTRAQ4plex)	0	0.816572	0.40288	1.49009	0	7.683e-09	6.79268	5	2792.37	-1.03133	82.1096	0
126362971	dREAALWEMEEHQLQER	1	1	1	N-Term(iTRAQ4plex)	0	0.724938	0.440955	0.628203	0	5.164e-08	6.79138	4	2314.1	1.84549	61.489	1
56118310	kVVDYSQFQESDDADEDYGR	4	3	1	N-Term(iTRAQ4plex); K1(iTRAQ4plex)	0	0.766241	1.03581	1.52061	0	7.549e-09	6.79135	3	2654.21	0.265629	61.6978	1
115298659	lTLSHPSDAPQIQEMk	2	1	1	N-Term(iTRAQ4plex); K16(iTRAQ4plex)	0	0.682905	0.309311	0.136512	0	5.461e-08	6.78978	3	2083.12	3.39207	53.6788	0
62414289	qVQSLTcEVDALkGTNESLER	5	1	1	N-Term(iTRAQ4plex); C7(Carbamidomethyl); K13(iTRAQ4plex)	0	0.853624	0.359373	4.84246	0	9.496e-09	6.78918	3	2665.36	-2.30221	55.6561	1
32483377	aFQYVETHGEVcPANWTPDSPTIkPSPAASk	4	3	1	N-Term(iTRAQ4plex); C12(Carbamidomethyl); K24(iTRAQ4plex); K31(iTRAQ4plex)	0	0.975986	1.34202	1.32534	0	3.065e-06	6.78788	4	3817.92	-1.55475	63.3501	0
75709217	sISFHPSGDFILVGTQHPTLR	1	1	1	N-Term(iTRAQ4plex)	0	0.875705	1.24955	2.06142	0	1.275e-07	6.78737	4	2453.3	-0.512845	73.3972	0
530420325	vLHEAEGHIVTcETNTGEVYR	9	2	1	N-Term(iTRAQ4plex); C12(Carbamidomethyl)	0	1.06178	1.25147	1.45517	0	6.152e-10	6.78713	3	2558.23	-4.93845	36.8326	0
4505881	tMSGLEcQAWDSQSPHAHGYIPSk	1	1	1	N-Term(iTRAQ4plex); C7(Carbamidomethyl); K24(iTRAQ4plex)	0	1.0182	0.796881	0.343586	0	6.879e-09	6.78694	4	2975.41	1.74897	55.0915	0
42794771	aLAPTWEQLALGLEHSETVk	13	2	1	N-Term(iTRAQ4plex); K20(iTRAQ4plex)	0	0.927895	1.90948	1.72316	0	1.185e-08	6.78691	3	2481.37	4.12782	91.1275	0
21264343	aIEDEGGNPDEIEITSEGNkk	4	4	1	N-Term(iTRAQ4plex); K20(iTRAQ4plex); K21(iTRAQ4plex)	0	0.879638	1.2363	1.80217	0	5.164e-10	6.78684	3	2677.35	-1.57705	31.4646	1
167614485	qTMQVDEHARPQTTLEQLQk	2	3	1	N-Term(iTRAQ4plex); K20(iTRAQ4plex)	0	0.926152	0.670617	0.916424	0	2.478e-07	6.78675	3	2669.39	-1.76261	28.599	0
392307009	vNAFSNFFSGPIVVHcSAGVGR	1	2	1	N-Term(iTRAQ4plex); C16(Carbamidomethyl)	0	1.04507	0.958771	0.769622	0	3.869e-11	6.78646	3	2466.25	0.376938	85.0044	0
27262628	kPTDGASSSNcVTDISHLVR	3	5	1	N-Term(iTRAQ4plex); K1(iTRAQ4plex); C11(Carbamidomethyl)	0	1.20527	1.2391	1.80486	0	9.742e-09	6.78546	4	2432.24	-1.09917	45.6702	0
134133240	vQITLTSHDcGELTkk	1	1	1	N-Term(iTRAQ4plex); C10(Carbamidomethyl); K15(iTRAQ4plex); K16(iTRAQ4plex)	0	1.04783	0.611368	1.642	0	4.016e-06	6.78373	4	2262.25	2.41302	42.7362	1
530374434	aLEEEEMEQVGQAEHLEEEHDPSPEEQDREWk	1	4	1	N-Term(iTRAQ4plex); K32(iTRAQ4plex)	0	1.10528	0.872049	1.58448	0	2.912e-06	6.78352	5	4150.86	-2.61157	57.6648	1
530421457	lLHDSGLNVVVLEAR	2	4	1	N-Term(iTRAQ4plex)	0	1.09549	0.421257	0.724434	0	4.34e-09	6.78348	3	1779.02	-3.94772	59.2427	0
194018553	kGPQGYGFNLHSDk	3	7	1	N-Term(iTRAQ4plex); K1(iTRAQ4plex); K14(iTRAQ4plex)	0	1.22522	0.386133	0.550491	0	5.111e-08	6.78337	3	1980.07	0.872723	30.8722	1
528281421	gMTPAEAEMHFLENAk	1	12	1	N-Term(iTRAQ4plex); K16(iTRAQ4plex)	0	0.963396	0.610779	0.499316	0	1.746e-09	6.78278	3	2064.01	-1.68918	61.2156	0
119703755	dLPWRPAEDGHSHAcR	3	1	1	N-Term(iTRAQ4plex); C15(Carbamidomethyl)	0	1.61234	0.605267	0.485283	0	1.671e-06	6.78253	4	2047.96	-3.11048	9.89358	0
530378666	eLVSSSSSGSDSDSEVDkk	2	2	1	N-Term(iTRAQ4plex); K18(iTRAQ4plex); K19(iTRAQ4plex)	0	1.95192	0.687003	6.99654	0	8.983e-11	6.78233	3	2375.18	-0.649703	13.4865	1
66363697	gFETVSYLLEGGSMAHEDFcGHTGk	1	1	1	N-Term(iTRAQ4plex); C20(Carbamidomethyl); K25(iTRAQ4plex)	0	0.987966	0.45917	0.669699	0	2.596e-10	6.78233	4	3017.39	-2.34824	77.1072	0
7657033	tVVLGDLLIDDkDTVR	1	1	1	N-Term(iTRAQ4plex); K12(iTRAQ4plex)	0	1.09464	0.685215	1.01783	0	3.046e-08	6.7817	3	2060.19	0.538586	80.7158	1
7657599	nVADDYIHTAAcLHSLALEEPTVIk	3	2	1	N-Term(iTRAQ4plex); C12(Carbamidomethyl); K25(iTRAQ4plex)	0	1.10438	0.526776	0.812577	0	6.801e-09	6.78123	4	3068.6	1.34831	97.2649	0
8923900	eVAYLGNEVSDEEcLkR	2	1	1	N-Term(iTRAQ4plex); C14(Carbamidomethyl); K16(iTRAQ4plex)	0	1.08272	1.03351	0.839326	0	8.347e-09	6.78115	3	2299.15	2.28782	53.3944	1
25188179	vNNASLIGLGYTQTLRPGVk	3	2	1	N-Term(iTRAQ4plex); K20(iTRAQ4plex)	0	0.852383	1.08225	0.895703	0	4.051e-09	6.78103	3	2389.39	1.89952	71.2898	0
208022622	ecPSDEcGAGVFMASHFDR	5	1	1	N-Term(iTRAQ4plex); C2(Carbamidomethyl); C7(Carbamidomethyl)	0	1.06075	1.40998	1.88574	0	2.278e-11	6.78009	3	2315.96	0.0548068	54.7534	0
530415994	mQQENMkPQEQLTLEPYER	2	2	1	N-Term(iTRAQ4plex); K7(iTRAQ4plex)	0	0.883338	1.79017	1.26968	0	4.062e-08	6.77997	3	2680.32	-2.68454	49.7761	0
58530840	lLEAQAcTGGIIHPTTGQk	2	3	1	N-Term(iTRAQ4plex); C7(Carbamidomethyl); K19(iTRAQ4plex)	0	0.790167	1.64846	3.31067	0	1.55e-09	6.77969	3	2283.24	0.201298	62.6904	0
530361220	lFHTETLEHLQEINIATR	1	12	1	N-Term(iTRAQ4plex)	0	0.966588	1.25651	0.935718	0	8.042e-09	6.77967	4	2309.23	-3.86024	53.6996	0
4503483	rGHVFEESQVAGTPMFVVk	3	2	1	N-Term(iTRAQ4plex); K19(iTRAQ4plex)	0	1.03975	1.15066	0.829877	0	1.135e-07	6.77907	3	2406.28	0.0118898	51.3933	1
4503841	imLFTNEDNPHGNDSAk	5	3	1	N-Term(iTRAQ4plex); M2(Oxidation); K17(iTRAQ4plex)	0	1.1475	1.22025	0.95677	0	1.093e-08	6.779	3	2207.06	-0.359598	57.7045	0
119964726	sNEHDDcQVTNPSTGHLFDLSSLSGR	1	1	1	N-Term(iTRAQ4plex); C7(Carbamidomethyl)	0	1.20281	1.06381	0.51945	0	1.92e-10	6.77882	4	3017.38	0.379994	76.8597	0
7427519	eLRDEEQTAESIk	2	1	1	N-Term(iTRAQ4plex); K13(iTRAQ4plex)	0	1.02957	2.11524	1.01381	0	8.707e-08	6.77837	3	1835.96	0.000104679	29.4301	1
21361091	mPFPVNHGASSEDTLLkDAAk	1	2	1	N-Term(iTRAQ4plex); K17(iTRAQ4plex); K21(iTRAQ4plex)	0	1.07625	2.95785	1.17992	0	1.837e-07	6.77591	4	2660.41	1.17694	61.0217	1
47933379	aIAHYEQSADYYkGEESNSSANk	1	5	1	N-Term(iTRAQ4plex); K13(iTRAQ4plex); K23(iTRAQ4plex)	0	1.00617	0.575288	1.33599	0	1.76e-07	6.77581	4	2994.44	-2.91367	31.1288	1
54112117	kLTATPTPLGGmTGFHMQTEDR	2	2	1	N-Term(iTRAQ4plex); K1(iTRAQ4plex); M12(Oxidation)	0	0.933031	0.857316	0.886142	0	9.742e-08	6.77441	4	2693.35	-3.57474	30.0347	1
61743954	iSMPDVDLNLkGPk	2	4	1	N-Term(iTRAQ4plex); K11(iTRAQ4plex); K14(iTRAQ4plex)	0	0.851791	0.291529	1.60737	0	9.82e-08	6.7744	3	1959.13	-0.13265	65.3688	1
530384249	tEETATEMLTSELQTQAHVIk	2	3	1	N-Term(iTRAQ4plex); K21(iTRAQ4plex)	0	0.705194	0.550218	0.544471	0	1.174e-08	6.77419	3	2648.37	1.64705	66.5365	0
142976675	vVSHPTLPVTITAHEDR	1	4	1	N-Term(iTRAQ4plex)	0	1.23563	1.00277	1.29529	0	5.297e-07	6.77348	4	2016.11	2.83766	56.563	0
4504901	aVGNIVTGTDEQTQVVLNcDALSHFPALLTHPk	2	1	1	N-Term(iTRAQ4plex); C19(Carbamidomethyl); K33(iTRAQ4plex)	0	1.20268	1.31017	1.22814	0	8.452e-11	6.77308	4	3834.01	0.747725	91.0461	0
21614544	kLLETEcPQYIR	10	2	1	N-Term(iTRAQ4plex); K1(iTRAQ4plex); C7(Carbamidomethyl)	0	1.63395	1.26805	1.19477	0	1.851e-06	6.77205	3	1838	-3.39493	27.4355	1
4506753	aQTEGINISEEALNHLGEIGTk	2	2	1	N-Term(iTRAQ4plex); K22(iTRAQ4plex)	0	1.18605	1.49336	1.34647	0	9.218e-11	6.77177	3	2612.38	0.689818	79.6432	0
105990532	dFSAEYEEDGkYEGLQEWEGk	1	1	1	N-Term(iTRAQ4plex); K11(iTRAQ4plex); K21(iTRAQ4plex)	0	1.21375	0.292818	0.496767	0	7.504e-09	6.76994	3	2941.38	2.21938	70.6063	1
61743954	vDIDAPDVEVHDPDWHLk	5	5	1	N-Term(iTRAQ4plex); K18(iTRAQ4plex)	0	1.04677	0.45597	1.15454	0	1.022e-09	6.7699	4	2388.21	2.52673	60.9105	0
4507789	gQVcLPVISAENWkPATk	5	4	1	N-Term(iTRAQ4plex); C4(Carbamidomethyl); K14(iTRAQ4plex); K18(iTRAQ4plex)	0	1.4015	1.28622	1.39194	0	3.612e-11	6.76832	3	2430.35	-3.49792	54.5355	0
4503139	sGVYQHVTGEMMGGHAIR	6	1	1	N-Term(iTRAQ4plex)	0	0.74706	1.1391	1.20117	0	2.055e-09	6.76818	4	2074.01	-0.710638	54.6762	0
42794779	rFDSELSQAHEEAQR	2	9	1	N-Term(iTRAQ4plex)	0	1.34322	1.23172	1.23714	0	1.641e-07	6.76815	4	1946.95	2.75461	26.3532	1
530397038	dPVRDFPFELIPEPPEGGLPGPWALHR	1	7	1	N-Term(iTRAQ4plex)	0	0.725449	0.911394	0.819636	0	8.294e-08	6.76808	4	3182.66	0.430519	111.055	1
5453597	eGAAHAFAQYNMDQFTPVk	2	1	1	N-Term(iTRAQ4plex); K19(iTRAQ4plex)	0	0.963389	1.21328	1.2055	0	1.937e-09	6.76782	3	2413.18	-0.807957	62.952	0
12056473	vLVTVEEDDTIMEELVDNHGk	2	2	1	N-Term(iTRAQ4plex); K21(iTRAQ4plex)	0	0.798353	1.84894	1.36001	0	3.886e-09	6.7673	3	2673.36	4.08571	110.842	0
374532821	dHANEELDELkR	1	10	1	N-Term(iTRAQ4plex); K11(iTRAQ4plex)	0	0.897856	1.53549	1.57243	0	2.978e-09	6.76716	3	1756.9	-1.57687	16.2361	1
5453597	tIDGQQTIIAcIESHQFQPk	7	1	1	N-Term(iTRAQ4plex); C11(Carbamidomethyl); K20(iTRAQ4plex)	0	1.09349	1.21952	1.42162	0	5.27e-08	6.76709	4	2602.36	2.65804	88.0766	0
14165452	dkVVEDDEDDFPTTR	2	3	1	N-Term(iTRAQ4plex); K2(iTRAQ4plex)	0	1.15008	1.37005	2.14368	0	4.786e-09	6.76684	3	2068.99	-1.31257	32.1893	1
4502643	dGNVLLHEMQIQHPTASLIAk	5	2	1	N-Term(iTRAQ4plex); K21(iTRAQ4plex)	0	0.999708	0.991165	0.969764	0	2.955e-09	6.76657	4	2603.42	0.342971	64.2255	0
192449449	iGNTEDGAPHkEDEPSVGQVAR	1	1	1	N-Term(iTRAQ4plex); K11(iTRAQ4plex)	0	1.09105	1.32931	1.07445	0	6.533e-07	6.76443	4	2594.29	-5.04819	19.3887	1
20070228	dLAQYDAAHHEEFkR	6	1	1	N-Term(iTRAQ4plex); K14(iTRAQ4plex)	0	1.06062	0.961049	3.04674	0	1.383e-07	6.76319	4	2118.06	-2.20784	20.688	1
27894321	iDVVPIEPHALFLGIHGGk	3	4	1	N-Term(iTRAQ4plex); K19(iTRAQ4plex)	0	0.945346	0.911047	5.1614	0	1.338e-10	6.76267	4	2300.34	1.19769	90.0191	0
50301238	vVGIHMQGLGcDEMLQGFAVAVk	4	4	1	N-Term(iTRAQ4plex); C11(Carbamidomethyl); K23(iTRAQ4plex)	0	0.997643	1.78281	0.686025	0	3.136e-10	6.76239	4	2747.44	3.27632	95.4789	0
116805322	vHTPSGAVEEcYVSELDSDkHTIR	2	3	1	N-Term(iTRAQ4plex); C11(Carbamidomethyl); K20(iTRAQ4plex)	0	1.043	0.780219	0.776792	0	1.105e-07	6.76176	5	3017.49	0.255627	47.5501	1
22538444	eVAkPSPGEGEVLLk	6	2	1	N-Term(iTRAQ4plex); K4(iTRAQ4plex); K15(iTRAQ4plex)	0	1.07523	2.58941	2.09564	0	1.16e-09	6.76168	3	1985.16	-2.81776	39.3445	0
530390999	aELQTALAHTQHAAR	2	4	1	N-Term(iTRAQ4plex)	0	1.02189	1.68804	1.22741	0	2.475e-09	6.7614	3	1761.95	0.324663	29.3436	0
4885637	eVkYEAPQATDGLAGALDAR	1	4	1	N-Term(iTRAQ4plex); K3(iTRAQ4plex)	0	0.893869	1.12815	1.48653	0	1.186e-10	6.76125	3	2363.25	1.5732	54.7447	1
530372795	gVNAIVYMIDAADREk	4	4	1	N-Term(iTRAQ4plex); K16(iTRAQ4plex)	0	0.792983	0.693718	0.71351	0	2.469e-09	6.76121	3	2053.1	2.60484	84.9484	1
223890243	vDEFPLcGHMVSDEYEQLSSEALEAAR	1	4	1	N-Term(iTRAQ4plex); C7(Carbamidomethyl)	0	1.05016	1.76399	1.03064	0	1.527e-09	6.75914	3	3226.48	0.356248	85.528	0
156616290	fLILITDGEAQDIVkEPAVVLR	1	1	1	N-Term(iTRAQ4plex); K15(iTRAQ4plex)	0	1.33128	0.103057	0.295669	0	2.182e-08	6.75865	4	2727.6	5.36649	107.343	1
70906437	eGFGHLSPTGTTEFWLGNEk	20	2	1	N-Term(iTRAQ4plex); K20(iTRAQ4plex)	0	1.08436	0.423048	0.521717	0	3.589e-07	6.75847	4	2495.25	0.852624	88.687	0
14141161	gNFTLPEVAEcFDEITYVELQkEEAQk	5	2	1	N-Term(iTRAQ4plex); C11(Carbamidomethyl); K22(iTRAQ4plex); K27(iTRAQ4plex)	0	0.761193	1.14216	1.08098	0	2.411e-07	6.75843	4	3619.84	4.35544	112.739	1
41872631	vVEVLAGHGHLYSR	4	1	1	N-Term(iTRAQ4plex)	0	0.878064	1.39101	0.528247	0	1.548e-09	6.75726	3	1680.93	-2.45919	25.7961	0
299890871	lVLTQEQLHQLHSR	5	6	1	N-Term(iTRAQ4plex)	0	0.908414	0.846396	1.14249	0	4.696e-08	6.75682	3	1846.03	-3.7335	24.8812	0
62912457	gIPVMGHSEGIcHMYVDSEASVDk	1	4	1	N-Term(iTRAQ4plex); C12(Carbamidomethyl); K24(iTRAQ4plex)	0	0.966979	1.94743	1.17131	0	6.552e-10	6.75639	4	2906.37	-1.56849	40.1216	0
5901944	rGTELGGAAGQGGHPPGYTSLASR	3	1	1	N-Term(iTRAQ4plex)	0	0.909882	1.23287	1.19674	0	9.128e-08	6.75612	4	2441.23	-2.97037	16.623	1
122939155	aPMVNPTLGVHEADLLk	2	1	1	N-Term(iTRAQ4plex); K17(iTRAQ4plex)	0	1.09013	1.31807	1.04189	0	1.382e-10	6.75562	3	2093.17	0.891944	66.8077	0
150417981	fVRPSADEFHLDHTSVLSTSDFGGR	1	2	1	N-Term(iTRAQ4plex)	0	1.02679	1.0396	0.862141	0	9.702e-08	6.75442	4	2921.43	-0.380152	61.0973	0
530399568	vPSGFYVGSYVHGAMQSPSLHk	1	3	1	N-Term(iTRAQ4plex); K22(iTRAQ4plex)	0	0.878136	1.28452	0.771253	0	3.477e-10	6.75287	4	2636.35	-0.00115287	64.9157	0
308818200	mVIPGGIDVHTHFQMPYk	5	2	1	N-Term(iTRAQ4plex); M1(Oxidation); K18(iTRAQ4plex)	0	0.93639	1.04532	0.926476	0	3.711e-08	6.75271	4	2374.23	2.39219	63.4973	0
91105764	aTPQHTVSFTcESHGFSPR	4	4	1	N-Term(iTRAQ4plex); C11(Carbamidomethyl)	0	1.32576	0.769712	1.71592	0	4.371e-08	6.75239	4	2290.08	0.446535	37.1138	0
33239445	gYIFLEYASPAHAVDAVk	6	1	1	N-Term(iTRAQ4plex); K18(iTRAQ4plex)	0	1.06299	1.35116	1.29281	0	1.883e-11	6.75156	3	2239.2	1.57251	75.8206	0
188528648	gHGLcEDGVcVcDAGYSGEDcSTR	2	1	1	N-Term(iTRAQ4plex); C5(Carbamidomethyl); C10(Carbamidomethyl); C12(Carbamidomethyl); C21(Carbamidomethyl)	0	1.76763	0.251314	0.674557	0	1.971e-09	6.75138	3	2805.1	-2.32723	25.9062	0
4507511	eVDSGNDIYGNPIkR	1	1	1	N-Term(iTRAQ4plex); K14(iTRAQ4plex)	0	1.13819	1.28258	1.63925	0	9.827e-08	6.75101	3	1965.02	-2.82043	34.2773	1
156564401	gSmAGSTGVHDTVVNQLLSk	3	1	1	N-Term(iTRAQ4plex); M3(Oxidation); K20(iTRAQ4plex)	0	0.945107	1.53278	1.01926	0	4.113e-09	6.75024	3	2305.2	-1.51504	49.928	0
4504035	gLQkEEVVLLTHGDSVDk	3	2	1	N-Term(iTRAQ4plex); K4(iTRAQ4plex); K18(iTRAQ4plex)	0	1.06909	1.40916	0.835286	0	7.267e-08	6.75017	4	2399.35	-0.895598	40.4298	1
39812027	ikDEFQLLQAQYHSLk	2	3	1	N-Term(iTRAQ4plex); K2(iTRAQ4plex); K16(iTRAQ4plex)	0	1.10036	1.05827	0.827718	0	6.786e-08	6.74939	4	2393.36	2.25548	68.0302	1
94966754	sMEQLTSSLNEGENTHMIHQk	1	2	1	N-Term(iTRAQ4plex); K21(iTRAQ4plex)	0	1.0035	0.752487	0.971415	0	5.363e-09	6.7491	4	2702.31	-0.737965	44.1642	0
62548854	sVEQQVIGFSGLSDDkNYk	1	2	1	N-Term(iTRAQ4plex); K16(iTRAQ4plex); K19(iTRAQ4plex)	0	1.19316	0.666635	1.02562	0	5.722e-09	6.74741	3	2546.35	0.278326	49.019	1
4504503	aVLVTGGDcGLGHALck	1	1	1	N-Term(iTRAQ4plex); C9(Carbamidomethyl); C16(Carbamidomethyl); K17(iTRAQ4plex)	0	1.03023	0.386243	3.43469	0	1.295e-11	6.74611	3	2016.06	-0.00399875	65.3053	0
156523968	gGAAVDPDSGLEHSAHVLEk	4	1	1	N-Term(iTRAQ4plex); K20(iTRAQ4plex)	0	0.975609	2.17952	0.930303	0	6.369e-08	6.74578	3	2277.17	-1.40098	39.0838	0
116063573	sAGQGEVLVYVEDPAGHQEEAk	16	2	1	N-Term(iTRAQ4plex); K22(iTRAQ4plex)	0	1.05198	0.800381	0.558195	0	4.479e-10	6.74547	3	2601.3	-1.62486	37.6081	0
21361462	vYIGSFWSQPLLVPDNRR	1	2	1	N-Term(iTRAQ4plex)	0	1.26831	0.0489209	0.250447	0	8.238e-08	6.74526	3	2291.24	1.25642	91.9342	1
530403453	eGEIAIHNSDGQQATILkEDLPGFVFESNR	1	2	1	N-Term(iTRAQ4plex); K18(iTRAQ4plex)	0	1.07898	1.20246	0.91615	0	1.371e-08	6.7446	4	3602.84	2.19432	85.4714	1
110556636	aPVIRPGGTLGLSEAADSDAHLFQDSTEPR	4	5	1	N-Term(iTRAQ4plex)	0	0.634803	0.673039	1.13599	0	1.111e-09	6.74431	4	3251.65	2.64199	74.2345	0
167466164	gQHLSDAFAQVNPLkk	1	1	1	N-Term(iTRAQ4plex); K15(iTRAQ4plex); K16(iTRAQ4plex)	0	0.223955	0.464571	0.133236	0	1.133e-07	6.74388	4	2185.25	0.824982	34.122	1
4826772	sFEGLGQLEVLTLDHNQLQEVk	1	2	1	N-Term(iTRAQ4plex); K22(iTRAQ4plex)	0	1.03921	0.604734	0.38475	0	4.071e-10	6.74347	3	2785.5	1.14099	87.11	0
126012571	aELLVTEAPSkPITVTVEEQR	2	8	1	N-Term(iTRAQ4plex); K11(iTRAQ4plex)	0	1.77992	0.606659	0.38648	0	2.009e-08	6.74346	3	2598.46	-0.271308	68.0643	0
530362469	iAcEEEFSDSEEEGEGGRk	1	2	1	N-Term(iTRAQ4plex); C3(Carbamidomethyl); K19(iTRAQ4plex)	0	2.33866	1.0932	7.00396	0	2.669e-10	6.74333	3	2446.08	-3.1142	27.7534	1
19923959	hLVcSSGGNAGIAAAYAAR	1	1	1	N-Term(iTRAQ4plex); C4(Carbamidomethyl)	0	0.891798	1.06099	0.839511	0	9.527e-10	6.74318	3	1990	-0.877652	36.7336	0
4827038	eLAkVEEEIQTLSQVLAAk	2	10	1	N-Term(iTRAQ4plex); K4(iTRAQ4plex); K19(iTRAQ4plex)	0	0.702581	1.52691	2.64513	0	1.517e-09	6.74262	3	2531.47	1.78896	114.147	1
285026434	eLREELGEAAAAFR	2	3	1	N-Term(iTRAQ4plex)	0	0.995166	1.19472	1.27104	0	1.826e-08	6.74196	3	1705.9	-0.699338	58.9982	1
4505087	fGHEFLEFEFRPDGk	5	3	1	N-Term(iTRAQ4plex); K15(iTRAQ4plex)	0	1.13566	1.45356	1.35808	0	1.357e-09	6.74127	3	2143.09	0.968738	67.8664	0
19718759	dQLRPTQLLQNVAR	2	4	1	N-Term(iTRAQ4plex)	0	0.941747	0.993536	0.828978	0	9.972e-08	6.7411	3	1796.03	0.345287	55.5258	0
291084757	mVNSNLASVEELkEIDVEVR	1	4	1	N-Term(iTRAQ4plex); M1(Oxidation); K13(iTRAQ4plex)	0	0.845302	0.80902	1.44506	0	7.94e-09	6.73893	3	2578.36	-1.42407	62.1129	1
4507521	rcEAFGWHAIIVDGHSVEELck	2	2	1	N-Term(iTRAQ4plex); C2(Carbamidomethyl); C21(Carbamidomethyl); K22(iTRAQ4plex)	0	0.998768	1.31821	0.85633	0	5.395e-08	6.7383	5	2901.44	1.74573	75.084	1
149363636	dIFYkPFHGDIQcGGHAPGSSk	1	2	1	N-Term(iTRAQ4plex); K5(iTRAQ4plex); C13(Carbamidomethyl); K22(iTRAQ4plex)	0	1.40794	0.945397	0.73143	0	1.213e-07	6.73829	4	2850.43	-0.818091	56.7231	0
116063573	aPSVANVGSHcDLSLk	2	2	1	N-Term(iTRAQ4plex); C11(Carbamidomethyl); K16(iTRAQ4plex)	0	1.17561	1.22034	0.318564	0	4.468e-09	6.73819	3	1943.01	-5.97778	27.7023	0
4503291	lcAAAASILGkPADR	2	3	1	N-Term(iTRAQ4plex); C2(Carbamidomethyl); K11(iTRAQ4plex)	0	0.978159	0.661238	0.948412	0	7.458e-11	6.73789	3	1802.02	-0.673409	58.6851	0
115298659	hEALENDFAVHETR	2	1	1	N-Term(iTRAQ4plex)	0	0.790764	0.32193	0.245446	0	3.424e-09	6.7377	3	1811.88	0.377914	25.2222	0
67782365	akLEAAIAEAEERGELALk	2	1	1	N-Term(iTRAQ4plex); K2(iTRAQ4plex); K19(iTRAQ4plex)	0	0.921721	0.344214	8.24215	0	1.308e-08	6.73712	3	2444.4	-1.50546	64.3827	2
530371089	gFDPNQLSVATLLFEGDREk	2	2	1	N-Term(iTRAQ4plex); K20(iTRAQ4plex)	0	0.736377	1.63617	0.491175	0	2.022e-08	6.73645	3	2524.33	-0.253619	84.0063	1
156523968	kPPLLNNADSVQAk	3	1	1	N-Term(iTRAQ4plex); K1(iTRAQ4plex); K14(iTRAQ4plex)	0	1.0519	2.39938	0.874489	0	4.576e-07	6.73565	3	1927.14	0.681643	17.8867	0
193794826	aImkDPDDHTVcHLLFANQTEk	5	3	1	N-Term(iTRAQ4plex); M3(Oxidation); K4(iTRAQ4plex); C12(Carbamidomethyl); K22(iTRAQ4plex)	0	1.37218	0.917168	0.802648	0	9.117e-08	6.73541	4	3031.53	-1.34164	45.9776	1
4503183	fLEEHPGGEEVLREQAGGDATENFEDVGHSTDAR	2	3	1	N-Term(iTRAQ4plex)	0	0.824434	0.321037	2.05464	0	1.872e-09	6.73518	4	3842.75	-1.99169	56.2992	1
4826998	dkLESEmEDAYHEHQANLLR	8	2	1	N-Term(iTRAQ4plex); K2(iTRAQ4plex); M7(Oxidation)	0	1.08278	1.25008	1.23015	0	7.368e-06	6.73516	5	2732.32	-1.13425	35.7048	1
61743954	akGEVDVDVPkLEGDLk	3	5	1	N-Term(iTRAQ4plex); K2(iTRAQ4plex); K11(iTRAQ4plex); K17(iTRAQ4plex)	0	0.950419	0.52373	0.881836	0	9.096e-07	6.73502	4	2388.38	-0.648442	47.4457	2
154146262	yQkEEFcGLLSSPTGPLSScHk	1	1	1	N-Term(iTRAQ4plex); K3(iTRAQ4plex); C7(Carbamidomethyl); C20(Carbamidomethyl); K22(iTRAQ4plex)	0	0.962078	0.958356	0.401939	0	1.671e-07	6.73268	4	2957.5	2.98142	58.1212	1
14591904	dSEQVTVSLQNLGIHAGAYHANLEPEDk	1	1	1	N-Term(iTRAQ4plex); K28(iTRAQ4plex)	0	0.987877	1.8862	0.723677	0	1.66e-09	6.73211	4	3323.69	3.15134	81.4788	0
5454152	lGLMRDDTIYEDEDVkEAIR	3	2	1	N-Term(iTRAQ4plex); K16(iTRAQ4plex)	0	0.844394	0.479548	3.16294	0	2.022e-09	6.73201	4	2669.37	0.625326	55.8174	2
296179429	fIVDGWHEMDAENPLHQPSPSLNk	3	3	1	N-Term(iTRAQ4plex); K24(iTRAQ4plex)	0	0.935113	0.75455	1.49172	0	2.557e-08	6.73147	4	3049.52	2.58553	88.1068	0
17978485	aAEGAEAQGFSGLFAAYTDHPPPFR	1	1	1	N-Term(iTRAQ4plex)	0	1.20793	0.835228	0.418966	0	6.522e-10	6.73146	3	2751.32	-1.79689	79.9773	0
4503337	tGFINLDkPSNPSSHEVVAWIR	2	2	1	N-Term(iTRAQ4plex); K8(iTRAQ4plex)	0	0.786084	1.11439	0.757215	0	5.08e-09	6.73145	4	2755.49	3.94429	53.9933	0
367460087	aLEEETkNHEAQIQDMR	2	6	1	N-Term(iTRAQ4plex); K7(iTRAQ4plex)	0	1.22128	0.345325	0.371134	0	2.724e-08	6.7313	3	2330.16	-0.609384	18.6835	1
148529023	sTLGDAEASDPPPPYSDFHPNNQESTLSHSR	1	1	1	N-Term(iTRAQ4plex)	0	0.7464	1.47211	1.10851	0	1.177e-10	6.72979	4	3497.6	0.494301	60.9969	0
74136552	lLEQWEkDDDIEEGDLPEHk	5	1	1	N-Term(iTRAQ4plex); K7(iTRAQ4plex); K20(iTRAQ4plex)	0	0.986837	1.13692	2.09053	0	1.049e-07	6.72934	3	2870.44	0.0465292	63.1703	1
33356148	yPQLTGFHSDLHFLDk	1	2	1	N-Term(iTRAQ4plex); K16(iTRAQ4plex)	0	1.57057	0.754206	1.27975	0	4.071e-08	6.72903	4	2206.15	0.621277	69.1248	0
24307999	kLTDIINNDHENVk	1	3	1	N-Term(iTRAQ4plex); K1(iTRAQ4plex); K14(iTRAQ4plex)	0	1.11186	0.566833	0.514446	0	4.187e-08	6.72888	3	2085.16	-3.01651	19.4744	1
5803177	iLVQGcHAAAELIk	2	2	1	N-Term(iTRAQ4plex); C6(Carbamidomethyl); K14(iTRAQ4plex)	0	1.16105	0.454581	0.357771	0	3.313e-07	6.72874	3	1811.04	-2.09565	53.2828	0
9966875	gkESSIENEIAVLR	1	2	1	N-Term(iTRAQ4plex); K2(iTRAQ4plex)	0	1.11571	0.951534	0.900127	0	1.123e-08	6.7277	3	1833.03	-0.127565	54.625	1
153792590	hLEINPDHSIIETLR	16	2	1	N-Term(iTRAQ4plex)	0	1.13619	1.07785	1.64766	0	1.158e-09	6.72739	3	1931.05	3.30412	55.2761	0
530419271	tGISHGHTVYVVHDGFEGLAk	5	5	1	N-Term(iTRAQ4plex); K21(iTRAQ4plex)	0	1.10019	1.40173	0.603022	0	5.257e-08	6.72737	4	2512.32	-1.45806	38.7777	0
367460087	kLDAQVQELHAk	2	6	1	N-Term(iTRAQ4plex); K1(iTRAQ4plex); K12(iTRAQ4plex)	0	1.20445	0.552599	0.368992	0	1.243e-06	6.72705	4	1812.07	-2.92822	19.844	1
52632383	sDALETLGFLNHYQMk	7	2	1	N-Term(iTRAQ4plex); K16(iTRAQ4plex)	0	0.962946	1.09152	0.982864	0	1.522e-09	6.72619	3	2155.12	2.51872	65.5836	0
530360970	tLSDVEDQkELASPVSPELR	2	12	1	N-Term(iTRAQ4plex); K9(iTRAQ4plex)	0	0.763043	1.17861	0.962677	0	8.77e-08	6.72549	3	2501.33	-1.16401	56.5749	1
183227688	gTTGTQASFLQLFEGDDHkVEQLDk	3	3	1	N-Term(iTRAQ4plex); K19(iTRAQ4plex); K25(iTRAQ4plex)	0	0.842545	0.973865	0.41065	0	4.689e-07	6.72513	5	3196.66	4.27994	82.2333	1
20149680	lGAQLADLHLDNkk	3	1	1	N-Term(iTRAQ4plex); K13(iTRAQ4plex); K14(iTRAQ4plex)	0	0.959015	0.894484	0.869399	0	4.08e-07	6.7251	4	1968.17	2.61445	62.7126	1
24430151	vAEEHAPSIVFIDEIDAIGTk	6	2	1	N-Term(iTRAQ4plex); K21(iTRAQ4plex)	0	0.927206	1.30178	1.27209	0	1.574e-09	6.72484	3	2542.36	-1.914	77.3841	0
7705793	aDIIYPGHGPVIHNAEAk	2	1	1	N-Term(iTRAQ4plex); K18(iTRAQ4plex)	0	1.01381	2.37421	2.04878	0	9.194e-10	6.72276	3	2190.19	-2.4588	23.038	0
157779135	dIFAMDDkSENEPIENEAAk	2	3	1	N-Term(iTRAQ4plex); K8(iTRAQ4plex); K20(iTRAQ4plex)	0	1.09858	0.973995	0.970173	0	6.719e-09	6.72269	3	2698.32	-0.718775	40.0185	1
24475816	lcFLDkVEPHATIAEIk	1	1	1	N-Term(iTRAQ4plex); C2(Carbamidomethyl); K6(iTRAQ4plex); K17(iTRAQ4plex)	0	1.03546	1.06808	0.877042	0	2.083e-09	6.72264	3	2416.37	1.31521	67.9832	1
327478416	sLQSELDEINkELSR	1	2	1	N-Term(iTRAQ4plex); K11(iTRAQ4plex)	0	1.07258	0.196542	1.19516	0	2.998e-07	6.72187	3	2049.11	3.68141	79.4492	1
32189392	lGcEVLGVSVDSQFTHLAWINTPR	8	3	1	N-Term(iTRAQ4plex); C3(Carbamidomethyl)	0	0.750564	0.34499	0.227893	0	2.145e-09	6.72076	3	2843.47	3.96772	114.254	0
115527062	vGVVQYSHEGTFEAIQLDDER	8	3	1	N-Term(iTRAQ4plex)	0	1.02503	0.342402	0.231567	0	7.736e-10	6.72005	3	2536.24	-2.05256	51.7592	0
50363217	lYHSEAFTVNFGDTEEAkk	23	1	1	N-Term(iTRAQ4plex); K18(iTRAQ4plex); K19(iTRAQ4plex)	0	0.445516	0.33434	0.50778	0	5.479e-08	6.72005	4	2618.35	0.661817	57.1095	1
67782319	gLDAHLEQIFQEAHGMVAR	4	3	1	N-Term(iTRAQ4plex)	0	0.708817	0.282479	0.155766	0	1.941e-10	6.71957	4	2266.15	0.966929	86.6953	0
4507467	nSLcIENScIAAHDk	2	1	1	N-Term(iTRAQ4plex); C4(Carbamidomethyl); C9(Carbamidomethyl); K15(iTRAQ4plex)	0	1.00057	0.82452	1.07275	0	1.028e-08	6.7181	3	2019.98	-2.17995	31.0958	0
4885585	fFTGDVFGYHGYTFANLGEHEFVEEk	2	3	1	N-Term(iTRAQ4plex); K26(iTRAQ4plex)	0	1.04525	0.861028	0.66492	0	1.601e-09	6.71673	4	3328.58	-1.87599	90.534	0
11496277	kLPSVEGLHAIVVSDRDGVPVIk	2	2	1	N-Term(iTRAQ4plex); K1(iTRAQ4plex); K23(iTRAQ4plex)	0	0.92014	0.759204	1.26938	0	1.892e-08	6.71652	4	2860.69	-1.84651	54.5832	2
530366190	fSLSQESSYIATQYSLRPR	1	2	1	N-Term(iTRAQ4plex)	0	1.48856	2.01565	1.43415	0	8.474e-09	6.71602	3	2377.22	-3.43729	61.1446	0
46852390	aELEQHLEQEQEFQVNk	4	1	1	N-Term(iTRAQ4plex); K17(iTRAQ4plex)	0	0.851463	1.257	1.96994	0	3.161e-08	6.71562	3	2387.21	-0.218475	49.6897	0
530366666	kLGILDFTEQDVASHQSYSQk	1	4	1	N-Term(iTRAQ4plex); K1(iTRAQ4plex); K21(iTRAQ4plex)	0	0.786837	0.329543	0.603101	0	9.316e-08	6.71554	4	2826.51	5.19961	75.1252	1
10880979	qEMLLSLkPSEAPELDEDEGFGDWSQRPEQR	3	3	1	N-Term(iTRAQ4plex); K8(iTRAQ4plex)	0	0.852404	2.28694	2.13638	0	3.805e-07	6.7153	4	3904.89	-1.01771	80.4497	0
48762932	iLGSGISSSSVLHGMVFk	1	4	1	N-Term(iTRAQ4plex); K18(iTRAQ4plex)	0	0.943717	1.16787	0.983828	0	1.021e-11	6.71433	3	2107.19	1.31337	77.0629	0
21264602	yAFLLHGYQPAHPTFPVEVLINAGR	1	1	1	N-Term(iTRAQ4plex)	0	1.24891	0.364112	0.201992	0	5.316e-08	6.71337	4	2954.59	2.11061	94.591	0
21264602	aDDGAGEFSTSVTRPSVLcDGQWHR	1	1	1	N-Term(iTRAQ4plex); C19(Carbamidomethyl)	0	1.25089	0.643478	0.523868	0	3.903e-10	6.71304	4	2892.35	0.456385	41.1736	0
126012562	sLFPGHPHSAYEQAFQGDESVR	4	1	1	N-Term(iTRAQ4plex)	0	1.01495	0.943929	0.932091	0	1.344e-08	6.71273	3	2603.24	2.00975	48.2919	0
4503011	iHILPSMNPDGYEVAAAQGPNkPGYLVGR	1	1	1	N-Term(iTRAQ4plex); K22(iTRAQ4plex)	0	0.852491	0.40016	0.449307	0	1.741e-08	6.71234	4	3352.78	1.40138	70.8536	0
525342616	iILGGFSQGGALSLYTALTTQQk	2	5	1	N-Term(iTRAQ4plex); K23(iTRAQ4plex)	0	1.01241	1.47719	1.07363	0	1.406e-08	6.71203	3	2655.51	5.01419	114.255	0
10863935	gLSYETAENPRPVGQLADRPEVk	2	1	1	N-Term(iTRAQ4plex); K23(iTRAQ4plex)	0	1.40214	0.91916	1.19261	0	3.726e-06	6.71195	4	2814.5	-1.13308	41.0087	0
4503727	tANkDHLVTAYNHLFETk	2	1	1	N-Term(iTRAQ4plex); K4(iTRAQ4plex); K18(iTRAQ4plex)	0	0.786246	1.7169	2.21482	0	4.709e-09	6.71168	3	2534.37	-2.79538	39.043	1
22202629	aALSASEGEEVPQDkAPSHVPFLLIGGGTAAFAAAR	3	3	1	N-Term(iTRAQ4plex); K15(iTRAQ4plex)	0	0.995141	0.93764	1.28217	0	4.14e-09	6.71165	4	3824.04	3.78306	87.2465	1
530410398	rLESIATTLVSHk	2	5	1	N-Term(iTRAQ4plex); K13(iTRAQ4plex)	0	0.890148	0.715878	0.649071	0	1.964e-07	6.71108	3	1743.04	-0.92249	34.3213	1
112382250	kHQILEQAVEDYAETVHQLSk	2	3	1	N-Term(iTRAQ4plex); K1(iTRAQ4plex); K21(iTRAQ4plex)	0	0.828708	0.347916	0.908421	0	2.372e-09	6.71103	3	2898.57	1.61322	71.3035	1
116534898	gQIIGNFQAFDEDTGLPAHAR	2	1	1	N-Term(iTRAQ4plex)	0	1.13783	0.931779	2.50086	0	1.313e-09	6.70951	3	2401.21	1.86475	72.2601	0
21361547	scSFTAAccSHFSSVLAQNR	2	1	1	N-Term(iTRAQ4plex); C2(Carbamidomethyl); C8(Carbamidomethyl); C9(Carbamidomethyl)	0	1.07061	0.719354	0.376316	0	8.804e-10	6.70928	3	2434.07	-3.30294	38.4719	0
29789006	akDQNESLDEEMFYk	2	3	1	N-Term(iTRAQ4plex); K2(iTRAQ4plex); K15(iTRAQ4plex)	0	1.4281	0.621787	0.491085	0	1.322e-08	6.70927	3	2279.12	-2.69888	48.6874	1
32130514	gNRPVILTYHDIGLNHk	2	2	1	N-Term(iTRAQ4plex); K17(iTRAQ4plex)	0	1.39657	1.20015	0.747911	0	8.049e-07	6.70859	5	2235.26	0.22349	36.6469	0
4506929	eLGGESNFGDALLDAGESmk	2	1	1	N-Term(iTRAQ4plex); M19(Oxidation); K20(iTRAQ4plex)	0	0.880333	1.01626	0.978139	0	4.915e-09	6.70857	3	2344.13	3.54407	74.9885	0
212276104	aLDSNSLENDDLSAPGREPGHFNPESR	2	28	1	N-Term(iTRAQ4plex)	0	1.14733	1.05086	2.49032	0	7.492e-09	6.70816	4	3068.44	-2.13671	47.1554	1
48675813	tVTLPHEAERPDGSEDAEDDDDDDALSDWNLR	1	3	1	N-Term(iTRAQ4plex)	0	1.48591	0.780561	0.735354	0	3.01e-09	6.70802	4	3742.63	-0.589773	66.9481	0
156119625	gSLVQASEANLQAAQDFVR	4	3	1	N-Term(iTRAQ4plex)	0	0.876613	0.812894	1.01928	0	8.144e-09	6.70707	3	2148.12	0.832382	95.5153	0
63054862	lVEAHGTFASATcTVcQRPFPGEDIR	1	6	1	N-Term(iTRAQ4plex); C13(Carbamidomethyl); C16(Carbamidomethyl)	0	0.834647	0.354646	0.699733	0	1.048e-08	6.70693	4	3063.49	0.0217301	55.5745	0
4502337	qDPPSVVVTSHQAPGEk	7	1	1	N-Term(iTRAQ4plex); K17(iTRAQ4plex)	0	0.801256	0.43539	0.494374	0	7.66e-10	6.70666	3	2064.09	-1.59077	25.9283	0
110227866	kDVLTAHPAAPGPVSR	2	10	1	N-Term(iTRAQ4plex); K1(iTRAQ4plex)	0	1.10435	0.791939	0.664308	0	2.102e-08	6.70652	4	1904.1	3.03757	29.5387	1
530368098	aIVHAVGQELQVTGPFNLQLIAk	2	5	1	N-Term(iTRAQ4plex); K23(iTRAQ4plex)	0	0.874109	1.25272	0.762857	0	9.247e-09	6.70569	3	2734.59	1.0539	108.775	0
4506189	kIcALDDNVcMAFAGLTADAR	3	1	1	K1(iTRAQ4plex); N-Term(iTRAQ4plex); C3(Carbamidomethyl); C10(Carbamidomethyl)	0	1.26938	1.14534	2.00446	0	7.489e-09	6.70468	3	2600.29	-0.749811	76.2264	1
105990532	aSGSLPYTQTLQDHLNSLk	2	1	1	N-Term(iTRAQ4plex); K19(iTRAQ4plex)	0	1.02109	0.366929	0.376315	0	1.049e-09	6.70395	3	2361.26	-2.17312	54.5427	0
57222563	gLEAALVYVENAHVAGk	4	2	1	N-Term(iTRAQ4plex); K17(iTRAQ4plex)	0	0.980203	1.12994	0.888319	0	1.381e-10	6.70357	3	2029.13	0.630155	80.5489	0
229091322	lLPGQSDLLVAHNTWNNYQHMLR	1	2	1	N-Term(iTRAQ4plex)	0	0.797727	0.673488	2.12758	0	3.667e-09	6.70334	4	2864.48	2.65186	77.274	0
24497453	fLGSDEEDkDSLQELSTEQk	1	3	1	N-Term(iTRAQ4plex); K9(iTRAQ4plex); K20(iTRAQ4plex)	0	0.762785	1.27409	0.405424	0	2.679e-08	6.70291	3	2730.36	-2.03096	58.2915	1
40317628	kGcQQGQGAEINAISENTETLR	2	1	1	N-Term(iTRAQ4plex); K1(iTRAQ4plex); C3(Carbamidomethyl)	0	0.661829	2.1097	0.960164	0	2.694e-08	6.70261	3	2692.36	1.3134	55.1534	1
54873613	rPEMLLRPEScPAR	4	4	1	N-Term(iTRAQ4plex); C11(Carbamidomethyl)	0	1.08925	0.781013	0.784811	0	8.09e-06	6.70171	4	1855.97	-1.69814	26.3254	0
4758012	eDkLEcSEELGDLVk	3	8	1	N-Term(iTRAQ4plex); K3(iTRAQ4plex); C6(Carbamidomethyl); K15(iTRAQ4plex)	0	1.04232	1.1453	0.785288	0	1.338e-09	6.70141	3	2196.14	-0.0345204	55.4588	1
6598323	sDIYVcMISFAHNVAAQGk	3	3	1	N-Term(iTRAQ4plex); C6(Carbamidomethyl); K19(iTRAQ4plex)	0	0.908927	1.24261	0.767535	0	2.148e-08	6.70136	3	2399.21	2.24213	89.2409	0
31563362	kEYEQELSDDLHVER	2	2	1	N-Term(iTRAQ4plex); K1(iTRAQ4plex)	0	0.900486	1.42022	1.78711	0	9.561e-08	6.70111	3	2178.08	-4.72997	28.9118	1
300192933	sTYEEFVEGTGSLDEDTSLPEGLkDWNk	3	1	1	N-Term(iTRAQ4plex); K24(iTRAQ4plex); K28(iTRAQ4plex)	0	1.00914	0.976591	1.63603	0	1.116e-07	6.70062	4	3578.74	0.727466	74.9801	1
530382460	sGAHSFISGLPQGYDTEVDEAGSQLSGGQR	3	2	1	N-Term(iTRAQ4plex)	0	1.27037	0.903803	1.61424	0	2.583e-09	6.7005	3	3194.51	0.889241	70.3144	0
530403382	vNLEESSGVENSPAGARPk	1	6	1	N-Term(iTRAQ4plex); K19(iTRAQ4plex)	0	1.02104	1.27076	1.39861	0	9.755e-12	6.70035	3	2229.17	-2.58112	27.3342	0
223029410	acEFAGFQcQIQFGPHNEQk	4	2	1	N-Term(iTRAQ4plex); C2(Carbamidomethyl); C9(Carbamidomethyl); K20(iTRAQ4plex)	0	1.28683	0.723815	0.586355	0	3.456e-09	6.70032	3	2684.26	1.18199	77.878	0
6912356	sAGFHPSGSVLAVGTVTGR	1	3	1	N-Term(iTRAQ4plex)	0	0.984189	0.881043	0.858182	0	1.211e-09	6.69942	3	1944.04	0.503385	40.0336	0
23510340	aVTLHDQGTAQWADLSSQFYLREEDIGk	1	3	1	N-Term(iTRAQ4plex); K28(iTRAQ4plex)	0	0.961628	0.590357	3.45713	0	2.418e-08	6.69877	4	3466.75	-0.295439	77.7157	1
188528689	kGPEDTAQLAHAVLAk	5	3	1	N-Term(iTRAQ4plex); K1(iTRAQ4plex); K16(iTRAQ4plex)	0	0.997491	0.662758	0.901072	0	3.187e-08	6.69874	3	2081.2	-1.54921	59.4	1
194018497	qGLSELPAIHDLHQGILEELEER	1	4	1	N-Term(iTRAQ4plex)	0	0.734039	0.597101	0.835071	0	3.569e-09	6.69842	4	2770.45	1.69499	101.096	0
19718759	nLLALDkDSFSDPYAHIcFLHR	1	5	1	N-Term(iTRAQ4plex); K7(iTRAQ4plex); C18(Carbamidomethyl)	0	0.969242	1.00391	0.651328	0	7.203e-07	6.69661	5	2920.52	5.72901	83.8176	1
29171702	nVTGHYISPFHDIPLk	3	6	1	N-Term(iTRAQ4plex); K16(iTRAQ4plex)	0	0.948758	0.966162	1.06605	0	1.682e-08	6.69477	3	2126.16	-1.97929	54.2939	0
7661968	sLENYHFVDEHGkDQGINIR	2	4	1	N-Term(iTRAQ4plex); K13(iTRAQ4plex)	0	1.015	0.555063	3.24961	0	9.368e-07	6.69444	5	2659.34	-1.72485	32.3583	1
367460087	qLHLEGASLELSDDDTESk	2	6	1	N-Term(iTRAQ4plex); K19(iTRAQ4plex)	0	1.09725	0.745995	0.893108	0	1.427e-08	6.6943	3	2375.17	-6.26232	54.5781	0
259906020	kcEAEEAEPPAATQPQTSETQTSHLPESER	2	6	1	N-Term(iTRAQ4plex); K1(iTRAQ4plex); C2(Carbamidomethyl)	0	0.929118	1.19028	1.69428	0	1.783e-08	6.69371	4	3626.71	-0.455908	18.9652	1
530367168	tDHPEIGEGkPTPALSEASSSSIR	2	2	1	N-Term(iTRAQ4plex); K10(iTRAQ4plex)	0	1.09436	0.908375	1.55095	0	1.106e-10	6.69371	4	2754.41	-0.528042	35.849	0
14165280	lITINQQWkPIEELQNVQR	2	1	1	N-Term(iTRAQ4plex); K9(iTRAQ4plex)	0	0.662693	5.06592	3.78125	0	1.96e-08	6.69327	3	2638.49	0.601527	82.5684	0
167857790	yVGGQEHFAHLLILR	39	1	1	N-Term(iTRAQ4plex)	0	0.627536	0.395576	0.524131	0	3.73e-08	6.69312	3	1897.06	2.2993	75.1517	0
261399877	qVkPYVEEGLHPQIIIR	3	3	1	N-Term(iTRAQ4plex); K3(iTRAQ4plex)	0	1.04413	1.02669	0.933952	0	2.464e-09	6.69265	4	2307.34	-0.257226	70.3057	0
19743875	lMNESLMLVTALNPHIGYDk	2	1	1	N-Term(iTRAQ4plex); K20(iTRAQ4plex)	0	0.75697	0.446598	0.858833	0	2.231e-08	6.69145	3	2547.37	5.08918	113.858	0
13654237	kEEENASVIDSAELQAYPALVVEk	1	2	1	N-Term(iTRAQ4plex); K1(iTRAQ4plex); K24(iTRAQ4plex)	0	1.13532	1.02057	0.62824	0	5.308e-09	6.691	4	3064.65	3.4157	73.3359	1
299890871	kYFTcDEGHGIFVR	2	4	1	N-Term(iTRAQ4plex); K1(iTRAQ4plex); C5(Carbamidomethyl)	0	1.16639	0.892722	1.13338	0	2.173e-08	6.69094	4	2017.02	0.648442	55.7063	1
38016911	eEIAHNMQSTLDDATDAWGIk	2	3	1	N-Term(iTRAQ4plex); K21(iTRAQ4plex)	0	0.80964	0.67863	0.558537	0	6.279e-09	6.69024	3	2633.28	0.537515	78.1109	0
124494254	kGIAFPTSISVNNcVcHFSPLk	1	1	1	N-Term(iTRAQ4plex); K1(iTRAQ4plex); C14(Carbamidomethyl); C16(Carbamidomethyl); K22(iTRAQ4plex)	0	1.07239	1.18369	1.08964	0	1.611e-08	6.69019	4	2908.55	-0.162578	69.2033	1
14150155	kLPVESIQIVLEELRk	1	1	1	N-Term(iTRAQ4plex); K1(iTRAQ4plex); K16(iTRAQ4plex)	0	1.12783	0.686065	2.05025	0	3.852e-09	6.68963	4	2326.45	2.3267	95.9844	2
156766050	lDGAWLEGDLSVADkDVTTk	2	2	1	N-Term(iTRAQ4plex); K15(iTRAQ4plex); K20(iTRAQ4plex)	0	0.766498	0.862894	2.93813	0	2.838e-10	6.68928	3	2565.38	0.516464	80.6275	1
21264343	eLPEQLQEHAIEDk	1	3	1	N-Term(iTRAQ4plex); K14(iTRAQ4plex)	0	1.02249	1.40258	1.23667	0	1.107e-06	6.68921	3	1967.02	-4.9405	43.8126	0
42544239	aVPHPDSQPDTIDHDLLLLQLSEk	3	1	1	N-Term(iTRAQ4plex); K24(iTRAQ4plex)	0	0.819892	0.47849	0.477439	0	4.389e-08	6.68856	4	2969.58	-0.216042	64.3448	0
313760537	eYLLSGDISEAEHcLk	2	4	1	N-Term(iTRAQ4plex); C14(Carbamidomethyl); K16(iTRAQ4plex)	0	1.18585	0.657693	0.524305	0	4.437e-09	6.68759	3	2152.09	0.977722	66.8591	0
4507645	eLASQPDVDGFLVGGASLkPEFVDIINAk	10	3	1	N-Term(iTRAQ4plex); K19(iTRAQ4plex); K29(iTRAQ4plex)	0	1.32938	1.50752	1.28167	0	4.375e-08	6.68733	4	3461.89	-0.436817	102.895	0
271398239	rGNILIPGINEAVAAVTEEEHk	1	3	1	N-Term(iTRAQ4plex); K22(iTRAQ4plex)	0	0.868589	0.644268	0.84783	0	1.26e-08	6.68704	4	2648.46	1.46848	78.5398	1
188528689	mSDILAEGITIVEDINkR	1	3	1	N-Term(iTRAQ4plex); K17(iTRAQ4plex)	0	1.08838	0.903896	1.26026	0	8.238e-10	6.68652	3	2305.27	0.218757	114.22	1
4503507	qATINIGTIGHVAHGk	3	1	1	N-Term(iTRAQ4plex); K16(iTRAQ4plex)	0	0.939542	1.3487	1.40692	0	1.045e-12	6.68646	3	1905.09	-0.0597716	36.1755	0
14043072	eDTEEHHLRDYFEEYGk	2	2	1	N-Term(iTRAQ4plex); K17(iTRAQ4plex)	0	1.01014	0.583419	2.11023	0	2.623e-06	6.68515	4	2485.15	-1.68441	48.5903	1
5032051	aDRDESSPYAAMLAAQDVAQR	5	2	1	N-Term(iTRAQ4plex)	0	0.85107	0.999333	0.954129	0	5.679e-08	6.68474	3	2409.15	-1.70191	49.5545	1
5031599	aSHTAPQVLFSHREPPLELk	3	1	1	N-Term(iTRAQ4plex); K20(iTRAQ4plex)	0	1.01769	0.888752	2.47945	0	1.397e-07	6.68389	4	2545.41	0.570483	61.0508	1
21264315	fHEFHSPALEDADFENkPMILLVGQYSTGk	2	1	1	N-Term(iTRAQ4plex); K17(iTRAQ4plex); K30(iTRAQ4plex)	0	1.33601	0.371067	1.08981	0	1.045e-07	6.68273	5	3852.96	-0.120553	70.7993	0
110624774	iSYHGScPQGLADSAWIPFR	1	1	1	N-Term(iTRAQ4plex); C7(Carbamidomethyl)	0	1.17425	0.830302	1.17276	0	2.033e-08	6.68221	3	2406.19	6.28968	79.2881	0
55770844	eSQFLkEELVAAVEDVRk	2	2	1	N-Term(iTRAQ4plex); K6(iTRAQ4plex); K18(iTRAQ4plex)	0	1.23738	0.415711	1.26056	0	8.018e-09	6.68195	3	2522.43	3.21473	85.5508	2
530407873	aAIDWFDGkEFSGNPIk	3	5	1	N-Term(iTRAQ4plex); K9(iTRAQ4plex); K17(iTRAQ4plex)	0	1.22334	0.644532	2.32114	0	1.979e-07	6.68181	3	2327.24	-0.455356	92.2467	1
4759158	rEEEEFNTGPLSVLTQSVk	9	2	1	N-Term(iTRAQ4plex); K19(iTRAQ4plex)	0	0.955374	1.14501	1.39125	0	7.123e-08	6.68068	3	2451.3	1.99353	89.1902	1
282165804	dTIQHQQGEAVWVSEGk	3	11	1	N-Term(iTRAQ4plex); K17(iTRAQ4plex)	0	1.02084	0.342742	0.915846	0	5.38e-09	6.67998	3	2200.13	0.644928	42.1801	0
33350932	mQMLEDEDDLAYAETEkk	2	1	1	N-Term(iTRAQ4plex); K17(iTRAQ4plex); K18(iTRAQ4plex)	0	1.18779	0.613236	1.13885	0	1.344e-09	6.67985	3	2591.25	-4.15655	63.6264	1
226371704	eFVYQEAAGPHQTLAR	1	2	1	N-Term(iTRAQ4plex)	0	1.38989	0.684949	0.565434	0	1.21e-10	6.67913	3	1961	-0.629777	32.1244	0
40317626	kVTEENkELANELR	3	1	1	N-Term(iTRAQ4plex); K1(iTRAQ4plex); K7(iTRAQ4plex)	0	0.706554	2.9431	0.795138	0	3.265e-08	6.67909	4	2105.19	-1.01551	26.2679	2
20149560	tQHGVLSQQFVELINk	1	4	1	N-Term(iTRAQ4plex); K16(iTRAQ4plex)	0	0.901348	0.660695	1.02358	0	6.021e-08	6.67899	3	2129.19	-0.598884	56.2346	0
7657033	gQEETPSWEHILFTccHNR	2	1	1	N-Term(iTRAQ4plex); C15(Carbamidomethyl); C16(Carbamidomethyl)	0	1.62288	0.86396	1.52489	0	4.795e-09	6.67854	4	2545.15	0.0562374	57.9973	0
31542947	kISSIQSIVPALEIANAHR	5	2	1	N-Term(iTRAQ4plex); K1(iTRAQ4plex)	0	0.627414	0.689921	0.647886	0	3.661e-07	6.67823	4	2335.38	2.696	83.1223	1
530387843	gAESSGDMDVLLTHPSFTSESTk	2	6	1	N-Term(iTRAQ4plex); K23(iTRAQ4plex)	0	1.14359	1.49873	1.85696	0	4.075e-11	6.67628	3	2684.3	-0.532817	53.1649	0
367460087	nmDPLNDNVATLLHQSSDR	1	6	1	N-Term(iTRAQ4plex); M2(Oxidation)	0	0.906661	0.856589	0.668326	0	1.931e-08	6.67579	3	2300.1	-3.48543	64.1516	0
30240932	vkLEGHELPADLPPHLVPPSk	1	2	1	N-Term(iTRAQ4plex); K2(iTRAQ4plex); K21(iTRAQ4plex)	0	0.936382	0.508876	0.689337	0	2.643e-08	6.67537	5	2705.57	-0.0413619	70.4784	1
19923669	gDVQAQVGLGQLHLHGGR	2	4	1	N-Term(iTRAQ4plex)	0	1.04192	1.30064	1.15593	0	1.959e-12	6.67531	3	1986.08	-0.00399815	55.2828	0
62414289	lHEEEIQELQAQIQEQHVQIDVDVSkPDLTAALR	1	1	1	N-Term(iTRAQ4plex); K26(iTRAQ4plex)	0	1.25724	0.796857	1.44207	0	1.562e-08	6.67503	4	4211.24	4.31272	84.5636	0
24234747	rNQDLAPNSAEQASILSLVTk	3	2	1	N-Term(iTRAQ4plex); K21(iTRAQ4plex)	0	0.891159	0.923542	1.07134	0	1.607e-08	6.67498	3	2543.4	0.433957	70.3111	1
13489073	aAAGGQGSAVAAEAEPGkEEPPAR	1	3	1	N-Term(iTRAQ4plex); K18(iTRAQ4plex)	0	0.510797	2.14395	1.53432	0	1.042e-08	6.67466	3	2509.29	-0.133147	18.5743	1
530399630	gPSAGEQEPDkESGASVDEVAR	1	2	1	N-Term(iTRAQ4plex); K11(iTRAQ4plex)	0	1.12012	1.55585	1.16343	0	1.238e-09	6.67461	3	2503.21	-3.92332	21.8296	1
67782319	lIDAGHSEAATIAEWk	2	3	1	N-Term(iTRAQ4plex); K16(iTRAQ4plex)	0	0.683079	0.333063	0.280403	0	6.942e-08	6.67438	3	2000.07	2.59374	63.2877	0
307691182	wIAQDLSSLAGLLDQHGVR	2	6	1	N-Term(iTRAQ4plex)	0	1.75375	0.729931	1.79262	0	3.755e-09	6.67379	3	2223.2	1.54966	111.334	0
38045910	gALPcEcHPTGATGPHcSPEGGQcPcQPNVIGR	1	2	1	N-Term(iTRAQ4plex); C5(Carbamidomethyl); C7(Carbamidomethyl); C17(Carbamidomethyl); C24(Carbamidomethyl); C26(Carbamidomethyl)	0	2.44926	0.188367	0.133132	0	8.597e-09	6.67362	4	3702.61	-2.451	29.4939	0
11559929	hPSAVTAcNLDLENLVTDSNR	2	1	1	N-Term(iTRAQ4plex); C8(Carbamidomethyl)	0	0.961846	1.50996	1.12181	0	9.917e-09	6.67355	3	2470.22	1.57307	68.5843	0
71274107	aQLVkEDkDAQFYcELNYR	2	2	1	N-Term(iTRAQ4plex); K5(iTRAQ4plex); K8(iTRAQ4plex); C14(Carbamidomethyl)	0	1.53589	0.246639	0.577516	0	3.451e-06	6.67304	4	2822.44	-3.70813	36.0923	2
114155142	gNHVIRDEEVSSADISSSSEVISQHLVSYR	2	2	1	N-Term(iTRAQ4plex)	0	0.989311	0.854377	1.03428	0	2.893e-09	6.67272	4	3444.71	0.578638	64.489	1
530389317	gIVDQSQQAYQEAFEISk	46	3	1	N-Term(iTRAQ4plex); K18(iTRAQ4plex)	0	0.999675	1.05246	1.39757	0	5.904e-08	6.67139	3	2329.2	4.62232	62.8999	0
18860916	kPAAVLkPSDWEk	3	3	1	N-Term(iTRAQ4plex); K1(iTRAQ4plex); K7(iTRAQ4plex); K13(iTRAQ4plex)	0	1.29405	1.20035	1.77239	0	1.677e-07	6.67133	4	2045.22	0.0442837	38.9512	0
23510381	gDVEEDETIPDSEQDIRPR	1	3	1	N-Term(iTRAQ4plex)	0	0.966299	1.05275	0.988457	0	2.033e-11	6.67116	3	2344.1	-1.61319	37.3672	0
7706757	dNVAGVTLPVFEHYHEGTDSYELTGLAR	3	1	1	N-Term(iTRAQ4plex)	0	0.723377	0.814243	1.51599	0	3.28e-09	6.67062	4	3234.59	0.882201	93.3129	0
23110944	iLTEAEIDAHLVALAERD	3	3	1	N-Term(iTRAQ4plex)	0	0.923294	1.08932	1.25838	0	1.104e-08	6.67	3	2123.16	4.29055	92.867	1
62739166	vVFAADGILWPDkR	3	4	1	N-Term(iTRAQ4plex); K13(iTRAQ4plex)	0	0.649278	2.67507	2.54793	0	3.538e-09	6.66959	3	1875.08	5.20649	82.8029	1
24308113	kELENLATSLEHYk	1	1	1	N-Term(iTRAQ4plex); K1(iTRAQ4plex); K14(iTRAQ4plex)	0	1.1344	1.11806	0.950987	0	3.013e-07	6.66933	4	2107.19	5.77108	66.1962	1
156231037	lDDDLEHQGGHVLDHGHk	1	1	1	N-Term(iTRAQ4plex); K18(iTRAQ4plex)	0	0.968208	0.338493	0.54332	0	6.407e-07	6.66889	5	2310.15	0.403408	30.6235	0
45827806	gADDAMESSkPGPVQVVLVQk	2	2	1	N-Term(iTRAQ4plex); K10(iTRAQ4plex); K21(iTRAQ4plex)	0	1.22995	1.02011	1.21077	0	7.806e-09	6.66886	3	2587.4	-4.68171	42.452	0
109134349	eAGLAHLcEFIEDcEHTVLATk	1	1	1	N-Term(iTRAQ4plex); C8(Carbamidomethyl); C14(Carbamidomethyl); K22(iTRAQ4plex)	0	0.674622	0.612479	0.352224	0	1.157e-07	6.6688	4	2831.41	5.93147	97.8891	0
5031877	lYkEELEQTYHAk	4	2	1	N-Term(iTRAQ4plex); K3(iTRAQ4plex); K13(iTRAQ4plex)	0	1.03294	1.07424	1.79615	0	8.559e-08	6.66876	3	2084.14	-0.445138	28.2721	1
5453555	yVATLGVEVHPLVFHTNR	9	1	1	N-Term(iTRAQ4plex)	0	0.883954	0.93662	0.609426	0	2.753e-10	6.66872	4	2196.2	-0.742493	66.6826	0
57242798	wELEYQLTEAYGVPDASAHSMHTVLDR	1	3	1	N-Term(iTRAQ4plex)	0	0.851735	1.37537	0.836096	0	1.221e-09	6.66798	4	3262.57	2.41261	100.096	0
4758304	dLGLSESGEDVNAAILDESGkk	7	1	1	N-Term(iTRAQ4plex); K21(iTRAQ4plex); K22(iTRAQ4plex)	0	0.985701	1.56872	2.62999	0	4.711e-09	6.66752	3	2679.39	-4.23246	64.0235	1
188528648	vPGHEDGVTISGLEPDHk	7	1	1	N-Term(iTRAQ4plex); K18(iTRAQ4plex)	0	1.07602	0.25342	0.775007	0	4.521e-09	6.66618	4	2175.13	0.253652	37.9572	0
4507645	tATPQQAQEVHEk	26	3	1	N-Term(iTRAQ4plex); K13(iTRAQ4plex)	0	0.992364	1.13739	1.15355	0	2.226e-07	6.66609	3	1754.93	0.0394073	4.7875	0
19743875	sQSSNDTFPTAMHIAAAIEVHEVLLPGLQk	1	1	1	N-Term(iTRAQ4plex); K30(iTRAQ4plex)	0	0.950752	1.07184	1.17043	0	2.22e-09	6.66604	4	3492.87	9.55846	102.051	0
150010552	vTSLEEELTDLRVEk	1	1	1	N-Term(iTRAQ4plex); K15(iTRAQ4plex)	0	0.7696	0.861505	2.32851	0	5.776e-09	6.66581	3	2049.13	-0.822883	70.0409	1
530400309	nVDLLSDMVQEHDEPILk	4	8	1	N-Term(iTRAQ4plex); K18(iTRAQ4plex)	0	1.05933	1.6213	1.69161	0	1.423e-08	6.66548	4	2383.25	3.59157	68.1131	0
4504505	icDFENASkPQSIQESTGSIIEVLSk	2	6	1	N-Term(iTRAQ4plex); C2(Carbamidomethyl); K9(iTRAQ4plex); K26(iTRAQ4plex)	0	0.758484	0.6005	0.614359	0	4.118e-08	6.66517	3	3312.73	-0.377948	87.4601	0
530381872	mAPcEFGVLNSLANVLSQHLNQk	2	6	1	N-Term(iTRAQ4plex); C4(Carbamidomethyl); K23(iTRAQ4plex)	0	0.5251	0.929493	0.376529	0	1.366e-08	6.66511	4	2858.5	2.31073	113.298	0
4758012	dSLYkDAMQYASESk	2	3	1	N-Term(iTRAQ4plex); K5(iTRAQ4plex); K15(iTRAQ4plex)	0	1.00784	0.664434	0.978429	0	2.112e-08	6.66434	3	2168.09	0.881934	54.5768	1
5729840	gIIHDPYSEFMVEEHELR	1	3	1	N-Term(iTRAQ4plex)	0	0.941501	0.867346	0.808268	0	3.746e-08	6.66342	4	2345.14	1.58818	64.7651	0
16507237	dNHLLGTFDLTGIPPAPR	65	1	1	N-Term(iTRAQ4plex)	0	0.938022	1.09855	1.201	0	4.675e-10	6.66314	3	2078.12	0.535016	67.4756	0
20149621	kLVNSVAGcADDALAGLVAcNPNLQLLQGHR	1	3	1	K1(iTRAQ4plex); N-Term(iTRAQ4plex); C9(Carbamidomethyl); C20(Carbamidomethyl)	0	0.817424	1.06666	0.437526	0	6.989e-10	6.66223	4	3562.88	-1.89176	104.725	1
65288071	aLSITLVQEPPPVSTVVHFk	2	4	1	N-Term(iTRAQ4plex); K20(iTRAQ4plex)	0	0.970922	0.484894	0.409234	0	2.117e-09	6.66205	3	2450.42	-0.774469	85.9511	0
530366880	nLEPEWAAAASEVkEQTk	2	6	1	N-Term(iTRAQ4plex); K14(iTRAQ4plex); K18(iTRAQ4plex)	0	0.86105	0.807906	4.18386	0	1.9e-09	6.66198	3	2433.29	-1.66872	58.5288	1
5031599	eLQAHGADELLkR	6	1	1	N-Term(iTRAQ4plex); K12(iTRAQ4plex)	0	1.12982	0.879764	3.65705	0	2.735e-10	6.66183	3	1767.99	-0.988521	26.2981	1
47419914	iGYPkPALLHSTFFPALQGAQTk	4	2	1	N-Term(iTRAQ4plex); K5(iTRAQ4plex); K23(iTRAQ4plex)	0	1.08691	0.693463	0.509361	0	4.439e-05	6.66158	5	2917.67	-0.324128	63.4272	0
69354671	fAALDNEEEDkEEEIIkEk	1	3	1	N-Term(iTRAQ4plex); K11(iTRAQ4plex); K17(iTRAQ4plex); K19(iTRAQ4plex)	0	0.820368	1.20989	1.07686	0	6.183e-07	6.66057	4	2855.49	-5.13977	43.6364	2
530388220	lDSTQVGEFLGDNDkFNk	1	3	1	N-Term(iTRAQ4plex); K15(iTRAQ4plex); K18(iTRAQ4plex)	0	0.93444	1.38148	1.43081	0	1.586e-08	6.66036	3	2459.29	2.93543	73.523	1
4758154	aLSDDGVSDLEDPTLTPLkDTER	2	2	1	N-Term(iTRAQ4plex); K19(iTRAQ4plex)	0	0.992674	1.09691	0.97954	0	1.808e-10	6.65974	3	2775.42	1.20097	70.8932	1
20270371	eDcSPADkPYIDEAR	3	1	1	N-Term(iTRAQ4plex); C3(Carbamidomethyl); K8(iTRAQ4plex)	0	1.16936	2.74634	0.408645	0	7.168e-07	6.65916	3	2053.97	-1.48051	20.6883	0
530389313	vTWHPLSADEGLHk	7	2	1	N-Term(iTRAQ4plex); K14(iTRAQ4plex)	0	0.915817	0.443774	0.829402	0	3.465e-08	6.65847	4	1878.01	-2.08326	58.6816	0
5803167	wQPDTEEEYEDSSGNVVNkk	3	2	1	N-Term(iTRAQ4plex); K19(iTRAQ4plex); K20(iTRAQ4plex)	0	1.09767	1.11873	1.77858	0	2.736e-08	6.65741	3	2786.34	-1.85893	42.5503	1
21361547	sNELGDVGVHcVLQGLQTPSck	5	1	1	N-Term(iTRAQ4plex); C11(Carbamidomethyl); C21(Carbamidomethyl); K22(iTRAQ4plex)	0	0.794456	1.14813	0.387473	0	1.302e-09	6.65702	3	2686.36	2.56676	64.9694	0
4507115	kQIWTLEQPPDEAGSAAVcLR	5	1	1	N-Term(iTRAQ4plex); K1(iTRAQ4plex); C19(Carbamidomethyl)	0	1.0241	0.667112	0.81847	0	5.563e-09	6.65501	3	2657.39	-1.63866	65.6778	1
14150134	aSLPTGEGSISHEEQk	2	2	1	N-Term(iTRAQ4plex); K16(iTRAQ4plex)	0	1.08849	0.512018	1.80992	0	7.859e-10	6.65491	3	1958	-1.85763	25.6101	0
62912457	vGTFFSEVkPAGPTVEQQGEMAR	1	4	1	N-Term(iTRAQ4plex); K9(iTRAQ4plex)	0	0.667825	3.77368	1.66363	0	4.892e-11	6.65332	3	2753.42	0.381251	60.5931	0
21361091	qTIGNScGTIGLIHAVANNQDk	1	2	1	N-Term(iTRAQ4plex); C7(Carbamidomethyl); K22(iTRAQ4plex)	0	0.986773	3.81724	0.60247	0	2.375e-10	6.65297	3	2599.35	-0.332385	55.3396	0
4501919	yDFLSESGESHAk	1	4	1	N-Term(iTRAQ4plex); K13(iTRAQ4plex)	0	1.2902	0.595979	0.415521	0	1.206e-08	6.65209	3	1757.86	-1.07276	35.8918	0
530388678	eMQDVDLAEVkPLVEk	6	2	1	N-Term(iTRAQ4plex); K11(iTRAQ4plex); K16(iTRAQ4plex)	0	0.891152	1.34075	1.12137	0	4.211e-10	6.65167	3	2275.27	3.32173	65.8868	0
54873613	gSGVGEcGDHPcLPNPcHGGAPcQNLEAGR	6	4	1	N-Term(iTRAQ4plex); C7(Carbamidomethyl); C12(Carbamidomethyl); C17(Carbamidomethyl); C23(Carbamidomethyl)	0	1.1542	0.445872	0.711716	0	9.418e-11	6.65158	4	3304.42	-0.587549	32.308	0
530393506	lLVSMcQGNRDENQSINHQMAQEDAQR	1	5	1	N-Term(iTRAQ4plex); C6(Carbamidomethyl)	0	0.922289	0.688814	1.52863	0	1.923e-07	6.65147	4	3316.53	-0.166559	43.1974	1
4557014	gAGAFGYFEVTHDITk	17	1	1	N-Term(iTRAQ4plex); K16(iTRAQ4plex)	0	0.813272	0.41124	0.43862	0	1.433e-09	6.64995	3	2001.03	-1.94197	67.0084	0
122939155	aPmVNPTLGVHEADLLk	3	1	1	N-Term(iTRAQ4plex); M3(Oxidation); K17(iTRAQ4plex)	0	1.0179	1.35587	1.43849	0	3.069e-07	6.64906	3	2109.16	-1.50764	47.6636	0
366039979	iSPDTVLHLILPESPGSHEESR	3	2	1	N-Term(iTRAQ4plex)	0	0.804356	0.970581	0.658572	0	7.268e-10	6.64843	4	2557.34	1.37137	103.433	0
15011972	rQEVISELLVTEAAHVR	2	9	1	N-Term(iTRAQ4plex)	0	1.20108	0.825367	1.09852	0	1.857e-07	6.64772	4	2094.17	-2.09874	66.1326	1
51100974	hIDYFNNQIIVDLVEQQHk	1	1	1	N-Term(iTRAQ4plex); K19(iTRAQ4plex)	0	1.25982	1.09423	0.53953	0	9.447e-09	6.64769	4	2641.39	-2.35372	81.6725	0
4507361	kQELVAELDQDEkDQQNTSR	1	2	1	N-Term(iTRAQ4plex); K1(iTRAQ4plex); K13(iTRAQ4plex)	0	0.934008	0.769357	0.879159	0	9.652e-07	6.64742	4	2806.46	1.08246	41.4666	2
530384249	lkETcVSGEDPTQGADLSPDEk	2	3	1	N-Term(iTRAQ4plex); K2(iTRAQ4plex); C5(Carbamidomethyl); K22(iTRAQ4plex)	0	0.951721	0.513093	0.664352	0	8.655e-10	6.64719	3	2808.39	-0.510034	45.7504	1
112382250	tAASGIPYHSEVPVSLk	4	2	1	N-Term(iTRAQ4plex); K17(iTRAQ4plex)	0	1.10008	0.377933	1.1768	0	3.536e-09	6.64715	3	2044.14	2.857	57.3929	0
148536853	sGAWDESGVFIYTTSNHIk	2	2	1	N-Term(iTRAQ4plex); K19(iTRAQ4plex)	0	1.09364	1.10335	0.602362	0	1.928e-09	6.6471	3	2400.21	-0.544714	68.9493	0
295844834	iLAEADGLSTNHWLIGTDk	5	1	1	N-Term(iTRAQ4plex); K19(iTRAQ4plex)	0	1.1175	1.48317	1.33856	0	6.659e-10	6.64671	3	2342.25	-3.21486	77.8998	0
380503846	iYDAVSGIDTQIIYHk	1	3	1	N-Term(iTRAQ4plex); K16(iTRAQ4plex)	0	1.59196	0.472821	0.434072	0	2.076e-08	6.6466	3	2124.16	-0.418844	70.994	0
54873613	dDcEQMTGLcSckPGVAGPk	4	4	1	N-Term(iTRAQ4plex); C3(Carbamidomethyl); C10(Carbamidomethyl); C12(Carbamidomethyl); K13(iTRAQ4plex); K20(iTRAQ4plex)	0	1.38801	0.247058	0.278866	0	2.65e-09	6.64583	3	2642.24	-0.333045	34.4306	0
61743954	hELTEISNVDVETQSGk	6	6	1	N-Term(iTRAQ4plex); K17(iTRAQ4plex)	0	0.840056	0.456505	0.819592	0	8.491e-09	6.64568	3	2174.12	-1.27399	40.1242	0
30578410	hLEEAFTSEHWLVR	3	1	1	N-Term(iTRAQ4plex)	0	0.968605	1.50945	0.738848	0	4.958e-09	6.64443	3	1897.97	-0.947206	73.3474	0
189083851	dLFGDkEFLPQSAFLk	2	1	1	N-Term(iTRAQ4plex); K6(iTRAQ4plex); K16(iTRAQ4plex)	0	0.578555	0.314508	0.464164	0	2.139e-07	6.64439	3	2287.28	4.1988	83.7384	1
4758516	scVEEPEPEPEAAEGDGDkk	6	4	1	N-Term(iTRAQ4plex); C2(Carbamidomethyl); K19(iTRAQ4plex); K20(iTRAQ4plex)	0	1.16521	1.40228	1.48373	0	1.993e-08	6.64396	3	2605.22	-1.96359	21.8197	1
148536853	kLDALcNIHENIR	4	2	1	N-Term(iTRAQ4plex); K1(iTRAQ4plex); C6(Carbamidomethyl)	0	1.08628	1.44786	0.948582	0	1.624e-07	6.64262	3	1884.03	-2.53761	36.0645	1
4557888	gGMGSGGLATGIAGGLAGmGGIQNEkETMQSLNDR	7	2	1	N-Term(iTRAQ4plex); M19(Oxidation); K26(iTRAQ4plex)	0	0.909999	0.622307	2.25648	0	2.301e-08	6.64261	4	3639.78	0.4849	84.3721	1
24234688	eRVEAVNmAEGIIHDTETk	2	1	1	N-Term(iTRAQ4plex); M8(Oxidation); K19(iTRAQ4plex)	0	1.00026	1.1441	1.56285	0	1.532e-06	6.64236	4	2446.25	0.684565	61.7752	1
4826760	vTGEADVEFATHEEAVAAMSk	5	1	1	N-Term(iTRAQ4plex); K21(iTRAQ4plex)	0	0.923785	1.06847	1.35616	0	1.666e-11	6.64194	3	2480.22	-0.541953	59.6097	0
13569901	aEkPPLSASSPQQRPPEPETGESAGTSR	2	1	1	N-Term(iTRAQ4plex); K3(iTRAQ4plex)	0	1.04885	1.03751	1.22918	0	1.183e-09	6.64172	4	3179.61	-0.892156	40.6699	0
530389313	hVEMTSLcAHWQVHR	1	2	1	N-Term(iTRAQ4plex); C8(Carbamidomethyl)	0	1.04055	0.342466	0.833807	0	9.39e-07	6.64166	5	2034.98	-2.09407	31.0636	0
18644734	rGEIIDNDTEEEFYLR	2	1	1	N-Term(iTRAQ4plex)	0	0.791319	0.900576	1.12035	0	9.147e-08	6.64129	3	2143.03	-4.05393	57.2475	1
47419914	kDYTSGAMLTGELkk	1	2	1	N-Term(iTRAQ4plex); K1(iTRAQ4plex); K14(iTRAQ4plex); K15(iTRAQ4plex)	0	2.03118	0.716503	1.30731	0	1.455e-07	6.64064	4	2218.25	-5.968	33.8402	2
23308577	kILQDGGLQVVEk	1	1	1	N-Term(iTRAQ4plex); K1(iTRAQ4plex); K13(iTRAQ4plex)	0	1.31509	0.931915	0.802193	0	3.384e-08	6.64031	3	1859.13	-1.80928	29.5872	1
45505149	aVkDELLGEkPEVk	2	7	1	N-Term(iTRAQ4plex); K3(iTRAQ4plex); K10(iTRAQ4plex); K14(iTRAQ4plex)	0	1.13884	0.596772	0.262561	0	2.126e-09	6.64025	3	2131.28	-1.72563	36.4533	1
5031593	gFESPSDNSSAMLLQWHEk	7	2	1	N-Term(iTRAQ4plex); K19(iTRAQ4plex)	0	1.44307	0.977881	1.48844	0	3.477e-09	6.64014	3	2451.18	-3.47356	67.49	0
117190174	qkVDSLLENLEk	9	7	1	N-Term(iTRAQ4plex); K2(iTRAQ4plex); K12(iTRAQ4plex)	0	0.97835	0.950672	1.60212	0	1.402e-07	6.64005	3	1848.08	-1.54949	47.3726	1
5174447	tNHIGHTGYLNTVTVSPDGSLcASGGk	8	4	1	N-Term(iTRAQ4plex); C22(Carbamidomethyl); K27(iTRAQ4plex)	0	1.07076	1.38964	1.20597	0	2.32e-09	6.63981	4	3031.51	-2.20551	60.2922	0
221316593	dEYGkPLSYPLEIHVk	3	1	1	N-Term(iTRAQ4plex); K5(iTRAQ4plex); K16(iTRAQ4plex)	0	0.932055	0.679911	10.5028	0	9.094e-09	6.63956	3	2320.3	1.68983	61.9229	0
4557781	rFPHGIPFLADYVHSLGLk	4	1	1	N-Term(iTRAQ4plex); K19(iTRAQ4plex)	0	0.859631	0.899758	0.962529	0	1.279e-08	6.63941	4	2455.39	0.330622	83.9379	1
5453595	sALFAQINQGESITHALk	14	1	1	N-Term(iTRAQ4plex); K18(iTRAQ4plex)	0	0.943684	0.924971	1.70284	0	7.078e-11	6.63884	3	2216.23	-1.15215	57.1753	0
31377806	gSVTFHcALGPEVANVAk	5	2	1	N-Term(iTRAQ4plex); C7(Carbamidomethyl); K18(iTRAQ4plex)	0	0.996295	0.320063	1.13667	0	7.345e-10	6.63849	3	2145.14	1.62577	66.8151	0
14150134	rVEPVcSGLQAQILHcYR	2	2	1	N-Term(iTRAQ4plex); C6(Carbamidomethyl); C16(Carbamidomethyl)	0	0.789841	0.723835	0.819056	0	4.795e-08	6.63845	4	2330.2	-0.412918	48.102	1
116063573	lVSNHSLHETSSVFVDSLTk	7	2	1	N-Term(iTRAQ4plex); K20(iTRAQ4plex)	0	1.01623	0.897782	0.443451	0	1.214e-09	6.63839	3	2488.33	-0.609142	49.8135	0
22749479	eVLELGQVLDTGkR	1	1	1	N-Term(iTRAQ4plex); K13(iTRAQ4plex)	0	0.92477	0.711995	1.40456	0	6.913e-08	6.63782	3	1845.07	3.1742	69.9044	1
62241011	eVIVAkDEVAHTLTENR	1	2	1	N-Term(iTRAQ4plex); K6(iTRAQ4plex)	0	1.16043	0.601721	0.920114	0	2.527e-07	6.63762	3	2212.21	-3.65221	40.8012	1
4507877	sLLDASEEAIkk	4	4	1	N-Term(iTRAQ4plex); K11(iTRAQ4plex); K12(iTRAQ4plex)	0	1.59997	0.634759	0.968922	0	3.539e-08	6.6365	3	1736.01	-1.12194	48.5598	1
41872631	lFDHPESPTPNPTEPLFLAQAEVYk	4	1	1	N-Term(iTRAQ4plex); K25(iTRAQ4plex)	0	0.887987	2.13458	1.30784	0	7.663e-07	6.6361	4	3128.62	1.46013	87.3338	0
16596694	gAHLTALEMLTAFASHIR	1	1	1	N-Term(iTRAQ4plex)	0	0.594154	0.512413	0.479568	0	3.673e-09	6.63592	4	2083.13	2.6657	102.308	0
4506585	qAVDFLSNEGHIYSTVDDDHFk	3	2	1	N-Term(iTRAQ4plex); K22(iTRAQ4plex)	0	0.928011	0.730314	1.13603	0	8.924e-10	6.63461	4	2825.36	-1.3592	53.3075	0
40549448	gIRPFPSEETTENDDDVYR	1	3	1	N-Term(iTRAQ4plex)	0	1.04414	0.877397	2.05545	0	2.209e-08	6.63417	3	2384.11	-2.41296	45.7952	0
5174411	gQWGTVcDDGWDIkDVAVLcR	1	2	1	N-Term(iTRAQ4plex); C7(Carbamidomethyl); K14(iTRAQ4plex); C20(Carbamidomethyl)	0	1.29152	0.369556	0.641745	0	1.462e-07	6.63416	3	2738.33	2.36418	99.1711	1
10835067	eVTWEVLEGEVEkEALk	2	1	1	N-Term(iTRAQ4plex); K13(iTRAQ4plex); K17(iTRAQ4plex)	0	1.07948	1.41538	1.47707	0	8.632e-08	6.63401	3	2420.32	-2.73796	86.4212	1
105990532	aEPLAFTFSHDYk	2	1	1	N-Term(iTRAQ4plex); K13(iTRAQ4plex)	0	1.32067	0.398771	0.728391	0	6.763e-08	6.63295	3	1813.94	0.486057	60.3476	0
530378678	dAVVQHSQLAAAVENLk	1	2	1	N-Term(iTRAQ4plex); K17(iTRAQ4plex)	0	0.900805	0.627384	0.9084	0	3.254e-09	6.63291	3	2081.16	1.20225	65.6795	0
145580600	lcITPLVcVLNSDRk	1	1	1	N-Term(iTRAQ4plex); C2(Carbamidomethyl); C8(Carbamidomethyl); K15(iTRAQ4plex)	0	1.53186	0.537599	0.27969	0	6.908e-09	6.63273	3	2076.16	3.89742	79.0482	1
20149695	sISDAPAPAYHDPLYLEDQVSHR	2	1	1	N-Term(iTRAQ4plex)	0	0.688324	0.863254	0.948693	0	3.342e-09	6.63268	4	2725.33	-1.0828	55.4332	0
18139549	aNHSFTPNcIYDMFVHPR	1	1	1	N-Term(iTRAQ4plex); C9(Carbamidomethyl)	0	0.909507	0.922978	0.611311	0	5.782e-07	6.63138	4	2350.11	3.83129	91.2052	0
4557888	gGmGSGGLATGIAGGLAGmGGIQNEkETMQSLNDR	8	2	1	N-Term(iTRAQ4plex); M3(Oxidation); M19(Oxidation); K26(iTRAQ4plex)	0	0.789012	0.766368	2.78423	0	1.301e-08	6.63056	4	3655.79	5.07925	67.0745	1
4505529	nWGLSFYADkPETTk	4	1	1	N-Term(iTRAQ4plex); K10(iTRAQ4plex); K15(iTRAQ4plex)	0	0.817055	0.418036	0.360859	0	4.018e-08	6.63026	3	2189.16	-0.454234	72.7373	0
222831595	nVDQSLIHEAEHDNLVk	1	1	1	N-Term(iTRAQ4plex); K17(iTRAQ4plex)	0	1.10667	0.797774	0.952834	0	1.804e-09	6.63019	4	2249.18	-0.471975	49.257	0
205277386	gYDSAGVGFDGGNDkDWEANAck	3	2	1	N-Term(iTRAQ4plex); K15(iTRAQ4plex); C22(Carbamidomethyl); K23(iTRAQ4plex)	0	1.27171	4.80506	2.31182	0	2.447e-08	6.63009	3	2865.31	-0.651255	64.1839	1
530406178	eLELMFGcQVEGDAAETPPRPR	1	2	1	N-Term(iTRAQ4plex); C8(Carbamidomethyl)	0	0.976627	1.04399	1.01008	0	9.446e-10	6.62843	3	2646.27	-1.72999	58.9405	0
213511012	lDVGNAEVkLEEENR	4	2	1	N-Term(iTRAQ4plex); K9(iTRAQ4plex)	0	0.927077	0.730837	2.19103	0	8.431e-09	6.62808	3	2003.06	-0.72322	51.1518	1
87299628	rNENSEVDTSAGSGSAPSVLHQR	1	3	1	N-Term(iTRAQ4plex)	0	1.19876	0.733746	1.1887	0	1.357e-09	6.62751	4	2542.24	0.629935	24.7532	1
4505753	fSGWYDADLSPAGHEEAk	7	1	1	N-Term(iTRAQ4plex); K18(iTRAQ4plex)	0	1.15533	1.19839	1.40921	0	1.234e-08	6.62658	3	2268.08	-1.10174	59.3631	0
119395740	gIVSkDEITFVSGAPR	1	3	1	N-Term(iTRAQ4plex); K5(iTRAQ4plex)	0	0.968289	0.292089	1.82364	0	9.755e-08	6.62642	3	1964.11	1.26728	70.903	1
4758032	sFGSAQEFAWAHDSSEYAIR	2	1	1	N-Term(iTRAQ4plex)	0	1.15435	2.18972	1.35327	0	1.848e-09	6.62638	3	2403.12	1.57199	69.4935	0
10716563	iVDDWANDGWGLkk	3	2	1	N-Term(iTRAQ4plex); K13(iTRAQ4plex); K14(iTRAQ4plex)	0	0.789794	0.804078	2.67829	0	1.082e-07	6.62519	3	2049.13	6.76137	81.9413	1
63162572	vEkIPGGIIEDScVLR	1	3	1	N-Term(iTRAQ4plex); K3(iTRAQ4plex); C13(Carbamidomethyl)	0	0.78932	0.705144	1.86377	0	2.306e-09	6.62515	3	2073.17	3.23604	69.3521	1
31542984	nPLVWVHASPEHVVVTR	4	2	1	N-Term(iTRAQ4plex)	0	1.04946	0.495486	0.590352	0	2.511e-08	6.62398	4	2084.15	-0.113262	54.5511	0
61743954	vDINTPDVDVHGPDWHLk	8	6	1	N-Term(iTRAQ4plex); K18(iTRAQ4plex)	0	1.00428	0.363195	1.04922	0	1.252e-06	6.62385	4	2345.21	0.890846	61.3358	0
229094128	dSHTSVTMEALLYkPIDR	3	3	1	N-Term(iTRAQ4plex); K14(iTRAQ4plex)	0	0.911227	0.943279	1.49676	0	2.823e-06	6.62356	4	2364.25	1.54294	77.2731	0
68160937	aSAPSPNAQVAcDHcLk	3	1	1	N-Term(iTRAQ4plex); C12(Carbamidomethyl); C15(Carbamidomethyl); K17(iTRAQ4plex)	0	0.935745	1.23755	0.702797	0	1.355e-08	6.62209	3	2114.03	-0.817073	24.0868	0
4557367	aQHVFQHAVPQEGkPITNQk	1	1	1	N-Term(iTRAQ4plex); K14(iTRAQ4plex); K20(iTRAQ4plex)	0	1.28122	1.1757	0.815407	0	3.211e-08	6.62194	4	2689.49	-0.458129	22.7188	0
33519428	vVGFHVLGPNAGEVTQGFAAALk	3	7	1	N-Term(iTRAQ4plex); K23(iTRAQ4plex)	0	0.776179	3.26854	0.639755	0	2.387e-09	6.62165	3	2570.43	-0.278134	101.916	0
5453599	eGAAHAFAQYNLDQFTPVk	3	1	1	N-Term(iTRAQ4plex); K19(iTRAQ4plex)	0	1.16553	1.07025	0.683743	0	4.196e-08	6.62144	3	2395.22	-3.1036	67.5773	0
195976805	vAIVkPGVPMEIVLNk	4	2	1	N-Term(iTRAQ4plex); K5(iTRAQ4plex); K16(iTRAQ4plex)	0	0.685225	1.20738	2.10293	0	2.699e-06	6.62109	3	2139.34	2.35392	78.006	0
166235178	aQPFVAAANIDDkR	3	2	1	N-Term(iTRAQ4plex); K13(iTRAQ4plex)	0	1.3481	2.10775	1.16677	0	1.301e-09	6.62098	3	1803.98	-5.94787	24.8932	1
40353734	dELHIVEAEAMNYEGSPIk	4	5	1	N-Term(iTRAQ4plex); K19(iTRAQ4plex)	0	0.996844	1.21863	1.02993	0	3.371e-09	6.62062	3	2433.23	4.3211	92.759	0
353731086	aNFELTSVTQFAAHQENk	1	4	1	N-Term(iTRAQ4plex); K18(iTRAQ4plex)	0	1.14688	0.820999	1.29796	0	2.535e-09	6.6196	3	2323.19	0.089803	63.3139	0
66346730	rGTGGVDTAATGGVFDISNLDR	2	3	1	N-Term(iTRAQ4plex)	0	0.850315	0.843027	1.01229	0	2.773e-09	6.61923	3	2323.18	2.71215	70.603	1
530368098	eELSALVAPAFAHTSQVLVDk	4	5	1	N-Term(iTRAQ4plex); K21(iTRAQ4plex)	0	0.839994	1.23502	0.947019	0	1.073e-09	6.61919	3	2513.38	-0.86871	75.2601	0
14165270	rLDEYTQEEIDAFPR	2	1	1	N-Term(iTRAQ4plex)	0	0.804605	0.755616	0.993033	0	1.841e-06	6.61786	3	2026	0.832048	78.3619	1
22538465	dAVSGMGVIVHIIEkDk	2	1	1	N-Term(iTRAQ4plex); K15(iTRAQ4plex); K17(iTRAQ4plex)	0	1.2017	0.989124	1.52129	0	4.285e-09	6.61719	4	2243.28	-1.85044	81.4886	1
4506623	nIDDGTSDRPYSHALVAGIDR	11	1	1	N-Term(iTRAQ4plex)	0	0.839826	1.63946	1.88857	0	7.498e-07	6.61657	4	2416.19	-1.92641	38.5884	0
91718899	iADPEHDHTGFLTEYVATR	4	3	1	N-Term(iTRAQ4plex)	0	1.26214	0.695501	1.06217	0	5.025e-09	6.61656	3	2316.14	0.512002	61.67	0
60279268	rPHDYQPLPGMSENPSVYVPGVVSTVVPDSAHk	4	2	1	N-Term(iTRAQ4plex); K33(iTRAQ4plex)	0	1.05983	0.81611	0.925047	0	1.438e-08	6.6165	4	3847.97	0.968085	71.5767	0
9257257	lYSILGTTLkDEGk	4	4	1	N-Term(iTRAQ4plex); K10(iTRAQ4plex); K14(iTRAQ4plex)	0	1.1236	1.21442	0.947475	0	2.207e-06	6.61622	3	1970.16	2.89444	55.8217	1
18390331	fVLQDGAHHMVDSNEISFIR	2	2	1	N-Term(iTRAQ4plex)	0	0.883497	1.30681	0.975211	0	1.055e-08	6.61575	3	2459.24	4.43033	66.2371	0
115529484	vGSPFELVVSGNkR	1	4	1	N-Term(iTRAQ4plex); K13(iTRAQ4plex)	0	1.31778	0.392932	0.896066	0	9.693e-08	6.61532	3	1777.02	0.334454	59.9799	1
100913206	nELMYQLEQDHDLQAILQER	2	1	1	N-Term(iTRAQ4plex)	0	0.842733	1.26901	0.896398	0	2.352e-09	6.61491	3	2630.3	1.17192	96.9219	0
7661968	aSPDQNASTHTPQSSVk	7	4	1	N-Term(iTRAQ4plex); K17(iTRAQ4plex)	0	1.03778	0.900473	1.57593	0	7.799e-09	6.61435	3	2043.03	-0.979627	5.68012	0
4758274	iVITGDADIDHDQVLVQAIk	3	21	1	N-Term(iTRAQ4plex); K20(iTRAQ4plex)	0	0.669469	0.316528	0.294113	0	4.189e-08	6.61422	3	2451.36	-2.67318	77.4137	0
294489346	gPLLHISPAEELYFGSTESGEk	2	3	1	N-Term(iTRAQ4plex); K22(iTRAQ4plex)	0	1.1809	1.2605	1.62077	0	2.75e-08	6.61408	3	2649.37	1.71956	77.059	0
530366167	dNVcSPGGATIHALHFLESGGFR	2	4	1	N-Term(iTRAQ4plex); C4(Carbamidomethyl)	0	0.655806	1.92149	0.785265	0	1.364e-08	6.6139	4	2586.26	0.275654	65.5163	0
530380520	eDAQEIADTPSGDkTSLETR	2	1	1	N-Term(iTRAQ4plex); K14(iTRAQ4plex)	0	1.15937	0.622921	1.43838	0	2.61e-10	6.61353	3	2451.21	-1.53922	24.3232	1
4503635	lAVTTHGLPcLAWASAQAk	4	1	1	N-Term(iTRAQ4plex); C10(Carbamidomethyl); K19(iTRAQ4plex)	0	0.822429	0.378685	0.489483	0	4.807e-08	6.6133	3	2283.26	5.38668	71.8089	0
28178832	lNEHFLNTTDFLDTIk	7	3	1	N-Term(iTRAQ4plex); K16(iTRAQ4plex)	0	0.853215	1.26686	1.42368	0	7.452e-08	6.61326	3	2209.18	1.76061	85.049	0
530436796	rcPAPGDTQHSEEAEPEPSQEAESGSWER	1	3	1	N-Term(iTRAQ4plex); C2(Carbamidomethyl)	0	4.38571	1.471	3.104	0	4.667e-09	6.61278	4	3397.47	-1.58394	22.5893	1
4502119	eLPQASGLLHHccFYk	9	2	1	N-Term(iTRAQ4plex); C12(Carbamidomethyl); C13(Carbamidomethyl); K16(iTRAQ4plex)	0	1.60972	0.243793	0.177689	0	1.949e-07	6.61274	4	2248.12	-1.48959	49.8134	0
530370094	iSAScQHPTAFEEAIPk	1	4	1	N-Term(iTRAQ4plex); C5(Carbamidomethyl); K17(iTRAQ4plex)	0	1.44107	0.840497	0.571769	0	1.296e-07	6.61225	3	2174.11	-3.91589	33.5294	0
155030230	gPSHPLDLGTSSPNTSQIHWTPYR	2	3	1	N-Term(iTRAQ4plex)	0	1.03605	0.539827	0.556718	0	1.155e-10	6.61191	4	2792.39	0.704999	48.7976	0
4506661	tcTTVAFTQVNSEDkGALAk	3	1	1	N-Term(iTRAQ4plex); C2(Carbamidomethyl); K15(iTRAQ4plex); K20(iTRAQ4plex)	0	0.969858	0.911724	1.02749	0	7.248e-09	6.61179	3	2573.35	-3.9234	31.2505	1
530372448	eHPWEVMPDLYFYRDPEEIEkEEQAAAEk	4	3	1	N-Term(iTRAQ4plex); K21(iTRAQ4plex); K29(iTRAQ4plex)	0	1.04472	1.7993	2.52269	0	2.161e-05	6.61134	4	4010.92	-7.30561	68.465	2
208610002	sMEQVcGGDkPYIAPSDLER	1	2	1	N-Term(iTRAQ4plex); C6(Carbamidomethyl); K10(iTRAQ4plex)	0	1.37033	2.41883	1.56093	0	5.122e-09	6.61119	3	2540.23	-1.37271	49.0732	0
530413154	lDLRDPAALFETHGAEEIR	1	2	1	N-Term(iTRAQ4plex)	0	0.766867	1.28156	0.745642	0	2.669e-08	6.61117	4	2297.19	-5.69894	74.6948	1
156616290	iGAAQFSDTYHPEFPLGTFIGEk	5	1	1	N-Term(iTRAQ4plex); K23(iTRAQ4plex)	0	1.66882	0.0314175	0.270243	0	2.998e-09	6.61109	3	2813.44	0.452257	78.6516	0
88703041	nkDVLQAETSQQLccQk	2	3	1	N-Term(iTRAQ4plex); K2(iTRAQ4plex); C14(Carbamidomethyl); C15(Carbamidomethyl); K17(iTRAQ4plex)	0	1.18589	1.31799	1.35192	0	3.065e-06	6.61107	4	2482.27	-3.61287	30.3247	1
119964726	gNIQLSYSDGDDcGHGk	1	1	1	N-Term(iTRAQ4plex); C13(Carbamidomethyl); K17(iTRAQ4plex)	0	1.30668	1.46635	0.730173	0	1.247e-09	6.61105	3	2110.96	-3.41761	27.7466	0
4503523	sDWEVkEEMDFPQLMk	2	2	1	N-Term(iTRAQ4plex); K6(iTRAQ4plex); K16(iTRAQ4plex)	0	1.22878	1.30906	1.2934	0	6.962e-08	6.6109	3	2444.22	0.0870775	65.6907	1
148664205	aLEEPANDIkEDAIAPR	2	2	1	N-Term(iTRAQ4plex); K10(iTRAQ4plex)	0	1.7321	0.160164	0.25309	0	8.326e-09	6.60879	3	2140.15	-1.09233	54.1456	1
45439327	lHSEGDQLLAAEHPGR	2	1	1	N-Term(iTRAQ4plex)	0	0.976301	0.268707	0.735213	0	4.17e-08	6.60865	4	1873.97	0.847634	26.4632	0
20149635	lAHGGQVNLDMEDHRDEDFVkPk	1	4	1	N-Term(iTRAQ4plex); K21(iTRAQ4plex); K23(iTRAQ4plex)	0	1.11787	0.67847	0.867301	0	2.212e-06	6.60816	5	3082.56	-3.12366	34.9663	1
51599151	sGTIcSSELPGAFEAAGFHLNEHLYNMIIR	2	3	1	N-Term(iTRAQ4plex); C5(Carbamidomethyl)	0	1.03587	0.462163	1.66414	0	2.693e-08	6.60766	4	3478.71	3.51882	113.794	0
223029410	lLAALLEDEGGSGRPLLQAAk	1	2	1	N-Term(iTRAQ4plex); K21(iTRAQ4plex)	0	1.0353	0.531508	0.614254	0	5.236e-08	6.60763	3	2410.4	3.31962	95.2724	0
8922712	sTLMDTLFNTkFESDPATHNEPGVR	1	4	1	N-Term(iTRAQ4plex); K11(iTRAQ4plex)	0	0.90856	0.827521	0.816866	0	8.869e-06	6.60748	4	3095.51	-7.62659	85.2666	1
25777602	lGEkDTSLYRPALEELRR	2	1	1	N-Term(iTRAQ4plex); K4(iTRAQ4plex)	0	0.92169	0.813469	2.78496	0	0.001472	6.60734	4	2434.36	-2.44639	48.1796	2
14790119	gTELDcGIETDSGVDDDMAcHk	2	1	1	N-Term(iTRAQ4plex); C6(Carbamidomethyl); C20(Carbamidomethyl); K22(iTRAQ4plex)	0	1.19598	1.42706	2.21921	0	1.391e-10	6.607	3	2713.16	0.327766	37.3674	0
4506671	iLDSVGIEADDDRLNk	7	4	1	N-Term(iTRAQ4plex); K16(iTRAQ4plex)	0	0.879793	1.4033	2.76858	0	4.058e-08	6.60672	3	2061.1	-4.34519	50.7972	1
330688408	gDTLIGQcADHLQAk	1	3	1	N-Term(iTRAQ4plex); C8(Carbamidomethyl); K15(iTRAQ4plex)	0	1.17849	0.619769	0.508969	0	4.99e-08	6.60629	3	1914.99	-1.35392	34.5084	0
20127454	aFTHTAQYDEAISDYFR	4	1	1	N-Term(iTRAQ4plex)	0	0.739059	1.08392	1.28772	0	1.875e-07	6.60498	3	2179.02	-1.25077	70.8067	0
115527062	dVTVTAIGIGDMFHEk	3	3	1	N-Term(iTRAQ4plex); K16(iTRAQ4plex)	0	1.56421	0.196039	0.124231	0	2.181e-08	6.6045	3	2021.06	1.1235	78.259	0
61743954	aPEVNLNAPDVDVHGPDWNLk	6	5	1	N-Term(iTRAQ4plex); K21(iTRAQ4plex)	0	0.979212	0.434468	1.12146	0	3.529e-07	6.6031	3	2588.36	7.89361	72.5199	0
42794752	gIIVHTMAAVEALGAk	2	1	1	N-Term(iTRAQ4plex); K16(iTRAQ4plex)	0	1.21433	1.27414	0.818857	0	8.597e-09	6.60228	3	1869.09	3.15308	94.0721	0
4557733	gQSGScVDVNEcLTPGVcAHGk	5	1	1	N-Term(iTRAQ4plex); C6(Carbamidomethyl); C12(Carbamidomethyl); C18(Carbamidomethyl); K22(iTRAQ4plex)	0	1.7071	1.27485	1.28511	0	5.177e-10	6.60196	3	2620.21	-0.596829	35.7149	0
9624998	vTGEADVEFATHEDAVAAMAk	4	1	1	N-Term(iTRAQ4plex); K21(iTRAQ4plex)	0	0.898643	1.01147	1.52683	0	7.233e-10	6.60168	3	2450.21	0.174179	60.7692	0
4504445	kLFIGGLSFETTDESLR	6	3	1	N-Term(iTRAQ4plex); K1(iTRAQ4plex)	0	1.0453	1.32184	2.0562	0	3.401e-08	6.60154	3	2201.21	1.40245	65.5832	1
42741682	eVEDkESEGEEEDEDEDLSk	1	2	1	N-Term(iTRAQ4plex); K5(iTRAQ4plex); K20(iTRAQ4plex)	0	1.81827	2.41735	4.63409	0	1.874e-08	6.60102	3	2772.23	-4.90685	26.2243	1
4502149	ePcVESLVSQYFQTVTDYGk	11	1	1	N-Term(iTRAQ4plex); C3(Carbamidomethyl); K20(iTRAQ4plex)	0	1.04909	0.226869	0.19872	0	5.491e-07	6.60006	3	2638.29	-1.34	104.809	0
14210536	eIVHIQAGQcGNQIGTk	2	2	1	N-Term(iTRAQ4plex); C10(Carbamidomethyl); K17(iTRAQ4plex)	0	0.76737	0.978762	1.00006	0	6.929e-08	6.59934	3	2141.13	-3.62209	20.5858	0
4503649	iTVVAGEHNIEETEHTEQkR	2	3	1	N-Term(iTRAQ4plex); K19(iTRAQ4plex)	0	0.914388	0.553406	1.06259	0	1.829e-07	6.59909	5	2608.36	0.376157	42.7576	1
4506675	nLVEQHIQDIVVHYTFNk	3	1	1	N-Term(iTRAQ4plex); K18(iTRAQ4plex)	0	0.842719	2.30788	0.733407	0	1.121e-08	6.59886	3	2485.36	4.98288	86.2647	0
4505235	vLSVETPLSIQAHPNkELAEk	1	4	1	N-Term(iTRAQ4plex); K16(iTRAQ4plex); K21(iTRAQ4plex)	0	1.13666	1.07465	1.1947	0	1.419e-07	6.59814	4	2735.57	0.164919	71.1678	1
150418007	nRPDYVSEEEEDDEDFETAVk	1	7	1	N-Term(iTRAQ4plex); K21(iTRAQ4plex)	0	1.35172	2.35144	2.1321	0	2.126e-09	6.59768	3	2804.26	0.601956	47.6902	0
8923001	eAEHHcLLHSPIPVNcPIR	4	1	1	N-Term(iTRAQ4plex); C6(Carbamidomethyl); C16(Carbamidomethyl)	0	0.960285	1.00246	1.17196	0	2.041e-08	6.5976	4	2423.21	-1.80165	39.4939	0
7662358	lGDHGYDNSLPSMHPFLAAHGPAFHk	2	1	1	N-Term(iTRAQ4plex); K26(iTRAQ4plex)	0	0.875904	0.654399	1.07112	0	2.503e-07	6.5971	5	3104.54	-0.945215	41.9716	0
530364759	dTYHPMSEYPTYHTHGR	1	34	1	N-Term(iTRAQ4plex)	0	0.877927	0.596648	1.21075	0	3.528e-08	6.59685	4	2236	-1.28594	16.7462	0
10835073	lGEVVNTHGPVEPDkDNIR	3	3	1	N-Term(iTRAQ4plex); K15(iTRAQ4plex)	0	0.946953	1.50431	1.17272	0	4.542e-08	6.59608	4	2377.27	-0.762755	36.0357	1
530390941	lSAQAQVAEDILDkYR	1	5	1	N-Term(iTRAQ4plex); K14(iTRAQ4plex)	0	0.546846	1.15225	0.827018	0	6.18e-09	6.59594	3	2108.16	0.653291	92.752	1
41393599	aGVSISVVHGNLSEEAAk	1	2	1	N-Term(iTRAQ4plex); K18(iTRAQ4plex)	0	0.668314	1.33655	0.839708	0	3.769e-09	6.59538	3	2056.13	-0.646526	30.9256	0
21361462	lSDVDRDGMLDDEEFALASHLIEAk	2	2	1	N-Term(iTRAQ4plex); K25(iTRAQ4plex)	0	1.08688	0.089211	0.169739	0	2.478e-08	6.59537	4	3077.53	-0.402816	80.3414	1
193794826	fALPSPQHILGLPVGQHIYLSAR	5	3	1	N-Term(iTRAQ4plex)	0	0.953772	0.504481	0.987151	0	1.138e-07	6.59501	4	2658.5	1.10519	89.7031	0
4503011	eALIQFLEQVHQGIk	2	1	1	N-Term(iTRAQ4plex); K15(iTRAQ4plex)	0	0.825702	0.336136	0.381197	0	1.301e-09	6.595	3	2041.17	3.07691	108.926	0
4757766	hQIVEVAGDDkYGR	5	2	1	N-Term(iTRAQ4plex); K11(iTRAQ4plex)	0	1.07456	1.0995	1.36089	0	1.328e-08	6.59445	3	1875	-0.404648	35.7405	1
530385565	iPNIYAIGDVVAGPMLAHk	6	3	1	N-Term(iTRAQ4plex); K19(iTRAQ4plex)	0	0.937155	0.818369	0.854951	0	1.252e-08	6.59357	3	2267.28	0.348881	96.3445	0
194097323	nNTVGLIQLNRPk	2	1	1	N-Term(iTRAQ4plex); K13(iTRAQ4plex)	0	0.88913	0.994022	1.11735	0	3.359e-09	6.59138	3	1755.04	-2.62568	39.0839	0
530421174	aALEAIDELDLFGAHGGR	1	5	1	N-Term(iTRAQ4plex)	0	0.814621	0.713333	0.836552	0	4.661e-10	6.59135	3	1999.05	4.35105	106.638	0
7108338	kLEPLSQDEDQHADLTQSR	1	3	1	N-Term(iTRAQ4plex); K1(iTRAQ4plex)	0	1.12996	1.16528	1.46259	0	7.285e-09	6.59108	4	2498.26	-3.80867	31.193	1
4502403	dLPETLNELHLDHNk	12	3	1	N-Term(iTRAQ4plex); K15(iTRAQ4plex)	0	1.38706	0.588551	0.709224	0	5.595e-09	6.59021	3	2076.09	-3.95809	51.2583	0
30410798	kYSIFTEkDEILSDVASR	1	4	1	N-Term(iTRAQ4plex); K1(iTRAQ4plex); K8(iTRAQ4plex)	0	0.93688	1.38648	0.774988	0	2.584e-07	6.59015	4	2533.39	0.442179	84.7784	2
66346679	sEEAHAEDSVMDHHFR	5	4	1	N-Term(iTRAQ4plex)	0	1.26181	1.00004	1.074	0	1.242e-08	6.58986	4	2040.89	-3.25636	8.56618	0
6912388	eNFMTVDQDGSGTVEHHELR	3	3	1	N-Term(iTRAQ4plex)	0	1.49014	0.866301	0.934448	0	9.656e-09	6.58979	4	2445.12	-0.100343	42.6632	0
217330598	lLDDAMAADkSDEWFAk	1	1	1	N-Term(iTRAQ4plex); K10(iTRAQ4plex); K17(iTRAQ4plex)	0	1.27385	0.806798	2.44825	0	2.121e-08	6.58956	3	2358.2	0.0546318	65.3112	1
4506617	gLDVDSLVIEHIQVNk	12	4	1	N-Term(iTRAQ4plex); K16(iTRAQ4plex)	0	1.03128	1.93243	1.63204	0	2.176e-08	6.58849	3	2067.17	2.78565	91.3196	0
52426774	nGkPVTTGVSETVFLPR	1	3	1	N-Term(iTRAQ4plex); K3(iTRAQ4plex)	0	0.991428	0.73807	0.846012	0	3.484e-09	6.58846	3	2090.18	-0.398124	67.1852	0
47834348	gRQDGSESEAVAVALAGR	1	2	1	N-Term(iTRAQ4plex)	0	0.87507	0.722483	0.849561	0	8.784e-08	6.58747	3	1916.99	1.76289	59.04	1
6912482	lTSLAAALDENkDGk	1	3	1	N-Term(iTRAQ4plex); K12(iTRAQ4plex); K15(iTRAQ4plex)	0	0.91637	1.17915	2.04443	0	1.409e-08	6.58582	3	1978.12	2.61605	62.4029	1
47132519	vTRPQELDLTHQGQPITEEEQAAk	1	1	1	N-Term(iTRAQ4plex); K24(iTRAQ4plex)	0	0.901728	0.917413	0.876676	0	2.553e-08	6.58578	4	3006.57	-1.51896	38.7889	0
16418381	eTTGTGPNVYHENDTIAk	1	1	1	N-Term(iTRAQ4plex); K18(iTRAQ4plex)	0	1.10166	1.37356	0.70986	0	2.469e-07	6.58574	3	2235.11	-2.41378	13.8906	0
4503529	kGVAINMVTEEDkR	4	1	1	N-Term(iTRAQ4plex); K1(iTRAQ4plex); K13(iTRAQ4plex)	0	1.15364	1.62394	2.00105	0	3.361e-07	6.58498	4	2022.13	-4.23174	12.3327	2
77404397	hFVDSHHQkPVNAIIEHVR	6	2	1	N-Term(iTRAQ4plex); K9(iTRAQ4plex)	0	1.03087	1.52425	0.804168	0	1.333e-05	6.58468	5	2551.39	-0.167954	22.1748	0
18379349	hEALkENGVTHPIDYHTTDYVDEIkk	1	3	1	N-Term(iTRAQ4plex); K5(iTRAQ4plex); K25(iTRAQ4plex); K26(iTRAQ4plex)	0	1.20769	0.548876	0.654718	0	0.001167	6.58464	7	3628.89	-5.44919	38.3461	2
4506649	sINPLGGFVHYGEVTNDFVMLk	7	2	1	N-Term(iTRAQ4plex); K22(iTRAQ4plex)	0	0.655974	1.35723	1.55712	0	1.299e-08	6.58455	3	2725.43	2.58507	100.885	0
33457316	eTPRPLMPPTkPFLAPETTSPGDRVETPVGER	1	2	1	N-Term(iTRAQ4plex); K11(iTRAQ4plex)	0	1.10973	0.719814	1.47106	0	6.592e-06	6.5824	5	3791.01	0.71404	72.9677	1
139948432	fLHPQGSLTIQHATQR	1	2	1	N-Term(iTRAQ4plex)	0	0.951185	2.73604	0.892569	0	6.449e-08	6.58239	4	1978.08	2.2373	40.9852	0
530365535	lDkDNLSYIEHIFEISR	3	2	1	N-Term(iTRAQ4plex); K3(iTRAQ4plex)	0	1.07699	1.01303	0.9442	0	8.671e-09	6.58163	4	2380.27	-1.06861	80.1974	1
372466577	dVDEAYMNkVELESR	20	2	1	N-Term(iTRAQ4plex); K9(iTRAQ4plex)	0	0.969179	0.878986	4.62412	0	7.579e-08	6.58163	3	2086.04	-0.455242	52.3961	1
16579885	qPYAVSELAGHQTSAESWGTGR	3	1	1	N-Term(iTRAQ4plex)	0	0.517453	1.91161	1.57986	0	3.172e-10	6.58083	3	2476.19	-1.0815	38.7086	0
27477134	hLHPIQTSFQEATASk	1	1	1	N-Term(iTRAQ4plex); K16(iTRAQ4plex)	0	1.04389	1.29838	0.406674	0	8.728e-09	6.58041	3	2083.12	1.21067	46.3527	0
530389313	gGNTLTGLALNYIFENSFkPEAGSR	5	2	1	N-Term(iTRAQ4plex); K19(iTRAQ4plex)	0	1.15303	0.34482	1.18961	0	3.996e-09	6.58014	3	2944.55	2.86332	102.926	0
156105689	aGQQGLSVAFDLATHR	1	1	1	N-Term(iTRAQ4plex)	0	0.707484	0.962717	0.799439	0	1.931e-08	6.58009	3	1814.97	3.30253	64.5301	0
70780353	iIALGPTGAQFLSPVIVEIPHFASHGR	4	6	1	N-Term(iTRAQ4plex)	0	0.705822	0.37962	0.202089	0	1.274e-08	6.58	3	2971.67	0.954986	103.132	0
4758638	lIALSIDSVEDHLAWSk	6	1	1	N-Term(iTRAQ4plex); K17(iTRAQ4plex)	0	0.820313	0.548735	0.500442	0	4.644e-10	6.57987	3	2185.21	-1.05166	85.0943	0
4557759	kIVGAMVQIITYR	2	1	1	N-Term(iTRAQ4plex); K1(iTRAQ4plex)	0	1.438	0.772818	0.688523	0	1.774e-08	6.5796	3	1780.08	2.641	77.2224	1
77404397	kVNVTVDYIRPASPATETVPAFSER	5	3	1	N-Term(iTRAQ4plex); K1(iTRAQ4plex)	0	0.801074	1.40497	0.822108	0	1.01e-06	6.57906	4	3035.65	1.77143	74.5263	1
45446743	lPQQSHSAFGATSSSSGFGk	3	1	1	N-Term(iTRAQ4plex); K20(iTRAQ4plex)	0	0.896038	1.24408	1.40356	0	2.3e-09	6.57885	3	2269.15	0.770542	54.548	0
21361625	gGLSTFFEAQDALSAIHQk	4	1	1	N-Term(iTRAQ4plex); K19(iTRAQ4plex)	0	1.21799	0.931404	0.973113	0	4.016e-10	6.57868	3	2308.22	0.466081	71.2012	0
42740901	iAIkDALNENSQLQESQk	1	13	1	N-Term(iTRAQ4plex); K4(iTRAQ4plex); K18(iTRAQ4plex)	0	0.691089	1.2308	1.79088	0	3.05e-08	6.57794	3	2461.36	0.660387	55.1958	1
38044112	eENSGLLQELEELRk	2	8	1	N-Term(iTRAQ4plex); K15(iTRAQ4plex)	0	0.895751	0.872595	1.21579	0	2.012e-10	6.57763	3	2075.13	2.20658	73.0015	1
171906582	eMQDLSEFcSDkPk	1	1	1	N-Term(iTRAQ4plex); C9(Carbamidomethyl); K12(iTRAQ4plex); K14(iTRAQ4plex)	0	1.28026	1.96824	1.67602	0	9.925e-09	6.57675	3	2146.05	-0.780554	60.4929	0
530362278	gALPDDTEALQSLIDTHkEFmk	1	8	1	N-Term(iTRAQ4plex); K18(iTRAQ4plex); M21(Oxidation); K22(iTRAQ4plex)	0	1.05291	0.385083	0.634182	0	1.736e-06	6.57665	4	2907.52	1.45334	88.4333	1
38569421	eGDYVLFHHEGGVDVGDVDAk	6	4	1	N-Term(iTRAQ4plex); K21(iTRAQ4plex)	0	1.04188	1.57129	1.08236	0	4.063e-10	6.57659	3	2546.23	-2.14903	53.2109	0
21361827	gLLQDDAHPTLVTYADHSk	2	2	1	N-Term(iTRAQ4plex); K19(iTRAQ4plex)	0	1.06786	0.92493	0.974035	0	4.106e-08	6.57559	4	2369.22	-4.1125	31.1298	0
530392399	vTIHEcDEGSEPLGFWDALGR	1	9	1	N-Term(iTRAQ4plex); C6(Carbamidomethyl)	0	1.04828	1.08748	0.578348	0	3.812e-09	6.57555	3	2532.2	3.52187	100.291	0
530425487	ymDVPENNQHGYEAGSVALHVEk	1	1	1	N-Term(iTRAQ4plex); M2(Oxidation); K23(iTRAQ4plex)	0	0.987833	1.24796	0.64592	0	1.591e-06	6.57422	4	2891.38	-2.01352	33.4907	0
112382250	sNAHYNLQNAFNLAEQHLGLTk	2	3	1	N-Term(iTRAQ4plex); K22(iTRAQ4plex)	0	1.17564	0.303996	0.421173	0	1.684e-09	6.57403	4	2771.45	2.59896	83.9665	0
38195080	dVPRPILLGASAPLk	1	1	1	N-Term(iTRAQ4plex); K15(iTRAQ4plex)	0	1.20502	0.373421	0.803065	0	1.261e-08	6.57368	3	1835.14	0.775336	51.8672	0
308818200	iMLEDGNLHVTQGAGR	2	2	1	N-Term(iTRAQ4plex)	0	1.18256	1.05319	0.968652	0	2.637e-08	6.57354	3	1854.96	-1.70908	50.0568	0
4557321	lREQLGPVTQEFWDNLEk	6	1	1	N-Term(iTRAQ4plex); K18(iTRAQ4plex)	0	0.77729	0.26322	1.44561	0	2.492e-07	6.5735	3	2490.33	1.8249	83.3476	1
4504175	eQIREDILENQFMDSR	1	2	1	N-Term(iTRAQ4plex)	0	1.49517	0.619746	0.338182	0	7.976e-08	6.57348	3	2167.05	-2.39047	62.5269	1
10863889	gVLQEEEDVLVNVNLVDkER	1	1	1	N-Term(iTRAQ4plex); K18(iTRAQ4plex)	0	1.02832	1.26487	1.29507	0	3.97e-10	6.57317	3	2585.41	2.73217	82.468	1
40316910	fFGHGAEDSLADQAANEWGR	2	1	1	N-Term(iTRAQ4plex)	0	0.67837	0.633259	0.558284	0	1.525e-09	6.57305	3	2322.07	-0.0729631	68.8206	0
28416956	fQDcVNEAASQEGDkPQGPR	2	1	1	N-Term(iTRAQ4plex); C4(Carbamidomethyl); K15(iTRAQ4plex)	0	1.41148	0.751948	0.665581	0	1.278e-10	6.57204	3	2521.19	-3.79209	34.7113	0
296841073	aESQNTFEETELELkk	1	4	1	N-Term(iTRAQ4plex); K15(iTRAQ4plex); K16(iTRAQ4plex)	0	0.932076	1.0934	2.76837	0	4.766e-10	6.57168	3	2328.23	0.723736	54.5041	1
32454741	hLAGLGLTEAIDkNk	4	1	1	N-Term(iTRAQ4plex); K13(iTRAQ4plex); K15(iTRAQ4plex)	0	0.932234	1.34167	2.80242	0	1.799e-09	6.57167	3	2012.19	-0.487186	59.026	1
17986258	nkDQGTYEDYVEGLR	23	8	1	N-Term(iTRAQ4plex); K2(iTRAQ4plex)	0	0.924326	0.83526	1.27166	0	3.034e-08	6.57093	3	2075.03	2.0287	64.8307	1
52485853	sVkDVVEAASHIEQR	1	3	1	N-Term(iTRAQ4plex); K3(iTRAQ4plex)	0	0.726322	3.39279	1.17908	0	3.097e-08	6.57028	4	1956.08	3.2506	58.7558	1
530421441	rPEQVTWAAQEQELESLR	1	2	1	N-Term(iTRAQ4plex)	0	0.888837	0.591559	1.40634	0	5.314e-09	6.56974	3	2314.19	0.715038	61.6974	0
530423764	lSYLEEAVMHLDHSDPITR	1	3	1	N-Term(iTRAQ4plex)	0	1.02127	1.12629	1.2356	0	2.007e-08	6.56922	4	2370.2	3.92967	87.602	0
150417996	iQSGHSLEGcFQVIk	2	1	1	N-Term(iTRAQ4plex); C10(Carbamidomethyl); K15(iTRAQ4plex)	0	1.25697	1.06974	0.900979	0	6.791e-08	6.56857	3	1991.06	1.00091	66.3681	0
6806913	lDAWEEAQVEFMASHGNDAAR	1	2	1	N-Term(iTRAQ4plex)	0	0.830144	0.709174	2.27514	0	2.195e-12	6.56842	3	2491.15	3.6523	80.3702	0
530414204	kEDGTFYEFGEDIPEAPER	5	2	1	N-Term(iTRAQ4plex); K1(iTRAQ4plex)	0	0.908549	1.1447	1.07599	0	3.387e-08	6.56749	3	2517.2	0.590063	70.4413	1
530422603	sLVDTVYALkDEVR	1	6	1	N-Term(iTRAQ4plex); K10(iTRAQ4plex)	0	1.13539	0.785273	0.817082	0	1.38e-07	6.56715	3	1896.06	-5.8043	72.3867	1
5453603	iLIANTGMDTDkIk	2	3	1	N-Term(iTRAQ4plex); K12(iTRAQ4plex); K14(iTRAQ4plex)	0	0.916899	0.809091	1.56147	0	1.06e-06	6.56692	3	1965.14	-1.77884	66.6624	1
4507877	cDRVDQLTAQLADLAAR	2	4	1	N-Term(iTRAQ4plex); C1(Carbamidomethyl)	0	0.972269	0.513733	0.591359	0	1.252e-08	6.56687	3	2060.07	-0.354674	77.4834	1
21396480	vLAGQTLDINmAGEPkPDRPk	4	2	1	N-Term(iTRAQ4plex); M11(Oxidation); K16(iTRAQ4plex); K21(iTRAQ4plex)	0	0.970378	1.19236	1.43766	0	1.891e-07	6.56677	4	2698.49	-0.0849231	38.4875	0
4885381	kALAAGGYDVEk	4	1	1	N-Term(iTRAQ4plex); K1(iTRAQ4plex); K12(iTRAQ4plex)	0	0.890208	1.22347	3.48618	0	8.493e-08	6.56597	3	1653.95	-1.02291	23.5849	1
33519428	kQLDSTIGIHPVcAEVFTTLSVTk	2	7	1	N-Term(iTRAQ4plex); K1(iTRAQ4plex); C13(Carbamidomethyl); K24(iTRAQ4plex)	0	0.844362	1.71527	0.610388	0	3.542e-10	6.56591	4	3076.71	1.71257	61.4163	1
115298659	dLVASEGLFHSHk	2	1	1	N-Term(iTRAQ4plex); K13(iTRAQ4plex)	0	0.76897	0.290709	0.105185	0	4.643e-09	6.56582	3	1727.93	-3.01307	24.4393	0
387527974	tTGTPPDSSLVTYELHSRPEQDk	3	3	1	N-Term(iTRAQ4plex); K23(iTRAQ4plex)	0	0.95549	1.04708	1.13996	0	2.9e-10	6.56551	4	2846.43	-2.24991	42.1103	0
17978479	nEAELSLVLSHcTGATDGATADk	2	2	1	N-Term(iTRAQ4plex); C12(Carbamidomethyl); K23(iTRAQ4plex)	0	1.05472	1.04433	1.24625	0	9.569e-12	6.56535	3	2648.31	-0.426156	55.1556	0
4502049	ykPAVNQIEcHPYLTQEk	8	2	1	N-Term(iTRAQ4plex); K2(iTRAQ4plex); C10(Carbamidomethyl); K18(iTRAQ4plex)	0	1.04385	1.41807	0.909396	0	5.322e-09	6.56519	4	2650.4	-1.70406	38.7908	0
4505541	gVmGGQSAGPQHTEAETIQk	5	1	1	N-Term(iTRAQ4plex); M3(Oxidation); K20(iTRAQ4plex)	0	1.08487	1.52944	1.11673	0	1.077e-08	6.56448	3	2330.16	-1.47592	17.1841	0
16579885	rGPcIIYNEDNGIIk	2	2	1	N-Term(iTRAQ4plex); C4(Carbamidomethyl); K15(iTRAQ4plex)	0	1.1069	0.858221	0.811835	0	1.694e-07	6.56224	3	2050.09	-2.72481	33.8164	1
61743954	mQVGGDGVkVPGIDATTk	1	6	1	N-Term(iTRAQ4plex); K9(iTRAQ4plex); K18(iTRAQ4plex)	0	0.755017	0.300518	2.10663	0	6.984e-07	6.56176	3	2205.23	0.821168	52.7299	1
4505753	yADLTEDQLPScESLkDTIAR	12	2	1	N-Term(iTRAQ4plex); C12(Carbamidomethyl); K16(iTRAQ4plex)	0	1.21425	0.9182	1.90009	0	7.517e-10	6.56133	3	2713.36	0.531319	57.3819	1
259155302	dMVVGFANLGILHVTk	2	3	1	N-Term(iTRAQ4plex); K16(iTRAQ4plex)	0	1.07702	0.760781	0.544587	0	2.34e-10	6.56092	3	2002.14	-0.575021	103.842	0
530424455	aLRDPALDSLAYEYER	3	2	1	N-Term(iTRAQ4plex)	0	1.26619	1.15289	1.29824	0	5.068e-08	6.56089	3	2026.04	2.12592	62.5875	1
530370371	aPHWTSAPLTEASAHSHPPEIk	1	11	1	N-Term(iTRAQ4plex); K22(iTRAQ4plex)	0	0.884907	1.07273	0.830088	0	3.109e-07	6.56081	5	2652.38	0.157045	42.4617	0
115298659	fQSADETGQDLVNANHEASDEVR	1	1	1	N-Term(iTRAQ4plex)	0	0.710774	0.240528	0.138684	0	1.45e-10	6.56016	3	2676.22	-1.27951	45.8374	0
4505087	iIDDSEITkEDDALWPPPDR	7	3	1	N-Term(iTRAQ4plex); K9(iTRAQ4plex)	0	1.04612	1.21431	1.4899	0	7.182e-09	6.559	3	2613.32	-1.57967	73.6346	1
530370419	kFGYVDFESAEDLEk	5	2	1	N-Term(iTRAQ4plex); K1(iTRAQ4plex); K15(iTRAQ4plex)	0	0.944563	1.86415	2.27034	0	2.026e-07	6.55899	3	2209.13	-2.92416	54.6007	1
194306640	aLIESLNQkPQTAGDQPPPTDTTHATHR	2	2	1	N-Term(iTRAQ4plex); K9(iTRAQ4plex)	0	0.880018	1.21203	1.44908	0	7.077e-10	6.55813	4	3312.71	-2.92536	29.9826	0
4505753	nLkPIkPMQFLGDEETVRk	3	2	1	N-Term(iTRAQ4plex); K3(iTRAQ4plex); K6(iTRAQ4plex); K19(iTRAQ4plex)	0	0.961939	0.643999	2.93025	0	5.799e-06	6.5576	5	2819.62	-2.73143	48.9894	1
321117267	lQSEcHPDTcTQMTATEQWIFLcAAHk	1	4	1	N-Term(iTRAQ4plex); C5(Carbamidomethyl); C10(Carbamidomethyl); C23(Carbamidomethyl); K27(iTRAQ4plex)	0	0.955855	0.979644	0.869687	0	3.374e-09	6.55736	4	3551.64	-0.329854	73.7324	0
40789249	lMETQEEDVVLLTAGEHNk	1	3	1	N-Term(iTRAQ4plex); K19(iTRAQ4plex)	0	0.736006	1.64393	0.650493	0	8.935e-10	6.55733	3	2444.26	-0.821762	66.9584	0
153792590	yYTSASGDEMVSLkDYcTR	1	2	1	N-Term(iTRAQ4plex); K14(iTRAQ4plex); C17(Carbamidomethyl)	0	1.29226	0.411105	3.1268	0	3.374e-07	6.55707	3	2534.17	-2.38658	44.4673	1
22035577	kTAAELLQSQGSQAGGSQTLkR	1	5	1	N-Term(iTRAQ4plex); K1(iTRAQ4plex); K21(iTRAQ4plex)	0	0.829427	0.63485	1.22826	0	7.101e-08	6.55619	4	2691.51	0.882162	47.8986	2
6912714	eVkPEETTcSEHcLQk	2	1	1	N-Term(iTRAQ4plex); K3(iTRAQ4plex); C9(Carbamidomethyl); C13(Carbamidomethyl); K16(iTRAQ4plex)	0	1.23015	1.10879	1.9761	0	9.324e-08	6.55612	4	2407.19	-4.00483	7.04577	0
4826762	sPVGVQPILNEHTFcAGMSk	23	4	1	N-Term(iTRAQ4plex); C15(Carbamidomethyl); K20(iTRAQ4plex)	0	0.869867	0.339818	0.37961	0	8.356e-09	6.55595	3	2460.26	-0.0896116	59.7685	0
302191611	gESLGIkHEEAPGHRPTTNPNASk	3	3	1	N-Term(iTRAQ4plex); K7(iTRAQ4plex); K24(iTRAQ4plex)	0	1.16258	0.277157	0.980141	0	4.571e-07	6.5557	4	2959.57	1.27029	27.9194	1
21361429	gFLERPSSASTVTTTk	1	1	1	N-Term(iTRAQ4plex); K16(iTRAQ4plex)	0	0.577504	0.518521	4.10594	0	1.259e-07	6.55523	3	1970.08	-2.25717	28.1688	0
4503483	gHVFEESQVAGTPMFVVk	8	2	1	N-Term(iTRAQ4plex); K18(iTRAQ4plex)	0	0.856429	0.914678	0.725557	0	2.864e-08	6.55516	3	2250.19	1.25366	80.0399	0
313661408	vTEGTIREEQEYEEEVEEEPRPAAkPPVVk	2	1	1	N-Term(iTRAQ4plex); K25(iTRAQ4plex); K30(iTRAQ4plex)	0	1.07848	0.598755	0.961624	0	1.55e-06	6.55489	5	3900.02	-0.332809	55.3239	1
94538320	lTTVLTTHHHWDHAGGNEk	1	3	1	N-Term(iTRAQ4plex); K19(iTRAQ4plex)	0	1.16587	0.413366	0.639226	0	3.833e-09	6.5548	4	2442.25	1.15467	23.8657	0
4507677	tDDEVVQREEEAIQLDGLNASQIR	6	1	1	N-Term(iTRAQ4plex)	0	0.89771	1.66674	2.3271	0	3.725e-09	6.5548	3	2872.45	3.52084	80.9068	1
530368138	eAFSLFDkDGDGTITTk	74	3	1	N-Term(iTRAQ4plex); K8(iTRAQ4plex); K17(iTRAQ4plex)	0	1.04558	0.67835	1.78968	0	1.158e-07	6.55421	3	2277.18	-6.10508	48.4661	1
134304853	gVTTSLQISGDHSINATQPSkPYAEPVR	1	1	1	N-Term(iTRAQ4plex); K21(iTRAQ4plex)	0	0.843799	0.391425	0.515874	0	1.945e-08	6.55415	4	3241.71	1.30557	53.2176	0
530379783	aAVEALQSQALHATSQQPLRk	1	9	1	N-Term(iTRAQ4plex); K21(iTRAQ4plex)	0	0.640124	0.989394	1.26745	0	8.414e-11	6.55358	3	2535.42	0.13158	45.8746	1
13236495	vFTSSTISGGYAEYALAADHTVYk	2	2	1	N-Term(iTRAQ4plex); K24(iTRAQ4plex)	0	1.05974	0.662428	1.55025	0	6.691e-10	6.55277	3	2839.44	1.18115	74.4982	0
50845386	aYTNFDAERDALNIETAIk	2	3	1	N-Term(iTRAQ4plex); K19(iTRAQ4plex)	0	1.05419	0.369993	4.64771	0	2.313e-07	6.55244	3	2443.26	-3.33115	62.7282	1
530382849	kPALGFYDTSEENYQALDADFR	2	2	1	N-Term(iTRAQ4plex); K1(iTRAQ4plex)	0	0.718448	1.336	0.987299	0	3.941e-09	6.55198	3	2838.38	0.557039	63.6101	0
425876770	fkLEESYDMESVLR	2	6	1	N-Term(iTRAQ4plex); K2(iTRAQ4plex)	0	0.837278	0.452459	0.809847	0	9.53e-09	6.55175	3	2034.05	0.130425	71.634	1
334724463	kIEIDNGDELTADFLYEEVHPk	1	2	1	N-Term(iTRAQ4plex); K1(iTRAQ4plex); K22(iTRAQ4plex)	0	1.24097	0.801263	0.674589	0	1.902e-09	6.55147	4	3007.57	1.81993	76.903	1
10863889	dLQGLTVEHAIDSFR	1	1	1	N-Term(iTRAQ4plex)	0	0.850546	1.73307	1.68562	0	3.568e-09	6.55143	3	1844.97	2.02405	90.2173	0
7662294	nQHTLSQPLTDEHLQALFR	1	1	1	N-Term(iTRAQ4plex)	0	1.06068	0.780939	0.556535	0	2.649e-08	6.55108	4	2392.26	6.37832	54.0783	0
70778918	tILDDLRAEDHFSVIDFNQNIR	2	1	1	N-Term(iTRAQ4plex)	0	0.749504	0.297929	0.843951	0	2.999e-07	6.55105	3	2775.42	0.804231	91.242	1
7305503	dVQGTDASLDEELDRVk	2	2	1	N-Term(iTRAQ4plex); K17(iTRAQ4plex)	0	0.871623	1.06141	2.07076	0	5.454e-08	6.55087	3	2178.1	-4.02055	40.7429	1
27436946	sVTVVEDDEDEDGDDLLHHHHGSHcSSSGDPAEYNLR	5	2	1	N-Term(iTRAQ4plex); C25(Carbamidomethyl)	0	1.09499	0.715088	1.3457	0	1.746e-07	6.55033	5	4274.83	-1.01497	37.6673	0
530366236	eGSPDALQNPcYIGTHGcDTNAAcRPGPR	4	4	1	N-Term(iTRAQ4plex); C11(Carbamidomethyl); C18(Carbamidomethyl); C24(Carbamidomethyl)	0	1.7536	0.28487	0.282049	0	5.048e-07	6.54981	4	3315.47	-2.14346	31.5852	0
50845386	rAEDGSVIDYELIDQDAR	48	3	1	N-Term(iTRAQ4plex)	0	0.927076	0.651799	0.715336	0	2.053e-08	6.54915	3	2209.08	-0.659462	59.9492	1
7669492	rVIISAPSADAPmFVmGVNHEk	2	3	1	N-Term(iTRAQ4plex); M13(Oxidation); M16(Oxidation); K22(iTRAQ4plex)	0	0.838328	0.679075	0.81377	0	2.117e-06	6.54913	4	2689.41	1.60142	47.2938	1
13654237	lAGANPAVITcDELLLGHEk	2	2	1	N-Term(iTRAQ4plex); C11(Carbamidomethyl); K20(iTRAQ4plex)	0	1.27114	1.46481	0.610022	0	5.702e-10	6.54847	3	2409.31	2.02107	79.6519	0
190194386	ySkEEEMDDMDRDLGDEYGWk	1	1	1	N-Term(iTRAQ4plex); K3(iTRAQ4plex); K21(iTRAQ4plex)	0	1.15561	1.4604	0.914029	0	1.753e-05	6.54799	4	3043.38	5.49224	67.1321	2
224586844	aQPARPPPPAQPGEIGEAIAk	3	28	1	N-Term(iTRAQ4plex); K21(iTRAQ4plex)	0	0.918574	0.339483	0.878934	0	6.307e-09	6.54785	3	2383.33	-1.15407	40.2524	0
4758158	tmLITHMQDLQEVTQDLHYENFR	7	5	1	N-Term(iTRAQ4plex); M2(Oxidation)	0	0.799663	0.658096	0.810149	0	5.806e-09	6.54759	4	3022.45	-1.52224	70.6734	0
62739186	sITcIHGVWTQLPQcVAIDk	6	1	1	N-Term(iTRAQ4plex); C4(Carbamidomethyl); C15(Carbamidomethyl); K20(iTRAQ4plex)	0	0.91683	0.58755	0.297215	0	1.568e-07	6.54724	4	2614.39	8.0317	81.5243	0
530386676	iVLAAAGGVSHDELLDLAk	1	3	1	N-Term(iTRAQ4plex); K19(iTRAQ4plex)	0	0.932577	1.41858	0.779685	0	9.152e-11	6.54699	3	2180.26	1.30498	77.3507	0
4506189	aITVFSPDGHLFQVEYAQEAVk	7	5	1	N-Term(iTRAQ4plex); K22(iTRAQ4plex)	0	1.05898	1.29326	1.54991	0	1.994e-07	6.54696	3	2737.43	-4.78001	83.1042	0
5174447	hLYTLDGGDIINALcFSPNR	11	4	1	N-Term(iTRAQ4plex); C15(Carbamidomethyl)	0	1.15921	1.6064	1.09842	0	1.033e-08	6.54632	3	2420.22	3.11087	91.3331	0
4503521	lGHVVMGNNAVSPYQQVIEk	2	2	1	N-Term(iTRAQ4plex); K20(iTRAQ4plex)	0	0.884407	0.993304	2.17186	0	1.958e-08	6.54625	3	2471.32	-4.57871	56.6832	0
395393999	rQEESGAAASLNVDAAVQQWLQk	2	3	1	N-Term(iTRAQ4plex); K23(iTRAQ4plex)	0	0.93885	0.474529	1.18143	0	2.166e-09	6.54588	3	2787.47	1.37101	84.3425	1
4506193	tVIGcSGFHGDcLTLTk	4	2	1	N-Term(iTRAQ4plex); C5(Carbamidomethyl); C12(Carbamidomethyl); K17(iTRAQ4plex)	0	1.10375	0.974877	1.24411	0	4.254e-08	6.54574	3	2154.09	0.164986	54.1541	0
316983156	vALIGSPVDLTYTYDHLGDSPk	3	5	1	N-Term(iTRAQ4plex); K22(iTRAQ4plex)	0	0.973781	1.10472	1.05715	0	1.062e-08	6.54366	3	2649.41	3.26566	84.4746	0
116875844	kALEIYQHQVVVANILESR	1	2	1	N-Term(iTRAQ4plex); K1(iTRAQ4plex)	0	1.14364	0.97259	0.773791	0	1.146e-09	6.54341	4	2498.44	2.77814	53.9706	1
108773782	lkPDEGGEVPVLNVSYkPQk	1	1	1	N-Term(iTRAQ4plex); K2(iTRAQ4plex); K17(iTRAQ4plex); K20(iTRAQ4plex)	0	1.06351	1.79229	1.03014	0	1.048e-10	6.54325	4	2773.6	1.21859	57.4683	0
530360970	gHQGFGVLSVILANHAIk	1	12	1	N-Term(iTRAQ4plex); K18(iTRAQ4plex)	0	1.10935	0.962176	0.928777	0	7.108e-09	6.54322	4	2149.25	-0.365677	63.3948	0
7657599	nVADDYIHTAAcLHSLALEEPTVIkk	1	2	1	N-Term(iTRAQ4plex); C12(Carbamidomethyl); K25(iTRAQ4plex); K26(iTRAQ4plex)	0	0.576672	0.278541	0.578479	0	2.15e-08	6.5424	5	3340.8	2.181	88.5393	1
48255891	lGGSPTSLGTWGSWIGPDHDkFSAmk	1	3	1	N-Term(iTRAQ4plex); K21(iTRAQ4plex); M25(Oxidation); K26(iTRAQ4plex)	0	0.853388	1.07141	1.82299	0	3.994e-06	6.54209	4	3180.63	5.27545	79.496	1
394953908	aELRDDPIISTHLAk	2	1	1	N-Term(iTRAQ4plex); K15(iTRAQ4plex)	0	1.14284	1.43776	1.24523	0	8.221e-08	6.54154	3	1967.1	-5.85313	27.519	1
13569956	gFEkPTENSSAVLLQWHEk	7	1	1	N-Term(iTRAQ4plex); K4(iTRAQ4plex); K19(iTRAQ4plex)	0	0.937939	0.872475	2.59374	0	1.233e-07	6.54141	3	2632.43	6.99824	55.4131	0
150417996	rPPSPIkFDLNEPLHLSFLQNAAk	1	1	1	N-Term(iTRAQ4plex); K7(iTRAQ4plex); K24(iTRAQ4plex)	0	1.40911	1.2378	1.0859	0	7.698e-07	6.54093	5	3164.8	2.46939	92.8593	1
4506027	iFcVHGGLSPSIQTLDQIR	2	3	1	N-Term(iTRAQ4plex); C3(Carbamidomethyl)	0	0.920539	0.889065	0.645999	0	9.753e-10	6.54087	3	2285.22	1.78736	93.3322	0
530421197	iSMFcHVNPEQVIcIHDVSSTYR	1	1	1	N-Term(iTRAQ4plex); C5(Carbamidomethyl); C14(Carbamidomethyl)	0	0.9169	0.592764	0.393876	0	1.674e-08	6.5408	4	2936.4	2.04358	80.1515	0
530429522	kLIGEVSSGSGETFSYPDFLR	5	7	1	N-Term(iTRAQ4plex); K1(iTRAQ4plex)	0	0.937356	0.779988	3.33366	0	2.806e-10	6.54021	3	2577.34	-0.619614	72.2898	1
13129078	gDLSRPEDADTSGPccEHTQEk	1	2	1	N-Term(iTRAQ4plex); C15(Carbamidomethyl); C16(Carbamidomethyl); K22(iTRAQ4plex)	0	1.07151	1.7828	0.836883	0	1.474e-07	6.53967	4	2777.23	-1.52235	11.5683	0
40807482	iLTQDTPEFFIDQGHAk	2	1	1	N-Term(iTRAQ4plex); K17(iTRAQ4plex)	0	1.84393	0.48036	0.828845	0	4.518e-10	6.53964	3	2248.19	0.216545	72.7825	0
254028240	vLDANScQSELHEk	1	8	1	N-Term(iTRAQ4plex); C7(Carbamidomethyl); K14(iTRAQ4plex)	0	1.42307	1.27172	1.60822	0	3.017e-08	6.53942	3	1917.95	-3.49085	26.5826	0
530417568	vIVQHPETVGSGPQLFQTFTVHR	1	6	1	N-Term(iTRAQ4plex)	0	0.753713	0.945132	0.836499	0	3.455e-09	6.5389	4	2721.46	1.06806	67.6399	0
16933546	gNVGFVFTkEDLTEIR	2	3	1	N-Term(iTRAQ4plex); K9(iTRAQ4plex)	0	1.03598	0.707834	3.48452	0	3.038e-08	6.53838	3	2113.15	0.219282	71.0189	1
100913206	aIEPPPLDAVIEAEHTLR	5	1	1	N-Term(iTRAQ4plex)	0	0.791924	0.955601	0.441978	0	5.165e-11	6.5383	3	2115.15	-2.08847	74.2057	0
344179112	nWQWGGLTcDHYEEAk	1	5	1	N-Term(iTRAQ4plex); C9(Carbamidomethyl); K16(iTRAQ4plex)	0	0.786217	1.09976	1.24691	0	1.583e-08	6.53789	3	2282.05	-0.268818	59.7215	0
73858566	gETHEQVHSILHFk	5	2	1	N-Term(iTRAQ4plex); K14(iTRAQ4plex)	0	1.3119	0.750119	0.862949	0	2.015e-06	6.53781	4	1950.04	-0.442034	25.813	0
7657015	nVTDVVNTcHDAGISk	3	1	1	N-Term(iTRAQ4plex); C9(Carbamidomethyl); K16(iTRAQ4plex)	0	1.17207	1.59636	0.964874	0	5.14e-10	6.53776	3	2018.01	-4.59317	31.1934	0
10864011	qLSSSGRPTASVIPSGVEWIk	3	1	1	N-Term(iTRAQ4plex); K21(iTRAQ4plex)	0	0.788397	1.01845	0.812473	0	5.013e-08	6.53734	3	2487.38	-0.155953	59.7039	0
29725609	gPDNcIQcAHYIDGPHcVk	1	6	1	N-Term(iTRAQ4plex); C5(Carbamidomethyl); C8(Carbamidomethyl); C17(Carbamidomethyl); K19(iTRAQ4plex)	0	1.25076	0.893591	0.982116	0	1.126e-08	6.53678	4	2529.16	-1.34591	30.0968	0
19718759	vIEDRDHYIPNTLNPVFGR	3	4	1	N-Term(iTRAQ4plex)	0	0.972231	0.768731	0.60387	0	4.236e-08	6.53647	3	2399.27	3.53184	61.348	1
19923669	tTLTSDESVkDHTTAGR	2	5	1	N-Term(iTRAQ4plex); K10(iTRAQ4plex)	0	0.87536	1.12269	2.07065	0	2.063e-07	6.53631	4	2107.09	1.52977	20.7109	1
105990532	aHLDIAGSLEGHLR	6	1	1	N-Term(iTRAQ4plex)	0	0.968754	0.345153	0.485557	0	7.109e-08	6.53613	4	1632.89	0.184608	47.9473	0
530398611	sAIDLTPIVVEDkEEk	1	2	1	N-Term(iTRAQ4plex); K13(iTRAQ4plex); K16(iTRAQ4plex)	0	1.2407	1.92263	1.12446	0	2.109e-08	6.5353	3	2218.26	2.60774	59.146	1
13376617	dRPFMGGQkPNLADLAVYGVLR	2	2	1	N-Term(iTRAQ4plex); K9(iTRAQ4plex)	0	0.894412	0.819145	1.28531	0	1.018e-08	6.53451	4	2705.48	0.471875	93.1715	0
4758128	dIkPENLLVYEHQDGSk	1	4	1	N-Term(iTRAQ4plex); K3(iTRAQ4plex); K17(iTRAQ4plex)	0	0.769761	1.04937	0.680841	0	2.189e-08	6.53417	4	2417.31	0.564313	43.4021	0
530408002	iHYIGQNEPELLVAHAYTR	3	2	1	N-Term(iTRAQ4plex)	0	0.931138	0.794346	1.41056	0	3.365e-10	6.53394	3	2368.25	-0.347464	57.5828	0
51317370	eVPNTVHQFQLDITVk	3	1	1	N-Term(iTRAQ4plex); K16(iTRAQ4plex)	0	0.756904	0.840342	1.28583	0	4.831e-08	6.53356	3	2156.2	0.410869	80.8167	0
4758792	vIAcDGGGGALGHPk	2	1	1	N-Term(iTRAQ4plex); C4(Carbamidomethyl); K15(iTRAQ4plex)	0	1.07205	0.95177	2.07926	0	2.234e-11	6.53307	3	1696.9	-4.37594	9.79367	0
15011972	lLMHLEEMQHTISTDEEk	1	9	1	N-Term(iTRAQ4plex); K18(iTRAQ4plex)	0	0.975813	0.841121	1.59711	0	5.554e-09	6.5325	3	2472.24	2.55438	67.7792	0
38201714	vAGHSLGYGFVNYVTAk	1	2	1	N-Term(iTRAQ4plex); K17(iTRAQ4plex)	0	1.08807	1.00839	0.983136	0	5.572e-08	6.53249	3	2071.12	0.0723853	66.4795	0
116063573	kTHIQDNHDGTYTVAYVPDVTGR	9	2	1	N-Term(iTRAQ4plex); K1(iTRAQ4plex)	0	1.05425	0.900228	0.684374	0	2.051e-07	6.53215	4	2875.43	-8.69342	23.1075	1
156119625	aDVQAHGEGQEFSITcLVDEEEMk	4	3	1	N-Term(iTRAQ4plex); C16(Carbamidomethyl); K24(iTRAQ4plex)	0	0.954572	0.51895	0.790265	0	7.346e-09	6.53169	3	3010.4	-0.571346	91.5814	0
4507645	vAHALAEGLGVIAcIGEk	18	4	1	N-Term(iTRAQ4plex); C14(Carbamidomethyl); K18(iTRAQ4plex)	0	1.05929	1.62099	1.27978	0	4.769e-09	6.5313	3	2096.19	4.16195	101.896	0
530379431	sGVSDHWALDDHHALHLTR	2	2	1	N-Term(iTRAQ4plex)	0	0.945858	0.880688	0.816965	0	6.544e-09	6.53085	5	2311.15	1.81808	38.1206	0
4557305	iGEHTPSALAIMENANVLAR	8	2	1	N-Term(iTRAQ4plex)	0	0.907748	0.910097	1.05411	0	2.895e-11	6.53034	3	2251.2	-0.588364	67.7743	0
48314820	kGGPVTVTDANLVLGR	1	1	1	N-Term(iTRAQ4plex); K1(iTRAQ4plex)	0	0.970394	1.04048	0.922042	0	2.123e-08	6.5303	3	1885.11	0.32312	66.4923	1
37620206	lLPEGEETLESDDEkDEHTSk	1	1	1	N-Term(iTRAQ4plex); K15(iTRAQ4plex); K21(iTRAQ4plex)	0	1.75162	1.62733	2.13982	0	7.859e-07	6.53005	4	2833.39	-2.94304	29.8377	1
156071465	gEDPLVEGcTAHDLDSVAGVLk	2	4	1	N-Term(iTRAQ4plex); C9(Carbamidomethyl); K22(iTRAQ4plex)	0	1.13476	1.16866	0.746605	0	2.413e-10	6.5293	3	2570.3	-1.318	73.9148	0
302191611	nLDSTTVAVHGEEIYck	21	4	1	N-Term(iTRAQ4plex); C16(Carbamidomethyl); K17(iTRAQ4plex)	0	1.05403	0.654989	0.590251	0	1.039e-08	6.5292	3	2224.11	-0.513503	44.1106	0
31657142	tIVHYSPNLVFSGIEAIQk	5	1	1	N-Term(iTRAQ4plex); K19(iTRAQ4plex)	0	1.20609	0.467455	0.692726	0	3.405e-07	6.5292	4	2404.35	1.98163	84.3415	0
530395074	eAGELkPEEEITVGPVQk	4	1	1	N-Term(iTRAQ4plex); K6(iTRAQ4plex); K18(iTRAQ4plex)	0	0.942459	1.88886	1.08992	0	4.788e-09	6.52891	3	2385.33	2.33492	54.7294	0
9506713	vVLLGEFLHPcEDDIVck	1	1	1	N-Term(iTRAQ4plex); C11(Carbamidomethyl); C17(Carbamidomethyl); K18(iTRAQ4plex)	0	1.00894	1.33306	0.907992	0	6.325e-08	6.52887	3	2431.27	3.84747	87.8549	0
94721252	qDGPMPkPHSVSLNDTETR	2	2	1	N-Term(iTRAQ4plex); K7(iTRAQ4plex)	0	0.880977	0.772786	0.997314	0	4.838e-09	6.52829	4	2397.2	-0.913789	23.3561	0
530368915	aDRETVAVkPTENNEEEFTSk	1	2	1	N-Term(iTRAQ4plex); K9(iTRAQ4plex); K21(iTRAQ4plex)	0	0.3938	1.60733	1.48979	0	3.485e-06	6.52816	4	2826.44	-2.71289	16.9633	1
530412735	dLTDEEkQEYLNEYEAEk	1	5	1	N-Term(iTRAQ4plex); K7(iTRAQ4plex); K18(iTRAQ4plex)	0	1.55795	2.00076	1.89598	0	1.439e-07	6.52815	3	2678.29	-4.11011	42.4763	1
27545315	aLEMAIEAGAEDVkETEDEEER	1	1	1	N-Term(iTRAQ4plex); K14(iTRAQ4plex)	0	1.11882	2.24173	1.3195	0	6.875e-09	6.52686	3	2752.29	-5.62513	73.7164	1
530381090	eVNSQEEEEEELLRk	1	3	1	N-Term(iTRAQ4plex); K15(iTRAQ4plex)	0	1.1398	1.10814	1.43598	0	1.225e-08	6.52677	3	2149.09	-0.179447	40.2407	1
114796646	kkPALVSIPEDVVQAEAGGMHTVcLSk	2	3	1	K1(iTRAQ4plex); N-Term(iTRAQ4plex); K2(iTRAQ4plex); C24(Carbamidomethyl); K27(iTRAQ4plex)	0	0.972537	1.00659	0.952118	0	4.514e-07	6.52676	4	3440.91	-0.480635	84.9056	1
188528648	vPGHEEGVTISGLEPDHk	2	1	1	N-Term(iTRAQ4plex); K18(iTRAQ4plex)	0	1.18549	0.329629	1.06262	0	3.194e-08	6.52634	4	2189.14	0.240608	37.8666	0
21362062	eTLEQLSEFNDSLkk	2	4	1	N-Term(iTRAQ4plex); K14(iTRAQ4plex); K15(iTRAQ4plex)	0	1.19341	0.93478	0.999069	0	3.66e-09	6.52626	3	2213.2	0.886796	53.3936	1
4502027	aDDkETcFAEEGk	49	2	1	N-Term(iTRAQ4plex); K4(iTRAQ4plex); C7(Carbamidomethyl); K13(iTRAQ4plex)	0	1.08391	0.411028	0.149421	0	6.287e-07	6.52458	3	1931.94	-1.25843	25.5137	1
530370393	aAHIFNEALVcHQIR	3	10	1	N-Term(iTRAQ4plex); C11(Carbamidomethyl)	0	1.20658	0.570444	0.34215	0	5.446e-09	6.52433	3	1923	-5.58984	28.9867	0
62414289	kVESLQEEIAFLk	24	1	1	N-Term(iTRAQ4plex); K1(iTRAQ4plex); K13(iTRAQ4plex)	0	0.902673	0.69577	1.20021	0	1.975e-06	6.52312	3	1966.15	-2.36325	74.4918	1
5031857	dQLIYNLLkEEQTPQNk	11	5	1	N-Term(iTRAQ4plex); K9(iTRAQ4plex); K17(iTRAQ4plex)	0	0.985399	1.67251	1.54881	0	5.844e-08	6.52307	3	2506.39	0.641207	74.051	1
223029410	lASEAkPAAVAAENEEIGSHIk	2	2	1	N-Term(iTRAQ4plex); K6(iTRAQ4plex); K22(iTRAQ4plex)	0	0.98559	0.479363	0.839129	0	7.738e-11	6.52225	3	2667.47	-1.04942	45.3151	0
25777732	tFPTVNPSTGEVIcQVAEGDkEDVDk	3	1	1	N-Term(iTRAQ4plex); C14(Carbamidomethyl); K21(iTRAQ4plex); K26(iTRAQ4plex)	0	0.95376	0.603865	0.669664	0	0.0001234	6.52206	4	3267.63	-4.29673	68.0782	1
30089954	vGLYTIYVNPANTHQFAVGGR	1	1	1	N-Term(iTRAQ4plex)	0	0.968466	1.05107	1.03456	0	4.952e-10	6.52166	3	2421.28	-0.243032	71.518	0
530421457	iYFAGTETATHWSGYMEGAVEAGER	1	3	1	N-Term(iTRAQ4plex)	0	1.26861	0.124568	0.400492	0	1.052e-08	6.52148	3	2877.32	-1.19233	81.4195	0
7669492	vIHDNFGIVEGLmTTVHAITATQk	10	3	1	N-Term(iTRAQ4plex); M13(Oxidation); K24(iTRAQ4plex)	0	0.699222	0.685313	0.826596	0	2.933e-09	6.52141	4	2899.57	3.91885	76.1072	0
374532821	tVSHEAEVHAESLQQk	2	10	1	N-Term(iTRAQ4plex); K16(iTRAQ4plex)	0	1.04172	1.28453	1.61724	0	6.83e-08	6.52137	3	2081.09	2.39278	23.0757	0
4506549	rDPPQYPVVPVHLDR	5	1	1	N-Term(iTRAQ4plex)	0	0.829905	0.633632	0.94579	0	6.592e-07	6.52098	4	1932.06	1.7729	40.4922	1
19913412	rVASGPSPGEGISPQSAQAPQAPGDNHVVPVLR	2	2	1	N-Term(iTRAQ4plex)	0	1.00243	0.881441	1.29245	0	4.073e-09	6.52078	4	3419.79	0.781651	50.7548	1
21361794	lDIFEFLNHVEDGLkDHYDIk	1	1	1	N-Term(iTRAQ4plex); K15(iTRAQ4plex); K21(iTRAQ4plex)	0	1.17231	0.935406	0.401208	0	1.606e-06	6.52056	4	2992.57	-2.07186	111.155	1
189181666	kGSYNPVTHIYTAQDVk	3	3	1	N-Term(iTRAQ4plex); K1(iTRAQ4plex); K17(iTRAQ4plex)	0	0.901266	0.816427	0.899748	0	2.028e-06	6.52026	4	2353.28	-2.8623	34.3591	1
510937035	aWDVLLDHIQSAALSk	1	9	1	N-Term(iTRAQ4plex); K16(iTRAQ4plex)	0	1.14842	1.68155	1.27828	0	7.691e-10	6.51953	3	2055.15	0.610014	93.4979	0
42741682	ykLDEDEDEDDADLSk	1	2	1	N-Term(iTRAQ4plex); K2(iTRAQ4plex); K16(iTRAQ4plex)	0	0.905995	1.58348	1.69328	0	1.649e-08	6.51926	3	2332.1	-1.40522	33.0753	1
4503047	tLTSGGHAEHEGkPYcNHPcYAAmFGPk	8	2	1	N-Term(iTRAQ4plex); K13(iTRAQ4plex); C16(Carbamidomethyl); C20(Carbamidomethyl); M24(Oxidation); K28(iTRAQ4plex)	0	1.18229	0.347122	0.615732	0	1.293e-05	6.51882	5	3565.67	-1.37044	41.3763	0
47578105	dDNLVSQLVHSLNQVSTDHIELk	1	3	1	N-Term(iTRAQ4plex); K23(iTRAQ4plex)	0	0.981081	1.10702	0.653711	0	2.033e-08	6.5184	4	2892.54	3.14127	101.844	0
5803225	lIccDILDVLDkHLIPAANTGESk	2	3	1	N-Term(iTRAQ4plex); C3(Carbamidomethyl); C4(Carbamidomethyl); K12(iTRAQ4plex); K24(iTRAQ4plex)	0	1.35951	0.900901	2.10987	0	1.579e-08	6.51764	4	3127.69	0.553232	85.596	1
33350932	kLEHLITELVHQR	2	1	1	N-Term(iTRAQ4plex); K1(iTRAQ4plex)	0	1.10421	0.851951	0.599248	0	1.877e-06	6.51761	4	1904.13	-3.04386	64.3216	1
118498356	gELTTLIHQLQEk	2	4	1	N-Term(iTRAQ4plex); K13(iTRAQ4plex)	0	1.1569	0.856998	1.19326	0	3.516e-06	6.51743	3	1798.02	-6.46813	72.1176	0
6681764	dAFPEAIIVkPSDIFGREDR	1	1	1	N-Term(iTRAQ4plex); K10(iTRAQ4plex)	0	0.713417	0.463155	2.34534	0	7.045e-08	6.51739	4	2563.37	-1.46846	77.6595	1
7657069	sFPLHFDENSFFAGDkk	4	1	1	N-Term(iTRAQ4plex); K16(iTRAQ4plex); K17(iTRAQ4plex)	0	0.911803	2.27268	3.26726	0	4.59e-08	6.5172	4	2418.25	0.312717	67.3469	1
4504349	gTFATLSELHcDk	562	1	1	N-Term(iTRAQ4plex); C11(Carbamidomethyl); K13(iTRAQ4plex)	0	0.868716	0.193495	0.161793	0	1.333e-06	6.51714	3	1766.89	-4.90385	33.9342	0
148277037	fQNPQTEGVNAVEDEIkk	2	7	1	N-Term(iTRAQ4plex); K17(iTRAQ4plex); K18(iTRAQ4plex)	0	0.955134	1.20431	0.734182	0	4.359e-10	6.51635	3	2478.32	-1.80096	56.1642	1
367460087	rQLEEAEEEATR	3	6	1	N-Term(iTRAQ4plex)	0	1.00498	0.425163	0.428418	0	6.794e-08	6.51602	3	1604.8	-2.09027	19.2055	1
7662086	eIDRQEVINELFVTEASHLR	1	8	1	N-Term(iTRAQ4plex)	0	0.901667	0.511934	0.390646	0	1.048e-07	6.51581	4	2542.34	-0.194718	67.8661	1
24430139	aGYSLQELFHLTR	1	1	1	N-Term(iTRAQ4plex)	0	1.12673	1.18896	0.734433	0	2.121e-07	6.51576	3	1678.9	-3.93213	95.4238	0
116089337	qAAVDHINAVIPEGDPENTLLALk	3	5	1	N-Term(iTRAQ4plex); K24(iTRAQ4plex)	0	0.89293	0.910155	1.33742	0	2.035e-08	6.51565	4	2816.54	0.327643	84.5798	0
7705773	lLLEGISSTHAHHLR	1	4	1	N-Term(iTRAQ4plex)	0	1.01941	0.618294	0.907172	0	8.462e-10	6.51548	3	1828.02	-3.70301	29.0802	0
7706318	ekDILVLPLDLTDTGSHEAATk	2	2	1	N-Term(iTRAQ4plex); K2(iTRAQ4plex); K22(iTRAQ4plex)	0	0.742643	0.616547	0.375278	0	1.182e-07	6.51513	3	2798.56	3.90116	75.6681	1
115527062	aAVFHEkDYDSLAQPGFFDR	2	1	1	N-Term(iTRAQ4plex); K7(iTRAQ4plex)	0	1.88163	0.218765	1.84404	0	3.229e-08	6.5148	3	2601.29	-1.47615	62.6607	1
308818195	nLHQSGFSLSGAQIDDNIPR	6	3	1	N-Term(iTRAQ4plex)	0	1.03567	0.571667	0.717556	0	1.939e-10	6.51469	3	2313.17	0.303666	60.0753	0
5031981	aVEEEDkMTPEQLAIk	3	1	1	N-Term(iTRAQ4plex); K7(iTRAQ4plex); K16(iTRAQ4plex)	0	1.13994	1.28515	1.47391	0	2.092e-08	6.51432	3	2263.22	-1.13156	48.6721	1
17978489	ySEFTSTTSGTGHNQTR	1	6	1	N-Term(iTRAQ4plex)	0	0.993879	1.03932	0.924055	0	2.03e-08	6.5141	3	2017.93	-0.823414	17.4785	0
21626466	gAPPSSNIEDFHGLLPk	7	1	1	N-Term(iTRAQ4plex); K17(iTRAQ4plex)	0	1.09019	0.97056	1.03519	0	1.221e-07	6.51406	3	2067.11	0.755591	63.7529	0
9558751	rPGQAPPDQEALQVVYER	1	1	1	N-Term(iTRAQ4plex)	0	0.738074	0.927864	0.984646	0	1.497e-07	6.51351	3	2197.14	-4.35943	63.5153	0
16579888	sSFATcVLVSEEDkHAIIVEPEk	1	1	1	N-Term(iTRAQ4plex); C6(Carbamidomethyl); K14(iTRAQ4plex); K23(iTRAQ4plex)	0	0.938134	0.709613	0.647164	0	1.434e-06	6.51311	4	3020.57	-9.94141	50.6651	1
24308039	kTGQGDYPLNNELDkEQEDVASTTR	1	1	1	N-Term(iTRAQ4plex); K1(iTRAQ4plex); K15(iTRAQ4plex)	0	1.0216	1.26603	1.08396	0	8.198e-08	6.51291	4	3240.63	0.038252	45.4246	2
19718759	sLLTEADAGHTEFTDEVYQNESR	2	5	1	N-Term(iTRAQ4plex)	0	1.03988	1.09508	0.726745	0	6.338e-09	6.51249	3	2756.28	2.40437	64.7547	0
314122231	tNLEFLQEQFNSIAAHVLHcTDSGFGAR	1	20	1	N-Term(iTRAQ4plex); C20(Carbamidomethyl)	0	0.586703	0.590623	0.591165	0	5.809e-09	6.51227	4	3306.6	-1.63985	114.296	0
46852390	ekIDLENTLEQEQEALVNR	2	1	1	N-Term(iTRAQ4plex); K2(iTRAQ4plex)	0	0.860817	2.32834	1.99174	0	1.009e-08	6.51224	3	2559.35	0.32243	88.8522	1
259155302	gYNPGLLVHPDLAYLQAEGGGDR	4	3	1	N-Term(iTRAQ4plex)	0	1.16824	1.00392	0.883688	0	2.872e-10	6.5113	3	2556.3	-0.0690587	77.664	0
4502101	gDRSEDFGVNEDLADSDAR	6	2	1	N-Term(iTRAQ4plex)	0	1.05447	0.688586	2.43427	0	3.71e-10	6.51108	3	2211.99	-0.284322	39.5629	1
36031016	aLSTQVEELkDELVTQR	1	2	1	N-Term(iTRAQ4plex); K10(iTRAQ4plex)	0	0.988874	1.85242	1.24849	0	2.3e-08	6.51094	3	2247.25	1.78192	82.147	1
295986608	sYScQVTHEGSTVEk	90	3	1	N-Term(iTRAQ4plex); C4(Carbamidomethyl); K15(iTRAQ4plex)	0	0.888778	0.806994	0.541378	0	1.185e-07	6.51061	3	1999.97	1.76541	5.07184	0
308818200	nHQSAAEYNIFEGMELR	4	2	1	N-Term(iTRAQ4plex)	0	0.889155	0.915836	0.836059	0	3.08e-09	6.50955	3	2153.02	0.115031	75.7506	0
5031699	lTGVSISQVNHkPLR	2	2	1	N-Term(iTRAQ4plex); K12(iTRAQ4plex)	0	1.10597	0.675581	1.33744	0	1.374e-10	6.50936	3	1937.15	-2.09539	20.5224	0
183583553	aQGVPQIAVLVTHRPSDDEVHDAALNLR	2	2	1	N-Term(iTRAQ4plex)	0	0.974077	0.627684	0.484359	0	1.007e-08	6.50885	5	3165.69	-0.500456	65.9383	0
89191868	vIVIPVGIGPHANLk	4	1	1	N-Term(iTRAQ4plex); K15(iTRAQ4plex)	0	1.28557	0.301209	0.296441	0	1.666e-07	6.5086	3	1815.14	-0.509409	67.1034	0
530371359	gDSIDQcALIQSIkDk	2	5	1	N-Term(iTRAQ4plex); C7(Carbamidomethyl); K14(iTRAQ4plex); K16(iTRAQ4plex)	0	1.58557	0.382744	0.423509	0	3.214e-09	6.50819	3	2223.2	-0.243513	67.6185	1
5174539	nVIIWGNHSSTQYPDVNHAk	7	3	1	N-Term(iTRAQ4plex); K20(iTRAQ4plex)	0	1.07823	0.977646	0.920403	0	2.017e-07	6.50808	4	2568.32	0.161131	58.4493	0
530402405	eTDkNISEAFEDLSk	1	3	1	N-Term(iTRAQ4plex); K4(iTRAQ4plex); K15(iTRAQ4plex)	0	1.13466	1.01875	1.30839	0	6.638e-08	6.5076	3	2158.13	1.2051	74.3168	1
5174447	iIVDELkQEVISTSSk	7	4	1	N-Term(iTRAQ4plex); K7(iTRAQ4plex); K16(iTRAQ4plex)	0	0.946012	1.4195	1.34111	0	1.952e-06	6.50721	3	2221.31	3.49795	92.0466	1
295842307	gGDGPSHESEDFPRPLVTLPGR	1	3	1	N-Term(iTRAQ4plex)	0	1.06947	0.832254	0.792234	0	5.942e-07	6.50674	4	2464.23	-0.118936	52.5986	0
30795231	aQGPAASAEEPkPVEAPAANSDQTVTVkE	2	1	1	N-Term(iTRAQ4plex); K12(iTRAQ4plex); K28(iTRAQ4plex)	0	1.16798	1.21589	1.92235	0	1.698e-06	6.50642	3	3324.73	-1.02551	23.3304	1
530366904	dVAEAkPELSLLGDGDH	3	2	1	N-Term(iTRAQ4plex); K6(iTRAQ4plex)	0	1.41699	0.74088	0.702042	0	3.401e-08	6.50576	3	2054.07	0.614253	76.2766	0
530425115	sMQNWHQLENLSNFIk	6	6	1	N-Term(iTRAQ4plex); K16(iTRAQ4plex)	0	0.948362	1.03909	0.97642	0	4.303e-07	6.50534	3	2277.16	-1.89814	67.2904	0
61835204	tSPYDHMLPGAEHFAEYAGR	2	3	1	N-Term(iTRAQ4plex)	0	1.00765	0.762632	0.853004	0	1.055e-07	6.50519	4	2393.11	0.745842	73.6067	0
45593138	eLPVTFFAHLQk	1	1	1	N-Term(iTRAQ4plex); K12(iTRAQ4plex)	0	1.03947	1.47416	2.12552	0	2.581e-08	6.50496	3	1718	5.30104	81.6524	0
119393891	dGFRDFPAmVQELHQGGR	1	1	1	N-Term(iTRAQ4plex); M9(Oxidation)	0	0.78842	0.721596	0.71982	0	1.059e-06	6.50484	4	2220.07	-0.0586447	46.0613	1
289577125	vQVVDEEGDQQHQEGk	2	4	1	N-Term(iTRAQ4plex); K16(iTRAQ4plex)	0	0.81689	1.05735	0.868609	0	5.337e-09	6.50471	3	2113.04	-1.1526	12.3161	0
105990532	lEIQSQVDSQHVGHSVLTAk	1	1	1	N-Term(iTRAQ4plex); K20(iTRAQ4plex)	0	1.00524	0.322934	0.495004	0	5.911e-10	6.50413	3	2464.34	-1.31243	44.0964	0
224809474	gADLNLVDSLGYNALHYSk	1	5	1	N-Term(iTRAQ4plex); K19(iTRAQ4plex)	0	0.716323	0.836641	0.710382	0	9.716e-11	6.50351	3	2338.23	1.12084	79.1272	0
23510451	qDLFAVDTQVGTVTSLTAGGSGGSWk	1	3	1	N-Term(iTRAQ4plex); K26(iTRAQ4plex)	0	0.744628	0.653003	0.544584	0	4.127e-11	6.50341	3	2870.48	0.586614	83.523	0
221316566	fQEHIIQAPkPVEAIk	3	2	1	N-Term(iTRAQ4plex); K10(iTRAQ4plex); K16(iTRAQ4plex)	0	1.06264	2.28866	1.42411	0	1.798e-09	6.50277	3	2280.34	-1.38348	64.0023	0
66932916	vADPDHDHTGFLTEYVATR	5	1	1	N-Term(iTRAQ4plex)	0	0.997312	0.910537	1.0618	0	2.155e-07	6.50245	3	2288.1	-4.90159	38.7364	0
4504425	kLGEMWNNTAADDkQPYEk	1	2	1	N-Term(iTRAQ4plex); K1(iTRAQ4plex); K14(iTRAQ4plex); K19(iTRAQ4plex)	0	1.62852	0.82319	2.17266	0	1.42e-07	6.50204	4	2814.44	-5.20717	26.8001	2
22208967	kQPPVSPGTALVGSQk	8	3	1	N-Term(iTRAQ4plex); K1(iTRAQ4plex); K16(iTRAQ4plex)	0	0.801713	1.91726	2.12973	0	1.363e-07	6.50071	3	2026.2	0.949746	35.2804	1
301172750	aQLcEDHcVDGcFcPPGTVLDDITHSGcLPLGQcPcTHGGR	2	1	1	N-Term(iTRAQ4plex); C4(Carbamidomethyl); C8(Carbamidomethyl); C12(Carbamidomethyl); C14(Carbamidomethyl); C28(Carbamidomethyl); C34(Carbamidomethyl); C36(Carbamidomethyl)	0	1.36151	0.75622	1.20161	0	6.357e-09	6.49981	5	4798.07	3.39042	92.9168	0
110624774	aGQLSQGAAEEDHGcR	2	1	1	N-Term(iTRAQ4plex); C15(Carbamidomethyl)	0	1.4049	1.11427	0.373249	0	5.645e-10	6.49952	3	1829.83	-2.23924	7.22268	0
82880645	fDDDkVSIVTPEDILR	3	3	1	N-Term(iTRAQ4plex); K5(iTRAQ4plex)	0	0.802648	1.1278	0.656337	0	1.185e-08	6.49943	3	2150.17	4.0937	80.9904	1
54859722	aLEcFcQAASEVGkEEFLDR	2	1	1	N-Term(iTRAQ4plex); C4(Carbamidomethyl); C6(Carbamidomethyl); K14(iTRAQ4plex)	0	0.949083	1.01327	0.474925	0	3.33e-09	6.49902	3	2647.28	3.42677	88.5306	1
34098946	rPQYSNPPVQGEVMEGADNQGAGEQGRPVR	3	2	1	N-Term(iTRAQ4plex)	0	0.501315	0.905868	0.722318	0	3.651e-09	6.49889	4	3367.63	-0.57866	36.6903	0
7524346	gIHSAIDASQTPDVVFASILAAFSk	3	6	1	N-Term(iTRAQ4plex); K25(iTRAQ4plex)	0	0.967732	0.490022	0.470675	0	4.345e-10	6.49808	4	2833.53	-0.980637	114.611	0
4505981	gkEESLDSDLYAELR	2	1	1	N-Term(iTRAQ4plex); K2(iTRAQ4plex)	0	0.514127	0.259038	0.270854	0	1.119e-08	6.4976	3	2013.04	0.424322	58.4399	1
195976777	gIPLDQGSELHVVVk	2	16	1	N-Term(iTRAQ4plex); K15(iTRAQ4plex)	0	1.34105	0.604148	0.749723	0	3.956e-09	6.49725	3	1879.09	-0.249624	59.5706	0
20127408	eLHSEFSEVmNEIWASDQIR	3	2	1	N-Term(iTRAQ4plex); M10(Oxidation)	0	0.833808	0.674288	0.625066	0	2.444e-08	6.49654	3	2580.22	3.14771	96.5264	0
34447231	gFTGIDSDYEkPETPER	2	2	1	N-Term(iTRAQ4plex); K11(iTRAQ4plex)	0	1.11257	1.41625	0.817919	0	9.424e-08	6.4957	3	2229.09	-2.67102	43.4422	0
19923233	gHPLGATGLAQcAELcWQLR	2	5	1	N-Term(iTRAQ4plex); C12(Carbamidomethyl); C16(Carbamidomethyl)	0	1.15698	0.825522	1.08372	0	1.71e-08	6.49532	3	2382.19	-1.09252	59.3673	0
55743122	gNDDHWIVDTDYDTYAVQYScR	5	2	1	N-Term(iTRAQ4plex); C21(Carbamidomethyl)	0	0.9157	0.463034	0.432552	0	2.608e-08	6.49506	4	2837.22	-0.249383	70.4146	0
112382250	qLWGLLIEETEkR	2	3	1	N-Term(iTRAQ4plex); K12(iTRAQ4plex)	0	1.1545	0.299211	1.74358	0	3.841e-08	6.49486	3	1903.09	-0.150261	84.8358	1
61743954	lkSEDGVEGDLGETQSR	5	6	1	N-Term(iTRAQ4plex); K2(iTRAQ4plex)	0	1.1637	0.484517	0.909675	0	1.067e-09	6.49451	3	2108.06	-2.93815	16.8484	1
4506679	kAEAGAGSATEFQFR	5	1	1	N-Term(iTRAQ4plex); K1(iTRAQ4plex)	0	0.929481	1.01046	1.27569	0	5.309e-09	6.49445	3	1857.97	-1.24054	26.1247	1
153792590	cLELFTELAEDkENYk	2	2	1	N-Term(iTRAQ4plex); C1(Carbamidomethyl); K12(iTRAQ4plex); K16(iTRAQ4plex)	0	1.1774	1.22237	0.772484	0	7.109e-08	6.49347	3	2434.25	-1.11107	69.9894	1
21614525	vSVVNPTAQcTHALLk	1	2	1	N-Term(iTRAQ4plex); C10(Carbamidomethyl); K16(iTRAQ4plex)	0	1.30502	0.544865	0.710909	0	6.423e-09	6.49324	3	2026.13	-1.19209	45.0318	0
7657307	dYHVEcYHcEDcGLELNDEDGHR	1	3	1	N-Term(iTRAQ4plex); C6(Carbamidomethyl); C9(Carbamidomethyl); C12(Carbamidomethyl)	0	1.00783	0.773247	1.31745	0	2.816e-08	6.49257	4	3066.2	-5.34997	25.7763	0
530395742	lDQEVAEVDkNIELLk	2	3	1	N-Term(iTRAQ4plex); K10(iTRAQ4plex); K16(iTRAQ4plex)	0	0.893013	1.0845	1.83987	0	5.363e-08	6.49213	3	2288.31	0.341019	73.1528	1
530364444	sIQTPQSHGTLTAELWDNk	2	17	1	N-Term(iTRAQ4plex); K19(iTRAQ4plex)	0	0.867641	1.22013	1.31357	0	1.659e-07	6.49203	3	2414.25	-3.94844	58.6269	0
4507709	vQPTHVIHLAAMVGGLFR	3	4	1	N-Term(iTRAQ4plex)	0	0.811178	0.613758	0.71206	0	1.576e-08	6.49165	4	2090.18	0.629449	85.8858	0
195927017	eRPQLAEcEEPSIYSPAFPR	1	3	1	N-Term(iTRAQ4plex); C8(Carbamidomethyl)	0	1.21025	1.05744	0.717784	0	1.43e-09	6.4912	3	2520.23	-0.938983	52.46	0
48762926	aDLLQREEEEEEEEDQEGDRETTIR	1	1	1	N-Term(iTRAQ4plex)	0	1.19386	2.22061	1.07723	0	6.445e-08	6.49053	4	3192.44	-3.64647	42.9827	2
530399906	qAYESNLIcHGLQLEATR	1	6	1	N-Term(iTRAQ4plex); C9(Carbamidomethyl)	0	1.12293	0.462703	0.528463	0	1.812e-08	6.48999	3	2247.14	4.31652	67.7007	0
4826643	kSLGDDISSETSGDFRk	1	1	1	N-Term(iTRAQ4plex); K1(iTRAQ4plex); K17(iTRAQ4plex)	0	1.01893	0.618929	1.48406	0	8.652e-07	6.48973	4	2274.19	-1.00751	31.2946	2
28827782	aVADTGSEDQGPGTGELTAVHk	1	2	1	N-Term(iTRAQ4plex); K22(iTRAQ4plex)	0	0.950826	0.637094	0.774255	0	2.094e-10	6.48964	3	2428.22	0.351602	37.6435	0
266453619	vFFVHEGYQGLVDGGDHIk	3	4	1	N-Term(iTRAQ4plex); K19(iTRAQ4plex)	0	1.05575	0.942453	0.525632	0	9.266e-09	6.48939	4	2405.25	0.968847	60.5652	0
17999541	iREDLPNLESSEETEQINk	5	3	1	N-Term(iTRAQ4plex); K19(iTRAQ4plex)	0	1.0003	0.977352	1.05207	0	3.446e-07	6.48853	3	2532.3	-1.89641	53.6649	1
4885281	iSGASEkDIVHSGLAYTMER	2	2	1	N-Term(iTRAQ4plex); K7(iTRAQ4plex)	0	0.826625	0.628488	1.34195	0	6.19e-08	6.48791	4	2452.27	0.11568	57.4389	1
4502551	iDGDkDGFVTVDELk	3	3	1	N-Term(iTRAQ4plex); K5(iTRAQ4plex); K15(iTRAQ4plex)	0	1.06304	2.08882	1.41084	0	9.191e-08	6.48772	3	2083.13	-0.497719	54.9842	1
50541952	aFGAGADFVMLGGMLAGHSESGGELIER	1	6	1	N-Term(iTRAQ4plex)	0	0.862875	0.359838	0.552079	0	2.821e-09	6.48766	3	2923.42	1.6575	103.717	0
530375361	eDLMGLAIGTHGSNIQQAR	2	10	1	N-Term(iTRAQ4plex)	0	0.955109	1.00414	0.864599	0	9.229e-12	6.48757	3	2155.1	-0.540356	74.0387	0
116734849	scYSLANQLELNPDFSRPNR	1	3	1	N-Term(iTRAQ4plex); C2(Carbamidomethyl)	0	1.21521	1.19346	0.450136	0	2.068e-09	6.4874	3	2525.23	-1.74948	66.724	0
21361181	vIMVTGDHPITAk	4	17	1	N-Term(iTRAQ4plex); K13(iTRAQ4plex)	0	1.19571	0.797072	0.567885	0	2.936e-08	6.48734	3	1669.96	0.763281	55.6733	0
4506787	dSLHEkFPDAGEDELLk	2	2	1	N-Term(iTRAQ4plex); K6(iTRAQ4plex); K17(iTRAQ4plex)	0	1.24437	0.649535	1.66094	0	1.059e-08	6.48692	3	2375.24	-1.83823	51.5159	1
6466450	kGTVLLADNVIcPGAPDFLAHVR	2	2	1	N-Term(iTRAQ4plex); K1(iTRAQ4plex); C12(Carbamidomethyl)	0	0.835266	0.904184	0.845787	0	6.468e-08	6.48685	4	2751.53	4.14845	78.0884	1
209862837	eDDSIRPFkVETSDEEIHDLHQR	8	1	1	N-Term(iTRAQ4plex); K9(iTRAQ4plex)	0	1.21268	0.891533	0.386132	0	5.069e-08	6.48657	4	3083.53	-0.585012	43.8155	1
530409356	aMkPPGGESSNLFGSPEEATPSSRPNR	2	3	1	N-Term(iTRAQ4plex); K3(iTRAQ4plex)	0	0.857414	1.08193	2.60892	0	6.661e-08	6.48644	4	3088.53	-2.25408	24.7383	0
20070130	lGVNNISGIEEVNMFTNQGTVIHFNNPk	2	2	1	N-Term(iTRAQ4plex); K28(iTRAQ4plex)	0	0.824696	0.7157	1.68231	0	5.225e-10	6.48622	4	3374.74	-0.300044	79.1331	0
530375371	lYQYPNFAGPHAALANk	1	3	1	N-Term(iTRAQ4plex); K17(iTRAQ4plex)	0	0.926536	1.57447	1.142	0	5.644e-08	6.48588	3	2163.15	-2.90974	43.5492	0
20127408	qFTPcQLLADHANSPNk	1	3	1	N-Term(iTRAQ4plex); C5(Carbamidomethyl); K17(iTRAQ4plex)	0	1.0097	1.37463	0.795496	0	8.507e-08	6.48582	3	2229.14	2.47331	67.1445	0
56605983	tEILSLEkPLLLHTGMGR	2	2	1	N-Term(iTRAQ4plex); K8(iTRAQ4plex)	0	0.936702	0.868113	0.685388	0	3.523e-08	6.48578	4	2296.34	2.8852	78.1372	0
42516563	lLLASTSEVYGDPEVHPQSEDYWGHVNPIGPR	1	3	1	N-Term(iTRAQ4plex)	0	0.981644	2.18247	1.7431	0	1.45e-07	6.48499	4	3706.83	0.563645	79.1833	0
5453634	kTGSPGSPGAGGVQSTAk	1	2	1	N-Term(iTRAQ4plex); K1(iTRAQ4plex); K18(iTRAQ4plex)	0	0.886771	1.05066	2.16676	0	3.052e-09	6.48498	3	2019.12	-0.00461177	23.9807	1
116063573	tHEAEIVEGENHTYcIR	6	2	1	N-Term(iTRAQ4plex); C15(Carbamidomethyl)	0	1.08587	0.935902	0.409632	0	8.542e-10	6.48475	3	2202.03	-1.69216	24.9024	0
61743954	aPNISMPDVDLNLkGPk	1	5	1	N-Term(iTRAQ4plex); K14(iTRAQ4plex); K17(iTRAQ4plex)	0	0.859491	0.314204	1.21799	0	9.491e-07	6.4847	3	2241.27	0.915535	83.7412	1
530399461	lYEEDDLDRLEQMEDSEGTVR	1	16	1	N-Term(iTRAQ4plex)	0	1.06478	0.747497	0.765187	0	1.189e-08	6.4845	3	2686.23	-0.27576	59.9986	1
4507185	vPADLGAEAGLQQLLGALR	1	1	1	N-Term(iTRAQ4plex)	0	0.861376	0.521866	0.275328	0	6.919e-10	6.48433	3	2036.18	7.24384	114.234	0
4757988	nQDDFEcVTTLEGHENEVk	2	1	1	N-Term(iTRAQ4plex); C7(Carbamidomethyl); K19(iTRAQ4plex)	0	0.987603	1.43126	0.777136	0	2.677e-08	6.48412	3	2552.17	-4.41278	35.7911	0
93141047	kSAAFQIQSFDIVcSPVWTSR	2	2	1	N-Term(iTRAQ4plex); K1(iTRAQ4plex); C14(Carbamidomethyl)	0	1.3174	0.987678	0.752557	0	1.298e-07	6.48376	3	2715.43	5.30862	102.461	1
13489087	fkLEESYTLNSDLAR	11	1	1	N-Term(iTRAQ4plex); K2(iTRAQ4plex)	0	0.917029	1.17006	2.0253	0	1.613e-08	6.48372	3	2074.11	1.75736	62.2993	1
34485716	iDLLDDScIkNEEAEALAk	3	1	1	N-Term(iTRAQ4plex); C8(Carbamidomethyl); K10(iTRAQ4plex); K19(iTRAQ4plex)	0	1.28604	0.764291	0.805539	0	6.835e-09	6.48355	3	2579.35	-4.44315	75.5401	1
11321640	dATHDEAVQALkR	2	3	1	N-Term(iTRAQ4plex); K12(iTRAQ4plex)	0	0.865241	0.693853	0.884963	0	1.636e-09	6.4835	3	1741.94	0.350002	32.2179	1
156616294	lLQLPLGFLYVHHTYVPAPPcTDFTR	1	1	1	N-Term(iTRAQ4plex); C21(Carbamidomethyl)	0	1.22798	0.43	0.168637	0	9.437e-08	6.48348	4	3199.7	4.10991	103.295	0
153792590	kcLELFTELAEDkENYk	1	1	1	K1(iTRAQ4plex); N-Term(iTRAQ4plex); C2(Carbamidomethyl); K13(iTRAQ4plex); K17(iTRAQ4plex)	0	1.31665	1.14944	1.50472	0	8.351e-07	6.48342	4	2706.46	3.56944	73.5877	2
530362278	ikLPQGYHPNDVEEEWGk	1	8	1	N-Term(iTRAQ4plex); K2(iTRAQ4plex); K18(iTRAQ4plex)	0	1.41062	0.496627	0.632563	0	1.145e-05	6.48323	4	2571.36	-0.280199	56.6094	1
33350932	lkGTVGEPTYDAEFQHFLR	1	1	1	N-Term(iTRAQ4plex); K2(iTRAQ4plex)	0	0.89497	0.724922	0.626258	0	3.4e-08	6.48317	4	2496.31	-0.963794	64.1915	1
112382250	vIESTQDLGNDLAGVMALQR	2	3	1	N-Term(iTRAQ4plex)	0	1.20399	0.459289	0.658003	0	1.423e-08	6.48274	3	2274.17	-7.69374	94.4539	0
17149836	rGQTcVVHYTGMLEDGkk	1	1	1	N-Term(iTRAQ4plex); C5(Carbamidomethyl); K17(iTRAQ4plex); K18(iTRAQ4plex)	0	1.56385	1.02434	2.27564	0	5.141e-05	6.4827	4	2511.3	-5.73692	11.7959	2
223468663	hIDcAYVYQNEHEVGEAIQEk	6	1	1	N-Term(iTRAQ4plex); C4(Carbamidomethyl); K21(iTRAQ4plex)	0	0.703979	6.05011	3.86752	0	3.264e-07	6.48262	4	2820.36	3.65664	50.9052	0
209862837	gGHFAAFEEPELLAQDIR	8	1	1	N-Term(iTRAQ4plex)	0	0.980846	1.12915	0.568323	0	3.827e-09	6.48211	3	2144.08	-2.13253	64.7202	0
9966827	aGAAGGPEEEAEkPVk	2	2	1	N-Term(iTRAQ4plex); K13(iTRAQ4plex); K16(iTRAQ4plex)	0	0.952871	0.619143	0.919396	0	2e-08	6.48183	3	1972.07	-1.34056	11.423	0
41581463	gPPQQHGHHNEFDDEFEDDDPLPAIGHck	1	3	1	N-Term(iTRAQ4plex); C28(Carbamidomethyl); K29(iTRAQ4plex)	0	1.07738	0.940937	1.27039	0	6.46e-08	6.48183	5	3626.62	-1.96355	50.2756	0
118498356	aLkEEIGNVQLEk	2	3	1	N-Term(iTRAQ4plex); K3(iTRAQ4plex); K13(iTRAQ4plex)	0	0.948654	0.678642	1.02809	0	5.824e-08	6.48112	3	1903.12	-1.87569	35.0593	1
4502517	hDTSLkPISVSYNPATAk	15	1	1	N-Term(iTRAQ4plex); K6(iTRAQ4plex); K18(iTRAQ4plex)	0	0.596452	0.226621	0.170598	0	1.303e-08	6.48024	3	2361.32	2.84607	43.3387	0
398303814	lcIEHVEEHGLDIDGIYR	2	6	1	N-Term(iTRAQ4plex); C2(Carbamidomethyl)	0	1.13158	1.25673	1.39639	0	2.361e-08	6.48022	4	2312.14	-1.30577	65.9894	0
5803121	vELFHYQDGAFHTEYNR	4	1	1	N-Term(iTRAQ4plex)	0	0.952063	1.3105	1.10478	0	1.323e-07	6.47932	4	2270.07	-0.706355	70.2141	0
5803036	gHFEAFGTLTDcVVVVNPQTk	6	1	1	N-Term(iTRAQ4plex); C12(Carbamidomethyl); K21(iTRAQ4plex)	0	1.10704	0.661106	1.06477	0	7.131e-09	6.47932	3	2607.35	0.786037	70.4956	0
4504425	rPPSAFFLFcSEYRPk	9	2	1	N-Term(iTRAQ4plex); C10(Carbamidomethyl); K16(iTRAQ4plex)	0	1.17001	0.658412	1.40596	0	9.433e-07	6.4788	4	2290.21	1.66947	62.8475	0
530398626	gEHSIVYLkPSYAFGSVGk	3	2	1	N-Term(iTRAQ4plex); K9(iTRAQ4plex); K19(iTRAQ4plex)	0	0.918397	1.34313	0.928809	0	5.862e-08	6.47837	3	2471.35	-4.97682	41.2323	0
4503301	fDGGEEVLISGEFNDLRk	1	2	1	N-Term(iTRAQ4plex); K18(iTRAQ4plex)	0	0.750727	0.511405	1.02659	0	2.825e-10	6.4781	3	2313.19	-0.778129	63.6304	1
8922720	sRDDSQLNGDSSALLNPSkEcEPYR	1	2	1	N-Term(iTRAQ4plex); K19(iTRAQ4plex); C21(Carbamidomethyl)	0	0.776098	0.57429	1.4241	0	0.0001137	6.47765	4	3126.47	-8.50794	49.3352	2
12408656	lVFVHSAEGNEFWSALLEk	6	1	1	N-Term(iTRAQ4plex); K19(iTRAQ4plex)	0	1.25868	0.733455	0.785776	0	1.238e-08	6.47761	3	2464.32	2.89792	111.962	0
4502105	nHLLHVFDEYkR	9	2	1	N-Term(iTRAQ4plex); K11(iTRAQ4plex)	0	1.04743	0.507434	3.38362	0	1.102e-07	6.47695	3	1859.02	-0.077275	28.2657	1
7657313	sIDQFANLVLHQTVER	3	1	1	N-Term(iTRAQ4plex)	0	0.951332	1.10044	1.86797	0	6.207e-10	6.47681	3	2014.09	3.85962	88.5767	0
56549656	dSSESQLASTESDkPTTGR	1	3	1	N-Term(iTRAQ4plex); K14(iTRAQ4plex)	0	0.987237	1.43073	3.23818	0	1.377e-11	6.47567	3	2284.11	-1.52502	13.8176	0
23111018	gSSYGVTSTESYkETLHk	1	8	1	N-Term(iTRAQ4plex); K13(iTRAQ4plex); K18(iTRAQ4plex)	0	0.99116	0.914137	2.37204	0	1.025e-08	6.4753	4	2406.25	-0.282283	29.6672	1
21618344	lGDLNYLIYVFPDRPkDEVYSk	1	2	1	N-Term(iTRAQ4plex); K16(iTRAQ4plex); K22(iTRAQ4plex)	0	1.15712	0.717036	0.467032	0	1.209e-06	6.47504	4	3076.68	3.97002	96.2353	1
47933379	kLLEAHEEQNVDSYTESVk	2	1	1	N-Term(iTRAQ4plex); K1(iTRAQ4plex); K19(iTRAQ4plex)	0	1.08478	0.698286	1.08217	0	5.8e-07	6.47489	3	2651.4	3.12651	53.1295	1
4505143	dMAAFNERPIIFALSNPTSk	3	2	1	N-Term(iTRAQ4plex); K20(iTRAQ4plex)	0	0.932925	1.53321	0.902812	0	6.148e-09	6.47477	3	2510.34	2.03471	85.1499	0
13124879	kQADLEkEELAEELASSLSGR	1	4	1	N-Term(iTRAQ4plex); K1(iTRAQ4plex); K7(iTRAQ4plex)	0	1.14596	0.772869	0.912991	0	1.966e-09	6.47465	4	2735.47	-4.52169	61.673	2
510025468	lGPSDYFGEIALLMNRPR	2	1	1	N-Term(iTRAQ4plex)	0	1.06487	0.970541	1.16225	0	8.681e-10	6.47316	3	2193.16	-0.266236	100.433	0
19913408	eDLAAFVEELDkVESQER	3	2	1	N-Term(iTRAQ4plex); K12(iTRAQ4plex)	0	1.04982	1.14261	0.558728	0	1.16e-09	6.47286	3	2395.24	5.46666	113.752	1
5454152	dDTIYEDEDVkEAIR	5	3	1	N-Term(iTRAQ4plex); K11(iTRAQ4plex)	0	1.03196	1.0155	2.70355	0	2.608e-09	6.47235	3	2099.04	-0.975812	45.2969	1
530382075	fSVcVLGDQQHcDEAk	9	2	1	N-Term(iTRAQ4plex); C4(Carbamidomethyl); C12(Carbamidomethyl); K16(iTRAQ4plex)	0	1.03928	1.77062	1.26764	0	1.13e-09	6.47201	3	2181.03	-0.433736	47.9271	0
530376036	wAVSEVQHHDAITGTESPk	1	2	1	N-Term(iTRAQ4plex); K19(iTRAQ4plex)	0	0.699367	0.431562	0.916107	0	1.927e-08	6.47179	3	2380.21	-2.70137	23.6747	0
12667788	kmEDSVGcLETAEEVkR	6	2	1	N-Term(iTRAQ4plex); K1(iTRAQ4plex); M2(Oxidation); C8(Carbamidomethyl); K16(iTRAQ4plex)	0	1.22059	1.22476	0.94571	0	2.742e-07	6.46962	4	2429.23	-1.61942	28.9102	2
18201905	vWYVSNIDGTHIAk	14	3	1	N-Term(iTRAQ4plex); K14(iTRAQ4plex)	0	1.13158	1.25505	1.0479	0	8.811e-10	6.46955	3	1891.03	-1.48308	55.4722	0
530363676	mADFHkEEMDDQDkDk	2	2	1	N-Term(iTRAQ4plex); K6(iTRAQ4plex); K14(iTRAQ4plex); K16(iTRAQ4plex)	0	0.907272	1.03273	1.67859	0	6.248e-05	6.46947	5	2558.23	-3.33653	14.7173	2
4757810	qGQYSPMAIEEQVAVIYAGVR	6	4	1	N-Term(iTRAQ4plex)	0	0.902751	0.623043	1.33036	0	1.114e-08	6.46903	3	2453.26	1.22989	104.59	0
67782319	gLDAHLEQIFQEAHGmVAR	6	3	1	N-Term(iTRAQ4plex); M16(Oxidation)	0	0.705296	0.521868	0.371324	0	4.365e-07	6.46878	4	2282.16	3.7232	76.6736	0
148728166	lDDYASAFQGHDVGFccLGTTR	2	3	1	N-Term(iTRAQ4plex); C16(Carbamidomethyl); C17(Carbamidomethyl)	0	1.03338	1.55295	1.25441	0	1.895e-09	6.46814	3	2634.19	1.39497	75.8264	0
530375361	kEISEGDEVEVYSR	1	7	1	N-Term(iTRAQ4plex); K1(iTRAQ4plex)	0	0.859112	1.19272	0.865166	0	8.554e-09	6.46813	3	1927.98	-1.21633	17.33	1
530362278	gALPDDTEALQSLIDTHk	1	8	1	N-Term(iTRAQ4plex); K18(iTRAQ4plex)	0	1.21726	0.452181	0.733582	0	2.14e-07	6.46786	3	2212.18	2.97515	64.7412	0
4502027	rMPcAEDYLSVVLNQLcVLHEk	3	2	1	N-Term(iTRAQ4plex); C4(Carbamidomethyl); C17(Carbamidomethyl); K22(iTRAQ4plex)	0	1.09125	0.389745	0.316088	0	8.99e-08	6.46782	4	2962.53	2.46231	101.323	1
5031875	sVTVVEDDEDEDGDDLLHHHHVSGSR	16	1	1	N-Term(iTRAQ4plex)	0	0.847528	0.791706	1.0366	0	4.765e-09	6.4677	4	3043.36	-6.02964	16.9107	0
145275213	lHEAFSPVSYQHDLALLR	1	1	1	N-Term(iTRAQ4plex)	0	0.532692	0.516993	0.166587	0	1.638e-10	6.46766	3	2240.19	-3.26596	68.7544	0
6005846	eFGGGHIkDELFGTVk	3	1	1	N-Term(iTRAQ4plex); K8(iTRAQ4plex); K16(iTRAQ4plex)	0	1.15443	1.31801	0.947514	0	3.789e-08	6.46761	3	2166.19	-1.57814	57.4485	1
530374581	lGFGSFVDkDISPFSYTAPR	2	2	1	N-Term(iTRAQ4plex); K9(iTRAQ4plex)	0	0.880182	1.17392	0.629055	0	1.116e-08	6.46753	3	2492.32	3.56073	101.47	1
4507115	lVARPEPATGYTLEFR	2	2	1	N-Term(iTRAQ4plex)	0	1.43223	0.973357	0.7513	0	8.387e-11	6.46728	3	1964.07	1.35941	58.0057	0
63253298	dEFSYQEMIANLPLcSHPNPR	1	1	1	N-Term(iTRAQ4plex); C15(Carbamidomethyl)	0	1.04988	1.89201	0.580685	0	1.176e-09	6.46667	3	2662.25	0.693225	86.51	0
11321640	eAWFSPVHTYPLLATR	3	2	1	N-Term(iTRAQ4plex)	0	1.01249	0.65548	0.480453	0	2.494e-08	6.46666	3	2032.09	4.70594	92.1561	0
16507237	akFEELNMDLFR	9	1	1	N-Term(iTRAQ4plex); K2(iTRAQ4plex)	0	1.00056	1.29877	3.20467	0	1.138e-06	6.46642	3	1800.96	1.2458	74.008	1
530414895	aLVELSGNSPHDVSSVLk	1	4	1	N-Term(iTRAQ4plex); K18(iTRAQ4plex)	0	1.19942	1.31714	1.16036	0	1.004e-09	6.46625	3	2140.18	-0.628087	60.0094	0
33286418	rLAPITSDPTEATAVGAVEASFk	2	4	1	N-Term(iTRAQ4plex); K23(iTRAQ4plex)	0	0.905309	0.803874	1.98893	0	3.238e-08	6.46593	4	2619.43	3.60485	81.2218	1
4557251	vSHITFAHEVGHNFGSPHDSGTEcTPGESk	2	3	1	N-Term(iTRAQ4plex); C24(Carbamidomethyl); K30(iTRAQ4plex)	0	1.3654	0.551701	0.832742	0	2.067e-08	6.46585	4	3509.62	-5.57502	32.0503	0
20357529	aDQELLMYSHDNIIcGITSVAFSR	3	1	1	N-Term(iTRAQ4plex); C15(Carbamidomethyl)	0	1.19768	0.891463	0.985347	0	7.066e-08	6.46571	4	2884.42	4.31324	114.661	0
24111250	dQQQkPLYHHFTTAINTENIR	3	3	1	N-Term(iTRAQ4plex); K5(iTRAQ4plex)	0	1.16445	0.856842	0.747461	0	1.703e-08	6.46544	4	2842.47	-5.45399	37.6758	0
12667788	rHEmPPHIYAITDTAYR	6	2	1	N-Term(iTRAQ4plex); M4(Oxidation)	0	1.03792	0.552821	0.583666	0	2.401e-06	6.46532	4	2231.11	-3.48389	44.9445	1
40548422	rFEQQLAQTDGTLSTLEFQR	1	1	1	N-Term(iTRAQ4plex)	0	0.764027	0.56655	0.814044	0	5.063e-08	6.46493	3	2512.29	0.838218	69.964	1
4505193	vSREDFEWVYTDQPHADR	1	1	1	N-Term(iTRAQ4plex)	0	0.718259	0.549046	0.74808	0	1.97e-06	6.46409	4	2394.13	2.34765	54.5207	1
4507513	mPHVQYIHTEASESLcGLk	4	1	1	N-Term(iTRAQ4plex); C16(Carbamidomethyl); K19(iTRAQ4plex)	0	0.893706	0.808974	0.450796	0	5.779e-08	6.46359	3	2488.26	3.04432	66.6212	0
70780353	lLLENNANPNLATTAGHTPLHIAAR	3	6	1	N-Term(iTRAQ4plex)	0	0.691319	0.269448	0.117223	0	7.08e-10	6.46332	3	2766.5	-3.58006	46.4161	0
116008192	rQEGSIEVYEDAGSHYLcLLk	1	4	1	N-Term(iTRAQ4plex); C18(Carbamidomethyl); K21(iTRAQ4plex)	0	1.29458	0.876596	0.413923	0	6.1e-08	6.46314	4	2755.41	5.21737	79.757	1
4885281	tFVVQGFGNVGLHSMR	6	3	1	N-Term(iTRAQ4plex)	0	0.909824	0.831864	0.799831	0	4.388e-09	6.46303	3	1892.99	-0.458079	64.404	0
373251164	hSFGPLDYESLQQELALk	2	1	1	N-Term(iTRAQ4plex); K18(iTRAQ4plex)	0	0.812549	1.3699	0.526744	0	7.754e-08	6.46288	3	2363.27	8.79502	84.2313	0
47933395	wYVDGPASTAFQEHVSR	1	3	1	N-Term(iTRAQ4plex)	0	0.979095	0.760196	0.717807	0	9.424e-09	6.46163	3	2094.02	0.915111	57.8219	0
41393561	wAHLDIAGVmTNkDEVPYLR	2	1	1	N-Term(iTRAQ4plex); M10(Oxidation); K13(iTRAQ4plex)	0	1.46932	1.1589	1.24329	0	1.831e-08	6.46102	4	2632.38	-0.511209	69.3421	1
530416140	dFDFESANAQFNkEEIDR	1	5	1	N-Term(iTRAQ4plex); K13(iTRAQ4plex)	0	0.883709	1.42168	1.59846	0	1.165e-08	6.46096	3	2463.17	0.237181	58.2631	1
118572606	dGQPLQEDEAHHIISGGR	2	1	1	N-Term(iTRAQ4plex)	0	1.506	0.406917	0.700445	0	3.252e-10	6.46078	3	2103.03	-0.077451	32.3643	0
33942072	nHQEEDLTEFLcANHVLk	2	5	1	N-Term(iTRAQ4plex); C12(Carbamidomethyl); K18(iTRAQ4plex)	0	1.23472	1.08382	1.57284	0	1.016e-08	6.4593	3	2485.23	-2.41236	55.4939	0
530406996	eEEVQQGQQDLEkEREELQQk	1	20	1	N-Term(iTRAQ4plex); K13(iTRAQ4plex); K21(iTRAQ4plex)	0	1.24971	0.84581	2.38355	0	1.108e-06	6.45863	4	3032.53	-7.18064	44.6728	2
5031635	lTGIkHELQANcYEEVk	4	1	1	N-Term(iTRAQ4plex); K5(iTRAQ4plex); C12(Carbamidomethyl); K17(iTRAQ4plex)	0	1.18511	1.00702	1.90475	0	2.844e-08	6.45852	3	2464.32	-1.0285	49.1543	1
50845386	gDLENAFLNLVQcIQNkPLYFADR	14	3	1	N-Term(iTRAQ4plex); C13(Carbamidomethyl); K17(iTRAQ4plex)	0	1.40292	0.395947	1.32403	0	6.615e-10	6.4583	4	3126.63	0.152793	114.398	0
19923142	kVQHQDALQISDVVMASLLR	2	2	1	N-Term(iTRAQ4plex); K1(iTRAQ4plex)	0	0.759639	0.703788	0.680216	0	1.73e-08	6.45814	4	2539.42	-1.36436	86.2813	1
4503937	lQFHNVkPEcLEAYNk	1	1	1	N-Term(iTRAQ4plex); K7(iTRAQ4plex); C10(Carbamidomethyl); K16(iTRAQ4plex)	0	1.17982	1.25935	1.00587	0	7.82e-07	6.45803	4	2422.29	-1.59684	61.2096	0
116805322	rDTVEVALEDkGDSTFR	2	3	1	N-Term(iTRAQ4plex); K11(iTRAQ4plex)	0	1.04037	0.990422	1.29265	0	2.719e-05	6.45732	4	2226.17	2.96369	59.5922	2
11321561	eVGTPHGIILDSVDAAFIcPGSSR	6	1	1	N-Term(iTRAQ4plex); C19(Carbamidomethyl)	0	1.03803	0.430489	0.403042	0	1.684e-10	6.45719	3	2642.34	0.551991	82.3646	0
24797086	aTAAFILANEHNVALFk	3	1	1	N-Term(iTRAQ4plex); K17(iTRAQ4plex)	0	0.987311	0.722549	0.600163	0	8.833e-10	6.45577	3	2118.2	0.0501592	78.8967	0
24234688	vEAVNmAEGIIHDTETk	5	1	1	N-Term(iTRAQ4plex); M6(Oxidation); K17(iTRAQ4plex)	0	0.772998	1.14706	1.02444	0	1.406e-09	6.45567	3	2161.11	0.0103286	71.9341	0
45439306	iGScTQQDVELHVQk	4	2	1	N-Term(iTRAQ4plex); C4(Carbamidomethyl); K15(iTRAQ4plex)	0	1.04417	1.47896	1.17356	0	5.291e-09	6.4549	3	2030.05	-2.82362	33.458	0
118498356	qkPVLEEQVIk	2	4	1	N-Term(iTRAQ4plex); K2(iTRAQ4plex); K11(iTRAQ4plex)	0	0.912513	0.937088	1.45926	0	1.145e-06	6.45456	3	1743.07	-0.706342	32.0251	0
118150660	eVFEFRPELVNDDDEEADDTR	2	1	1	N-Term(iTRAQ4plex)	0	1.04101	1.73421	1.54893	0	1.579e-08	6.45452	3	2684.2	-1.74352	71.8926	0
222136639	kGEPVSAEDLGVSGALTVLMk	2	2	1	N-Term(iTRAQ4plex); K1(iTRAQ4plex); K21(iTRAQ4plex)	0	0.694355	0.670361	0.780861	0	9.483e-10	6.4545	3	2533.43	-0.205007	83.4649	1
530414810	rEPAVGEPAEVTTTVLVR	2	1	1	N-Term(iTRAQ4plex)	0	1.00701	0.771864	0.650086	0	1.23e-08	6.45434	3	2068.15	-1.72796	47.7026	1
4557871	skEFQLFSSPHGk	11	2	1	N-Term(iTRAQ4plex); K2(iTRAQ4plex); K13(iTRAQ4plex)	0	1.12653	0.316959	0.341077	0	1.204e-07	6.45423	3	1924.07	0.084997	50.5129	1
33286418	eAEAAIYHLQLFEELRR	3	4	1	N-Term(iTRAQ4plex)	0	0.908616	0.857246	3.24366	0	4.879e-08	6.45408	4	2232.19	-0.0280171	75.2883	1
167614485	qTmQVDEHARPQTTLEQLQk	3	3	1	N-Term(iTRAQ4plex); M3(Oxidation); K20(iTRAQ4plex)	0	0.864121	0.728971	0.849705	0	4.578e-06	6.45403	4	2685.38	-3.29556	20.6322	0
10337595	vHFFTQDHkPSNPLEk	1	3	1	N-Term(iTRAQ4plex); K9(iTRAQ4plex); K16(iTRAQ4plex)	0	1.15843	1.01261	1.00038	0	4.361e-07	6.45347	4	2356.28	-0.805041	34.8272	0
5730027	kDDEENYLDLFSHk	6	2	1	N-Term(iTRAQ4plex); K1(iTRAQ4plex); K14(iTRAQ4plex)	0	1.10002	1.15068	1.16904	0	3.494e-08	6.45306	3	2185.11	0.0152777	49.4859	1
195976805	nINADEAAAMGAVYQAAALSk	4	3	1	N-Term(iTRAQ4plex); K21(iTRAQ4plex)	0	0.860166	1.43037	1.67276	0	1.791e-10	6.45278	3	2367.22	-0.641387	93.1751	0
115527062	gTVHFAVVITDGHVTGSPcGGIk	6	3	1	N-Term(iTRAQ4plex); C19(Carbamidomethyl); K23(iTRAQ4plex)	0	1.2166	0.579389	0.535291	0	8.264e-08	6.45257	4	2597.37	-2.35476	51.3728	0
112382250	sGHFEQAIkEGEDMIAEEHFGSEk	1	3	1	N-Term(iTRAQ4plex); K9(iTRAQ4plex); K24(iTRAQ4plex)	0	1.06107	0.367226	0.72261	0	2.949e-07	6.45252	5	3137.52	-0.072993	85.0229	1
4505881	tmSGLEcQAWDSQSPHAHGYIPSk	1	1	1	N-Term(iTRAQ4plex); M2(Oxidation); C7(Carbamidomethyl); K24(iTRAQ4plex)	0	0.933597	0.492098	0.248381	0	1.613e-08	6.45239	4	2991.4	1.97044	46.8776	0
5729840	sSFEYGQVNHALAAAMR	1	3	1	N-Term(iTRAQ4plex)	0	1.04184	0.782809	0.876581	0	4.035e-09	6.45229	3	1995.99	2.15953	59.9717	0
530386326	aVGPHQFLGDQEAIQAAIk	4	1	1	N-Term(iTRAQ4plex); K19(iTRAQ4plex)	0	0.621852	0.419409	0.329568	0	2.952e-08	6.4522	3	2281.26	2.10942	77.4611	0
115298678	lESEETmVLEAHDAQGDVPVTVTVHDFPGk	6	1	1	N-Term(iTRAQ4plex); M7(Oxidation); K30(iTRAQ4plex)	0	0.802234	0.392436	0.5007	0	7.128e-08	6.45185	5	3554.75	-1.33232	67.9178	0
4505621	yVWLVYEQDRPLk	8	2	1	N-Term(iTRAQ4plex); K13(iTRAQ4plex)	0	1.14749	0.597761	0.615097	0	4.709e-07	6.45145	3	1997.1	-2.7505	58.9823	0
119395750	sLNNQFASFIDkVR	1	1	1	N-Term(iTRAQ4plex); K12(iTRAQ4plex)	0	1.70056	0.295644	1.44338	0	1.702e-08	6.45108	3	1927.07	1.12553	77.6052	1
110735433	gATHcYDGYIHLSGGGLSTk	2	1	1	N-Term(iTRAQ4plex); C5(Carbamidomethyl); K20(iTRAQ4plex)	0	1.38107	0.940167	1.19468	0	2.306e-09	6.45027	4	2382.18	0.447854	49.264	0
119395760	kLSVEEFFMDLHNFR	1	3	1	N-Term(iTRAQ4plex); K1(iTRAQ4plex)	0	0.902496	0.625984	1.70402	0	5.056e-08	6.4502	4	2200.15	1.32509	95.602	1
52145310	dAHSVLLSHIFHGR	2	4	1	N-Term(iTRAQ4plex)	0	1.19957	0.967513	1.4512	0	5.516e-09	6.44982	4	1732.93	-1.25769	43.0597	0
24234688	kSQVFSTAADGQTQVEIk	1	1	1	N-Term(iTRAQ4plex); K1(iTRAQ4plex); K18(iTRAQ4plex)	0	0.92452	1.16456	1.3254	0	2.374e-08	6.44936	3	2369.29	-5.29629	26.4583	1
530360487	dVVIcPDASLEDAkk	8	3	1	N-Term(iTRAQ4plex); C5(Carbamidomethyl); K14(iTRAQ4plex); K15(iTRAQ4plex)	0	1.24321	0.97355	1.12725	0	7.326e-08	6.44867	3	2092.13	-0.340558	62.2113	1
32483374	lIAHAGSLTNLAk	2	1	1	N-Term(iTRAQ4plex); K13(iTRAQ4plex)	0	0.820291	1.63581	1.47342	0	1.891e-07	6.44824	3	1596.96	-2.12327	45.3944	0
367460087	lQQELDDLTVDLDHQR	5	6	1	N-Term(iTRAQ4plex)	0	1.05308	0.540353	0.299429	0	7.557e-09	6.44794	3	2082.06	-0.473602	80.9098	0
10880979	qLQAQDEEGGGHVPERPk	2	3	1	N-Term(iTRAQ4plex); K18(iTRAQ4plex)	0	0.927039	1.71021	1.80142	0	6.264e-10	6.44791	3	2263.16	-5.30891	6.15625	0
530397182	akDELSAQAEVk	1	2	1	N-Term(iTRAQ4plex); K2(iTRAQ4plex); K12(iTRAQ4plex)	0	1.08361	2.2638	2.25768	0	6.89e-07	6.44713	3	1720.98	0.345146	25.7639	1
266453619	yEIDLDTSDHAHLEHITR	3	4	1	N-Term(iTRAQ4plex)	0	0.907278	0.563639	0.537408	0	1.325e-09	6.44681	4	2309.12	-3.52629	35.8536	0
12667788	lQVELDNVTGLLSQSDSk	6	2	1	N-Term(iTRAQ4plex); K18(iTRAQ4plex)	0	1.06929	1.22576	0.769488	0	2.844e-08	6.44644	3	2234.22	2.86837	90.6168	0
4506617	iNPYMSSPcHIEMILTEk	1	4	1	N-Term(iTRAQ4plex); C9(Carbamidomethyl); K18(iTRAQ4plex)	0	1.06064	2.3796	2.07934	0	5.8e-09	6.44614	3	2451.23	-2.61213	76.974	0
156231349	aTDAmAHVAGFTVAHDVSAR	2	2	1	N-Term(iTRAQ4plex); M5(Oxidation)	0	0.844762	1.09036	0.812952	0	3.209e-09	6.4459	4	2187.07	-1.69014	32.7873	0
4557485	tYcSEPEkVDkDNEDFQESNR	1	1	1	N-Term(iTRAQ4plex); C3(Carbamidomethyl); K8(iTRAQ4plex); K11(iTRAQ4plex)	0	0.962095	0.467413	0.554831	0	1.41e-07	6.44568	4	3022.39	-5.55897	21.0331	2
71773110	dkVNSFFSTFk	2	1	1	N-Term(iTRAQ4plex); K2(iTRAQ4plex); K11(iTRAQ4plex)	0	0.882323	0.203134	0.325831	0	1.842e-06	6.44558	3	1751.98	3.62436	68.3098	1
5453634	eHDYRDEHLDFIQSHLR	3	2	1	N-Term(iTRAQ4plex)	0	1.18594	0.780925	0.792599	0	1.094e-05	6.4452	5	2354.14	-1.14575	37.0691	1
68160937	gISTkPVYIPEVELNHk	3	1	1	N-Term(iTRAQ4plex); K5(iTRAQ4plex); K17(iTRAQ4plex)	0	1.08261	1.06498	0.900257	0	1.998e-07	6.4448	4	2356.36	-1.28331	68.1083	0
4501887	ekLcYVALDFEQEmATAASSSSLEk	9	9	1	N-Term(iTRAQ4plex); K2(iTRAQ4plex); C4(Carbamidomethyl); M14(Oxidation); K25(iTRAQ4plex)	0	0.98467	0.75101	0.930211	0	9.787e-09	6.44401	4	3255.62	2.79686	82.2807	1
67782319	gVMEHLEQQAQGFPEEFRDSPDVTHR	2	3	1	N-Term(iTRAQ4plex)	0	0.915439	0.613038	0.542236	0	9.774e-08	6.44354	4	3183.5	0.38233	54.0081	1
20070125	ikPHLMSQELPEDWDkQPVk	2	6	1	N-Term(iTRAQ4plex); K2(iTRAQ4plex); K16(iTRAQ4plex); K20(iTRAQ4plex)	0	0.807767	1.48125	1.88703	0	1.498e-07	6.44323	4	2994.65	-1.7395	50.704	1
126012562	nAVVQGLEQPHGLVVHPLR	3	1	1	N-Term(iTRAQ4plex)	0	0.923466	1.27723	1.3193	0	9.669e-09	6.44306	3	2207.25	-0.718694	51.2344	0
18375501	lPAELQELPGLSHQYWSAPSDkEGYSGVGLLSR	3	2	1	N-Term(iTRAQ4plex); K22(iTRAQ4plex)	0	1.43487	0.935566	0.528564	0	1.938e-07	6.44216	4	3873	-1.8309	80.3383	1
22907052	eVDEkPASTPWGSk	3	2	1	N-Term(iTRAQ4plex); K5(iTRAQ4plex); K14(iTRAQ4plex)	0	1.3855	0.786449	1.07563	0	1.807e-06	6.44139	3	1963.05	0.272935	46.7016	0
75709200	dIDGHMVNLDkYR	3	3	1	N-Term(iTRAQ4plex); K11(iTRAQ4plex)	0	1.23289	0.856189	1.33342	0	2.385e-06	6.4409	4	1863.96	-2.90955	24.5156	1
13236587	fFLSSGLIDkVDNFk	4	1	1	N-Term(iTRAQ4plex); K10(iTRAQ4plex); K15(iTRAQ4plex)	0	1.03328	0.60784	1.69382	0	2.929e-06	6.43987	3	2162.23	2.33451	103.319	1
530420625	aIGDVFQkPYVSGEADAASR	3	2	1	N-Term(iTRAQ4plex); K8(iTRAQ4plex)	0	1.4008	0.593453	0.835387	0	5.663e-08	6.43985	3	2369.23	-1.07961	57.829	0
530365624	eEkPAGEEAEMEk	1	2	1	N-Term(iTRAQ4plex); K3(iTRAQ4plex); K13(iTRAQ4plex)	0	2.02537	1.2243	2.09052	0	2.056e-09	6.43957	3	1908.95	-2.02481	13.3173	0
38045910	aGSFHASFcPHVLGcR	1	2	1	N-Term(iTRAQ4plex); C9(Carbamidomethyl); C15(Carbamidomethyl)	0	1.52742	0.270334	0.400561	0	2.473e-07	6.43951	4	1946.92	-2.82644	26.5919	0
530390941	lIITSAEASPAEccQHAk	1	5	1	N-Term(iTRAQ4plex); C13(Carbamidomethyl); C14(Carbamidomethyl); K18(iTRAQ4plex)	0	1.14855	1.03625	0.698995	0	1.841e-09	6.43901	3	2274.14	-2.59588	27.0976	0
530365435	ikDLSTVEALQNLk	4	5	1	N-Term(iTRAQ4plex); K2(iTRAQ4plex); K14(iTRAQ4plex)	0	1.00856	1.62057	1.36695	0	2.764e-08	6.43893	3	2004.21	0.434742	66.4961	1
10863927	vSFELFADkVPk	13	1	1	N-Term(iTRAQ4plex); K9(iTRAQ4plex); K12(iTRAQ4plex)	0	0.886923	0.693312	1.25873	0	6.736e-07	6.43756	3	1812.06	-0.328417	58.2261	1
167860126	dLTDGHFENILADNSVNDQTk	5	1	1	N-Term(iTRAQ4plex); K21(iTRAQ4plex)	0	0.845406	1.32994	3.96309	0	5.226e-09	6.43752	3	2634.29	0.935171	63.5959	0
115298659	qLLGSAHAVEVFHR	2	1	1	N-Term(iTRAQ4plex)	0	0.609207	0.327791	0.186092	0	1.898e-07	6.43705	4	1707.94	1.51175	39.7663	0
530419365	eLLREETGAALkPR	1	7	1	N-Term(iTRAQ4plex); K12(iTRAQ4plex)	0	0.899567	0.743075	0.782424	0	4.984e-07	6.43699	3	1871.09	-3.08621	15.4587	1
238624149	aEDSGEYHcVYHFVSAPk	3	5	1	N-Term(iTRAQ4plex); C9(Carbamidomethyl); K18(iTRAQ4plex)	0	1.54525	0.781244	1.1058	0	3.259e-09	6.43663	3	2384.11	-4.61607	26.8225	0
14043072	dYFEEYGkIDTIEIITDR	4	2	1	N-Term(iTRAQ4plex); K8(iTRAQ4plex)	0	0.95515	0.460313	1.77415	0	4.967e-07	6.43565	3	2508.26	-4.04011	75.9989	1
7661786	iSIVEALTLLNNHk	1	1	1	N-Term(iTRAQ4plex); K14(iTRAQ4plex)	0	0.82198	1.19281	1.92143	0	5.822e-09	6.4354	3	1853.11	0.488725	83.4473	0
61743954	gGADVSGGVSAPDISLGEGHLSVk	3	6	1	N-Term(iTRAQ4plex); K24(iTRAQ4plex)	0	1.17043	0.702254	1.08871	0	7.868e-09	6.43533	3	2497.31	-1.98465	47.6084	0
319655561	qASVADYEETVkk	1	5	1	N-Term(iTRAQ4plex); K12(iTRAQ4plex); K13(iTRAQ4plex)	0	1.19976	0.596378	0.74322	0	1.923e-08	6.43496	3	1900.04	-1.48757	15.2471	1
530384037	hLESSDEDEkMDEESAQIEEVLQR	2	6	1	N-Term(iTRAQ4plex); K10(iTRAQ4plex)	0	1.2325	0.483341	0.642587	0	2.228e-09	6.43452	3	3134.45	-5.26229	55.9619	1
[truncated: 51,831 more rows]
